# Supplementary material for: Benchmarking pipelines for subclonal deconvolution of bulk tumour sequencing data
Source: Nat Commun. 2021 Nov 4;12:6396. doi: 10.1038/s41467-021-26698-7 (PMC8569188; doi:10.1038/s41467-021-26698-7)
Supplement: Supplementary file 4 — Source Data [file 41467_2021_26698_MOESM4_ESM.zip]

Archive with 1,082 entries (1,075 files):
- Source_Data/
- Source_Data/ccf_heatmaps/
- Source_Data/.DS_Store
- __MACOSX/Source_Data/._.DS_Store
- Source_Data/source_data.xlsx
- __MACOSX/Source_Data/._source_data.xlsx
- Source_Data/cnv_heatmaps/
- Source_Data/ccf_heatmaps/sup_fig4b.csv
- __MACOSX/Source_Data/ccf_heatmaps/._sup_fig4b.csv
- Source_Data/ccf_heatmaps/sup_fig4a.csv
- __MACOSX/Source_Data/ccf_heatmaps/._sup_fig4a.csv
- Source_Data/ccf_heatmaps/.DS_Store
- __MACOSX/Source_Data/ccf_heatmaps/._.DS_Store
- Source_Data/ccf_heatmaps/sup_fig5a.csv
- __MACOSX/Source_Data/ccf_heatmaps/._sup_fig5a.csv
- Source_Data/ccf_heatmaps/sup_fig5b.csv
- __MACOSX/Source_Data/ccf_heatmaps/._sup_fig5b.csv
- Source_Data/ccf_heatmaps/sup_fig3b.csv
- __MACOSX/Source_Data/ccf_heatmaps/._sup_fig3b.csv
- Source_Data/ccf_heatmaps/sup_fig3a.csv
- __MACOSX/Source_Data/ccf_heatmaps/._sup_fig3a.csv
- Source_Data/ccf_heatmaps/figure5b.csv
- __MACOSX/Source_Data/ccf_heatmaps/._figure5b.csv
- Source_Data/ccf_heatmaps/figure5a.csv
- __MACOSX/Source_Data/ccf_heatmaps/._figure5a.csv
- Source_Data/ccf_heatmaps/sup_fig6b.csv
- __MACOSX/Source_Data/ccf_heatmaps/._sup_fig6b.csv
- Source_Data/ccf_heatmaps/sup_fig6a.csv
- __MACOSX/Source_Data/ccf_heatmaps/._sup_fig6a.csv
- Source_Data/cnv_heatmaps/.DS_Store
- __MACOSX/Source_Data/cnv_heatmaps/._.DS_Store
- Source_Data/cnv_heatmaps/facets/
- Source_Data/cnv_heatmaps/sclust/
- Source_Data/cnv_heatmaps/sequenza/
- Source_Data/cnv_heatmaps/titan/
- Source_Data/cnv_heatmaps/facets/s3r2_100%_30_minor.bed
- Source_Data/cnv_heatmaps/facets/s2r1_100%_250_minor.bed
- Source_Data/cnv_heatmaps/facets/s3r3_75%_100_total.bed
- Source_Data/cnv_heatmaps/facets/s1r1_100%_250_total.bed
- Source_Data/cnv_heatmaps/facets/s2r1_75%_250_total.bed
- Source_Data/cnv_heatmaps/facets/s1r3_100%_60_minor.bed
- Source_Data/cnv_heatmaps/facets/s3r1_100%_60_major.bed
- Source_Data/cnv_heatmaps/facets/s2r3_75%_30_minor.bed
- Source_Data/cnv_heatmaps/facets/s2r1_50%_250_major.bed
- Source_Data/cnv_heatmaps/facets/s3r1_100%_250_major.bed
- Source_Data/cnv_heatmaps/facets/s3r1_75%_250_total.bed
- Source_Data/cnv_heatmaps/facets/s3r3_true_minor.bed
- Source_Data/cnv_heatmaps/facets/s2r3_75%_100_total.bed
- Source_Data/cnv_heatmaps/facets/s1r3_75%_60_minor.bed
- Source_Data/cnv_heatmaps/facets/s2r2_100%_30_minor.bed
- Source_Data/cnv_heatmaps/facets/s2r1_25%_250_minor.bed
- Source_Data/cnv_heatmaps/facets/s2r1_100%_60_major.bed
- Source_Data/cnv_heatmaps/facets/s1r1_25%_250_minor.bed
- __MACOSX/Source_Data/cnv_heatmaps/facets/._s1r1_25%_250_minor.bed
- Source_Data/cnv_heatmaps/facets/s1r1_100%_60_major.bed
- Source_Data/cnv_heatmaps/facets/s3r3_75%_30_total.bed
- Source_Data/cnv_heatmaps/facets/s3r1_75%_60_major.bed
- Source_Data/cnv_heatmaps/facets/s1r2_75%_60_major.bed
- Source_Data/cnv_heatmaps/facets/s3r3_100%_60_minor.bed
- Source_Data/cnv_heatmaps/facets/s1r2_100%_30_minor.bed
- Source_Data/cnv_heatmaps/facets/s2r3_true_major.bed
- Source_Data/cnv_heatmaps/facets/s2r3_50%_250_minor.bed
- Source_Data/cnv_heatmaps/facets/s1r3_75%_100_total.bed
- Source_Data/cnv_heatmaps/facets/s2r1_100%_100_major.bed
- Source_Data/cnv_heatmaps/facets/s1r1_50%_250_major.bed
- Source_Data/cnv_heatmaps/facets/s2r2_75%_30_major.bed
- Source_Data/cnv_heatmaps/facets/s1r1_true_total.bed
- Source_Data/cnv_heatmaps/facets/s2r3_25%_250_major.bed
- Source_Data/cnv_heatmaps/facets/s2r3_100%_60_minor.bed
- Source_Data/cnv_heatmaps/facets/s1r1_75%_250_total.bed
- Source_Data/cnv_heatmaps/facets/s3r1_100%_100_minor.bed
- Source_Data/cnv_heatmaps/facets/s3r3_100%_30_minor.bed
- Source_Data/cnv_heatmaps/facets/s1r2_75%_30_major.bed
- Source_Data/cnv_heatmaps/facets/s3r1_75%_30_major.bed
- Source_Data/cnv_heatmaps/facets/s3r2_75%_100_total.bed
- Source_Data/cnv_heatmaps/facets/s3r3_75%_60_total.bed
- Source_Data/cnv_heatmaps/facets/s2r2_100%_100_major.bed
- Source_Data/cnv_heatmaps/facets/s1r2_100%_60_minor.bed
- Source_Data/cnv_heatmaps/facets/s3r2_100%_100_minor.bed
- Source_Data/cnv_heatmaps/facets/s1r1_100%_30_major.bed
- Source_Data/cnv_heatmaps/facets/s1r3_100%_250_minor.bed
- Source_Data/cnv_heatmaps/facets/s2r2_75%_100_total.bed
- Source_Data/cnv_heatmaps/facets/s2r3_100%_250_total.bed
- Source_Data/cnv_heatmaps/facets/s2r3_100%_30_minor.bed
- Source_Data/cnv_heatmaps/facets/s2r2_true_major.bed
- Source_Data/cnv_heatmaps/facets/s2r2_75%_60_major.bed
- Source_Data/cnv_heatmaps/facets/s3r1_true_major.bed
- Source_Data/cnv_heatmaps/facets/s2r3_75%_60_minor.bed
- Source_Data/cnv_heatmaps/facets/s2r1_true_minor.bed
- Source_Data/cnv_heatmaps/facets/s3r1_100%_30_major.bed
- Source_Data/cnv_heatmaps/facets/s1r3_100%_100_major.bed
- Source_Data/cnv_heatmaps/facets/s3r2_true_minor.bed
- Source_Data/cnv_heatmaps/facets/s3r3_100%_100_total.bed
- Source_Data/cnv_heatmaps/facets/s3r2_100%_60_minor.bed
- Source_Data/cnv_heatmaps/facets/s1r3_100%_30_minor.bed
- Source_Data/cnv_heatmaps/facets/s1r2_75%_100_total.bed
- Source_Data/cnv_heatmaps/facets/s2r1_100%_30_major.bed
- Source_Data/cnv_heatmaps/facets/s2r2_100%_250_minor.bed
- Source_Data/cnv_heatmaps/facets/s1r2_100%_250_total.bed
- Source_Data/cnv_heatmaps/facets/s3r2_100%_250_major.bed
- Source_Data/cnv_heatmaps/facets/s2r2_100%_60_minor.bed
- Source_Data/cnv_heatmaps/facets/s1r3_75%_30_minor.bed
- Source_Data/cnv_heatmaps/facets/s1r1_25%_250_major.bed
- Source_Data/cnv_heatmaps/facets/s3r1_75%_100_total.bed
- Source_Data/cnv_heatmaps/facets/s1r1_100%_60_minor.bed
- Source_Data/cnv_heatmaps/facets/s2r3_75%_250_total.bed
- Source_Data/cnv_heatmaps/facets/s3r1_75%_60_minor.bed
- Source_Data/cnv_heatmaps/facets/s1r2_75%_60_minor.bed
- Source_Data/cnv_heatmaps/facets/s3r3_100%_60_major.bed
- Source_Data/cnv_heatmaps/facets/s1r2_100%_30_major.bed
- Source_Data/cnv_heatmaps/facets/s2r3_50%_250_major.bed
- Source_Data/cnv_heatmaps/facets/s2r3_true_minor.bed
- Source_Data/cnv_heatmaps/facets/s2r1_100%_100_minor.bed
- Source_Data/cnv_heatmaps/facets/s3r3_75%_250_total.bed
- Source_Data/cnv_heatmaps/facets/s1r1_100%_100_total.bed
- Source_Data/cnv_heatmaps/facets/s2r2_75%_30_minor.bed
- Source_Data/cnv_heatmaps/facets/s2r1_75%_100_total.bed
- Source_Data/cnv_heatmaps/facets/s1r1_50%_250_minor.bed
- Source_Data/cnv_heatmaps/facets/s2r3_25%_250_minor.bed
- Source_Data/cnv_heatmaps/facets/s2r3_100%_60_major.bed
- Source_Data/cnv_heatmaps/facets/s3r1_100%_100_major.bed
- Source_Data/cnv_heatmaps/facets/s2r1_100%_250_major.bed
- Source_Data/cnv_heatmaps/facets/s3r2_100%_30_major.bed
- Source_Data/cnv_heatmaps/facets/s1r3_100%_60_major.bed
- Source_Data/cnv_heatmaps/facets/s3r1_100%_60_minor.bed
- Source_Data/cnv_heatmaps/facets/s2r3_75%_30_major.bed
- Source_Data/cnv_heatmaps/facets/s2r1_75%_60_total.bed
- Source_Data/cnv_heatmaps/facets/s1r1_75%_100_total.bed
- Source_Data/cnv_heatmaps/facets/s2r1_50%_250_minor.bed
- Source_Data/cnv_heatmaps/facets/s3r1_100%_250_minor.bed
- Source_Data/cnv_heatmaps/facets/s1r2_true_total.bed
- Source_Data/cnv_heatmaps/facets/s3r3_true_major.bed
- Source_Data/cnv_heatmaps/facets/s1r3_75%_60_major.bed
- Source_Data/cnv_heatmaps/facets/s3r2_75%_30_total.bed
- Source_Data/cnv_heatmaps/facets/s1r1_75%_30_total.bed
- Source_Data/cnv_heatmaps/facets/s2r2_100%_30_major.bed
- Source_Data/cnv_heatmaps/facets/s2r1_25%_250_major.bed
- Source_Data/cnv_heatmaps/facets/s1r3_75%_250_total.bed
- Source_Data/cnv_heatmaps/facets/s2r1_100%_60_minor.bed
- Source_Data/cnv_heatmaps/facets/s2r1_true_major.bed
- Source_Data/cnv_heatmaps/facets/s2r1_75%_30_total.bed
- Source_Data/cnv_heatmaps/facets/s2r3_75%_60_major.bed
- Source_Data/cnv_heatmaps/facets/s3r1_100%_30_minor.bed
- Source_Data/cnv_heatmaps/facets/s1r3_100%_100_minor.bed
- Source_Data/cnv_heatmaps/facets/s3r2_true_major.bed
- Source_Data/cnv_heatmaps/facets/s2r2_75%_250_total.bed
- Source_Data/cnv_heatmaps/facets/s2r3_100%_100_total.bed
- Source_Data/cnv_heatmaps/facets/s3r2_100%_60_major.bed
- Source_Data/cnv_heatmaps/facets/s1r3_100%_30_major.bed
- Source_Data/cnv_heatmaps/facets/s3r2_75%_250_total.bed
- Source_Data/cnv_heatmaps/facets/s2r2_100%_250_major.bed
- Source_Data/cnv_heatmaps/facets/s2r1_100%_30_minor.bed
- Source_Data/cnv_heatmaps/facets/s1r3_true_total.bed
- Source_Data/cnv_heatmaps/facets/s3r2_100%_250_minor.bed
- Source_Data/cnv_heatmaps/facets/s2r2_100%_60_major.bed
- Source_Data/cnv_heatmaps/facets/s1r1_75%_60_total.bed
- Source_Data/cnv_heatmaps/facets/s3r2_75%_60_total.bed
- Source_Data/cnv_heatmaps/facets/s1r3_75%_30_major.bed
- Source_Data/cnv_heatmaps/facets/s3r3_100%_30_major.bed
- Source_Data/cnv_heatmaps/facets/s1r2_75%_30_minor.bed
- Source_Data/cnv_heatmaps/facets/s3r1_75%_30_minor.bed
- Source_Data/cnv_heatmaps/facets/s2r2_100%_100_minor.bed
- Source_Data/cnv_heatmaps/facets/s1r2_100%_60_major.bed
- Source_Data/cnv_heatmaps/facets/s1r2_100%_100_total.bed
- Source_Data/cnv_heatmaps/facets/s3r2_100%_100_major.bed
- Source_Data/cnv_heatmaps/facets/s1r1_100%_30_minor.bed
- Source_Data/cnv_heatmaps/facets/s1r3_100%_250_major.bed
- Source_Data/cnv_heatmaps/facets/s2r3_100%_30_major.bed
- Source_Data/cnv_heatmaps/facets/s2r2_true_minor.bed
- Source_Data/cnv_heatmaps/facets/s3r3_100%_250_total.bed
- Source_Data/cnv_heatmaps/facets/s3r1_true_minor.bed
- Source_Data/cnv_heatmaps/facets/s2r2_75%_60_minor.bed
- Source_Data/cnv_heatmaps/facets/s1r2_75%_250_total.bed
- Source_Data/cnv_heatmaps/facets/s2r2_75%_100_major.bed
- Source_Data/cnv_heatmaps/facets/s2r3_100%_250_major.bed
- Source_Data/cnv_heatmaps/facets/s2r2_true_total.bed
- Source_Data/cnv_heatmaps/facets/s3r3_100%_250_minor.bed
- Source_Data/cnv_heatmaps/facets/s3r1_true_total.bed
- Source_Data/cnv_heatmaps/facets/s2r2_75%_60_total.bed
- Source_Data/cnv_heatmaps/facets/s1r2_75%_250_minor.bed
- Source_Data/cnv_heatmaps/facets/s3r3_75%_60_major.bed
- Source_Data/cnv_heatmaps/facets/s3r2_75%_100_major.bed
- Source_Data/cnv_heatmaps/facets/s3r1_75%_30_total.bed
- Source_Data/cnv_heatmaps/facets/s1r2_75%_30_total.bed
- Source_Data/cnv_heatmaps/facets/s2r2_100%_100_total.bed
- Source_Data/cnv_heatmaps/facets/s1r2_100%_100_minor.bed
- Source_Data/cnv_heatmaps/facets/s1r1_100%_30_total.bed
- Source_Data/cnv_heatmaps/facets/s3r2_75%_250_minor.bed
- Source_Data/cnv_heatmaps/facets/s2r1_100%_30_total.bed
- Source_Data/cnv_heatmaps/facets/s1r2_100%_250_major.bed
- Source_Data/cnv_heatmaps/facets/s1r3_true_minor.bed
- Source_Data/cnv_heatmaps/facets/s3r2_100%_250_total.bed
- Source_Data/cnv_heatmaps/facets/s3r2_75%_60_minor.bed
- Source_Data/cnv_heatmaps/facets/s1r1_75%_60_minor.bed
- Source_Data/cnv_heatmaps/facets/s2r1_75%_30_minor.bed
- Source_Data/cnv_heatmaps/facets/s3r1_100%_30_total.bed
- Source_Data/cnv_heatmaps/facets/s1r3_100%_100_total.bed
- Source_Data/cnv_heatmaps/facets/s2r2_75%_250_minor.bed
- Source_Data/cnv_heatmaps/facets/s2r3_100%_100_minor.bed
- Source_Data/cnv_heatmaps/facets/s3r3_100%_100_major.bed
- Source_Data/cnv_heatmaps/facets/s1r2_75%_100_major.bed
- Source_Data/cnv_heatmaps/facets/s3r1_75%_250_major.bed
- Source_Data/cnv_heatmaps/facets/s1r1_75%_30_minor.bed
- Source_Data/cnv_heatmaps/facets/s2r3_75%_100_major.bed
- Source_Data/cnv_heatmaps/facets/s3r2_75%_30_minor.bed
- Source_Data/cnv_heatmaps/facets/s2r1_100%_60_total.bed
- Source_Data/cnv_heatmaps/facets/s1r3_75%_250_minor.bed
- Source_Data/cnv_heatmaps/facets/s1r1_100%_250_major.bed
- Source_Data/cnv_heatmaps/facets/s3r3_75%_100_major.bed
- Source_Data/cnv_heatmaps/facets/s2r1_75%_250_major.bed
- Source_Data/cnv_heatmaps/facets/s3r1_100%_60_total.bed
- Source_Data/cnv_heatmaps/facets/s2r1_75%_60_minor.bed
- Source_Data/cnv_heatmaps/facets/s2r1_50%_250_total.bed
- Source_Data/cnv_heatmaps/facets/s1r1_75%_100_minor.bed
- Source_Data/cnv_heatmaps/facets/s1r2_true_minor.bed
- Source_Data/cnv_heatmaps/facets/s3r1_100%_250_total.bed
- Source_Data/cnv_heatmaps/facets/s2r1_100%_100_total.bed
- Source_Data/cnv_heatmaps/facets/s3r3_75%_250_minor.bed
- Source_Data/cnv_heatmaps/facets/s1r1_100%_100_minor.bed
- Source_Data/cnv_heatmaps/facets/s2r2_75%_30_total.bed
- Source_Data/cnv_heatmaps/facets/s1r1_true_major.bed
- Source_Data/cnv_heatmaps/facets/s1r1_50%_250_total.bed
- Source_Data/cnv_heatmaps/facets/s2r1_75%_100_minor.bed
- Source_Data/cnv_heatmaps/facets/s2r3_25%_250_total.bed
- Source_Data/cnv_heatmaps/facets/s1r1_75%_250_major.bed
- Source_Data/cnv_heatmaps/facets/s3r1_75%_100_minor.bed
- Source_Data/cnv_heatmaps/facets/s2r3_75%_250_minor.bed
- Source_Data/cnv_heatmaps/facets/s1r1_100%_60_total.bed
- Source_Data/cnv_heatmaps/facets/s1r2_75%_60_total.bed
- Source_Data/cnv_heatmaps/facets/s3r1_75%_60_total.bed
- Source_Data/cnv_heatmaps/facets/s3r3_75%_30_major.bed
- Source_Data/cnv_heatmaps/facets/s1r3_75%_100_major.bed
- Source_Data/cnv_heatmaps/facets/s2r3_true_total.bed
- Source_Data/cnv_heatmaps/facets/s3r2_75%_250_major.bed
- Source_Data/cnv_heatmaps/facets/s2r2_100%_250_total.bed
- Source_Data/cnv_heatmaps/facets/s1r2_100%_250_minor.bed
- Source_Data/cnv_heatmaps/facets/s1r3_true_major.bed
- Source_Data/cnv_heatmaps/facets/s2r2_100%_60_total.bed
- Source_Data/cnv_heatmaps/facets/s1r3_75%_30_total.bed
- Source_Data/cnv_heatmaps/facets/s3r2_75%_60_major.bed
- Source_Data/cnv_heatmaps/facets/s1r1_75%_60_major.bed
- Source_Data/cnv_heatmaps/facets/s2r3_75%_60_total.bed
- Source_Data/cnv_heatmaps/facets/s2r1_true_total.bed
- Source_Data/cnv_heatmaps/facets/s2r1_75%_30_major.bed
- Source_Data/cnv_heatmaps/facets/s2r2_75%_250_major.bed
- Source_Data/cnv_heatmaps/facets/s3r2_true_total.bed
- Source_Data/cnv_heatmaps/facets/s2r3_100%_100_major.bed
- Source_Data/cnv_heatmaps/facets/s3r3_100%_100_minor.bed
- Source_Data/cnv_heatmaps/facets/s3r2_100%_60_total.bed
- Source_Data/cnv_heatmaps/facets/s1r3_100%_30_total.bed
- Source_Data/cnv_heatmaps/facets/s1r2_75%_100_minor.bed
- Source_Data/cnv_heatmaps/facets/s1r3_100%_250_total.bed
- Source_Data/cnv_heatmaps/facets/s2r2_75%_100_minor.bed
- Source_Data/cnv_heatmaps/facets/s2r3_100%_250_minor.bed
- Source_Data/cnv_heatmaps/facets/s2r3_100%_30_total.bed
- Source_Data/cnv_heatmaps/facets/s3r3_100%_250_major.bed
- Source_Data/cnv_heatmaps/facets/s1r2_75%_250_major.bed
- Source_Data/cnv_heatmaps/facets/s3r3_100%_30_total.bed
- Source_Data/cnv_heatmaps/facets/s3r2_75%_100_minor.bed
- Source_Data/cnv_heatmaps/facets/s3r3_75%_60_minor.bed
- Source_Data/cnv_heatmaps/facets/s1r2_100%_60_total.bed
- Source_Data/cnv_heatmaps/facets/s1r2_100%_100_major.bed
- Source_Data/cnv_heatmaps/facets/s3r2_100%_100_total.bed
- Source_Data/cnv_heatmaps/facets/s1r1_100%_100_major.bed
- Source_Data/cnv_heatmaps/facets/s3r3_75%_250_major.bed
- Source_Data/cnv_heatmaps/facets/s2r1_75%_100_major.bed
- Source_Data/cnv_heatmaps/facets/s1r1_true_minor.bed
- Source_Data/cnv_heatmaps/facets/s1r1_75%_250_minor.bed
- Source_Data/cnv_heatmaps/facets/s2r3_100%_60_total.bed
- Source_Data/cnv_heatmaps/facets/s3r1_100%_100_total.bed
- Source_Data/cnv_heatmaps/facets/s3r1_75%_100_major.bed
- Source_Data/cnv_heatmaps/facets/s1r1_25%_250_total.bed
- Source_Data/cnv_heatmaps/facets/s2r3_75%_250_major.bed
- Source_Data/cnv_heatmaps/facets/s3r3_75%_30_minor.bed
- Source_Data/cnv_heatmaps/facets/s3r3_100%_60_total.bed
- Source_Data/cnv_heatmaps/facets/s1r2_100%_30_total.bed
- Source_Data/cnv_heatmaps/facets/s1r3_75%_100_minor.bed
- Source_Data/cnv_heatmaps/facets/s2r3_50%_250_total.bed
- Source_Data/cnv_heatmaps/facets/s3r1_75%_250_minor.bed
- Source_Data/cnv_heatmaps/facets/s3r3_true_total.bed
- Source_Data/cnv_heatmaps/facets/s1r1_75%_30_major.bed
- Source_Data/cnv_heatmaps/facets/s2r3_75%_100_minor.bed
- Source_Data/cnv_heatmaps/facets/s3r2_75%_30_major.bed
- Source_Data/cnv_heatmaps/facets/s1r3_75%_60_total.bed
- Source_Data/cnv_heatmaps/facets/s2r2_100%_30_total.bed
- Source_Data/cnv_heatmaps/facets/s2r1_25%_250_total.bed
- Source_Data/cnv_heatmaps/facets/s1r3_75%_250_major.bed
- Source_Data/cnv_heatmaps/facets/s3r2_100%_30_total.bed
- Source_Data/cnv_heatmaps/facets/s2r1_100%_250_total.bed
- Source_Data/cnv_heatmaps/facets/s3r3_75%_100_minor.bed
- Source_Data/cnv_heatmaps/facets/s1r1_100%_250_minor.bed
- Source_Data/cnv_heatmaps/facets/s1r3_100%_60_total.bed
- Source_Data/cnv_heatmaps/facets/s2r1_75%_250_minor.bed
- Source_Data/cnv_heatmaps/facets/s2r1_75%_60_major.bed
- Source_Data/cnv_heatmaps/facets/s2r3_75%_30_total.bed
- Source_Data/cnv_heatmaps/facets/s1r1_75%_100_major.bed
- Source_Data/cnv_heatmaps/facets/s1r2_true_major.bed
- Source_Data/cnv_heatmaps/sclust/s3r2_100%_30_minor.bed
- Source_Data/cnv_heatmaps/sclust/s2r1_100%_250_minor.bed
- Source_Data/cnv_heatmaps/sclust/s3r3_75%_100_total.bed
[truncated: 782 more entries]
