# Supplementary material for: Benchmarking pipelines for subclonal deconvolution of bulk tumour sequencing data
Source: Nat Commun. 2021 Nov 4;12:6396. doi: 10.1038/s41467-021-26698-7 (PMC8569188; doi:10.1038/s41467-021-26698-7)
Supplement: Supplementary file 4 — Source Data [file 41467_2021_26698_MOESM4_ESM.zip › Source_Data/source_data.xlsx]

## Sheet: figure3a
30x																				60x																				100x
Strelka2_precision	Strelka2_recall	Strelka2_filtered_precision	Strelka2_filtered_recall	Lancet_precision	Lancet_recall	Lancet_filtered_precision	Lancet_filtered_recall	VarScan2_precision	VarScan2_recall	VarScan2_filtered_precision	VarScan2_filtered_recall	Mutect2_precision	Mutect2_recall	Mutect2_filtered_precision	Mutect2_filtered_recall	union_precision	union_recall	intersect_precision	intersect_recall	Strelka2_precision	Strelka2_recall	Strelka2_filtered_precision	Strelka2_filtered_recall	Lancet_precision	Lancet_recall	Lancet_filtered_precision	Lancet_filtered_recall	VarScan2_precision	VarScan2_recall	VarScan2_filtered_precision	VarScan2_filtered_recall	Mutect2_precision	Mutect2_recall	Mutect2_filtered_precision	Mutect2_filtered_recall	union_precision	union_recall	intersect_precision	intersect_recall	Strelka2_precision	Strelka2_recall	Strelka2_filtered_precision	Strelka2_filtered_recall	Lancet_precision	Lancet_recall	Lancet_filtered_precision	Lancet_filtered_recall	VarScan2_precision	VarScan2_recall
0.000116165	1	0.000116165	1	0.000116165	1	0.000116165	1	0.000116165	1	0.000116165	1	0.000116165	1	0.000116165	1	0.000116165	1	0.000116165	1	0.000116165	1	0.000116165	1	0.000116165	1	0.000116165	1	0.000116165	1	0.000116165	1	0.000116165	1	0.000116165	1	0.000116165	1	0.000116165	1	0.000116165	1	0.000116165	1	0.000116165	1	0.000116165	1	0.000116165	1
0.134094	0.474968	0.896255	0.371849	0.135124	0.366555	0.955759	0.275981	0.888055	0.163425	0.921466	0.141788	0.896584	0.335251	0.961066	0.323858	0.892603	0.374957	0.966701	0.32075	0.128173	0.566578	0.881554	0.477961	0.0740837	0.492462	0.954866	0.357924	0.882511	0.18932	0.909091	0.17033	0.872749	0.418345	0.958581	0.407527	0.877937	0.485902	0.965517	0.399586	0.12446	0.62723	0.882025	0.545517	0.0486517	0.578893	0.954977	0.405225	0.85119	0.197491
0.288702	0.474968	0.896504	0.371849	0.13533	0.366555	0.955742	0.275866	0.887985	0.16331	0.922156	0.141788	0.897136	0.335251	0.961394	0.323858	1	0	1	0	0.295356	0.566578	0.881529	0.477846	0.074307	0.492347	0.954853	0.357809	0.882984	0.18932	0.909035	0.170215	0.872959	0.418345	0.95857	0.407412	1	0	1	0	0.278858	0.62723	0.882003	0.545402	0.0488376	0.578778	0.954965	0.40511	0.851613	0.197491
0.288743	0.474968	0.896753	0.371849	0.135336	0.366555	0.955724	0.275751	0.888541	0.16331	0.922097	0.141673	0.897689	0.335251	0.961381	0.323743					0.295374	0.566578	0.881716	0.477846	0.0743082	0.492347	0.954839	0.357694	0.883933	0.18932	0.909594	0.170215	0.873348	0.41823	0.958548	0.407181					0.278872	0.62723	0.882167	0.545402	0.048838	0.578778	0.954953	0.404995	0.852036	0.197491
0.288763	0.474968	0.896724	0.371734	0.135342	0.366555	0.955706	0.275636	0.889098	0.16331	0.922039	0.141558	0.898242	0.335251	0.961368	0.323628					0.29541	0.566578	0.881691	0.47773	0.0743095	0.492347	0.954825	0.357579	0.884409	0.18932	0.909538	0.1701	0.873317	0.418115	0.958537	0.407066					0.278878	0.627115	0.882309	0.545287	0.0488385	0.578778	0.95494	0.40488	0.852459	0.197491
0.288803	0.474968	0.896973	0.371734	0.135348	0.366555	0.955689	0.275521	0.889028	0.163195	0.92198	0.141443	0.898519	0.335251	0.961354	0.323512					0.29548	0.566578	0.881878	0.47773	0.0743108	0.492347	0.954811	0.357463	0.884346	0.189205	0.909483	0.169985	0.873497	0.418	0.958514	0.406836					0.278978	0.627115	0.882287	0.545172	0.048839	0.578778	0.954928	0.404765	0.852883	0.197491
0.288824	0.474968	0.897222	0.371734	0.135353	0.366555	0.955671	0.275406	0.889586	0.163195	0.921922	0.141328	0.898797	0.335251	0.961341	0.323397					0.295534	0.566578	0.882065	0.47773	0.0743121	0.492347	0.954797	0.357348	0.884698	0.188975	0.909427	0.16987	0.874128	0.418	0.958503	0.406721					0.279007	0.627115	0.882265	0.545057	0.0488395	0.578778	0.954916	0.40465	0.853307	0.197491
0.288864	0.474968	0.897472	0.371734	0.135359	0.366555	0.955653	0.275291	0.890144	0.163195	0.921863	0.141213	0.899074	0.335251	0.961657	0.323282					0.29564	0.566578	0.88204	0.477615	0.0743134	0.492347	0.954783	0.357233	0.885175	0.188975	0.909988	0.16987	0.874759	0.418	0.958492	0.406606					0.279107	0.627115	0.882243	0.544942	0.0488399	0.578778	0.954904	0.404534	0.853731	0.197491
0.288945	0.474968	0.897942	0.371619	0.135365	0.366555	0.955635	0.275176	0.890704	0.163195	0.921805	0.141098	0.899629	0.335251	0.961973	0.323167					0.295693	0.566578	0.882015	0.4775	0.0743147	0.492347	0.955077	0.357233	0.885113	0.188859	0.909932	0.169755	0.875151	0.417885	0.95848	0.406491					0.279264	0.627115	0.882221	0.544827	0.0488404	0.578778	0.954891	0.404419	0.854156	0.197491
0.289066	0.474968	0.898164	0.371504	0.135371	0.366555	0.955618	0.27506	0.891195	0.16308	0.921746	0.140983	0.899567	0.335021	0.96229	0.323052					0.295764	0.566578	0.88199	0.477385	0.074316	0.492347	0.955063	0.357118	0.885591	0.188859	0.909877	0.16964	0.876418	0.417885	0.95874	0.406491					0.279293	0.627115	0.882386	0.544827	0.0488409	0.578778	0.954879	0.404304	0.854084	0.197376
0.289127	0.474968	0.898414	0.371504	0.135376	0.366555	0.9556	0.274945	0.891756	0.16308	0.921687	0.140868	0.90065	0.334906	0.962277	0.322937					0.295818	0.566578	0.882365	0.477385	0.0743173	0.492347	0.955049	0.357003	0.886069	0.188859	0.909821	0.169525	0.877023	0.41777	0.958729	0.406376					0.279321	0.627115	0.882364	0.544712	0.0488414	0.578778	0.954867	0.404189	0.854509	0.197376
0.289249	0.474968	0.898664	0.371504	0.135382	0.366555	0.955582	0.27483	0.891688	0.162965	0.921628	0.140753	0.900619	0.334791	0.962264	0.322822					0.295889	0.566578	0.88234	0.47727	0.0743186	0.492347	0.955035	0.356888	0.886548	0.188859	0.909765	0.16941	0.877235	0.41777	0.958707	0.406146					0.279422	0.627115	0.882528	0.544712	0.0488418	0.578778	0.954855	0.404074	0.854437	0.197261
0.289553	0.474968	0.898914	0.371504	0.135388	0.366555	0.955564	0.274715	0.891619	0.16285	0.922323	0.140753	0.901177	0.334791	0.962251	0.322707					0.296049	0.566578	0.882315	0.477155	0.0743199	0.492347	0.955022	0.356773	0.887027	0.188859	0.910328	0.16941	0.877447	0.41777	0.958696	0.406031					0.279499	0.627	0.882507	0.544597	0.0488423	0.578778	0.954842	0.403959	0.854364	0.197146
0.28998	0.474968	0.899164	0.371504	0.135394	0.366555	0.955547	0.2746	0.892744	0.16285	0.922264	0.140638	0.901705	0.334676	0.962569	0.322592					0.296263	0.566578	0.882265	0.476925	0.0743212	0.492347	0.955008	0.356658	0.887507	0.188859	0.910272	0.169295	0.877872	0.41777	0.958684	0.405916					0.279628	0.627	0.882485	0.544482	0.0488428	0.578778	0.95483	0.403844	0.854291	0.197031
0.290225	0.474968	0.899415	0.371504	0.135399	0.366555	0.955529	0.274485	0.893241	0.162734	0.922205	0.140522	0.902265	0.334676	0.962556	0.322477					0.296388	0.566578	0.88224	0.47681	0.0743224	0.492347	0.955302	0.356658	0.887446	0.188744	0.910836	0.169295	0.878267	0.417655	0.958673	0.4058					0.279772	0.627	0.882463	0.544366	0.0488433	0.578778	0.95509	0.403844	0.854219	0.196916
0.290511	0.474968	0.899666	0.371504	0.135405	0.366555	0.955511	0.27437	0.893173	0.162619	0.922147	0.140407	0.902545	0.334676	0.96253	0.322247					0.296477	0.566578	0.882215	0.476695	0.0743237	0.492347	0.955288	0.356543	0.887385	0.188629	0.910781	0.169179	0.878692	0.417655	0.958923	0.405685					0.279786	0.627	0.882441	0.544251	0.0488437	0.578778	0.955078	0.403729	0.854645	0.196916
0.290921	0.474968	0.899916	0.371504	0.135411	0.366555	0.955493	0.274255	0.893738	0.162619	0.922088	0.140292	0.902825	0.334676	0.962504	0.322016					0.296566	0.566578	0.88219	0.47658	0.074325	0.492347	0.955275	0.356428	0.887324	0.188514	0.910725	0.169064	0.879118	0.417655	0.958912	0.40557					0.279887	0.627	0.882605	0.544251	0.0488442	0.578778	0.955065	0.403614	0.854573	0.196801
0.29129	0.474968	0.90067	0.371504	0.135422	0.366555	0.955475	0.27414	0.894237	0.162504	0.922786	0.140292	0.904199	0.334561	0.962836	0.322016					0.29662	0.566578	0.882165	0.476464	0.0743263	0.492347	0.955261	0.356313	0.887805	0.188514	0.91067	0.168949	0.879971	0.417655	0.9589	0.405455					0.279916	0.627	0.882584	0.544136	0.0488447	0.578778	0.955053	0.403499	0.855	0.196801
0.291496	0.474968	0.901369	0.371274	0.135428	0.366555	0.955457	0.274025	0.894804	0.162504	0.922727	0.140177	0.904451	0.334446	0.96281	0.321786					0.296656	0.566578	0.88214	0.476349	0.0743276	0.492347	0.955247	0.356197	0.887744	0.188399	0.911235	0.168949	0.880184	0.417655	0.958878	0.405225					0.27993	0.627	0.882726	0.544021	0.0488452	0.578778	0.955041	0.403384	0.854927	0.196685
0.291537	0.474968	0.901873	0.371274	0.135434	0.366555	0.95544	0.27391	0.895371	0.162504	0.922669	0.140062	0.905014	0.334446	0.962797	0.321671					0.296673	0.566578	0.882115	0.476234	0.0743289	0.492347	0.955233	0.356082	0.888226	0.188399	0.91118	0.168834	0.880369	0.417539	0.958856	0.404995					0.279959	0.627	0.882891	0.544021	0.0488461	0.578778	0.955029	0.403269	0.854855	0.19657
0.291558	0.474968	0.902125	0.371274	0.13544	0.366555	0.955422	0.273794	0.895939	0.162504	0.92261	0.139947	0.905296	0.334446	0.963129	0.321671					0.296709	0.566578	0.88209	0.476119	0.0743302	0.492347	0.955219	0.355967	0.888647	0.188284	0.911746	0.168834	0.88101	0.417539	0.958844	0.40488					0.279988	0.627	0.882848	0.543791	0.0488466	0.578778	0.955016	0.403153	0.854782	0.196455
0.291661	0.474968	0.902603	0.371159	0.135445	0.366555	0.955404	0.273679	0.896508	0.162504	0.923311	0.139947	0.905578	0.334446	0.963116	0.321556					0.296834	0.566578	0.882064	0.476004	0.0743315	0.492347	0.955205	0.355852	0.88913	0.188284	0.911692	0.168719	0.881438	0.417539	0.958833	0.404765					0.280088	0.627	0.882826	0.543676	0.0488471	0.578778	0.955004	0.403038	0.85521	0.196455
0.291702	0.474968	0.902828	0.371044	0.135451	0.366555	0.955788	0.273679	0.897078	0.162504	0.924012	0.139947	0.906143	0.334446	0.963091	0.321326					0.296924	0.566578	0.882039	0.475889	0.0743328	0.492347	0.955192	0.355737	0.889614	0.188284	0.912259	0.168719	0.88251	0.417539	0.958822	0.40465					0.280305	0.627	0.882991	0.543676	0.0488475	0.578778	0.955265	0.403038	0.855639	0.196455
0.291764	0.474968	0.902801	0.370929	0.135457	0.366555	0.95577	0.273564	0.897012	0.162389	0.923954	0.139832	0.906114	0.334331	0.963078	0.321211					0.297229	0.566578	0.882227	0.475889	0.0743341	0.492347	0.955487	0.355737	0.889554	0.188169	0.912204	0.168604	0.883155	0.417539	0.958811	0.404534					0.280492	0.627	0.883651	0.543676	0.048848	0.578778	0.955252	0.402923	0.856068	0.196455
0.291846	0.474968	0.90356	0.370929	0.135463	0.366555	0.955752	0.273449	0.897583	0.162389	0.923896	0.139717	0.906396	0.334331	0.96304	0.320865					0.297372	0.566578	0.882202	0.475774	0.0743354	0.492347	0.955473	0.355622	0.889494	0.188054	0.912773	0.168604	0.88337	0.417539	0.958799	0.404419					0.280723	0.627	0.884104	0.543446	0.0488485	0.578778	0.95524	0.402808	0.856498	0.196455
0.29197	0.474968	0.903787	0.370814	0.135469	0.366555	0.955734	0.273334	0.897518	0.162274	0.9246	0.139717	0.906367	0.334216	0.963027	0.32075					0.297462	0.566578	0.882365	0.475659	0.0743367	0.492347	0.955459	0.355507	0.889434	0.187939	0.913342	0.168604	0.883313	0.417309	0.958788	0.404304					0.280854	0.627	0.884082	0.543331	0.048849	0.578778	0.955228	0.402693	0.856426	0.19634
0.292177	0.474968	0.90404	0.370814	0.135474	0.366555	0.955717	0.273219	0.899235	0.162274	0.924543	0.139602	0.906933	0.334216	0.963014	0.320635					0.297624	0.566578	0.88234	0.475544	0.0743379	0.492347	0.955446	0.355392	0.889373	0.187824	0.913288	0.168489	0.883715	0.417194	0.959039	0.404189					0.281019	0.626885	0.884349	0.542985	0.0488494	0.578778	0.955216	0.402578	0.856354	0.196225
0.292363	0.474968	0.904294	0.370814	0.13548	0.366555	0.955699	0.273104	0.899745	0.162159	0.924427	0.139372	0.907216	0.334216	0.962989	0.320405					0.297678	0.566578	0.882717	0.475544	0.0743392	0.492347	0.955432	0.355277	0.889858	0.187824	0.913233	0.168374	0.883687	0.417079	0.959028	0.404074					0.281295	0.626885	0.884846	0.542985	0.0488499	0.578778	0.955203	0.402463	0.856281	0.19611
0.292529	0.474968	0.90582	0.370814	0.135486	0.366555	0.955681	0.272989	0.899681	0.162044	0.92437	0.139257	0.908352	0.334216	0.962963	0.320175					0.297948	0.566578	0.882906	0.475544	0.0743405	0.492347	0.955418	0.355162	0.890344	0.187824	0.913179	0.168259	0.884334	0.417079	0.95929	0.404074					0.281673	0.626885	0.885988	0.54287	0.0488504	0.578778	0.955191	0.402348	0.856209	0.195995
0.292716	0.474968	0.905793	0.370699	0.135492	0.366555	0.955663	0.272874	0.900256	0.162044	0.925076	0.139257	0.90892	0.334216	0.96295	0.32006					0.298147	0.566578	0.883283	0.475544	0.0743418	0.492347	0.955404	0.355047	0.89083	0.187824	0.91375	0.168259	0.884306	0.416964	0.959541	0.403959					0.281936	0.626885	0.8863	0.542755	0.0488509	0.578778	0.955452	0.402348	0.85664	0.195995
0.292903	0.474968	0.906048	0.370699	0.135497	0.366555	0.956048	0.272874	0.900128	0.161814	0.925784	0.139257	0.909774	0.334216	0.962937	0.319945					0.298219	0.566578	0.883422	0.475314	0.0743431	0.492347	0.9557	0.355047	0.89077	0.187709	0.914321	0.168259	0.884521	0.416964	0.95953	0.403844					0.282118	0.626769	0.886466	0.542755	0.0488513	0.578778	0.95544	0.402233	0.856568	0.19588
0.293194	0.474968	0.906303	0.370699	0.135503	0.366555	0.956031	0.272759	0.900705	0.161814	0.925727	0.139141	0.910345	0.334216	0.962924	0.31983					0.298454	0.566578	0.883373	0.475083	0.0743444	0.492347	0.955686	0.354932	0.891257	0.187709	0.914268	0.168144	0.885142	0.416849	0.959519	0.403729					0.282366	0.626769	0.887446	0.54264	0.0488518	0.578778	0.955701	0.402233	0.856999	0.19588
0.296203	0.474968	0.906505	0.370468	0.135509	0.366555	0.956013	0.272644	0.900641	0.161699	0.92567	0.139026	0.910916	0.334216	0.963233	0.319599					0.298689	0.566578	0.883537	0.474968	0.0743457	0.492347	0.955673	0.354816	0.891744	0.187709	0.914214	0.168029	0.885547	0.416734	0.959496	0.403499					0.282593	0.626654	0.887759	0.542525	0.0488523	0.578778	0.955689	0.402118	0.857431	0.19588
0.297484	0.474968	0.906734	0.370353	0.135515	0.366555	0.955995	0.272528	0.901219	0.161699	0.92638	0.139026	0.91146	0.334101	0.96322	0.319484					0.299416	0.566578	0.884294	0.474968	0.074347	0.492347	0.955969	0.354816	0.891685	0.187594	0.91416	0.167913	0.885763	0.416734	0.959485	0.403384					0.28304	0.626539	0.887717	0.542295	0.0488528	0.578778	0.955677	0.402003	0.857863	0.19588
0.302921	0.474968	0.90699	0.370353	0.13552	0.366555	0.955977	0.272413	0.901155	0.161584	0.926324	0.138911	0.912005	0.333985	0.963207	0.319369					0.299817	0.566578	0.884673	0.474968	0.0743483	0.492347	0.955955	0.354701	0.892173	0.187594	0.914107	0.167798	0.88598	0.416734	0.959474	0.403269					0.28335	0.626539	0.887884	0.542295	0.0488532	0.578778	0.955665	0.401887	0.858296	0.19588
0.30365	0.474853	0.907757	0.370353	0.135526	0.366555	0.95596	0.272298	0.901092	0.161469	0.926267	0.138796	0.912264	0.33387	0.963864	0.319254					0.30077	0.566578	0.885242	0.474968	0.0743496	0.492347	0.955942	0.354586	0.892114	0.187478	0.914053	0.167683	0.886197	0.416734	0.959463	0.403153					0.283711	0.626424	0.887842	0.542065	0.0488537	0.578778	0.955653	0.401772	0.858729	0.19588
0.304226	0.474738	0.908783	0.370353	0.135532	0.366555	0.955942	0.272183	0.901028	0.161353	0.926979	0.138796	0.912551	0.33387	0.963839	0.319024					0.301224	0.566463	0.885788	0.474853	0.0743522	0.492347	0.955928	0.354471	0.892055	0.187363	0.913999	0.167568	0.886631	0.416734	0.959452	0.403038					0.284148	0.626309	0.887821	0.54195	0.0488542	0.578778	0.955641	0.401657	0.858657	0.195765
0.304473	0.474738	0.908757	0.370238	0.135538	0.366555	0.955924	0.272068	0.900965	0.161238	0.927692	0.138796	0.913126	0.33387	0.963826	0.318909					0.301458	0.566348	0.886359	0.474853	0.0743534	0.492347	0.955914	0.354356	0.892544	0.187363	0.914573	0.167568	0.886848	0.416734	0.959441	0.402923					0.28449	0.626309	0.888658	0.54195	0.0488547	0.578778	0.955629	0.401542	0.859091	0.195765
0.304833	0.474738	0.909014	0.370238	0.135543	0.366555	0.955906	0.271953	0.901544	0.161238	0.927637	0.138681	0.913413	0.33387	0.963801	0.318679					0.301717	0.566348	0.88674	0.474853	0.0743547	0.492347	0.955901	0.354241	0.892485	0.187248	0.914519	0.167453	0.8875	0.416734	0.959419	0.402693					0.284824	0.626194	0.888994	0.54195	0.0488551	0.578778	0.955616	0.401427	0.859525	0.195765
0.305239	0.474738	0.909271	0.370238	0.135549	0.366555	0.955888	0.271838	0.902125	0.161238	0.928351	0.138681	0.913386	0.333755	0.963788	0.318564					0.302044	0.566233	0.886715	0.474738	0.074356	0.492347	0.955887	0.354126	0.892975	0.187248	0.914465	0.167338	0.887718	0.416734	0.95966	0.402463					0.285242	0.626194	0.889099	0.541604	0.0488556	0.578778	0.955604	0.401312	0.859454	0.19565
0.30542	0.474738	0.909785	0.370238	0.135555	0.366555	0.95587	0.271723	0.902062	0.161123	0.929067	0.138681	0.913674	0.333755	0.963763	0.318334					0.30236	0.566233	0.887072	0.474623	0.0743573	0.492347	0.955873	0.354011	0.893465	0.187248	0.914412	0.167223	0.888153	0.416734	0.959649	0.402348					0.285744	0.626079	0.889435	0.541604	0.0488561	0.578778	0.955592	0.401197	0.859383	0.195535
0.305821	0.474623	0.910017	0.370123	0.135561	0.366555	0.955853	0.271608	0.901999	0.161008	0.929012	0.138566	0.914511	0.33364	0.96375	0.318218					0.302652	0.566118	0.887645	0.474623	0.0743586	0.492347	0.955859	0.353896	0.893407	0.187133	0.914987	0.167223	0.888807	0.416734	0.959638	0.402233					0.286271	0.625849	0.88975	0.541489	0.0488565	0.578778	0.95558	0.401082	0.859818	0.195535
0.306185	0.474623	0.911048	0.370123	0.135567	0.366555	0.955835	0.271493	0.901935	0.160893	0.92973	0.138566	0.914457	0.33341	0.964074	0.318103					0.303038	0.566003	0.88841	0.474623	0.0743599	0.492347	0.955846	0.353781	0.893898	0.187133	0.915564	0.167223	0.889216	0.416619	0.959626	0.402118					0.286708	0.625849	0.890066	0.541374	0.048857	0.578778	0.955842	0.401082	0.860253	0.195535
0.306474	0.474508	0.91154	0.370008	0.135572	0.366555	0.955817	0.271378	0.902455	0.160778	0.930448	0.138566	0.914746	0.33341	0.964036	0.317758					0.303294	0.565888	0.888961	0.474508	0.0743612	0.492347	0.955832	0.353666	0.894389	0.187133	0.916141	0.167223	0.889435	0.416619	0.959604	0.401887					0.287132	0.625849	0.890403	0.541374	0.0488575	0.578778	0.95583	0.400967	0.860182	0.195419
0.307274	0.474508	0.911798	0.370008	0.135578	0.366555	0.955799	0.271263	0.903038	0.160778	0.930394	0.138451	0.915035	0.33341	0.964011	0.317528					0.303513	0.565773	0.889129	0.474393	0.0743625	0.492347	0.955818	0.35355	0.894882	0.187133	0.916719	0.167223	0.889653	0.416619	0.959571	0.401542					0.287649	0.625849	0.89072	0.541259	0.0488584	0.578778	0.955818	0.400852	0.860112	0.195304
0.31014	0.474508	0.912032	0.369893	0.135584	0.366555	0.955781	0.271147	0.903622	0.160778	0.930341	0.138336	0.915324	0.33341	0.964336	0.317413					0.304165	0.565658	0.889512	0.474393	0.0743638	0.492347	0.955805	0.353435	0.895374	0.187133	0.917298	0.167223	0.889626	0.416504	0.959549	0.401312					0.288183	0.625619	0.890888	0.541259	0.0488589	0.578778	0.955806	0.400737	0.860041	0.195189
0.311947	0.474508	0.91255	0.369893	0.13559	0.366555	0.955763	0.271032	0.90356	0.160663	0.930287	0.138221	0.915613	0.33341	0.964298	0.317068					0.30492	0.565658	0.889896	0.474393	0.0743651	0.492347	0.955791	0.35332	0.895317	0.187018	0.917877	0.167223	0.890283	0.416504	0.959802	0.401197					0.288688	0.625619	0.891374	0.541144	0.0488594	0.578778	0.955794	0.400621	0.860477	0.195189
0.323347	0.474508	0.912735	0.369548	0.135595	0.366555	0.955745	0.270917	0.903497	0.160548	0.930233	0.138106	0.915903	0.33341	0.964286	0.316952					0.305635	0.565543	0.890065	0.474278	0.0743664	0.492347	0.955777	0.353205	0.89581	0.187018	0.918458	0.167223	0.890721	0.416504	0.959791	0.401082					0.289296	0.625504	0.891692	0.541029	0.0488599	0.578778	0.955781	0.400506	0.860914	0.195189
0.324671	0.474508	0.912994	0.369548	0.135601	0.366555	0.955709	0.270687	0.904083	0.160548	0.930954	0.138106	0.916482	0.33341	0.964261	0.316722					0.308107	0.565543	0.890426	0.474163	0.0743677	0.492347	0.955763	0.35309	0.896304	0.187018	0.918406	0.167108	0.891379	0.416504	0.95978	0.400967					0.290254	0.625504	0.89203	0.541029	0.0488603	0.578778	0.955769	0.400391	0.861351	0.195189
0.32598	0.474508	0.913229	0.369433	0.135607	0.366555	0.955691	0.270572	0.904669	0.160548	0.930901	0.137991	0.916772	0.33341	0.964248	0.316607					0.308746	0.565543	0.890787	0.474048	0.074369	0.492347	0.955749	0.352975	0.896247	0.186903	0.918987	0.167108	0.891353	0.416389	0.959769	0.400852					0.290922	0.625504	0.892477	0.540684	0.0488608	0.578778	0.955757	0.400276	0.861789	0.195189
0.327951	0.474508	0.91344	0.369202	0.135613	0.366555	0.955673	0.270457	0.905256	0.160548	0.930847	0.137875	0.917062	0.33341	0.964236	0.316492					0.309285	0.565428	0.891342	0.473933	0.0743703	0.492347	0.955736	0.35286	0.896742	0.186903	0.919569	0.167108	0.892012	0.416389	0.959757	0.400737					0.291714	0.625158	0.892626	0.540569	0.0488613	0.578778	0.955745	0.400161	0.862227	0.195189
0.329392	0.474508	0.91396	0.369202	0.135618	0.366555	0.955655	0.270342	0.905783	0.160433	0.930793	0.13776	0.917353	0.33341	0.964223	0.316377					0.310101	0.565312	0.891535	0.473933	0.0743715	0.492347	0.955722	0.352745	0.896685	0.186788	0.920152	0.167108	0.892179	0.416158	0.959746	0.400621					0.292527	0.624813	0.893645	0.540569	0.0488618	0.578778	0.955733	0.400046	0.862665	0.195189
0.330501	0.474508	0.914481	0.369202	0.135624	0.366555	0.955637	0.270227	0.90566	0.160203	0.931518	0.13776	0.917934	0.33341	0.9649	0.316377					0.310925	0.565312	0.892308	0.473933	0.0743728	0.492347	0.955694	0.352515	0.896628	0.186673	0.920736	0.167108	0.89306	0.416158	0.959735	0.400506					0.293634	0.624813	0.893965	0.540453	0.0488622	0.578778	0.955721	0.399931	0.863104	0.195189
0.331165	0.474508	0.91524	0.369087	0.13563	0.366555	0.955619	0.270112	0.90625	0.160203	0.931464	0.137645	0.918782	0.333295	0.964875	0.316147					0.311948	0.565197	0.892695	0.473933	0.0743741	0.492347	0.95568	0.3524	0.897124	0.186673	0.92132	0.167108	0.893501	0.416158	0.959724	0.400391					0.295164	0.624468	0.894627	0.540338	0.0488627	0.578778	0.955708	0.399816	0.863544	0.195189
0.332125	0.474508	0.915501	0.369087	0.135636	0.366555	0.955601	0.269997	0.906189	0.160087	0.931411	0.13753	0.919606	0.333065	0.964826	0.315687					0.312978	0.565082	0.893229	0.473702	0.0743754	0.492347	0.955979	0.3524	0.89762	0.186673	0.921905	0.167108	0.893943	0.416158	0.959967	0.400161					0.296691	0.624353	0.895973	0.540223	0.0488632	0.578778	0.955971	0.399816	0.863474	0.195074
0.333172	0.474508	0.915477	0.368972	0.135642	0.366555	0.955583	0.269881	0.906128	0.159972	0.931357	0.137415	0.920191	0.333065	0.964801	0.315456					0.314116	0.564967	0.893423	0.473702	0.074378	0.492347	0.956264	0.352284	0.898117	0.186673	0.921855	0.166993	0.894112	0.415928	0.959945	0.399931					0.297618	0.624007	0.897	0.540223	0.0488637	0.578778	0.955947	0.399586	0.863914	0.195074
0.334632	0.474508	0.915738	0.368972	0.135647	0.366555	0.955565	0.269766	0.906719	0.159972	0.931304	0.1373	0.920483	0.333065	0.965444	0.315111					0.315205	0.564967	0.894199	0.473702	0.0743793	0.492347	0.95625	0.352169	0.898061	0.186558	0.921805	0.166878	0.894528	0.415813	0.959934	0.399816					0.298842	0.623892	0.897686	0.540223	0.0488641	0.578778	0.95621	0.399586	0.863845	0.194959
0.335231	0.474508	0.915714	0.368857	0.135659	0.366555	0.955954	0.269766	0.907311	0.159972	0.932031	0.1373	0.921044	0.33295	0.965432	0.314996					0.316295	0.564737	0.894496	0.473242	0.0743806	0.492347	0.956236	0.352054	0.898559	0.186558	0.921756	0.166763	0.89475	0.415813	0.959923	0.399701					0.300033	0.623892	0.898373	0.540223	0.0488646	0.578778	0.956474	0.399586	0.863776	0.194844
0.336269	0.474508	0.915952	0.368742	0.135665	0.366555	0.955936	0.269651	0.90725	0.159857	0.93276	0.1373	0.921019	0.332835	0.965408	0.314766					0.317452	0.564392	0.895275	0.473242	0.0743819	0.492347	0.956223	0.351939	0.898502	0.186443	0.921706	0.166647	0.894724	0.415698	0.959912	0.399586					0.301301	0.623547	0.898545	0.540223	0.0488651	0.578778	0.956462	0.399471	0.864216	0.194844
0.337149	0.474508	0.916214	0.368742	0.13567	0.366555	0.956327	0.269651	0.90719	0.159742	0.93349	0.1373	0.921287	0.33272	0.965395	0.314651					0.319179	0.564046	0.895665	0.473242	0.0743832	0.492347	0.956209	0.351824	0.899001	0.186443	0.921656	0.166532	0.895389	0.415698	0.960432	0.399471					0.303485	0.623317	0.898698	0.540108	0.0488656	0.578778	0.95645	0.399356	0.864658	0.194844
0.33784	0.474508	0.916476	0.368742	0.135676	0.366555	0.956717	0.269651	0.907783	0.159742	0.933438	0.137185	0.921237	0.332489	0.965334	0.314075					0.32062	0.564046	0.896642	0.473242	0.0743845	0.492347	0.956195	0.351709	0.898945	0.186328	0.921606	0.166417	0.895611	0.415698	0.960687	0.399356					0.306187	0.623087	0.899195	0.539993	0.048866	0.578778	0.956438	0.39924	0.864589	0.194729
0.338673	0.474508	0.916977	0.368627	0.135682	0.366555	0.956699	0.269536	0.908377	0.159742	0.933386	0.13707	0.921506	0.332374	0.965322	0.31396					0.322455	0.564046	0.898361	0.473012	0.0743858	0.492347	0.956182	0.351594	0.898889	0.186212	0.921556	0.166302	0.896056	0.415698	0.960676	0.39924					0.307907	0.622972	0.900211	0.539878	0.0488665	0.578778	0.956426	0.399125	0.864519	0.194614
0.339873	0.474508	0.916905	0.368282	0.135688	0.366555	0.956682	0.269421	0.908317	0.159627	0.933281	0.13684	0.921481	0.332259	0.965273	0.3135					0.324033	0.564046	0.898535	0.472897	0.0743871	0.492347	0.956168	0.351479	0.898833	0.186097	0.922144	0.166302	0.8965	0.415698	0.960654	0.39901					0.310183	0.622972	0.900384	0.539878	0.048867	0.578778	0.956414	0.39901	0.864962	0.194614
0.340717	0.474393	0.916882	0.368167	0.135694	0.366555	0.956664	0.269306	0.908257	0.159512	0.933229	0.136725	0.921775	0.332259	0.965236	0.313155					0.32532	0.563816	0.898731	0.472897	0.0743884	0.492347	0.956154	0.351364	0.898776	0.185982	0.922095	0.166187	0.897143	0.415583	0.960632	0.39878					0.312125	0.622741	0.900903	0.539878	0.0488675	0.578778	0.956402	0.398895	0.864893	0.194499
0.342018	0.474393	0.916858	0.368052	0.135699	0.366555	0.956646	0.269191	0.908197	0.159397	0.933176	0.13661	0.9217	0.331914	0.965224	0.313039					0.326448	0.563816	0.899125	0.472897	0.0743897	0.492347	0.95614	0.351249	0.899277	0.185982	0.922684	0.166187	0.897366	0.415583	0.960621	0.398665					0.314257	0.622511	0.901403	0.539763	0.0488679	0.578778	0.95639	0.39878	0.865335	0.194499
0.343185	0.474393	0.91736	0.367936	0.135705	0.366555	0.956628	0.269076	0.908793	0.159397	0.93391	0.13661	0.921995	0.331914	0.965211	0.312924					0.328395	0.563816	0.899912	0.472897	0.0743909	0.492347	0.956127	0.351134	0.89922	0.185867	0.922634	0.166072	0.897563	0.415468	0.960599	0.398435					0.31672	0.622396	0.90175	0.539763	0.0488689	0.578778	0.956378	0.398665	0.865779	0.194499
0.344882	0.474278	0.917887	0.367936	0.135711	0.366555	0.956611	0.268961	0.909389	0.159397	0.933858	0.136494	0.92229	0.331914	0.965199	0.312809					0.330343	0.563701	0.900504	0.472897	0.0743922	0.492347	0.956113	0.351019	0.899164	0.185752	0.922585	0.165957	0.897787	0.415468	0.960588	0.39832					0.319676	0.622281	0.902444	0.539763	0.0488694	0.578778	0.956366	0.39855	0.866222	0.194499
0.346448	0.474278	0.91815	0.367936	0.135717	0.366555	0.956593	0.268846	0.909987	0.159397	0.933806	0.136379	0.922855	0.331799	0.965187	0.312694					0.33288	0.563586	0.900899	0.472897	0.0743935	0.492347	0.956099	0.350903	0.899666	0.185752	0.922535	0.165842	0.897985	0.415353	0.960577	0.398205					0.3242	0.622281	0.903487	0.539763	0.0488698	0.578778	0.956354	0.398435	0.866667	0.194499
0.348263	0.474278	0.918391	0.367821	0.135723	0.366555	0.956575	0.268731	0.909928	0.159282	0.933754	0.136264	0.923126	0.331684	0.965174	0.312579					0.334792	0.563356	0.900877	0.472782	0.0743948	0.492347	0.956085	0.350788	0.89961	0.185637	0.923126	0.165842	0.89863	0.415238	0.960833	0.39809					0.326765	0.622166	0.903642	0.539648	0.0488713	0.578778	0.956342	0.39832	0.867111	0.194499
0.349711	0.474278	0.918631	0.367706	0.135728	0.366555	0.956557	0.268615	0.909868	0.159167	0.934491	0.136264	0.923102	0.331569	0.965162	0.312464					0.336936	0.563241	0.901251	0.472667	0.0743961	0.492347	0.956072	0.350673	0.900112	0.185637	0.923718	0.165842	0.899053	0.415123	0.9611	0.39809					0.329593	0.621936	0.903972	0.539533	0.0488722	0.578778	0.956329	0.398205	0.867556	0.194499
0.351831	0.474278	0.918896	0.367706	0.135734	0.366555	0.95654	0.2685	0.910467	0.159167	0.935229	0.136264	0.923052	0.331338	0.965149	0.312349					0.339507	0.563241	0.901845	0.472667	0.0743974	0.492347	0.956058	0.350558	0.900056	0.185522	0.92431	0.165842	0.899277	0.415123	0.961089	0.397974					0.332431	0.621821	0.903917	0.539187	0.0488727	0.578778	0.956317	0.39809	0.868002	0.194499
0.354104	0.474163	0.919643	0.367476	0.13574	0.366555	0.956522	0.268385	0.911067	0.159167	0.935178	0.136149	0.923028	0.331223	0.965137	0.312234					0.341857	0.563126	0.903212	0.472552	0.0743987	0.492347	0.956044	0.350443	0.9	0.185407	0.924262	0.165727	0.899252	0.415007	0.961068	0.397744					0.334821	0.621821	0.904091	0.539187	0.0488732	0.578778	0.956305	0.397974	0.868448	0.194499
0.356957	0.474163	0.919862	0.367246	0.135746	0.366555	0.956914	0.268385	0.911668	0.159167	0.935127	0.136034	0.92362	0.331223	0.965125	0.312119					0.344896	0.563011	0.904164	0.472321	0.0744	0.492347	0.95603	0.350328	0.899944	0.185292	0.924213	0.165612	0.899476	0.415007	0.961046	0.397514					0.338557	0.621591	0.904247	0.539072	0.0488736	0.578778	0.956293	0.397859	0.86838	0.194384
0.360392	0.474163	0.920058	0.366901	0.135751	0.366555	0.956897	0.26827	0.912269	0.159167	0.935075	0.135919	0.923596	0.331108	0.965087	0.311774					0.347468	0.563011	0.904143	0.472206	0.0744013	0.492347	0.956016	0.350213	0.900447	0.185292	0.924807	0.165612	0.900599	0.415007	0.961024	0.397284					0.341212	0.62136	0.904891	0.538727	0.0488741	0.578778	0.956281	0.397744	0.868827	0.194384
0.363604	0.474163	0.920855	0.366901	0.135757	0.366555	0.956879	0.268155	0.912211	0.159052	0.935024	0.135804	0.923892	0.331108	0.965037	0.311313					0.35038	0.563011	0.904541	0.472206	0.0744026	0.492347	0.956003	0.350098	0.900951	0.185292	0.925402	0.165612	0.900824	0.415007	0.961003	0.397054					0.343863	0.62136	0.905241	0.538727	0.0488751	0.578778	0.956269	0.397629	0.869274	0.194384
0.367693	0.474163	0.921121	0.366901	0.135763	0.366555	0.957272	0.268155	0.912814	0.159052	0.935663	0.135574	0.924189	0.331108	0.965012	0.311083					0.353239	0.563011	0.90554	0.472206	0.0744039	0.492347	0.955989	0.349983	0.901456	0.185292	0.925354	0.165497	0.901049	0.415007	0.960992	0.396939					0.347113	0.62136	0.906044	0.538267	0.0488755	0.578778	0.956257	0.397514	0.869722	0.194384
0.370881	0.474048	0.921387	0.366901	0.135769	0.366555	0.957254	0.26804	0.913417	0.159052	0.936407	0.135574	0.924486	0.331108	0.964987	0.310853					0.356015	0.563011	0.90594	0.472206	0.0744052	0.492347	0.955975	0.349868	0.901961	0.185292	0.925306	0.165382	0.901701	0.414892	0.96097	0.396708					0.350357	0.62136	0.905971	0.537806	0.048876	0.578778	0.956245	0.397399	0.87017	0.194384
0.374307	0.473817	0.92192	0.366901	0.135775	0.366555	0.957237	0.267925	0.913964	0.158937	0.936356	0.135459	0.925056	0.330993	0.964975	0.310738					0.358546	0.563011	0.906319	0.472091	0.0744065	0.492347	0.955961	0.349753	0.902466	0.185292	0.925258	0.165266	0.903056	0.414892	0.960959	0.396593					0.35311	0.621245	0.906147	0.537806	0.0488765	0.578778	0.95651	0.397399	0.870103	0.194269
0.378031	0.473702	0.922698	0.366786	0.13578	0.366555	0.957219	0.26781	0.91457	0.158937	0.936306	0.135344	0.92595	0.330993	0.96532	0.310738					0.361072	0.562781	0.906298	0.471976	0.0744078	0.492347	0.955947	0.349637	0.902973	0.185292	0.92521	0.165151	0.903509	0.414892	0.961227	0.396593					0.356186	0.621245	0.906462	0.537576	0.048877	0.578778	0.956498	0.397284	0.870552	0.194269
0.38374	0.473702	0.922631	0.36644	0.135786	0.366555	0.957202	0.267695	0.914513	0.158821	0.936255	0.135228	0.926224	0.330878	0.965295	0.310508					0.364423	0.56255	0.90708	0.471861	0.0744091	0.492347	0.955933	0.349522	0.903479	0.185292	0.925161	0.165036	0.903735	0.414892	0.961206	0.396363					0.358253	0.621015	0.906638	0.537576	0.0488774	0.578778	0.956486	0.397169	0.870485	0.194154
0.390306	0.473587	0.923166	0.36644	0.135792	0.366555	0.957184	0.26758	0.914456	0.158706	0.937002	0.135228	0.9262	0.330763	0.965283	0.310392					0.368072	0.56255	0.908084	0.471861	0.0744116	0.492347	0.955919	0.349407	0.903987	0.185292	0.925113	0.164921	0.904189	0.414892	0.961162	0.395903					0.360526	0.621015	0.907289	0.537231	0.0488779	0.578778	0.956474	0.397054	0.870934	0.194154
0.396741	0.473587	0.923434	0.36644	0.135798	0.366555	0.957166	0.267465	0.914399	0.158591	0.937749	0.135228	0.926774	0.330648	0.965628	0.310392					0.371918	0.562435	0.908265	0.471746	0.0744129	0.492347	0.95622	0.349407	0.904494	0.185292	0.925065	0.164806	0.904415	0.414892	0.961151	0.395788					0.363275	0.6209	0.907447	0.537116	0.0488784	0.578778	0.956461	0.396939	0.871384	0.194154
0.401974	0.473357	0.923702	0.36644	0.135804	0.366555	0.957149	0.26735	0.914343	0.158476	0.9377	0.135113	0.927073	0.330648	0.965604	0.310162					0.375567	0.562205	0.908446	0.471631	0.0744142	0.492347	0.956207	0.349292	0.905003	0.185292	0.925016	0.164691	0.904869	0.414892	0.961141	0.395673					0.365114	0.620555	0.907429	0.537001	0.0488789	0.578778	0.956449	0.396824	0.871835	0.194154
0.404823	0.473357	0.924216	0.366325	0.135809	0.366555	0.957131	0.267234	0.914286	0.158361	0.93765	0.134998	0.927326	0.330418	0.965591	0.310047					0.379399	0.56209	0.908647	0.471631	0.0744155	0.492347	0.956193	0.349177	0.904949	0.185177	0.925614	0.164691	0.905097	0.414892	0.96113	0.395558					0.367177	0.620555	0.907534	0.53654	0.0488793	0.578778	0.956437	0.396708	0.872285	0.194154
0.408991	0.473242	0.924753	0.366325	0.135815	0.366555	0.957526	0.267234	0.914229	0.158246	0.9376	0.134883	0.927925	0.330418	0.965579	0.309932					0.382579	0.56209	0.908849	0.471631	0.0744168	0.492347	0.956179	0.349062	0.905459	0.185177	0.92547	0.164346	0.905528	0.414777	0.961108	0.395327					0.369218	0.620094	0.907516	0.536425	0.0488798	0.578778	0.956425	0.396593	0.872737	0.194154
0.414558	0.473242	0.926325	0.366095	0.135827	0.366555	0.957508	0.267119	0.914837	0.158246	0.93755	0.134768	0.927902	0.330303	0.965567	0.309817					0.385588	0.56163	0.909232	0.471516	0.0744181	0.492347	0.956481	0.349062	0.905405	0.185062	0.925422	0.164231	0.905755	0.414777	0.961097	0.395212					0.371535	0.620094	0.907833	0.536195	0.0488803	0.578778	0.956413	0.396478	0.872671	0.194038
0.421306	0.472897	0.926843	0.36598	0.135832	0.366555	0.957491	0.267004	0.91478	0.158131	0.9375	0.134653	0.927878	0.330188	0.965542	0.309587					0.389439	0.561054	0.909818	0.471401	0.0744194	0.492347	0.956467	0.348947	0.905915	0.185062	0.925373	0.164116	0.906187	0.414662	0.961086	0.395097					0.374357	0.619634	0.908187	0.536195	0.0488808	0.578778	0.956401	0.396363	0.872605	0.193923
0.424922	0.472897	0.927363	0.365865	0.135838	0.366555	0.957473	0.266889	0.914724	0.158016	0.93745	0.134538	0.928179	0.330188	0.96553	0.309472					0.39368	0.560594	0.910202	0.471286	0.0744207	0.492347	0.956453	0.348832	0.906426	0.185062	0.925974	0.164116	0.906643	0.414662	0.961075	0.394982					0.37748	0.619634	0.908311	0.53585	0.0488812	0.578778	0.956389	0.396248	0.873057	0.193923
0.429064	0.472667	0.927904	0.365865	0.135844	0.366555	0.957456	0.266774	0.915333	0.158016	0.9374	0.134423	0.928132	0.329957	0.965517	0.309357					0.397599	0.560364	0.910182	0.47117	0.074422	0.492347	0.956439	0.348717	0.906937	0.185062	0.926576	0.164116	0.9071	0.414662	0.961054	0.394752					0.379873	0.619059	0.908275	0.53562	0.0488817	0.578778	0.956377	0.396133	0.872991	0.193808
0.433228	0.472667	0.92926	0.365865	0.13585	0.366555	0.957438	0.266659	0.915944	0.158016	0.937349	0.134308	0.928433	0.329957	0.965505	0.309242					0.40175	0.560018	0.910365	0.471055	0.0744233	0.492347	0.956426	0.348602	0.906885	0.184946	0.926528	0.164	0.907076	0.414547	0.961032	0.394522					0.382154	0.618598	0.908221	0.535274	0.0488822	0.578778	0.956365	0.396018	0.872925	0.193693
0.43802	0.472552	0.931166	0.365865	0.135856	0.366555	0.95742	0.266544	0.915888	0.157901	0.937299	0.134193	0.928386	0.329727	0.965492	0.309126					0.40606	0.559903	0.91075	0.47094	0.0744246	0.492347	0.956412	0.348487	0.907397	0.184946	0.927131	0.164	0.907281	0.414432	0.961021	0.394407					0.384505	0.618023	0.90854	0.535044	0.0488827	0.578778	0.956353	0.395903	0.872859	0.193578
0.444432	0.472206	0.931439	0.365865	0.135861	0.366555	0.957403	0.266429	0.9165	0.157901	0.937249	0.134078	0.928687	0.329727	0.965455	0.308781					0.409343	0.559673	0.910953	0.47094	0.0744259	0.492347	0.956398	0.348372	0.90791	0.184946	0.927083	0.163885	0.90751	0.414432	0.96129	0.394407					0.386939	0.617793	0.908718	0.535044	0.0488831	0.578778	0.956328	0.395673	0.872793	0.193463
0.452339	0.471861	0.931419	0.36575	0.135867	0.366555	0.957385	0.266314	0.916444	0.157786	0.937198	0.133962	0.928664	0.329612	0.965443	0.308666					0.416017	0.558983	0.911136	0.470825	0.0744272	0.492347	0.956384	0.348256	0.908423	0.184946	0.927036	0.16377	0.908426	0.414432	0.96156	0.394407					0.391536	0.617562	0.908682	0.534814	0.0488836	0.578778	0.956594	0.395673	0.873247	0.193463
0.458842	0.471516	0.931905	0.365405	0.135873	0.366555	0.957368	0.266199	0.916388	0.157671	0.937147	0.133847	0.929267	0.329612	0.965418	0.308436					0.427954	0.558522	0.911076	0.47048	0.0744285	0.492347	0.956357	0.348026	0.908371	0.184831	0.926988	0.163655	0.909114	0.414432	0.961538	0.394177					0.39698	0.617332	0.908842	0.534699	0.0488841	0.578778	0.956582	0.395558	0.873181	0.193348
0.465392	0.47048	0.932961	0.365174	0.135879	0.366555	0.95735	0.266084	0.917001	0.157671	0.937097	0.133732	0.929847	0.329497	0.965393	0.308206					0.431329	0.558062	0.911483	0.47048	0.0744298	0.492347	0.956343	0.347911	0.908319	0.184716	0.927593	0.163655	0.909343	0.414432	0.961528	0.394061					0.399434	0.616872	0.908824	0.534584	0.0488846	0.578778	0.95657	0.395443	0.873635	0.193348
0.47046	0.470135	0.933765	0.365059	0.135885	0.366555	0.957332	0.265968	0.916946	0.157556	0.936995	0.133502	0.929825	0.329382	0.96538	0.308091					0.43618	0.556105	0.911463	0.470365	0.0744311	0.492347	0.956329	0.347796	0.908267	0.184601	0.928198	0.163655	0.909803	0.414432	0.962057	0.393946					0.403547	0.615376	0.909875	0.534469	0.048885	0.578778	0.956558	0.395327	0.874089	0.193348
0.475586	0.469674	0.93404	0.365059	0.13589	0.366555	0.957315	0.265853	0.91756	0.157556	0.936944	0.133387	0.929802	0.329267	0.965368	0.307976					0.440336	0.55507	0.911666	0.470365	0.0744324	0.492347	0.956315	0.347681	0.908163	0.184371	0.928805	0.163655	0.90978	0.414317	0.962047	0.393831					0.406374	0.614915	0.910018	0.534239	0.0488855	0.578778	0.956546	0.395212	0.874545	0.193348
0.479613	0.468408	0.93459	0.365059	0.135896	0.366555	0.957297	0.265738	0.918176	0.157556	0.936893	0.133272	0.929779	0.329152	0.965343	0.307745					0.444681	0.553689	0.911627	0.470135	0.0744337	0.492347	0.956301	0.347566	0.908678	0.184371	0.928758	0.16354	0.909987	0.414202	0.962025	0.393601					0.40914	0.61411	0.910357	0.534124	0.048886	0.578778	0.956534	0.395097	0.874479	0.193233
0.48504	0.468293	0.935417	0.365059	0.135902	0.366555	0.957279	0.265623	0.918121	0.15744	0.936842	0.133157	0.930081	0.329152	0.96533	0.30763					0.450249	0.550466	0.911791	0.469904	0.0744375	0.492347	0.956288	0.347451	0.908627	0.184256	0.929366	0.16354	0.910149	0.413857	0.962004	0.393371					0.412826	0.613419	0.911054	0.534009	0.0488865	0.578778	0.956522	0.394982	0.874935	0.193233
0.49	0.468063	0.936246	0.365059	0.135908	0.366555	0.957261	0.265508	0.918066	0.157325	0.936791	0.133042	0.930384	0.329152	0.965305	0.3074					0.453252	0.550121	0.912198	0.469904	0.0744388	0.492347	0.956274	0.347336	0.909143	0.184256	0.929319	0.163425	0.911049	0.413742	0.962264	0.393256					0.415821	0.612844	0.911701	0.533548	0.0488869	0.578778	0.95651	0.394867	0.875391	0.193233
0.495186	0.467603	0.936522	0.365059	0.135914	0.366555	0.957244	0.265393	0.918011	0.15721	0.93674	0.132927	0.930687	0.329152	0.965293	0.307285					0.456859	0.54966	0.912606	0.469904	0.0744401	0.492347	0.95626	0.347221	0.909091	0.184141	0.929273	0.16331	0.91128	0.413742	0.962514	0.393026					0.418606	0.612614	0.912118	0.532743	0.0488874	0.578778	0.956497	0.394752	0.875326	0.193118
0.501112	0.466797	0.938462	0.365059	0.135919	0.366555	0.957226	0.265278	0.917956	0.157095	0.936688	0.132812	0.931248	0.328922	0.96563	0.30717					0.460343	0.549085	0.913014	0.469904	0.0744414	0.492347	0.956246	0.347106	0.909039	0.184026	0.929227	0.163195	0.911489	0.413626	0.962504	0.392911					0.421465	0.612383	0.912101	0.532627	0.0488884	0.578778	0.956485	0.394637	0.875261	0.193003
0.50549	0.466222	0.938739	0.365059	0.135925	0.366555	0.957624	0.265278	0.9179	0.15698	0.936637	0.132697	0.931551	0.328922	0.965605	0.30694					0.465586	0.548855	0.912995	0.469789	0.0744427	0.492347	0.956549	0.347106	0.909556	0.184026	0.92918	0.16308	0.912183	0.413626	0.962493	0.392795					0.425893	0.611808	0.912084	0.532512	0.0488888	0.578778	0.956473	0.394522	0.875196	0.192888
0.509831	0.465531	0.938721	0.364944	0.135931	0.366555	0.957606	0.265163	0.918519	0.15698	0.937398	0.132697	0.932159	0.328922	0.96558	0.30671					0.468538	0.547589	0.913365	0.469559	0.074444	0.492347	0.956536	0.34699	0.909505	0.183911	0.929134	0.162965	0.91216	0.413511	0.962451	0.392335					0.427134	0.610887	0.912426	0.532397	0.0488893	0.578778	0.956461	0.394407	0.875653	0.192888
0.514704	0.465301	0.938999	0.364944	0.135937	0.366555	0.958004	0.265163	0.919137	0.15698	0.937347	0.132581	0.932746	0.328807	0.965555	0.306479					0.471715	0.547013	0.913774	0.469559	0.0744453	0.492347	0.956522	0.346875	0.910023	0.183911	0.929744	0.162965	0.91237	0.413396	0.962429	0.392105					0.429289	0.609967	0.912966	0.532397	0.0488898	0.578778	0.956449	0.394292	0.876111	0.192888
0.518495	0.46461	0.938981	0.364829	0.135943	0.366555	0.957987	0.265048	0.919757	0.15698	0.938111	0.132581	0.93305	0.328807	0.96553	0.306249					0.476085	0.546438	0.913978	0.469559	0.0744479	0.492347	0.956508	0.34676	0.909972	0.183796	0.929698	0.16285	0.912834	0.413396	0.962419	0.39199					0.431542	0.609046	0.914229	0.532397	0.0488903	0.578778	0.956437	0.394177	0.876046	0.192772
0.523278	0.46438	0.939241	0.364714	0.135948	0.366555	0.957969	0.264933	0.919703	0.156865	0.93806	0.132466	0.933028	0.328691	0.965505	0.306019					0.479636	0.546208	0.91435	0.469329	0.0744492	0.492347	0.956494	0.346645	0.90992	0.183681	0.929652	0.162734	0.913021	0.413166	0.962398	0.39176					0.433527	0.608355	0.914591	0.532397	0.0488907	0.578778	0.956704	0.394177	0.876504	0.192772
0.527004	0.463805	0.939673	0.363908	0.135954	0.366555	0.957952	0.264818	0.919649	0.15675	0.938825	0.132466	0.933007	0.328576	0.965492	0.305904					0.482822	0.545057	0.914555	0.469329	0.0744505	0.492347	0.95648	0.34653	0.910439	0.183681	0.929605	0.162619	0.913486	0.413166	0.962387	0.391645					0.435762	0.60778	0.914687	0.531822	0.0488912	0.578778	0.956692	0.394061	0.87644	0.192657
0.530916	0.46346	0.939655	0.363793	0.13596	0.366555	0.957934	0.264702	0.919595	0.156635	0.938776	0.132351	0.932985	0.328461	0.965404	0.305098					0.486005	0.543561	0.915376	0.469329	0.0744518	0.492347	0.956466	0.346415	0.910388	0.183565	0.929559	0.162504	0.913719	0.413166	0.962376	0.39153					0.437759	0.607089	0.91505	0.531822	0.0488926	0.578778	0.95668	0.393946	0.876375	0.192542
0.536257	0.462999	0.939619	0.363563	0.135966	0.366555	0.957917	0.264587	0.919486	0.156405	0.938725	0.132236	0.93329	0.328461	0.965366	0.304753					0.488103	0.542985	0.915338	0.469099	0.0744531	0.492347	0.956453	0.3463	0.910337	0.18345	0.929513	0.162389	0.913697	0.413051	0.962366	0.391414					0.438858	0.606744	0.915906	0.531477	0.0488931	0.578778	0.956947	0.393946	0.876834	0.192542
0.54219	0.462194	0.939881	0.363448	0.135972	0.366555	0.957899	0.264472	0.919431	0.15629	0.938675	0.132121	0.933595	0.328461	0.96529	0.304063					0.491239	0.542065	0.915319	0.468984	0.0744544	0.492347	0.956757	0.3463	0.910286	0.183335	0.929466	0.162274	0.914162	0.413051	0.962355	0.391299					0.440542	0.606284	0.91627	0.531477	0.0488936	0.578778	0.956935	0.393831	0.87677	0.192427
0.546905	0.461618	0.941282	0.363448	0.135977	0.366555	0.957882	0.264357	0.919377	0.156174	0.938625	0.132006	0.933573	0.328346	0.965278	0.303948					0.494533	0.541374	0.915936	0.468984	0.0744557	0.492347	0.956743	0.346185	0.910806	0.183335	0.92942	0.162159	0.914373	0.412936	0.962344	0.391184					0.443124	0.605248	0.916435	0.531361	0.0488941	0.578778	0.956923	0.393716	0.87723	0.192427
0.549739	0.460467	0.941264	0.363333	0.135983	0.366555	0.957864	0.264242	0.92	0.156174	0.938575	0.131891	0.933879	0.328346	0.965265	0.303832					0.501387	0.540684	0.916517	0.468754	0.074457	0.492347	0.956729	0.34607	0.911327	0.183335	0.929373	0.162044	0.915073	0.412936	0.962617	0.391184					0.446342	0.604557	0.916965	0.531246	0.0488945	0.578778	0.956911	0.393601	0.87769	0.192427
0.552144	0.459431	0.941791	0.363103	0.135989	0.366555	0.957846	0.264127	0.920624	0.156174	0.938525	0.131776	0.934185	0.328346	0.96524	0.303602					0.504298	0.540108	0.917249	0.468178	0.0744583	0.492347	0.956715	0.345955	0.911276	0.18322	0.929326	0.161929	0.915306	0.412936	0.962596	0.390954					0.448329	0.603637	0.91728	0.530901	0.048895	0.578778	0.956899	0.393486	0.877626	0.192312
0.554628	0.458626	0.942055	0.362988	0.135995	0.366555	0.957829	0.264012	0.921249	0.156174	0.939295	0.131776	0.934775	0.328231	0.965214	0.303372					0.50659	0.539648	0.917644	0.468063	0.0744596	0.492347	0.956702	0.34584	0.911798	0.18322	0.92928	0.161814	0.915285	0.412821	0.962574	0.390724					0.450249	0.603061	0.917628	0.530786	0.0488955	0.578778	0.956875	0.393256	0.878087	0.192312
0.558708	0.45782	0.942038	0.362873	0.136001	0.366555	0.957811	0.263897	0.921196	0.156059	0.939245	0.131661	0.935061	0.328116	0.965201	0.303257					0.508471	0.538842	0.917852	0.468063	0.0744609	0.492347	0.956688	0.345724	0.911748	0.183105	0.929233	0.161699	0.915518	0.412821	0.962553	0.390494					0.45141	0.602486	0.918343	0.530671	0.048896	0.578778	0.956863	0.393141	0.878023	0.192197
0.563326	0.456094	0.942319	0.362873	0.136006	0.366555	0.957794	0.263782	0.921142	0.155944	0.939195	0.131546	0.935674	0.328116	0.965176	0.303027					0.510769	0.537691	0.918059	0.468063	0.0744622	0.492347	0.956674	0.345609	0.911697	0.18299	0.929848	0.161699	0.915752	0.412821	0.962543	0.390379					0.453339	0.601565	0.91831	0.530441	0.0488965	0.578778	0.956851	0.393026	0.878485	0.192197
0.568876	0.454368	0.942302	0.362758	0.136018	0.366555	0.958194	0.263782	0.921088	0.155829	0.939145	0.131431	0.935632	0.327886	0.96515	0.302797					0.513117	0.535735	0.918266	0.468063	0.0744635	0.492347	0.95666	0.345494	0.911647	0.182875	0.930464	0.161699	0.91622	0.412821	0.962521	0.390148					0.455943	0.600875	0.91886	0.530441	0.0488969	0.578778	0.956839	0.392911	0.878421	0.192082
0.576338	0.453562	0.942584	0.362758	0.136024	0.366555	0.958176	0.263667	0.921715	0.155829	0.939095	0.131315	0.935919	0.327771	0.965138	0.302682					0.516739	0.534699	0.919286	0.467948	0.0744648	0.492347	0.956965	0.345494	0.91217	0.182875	0.930417	0.161584	0.916688	0.412821	0.9625	0.389918					0.458649	0.599954	0.919529	0.52998	0.0488974	0.578778	0.956826	0.392795	0.878884	0.192082
0.58177	0.453217	0.942567	0.362642	0.13603	0.366555	0.958159	0.263552	0.922343	0.155829	0.939044	0.1312	0.935897	0.327656	0.965467	0.302451					0.52013	0.533778	0.919873	0.467718	0.074466	0.492347	0.956952	0.345379	0.912694	0.182875	0.930371	0.161469	0.916922	0.412821	0.962479	0.389688					0.460756	0.599263	0.91968	0.52975	0.0488979	0.578778	0.956814	0.39268	0.879347	0.192082
0.586814	0.452756	0.942549	0.362527	0.136036	0.366555	0.958141	0.263437	0.92229	0.155714	0.938994	0.131085	0.936492	0.327541	0.965428	0.302106					0.523314	0.532167	0.920082	0.467718	0.0744686	0.492347	0.956938	0.345264	0.912644	0.18276	0.930325	0.161353	0.917391	0.412821	0.962468	0.389573					0.462257	0.598343	0.919848	0.529635	0.0488984	0.578778	0.956802	0.392565	0.879283	0.191967
0.591053	0.451605	0.942515	0.362297	0.136041	0.366555	0.958124	0.263321	0.922237	0.155599	0.938944	0.13097	0.93678	0.327425	0.965416	0.301991					0.5261	0.531246	0.920498	0.467718	0.0744699	0.492347	0.956924	0.345149	0.912593	0.182645	0.930943	0.161353	0.91784	0.412706	0.962447	0.389343					0.463833	0.597767	0.920352	0.52929	0.0488988	0.578778	0.95679	0.39245	0.879219	0.191852
0.593428	0.45103	0.942498	0.362182	0.136047	0.366555	0.958106	0.263206	0.922184	0.155484	0.938893	0.130855	0.937376	0.32731	0.96539	0.301761					0.529034	0.530556	0.92048	0.467603	0.0744712	0.492347	0.95691	0.345034	0.912543	0.18253	0.931561	0.161353	0.918054	0.412591	0.962436	0.389228					0.465506	0.597192	0.921074	0.529175	0.0488993	0.578778	0.956778	0.392335	0.879156	0.191737
0.596251	0.450224	0.943046	0.362067	0.136053	0.366555	0.958089	0.263091	0.922131	0.155369	0.938843	0.13074	0.937356	0.327195	0.965378	0.301646					0.531502	0.530096	0.920689	0.467603	0.0744725	0.492347	0.956883	0.344804	0.912493	0.182415	0.931516	0.161238	0.918289	0.412591	0.962425	0.389113					0.467165	0.596847	0.921628	0.529175	0.0488998	0.578778	0.957047	0.392335	0.87962	0.191737
0.599295	0.450109	0.943028	0.361952	0.136059	0.366555	0.958491	0.263091	0.922656	0.155139	0.938792	0.130625	0.937665	0.327195	0.965326	0.301185					0.534822	0.529405	0.920898	0.467603	0.0744738	0.492347	0.956869	0.344689	0.912442	0.182299	0.93147	0.161123	0.91876	0.412591	0.962415	0.388998					0.469384	0.596386	0.921596	0.528945	0.0489003	0.578778	0.957035	0.39222	0.879556	0.191622
0.602005	0.449304	0.943594	0.361952	0.136065	0.366555	0.958473	0.262976	0.923288	0.155139	0.93957	0.130625	0.938883	0.32708	0.965314	0.30107					0.537059	0.528714	0.921106	0.467603	0.0744751	0.492347	0.956855	0.344574	0.912392	0.182184	0.932091	0.161123	0.919231	0.412591	0.962678	0.388882					0.470519	0.596041	0.921718	0.528484	0.0489007	0.578778	0.957022	0.392105	0.880021	0.191622
0.603782	0.448268	0.943878	0.361952	0.13607	0.366555	0.958456	0.262861	0.92392	0.155139	0.939519	0.13051	0.939194	0.32708	0.965262	0.30061					0.539537	0.528484	0.921489	0.467373	0.0744764	0.492347	0.956841	0.344459	0.912341	0.182069	0.932045	0.161008	0.919938	0.412591	0.962657	0.388652					0.47257	0.595811	0.922073	0.528369	0.0489012	0.578778	0.95701	0.39199	0.880487	0.191622
0.606075	0.447808	0.944161	0.361952	0.136076	0.366555	0.958438	0.262746	0.923868	0.155024	0.939469	0.130395	0.939815	0.32708	0.965607	0.300495					0.541274	0.528254	0.92168	0.467257	0.0744777	0.492347	0.956828	0.344343	0.912868	0.182069	0.932667	0.161008	0.919897	0.41236	0.962646	0.388537					0.473468	0.595581	0.922783	0.528139	0.0489017	0.578778	0.956998	0.391875	0.880952	0.191622
0.607724	0.447347	0.944043	0.361146	0.136082	0.366555	0.958421	0.262631	0.923816	0.154909	0.939419	0.13028	0.940126	0.32708	0.965594	0.30038					0.543548	0.527909	0.922308	0.467257	0.074479	0.492347	0.956814	0.344228	0.912818	0.181954	0.932622	0.160893	0.919877	0.412245	0.962635	0.388422					0.474927	0.59512	0.923154	0.528139	0.0489022	0.578778	0.956986	0.39176	0.880889	0.191507
0.60903	0.447117	0.94401	0.360916	0.136088	0.366555	0.958403	0.262516	0.923764	0.154793	0.939369	0.130165	0.940417	0.326965	0.965568	0.30015					0.544957	0.527333	0.92271	0.467142	0.0744803	0.492347	0.9568	0.344113	0.912767	0.181839	0.932577	0.160778	0.920092	0.41213	0.962614	0.388192					0.475962	0.594775	0.923123	0.527909	0.0489026	0.578778	0.956974	0.391645	0.881356	0.191507
0.610473	0.446772	0.943993	0.360801	0.136094	0.366555	0.958386	0.262401	0.923711	0.154678	0.939318	0.130049	0.940728	0.326965	0.965543	0.299919					0.546333	0.527218	0.922675	0.466912	0.0744816	0.492347	0.956786	0.343998	0.913295	0.181839	0.932532	0.160663	0.920566	0.41213	0.962603	0.388077					0.476696	0.59443	0.923092	0.527679	0.0489031	0.578778	0.956962	0.39153	0.881293	0.191391
0.612954	0.446542	0.944277	0.360801	0.136099	0.366555	0.958368	0.262286	0.924347	0.154678	0.939268	0.129934	0.941352	0.326965	0.96585	0.299459					0.54797	0.526528	0.923725	0.466912	0.0744829	0.492347	0.957093	0.343998	0.913245	0.181724	0.932487	0.160548	0.920802	0.41213	0.962582	0.387847					0.47781	0.593509	0.923836	0.527679	0.0489036	0.578778	0.95695	0.391414	0.88176	0.191391
0.614202	0.445966	0.944495	0.360341	0.136105	0.366555	0.958351	0.262171	0.924983	0.154678	0.939217	0.129819	0.941664	0.326965	0.965825	0.299229					0.549255	0.526183	0.925165	0.466682	0.0744842	0.492347	0.957079	0.343883	0.913773	0.181724	0.932441	0.160433	0.921019	0.412015	0.962571	0.387732					0.478969	0.592358	0.924194	0.527564	0.0489041	0.578778	0.956938	0.391299	0.882228	0.191391
0.61677	0.445276	0.944763	0.360226	0.136111	0.366555	0.958333	0.262055	0.924931	0.154563	0.94	0.129819	0.941645	0.32685	0.965812	0.299114					0.550361	0.525722	0.925994	0.466567	0.0744855	0.492347	0.957065	0.343768	0.913623	0.181379	0.932396	0.160318	0.920998	0.4119	0.962561	0.387617					0.480157	0.591783	0.925874	0.527564	0.0489045	0.578778	0.956926	0.391184	0.882166	0.191276
0.618164	0.44493	0.945317	0.36011	0.136117	0.366555	0.958316	0.26194	0.924879	0.154448	0.93995	0.129704	0.941938	0.326735	0.965774	0.298769					0.551541	0.525262	0.927427	0.466222	0.0744868	0.492347	0.957051	0.343653	0.913573	0.181264	0.932351	0.160203	0.920978	0.411785	0.96255	0.387501					0.481568	0.590862	0.926031	0.527333	0.048905	0.578778	0.956914	0.391069	0.882634	0.191276
0.620125	0.4447	0.945586	0.359995	0.136123	0.366555	0.958298	0.261825	0.924828	0.154333	0.9399	0.129589	0.941918	0.32662	0.965736	0.298423					0.553331	0.524801	0.927606	0.465991	0.0744881	0.492347	0.957038	0.343538	0.913523	0.181149	0.932306	0.160087	0.921195	0.41167	0.962518	0.387156					0.482558	0.590632	0.926001	0.527103	0.0489055	0.578778	0.956901	0.390954	0.883103	0.191276
0.622362	0.444585	0.94557	0.35988	0.136134	0.366555	0.958281	0.26171	0.924776	0.154218	0.93985	0.129474	0.942525	0.326505	0.965723	0.298308					0.554649	0.524456	0.927506	0.465301	0.0744907	0.492347	0.957024	0.343423	0.914053	0.181149	0.93226	0.159972	0.921432	0.41167	0.962507	0.387041					0.483591	0.590171	0.926331	0.526758	0.048906	0.578778	0.956889	0.390839	0.883573	0.191276
0.624818	0.443895	0.94584	0.359765	0.13614	0.366555	0.958263	0.261595	0.924724	0.154103	0.939799	0.129359	0.942819	0.32639	0.96571	0.298193					0.556302	0.524226	0.928259	0.46461	0.074492	0.492347	0.95701	0.343308	0.914585	0.181149	0.932215	0.159857	0.921412	0.411555	0.962486	0.386811					0.484869	0.590056	0.926893	0.526758	0.0489064	0.578778	0.956877	0.390724	0.884043	0.191276
0.627937	0.442859	0.945823	0.35965	0.136146	0.366555	0.958245	0.26148	0.924672	0.153988	0.939749	0.129244	0.9428	0.326275	0.965684	0.297963					0.558199	0.523766	0.929114	0.46461	0.0744933	0.492347	0.956996	0.343193	0.914535	0.181033	0.932169	0.159742	0.921649	0.411555	0.962475	0.386696					0.486135	0.589136	0.928021	0.526758	0.0489069	0.578778	0.956865	0.390609	0.883981	0.191161
0.629854	0.442398	0.94579	0.35942	0.136152	0.366555	0.958228	0.261365	0.92462	0.153873	0.939698	0.129129	0.943076	0.326044	0.965672	0.297848					0.559823	0.52342	0.930613	0.46461	0.0744946	0.492347	0.956982	0.343077	0.914485	0.180918	0.932124	0.159627	0.921867	0.41144	0.962464	0.386581					0.487477	0.589136	0.927963	0.526298	0.0489074	0.578778	0.956853	0.390494	0.883919	0.191046
0.631579	0.441938	0.946077	0.35942	0.136158	0.366555	0.95821	0.26125	0.924567	0.153758	0.939597	0.128899	0.94339	0.326044	0.965633	0.297503					0.561566	0.523305	0.931241	0.464495	0.0744959	0.492347	0.956969	0.342962	0.915017	0.180918	0.932078	0.159512	0.922065	0.41121	0.962453	0.386466					0.488634	0.58879	0.92831	0.526067	0.0489079	0.578778	0.956841	0.390379	0.88439	0.191046
0.635971	0.441132	0.946028	0.359075	0.136163	0.366555	0.958193	0.261135	0.924515	0.153643	0.939547	0.128784	0.944019	0.326044	0.96562	0.297388					0.562918	0.523075	0.931194	0.46415	0.0744972	0.492347	0.956955	0.342847	0.914968	0.180803	0.932032	0.159397	0.922282	0.411094	0.962432	0.386235					0.489843	0.58833	0.928862	0.525952	0.0489083	0.578778	0.956828	0.390264	0.884861	0.191046
0.638745	0.440557	0.946315	0.359075	0.136169	0.366555	0.958175	0.26102	0.924463	0.153527	0.939496	0.128668	0.944	0.325929	0.965607	0.297272					0.564332	0.52296	0.931624	0.46415	0.0744985	0.492347	0.956941	0.342732	0.914918	0.180688	0.931987	0.159282	0.922521	0.411094	0.96241	0.386005					0.491063	0.5881	0.930185	0.525952	0.0489088	0.578778	0.956816	0.390148	0.8848	0.190931
0.641253	0.440442	0.946299	0.35896	0.136175	0.366555	0.95858	0.26102	0.924411	0.153412	0.939445	0.128553	0.944315	0.325929	0.965595	0.297157					0.565911	0.52273	0.932023	0.46392	0.0744998	0.492347	0.956927	0.342617	0.914869	0.180573	0.931941	0.159167	0.922958	0.410864	0.9624	0.38589					0.492102	0.587985	0.930128	0.525492	0.0489093	0.578778	0.957086	0.390148	0.884739	0.190816
0.64335	0.440327	0.94657	0.358845	0.136181	0.366555	0.958562	0.260905	0.924358	0.153297	0.939394	0.128438	0.944296	0.325814	0.965582	0.297042					0.566704	0.522615	0.932654	0.463805	0.0745011	0.492347	0.956913	0.342502	0.914819	0.180458	0.931895	0.159052	0.923176	0.410749	0.962389	0.385775					0.493337	0.587985	0.9301	0.525262	0.0489098	0.578778	0.957074	0.390033	0.884677	0.190701
0.644688	0.439982	0.946537	0.358614	0.136187	0.366555	0.958545	0.26079	0.924306	0.153182	0.940185	0.128438	0.944611	0.325814	0.965569	0.296927					0.56773	0.522385	0.93304	0.46346	0.0745037	0.492347	0.956899	0.342387	0.915353	0.180458	0.932524	0.159052	0.923415	0.410749	0.962665	0.385775					0.494146	0.587755	0.930289	0.525262	0.0489121	0.578778	0.957062	0.389918	0.885088	0.190586
0.64669	0.439636	0.946792	0.358384	0.136193	0.366555	0.958527	0.260674	0.924253	0.153067	0.940135	0.128323	0.944593	0.325699	0.965543	0.296697					0.569011	0.522385	0.933472	0.46346	0.074505	0.492347	0.956885	0.342272	0.915888	0.180458	0.933153	0.159052	0.923615	0.410519	0.962654	0.38566					0.494575	0.587524	0.930655	0.525147	0.0489126	0.578778	0.95705	0.389803	0.885561	0.190586
0.648598	0.439291	0.94676	0.358154	0.136198	0.366555	0.95851	0.260559	0.9242	0.152952	0.940084	0.128208	0.944574	0.325584	0.965517	0.296467					0.569868	0.522385	0.933859	0.463114	0.0745063	0.492347	0.956872	0.342157	0.915839	0.180343	0.933108	0.158937	0.923775	0.410059	0.962644	0.385545					0.495439	0.587524	0.931196	0.524917	0.0489131	0.578778	0.957038	0.389688	0.8855	0.190471
0.65029	0.438716	0.946711	0.357809	0.13621	0.366555	0.958492	0.260444	0.924095	0.152722	0.940034	0.128093	0.94489	0.325584	0.965866	0.296352					0.570674	0.52227	0.934929	0.462999	0.0745076	0.492347	0.956858	0.342042	0.915789	0.180228	0.933063	0.158821	0.923755	0.409944	0.962633	0.38543					0.496016	0.587524	0.931126	0.524341	0.0489136	0.578778	0.957026	0.389573	0.885439	0.190356
0.650948	0.438485	0.946695	0.357694	0.136222	0.366555	0.958475	0.260329	0.924042	0.152607	0.939983	0.127978	0.944871	0.325469	0.965828	0.296006					0.571267	0.522154	0.935146	0.462999	0.0745088	0.492347	0.956844	0.341927	0.916325	0.180228	0.933018	0.158706	0.923696	0.409598	0.962601	0.385085					0.497223	0.587294	0.931112	0.524226	0.048914	0.578778	0.957014	0.389458	0.885913	0.190356
0.652278	0.438255	0.946646	0.357348	0.136228	0.366555	0.958457	0.260214	0.923936	0.152377	0.939932	0.127863	0.944853	0.325354	0.965815	0.295891					0.57206	0.521694	0.935799	0.462999	0.0745101	0.492347	0.95683	0.341811	0.916276	0.180113	0.932972	0.158591	0.923676	0.409483	0.96259	0.38497					0.498047	0.587064	0.931098	0.524111	0.0489145	0.578778	0.957001	0.389343	0.885852	0.190241
0.654005	0.43791	0.94663	0.357233	0.136233	0.366555	0.958439	0.260099	0.923883	0.152261	0.939881	0.127748	0.944835	0.325239	0.965802	0.295776					0.573072	0.521694	0.936453	0.462999	0.0745114	0.492347	0.956816	0.341696	0.916227	0.179998	0.932927	0.158476	0.923896	0.409368	0.962579	0.384854					0.498386	0.586374	0.931084	0.523996	0.048915	0.578778	0.956989	0.389228	0.886327	0.190241
0.655238	0.43768	0.946597	0.357003	0.136239	0.366555	0.958422	0.259984	0.923829	0.152146	0.940678	0.127748	0.945151	0.325239	0.965738	0.295201					0.574234	0.521694	0.936582	0.462309	0.0745127	0.492347	0.956802	0.341581	0.916178	0.179883	0.932881	0.158361	0.924337	0.409138	0.962568	0.384739					0.498922	0.586143	0.931627	0.523766	0.0489155	0.578778	0.956977	0.389113	0.886266	0.190125
0.656363	0.43745	0.946581	0.356888	0.136245	0.366555	0.958404	0.259869	0.923776	0.152031	0.940628	0.127633	0.945448	0.325124	0.965725	0.295086					0.575019	0.521349	0.936857	0.461043	0.074514	0.492347	0.956788	0.341466	0.916716	0.179883	0.933514	0.158361	0.924577	0.409138	0.962558	0.384624					0.499804	0.585683	0.932158	0.52342	0.048916	0.578778	0.956965	0.388998	0.887218	0.190125
0.657548	0.437104	0.94687	0.356888	0.136257	0.366555	0.958386	0.259754	0.923723	0.151916	0.940577	0.127518	0.945765	0.325124	0.965712	0.294971					0.57592	0.520773	0.936827	0.460813	0.0745153	0.492347	0.956774	0.341351	0.916667	0.179768	0.933469	0.158246	0.924558	0.409023	0.962835	0.384624					0.500492	0.585568	0.932416	0.522385	0.0489164	0.578778	0.956953	0.388882	0.887157	0.19001
0.658909	0.436644	0.946805	0.356428	0.136263	0.366555	0.958369	0.259639	0.923669	0.151801	0.940527	0.127402	0.946381	0.325009	0.965699	0.294856					0.576801	0.520773	0.937047	0.460813	0.0745166	0.492347	0.95676	0.341236	0.916618	0.179652	0.934103	0.158246	0.924798	0.409023	0.962813	0.384394					0.501479	0.585338	0.932388	0.522154	0.0489169	0.578778	0.956941	0.388767	0.887097	0.189895
0.660801	0.436529	0.946789	0.356313	0.136268	0.366555	0.958351	0.259524	0.924317	0.151801	0.940476	0.127287	0.94668	0.324894	0.965673	0.294625					0.578147	0.520658	0.937266	0.460813	0.0745179	0.492347	0.956746	0.341121	0.916569	0.179537	0.934058	0.158131	0.925	0.408793	0.962803	0.384279					0.502222	0.585223	0.93258	0.522154	0.0489174	0.578778	0.956928	0.388652	0.887574	0.189895
0.662933	0.435954	0.946773	0.356197	0.13628	0.366555	0.958759	0.259524	0.924264	0.151686	0.940426	0.127172	0.946998	0.324894	0.96566	0.29451					0.578907	0.520543	0.937471	0.460697	0.0745192	0.492347	0.956732	0.341006	0.91652	0.179422	0.934014	0.158016	0.92498	0.408678	0.962792	0.384164					0.502819	0.585108	0.932758	0.522039	0.0489179	0.578778	0.956916	0.388537	0.887513	0.18978
0.663742	0.435263	0.947062	0.356197	0.136292	0.366555	0.958741	0.259408	0.924912	0.151686	0.940375	0.127057	0.947298	0.324778	0.965999	0.29428					0.579649	0.520543	0.937881	0.460467	0.0745205	0.492347	0.957041	0.341006	0.916471	0.179307	0.933969	0.157901	0.925443	0.408563	0.962781	0.384049					0.503416	0.585108	0.933292	0.521694	0.0489183	0.578778	0.956904	0.388422	0.887991	0.18978
0.665962	0.435033	0.94703	0.355967	0.136298	0.366555	0.958723	0.259293	0.92486	0.151571	0.940324	0.126942	0.94728	0.324663	0.966352	0.294165					0.580467	0.520543	0.937837	0.460122	0.0745218	0.492347	0.957027	0.340891	0.91701	0.179307	0.933924	0.157786	0.925404	0.408332	0.962771	0.383934					0.504266	0.584993	0.933869	0.521694	0.0489188	0.578778	0.956892	0.388307	0.887931	0.189665
0.667374	0.434342	0.947014	0.355852	0.136303	0.366555	0.958706	0.259178	0.924807	0.151456	0.940273	0.126827	0.947581	0.324548	0.966326	0.293935					0.581683	0.520428	0.938043	0.460007	0.0745231	0.492347	0.957014	0.340776	0.916961	0.179192	0.933879	0.157671	0.925607	0.408102	0.96276	0.383819					0.50532	0.584877	0.934048	0.521579	0.0489193	0.578778	0.956879	0.388192	0.887871	0.18955
0.669273	0.433422	0.946981	0.355622	0.136309	0.366555	0.958688	0.259063	0.925457	0.151456	0.940222	0.126712	0.947545	0.324318	0.966313	0.29382					0.582582	0.520428	0.938248	0.459892	0.0745244	0.492347	0.957	0.340661	0.917501	0.179192	0.933834	0.157556	0.925849	0.408102	0.962749	0.383704					0.506074	0.584877	0.934021	0.521349	0.0489198	0.578778	0.956867	0.388077	0.88781	0.189435
0.670714	0.432271	0.946965	0.355507	0.136315	0.366555	0.958671	0.258948	0.925405	0.151341	0.940171	0.126597	0.947847	0.324203	0.966275	0.293475					0.583656	0.520313	0.938234	0.459777	0.0745257	0.492347	0.956986	0.340546	0.917453	0.179077	0.933788	0.15744	0.926294	0.407872	0.962738	0.383588					0.506332	0.584417	0.934145	0.520773	0.0489202	0.578778	0.956855	0.387962	0.88775	0.18932
0.672343	0.431695	0.947207	0.355162	0.136321	0.366555	0.958653	0.258833	0.925352	0.151226	0.94012	0.126482	0.948166	0.324203	0.966262	0.293359					0.584735	0.520198	0.938176	0.459316	0.074527	0.492347	0.956972	0.34043	0.917994	0.179077	0.933743	0.157325	0.926517	0.407757	0.962728	0.383473					0.506788	0.584302	0.934325	0.520658	0.0489207	0.578778	0.956843	0.387847	0.887689	0.189205
0.673804	0.431005	0.947174	0.354932	0.136327	0.366555	0.958635	0.258718	0.9253	0.151111	0.940068	0.126367	0.948148	0.324088	0.96625	0.293244					0.585688	0.519968	0.938309	0.458626	0.0745283	0.492347	0.956958	0.340315	0.917946	0.178962	0.933698	0.15721	0.926963	0.407527	0.962717	0.383358					0.507397	0.584187	0.934311	0.520543	0.0489212	0.578778	0.95683	0.387732	0.887628	0.18909
0.675754	0.430775	0.947093	0.354356	0.136333	0.366555	0.958618	0.258603	0.925247	0.150996	0.940017	0.126252	0.948467	0.324088	0.966237	0.293129					0.586821	0.519623	0.938295	0.458511	0.0745296	0.492347	0.956944	0.3402	0.918488	0.178962	0.934337	0.15721	0.926944	0.407412	0.962706	0.383243					0.508108	0.584187	0.934491	0.520428	0.0489217	0.578778	0.956818	0.387617	0.887568	0.188975
0.676812	0.429969	0.947385	0.354356	0.136338	0.366555	0.9586	0.258488	0.925194	0.15088	0.939966	0.126136	0.948753	0.323858	0.966224	0.293014					0.587477	0.519392	0.93828	0.458396	0.0745309	0.492347	0.95693	0.340085	0.919031	0.178962	0.934292	0.157095	0.927673	0.407412	0.962684	0.383013					0.508923	0.584187	0.934643	0.520083	0.0489221	0.578778	0.956806	0.387501	0.888048	0.188975
0.678052	0.429509	0.947336	0.354011	0.136344	0.366555	0.958582	0.258373	0.925847	0.15088	0.939914	0.126021	0.948718	0.323628	0.966211	0.292899					0.587744	0.518817	0.938487	0.458281	0.0745335	0.492347	0.956916	0.33997	0.918983	0.178847	0.934247	0.15698	0.927897	0.407297	0.962674	0.382898					0.509741	0.584187	0.934616	0.519853	0.0489226	0.578778	0.956794	0.387386	0.887987	0.188859
0.680168	0.429048	0.947304	0.353781	0.136373	0.366555	0.958565	0.258258	0.925795	0.150765	0.939863	0.125906	0.949038	0.323628	0.966185	0.292669					0.589304	0.518702	0.938679	0.45805	0.0745348	0.492347	0.956902	0.339855	0.918935	0.178732	0.934887	0.15698	0.927859	0.407066	0.962652	0.382668					0.510255	0.584072	0.934548	0.519277	0.0489231	0.578778	0.956781	0.387271	0.888468	0.188859
0.681361	0.428703	0.947287	0.353666	0.136379	0.366555	0.958547	0.258142	0.925743	0.15065	0.939811	0.125791	0.949004	0.323397	0.966147	0.292324					0.590772	0.518702	0.93865	0.45782	0.0745361	0.492347	0.956888	0.33974	0.918887	0.178617	0.934842	0.156865	0.927803	0.406721	0.962641	0.382553					0.511129	0.584072	0.934688	0.518817	0.0489236	0.578778	0.956769	0.387156	0.888407	0.188744
0.682945	0.428128	0.947579	0.353666	0.136385	0.366555	0.958529	0.258027	0.92569	0.150535	0.939759	0.125676	0.948986	0.323282	0.966134	0.292209					0.591805	0.518587	0.938621	0.45759	0.0745374	0.492347	0.956874	0.339625	0.918839	0.178502	0.934798	0.15675	0.928027	0.406606	0.96292	0.382553					0.511438	0.584072	0.934674	0.518702	0.048924	0.578778	0.956757	0.387041	0.888889	0.188744
0.683137	0.428012	0.948457	0.353666	0.136391	0.366555	0.958512	0.257912	0.925637	0.15042	0.939707	0.125561	0.949307	0.323282	0.966108	0.291978					0.592451	0.518472	0.938607	0.457475	0.0745387	0.492347	0.95686	0.33951	0.918791	0.178386	0.934753	0.156635	0.928008	0.406491	0.962899	0.382322					0.512057	0.584072	0.934634	0.518357	0.0489245	0.578778	0.956744	0.386926	0.889371	0.188744
0.684036	0.427552	0.948425	0.353435	0.136397	0.366555	0.958922	0.257912	0.925585	0.150305	0.939655	0.125446	0.94929	0.323167	0.966095	0.291863					0.593149	0.518126	0.938592	0.45736	0.07454	0.492347	0.956846	0.339395	0.918743	0.178271	0.934708	0.15652	0.928252	0.406491	0.962888	0.382207					0.512471	0.584072	0.935008	0.518241	0.048925	0.578778	0.956732	0.386811	0.889311	0.188629
0.685308	0.427322	0.94867	0.35309	0.136403	0.366555	0.958904	0.257797	0.925532	0.15019	0.939603	0.125331	0.949611	0.323167	0.966082	0.291748					0.59427	0.518011	0.9388	0.457245	0.0745426	0.492347	0.956832	0.33928	0.918694	0.178156	0.934663	0.156405	0.928233	0.406376	0.962877	0.382092					0.512888	0.583957	0.934968	0.517896	0.0489255	0.578778	0.95672	0.386696	0.889251	0.188514
0.686412	0.426746	0.948655	0.352975	0.136408	0.366555	0.959315	0.257797	0.926189	0.15019	0.939551	0.125216	0.949577	0.322937	0.966069	0.291633					0.594555	0.517781	0.938771	0.457015	0.0745439	0.492347	0.956818	0.339164	0.918646	0.178041	0.934618	0.15629	0.928459	0.406261	0.962866	0.381977					0.513199	0.583957	0.935149	0.517781	0.0489259	0.578778	0.956707	0.386581	0.889191	0.188399
0.687442	0.426516	0.948948	0.352975	0.136414	0.366555	0.959297	0.257682	0.926136	0.150075	0.939499	0.125101	0.94956	0.322822	0.966056	0.291518					0.594863	0.517091	0.938978	0.4569	0.0745452	0.492347	0.956804	0.339049	0.918598	0.177926	0.934573	0.156174	0.928421	0.406031	0.962845	0.381747					0.51393	0.583842	0.935122	0.517551	0.0489269	0.578778	0.956695	0.386466	0.889674	0.188399
0.688278	0.426401	0.948901	0.35263	0.13642	0.366555	0.95928	0.257567	0.926795	0.150075	0.939446	0.124986	0.949831	0.322477	0.966399	0.291288					0.595386	0.51686	0.938949	0.456669	0.0745465	0.492347	0.95679	0.338934	0.918549	0.177811	0.934528	0.156059	0.928647	0.405916	0.962834	0.381632					0.514095	0.583496	0.935303	0.517436	0.0489274	0.578778	0.956683	0.386351	0.889614	0.188284
0.689001	0.426056	0.949195	0.35263	0.136426	0.366555	0.959262	0.257452	0.927454	0.150075	0.94026	0.124986	0.949813	0.322362	0.966387	0.291173					0.595965	0.516745	0.938935	0.456554	0.0745478	0.492347	0.956776	0.338819	0.918501	0.177696	0.934483	0.155944	0.92859	0.40557	0.963103	0.381517					0.514413	0.583266	0.935262	0.517091	0.0489278	0.578778	0.95667	0.386235	0.890098	0.188284
0.690041	0.425826	0.949179	0.352515	0.136438	0.366555	0.959245	0.257337	0.928114	0.150075	0.941075	0.124986	0.950424	0.322131	0.966374	0.291058					0.596701	0.516285	0.939128	0.456324	0.0745491	0.492347	0.956762	0.338704	0.919048	0.177696	0.934438	0.155829	0.928835	0.40557	0.963092	0.381402					0.515302	0.583266	0.935638	0.516975	0.0489283	0.578778	0.956658	0.38612	0.890582	0.188284
0.690699	0.425596	0.949132	0.352169	0.136443	0.366555	0.959227	0.257222	0.928063	0.14996	0.941891	0.124986	0.950731	0.322016	0.966743	0.291058					0.59715	0.516055	0.9391	0.456094	0.0745504	0.492347	0.956748	0.338589	0.918999	0.177581	0.934392	0.155714	0.928816	0.405455	0.963081	0.381287					0.515673	0.583151	0.935807	0.516745	0.0489288	0.578778	0.956646	0.386005	0.891068	0.188284
0.691674	0.42548	0.949116	0.352054	0.136449	0.366555	0.95921	0.257107	0.928011	0.149845	0.94184	0.124871	0.950697	0.321786	0.967113	0.291058					0.597919	0.515825	0.939056	0.455749	0.0745517	0.492347	0.956734	0.338474	0.919547	0.177581	0.934347	0.155599	0.929024	0.405225	0.96306	0.381057					0.516093	0.583151	0.935766	0.5164	0.0489293	0.578778	0.956633	0.38589	0.891553	0.188284
0.692091	0.42502	0.9491	0.351939	0.136455	0.366555	0.959192	0.256992	0.92796	0.14973	0.94179	0.124755	0.950663	0.321556	0.9671	0.290943					0.598584	0.51571	0.939265	0.455634	0.074553	0.492347	0.95672	0.338359	0.919499	0.177466	0.934302	0.155484	0.929005	0.40511	0.963049	0.380941					0.51652	0.582921	0.935935	0.51617	0.0489298	0.578778	0.956621	0.385775	0.891494	0.188169
0.693276	0.42479	0.949068	0.351709	0.136461	0.366555	0.959175	0.256877	0.928622	0.14973	0.941739	0.12464	0.950647	0.321441	0.967088	0.290827					0.599091	0.515594	0.93925	0.455518	0.0745543	0.492347	0.956706	0.338244	0.919451	0.177351	0.934256	0.155369	0.929477	0.404995	0.963038	0.380826					0.516998	0.582806	0.935922	0.516055	0.0489302	0.578778	0.956609	0.38566	0.891435	0.188054
0.694262	0.424675	0.949363	0.351709	0.136467	0.366555	0.959157	0.256761	0.928571	0.149614	0.942559	0.12464	0.950954	0.321326	0.967075	0.290712					0.600188	0.515364	0.939207	0.455173	0.0745556	0.492347	0.956692	0.338129	0.919403	0.177236	0.934211	0.155254	0.929723	0.404995	0.963028	0.380711					0.517421	0.582806	0.935895	0.515825	0.0489307	0.578778	0.956596	0.385545	0.891376	0.187939
0.694654	0.424675	0.949627	0.351479	0.136473	0.366555	0.95914	0.256646	0.92852	0.149499	0.942509	0.124525	0.950937	0.321211	0.967062	0.290597					0.600832	0.515364	0.939178	0.454943	0.0745569	0.492347	0.956678	0.338014	0.919952	0.177236	0.934165	0.155139	0.929968	0.404995	0.963017	0.380596					0.517897	0.582806	0.936077	0.51571	0.0489312	0.578778	0.956584	0.38543	0.891316	0.187824
0.695136	0.42433	0.949611	0.351364	0.136479	0.366555	0.959122	0.256531	0.928469	0.149384	0.942459	0.12441	0.951519	0.32075	0.96705	0.290482					0.601558	0.515364	0.939372	0.454713	0.0745582	0.492347	0.956663	0.337898	0.920502	0.177236	0.934074	0.154909	0.930214	0.404995	0.963287	0.380481					0.518428	0.582806	0.936037	0.515364	0.0489326	0.578778	0.956571	0.385315	0.891257	0.187709
0.695677	0.424099	0.949596	0.351249	0.136484	0.366555	0.959105	0.256416	0.928418	0.149269	0.942408	0.124295	0.951503	0.320635	0.967037	0.290367					0.601775	0.515134	0.939315	0.454253	0.0745608	0.492347	0.956649	0.337783	0.920455	0.17712	0.934028	0.154793	0.930442	0.40488	0.963276	0.380366					0.518856	0.582691	0.936206	0.515134	0.0489331	0.578778	0.956559	0.3852	0.891744	0.187709
0.696614	0.423869	0.94958	0.351134	0.13649	0.366555	0.959087	0.256301	0.928367	0.149154	0.942358	0.12418	0.951453	0.32029	0.966987	0.289907					0.602288	0.515019	0.939589	0.452871	0.0745621	0.492347	0.956635	0.337668	0.920407	0.177005	0.933982	0.154678	0.930423	0.404765	0.963817	0.380136					0.519397	0.582461	0.936545	0.514674	0.0489336	0.578778	0.956547	0.385085	0.892232	0.187709
0.69701	0.423869	0.949517	0.350673	0.136496	0.366555	0.959069	0.256186	0.928315	0.149039	0.942308	0.124065	0.952088	0.320175	0.966974	0.289792					0.602884	0.514904	0.939575	0.452756	0.0745699	0.492347	0.956621	0.337553	0.920958	0.177005	0.933936	0.154563	0.930405	0.40465	0.963796	0.379906					0.519934	0.582345	0.93712	0.514559	0.048934	0.578778	0.956534	0.38497	0.89272	0.187709
0.697688	0.423639	0.949813	0.350673	0.136502	0.366555	0.959052	0.256071	0.928264	0.148924	0.942257	0.12395	0.952381	0.319945	0.966936	0.289446					0.603318	0.514789	0.939799	0.452756	0.0745712	0.492347	0.956607	0.337438	0.920911	0.17689	0.934586	0.154563	0.930596	0.404304	0.963774	0.379675					0.520362	0.582345	0.937094	0.514328	0.0489345	0.578778	0.956522	0.384854	0.892662	0.187594
0.698992	0.423064	0.950109	0.350673	0.136508	0.366555	0.959034	0.255956	0.928212	0.148809	0.942207	0.123835	0.952365	0.31983	0.966923	0.289331					0.603374	0.514559	0.94001	0.452641	0.0745725	0.492347	0.956593	0.337323	0.920863	0.176775	0.935237	0.154563	0.930843	0.404304	0.963743	0.37933					0.520589	0.582	0.937251	0.513983	0.048935	0.578778	0.956509	0.384739	0.892603	0.187478
0.699752	0.422718	0.950094	0.350558	0.136514	0.366555	0.959016	0.255841	0.928879	0.148809	0.942156	0.12372	0.952332	0.319599	0.966898	0.289101					0.603756	0.514328	0.939938	0.452066	0.0745738	0.492347	0.956579	0.337208	0.921416	0.176775	0.935889	0.154563	0.930824	0.404189	0.963732	0.379215					0.520924	0.581655	0.937185	0.513408	0.0489355	0.578778	0.956497	0.384624	0.893092	0.187478
0.700095	0.422603	0.950078	0.350443	0.13652	0.366555	0.958999	0.255726	0.929547	0.148809	0.942982	0.12372	0.952316	0.319484	0.966885	0.288986					0.604384	0.514098	0.940163	0.452066	0.0745764	0.492347	0.956564	0.337093	0.921369	0.17666	0.935844	0.154448	0.931071	0.404189	0.9637	0.37887					0.521569	0.581655	0.93725	0.512257	0.0489359	0.578778	0.956484	0.384509	0.893582	0.187478
0.700917	0.422373	0.950297	0.349868	0.136525	0.366555	0.958981	0.255611	0.929496	0.148694	0.942932	0.123605	0.952283	0.319254	0.966872	0.288871					0.604903	0.513983	0.940148	0.451951	0.0745777	0.492347	0.95655	0.336978	0.921321	0.176545	0.935799	0.154333	0.931034	0.403959	0.96369	0.378755					0.521946	0.581655	0.937592	0.511797	0.0489369	0.578778	0.956472	0.384394	0.893524	0.187363
0.701627	0.421913	0.950281	0.349753	0.136531	0.366555	0.958946	0.25538	0.929446	0.148579	0.942882	0.123489	0.952266	0.319139	0.966847	0.288641					0.605641	0.513983	0.94012	0.451721	0.0745803	0.492347	0.956536	0.336863	0.921274	0.17643	0.935754	0.154218	0.931263	0.403844	0.963668	0.378525					0.522161	0.581655	0.937579	0.511681	0.0489374	0.578778	0.956746	0.384394	0.894014	0.187363
0.702319	0.421683	0.950219	0.349292	0.136537	0.366555	0.958928	0.255265	0.930115	0.148579	0.942832	0.123374	0.952577	0.319024	0.967194	0.288411					0.606382	0.513983	0.940077	0.451375	0.0745816	0.492347	0.956522	0.336748	0.921227	0.176315	0.935709	0.154103	0.931492	0.403729	0.963636	0.378179					0.522652	0.58154	0.937566	0.511566	0.0489378	0.578778	0.956734	0.384279	0.893956	0.187248
0.703014	0.421452	0.95047	0.348947	0.136543	0.366555	0.95891	0.25515	0.930786	0.148579	0.942782	0.123259	0.952561	0.318909	0.967169	0.28818					0.606852	0.513753	0.940499	0.451145	0.0745829	0.492347	0.956508	0.336633	0.921179	0.1762	0.935664	0.153988	0.931969	0.403614	0.963615	0.377949					0.52309	0.581425	0.937526	0.511221	0.0489398	0.578778	0.956721	0.384164	0.894447	0.187248
0.703383	0.421107	0.950768	0.348947	0.136549	0.366555	0.958892	0.255035	0.930736	0.148464	0.942731	0.123144	0.95284	0.318564	0.96753	0.288065					0.607678	0.513753	0.940456	0.4508	0.0745842	0.492347	0.956493	0.336517	0.921132	0.176085	0.935619	0.153873	0.932199	0.403499	0.963604	0.377834					0.523203	0.58131	0.9375	0.510991	0.0489402	0.578778	0.956709	0.384049	0.894939	0.187248
0.70416	0.420762	0.950737	0.348717	0.136555	0.366555	0.958874	0.25492	0.930686	0.148348	0.942681	0.123029	0.952807	0.318334	0.967517	0.28795					0.608399	0.513523	0.940654	0.45057	0.0745855	0.492347	0.956479	0.336402	0.921084	0.17597	0.935574	0.153758	0.932163	0.403269	0.963866	0.377604					0.52375	0.581195	0.937487	0.510876	0.0489407	0.578778	0.956696	0.383934	0.894882	0.187133
0.704532	0.420417	0.950722	0.348602	0.13656	0.366555	0.958857	0.254805	0.930636	0.148233	0.943513	0.123029	0.95312	0.318218	0.967505	0.287835					0.60904	0.513293	0.940625	0.45034	0.0745868	0.492347	0.956465	0.336287	0.921037	0.175855	0.935529	0.153643	0.932623	0.403038	0.963834	0.377259					0.524022	0.581195	0.937672	0.510761	0.0489412	0.578778	0.956684	0.383819	0.894824	0.187018
0.705723	0.420071	0.95066	0.348141	0.136566	0.366555	0.958839	0.25469	0.930586	0.148118	0.944346	0.123029	0.9534	0.317873	0.967492	0.28772					0.609539	0.513293	0.940511	0.449419	0.0745881	0.492347	0.956451	0.336172	0.920989	0.175739	0.935484	0.153527	0.932854	0.402923	0.963813	0.377028					0.52424	0.581195	0.938042	0.510531	0.0489417	0.578778	0.956671	0.383704	0.895317	0.187018
0.707114	0.419841	0.950629	0.347911	0.136572	0.366555	0.958821	0.254575	0.930535	0.148003	0.944297	0.122914	0.953384	0.317758	0.967454	0.287375					0.609903	0.513178	0.940482	0.449189	0.0745894	0.492347	0.956422	0.335942	0.920941	0.175624	0.935439	0.153412	0.933085	0.402808	0.963792	0.376798					0.524675	0.581195	0.938029	0.510415	0.0489421	0.578778	0.956659	0.383588	0.895259	0.186903
0.706957	0.41869	0.950613	0.347796	0.136578	0.366555	0.958803	0.25446	0.931209	0.148003	0.945133	0.122914	0.953352	0.317528	0.967829	0.287375					0.610434	0.513062	0.940893	0.448843	0.0745907	0.492347	0.956408	0.335827	0.920894	0.175509	0.935393	0.153297	0.933067	0.402693	0.964065	0.376683					0.525062	0.58108	0.937989	0.51007	0.0489426	0.578778	0.956647	0.383473	0.895201	0.186788
0.707863	0.418575	0.95052	0.347106	0.136584	0.366555	0.958785	0.254345	0.931159	0.147888	0.94597	0.122914	0.953681	0.317528	0.967817	0.28726					0.611103	0.513062	0.940878	0.448728	0.0745933	0.492347	0.956393	0.335712	0.920846	0.175394	0.935348	0.153182	0.93328	0.402463	0.964022	0.376223					0.525232	0.580964	0.937963	0.50984	0.0489431	0.578778	0.956634	0.383358	0.895695	0.186788
0.708626	0.417885	0.950489	0.346875	0.136596	0.366555	0.959201	0.254345	0.931109	0.147773	0.945922	0.122799	0.953665	0.317413	0.967792	0.28703					0.611469	0.512947	0.940807	0.448153	0.0745946	0.492347	0.956379	0.335597	0.920798	0.175279	0.935302	0.153067	0.933476	0.402118	0.964012	0.376108					0.525833	0.580964	0.937924	0.509495	0.0489436	0.578778	0.956622	0.383243	0.895638	0.186673
0.708977	0.417194	0.950473	0.34676	0.136601	0.366555	0.959184	0.254229	0.931785	0.147773	0.945874	0.122684	0.953649	0.317298	0.967754	0.286684					0.611981	0.512602	0.941006	0.447923	0.0745959	0.492347	0.956365	0.335482	0.92075	0.175164	0.935257	0.152952	0.93344	0.401887	0.963991	0.375878					0.526223	0.580849	0.937911	0.50938	0.048944	0.578778	0.956609	0.383128	0.896133	0.186673
0.709557	0.416964	0.950458	0.346645	0.136607	0.366555	0.959166	0.254114	0.931736	0.147658	0.945826	0.122569	0.953633	0.317183	0.967729	0.286454					0.61257	0.512602	0.940977	0.447692	0.0745972	0.492347	0.956351	0.335367	0.920702	0.175049	0.935915	0.152952	0.934422	0.401772	0.96398	0.375762					0.526442	0.580849	0.93807	0.509034	0.0489445	0.578778	0.956597	0.383013	0.896075	0.186558
0.710108	0.416389	0.950426	0.346415	0.136613	0.366555	0.959565	0.253999	0.931686	0.147543	0.945778	0.122454	0.954294	0.317183	0.967704	0.286224					0.613276	0.512487	0.941191	0.447577	0.0745985	0.492347	0.956336	0.335251	0.920654	0.174934	0.93587	0.152837	0.934637	0.401542	0.963948	0.375417					0.526937	0.580849	0.938057	0.508919	0.048945	0.578778	0.956584	0.382898	0.896018	0.186443
0.710273	0.416158	0.950395	0.346185	0.136619	0.366555	0.959548	0.253884	0.931636	0.147428	0.94573	0.122339	0.954624	0.317183	0.967692	0.286109					0.613868	0.512487	0.941148	0.447232	0.0745998	0.492347	0.956322	0.335136	0.920606	0.174819	0.935825	0.152722	0.93462	0.401427	0.963937	0.375302					0.527113	0.580619	0.938217	0.508574	0.0489455	0.578778	0.956859	0.382898	0.896514	0.186443
0.711894	0.416043	0.950379	0.34607	0.136625	0.366555	0.95953	0.253769	0.931587	0.147313	0.945681	0.122224	0.954924	0.316952	0.967667	0.285879					0.614376	0.512487	0.941134	0.447117	0.0746011	0.492347	0.956307	0.335021	0.920558	0.174704	0.93578	0.152607	0.934602	0.401312	0.963927	0.375187					0.527389	0.580619	0.93819	0.508344	0.0489459	0.578778	0.956847	0.382783	0.896456	0.186328
0.713102	0.415928	0.950664	0.345955	0.136631	0.366555	0.959512	0.253654	0.931537	0.147198	0.945633	0.122108	0.954861	0.316492	0.967654	0.285764					0.615034	0.512257	0.941305	0.446657	0.0746024	0.492347	0.956293	0.334906	0.921117	0.174704	0.935734	0.152492	0.934584	0.401197	0.963916	0.375072					0.527941	0.580619	0.938177	0.508229	0.0489464	0.578778	0.956835	0.382668	0.896953	0.186328
0.713777	0.415583	0.950633	0.345724	0.136637	0.366555	0.959495	0.253539	0.931487	0.147083	0.945584	0.121993	0.954814	0.316147	0.967629	0.285533					0.615246	0.511797	0.941262	0.446311	0.0746037	0.492347	0.956279	0.334791	0.921676	0.174704	0.935689	0.152377	0.934818	0.401082	0.963905	0.374957					0.528185	0.580159	0.938006	0.506733	0.0489474	0.578778	0.956822	0.382553	0.896896	0.186212
0.713749	0.415238	0.950617	0.345609	0.136642	0.366555	0.959477	0.253424	0.931387	0.146852	0.945536	0.121878	0.955432	0.315802	0.967578	0.285073					0.615875	0.511681	0.941248	0.446196	0.074605	0.492347	0.956264	0.334676	0.921628	0.174589	0.935644	0.152261	0.9348	0.400967	0.963873	0.374612					0.52885	0.580159	0.93798	0.506502	0.0489478	0.578778	0.957098	0.382553	0.897393	0.186212
0.713975	0.415123	0.950887	0.345379	0.136648	0.366555	0.959459	0.253309	0.931337	0.146737	0.945487	0.121763	0.955416	0.315687	0.96754	0.284728					0.616281	0.511451	0.941691	0.446081	0.0746063	0.492347	0.95625	0.334561	0.921581	0.174473	0.935598	0.152146	0.934783	0.400852	0.963852	0.374381					0.529406	0.580159	0.938166	0.506387	0.0489483	0.578778	0.957085	0.382438	0.897336	0.186097
0.714229	0.414777	0.950794	0.344689	0.136654	0.366555	0.959442	0.253194	0.931287	0.146622	0.945438	0.121648	0.955385	0.315456	0.967515	0.284498					0.61657	0.511336	0.941677	0.445966	0.0746076	0.492347	0.956236	0.334446	0.922141	0.174473	0.935552	0.152031	0.934999	0.400621	0.96383	0.374151					0.529801	0.580044	0.93834	0.506157	0.0489488	0.578778	0.957073	0.382322	0.897835	0.186097
0.714116	0.414547	0.950778	0.344574	0.13666	0.366555	0.959424	0.253079	0.931236	0.146507	0.945389	0.121533	0.955703	0.315341	0.967502	0.284383					0.616806	0.511106	0.941821	0.445276	0.0746089	0.492347	0.956221	0.334331	0.922094	0.174358	0.935507	0.151916	0.934964	0.400391	0.964106	0.374036					0.530031	0.579929	0.938235	0.505237	0.0489498	0.578778	0.957061	0.382207	0.897778	0.185982
0.714201	0.414432	0.950747	0.344343	0.136666	0.366555	0.959406	0.252964	0.931186	0.146392	0.945341	0.121418	0.955625	0.314766	0.967489	0.284267					0.617524	0.510991	0.942036	0.445161	0.0746102	0.492347	0.956207	0.334216	0.922046	0.174243	0.935461	0.151801	0.935198	0.400276	0.964084	0.373806					0.530372	0.579814	0.938422	0.505121	0.0489502	0.578778	0.957048	0.382092	0.898277	0.185982
0.714342	0.414432	0.951033	0.344228	0.136672	0.366555	0.959389	0.252848	0.931868	0.146392	0.945291	0.121303	0.95561	0.314651	0.967451	0.283922					0.618126	0.510991	0.941909	0.444125	0.0746115	0.492347	0.956192	0.334101	0.921999	0.174128	0.935415	0.151686	0.93518	0.400161	0.964063	0.373576					0.530552	0.579583	0.938277	0.503855	0.0489507	0.578778	0.957036	0.381977	0.89822	0.185867
0.714853	0.414317	0.951002	0.343998	0.136678	0.366555	0.959371	0.252733	0.931818	0.146277	0.945242	0.121188	0.955548	0.31419	0.967818	0.283807					0.618384	0.510991	0.941866	0.443779	0.0746128	0.492347	0.956178	0.333985	0.921951	0.174013	0.93608	0.151686	0.935163	0.400046	0.964042	0.373346					0.530845	0.579353	0.938438	0.50351	0.0489512	0.578778	0.957023	0.381862	0.898164	0.185752
0.715024	0.414087	0.950987	0.343883	0.136684	0.366555	0.959353	0.252618	0.931768	0.146162	0.946092	0.121188	0.955501	0.313845	0.967805	0.283692					0.619074	0.510991	0.941838	0.443549	0.0746141	0.492347	0.956163	0.33387	0.922514	0.174013	0.936034	0.151571	0.935414	0.400046	0.964031	0.373231					0.530976	0.579008	0.938561	0.50282	0.0489517	0.578778	0.957011	0.381747	0.898664	0.185752
0.715394	0.413972	0.950971	0.343768	0.136689	0.366555	0.959335	0.252503	0.931718	0.146047	0.946043	0.121073	0.955485	0.31373	0.967767	0.283347					0.61926	0.510646	0.941824	0.443434	0.0746154	0.492347	0.956149	0.333755	0.923077	0.174013	0.935989	0.151456	0.935901	0.399931	0.96401	0.373					0.531346	0.578433	0.938736	0.502589	0.0489521	0.578778	0.956999	0.381632	0.898607	0.185637
0.715907	0.413857	0.951258	0.343653	0.136695	0.366555	0.959318	0.252388	0.931668	0.145932	0.945995	0.120958	0.95547	0.313615	0.967755	0.283232					0.619553	0.510531	0.941809	0.443319	0.0746167	0.492347	0.956135	0.33364	0.92303	0.173898	0.935943	0.151341	0.936153	0.399931	0.963988	0.37277					0.531683	0.578433	0.938657	0.501899	0.0489526	0.578778	0.956986	0.381517	0.899108	0.185637
0.71571	0.413166	0.951515	0.343308	0.136701	0.366555	0.9593	0.252273	0.931618	0.145817	0.945946	0.120842	0.955454	0.3135	0.967704	0.282771					0.61988	0.5103	0.94204	0.443319	0.074618	0.492347	0.95612	0.333525	0.923594	0.173898	0.935897	0.151226	0.936641	0.399816	0.963977	0.372655					0.532641	0.578433	0.93878	0.501208	0.0489531	0.578778	0.956974	0.381402	0.899052	0.185522
0.715512	0.412476	0.952107	0.343193	0.136707	0.366555	0.959282	0.252158	0.931567	0.145701	0.945897	0.120727	0.955439	0.313385	0.967678	0.282541					0.620434	0.510185	0.942025	0.443204	0.0746193	0.492347	0.956106	0.33341	0.923547	0.173783	0.936565	0.151226	0.936876	0.399701	0.963956	0.372425					0.532867	0.578433	0.938767	0.501093	0.0489536	0.578778	0.956961	0.381287	0.898996	0.185407
0.716227	0.412476	0.951995	0.337783	0.136725	0.366555	0.959264	0.252043	0.932253	0.145701	0.945848	0.120612	0.955423	0.31327	0.967666	0.282426					0.621057	0.50984	0.941997	0.442974	0.0746206	0.492347	0.956091	0.333295	0.923501	0.173668	0.936519	0.151111	0.937095	0.399471	0.963913	0.371965					0.532937	0.578202	0.939374	0.501093	0.0489545	0.578778	0.956949	0.381172	0.898939	0.185292
0.716313	0.41236	0.951948	0.337438	0.13673	0.366555	0.959246	0.251928	0.932203	0.145586	0.945799	0.120497	0.955407	0.313155	0.967653	0.282311					0.621493	0.50984	0.942143	0.442283	0.0746232	0.492347	0.956077	0.33318	0.923454	0.173553	0.937188	0.151111	0.937348	0.399471	0.963902	0.371849					0.53351	0.578087	0.939767	0.500978	0.048955	0.578778	0.956936	0.381057	0.898883	0.185177
0.71706	0.41213	0.951886	0.336978	0.136736	0.366555	0.959228	0.251813	0.932153	0.145471	0.94575	0.120382	0.955727	0.313039	0.967615	0.281966					0.621929	0.50984	0.942345	0.442053	0.0746245	0.492347	0.956062	0.333065	0.923407	0.173438	0.937143	0.150996	0.937314	0.39924	0.963881	0.371619					0.533815	0.577742	0.939754	0.500863	0.0489555	0.578778	0.957213	0.381057	0.898826	0.185062
0.717609	0.411785	0.951839	0.336633	0.136748	0.366555	0.959211	0.251698	0.932103	0.145356	0.945701	0.120267	0.955712	0.312924	0.967602	0.281851					0.622138	0.509725	0.942303	0.441708	0.0746258	0.492347	0.956048	0.33295	0.92336	0.173323	0.937098	0.15088	0.937551	0.399125	0.96387	0.371504					0.534114	0.577512	0.939741	0.500748	0.048956	0.578778	0.957201	0.380941	0.89877	0.184946
0.717902	0.41121	0.951823	0.336517	0.136754	0.366555	0.959193	0.251582	0.932053	0.145241	0.946558	0.120267	0.955696	0.312809	0.967589	0.281736					0.622488	0.509725	0.942534	0.441708	0.0746284	0.492347	0.956033	0.332835	0.923926	0.173323	0.937053	0.150765	0.937771	0.398895	0.963859	0.371389					0.534378	0.576936	0.939728	0.500633	0.0489564	0.578778	0.957188	0.380826	0.898713	0.184831
0.718052	0.410634	0.952133	0.336517	0.136766	0.366555	0.959175	0.251467	0.932003	0.145126	0.94651	0.120152	0.955681	0.312694	0.967946	0.281505					0.622713	0.509265	0.942506	0.441478	0.0746297	0.492347	0.956019	0.33272	0.92388	0.173208	0.937008	0.15065	0.937754	0.39878	0.963805	0.370814					0.534358	0.576361	0.939689	0.500288	0.0489569	0.578778	0.957176	0.380711	0.89972	0.184831
0.718574	0.410519	0.952117	0.336402	0.136772	0.366555	0.959157	0.251352	0.931953	0.145011	0.946461	0.120037	0.955634	0.312349	0.967933	0.28139					0.622623	0.508689	0.942681	0.441017	0.074631	0.492347	0.956004	0.332604	0.923833	0.173092	0.936963	0.150535	0.937737	0.398665	0.963794	0.370699					0.534658	0.576131	0.939676	0.500173	0.0489574	0.578778	0.957164	0.380596	0.900224	0.184831
0.718807	0.410404	0.952102	0.336287	0.136777	0.366555	0.959139	0.251237	0.931902	0.144896	0.946412	0.119922	0.955571	0.311889	0.967895	0.281045					0.622974	0.508689	0.942625	0.440557	0.0746323	0.492347	0.955989	0.332489	0.923786	0.172977	0.936918	0.15042	0.937974	0.39855	0.963783	0.370583					0.535008	0.576016	0.939866	0.500058	0.0489579	0.578778	0.957151	0.380481	0.900168	0.184716
0.719532	0.410404	0.951898	0.334791	0.136783	0.366555	0.959121	0.251122	0.931852	0.144781	0.946364	0.119807	0.95554	0.311658	0.96787	0.280815					0.623853	0.508689	0.942597	0.440327	0.0746336	0.492347	0.955975	0.332374	0.923739	0.172862	0.936872	0.150305	0.938228	0.39855	0.963772	0.370468					0.535531	0.575901	0.939827	0.499712	0.0489583	0.578778	0.957139	0.380366	0.900112	0.184601
0.71983	0.409829	0.952194	0.334676	0.136795	0.366555	0.959103	0.251007	0.931801	0.144666	0.946315	0.119692	0.955508	0.311428	0.967857	0.2807					0.624417	0.508574	0.942568	0.440097	0.0746349	0.492347	0.956291	0.332374	0.923692	0.172747	0.936827	0.15019	0.938211	0.398435	0.964007	0.369893					0.535833	0.57567	0.939801	0.499482	0.0489588	0.578778	0.957126	0.380251	0.900618	0.184601
0.720591	0.409598	0.952178	0.334561	0.136801	0.366555	0.959085	0.250892	0.932493	0.144666	0.946266	0.119576	0.955493	0.311313	0.967819	0.280354					0.624894	0.508459	0.94254	0.439866	0.0746388	0.492347	0.956277	0.332259	0.923645	0.172632	0.936782	0.150075	0.938178	0.398205	0.963986	0.369663					0.53612	0.57567	0.939749	0.499022	0.0489593	0.578778	0.957114	0.380136	0.900562	0.184486
0.721128	0.408908	0.952802	0.334561	0.136807	0.366555	0.959067	0.250777	0.932442	0.144551	0.946217	0.119461	0.95583	0.311313	0.967806	0.280239					0.625372	0.508344	0.943429	0.439521	0.0746401	0.492347	0.956262	0.332144	0.924214	0.172632	0.936736	0.14996	0.938687	0.398205	0.964275	0.369663					0.536523	0.57567	0.939709	0.498676	0.0489598	0.578778	0.957101	0.380021	0.900506	0.184371
0.721072	0.408793	0.952787	0.334446	0.136813	0.366555	0.959049	0.250662	0.932392	0.144435	0.946119	0.119231	0.955799	0.311083	0.96778	0.280009					0.62585	0.508229	0.943359	0.438946	0.0746414	0.492347	0.956248	0.332029	0.924168	0.172517	0.936691	0.149845	0.938908	0.397974	0.964554	0.369548					0.537099	0.57567	0.939696	0.498561	0.0489617	0.578778	0.957089	0.379906	0.901012	0.184371
0.721218	0.408793	0.952771	0.334331	0.136819	0.366555	0.959031	0.250547	0.932342	0.14432	0.946069	0.119116	0.955784	0.310968	0.967768	0.279894					0.626544	0.507999	0.943331	0.438716	0.0746441	0.492347	0.956233	0.331914	0.924121	0.172402	0.936645	0.14973	0.939641	0.397744	0.964543	0.369433					0.537684	0.575555	0.939683	0.498446	0.0489626	0.578778	0.957077	0.379791	0.900957	0.184256
0.721658	0.408793	0.953084	0.334331	0.136824	0.366555	0.959013	0.250432	0.933036	0.14432	0.94602	0.119001	0.956122	0.310968	0.967755	0.279779					0.626705	0.507768	0.943564	0.438716	0.0746454	0.492347	0.956219	0.331799	0.924691	0.172402	0.93732	0.14973	0.939864	0.397514	0.964522	0.369202					0.5378	0.575555	0.939887	0.498446	0.0489636	0.578778	0.957064	0.379675	0.900901	0.184141
0.721838	0.408563	0.953053	0.334101	0.13683	0.366555	0.958995	0.250316	0.933681	0.144205	0.945971	0.118886	0.956075	0.310623	0.967742	0.279664					0.627186	0.507653	0.943798	0.438716	0.0746467	0.492347	0.956204	0.331684	0.924645	0.172287	0.937275	0.149614	0.94012	0.397514	0.964511	0.369087					0.53794	0.57521	0.939861	0.498216	0.0489645	0.578778	0.957052	0.37956	0.900845	0.184026
0.722369	0.408447	0.953038	0.333985	0.136836	0.366555	0.958977	0.250201	0.933632	0.14409	0.945921	0.118771	0.95606	0.310508	0.967703	0.279319					0.62801	0.507308	0.944004	0.438485	0.074648	0.492347	0.95619	0.331569	0.924598	0.172172	0.937229	0.149499	0.940103	0.397399	0.964501	0.368972					0.538362	0.57498	0.940026	0.497871	0.048965	0.578778	0.957039	0.379445	0.900789	0.183911
0.722403	0.408217	0.953007	0.333755	0.136842	0.366555	0.958959	0.250086	0.933582	0.143975	0.945872	0.118656	0.956044	0.310392	0.967678	0.279089					0.628351	0.507078	0.94399	0.43837	0.0746493	0.492347	0.956175	0.331454	0.924552	0.172057	0.937184	0.149384	0.940616	0.397399	0.96449	0.368857					0.538652	0.57498	0.94023	0.497871	0.0489655	0.578778	0.957027	0.37933	0.900733	0.183796
0.723083	0.408102	0.952991	0.33364	0.136848	0.366555	0.95894	0.249971	0.933532	0.14386	0.945822	0.118541	0.956028	0.310277	0.967665	0.278973					0.628731	0.506733	0.943962	0.43814	0.0746506	0.492347	0.956146	0.331223	0.924505	0.171942	0.937139	0.149269	0.940583	0.397169	0.964479	0.368742					0.539175	0.57498	0.940435	0.497871	0.048966	0.578778	0.957014	0.379215	0.90175	0.183796
0.723231	0.408102	0.952961	0.33341	0.136854	0.366555	0.958922	0.249856	0.933483	0.143745	0.945772	0.118426	0.955997	0.310047	0.967652	0.278858					0.62891	0.506733	0.943921	0.437795	0.0746519	0.492347	0.956132	0.331108	0.924458	0.171826	0.937093	0.149154	0.940824	0.397054	0.964458	0.368512					0.539367	0.57475	0.94037	0.497295	0.0489664	0.578778	0.957002	0.3791	0.90226	0.183796
0.723378	0.408102	0.953259	0.333295	0.13686	0.366555	0.958904	0.249741	0.933433	0.14363	0.945722	0.118311	0.956321	0.309932	0.967639	0.278743					0.628894	0.506502	0.94461	0.43768	0.0746532	0.492347	0.956117	0.330993	0.924411	0.171711	0.937048	0.149039	0.94108	0.397054	0.964447	0.368397					0.539909	0.57452	0.940549	0.497065	0.0489669	0.578778	0.956989	0.378985	0.90277	0.183796
0.723322	0.407987	0.953243	0.33318	0.136866	0.366555	0.958886	0.249626	0.933383	0.143515	0.945672	0.118195	0.956306	0.309817	0.967626	0.278628					0.629164	0.506502	0.944596	0.437565	0.0746545	0.492347	0.956102	0.330878	0.924365	0.171596	0.937002	0.148924	0.941337	0.397054	0.964426	0.368167					0.540552	0.57452	0.940728	0.496835	0.0489683	0.578778	0.956977	0.37887	0.902715	0.183681
0.723469	0.407987	0.953557	0.33318	0.136872	0.366555	0.958868	0.249511	0.933333	0.1434	0.945622	0.11808	0.956645	0.309817	0.9676	0.278398					0.629471	0.506387	0.944569	0.437335	0.0746558	0.492347	0.956088	0.330763	0.924318	0.171481	0.936957	0.148809	0.941305	0.396824	0.964415	0.368052					0.540845	0.57452	0.940676	0.496375	0.0489688	0.578778	0.956964	0.378755	0.903226	0.183681
0.723708	0.407872	0.953542	0.333065	0.136877	0.366555	0.95885	0.249396	0.933283	0.143285	0.945572	0.117965	0.95663	0.309702	0.967587	0.278283					0.630139	0.506272	0.944527	0.436989	0.0746571	0.492347	0.956073	0.330648	0.924891	0.171481	0.936911	0.148694	0.941498	0.396363	0.964404	0.367936					0.541441	0.574404	0.941087	0.496375	0.0489693	0.578778	0.956952	0.37864	0.903171	0.183565
0.7238	0.407757	0.953527	0.33295	0.136883	0.366555	0.958831	0.249281	0.933233	0.14317	0.945522	0.11785	0.956615	0.309587	0.967574	0.278168					0.63041	0.506272	0.944472	0.436529	0.0746584	0.492347	0.956059	0.330533	0.924845	0.171366	0.936865	0.148579	0.94174	0.396248	0.964393	0.367821					0.54192	0.574289	0.941279	0.49626	0.0489698	0.578778	0.956939	0.378525	0.903116	0.18345
0.723687	0.407527	0.953511	0.332835	0.136889	0.366555	0.958813	0.249166	0.933884	0.143054	0.945471	0.117735	0.956568	0.309242	0.967548	0.277938					0.630756	0.506042	0.944458	0.436414	0.0746597	0.492347	0.956044	0.330418	0.924798	0.171251	0.937545	0.148579	0.941724	0.396133	0.964361	0.367476					0.542214	0.574289	0.941652	0.495914	0.0489707	0.578778	0.956927	0.378409	0.903628	0.18345
0.72387	0.407297	0.953481	0.332604	0.136895	0.366555	0.958795	0.249051	0.933835	0.142939	0.945421	0.11762	0.956553	0.309126	0.967535	0.277823					0.63105	0.505697	0.944638	0.435954	0.074661	0.492347	0.956029	0.330303	0.924751	0.171136	0.9375	0.148464	0.941708	0.396018	0.96435	0.367361					0.542932	0.574174	0.941575	0.495224	0.0489712	0.578778	0.956914	0.378294	0.903573	0.183335
0.724463	0.407297	0.953465	0.332489	0.136901	0.366555	0.958777	0.248935	0.933785	0.142824	0.94537	0.117505	0.956522	0.308896	0.967522	0.277707					0.631503	0.505697	0.944625	0.435838	0.0746623	0.492347	0.956348	0.330303	0.924704	0.171021	0.937455	0.148348	0.941934	0.395788	0.96434	0.367246					0.543187	0.573944	0.94155	0.494994	0.0489717	0.578778	0.956902	0.378179	0.904086	0.183335
0.725056	0.407297	0.95345	0.332374	0.136907	0.366555	0.958758	0.24882	0.933735	0.142709	0.94532	0.11739	0.956863	0.308896	0.967483	0.277362					0.631723	0.505582	0.944583	0.435493	0.0746636	0.492347	0.956333	0.330188	0.924658	0.170906	0.938137	0.148348	0.941918	0.395673	0.964329	0.367131					0.54367	0.573829	0.941537	0.494879	0.0489726	0.578778	0.956889	0.378064	0.904032	0.18322
0.725205	0.407297	0.953435	0.332259	0.136913	0.366555	0.95874	0.248705	0.933685	0.142594	0.945269	0.117275	0.956817	0.308551	0.96747	0.277247					0.632268	0.505582	0.944805	0.435378	0.0746649	0.492347	0.956319	0.330073	0.924611	0.170791	0.938092	0.148233	0.941902	0.395558	0.964318	0.367016					0.543858	0.573714	0.941692	0.494418	0.0489731	0.578778	0.956876	0.377949	0.903977	0.183105
0.725446	0.407181	0.953419	0.332144	0.136919	0.366555	0.958722	0.24859	0.933635	0.142479	0.945218	0.11716	0.956801	0.308436	0.967444	0.277017					0.632997	0.505582	0.944778	0.435148	0.0746662	0.492347	0.956304	0.329957	0.925187	0.170791	0.938047	0.148118	0.941886	0.395443	0.964307	0.366901					0.544224	0.573599	0.941679	0.494303	0.0489736	0.578778	0.956864	0.377834	0.903923	0.18299
0.726041	0.407181	0.953719	0.332029	0.136924	0.366555	0.958703	0.248475	0.933585	0.142364	0.945167	0.117045	0.956786	0.308321	0.967431	0.276902					0.633218	0.505467	0.944764	0.435033	0.0746675	0.492347	0.95629	0.329842	0.92514	0.170676	0.938001	0.148003	0.942112	0.395212	0.964286	0.366671					0.545116	0.573599	0.941654	0.494073	0.0489741	0.578778	0.956851	0.377719	0.903868	0.182875
0.726582	0.407066	0.953673	0.331684	0.136936	0.366555	0.958685	0.24836	0.933535	0.142249	0.945116	0.116929	0.956755	0.308091	0.967418	0.276787					0.633401	0.505467	0.944986	0.434918	0.0746688	0.492347	0.956275	0.329727	0.925094	0.17056	0.937956	0.147888	0.942081	0.394982	0.964275	0.366555					0.545514	0.573138	0.941641	0.493958	0.0489745	0.578778	0.956839	0.377604	0.903813	0.18276
0.726861	0.406721	0.953658	0.331569	0.136942	0.366555	0.958667	0.248245	0.93424	0.142249	0.945065	0.116814	0.957097	0.308091	0.967391	0.276557					0.633622	0.505352	0.944972	0.434803	0.0746701	0.492347	0.95626	0.329612	0.925047	0.170445	0.937911	0.147773	0.942065	0.394867	0.964253	0.366325					0.545734	0.572678	0.941797	0.493498	0.048975	0.578778	0.956826	0.377489	0.903759	0.182645
0.72761	0.406721	0.953943	0.331338	0.136948	0.366555	0.95863	0.248015	0.934191	0.142134	0.945014	0.116699	0.957082	0.307976	0.967352	0.276211					0.633882	0.505121	0.944917	0.434342	0.0746714	0.492347	0.956246	0.329497	0.924953	0.170215	0.938596	0.147773	0.942582	0.394867	0.964232	0.366095					0.546123	0.572333	0.941745	0.493037	0.0489755	0.578778	0.956814	0.377374	0.904274	0.182645
0.728097	0.406491	0.953912	0.331108	0.136954	0.366555	0.958611	0.2479	0.934898	0.142134	0.944963	0.116584	0.957051	0.307745	0.967339	0.276096					0.634249	0.505121	0.944876	0.433997	0.0746727	0.492347	0.956551	0.329382	0.924906	0.1701	0.938552	0.147658	0.942841	0.394867	0.96421	0.365865					0.546374	0.572218	0.941927	0.492807	0.048976	0.578778	0.956801	0.377259	0.904219	0.18253
0.728849	0.406491	0.953897	0.330993	0.13696	0.366555	0.959038	0.2479	0.934848	0.142019	0.944911	0.116469	0.957378	0.30763	0.967312	0.275866					0.634588	0.504661	0.945058	0.433537	0.0746753	0.492347	0.956536	0.329267	0.924859	0.169985	0.938507	0.147543	0.94281	0.394637	0.964188	0.365635					0.547166	0.572103	0.942121	0.492692	0.0489765	0.578778	0.956788	0.377144	0.904735	0.18253
0.728737	0.406261	0.953882	0.330878	0.136966	0.366555	0.95902	0.247785	0.935557	0.142019	0.945794	0.116469	0.957706	0.307515	0.967299	0.275751					0.635125	0.504431	0.944878	0.432041	0.0746766	0.492347	0.956522	0.329152	0.924812	0.16987	0.938462	0.147428	0.942794	0.394522	0.96447	0.36552					0.548031	0.571872	0.942303	0.492462	0.0489769	0.578778	0.956776	0.377028	0.905251	0.18253
0.728926	0.406031	0.953867	0.330763	0.136972	0.366555	0.959002	0.247669	0.936267	0.142019	0.945744	0.116354	0.957676	0.307285	0.967286	0.275636					0.635402	0.504431	0.94506	0.43158	0.0746779	0.492347	0.956507	0.329037	0.925392	0.16987	0.938416	0.147313	0.943298	0.394407	0.964448	0.365289					0.548697	0.571872	0.942681	0.492116	0.0489779	0.578778	0.956763	0.376913	0.905768	0.18253
0.729076	0.406031	0.953775	0.330073	0.136977	0.366555	0.958984	0.247554	0.936978	0.142019	0.945693	0.116239	0.957645	0.307055	0.967677	0.275636					0.636139	0.504431	0.944991	0.431005	0.0746792	0.492347	0.956493	0.328922	0.925972	0.16987	0.938371	0.147198	0.943282	0.394292	0.964416	0.364944					0.549547	0.571872	0.942655	0.491886	0.0489784	0.578778	0.95675	0.376798	0.905714	0.182415
0.729607	0.40557	0.953759	0.329957	0.136983	0.366555	0.958965	0.247439	0.93693	0.141904	0.945642	0.116124	0.957615	0.306825	0.967624	0.275176					0.636958	0.504201	0.944936	0.430544	0.0746805	0.492347	0.956478	0.328807	0.926554	0.16987	0.938326	0.147083	0.943251	0.394061	0.964384	0.364599					0.550604	0.571642	0.942838	0.491656	0.0489788	0.578778	0.956738	0.376683	0.90566	0.182299
0.730195	0.405225	0.953744	0.329842	0.136989	0.366555	0.958947	0.247324	0.936882	0.141788	0.945591	0.116009	0.957584	0.306595	0.967598	0.274945					0.637462	0.504086	0.945119	0.430084	0.0746818	0.492347	0.956463	0.328691	0.926508	0.169755	0.939015	0.147083	0.94374	0.393831	0.964362	0.364369					0.551483	0.571412	0.942762	0.490966	0.0489793	0.578778	0.956725	0.376568	0.905606	0.182184
0.730897	0.40511	0.953728	0.329727	0.136995	0.366555	0.958929	0.247209	0.936834	0.141673	0.946479	0.116009	0.957929	0.306595	0.967585	0.27483					0.638205	0.504086	0.945063	0.429624	0.0746831	0.492347	0.956449	0.328576	0.92709	0.169755	0.938971	0.146967	0.943985	0.393716	0.964351	0.364254					0.552415	0.571297	0.94275	0.490851	0.0489798	0.578778	0.956712	0.376453	0.905552	0.182069
0.731201	0.40511	0.953713	0.329612	0.137001	0.366555	0.95891	0.247094	0.937548	0.141673	0.946429	0.115894	0.957899	0.306364	0.967559	0.2746					0.638524	0.503971	0.945289	0.429509	0.0746845	0.492347	0.956434	0.328461	0.927044	0.16964	0.938926	0.146852	0.944214	0.393486	0.964329	0.364023					0.553104	0.571182	0.94292	0.490505	0.0489803	0.578778	0.9567	0.376338	0.906071	0.182069
0.731657	0.40511	0.953698	0.329497	0.137007	0.366555	0.958892	0.246979	0.9375	0.141558	0.946378	0.115779	0.957883	0.306249	0.967519	0.274255					0.639177	0.503971	0.945233	0.429048	0.0746858	0.492347	0.95642	0.328346	0.926998	0.169525	0.938881	0.146737	0.944199	0.393371	0.964308	0.363793					0.55429	0.571067	0.942895	0.490275	0.0489807	0.578778	0.956687	0.376223	0.906017	0.181954
0.731849	0.40488	0.953682	0.329382	0.137036	0.366555	0.958873	0.246864	0.937452	0.141443	0.946328	0.115663	0.957777	0.305444	0.967506	0.27414					0.639591	0.503855	0.945219	0.428933	0.0746871	0.492347	0.956405	0.328231	0.926952	0.16941	0.938836	0.146622	0.944183	0.393256	0.964286	0.363563					0.555618	0.570837	0.942819	0.489585	0.0489812	0.578778	0.956674	0.376108	0.905963	0.181839
0.731834	0.404534	0.953636	0.329037	0.137042	0.366555	0.958855	0.246749	0.937405	0.141328	0.946277	0.115548	0.957731	0.305098	0.967493	0.274025					0.639632	0.50374	0.945205	0.428818	0.0746884	0.492347	0.95639	0.328116	0.926906	0.169295	0.938791	0.146507	0.944122	0.392795	0.964275	0.363448					0.556391	0.570607	0.942806	0.489469	0.0489817	0.578778	0.956662	0.375993	0.905909	0.181724
0.732527	0.404074	0.953574	0.328576	0.137048	0.366555	0.958837	0.246634	0.937357	0.141213	0.946226	0.115433	0.957639	0.304408	0.96748	0.27391					0.640099	0.50374	0.94508	0.427782	0.0746897	0.492347	0.956376	0.328001	0.92686	0.169179	0.938745	0.146392	0.944091	0.392565	0.964253	0.363218					0.556966	0.570491	0.942794	0.489354	0.0489827	0.578778	0.956649	0.375878	0.905855	0.181609
0.733013	0.403499	0.953877	0.328461	0.137054	0.366555	0.958818	0.246519	0.937309	0.141098	0.946176	0.115318	0.957624	0.304293	0.967466	0.273794					0.640463	0.50351	0.945066	0.427667	0.074691	0.492347	0.956361	0.327886	0.926814	0.169064	0.9387	0.146277	0.944352	0.392565	0.964209	0.362758					0.558171	0.570376	0.942679	0.488319	0.0489831	0.578778	0.956636	0.375762	0.905801	0.181494
0.73325	0.403038	0.953769	0.327656	0.13706	0.366555	0.9588	0.246403	0.937261	0.140983	0.946125	0.115203	0.957609	0.304178	0.96744	0.273564					0.64092	0.50328	0.945052	0.427552	0.0746923	0.492347	0.956347	0.327771	0.926768	0.168949	0.938655	0.146162	0.944337	0.39245	0.964493	0.362642					0.558538	0.569916	0.942863	0.488088	0.0489841	0.578778	0.956624	0.375647	0.905747	0.181379
0.734424	0.402923	0.954073	0.327541	0.137066	0.366555	0.958781	0.246288	0.937979	0.140983	0.946074	0.115088	0.957578	0.303948	0.9674	0.273219					0.641097	0.50305	0.945478	0.427092	0.0746936	0.492347	0.956332	0.327656	0.926721	0.168834	0.938609	0.146047	0.944306	0.39222	0.964483	0.362527					0.559259	0.569686	0.943017	0.485672	0.0489846	0.578778	0.956611	0.375532	0.906268	0.181379
0.734985	0.402808	0.954042	0.32731	0.137072	0.366555	0.958763	0.246173	0.937931	0.140868	0.945972	0.114858	0.957547	0.303717	0.967347	0.272759					0.641379	0.50305	0.945422	0.426631	0.0746949	0.492347	0.956317	0.327541	0.926675	0.168719	0.938564	0.145932	0.944552	0.392105	0.964472	0.362412					0.560172	0.569456	0.942979	0.485326	0.048985	0.578778	0.956598	0.375417	0.906214	0.181264
0.735238	0.402693	0.954011	0.32708	0.137078	0.366555	0.958744	0.246058	0.937883	0.140753	0.94592	0.114743	0.957532	0.303602	0.967307	0.272413					0.641568	0.50305	0.945408	0.426516	0.0746962	0.492347	0.956303	0.327425	0.926629	0.168604	0.938519	0.145817	0.944537	0.39199	0.964461	0.362297					0.560553	0.569456	0.942838	0.48406	0.0489855	0.578778	0.956586	0.375302	0.906736	0.181264
0.735746	0.402463	0.953996	0.326965	0.137084	0.366555	0.958726	0.245943	0.937836	0.140638	0.945869	0.114628	0.957501	0.303372	0.967294	0.272298					0.642175	0.502935	0.945338	0.425941	0.0746975	0.492347	0.956288	0.32731	0.926582	0.168489	0.938473	0.145701	0.944799	0.39199	0.964428	0.361952					0.561457	0.569341	0.942748	0.483255	0.048986	0.578778	0.956866	0.375302	0.906682	0.181149
0.735789	0.402233	0.95381	0.325584	0.137095	0.366555	0.958707	0.245828	0.937788	0.140522	0.945817	0.114513	0.95747	0.303142	0.967267	0.272068					0.643583	0.502705	0.945297	0.425596	0.0747001	0.492347	0.956273	0.327195	0.927169	0.168489	0.938427	0.145586	0.945061	0.39199	0.964406	0.361722					0.562237	0.569225	0.942857	0.482334	0.0489865	0.578778	0.956854	0.375187	0.906628	0.181033
0.737186	0.402233	0.954132	0.325584	0.137101	0.366555	0.958689	0.245713	0.93774	0.140407	0.945766	0.114398	0.957455	0.303027	0.967253	0.271953					0.644153	0.502705	0.945269	0.425365	0.0747014	0.492347	0.956258	0.32708	0.927123	0.168374	0.938382	0.145471	0.945046	0.391875	0.964395	0.361607					0.562877	0.569225	0.942915	0.480953	0.0489869	0.578778	0.956841	0.375072	0.906574	0.180918
0.737487	0.401887	0.954438	0.325469	0.137107	0.366555	0.95867	0.245598	0.937692	0.140292	0.945714	0.114282	0.957772	0.302797	0.96724	0.271838					0.644576	0.502589	0.945241	0.425135	0.074704	0.492347	0.95658	0.32708	0.927077	0.168259	0.938336	0.145356	0.945308	0.391875	0.964373	0.361376					0.563454	0.569225	0.942747	0.479457	0.0489893	0.578778	0.956828	0.374957	0.907098	0.180918
0.737688	0.401657	0.954745	0.325354	0.137113	0.366555	0.958652	0.245483	0.938414	0.140292	0.945663	0.114167	0.957726	0.302451	0.96761	0.271608					0.64571	0.502359	0.945441	0.42479	0.0747053	0.492347	0.956902	0.32708	0.92703	0.168144	0.939033	0.145356	0.945293	0.39176	0.964363	0.361261					0.56419	0.568995	0.942708	0.479112	0.0489898	0.578778	0.956816	0.374842	0.907044	0.180803
0.738045	0.401427	0.95473	0.325239	0.137119	0.366555	0.958633	0.245368	0.938367	0.140177	0.945611	0.114052	0.957711	0.302336	0.967596	0.271493					0.646231	0.502244	0.945427	0.424675	0.0747066	0.492347	0.956888	0.326965	0.927619	0.168144	0.938988	0.145241	0.945556	0.39176	0.964341	0.361031					0.5648	0.568765	0.942656	0.478651	0.0489903	0.578778	0.956803	0.374727	0.90699	0.180688
0.738458	0.401312	0.954714	0.325124	0.137125	0.366555	0.958614	0.245253	0.93909	0.140177	0.945559	0.113937	0.95768	0.302106	0.96757	0.271263					0.646806	0.502244	0.945669	0.424675	0.0747079	0.492347	0.956873	0.32685	0.927573	0.168029	0.938943	0.145126	0.94554	0.391645	0.964319	0.360801					0.565267	0.56865	0.942643	0.478536	0.0489908	0.578778	0.957084	0.374727	0.907514	0.180688
0.738615	0.401312	0.954699	0.325009	0.137131	0.366555	0.958596	0.245138	0.939043	0.140062	0.945507	0.113822	0.957664	0.301991	0.967556	0.271147					0.647714	0.502129	0.945974	0.423179	0.0747092	0.492347	0.956859	0.326735	0.928163	0.168029	0.939642	0.145126	0.945803	0.391645	0.964297	0.360571					0.566044	0.56865	0.942474	0.47704	0.0489912	0.578778	0.957071	0.374612	0.907461	0.180573
0.738918	0.400967	0.954684	0.324894	0.137137	0.366555	0.958577	0.245022	0.938996	0.139947	0.945455	0.113707	0.957602	0.301531	0.967516	0.270802					0.64858	0.502129	0.945932	0.422833	0.0747105	0.492347	0.956844	0.32662	0.928117	0.167913	0.939597	0.145011	0.945773	0.391414	0.964286	0.360456					0.566823	0.56865	0.942688	0.47704	0.0489917	0.578778	0.957059	0.374496	0.907407	0.180458
0.73938	0.400621	0.954638	0.324548	0.137143	0.366555	0.958559	0.244907	0.938949	0.139832	0.945402	0.113592	0.957587	0.301416	0.967503	0.270687					0.648914	0.502014	0.945904	0.422603	0.0747118	0.492347	0.95683	0.326505	0.928071	0.167798	0.939552	0.144896	0.945743	0.391184	0.964275	0.360341					0.567245	0.56842	0.942662	0.47681	0.0489922	0.578778	0.957046	0.374381	0.907354	0.180343
0.739639	0.400506	0.954931	0.324318	0.137149	0.366555	0.95854	0.244792	0.938902	0.139717	0.94535	0.113477	0.957525	0.300955	0.96749	0.270572					0.649494	0.502014	0.945967	0.421107	0.0747131	0.492347	0.956815	0.32639	0.928025	0.167683	0.939507	0.144781	0.945713	0.390954	0.964231	0.35988					0.567636	0.56842	0.942558	0.475889	0.0489927	0.578778	0.957034	0.374266	0.9073	0.180228
0.739583	0.400391	0.9549	0.324088	0.137154	0.366555	0.958521	0.244677	0.938854	0.139602	0.945298	0.113362	0.95786	0.30084	0.96745	0.270227					0.649925	0.501899	0.945939	0.420877	0.0747158	0.492347	0.956801	0.326275	0.92798	0.167568	0.940209	0.144781	0.945961	0.390839	0.96422	0.359765					0.568028	0.56842	0.942707	0.475314	0.0489941	0.578778	0.957021	0.374151	0.907246	0.180113
0.739991	0.399931	0.954885	0.323973	0.13716	0.366555	0.958502	0.244562	0.938807	0.139487	0.945245	0.113247	0.957845	0.300725	0.967436	0.270112					0.650313	0.501899	0.946156	0.420647	0.0747171	0.492347	0.956786	0.32616	0.927934	0.167453	0.940165	0.144666	0.945931	0.390609	0.964186	0.35942					0.568566	0.568305	0.942831	0.474508	0.0489946	0.578778	0.957008	0.374036	0.907193	0.179998
0.740307	0.399931	0.955178	0.323743	0.137166	0.366555	0.958484	0.244447	0.939535	0.139487	0.945192	0.113132	0.957814	0.300495	0.967423	0.269997					0.651135	0.501784	0.946618	0.420417	0.0747197	0.492347	0.956771	0.326044	0.927888	0.167338	0.94012	0.144551	0.945901	0.390379	0.964175	0.359305					0.569369	0.56819	0.942818	0.474393	0.0489951	0.578778	0.956996	0.373921	0.907719	0.179998
0.741611	0.399356	0.955163	0.323628	0.137178	0.366555	0.958465	0.244332	0.940264	0.139487	0.94514	0.113016	0.957783	0.300265	0.967409	0.269881					0.652102	0.501554	0.946591	0.420186	0.074721	0.492347	0.956742	0.325814	0.927842	0.167223	0.940075	0.144435	0.946135	0.390148	0.964153	0.359075					0.569845	0.568075	0.942766	0.473933	0.0489955	0.578778	0.956983	0.373806	0.907666	0.179883
0.741715	0.39924	0.955472	0.323512	0.137184	0.366555	0.958446	0.244217	0.940217	0.139372	0.94605	0.113016	0.958073	0.299804	0.967382	0.269651					0.653275	0.501554	0.946577	0.420071	0.0747223	0.492347	0.956728	0.325699	0.927796	0.167108	0.94003	0.14432	0.946119	0.390033	0.964142	0.35896					0.57024	0.568075	0.942942	0.473587	0.048996	0.578778	0.95697	0.373691	0.908193	0.179883
0.742295	0.399125	0.955457	0.323397	0.13719	0.366555	0.958427	0.244102	0.940902	0.139257	0.945998	0.112901	0.958042	0.299574	0.967342	0.269306					0.653517	0.501439	0.946563	0.419956	0.0747236	0.492347	0.956713	0.325584	0.927749	0.166993	0.939985	0.144205	0.946089	0.389803	0.964131	0.358845					0.570702	0.568075	0.942916	0.473357	0.0489965	0.578778	0.957252	0.373691	0.90814	0.179768
0.742502	0.398895	0.955397	0.322937	0.137196	0.366555	0.958409	0.243987	0.941634	0.139257	0.945946	0.112786	0.958027	0.299459	0.967315	0.269076					0.654204	0.501439	0.946781	0.419726	0.0747249	0.492347	0.956698	0.325469	0.927703	0.166878	0.93994	0.14409	0.946354	0.389803	0.964109	0.358614					0.571627	0.568075	0.942864	0.472897	0.048997	0.578778	0.95724	0.373576	0.908086	0.179652
0.742392	0.398665	0.955722	0.322937	0.137202	0.366555	0.95839	0.243872	0.941589	0.139141	0.945894	0.112671	0.95798	0.299114	0.967301	0.268961					0.654447	0.501324	0.946601	0.41823	0.0747262	0.492347	0.956684	0.325354	0.927657	0.166763	0.940646	0.14409	0.946618	0.389803	0.964098	0.358499					0.571958	0.568075	0.943041	0.472552	0.0489974	0.578778	0.957227	0.373461	0.908615	0.179652
0.743078	0.398435	0.955943	0.322131	0.137208	0.366555	0.958824	0.243872	0.941543	0.139026	0.945841	0.112556	0.957934	0.298769	0.967288	0.268846					0.655131	0.501093	0.946559	0.417885	0.0747275	0.492347	0.956669	0.325239	0.927611	0.166647	0.940602	0.143975	0.946883	0.389803	0.964087	0.358384					0.57249	0.567614	0.943015	0.472321	0.0489984	0.578778	0.957215	0.373346	0.908561	0.179537
0.743287	0.398205	0.955928	0.322016	0.137214	0.366555	0.958805	0.243756	0.941498	0.138911	0.945789	0.112441	0.957918	0.298653	0.967274	0.268731					0.656118	0.501093	0.946517	0.417539	0.0747288	0.492347	0.956654	0.325124	0.928205	0.166647	0.940557	0.14386	0.947398	0.389688	0.964076	0.358269					0.573022	0.567614	0.942646	0.469099	0.0489989	0.578778	0.957202	0.373231	0.908508	0.179422
0.743766	0.398205	0.955913	0.321901	0.137219	0.366555	0.958786	0.243641	0.941452	0.138796	0.945736	0.112326	0.957903	0.298538	0.967261	0.268615					0.657303	0.500863	0.945777	0.399471	0.0747301	0.492347	0.95664	0.325009	0.928159	0.166532	0.940512	0.143745	0.947383	0.389573	0.964042	0.357924					0.574374	0.567499	0.942811	0.468639	0.0489994	0.578778	0.957189	0.373115	0.908455	0.179307
0.744406	0.398205	0.955897	0.321786	0.137231	0.366555	0.958768	0.243526	0.941406	0.138681	0.945684	0.112211	0.957871	0.298308	0.967247	0.2685					0.657549	0.500748	0.945703	0.398895	0.0747314	0.492347	0.95661	0.324778	0.928113	0.166417	0.940467	0.14363	0.947368	0.389458	0.964031	0.357809					0.574726	0.567384	0.942784	0.468408	0.0489998	0.578778	0.957177	0.373	0.908401	0.179192
0.744291	0.397629	0.955867	0.321556	0.137237	0.366555	0.958749	0.243411	0.94136	0.138566	0.945631	0.112096	0.957856	0.298193	0.96722	0.26827					0.65864	0.500518	0.945688	0.39878	0.0747327	0.492347	0.956595	0.324663	0.928067	0.166302	0.940422	0.143515	0.947619	0.389343	0.964009	0.357579					0.575719	0.567039	0.942545	0.466337	0.0490003	0.578778	0.957164	0.372885	0.908348	0.179077
0.744392	0.397169	0.956194	0.321556	0.137249	0.366555	0.95873	0.243296	0.941315	0.138451	0.945578	0.111981	0.957809	0.297848	0.967152	0.267695					0.659739	0.500518	0.945643	0.398435	0.074734	0.492347	0.956581	0.324548	0.928021	0.166187	0.940377	0.1434	0.94759	0.389113	0.963975	0.357233					0.575853	0.567039	0.942711	0.465876	0.0490027	0.578778	0.957151	0.37277	0.908879	0.179077
0.744337	0.397054	0.956522	0.321556	0.137255	0.366555	0.958711	0.243181	0.941269	0.138336	0.945525	0.111866	0.957793	0.297733	0.967138	0.26758					0.659936	0.500288	0.945599	0.39809	0.0747353	0.492347	0.956566	0.324433	0.928617	0.166187	0.940332	0.143285	0.947855	0.389113	0.963964	0.357118					0.576208	0.566924	0.942904	0.465646	0.0490032	0.578778	0.957139	0.372655	0.908825	0.178962
0.744764	0.396939	0.956507	0.321441	0.137261	0.366555	0.958693	0.243066	0.941223	0.138221	0.945472	0.11175	0.957778	0.297618	0.967541	0.26758					0.660788	0.500173	0.945569	0.397859	0.0747366	0.492347	0.956891	0.324433	0.928571	0.166072	0.940287	0.14317	0.947841	0.388998	0.96393	0.356773					0.577004	0.566578	0.943097	0.465416	0.0490037	0.578778	0.957126	0.37254	0.908772	0.178847
0.745085	0.396939	0.956492	0.321326	0.137267	0.366555	0.958674	0.242951	0.941176	0.138106	0.945419	0.111635	0.957762	0.297503	0.967943	0.26758					0.661087	0.499942	0.946086	0.397859	0.0747379	0.492347	0.956876	0.324318	0.928525	0.165957	0.940242	0.143054	0.947826	0.388882	0.963897	0.356428					0.578039	0.566463	0.943731	0.465186	0.0490041	0.578778	0.957113	0.372425	0.909304	0.178847
0.745675	0.396824	0.956477	0.321211	0.137273	0.366555	0.958655	0.242836	0.94113	0.137991	0.945366	0.11152	0.957746	0.297388	0.96793	0.267465					0.661136	0.499827	0.946072	0.397744	0.0747393	0.492347	0.957201	0.324318	0.929124	0.165957	0.940197	0.142939	0.947797	0.388652	0.963885	0.356313					0.578533	0.566348	0.943718	0.465071	0.0490046	0.578778	0.957101	0.37231	0.909836	0.178847
0.745836	0.396824	0.956447	0.320981	0.137284	0.366555	0.958618	0.242606	0.941084	0.137875	0.945312	0.111405	0.957731	0.297272	0.96789	0.267119					0.661438	0.499827	0.946042	0.397514	0.0747419	0.492347	0.957187	0.324203	0.929078	0.165842	0.940152	0.142824	0.948048	0.388537	0.963863	0.356082					0.578669	0.566348	0.943678	0.464726	0.0490051	0.578778	0.957088	0.372195	0.910369	0.178847
0.745997	0.396824	0.956432	0.320865	0.13729	0.366555	0.958599	0.242491	0.941038	0.13776	0.945259	0.11129	0.957699	0.297042	0.967877	0.267004					0.66174	0.499827	0.946027	0.397399	0.0747432	0.492347	0.957172	0.324088	0.929032	0.165727	0.940106	0.142709	0.948019	0.388307	0.963852	0.355967					0.57935	0.566348	0.943639	0.46438	0.0490056	0.578778	0.957075	0.37208	0.910903	0.178847
0.746964	0.396478	0.956746	0.32075	0.137296	0.366555	0.95858	0.242375	0.940991	0.137645	0.945205	0.111175	0.957668	0.296812	0.967836	0.266659					0.66209	0.499482	0.946272	0.397284	0.0747445	0.492347	0.957157	0.323973	0.928986	0.165612	0.940061	0.142594	0.948004	0.388192	0.96384	0.355852					0.579691	0.566348	0.943516	0.461388	0.049006	0.578778	0.957062	0.371965	0.911437	0.178847
0.747396	0.396363	0.956731	0.320635	0.137308	0.366555	0.958561	0.24226	0.940945	0.13753	0.946131	0.111175	0.958008	0.296697	0.967823	0.266544					0.662443	0.499367	0.945796	0.393601	0.0747458	0.492347	0.957143	0.323858	0.928941	0.165497	0.940015	0.142479	0.94799	0.388077	0.963829	0.355737					0.580307	0.566348	0.943445	0.458856	0.0490065	0.578778	0.95705	0.371849	0.911385	0.178732
0.747828	0.396248	0.956716	0.32052	0.137314	0.366555	0.958542	0.242145	0.940898	0.137415	0.946078	0.11106	0.957961	0.296352	0.967782	0.266199					0.66305	0.499367	0.945751	0.393256	0.0747471	0.492347	0.957128	0.323743	0.928895	0.165382	0.93997	0.142364	0.947975	0.387962	0.963807	0.355507					0.580531	0.566233	0.943826	0.458281	0.049007	0.578778	0.957037	0.371734	0.911333	0.178617
0.747934	0.395788	0.956701	0.320405	0.13732	0.366555	0.958523	0.24203	0.940852	0.1373	0.947007	0.11106	0.957946	0.296237	0.967728	0.265738					0.663303	0.499252	0.945736	0.393141	0.0747484	0.492347	0.957114	0.323628	0.928849	0.165266	0.939924	0.142249	0.947931	0.387617	0.963773	0.355162					0.580981	0.566003	0.944162	0.428128	0.0490075	0.578778	0.957024	0.371619	0.911281	0.178502
0.749346	0.395673	0.95703	0.320405	0.137326	0.366555	0.958504	0.241915	0.940805	0.137185	0.947937	0.11106	0.95793	0.296122	0.967715	0.265623					0.664012	0.499022	0.945721	0.393026	0.0747497	0.492347	0.957099	0.323512	0.928803	0.165151	0.939878	0.142134	0.947917	0.387501	0.963761	0.355047					0.581736	0.566003	0.944204	0.426516	0.049008	0.578778	0.957012	0.371504	0.911176	0.178271
0.749673	0.395673	0.957359	0.320405	0.137332	0.366555	0.958485	0.2418	0.941548	0.137185	0.947886	0.110945	0.957852	0.295546	0.967701	0.265508					0.664827	0.499022	0.945706	0.392911	0.074751	0.492347	0.957084	0.323397	0.928756	0.165036	0.939832	0.142019	0.947887	0.387271	0.963739	0.354816					0.582081	0.566003	0.94409	0.425596	0.0490084	0.578778	0.956999	0.371389	0.911713	0.178271
0.750327	0.395673	0.957344	0.32029	0.137338	0.366555	0.958466	0.241685	0.941502	0.13707	0.947835	0.11083	0.958209	0.295546	0.967688	0.265393					0.665235	0.499022	0.945691	0.392795	0.0747523	0.492347	0.95707	0.323282	0.92871	0.164921	0.939787	0.141904	0.947873	0.387156	0.963716	0.354586					0.582563	0.566003	0.944288	0.42525	0.0490089	0.578778	0.956986	0.371274	0.911661	0.178156
0.751147	0.395673	0.95733	0.320175	0.137344	0.366555	0.958447	0.24157	0.941456	0.136955	0.947783	0.110715	0.958193	0.295431	0.967674	0.265278					0.665591	0.498676	0.945676	0.39268	0.0747536	0.492347	0.957055	0.323167	0.928664	0.164806	0.940503	0.141904	0.947858	0.387041	0.963693	0.354356					0.583116	0.566003	0.944246	0.424905	0.0490094	0.578778	0.956961	0.371044	0.911609	0.178041
0.752133	0.395673	0.9573	0.319945	0.13735	0.366555	0.958429	0.241455	0.941409	0.13684	0.947732	0.1106	0.958178	0.295316	0.967633	0.264933					0.666154	0.498561	0.945661	0.392565	0.0747549	0.492347	0.957041	0.323052	0.928618	0.164691	0.941221	0.141904	0.948111	0.386926	0.963682	0.354241					0.583808	0.566003	0.944473	0.42479	0.0490099	0.578778	0.956948	0.370929	0.911557	0.177926
0.752354	0.395443	0.957138	0.318679	0.137356	0.366555	0.95841	0.24134	0.941363	0.136725	0.94768	0.110485	0.958162	0.295201	0.96762	0.264818					0.666718	0.498446	0.945616	0.39222	0.0747562	0.492347	0.957026	0.322937	0.928571	0.164576	0.941176	0.141788	0.948378	0.386926	0.963671	0.354126					0.584502	0.566003	0.9447	0.424675	0.0490103	0.578778	0.956935	0.370814	0.912094	0.177926
0.752794	0.395327	0.957123	0.318564	0.137361	0.366555	0.95839	0.241225	0.941316	0.13661	0.947628	0.110369	0.958146	0.295086	0.967579	0.264472					0.667334	0.498446	0.945848	0.39199	0.0747575	0.492347	0.957011	0.322822	0.928525	0.164461	0.941131	0.141673	0.948349	0.386696	0.963648	0.353896					0.585128	0.566003	0.944686	0.42456	0.0490108	0.578778	0.956922	0.370699	0.912043	0.177811
0.752959	0.395327	0.957079	0.318218	0.137367	0.366555	0.958371	0.241109	0.94127	0.136494	0.947577	0.110254	0.958115	0.294856	0.967565	0.264357					0.667798	0.498331	0.945818	0.39176	0.0747588	0.492347	0.956997	0.322707	0.928479	0.164346	0.941086	0.141558	0.94832	0.386466	0.963636	0.353781					0.585755	0.566003	0.944658	0.42433	0.0490113	0.578778	0.956909	0.370583	0.911991	0.177696
0.755556	0.395212	0.957034	0.317873	0.137373	0.366555	0.958352	0.240994	0.941223	0.136379	0.947473	0.110024	0.958458	0.29474	0.967552	0.264242					0.668365	0.498216	0.945803	0.391645	0.0747601	0.492347	0.956982	0.322592	0.929083	0.164346	0.941041	0.141443	0.948305	0.386351	0.963625	0.353666					0.586314	0.566003	0.944615	0.423984	0.0490118	0.578778	0.956897	0.370468	0.911939	0.177581
0.755834	0.395097	0.956989	0.317528	0.137379	0.366555	0.958333	0.240879	0.941176	0.136264	0.947421	0.109909	0.958817	0.29474	0.967538	0.264127					0.669037	0.498101	0.945758	0.391299	0.0747615	0.492347	0.956967	0.322477	0.92899	0.164116	0.940996	0.141328	0.94829	0.386235	0.963614	0.35355					0.586803	0.566003	0.944829	0.423754	0.0490123	0.578778	0.956884	0.370353	0.911886	0.177466
0.756614	0.394982	0.956974	0.317413	0.137385	0.366555	0.958314	0.240764	0.941925	0.136264	0.947368	0.109794	0.959145	0.29451	0.967497	0.263782					0.669451	0.498101	0.946021	0.391299	0.0747628	0.492347	0.956953	0.322362	0.928944	0.164	0.940951	0.141213	0.948559	0.386235	0.963602	0.353435					0.587385	0.565888	0.944098	0.417885	0.0490127	0.578778	0.956871	0.370238	0.911834	0.177351
0.756894	0.394867	0.956959	0.317298	0.137391	0.366555	0.958295	0.240649	0.941879	0.136149	0.947316	0.109679	0.95949	0.294395	0.967469	0.263552					0.670488	0.498101	0.946006	0.391184	0.0747641	0.492347	0.956938	0.322247	0.928898	0.163885	0.940906	0.141098	0.948544	0.38612	0.963579	0.353205					0.587617	0.565773	0.944083	0.41777	0.0490132	0.578778	0.956858	0.370123	0.911782	0.177236
0.757121	0.394637	0.956944	0.317183	0.137397	0.366555	0.958276	0.240534	0.941833	0.136034	0.947264	0.109564	0.959459	0.294165	0.967442	0.263321					0.670853	0.497986	0.94624	0.390954	0.0747654	0.492347	0.956923	0.322131	0.928851	0.16377	0.94086	0.140983	0.948529	0.386005	0.963568	0.35309					0.58827	0.565658	0.944069	0.417655	0.0490137	0.578778	0.956845	0.370008	0.91173	0.17712
0.75779	0.394637	0.956929	0.317068	0.137403	0.366555	0.958257	0.240419	0.942584	0.136034	0.947211	0.109449	0.959444	0.29405	0.967401	0.262976					0.671531	0.497871	0.94621	0.390724	0.0747667	0.492347	0.956908	0.322016	0.928805	0.163655	0.940815	0.140868	0.948515	0.38589	0.963859	0.352975					0.588665	0.565428	0.94404	0.417424	0.0490142	0.578778	0.956832	0.369893	0.91227	0.17712
0.760142	0.394637	0.956915	0.316952	0.137415	0.366555	0.958238	0.240304	0.942538	0.135919	0.947159	0.109334	0.959759	0.293705	0.967387	0.262861					0.672422	0.497526	0.94618	0.390494	0.074768	0.492347	0.957236	0.322016	0.928758	0.16354	0.940769	0.140753	0.948471	0.385545	0.963836	0.352745					0.589089	0.565428	0.944025	0.417309	0.0490146	0.578778	0.95682	0.369778	0.912218	0.177005
0.760595	0.394522	0.9569	0.316837	0.137421	0.366555	0.958219	0.240189	0.942492	0.135804	0.947106	0.109219	0.959744	0.29359	0.967345	0.262516					0.67305	0.497526	0.946294	0.389343	0.0747693	0.492347	0.957221	0.321901	0.928712	0.163425	0.940724	0.140638	0.948457	0.38543	0.963825	0.35263					0.589627	0.565197	0.94401	0.417194	0.0490151	0.578778	0.956807	0.369663	0.912166	0.17689
0.760879	0.394407	0.956855	0.316492	0.137427	0.366555	0.958199	0.240074	0.942446	0.135689	0.947053	0.109103	0.959729	0.293475	0.967331	0.262401					0.673632	0.49718	0.946558	0.389343	0.0747706	0.492347	0.957206	0.321786	0.928665	0.16331	0.940678	0.140522	0.948442	0.385315	0.963814	0.352515					0.589981	0.565197	0.943967	0.416849	0.0490156	0.578778	0.956794	0.369548	0.912114	0.176775
0.761841	0.394292	0.95684	0.316377	0.137433	0.366555	0.95818	0.239959	0.9432	0.135689	0.947	0.108988	0.959714	0.293359	0.967304	0.262171					0.674789	0.49718	0.946823	0.389343	0.0747719	0.492347	0.957192	0.321671	0.928618	0.163195	0.940632	0.140407	0.948427	0.3852	0.963802	0.3524					0.59069	0.565197	0.943894	0.416273	0.0490166	0.578778	0.956768	0.369318	0.912656	0.176775
0.76235	0.394292	0.957143	0.316147	0.137439	0.366555	0.958161	0.239843	0.943155	0.135574	0.946947	0.108873	0.959699	0.293244	0.96729	0.262055					0.675317	0.49718	0.947088	0.389343	0.0747732	0.492347	0.957177	0.321556	0.928571	0.16308	0.940586	0.140292	0.948682	0.385085	0.963791	0.352284					0.591161	0.564967	0.943864	0.416043	0.049018	0.578778	0.957053	0.369318	0.912604	0.17666
0.762361	0.393946	0.957113	0.315917	0.137444	0.366555	0.958142	0.239728	0.943109	0.135459	0.946894	0.108758	0.959683	0.293129	0.967276	0.26194					0.6759	0.497065	0.947059	0.389113	0.0747745	0.492347	0.957162	0.321441	0.92918	0.16308	0.940541	0.140177	0.948951	0.385085	0.96378	0.352169					0.591802	0.564967	0.944082	0.415813	0.0490185	0.578778	0.957041	0.369202	0.912552	0.176545
0.764574	0.393946	0.957098	0.315802	0.137456	0.366555	0.958122	0.239613	0.943063	0.135344	0.946841	0.108643	0.959653	0.292899	0.967234	0.261595					0.676747	0.497065	0.947044	0.388998	0.0747758	0.492347	0.957148	0.321326	0.929134	0.162965	0.940495	0.140062	0.948922	0.384854	0.963768	0.352054					0.592204	0.564737	0.944067	0.415698	0.0490189	0.578778	0.957028	0.369087	0.913095	0.176545
0.764535	0.393486	0.957083	0.315687	0.137462	0.366555	0.958103	0.239498	0.943018	0.135228	0.946787	0.108528	0.960015	0.292899	0.967206	0.261365					0.677172	0.497065	0.947295	0.388882	0.0747771	0.492347	0.957133	0.321211	0.929087	0.16285	0.940449	0.139947	0.948907	0.384739	0.964061	0.351939					0.592275	0.564737	0.944052	0.415583	0.0490194	0.578778	0.957015	0.368972	0.913043	0.17643
0.765338	0.393371	0.957068	0.315571	0.137468	0.366555	0.958084	0.239383	0.942972	0.135113	0.946734	0.108413	0.95997	0.292554	0.967192	0.26125					0.677546	0.49695	0.947265	0.388652	0.0747784	0.492347	0.957118	0.321096	0.929041	0.162734	0.940402	0.139832	0.948893	0.384624	0.964038	0.351709					0.59287	0.564622	0.943876	0.414202	0.0490199	0.578778	0.957002	0.368857	0.912992	0.176315
0.765629	0.393256	0.957053	0.315456	0.137474	0.366555	0.958045	0.239153	0.942926	0.134998	0.94668	0.108298	0.959955	0.292439	0.96715	0.260905					0.677814	0.496835	0.947501	0.388422	0.0747798	0.492347	0.957104	0.320981	0.928994	0.162619	0.940356	0.139717	0.949162	0.384624	0.964004	0.351364					0.593157	0.564622	0.944124	0.414202	0.0490204	0.578778	0.956989	0.368742	0.91294	0.1762
0.765919	0.393141	0.957038	0.315341	0.137504	0.366555	0.958026	0.239038	0.94288	0.134883	0.946626	0.108183	0.959924	0.292209	0.967136	0.26079					0.67787	0.49672	0.947472	0.388192	0.0747811	0.492347	0.957089	0.320865	0.929605	0.162619	0.94031	0.139602	0.949417	0.384509	0.963992	0.351249					0.593561	0.564392	0.944109	0.414087	0.0490209	0.578778	0.956976	0.368627	0.913484	0.1762
0.766607	0.393141	0.957023	0.315226	0.13751	0.366555	0.958006	0.238923	0.942788	0.134653	0.946573	0.108068	0.959909	0.292093	0.967535	0.260674					0.678836	0.49649	0.947442	0.387962	0.0747824	0.492347	0.957074	0.32075	0.929559	0.162504	0.940264	0.139487	0.949403	0.384394	0.96397	0.351019					0.593871	0.564277	0.944094	0.413972	0.0490213	0.578778	0.956964	0.368512	0.91403	0.1762
0.766554	0.393026	0.956993	0.314996	0.137516	0.366555	0.957987	0.238808	0.942742	0.134538	0.946519	0.107953	0.959894	0.291978	0.967521	0.260559					0.679106	0.496375	0.947398	0.387617	0.0747837	0.492347	0.957059	0.320635	0.929513	0.162389	0.940217	0.139372	0.949389	0.384279	0.963958	0.350903					0.594444	0.563931	0.944021	0.413396	0.0490223	0.578778	0.956951	0.368397	0.913978	0.176085
0.767019	0.392911	0.957328	0.314996	0.137522	0.366555	0.957968	0.238693	0.942696	0.134423	0.946465	0.107837	0.959879	0.291863	0.967494	0.260329					0.679534	0.496375	0.947383	0.387501	0.074785	0.492347	0.957045	0.32052	0.930125	0.162389	0.940171	0.139257	0.949374	0.384164	0.963924	0.350558					0.595044	0.563816	0.94424	0.413166	0.0490228	0.578778	0.956938	0.368282	0.913927	0.17597
0.767139	0.392795	0.957298	0.314766	0.137528	0.366555	0.957948	0.238578	0.942649	0.134308	0.946411	0.107722	0.959864	0.291748	0.96748	0.260214					0.679647	0.496145	0.94762	0.387271	0.0747863	0.492347	0.95703	0.320405	0.930079	0.162274	0.940124	0.139141	0.94936	0.384049	0.963913	0.350443					0.595328	0.563126	0.944225	0.413051	0.0490237	0.578778	0.956925	0.368167	0.914474	0.17597
0.767484	0.392795	0.957603	0.314536	0.137533	0.366555	0.957929	0.238462	0.942603	0.134193	0.946356	0.107607	0.960197	0.291518	0.967466	0.260099					0.68029	0.496145	0.947591	0.387041	0.0747876	0.492347	0.957015	0.32029	0.930033	0.162159	0.940856	0.139141	0.949345	0.383934	0.963901	0.350328					0.595592	0.562896	0.944211	0.412936	0.0490242	0.578778	0.956912	0.368052	0.914423	0.175855
0.767552	0.392565	0.957589	0.314421	0.137539	0.366555	0.957909	0.238347	0.942557	0.134078	0.946302	0.107492	0.960182	0.291403	0.967424	0.259754					0.680505	0.496145	0.947814	0.386696	0.0747889	0.492347	0.957	0.320175	0.929987	0.162044	0.94081	0.139026	0.949331	0.383819	0.96389	0.350213					0.595662	0.56255	0.944196	0.412821	0.0490247	0.578778	0.956899	0.367936	0.914371	0.175739
0.767672	0.39245	0.957574	0.314305	0.137545	0.366555	0.95789	0.238232	0.94251	0.133962	0.946247	0.107377	0.960167	0.291288	0.96741	0.259639					0.681049	0.495914	0.948067	0.386581	0.0747902	0.492347	0.956986	0.32006	0.929941	0.161929	0.940764	0.138911	0.949587	0.383704	0.963878	0.350098					0.596048	0.562435	0.944181	0.412706	0.0490252	0.578778	0.956886	0.367821	0.91432	0.175624
0.767845	0.39245	0.957499	0.31373	0.137551	0.366555	0.95787	0.238117	0.942464	0.133847	0.946193	0.107262	0.960531	0.291288	0.967382	0.259408					0.681265	0.495914	0.947934	0.385545	0.0747915	0.492347	0.956971	0.319945	0.929894	0.161814	0.940718	0.138796	0.949558	0.383473	0.963867	0.349983					0.596313	0.562205	0.944166	0.412591	0.0490256	0.578778	0.956873	0.367706	0.914269	0.175509
0.768018	0.39245	0.957836	0.31373	0.137557	0.366555	0.957851	0.238002	0.942417	0.133732	0.947154	0.107262	0.960896	0.291288	0.967354	0.259178					0.681696	0.495914	0.94792	0.38543	0.0747928	0.492347	0.956956	0.31983	0.929848	0.161699	0.940671	0.138681	0.949544	0.383358	0.963844	0.349753					0.596408	0.561745	0.944122	0.412245	0.0490261	0.578778	0.95686	0.367591	0.914817	0.175509
0.768207	0.392105	0.957821	0.313615	0.137563	0.366555	0.957831	0.237887	0.94237	0.133617	0.947101	0.107147	0.960881	0.291173	0.967326	0.258948					0.682135	0.495684	0.948188	0.38543	0.0747941	0.492347	0.956941	0.319715	0.930464	0.161699	0.940625	0.138566	0.950057	0.383128	0.963832	0.349637					0.596845	0.561745	0.944371	0.412245	0.0490266	0.578778	0.956847	0.367476	0.914766	0.175394
0.768381	0.392105	0.957806	0.3135	0.137569	0.366555	0.957812	0.237772	0.942323	0.133502	0.948065	0.107147	0.960866	0.291058	0.967284	0.258603					0.682517	0.495569	0.948457	0.38543	0.0747954	0.492347	0.956926	0.319599	0.930417	0.161584	0.940579	0.138451	0.950314	0.383013	0.963821	0.349522					0.597307	0.56163	0.944606	0.41213	0.0490271	0.578778	0.956835	0.367361	0.915315	0.175394
0.768901	0.392105	0.957791	0.313385	0.137575	0.366555	0.957792	0.237657	0.942276	0.133387	0.948012	0.107032	0.960851	0.290943	0.96727	0.258488					0.683116	0.495454	0.948383	0.384854	0.0747967	0.492347	0.956911	0.319484	0.931034	0.161584	0.940532	0.138336	0.950586	0.383013	0.96381	0.349407					0.597134	0.561054	0.944386	0.410404	0.0490275	0.578778	0.956822	0.367246	0.915264	0.175279
0.769144	0.391875	0.957672	0.312464	0.137581	0.366555	0.957773	0.237542	0.942229	0.133272	0.947959	0.106917	0.960837	0.290827	0.967255	0.258373					0.68355	0.495454	0.948251	0.383819	0.0747981	0.492347	0.956897	0.319369	0.930989	0.161469	0.940486	0.138221	0.950557	0.382783	0.963798	0.349292					0.597278	0.560709	0.944356	0.410174	0.049028	0.578778	0.956809	0.367131	0.915213	0.175164
0.769213	0.391645	0.957657	0.312349	0.137587	0.366555	0.957753	0.237427	0.942182	0.133157	0.947906	0.106802	0.960822	0.290712	0.967213	0.258027					0.683717	0.495339	0.948237	0.383704	0.0747994	0.492347	0.956882	0.319254	0.930943	0.161353	0.940439	0.138106	0.950815	0.382668	0.963775	0.349062					0.597937	0.560364	0.944341	0.410059	0.0490285	0.578778	0.956796	0.367016	0.915162	0.175049
0.769161	0.39153	0.957642	0.312234	0.137593	0.366555	0.957733	0.237312	0.94295	0.133157	0.947853	0.106687	0.961172	0.290597	0.967199	0.257912					0.683943	0.495109	0.948207	0.383473	0.0748007	0.492347	0.956867	0.319139	0.930897	0.161238	0.940392	0.137991	0.951087	0.382668	0.963764	0.348947					0.598132	0.560134	0.944562	0.409829	0.0490295	0.578778	0.956783	0.366901	0.915111	0.174934
0.769109	0.391414	0.957627	0.312119	0.137599	0.366555	0.957714	0.237196	0.943719	0.133157	0.947799	0.106572	0.961113	0.290137	0.967185	0.257797					0.68411	0.494994	0.948192	0.383358	0.0748033	0.492347	0.956852	0.319024	0.930851	0.161123	0.940345	0.137875	0.951359	0.382668	0.96374	0.348717					0.59823	0.560018	0.944518	0.409483	0.0490299	0.578778	0.95677	0.366786	0.91506	0.174819
0.769998	0.391069	0.957597	0.311889	0.137605	0.366555	0.957694	0.237081	0.943673	0.133042	0.947746	0.106456	0.961098	0.290022	0.967171	0.257682					0.684554	0.494763	0.948389	0.382783	0.0748046	0.492347	0.956837	0.318909	0.930805	0.161008	0.940299	0.13776	0.951345	0.382553	0.963729	0.348602					0.598278	0.559788	0.944754	0.409368	0.0490304	0.578778	0.956757	0.366671	0.915009	0.174704
0.770696	0.391069	0.957567	0.311658	0.137611	0.366555	0.957674	0.236966	0.943627	0.132927	0.947692	0.106341	0.961054	0.289677	0.967156	0.257567					0.684781	0.494533	0.948374	0.382668	0.0748059	0.492347	0.956822	0.318794	0.930759	0.160893	0.940252	0.137645	0.951331	0.382438	0.964036	0.348602					0.598818	0.559673	0.944725	0.409138	0.0490309	0.578778	0.956744	0.366555	0.914958	0.174589
0.770942	0.390839	0.957537	0.311428	0.137617	0.366555	0.957655	0.236851	0.943581	0.132812	0.947639	0.106226	0.961039	0.289562	0.967142	0.257452					0.685117	0.494303	0.948843	0.382092	0.0748072	0.492347	0.956807	0.318679	0.931379	0.160893	0.940205	0.13753	0.951604	0.382438	0.964024	0.348487					0.598965	0.559673	0.94471	0.409023	0.0490314	0.578778	0.956731	0.36644	0.914906	0.174473
0.771292	0.390839	0.957507	0.311198	0.137623	0.366555	0.957635	0.236736	0.943535	0.132697	0.947585	0.106111	0.961009	0.289331	0.967128	0.257337					0.685445	0.494303	0.948828	0.381977	0.0748085	0.492347	0.956792	0.318564	0.931333	0.160778	0.940157	0.137415	0.951576	0.382207	0.964013	0.348372					0.599236	0.559443	0.944918	0.408678	0.0490323	0.578778	0.956718	0.366325	0.915459	0.174473
0.771487	0.390494	0.957492	0.311083	0.137629	0.366555	0.957615	0.236621	0.943489	0.132581	0.947531	0.105996	0.960994	0.289216	0.9671	0.257107					0.685573	0.493843	0.948813	0.381862	0.0748098	0.492347	0.956777	0.318449	0.931288	0.160663	0.94011	0.1373	0.951562	0.382092	0.964001	0.348256					0.599482	0.559328	0.944903	0.408563	0.0490328	0.578778	0.956705	0.36621	0.916012	0.174473
0.771435	0.390379	0.957477	0.310968	0.137635	0.366555	0.957596	0.236506	0.943443	0.132466	0.947477	0.105881	0.960979	0.289101	0.96749	0.256877					0.68645	0.493843	0.948519	0.37956	0.0748111	0.492347	0.956762	0.318334	0.931242	0.160548	0.940063	0.137185	0.951821	0.381977	0.963978	0.348026					0.599704	0.559328	0.944874	0.408332	0.0490333	0.578778	0.956692	0.366095	0.916566	0.174473
0.77191	0.390264	0.95725	0.309242	0.13764	0.366555	0.957576	0.236391	0.943396	0.132351	0.947423	0.105766	0.960949	0.288871	0.967476	0.256761					0.68717	0.493728	0.948445	0.378985	0.0748124	0.492347	0.956747	0.318218	0.931864	0.160548	0.940016	0.13707	0.951807	0.381862	0.963932	0.347566					0.600124	0.559098	0.944829	0.407987	0.0490338	0.578778	0.956679	0.36598	0.916515	0.174358
0.772613	0.390264	0.957219	0.309011	0.137646	0.366555	0.957556	0.236276	0.94335	0.132236	0.947368	0.105651	0.961288	0.288641	0.967462	0.256646					0.687831	0.493728	0.948415	0.378755	0.0748138	0.492347	0.956732	0.318103	0.931818	0.160433	0.939968	0.136955	0.951793	0.381747	0.963909	0.347336					0.600668	0.558983	0.944815	0.407872	0.0490342	0.578778	0.956666	0.365865	0.91707	0.174358
0.772789	0.390264	0.957204	0.308896	0.137652	0.366555	0.958003	0.236276	0.943303	0.132121	0.947314	0.105536	0.961627	0.288411	0.967391	0.256071					0.688162	0.493728	0.9484	0.37864	0.0748151	0.492347	0.956717	0.317988	0.931773	0.160318	0.939921	0.13684	0.951766	0.381517	0.963898	0.347221					0.600941	0.558752	0.9448	0.407757	0.0490347	0.578778	0.956653	0.36575	0.91697	0.174128
0.773848	0.390264	0.956989	0.307285	0.137658	0.366555	0.957983	0.236161	0.943257	0.132006	0.94726	0.105421	0.961982	0.288296	0.967377	0.255956					0.688443	0.493613	0.948385	0.378525	0.0748164	0.492347	0.956702	0.317873	0.931727	0.160203	0.939873	0.136725	0.951752	0.381402	0.963863	0.346875					0.601189	0.558637	0.944785	0.407642	0.0490357	0.578778	0.95664	0.365635	0.916919	0.174013
0.77516	0.390033	0.956974	0.30717	0.137664	0.366555	0.957964	0.236046	0.944033	0.132006	0.947205	0.105306	0.961967	0.28818	0.967363	0.255841					0.688896	0.493382	0.948644	0.378409	0.0748177	0.492347	0.957034	0.317873	0.931681	0.160087	0.940618	0.136725	0.951738	0.381287	0.963852	0.34676					0.601487	0.558637	0.945246	0.407297	0.0490361	0.578778	0.956627	0.36552	0.916869	0.173898
0.775641	0.389918	0.956943	0.30694	0.13767	0.366555	0.957944	0.23593	0.943987	0.131891	0.94715	0.10519	0.961952	0.288065	0.967742	0.255495					0.689339	0.493382	0.948196	0.374957	0.074819	0.492347	0.957019	0.317758	0.931635	0.159972	0.940571	0.13661	0.951724	0.381172	0.96384	0.346645					0.601562	0.558637	0.945202	0.406951	0.0490366	0.578778	0.956613	0.365405	0.916818	0.173783
0.775945	0.389803	0.956927	0.306825	0.137694	0.366555	0.958372	0.235815	0.943941	0.131776	0.948079	0.105075	0.961938	0.28795	0.967728	0.25538					0.689511	0.493267	0.94815	0.374612	0.0748203	0.492347	0.957351	0.317758	0.93159	0.159857	0.940523	0.136494	0.951998	0.381172	0.963828	0.34653					0.602009	0.558637	0.945158	0.406606	0.0490371	0.578778	0.9566	0.365289	0.916768	0.173668
0.776479	0.389803	0.956912	0.30671	0.1377	0.366555	0.958353	0.2357	0.943894	0.131661	0.948025	0.10496	0.961894	0.287605	0.967671	0.25492					0.689955	0.493267	0.948412	0.374496	0.0748216	0.492347	0.957336	0.317643	0.931544	0.159742	0.940476	0.136379	0.951984	0.381057	0.963805	0.3463					0.602383	0.558637	0.945128	0.406376	0.0490376	0.578778	0.956587	0.365174	0.916717	0.173553
0.777089	0.389573	0.956881	0.306479	0.137706	0.366555	0.958333	0.235585	0.943848	0.131546	0.947971	0.104845	0.962264	0.287605	0.967643	0.25469					0.689966	0.493037	0.948643	0.374151	0.0748229	0.492347	0.957321	0.317528	0.931498	0.159627	0.940429	0.136264	0.952244	0.380941	0.96377	0.345955					0.602607	0.558637	0.945114	0.406261	0.0490381	0.578778	0.956574	0.365059	0.916667	0.173438
0.777982	0.389573	0.956866	0.306364	0.137712	0.366555	0.958314	0.23547	0.943802	0.131431	0.947917	0.10473	0.96225	0.28749	0.967629	0.254575					0.690027	0.492922	0.948613	0.373921	0.0748242	0.492347	0.957306	0.317413	0.931452	0.159512	0.940382	0.136149	0.95223	0.380826	0.964068	0.34584					0.602857	0.558522	0.945084	0.406031	0.0490385	0.578778	0.956561	0.364944	0.916616	0.173323
0.778187	0.389228	0.95685	0.306249	0.137718	0.366555	0.958294	0.235355	0.943755	0.131315	0.947862	0.104615	0.962221	0.28726	0.967601	0.254345					0.690868	0.492807	0.948875	0.373806	0.0748255	0.492347	0.957292	0.317298	0.931406	0.159397	0.940334	0.136034	0.952751	0.380596	0.964045	0.345609					0.603682	0.558522	0.944907	0.40465	0.049039	0.578778	0.956548	0.364829	0.917174	0.173323
0.779032	0.389113	0.956835	0.306134	0.137724	0.366555	0.958275	0.23524	0.943709	0.1312	0.947808	0.1045	0.962177	0.286914	0.967558	0.253999					0.691426	0.492807	0.94886	0.373691	0.0748268	0.492347	0.957624	0.317298	0.931359	0.159282	0.941083	0.136034	0.952724	0.380366	0.964033	0.345494					0.604359	0.558522	0.944892	0.404534	0.0490395	0.578778	0.956535	0.364714	0.917124	0.173208
0.77911	0.388882	0.956819	0.306019	0.13773	0.366555	0.958255	0.235125	0.943662	0.131085	0.948798	0.1045	0.962548	0.286914	0.96753	0.253769					0.691438	0.492577	0.948845	0.373576	0.0748281	0.492347	0.957609	0.317183	0.931313	0.159167	0.941036	0.135919	0.952697	0.380136	0.964022	0.345379					0.604811	0.558522	0.944878	0.404419	0.04904	0.578778	0.956522	0.364599	0.917073	0.173092
0.780088	0.388652	0.956803	0.305904	0.137736	0.366555	0.958236	0.23501	0.943615	0.13097	0.948745	0.104385	0.962891	0.286684	0.967515	0.253654					0.691835	0.492462	0.94883	0.373461	0.0748295	0.492347	0.95758	0.316952	0.931267	0.159052	0.940989	0.135804	0.952656	0.379791	0.964332	0.345379					0.604961	0.558522	0.944863	0.404304	0.0490404	0.578778	0.956509	0.364484	0.917023	0.172977
0.780708	0.388422	0.957838	0.305904	0.137742	0.366555	0.958216	0.234895	0.943568	0.130855	0.948691	0.10427	0.962863	0.286454	0.967473	0.253309					0.692283	0.492462	0.949108	0.373461	0.0748308	0.492347	0.957565	0.316837	0.93122	0.158937	0.940942	0.135689	0.952642	0.379675	0.964309	0.345149					0.605516	0.558407	0.944803	0.403844	0.0490409	0.578778	0.956495	0.364369	0.916972	0.172862
0.780888	0.388422	0.957823	0.305789	0.137748	0.366555	0.958196	0.23478	0.943522	0.13074	0.948637	0.104155	0.962848	0.286339	0.967458	0.253194					0.692681	0.492347	0.949356	0.373231	0.0748321	0.492347	0.95755	0.316722	0.931174	0.158821	0.940895	0.135574	0.952601	0.37933	0.964286	0.344919					0.60597	0.558407	0.94542	0.402693	0.0490414	0.578778	0.956482	0.364254	0.916921	0.172747
0.781199	0.388307	0.957807	0.305674	0.137754	0.366555	0.958177	0.234665	0.943475	0.130625	0.948583	0.10404	0.96282	0.286109	0.967415	0.252848					0.693031	0.492116	0.949326	0.373	0.0748334	0.492347	0.957536	0.316607	0.931803	0.158821	0.940847	0.135459	0.952863	0.379215	0.964263	0.344689					0.606197	0.558407	0.945391	0.402463	0.0490419	0.578778	0.956469	0.364139	0.91687	0.172632
0.781279	0.388077	0.958153	0.305674	0.13776	0.366555	0.958157	0.234549	0.943428	0.13051	0.948529	0.103925	0.962805	0.285994	0.967401	0.252733					0.693493	0.491886	0.949267	0.37254	0.0748347	0.492347	0.957521	0.316492	0.931757	0.158706	0.9408	0.135344	0.952836	0.378985	0.964251	0.344574					0.606803	0.558407	0.945602	0.402118	0.0490433	0.578778	0.956456	0.364023	0.91682	0.172517
0.781772	0.387962	0.958138	0.305559	0.137771	0.366555	0.958137	0.234434	0.943381	0.130395	0.948475	0.103809	0.962776	0.285764	0.967387	0.252618					0.693619	0.491656	0.949252	0.372425	0.074836	0.492347	0.957506	0.316377	0.932387	0.158706	0.940753	0.135228	0.952795	0.37864	0.964228	0.344343					0.607183	0.558407	0.945587	0.402003	0.0490438	0.578778	0.956443	0.363908	0.916769	0.172402
0.782215	0.387732	0.958123	0.305444	0.137777	0.366555	0.958118	0.234319	0.943333	0.13028	0.949474	0.103809	0.963092	0.285303	0.967372	0.252503					0.694196	0.491426	0.949222	0.372195	0.0748373	0.492347	0.957491	0.316262	0.932341	0.158591	0.940705	0.135113	0.952767	0.378409	0.964194	0.343998					0.607411	0.558407	0.945843	0.402003	0.0490448	0.578778	0.95643	0.363793	0.916718	0.172287
0.783074	0.387617	0.958108	0.305329	0.137783	0.366555	0.958098	0.234204	0.94412	0.13028	0.94942	0.103694	0.963049	0.284958	0.967358	0.252388					0.695341	0.491196	0.949471	0.371965	0.0748386	0.492347	0.957476	0.316147	0.932972	0.158591	0.940658	0.134998	0.952754	0.378294	0.964182	0.343883					0.607944	0.558407	0.945711	0.400967	0.0490452	0.578778	0.956416	0.363678	0.916667	0.172172
0.782973	0.387386	0.958424	0.305098	0.137789	0.366555	0.958078	0.234089	0.944073	0.130165	0.949367	0.103579	0.963021	0.284728	0.967314	0.252043					0.695695	0.490966	0.949456	0.371849	0.0748399	0.492347	0.957462	0.316032	0.932927	0.158476	0.94061	0.134883	0.953003	0.378064	0.96417	0.343768					0.608401	0.558407	0.945667	0.400621	0.0490457	0.578778	0.956403	0.363563	0.916616	0.172057
0.783683	0.386926	0.958409	0.304983	0.137795	0.366555	0.958058	0.233974	0.944027	0.130049	0.949314	0.103464	0.963006	0.284613	0.9673	0.251928					0.696262	0.490966	0.949442	0.371734	0.0748412	0.492347	0.957447	0.315917	0.932881	0.158361	0.940562	0.134768	0.952962	0.377719	0.964482	0.343768					0.60881	0.558292	0.945717	0.39901	0.0490462	0.578778	0.95639	0.363448	0.917178	0.172057
0.784231	0.386926	0.958303	0.304178	0.137801	0.366555	0.958039	0.233859	0.94398	0.129934	0.94926	0.103349	0.962992	0.284498	0.967286	0.251813					0.696796	0.49062	0.949427	0.371619	0.0748425	0.492347	0.957432	0.315802	0.932836	0.158246	0.940514	0.134653	0.952934	0.377489	0.96447	0.343653					0.609269	0.558292	0.945946	0.39878	0.0490467	0.578778	0.956377	0.363333	0.917741	0.172057
0.785414	0.386696	0.958288	0.304063	0.137807	0.366555	0.958019	0.233744	0.943933	0.129819	0.949206	0.103234	0.962949	0.284152	0.967271	0.251698					0.697203	0.490505	0.949397	0.371389	0.0748439	0.492347	0.957417	0.315687	0.933469	0.158246	0.941271	0.134653	0.952907	0.377259	0.964459	0.343538					0.609805	0.558292	0.945887	0.39832	0.0490471	0.578778	0.956364	0.363218	0.91769	0.171942
0.785547	0.386581	0.958243	0.303717	0.137819	0.366555	0.957999	0.233629	0.944724	0.129819	0.950212	0.103234	0.96331	0.284037	0.967242	0.251467					0.698116	0.490505	0.949352	0.371044	0.0748452	0.492347	0.957402	0.315571	0.933424	0.158131	0.941224	0.134538	0.95317	0.377144	0.964447	0.343423					0.610293	0.558177	0.945872	0.398205	0.0490476	0.578778	0.95635	0.363103	0.91764	0.171826
0.785497	0.386466	0.958167	0.303142	0.137825	0.366555	0.957979	0.233514	0.944677	0.129704	0.950159	0.103119	0.963296	0.283922	0.967213	0.251237					0.698689	0.490505	0.949617	0.370929	0.0748465	0.492347	0.957387	0.315456	0.933379	0.158016	0.941982	0.134538	0.953116	0.376683	0.964436	0.343308					0.610601	0.558177	0.946131	0.398205	0.0490481	0.578778	0.956337	0.362988	0.917589	0.171711
0.785631	0.386351	0.958151	0.303027	0.137831	0.366555	0.957959	0.233399	0.94547	0.129704	0.950106	0.103004	0.963253	0.283577	0.967199	0.251122					0.699327	0.49039	0.949602	0.370814	0.0748478	0.492347	0.957372	0.315341	0.933333	0.157901	0.941935	0.134423	0.953102	0.376568	0.964424	0.343193					0.611293	0.558177	0.946101	0.397974	0.0490486	0.578778	0.956324	0.362873	0.917538	0.171596
0.786133	0.386235	0.958136	0.302912	0.137843	0.366555	0.95794	0.233283	0.946264	0.129704	0.950053	0.102889	0.963238	0.283462	0.967169	0.250892					0.699852	0.490275	0.949572	0.370583	0.0748491	0.492347	0.957707	0.315341	0.933288	0.157786	0.941889	0.134308	0.953075	0.376338	0.964401	0.342962					0.611861	0.558062	0.946072	0.397744	0.0490491	0.578778	0.956311	0.362758	0.918103	0.171596
0.786451	0.38612	0.958485	0.302912	0.137849	0.366555	0.95792	0.233168	0.946218	0.129589	0.95	0.102774	0.963181	0.283001	0.967155	0.250777					0.700378	0.49016	0.9496	0.368627	0.0748504	0.492347	0.957692	0.315226	0.933243	0.157671	0.941842	0.134193	0.953061	0.376223	0.96439	0.342847					0.612691	0.557832	0.946027	0.397399	0.04905	0.578778	0.956297	0.362642	0.918053	0.171481
0.787324	0.386005	0.958409	0.302336	0.137855	0.366555	0.9579	0.233053	0.946173	0.129474	0.949947	0.102659	0.963152	0.282771	0.96714	0.250662					0.70079	0.490045	0.949585	0.368512	0.0748517	0.492347	0.957678	0.315111	0.933197	0.157556	0.941748	0.133962	0.95302	0.375878	0.964378	0.342732					0.613418	0.557717	0.945998	0.397169	0.0490505	0.578778	0.956284	0.362527	0.918002	0.171366
0.787644	0.38589	0.958364	0.301991	0.137861	0.366555	0.95788	0.232938	0.946128	0.129359	0.949893	0.102543	0.963137	0.282656	0.967126	0.250547					0.701847	0.489815	0.94957	0.368397	0.074853	0.492347	0.957663	0.314996	0.933834	0.157556	0.9417	0.133847	0.953006	0.375762	0.964367	0.342617					0.614068	0.557602	0.945449	0.390954	0.049051	0.578778	0.956271	0.362412	0.917952	0.171251
0.787829	0.38589	0.958318	0.301646	0.137867	0.366555	0.95786	0.232823	0.946083	0.129244	0.94984	0.102428	0.963123	0.282541	0.967067	0.250086					0.70231	0.489815	0.949555	0.368282	0.0748543	0.492347	0.957648	0.314881	0.933788	0.15744	0.941653	0.133732	0.952993	0.375647	0.964355	0.342502					0.614302	0.557602	0.945419	0.390724	0.0490519	0.578778	0.956258	0.362297	0.918519	0.171251
0.787679	0.385545	0.958303	0.301531	0.137873	0.366555	0.95784	0.232708	0.946037	0.129129	0.949786	0.102313	0.963079	0.282196	0.967023	0.249741					0.702725	0.4897	0.94954	0.368167	0.0748556	0.492347	0.957633	0.314766	0.933743	0.157325	0.941606	0.133617	0.952979	0.375532	0.964332	0.342272					0.614458	0.557602	0.945404	0.390609	0.0490524	0.578778	0.956244	0.362182	0.919086	0.171251
0.788185	0.38543	0.958196	0.300725	0.137891	0.366555	0.95782	0.232593	0.945992	0.129014	0.949733	0.102198	0.963065	0.282081	0.966994	0.249511					0.703489	0.489585	0.949495	0.367821	0.074857	0.492347	0.957618	0.314651	0.934381	0.157325	0.941558	0.133502	0.953244	0.375417	0.964309	0.342042					0.615004	0.557602	0.945312	0.389918	0.0490529	0.578778	0.956231	0.362067	0.919036	0.171136
0.788371	0.38543	0.95818	0.30061	0.137897	0.366555	0.9578	0.232478	0.945946	0.128899	0.949679	0.102083	0.96305	0.281966	0.966964	0.249281					0.704256	0.489469	0.94948	0.367706	0.0748583	0.492347	0.957603	0.314536	0.934337	0.15721	0.941511	0.133387	0.953203	0.375072	0.964297	0.341927					0.61558	0.557486	0.945282	0.389688	0.0490534	0.578778	0.956218	0.361952	0.919604	0.171136
0.789015	0.3852	0.958165	0.300495	0.137903	0.366555	0.95778	0.232363	0.945854	0.128668	0.949625	0.101968	0.9634	0.281736	0.966935	0.249051					0.70519	0.489469	0.949762	0.367706	0.0748596	0.492347	0.957589	0.314421	0.934292	0.157095	0.941463	0.133272	0.953175	0.374842	0.964286	0.341811					0.616677	0.557486	0.945251	0.389458	0.0490538	0.578778	0.956495	0.361837	0.919554	0.171021
0.789201	0.3852	0.95815	0.30038	0.137909	0.366555	0.95776	0.232248	0.945809	0.128553	0.949571	0.101853	0.963386	0.28162	0.966905	0.24882					0.705843	0.489354	0.949747	0.367591	0.0748609	0.492347	0.957574	0.314305	0.934247	0.15698	0.941416	0.133157	0.953148	0.374612	0.964251	0.341466					0.617149	0.557486	0.945749	0.389228	0.0490543	0.578778	0.956482	0.361722	0.919505	0.170906
0.789759	0.3852	0.958134	0.300265	0.137915	0.366555	0.95774	0.232133	0.945763	0.128438	0.949517	0.101738	0.963722	0.281275	0.96689	0.248705					0.706587	0.488894	0.949732	0.367476	0.0748622	0.492347	0.957559	0.31419	0.934202	0.156865	0.941368	0.133042	0.953693	0.374496	0.964228	0.341236					0.617778	0.557486	0.945719	0.388998	0.0490548	0.578778	0.956469	0.361607	0.919455	0.170791
0.790132	0.3852	0.958104	0.300035	0.137921	0.366555	0.95772	0.232017	0.945717	0.128323	0.949462	0.101623	0.963694	0.281045	0.967323	0.248705					0.706704	0.488894	0.949687	0.367131	0.0748714	0.492347	0.957544	0.314075	0.934156	0.15675	0.94132	0.132927	0.953666	0.374266	0.964216	0.341121					0.618094	0.557486	0.945984	0.388998	0.0490553	0.578778	0.956456	0.361492	0.919405	0.170676
0.791391	0.385085	0.958456	0.300035	0.137927	0.366555	0.9577	0.231902	0.945671	0.128208	0.949408	0.101508	0.963679	0.28093	0.967309	0.24859					0.707008	0.488779	0.949657	0.366901	0.0748727	0.492347	0.957529	0.31396	0.934111	0.156635	0.941272	0.132812	0.953945	0.374266	0.964193	0.340891					0.618519	0.557371	0.945969	0.388882	0.0490567	0.578778	0.956442	0.361376	0.919355	0.17056
0.79214	0.385085	0.958808	0.300035	0.137933	0.366555	0.95768	0.231787	0.945624	0.128093	0.949353	0.101393	0.963636	0.280585	0.967294	0.248475					0.707382	0.488549	0.949642	0.366786	0.074874	0.492347	0.957484	0.313615	0.934066	0.15652	0.941224	0.132697	0.953918	0.374036	0.964181	0.340776					0.618914	0.557371	0.945954	0.388767	0.0490572	0.578778	0.956429	0.361261	0.919305	0.170445
0.792932	0.384739	0.958793	0.299919	0.137939	0.366555	0.957659	0.231672	0.945578	0.127978	0.949299	0.101277	0.963622	0.28047	0.96725	0.24813					0.70809	0.488549	0.949627	0.366671	0.0748753	0.492347	0.957469	0.3135	0.934021	0.156405	0.941176	0.132581	0.953891	0.373806	0.964158	0.340546					0.619498	0.557256	0.945908	0.388422	0.0490577	0.578778	0.956416	0.361146	0.919255	0.17033
0.793398	0.384509	0.958778	0.299804	0.137944	0.366555	0.957639	0.231557	0.945532	0.127863	0.949244	0.101162	0.963593	0.280239	0.96722	0.2479					0.708514	0.488434	0.949881	0.36644	0.0748766	0.492347	0.957454	0.313385	0.933975	0.15629	0.941128	0.132466	0.953878	0.373691	0.964134	0.340315					0.619816	0.557256	0.946158	0.388307	0.0490581	0.578778	0.956402	0.361031	0.919826	0.17033
0.794153	0.384509	0.958763	0.299689	0.13795	0.366555	0.957619	0.231442	0.945486	0.127748	0.949189	0.101047	0.963564	0.280009	0.967206	0.247785					0.708702	0.488319	0.950134	0.36621	0.0748779	0.492347	0.957439	0.31327	0.93393	0.156174	0.94108	0.132351	0.954131	0.373461	0.964123	0.3402					0.620372	0.557256	0.946113	0.387962	0.0490586	0.578778	0.956389	0.360916	0.919776	0.170215
0.79467	0.384394	0.958732	0.299459	0.137956	0.366555	0.957599	0.231327	0.945439	0.127633	0.949134	0.100932	0.96355	0.279894	0.967191	0.247669					0.708939	0.488319	0.950119	0.366095	0.0748792	0.492347	0.957424	0.313155	0.933884	0.156059	0.941032	0.132236	0.954104	0.373231	0.964099	0.33997					0.6208	0.557141	0.946363	0.387847	0.0490591	0.578778	0.956376	0.360801	0.919726	0.1701
0.795379	0.384279	0.958595	0.298423	0.137962	0.366555	0.957579	0.231212	0.945392	0.127518	0.950163	0.100932	0.963535	0.279779	0.967176	0.247554					0.709532	0.488319	0.950403	0.366095	0.0748805	0.492347	0.957409	0.313039	0.933839	0.155944	0.940984	0.132121	0.954372	0.373115	0.964087	0.339855					0.621278	0.557141	0.94688	0.387732	0.0490596	0.578778	0.956363	0.360686	0.920299	0.1701
0.796517	0.384279	0.959289	0.298308	0.137968	0.366555	0.957558	0.231097	0.945346	0.127402	0.950108	0.100817	0.963492	0.279434	0.967147	0.247324					0.710434	0.488203	0.950374	0.365865	0.0748818	0.492347	0.957394	0.312924	0.933793	0.155829	0.940935	0.132006	0.954345	0.372885	0.964076	0.33974					0.621837	0.557141	0.947146	0.387732	0.0490601	0.578778	0.956349	0.360571	0.920872	0.1701
0.796897	0.384279	0.959274	0.298193	0.13798	0.366555	0.957538	0.230982	0.945299	0.127287	0.950054	0.100702	0.963463	0.279204	0.967582	0.247324					0.711148	0.488203	0.950658	0.365865	0.0748832	0.492347	0.957379	0.312809	0.933747	0.155714	0.940887	0.131891	0.954291	0.372425	0.964064	0.339625					0.622028	0.557026	0.947132	0.387617	0.0490605	0.578778	0.956336	0.360456	0.920823	0.169985
0.797181	0.384049	0.959199	0.297618	0.137986	0.366555	0.957518	0.230867	0.945252	0.127172	0.95	0.100587	0.963449	0.279089	0.967553	0.247094					0.711745	0.488203	0.950316	0.363218	0.0748845	0.492347	0.957364	0.312694	0.933702	0.155599	0.940838	0.131776	0.954277	0.37231	0.964029	0.33928					0.62254	0.556911	0.947117	0.387501	0.049061	0.578778	0.956323	0.360341	0.920774	0.16987
0.797753	0.384049	0.959184	0.297503	0.137992	0.366555	0.957498	0.230752	0.945205	0.127057	0.949946	0.100472	0.963434	0.278973	0.967524	0.246864					0.712223	0.488203	0.950301	0.363103	0.0748858	0.492347	0.957349	0.312579	0.934347	0.155599	0.941612	0.131776	0.95425	0.37208	0.964005	0.339049					0.622634	0.556566	0.947087	0.387271	0.0490615	0.578778	0.956309	0.360226	0.920724	0.169755
0.798515	0.383588	0.960208	0.297157	0.137998	0.366555	0.957477	0.230636	0.945159	0.126942	0.949891	0.100357	0.963419	0.278858	0.96748	0.246519					0.712582	0.488203	0.950271	0.362873	0.0748871	0.492347	0.957334	0.312464	0.934302	0.155484	0.941564	0.131661	0.954237	0.371965	0.964321	0.339049					0.623276	0.556566	0.947354	0.387271	0.049062	0.578778	0.956296	0.36011	0.920675	0.16964
0.799856	0.383588	0.960565	0.297157	0.138004	0.366555	0.957457	0.230521	0.945969	0.126942	0.949836	0.100242	0.963405	0.278743	0.96745	0.246288					0.713541	0.488203	0.950211	0.362412	0.0748884	0.492347	0.957319	0.312349	0.934256	0.155369	0.941516	0.131546	0.954223	0.371849	0.964297	0.338819					0.623678	0.556566	0.947339	0.387156	0.0490629	0.578778	0.956282	0.359995	0.92125	0.16964
0.801299	0.383358	0.960551	0.297042	0.13801	0.366555	0.957915	0.230521	0.945923	0.126827	0.949782	0.100127	0.963376	0.278513	0.967436	0.246173					0.714214	0.488088	0.950181	0.362182	0.0748897	0.492347	0.957304	0.312234	0.934211	0.155254	0.941467	0.131431	0.954156	0.371274	0.964286	0.338704					0.624403	0.556566	0.947129	0.383473	0.0490634	0.578778	0.956269	0.35988	0.921201	0.169525
0.801492	0.383358	0.960521	0.296812	0.138016	0.366555	0.957895	0.230406	0.945876	0.126712	0.949727	0.100012	0.963361	0.278398	0.967421	0.246058					0.714478	0.487858	0.950166	0.362067	0.074891	0.492347	0.957289	0.312119	0.934165	0.155139	0.942244	0.131431	0.954142	0.371159	0.964262	0.338474					0.624919	0.556451	0.947383	0.383358	0.0490639	0.578778	0.956256	0.359765	0.921151	0.16941
0.802264	0.383358	0.96024	0.294625	0.138028	0.366555	0.957875	0.230291	0.94583	0.126597	0.950766	0.100012	0.963347	0.278283	0.967406	0.245943					0.714671	0.487743	0.950015	0.360916	0.0748923	0.492347	0.957627	0.312119	0.934119	0.155024	0.942197	0.131315	0.954424	0.371159	0.964239	0.338244					0.624952	0.556336	0.947368	0.383243	0.0490668	0.578778	0.956242	0.35965	0.921102	0.169295
0.80299	0.383243	0.960225	0.29451	0.138034	0.366555	0.957854	0.230176	0.945783	0.126482	0.950712	0.0998964	0.963317	0.278053	0.967391	0.245828					0.714864	0.487628	0.949955	0.360456	0.0748936	0.492347	0.957612	0.312004	0.934768	0.155024	0.942149	0.1312	0.954411	0.371044	0.964227	0.338129					0.625226	0.556221	0.947338	0.383013	0.0490672	0.578778	0.956535	0.35965	0.921053	0.169179
0.803184	0.383243	0.96021	0.294395	0.13804	0.366555	0.957834	0.230061	0.946598	0.126482	0.950658	0.0997813	0.963702	0.278053	0.967362	0.245598					0.715178	0.487513	0.949939	0.360341	0.074895	0.492347	0.957597	0.311889	0.935417	0.155024	0.942101	0.131085	0.954397	0.370929	0.964215	0.338014					0.625793	0.556221	0.947308	0.382783	0.0490677	0.578778	0.956508	0.35942	0.921003	0.169064
0.803912	0.383128	0.960195	0.29428	0.138046	0.366555	0.957814	0.229946	0.946552	0.126367	0.950604	0.0996662	0.963687	0.277938	0.967347	0.245483					0.715855	0.487398	0.950213	0.360226	0.0748963	0.492347	0.957582	0.311774	0.935372	0.154909	0.942053	0.13097	0.954613	0.370353	0.96418	0.337668					0.626036	0.556221	0.947578	0.382783	0.0490687	0.578778	0.956495	0.359305	0.920954	0.168949
0.804495	0.383128	0.96018	0.294165	0.138052	0.366555	0.957794	0.229831	0.946506	0.126252	0.950549	0.0995512	0.963673	0.277823	0.967332	0.245368					0.716438	0.487053	0.950486	0.36011	0.0748989	0.492347	0.957567	0.311658	0.935327	0.154793	0.942005	0.130855	0.954586	0.370123	0.964157	0.337438					0.626604	0.556221	0.947563	0.382668	0.0490692	0.578778	0.956482	0.35919	0.920904	0.168834
0.804548	0.382783	0.959864	0.291748	0.138058	0.366555	0.957774	0.229716	0.946459	0.126136	0.950495	0.0994361	0.963629	0.277477	0.967302	0.245138					0.717362	0.486938	0.950471	0.359995	0.0749002	0.492347	0.957552	0.311543	0.935282	0.154678	0.941957	0.13074	0.954869	0.370123	0.964145	0.337323					0.627255	0.556221	0.947534	0.382438	0.0490696	0.578778	0.956468	0.359075	0.920854	0.168719
0.805327	0.382783	0.959772	0.291058	0.138064	0.366555	0.957753	0.229601	0.946413	0.126021	0.950441	0.099321	0.963615	0.277362	0.967273	0.244907					0.718458	0.486938	0.95058	0.358614	0.0749015	0.492347	0.957537	0.311428	0.935237	0.154563	0.941909	0.130625	0.95514	0.370008	0.964086	0.336748					0.628267	0.556105	0.947804	0.382438	0.0490701	0.578778	0.956455	0.35896	0.920805	0.168604
0.805717	0.382783	0.961582	0.290943	0.13807	0.366555	0.957733	0.229486	0.946367	0.125906	0.950386	0.0992059	0.963585	0.277132	0.967243	0.244677					0.719021	0.486822	0.950565	0.358499	0.0749028	0.492347	0.957522	0.311313	0.935192	0.154448	0.94186	0.13051	0.955126	0.369893	0.964074	0.336633					0.628449	0.55576	0.947789	0.382322	0.0490706	0.578778	0.956442	0.358845	0.920755	0.168489
0.806303	0.382783	0.961568	0.290827	0.138076	0.366555	0.957713	0.22937	0.94632	0.125791	0.951435	0.0992059	0.963571	0.277017	0.967228	0.244562					0.720123	0.486822	0.950855	0.358499	0.0749041	0.492347	0.957507	0.311198	0.935146	0.154333	0.941812	0.130395	0.9551	0.369663	0.964062	0.336517					0.629104	0.55576	0.947759	0.382092	0.0490711	0.578778	0.956428	0.358729	0.920705	0.168374
0.807086	0.382783	0.961538	0.290597	0.138082	0.366555	0.957692	0.229255	0.946274	0.125676	0.951381	0.0990908	0.963556	0.276902	0.967213	0.244447					0.720491	0.486822	0.95084	0.358384	0.0749054	0.492347	0.957492	0.311083	0.935101	0.154218	0.941764	0.13028	0.955086	0.369548	0.964015	0.336057					0.629548	0.555645	0.947729	0.381862	0.0490716	0.578778	0.956415	0.358614	0.920655	0.168259
0.80787	0.382783	0.961509	0.290367	0.138088	0.366555	0.957672	0.22914	0.946227	0.125561	0.951327	0.0989757	0.963527	0.276672	0.967183	0.244217					0.721085	0.486477	0.95081	0.358154	0.0749068	0.492347	0.957477	0.310968	0.935056	0.154103	0.941715	0.130165	0.955073	0.369433	0.964333	0.336057					0.630719	0.5553	0.947699	0.381632	0.049072	0.578778	0.956402	0.358499	0.920605	0.168144
0.808412	0.382668	0.961861	0.290252	0.138094	0.366555	0.957652	0.229025	0.946181	0.125446	0.951274	0.0988606	0.96387	0.276326	0.967153	0.243987					0.721852	0.486247	0.950749	0.357694	0.0749081	0.492347	0.957447	0.310738	0.93501	0.153988	0.941667	0.130049	0.95506	0.369318	0.964321	0.335942					0.631579	0.555185	0.94797	0.381632	0.0490735	0.578778	0.956388	0.358384	0.921185	0.168144
0.809396	0.382668	0.961847	0.290137	0.1381	0.366555	0.957631	0.22891	0.946134	0.125331	0.95122	0.0987455	0.963855	0.276211	0.967138	0.243872					0.722422	0.486132	0.950719	0.357463	0.0749094	0.492347	0.957432	0.310623	0.934965	0.153873	0.941618	0.129934	0.955046	0.369202	0.964309	0.335827					0.63191	0.555185	0.947955	0.381517	0.0490739	0.578778	0.956375	0.358269	0.921136	0.168029
0.809593	0.382668	0.962567	0.290022	0.138106	0.366555	0.957611	0.228795	0.946087	0.125216	0.951111	0.0985154	0.963826	0.275981	0.967123	0.243756					0.722993	0.486017	0.95101	0.357463	0.0749107	0.492347	0.957417	0.310508	0.93492	0.153758	0.941569	0.129819	0.955019	0.368972	0.964274	0.335482					0.632193	0.55507	0.948152	0.380941	0.0490744	0.578778	0.956361	0.358154	0.921086	0.167913
0.810383	0.382668	0.962935	0.290022	0.138112	0.366555	0.95759	0.22868	0.94604	0.125101	0.951057	0.0984003	0.963812	0.275866	0.967108	0.243641					0.723317	0.485902	0.95098	0.357233	0.074912	0.492347	0.957401	0.310392	0.934874	0.153643	0.94152	0.129704	0.955291	0.368857	0.96425	0.335251					0.632642	0.554955	0.948138	0.380826	0.0490749	0.578778	0.956348	0.358039	0.921036	0.167798
0.810778	0.382668	0.96292	0.289907	0.138118	0.366555	0.95757	0.228565	0.945993	0.124986	0.951002	0.0982852	0.963797	0.275751	0.967078	0.243411					0.723813	0.485902	0.951272	0.357233	0.0749133	0.492347	0.957386	0.310277	0.934828	0.153527	0.941472	0.129589	0.955264	0.368627	0.964227	0.335021					0.633224	0.554955	0.948409	0.380826	0.0490754	0.578778	0.956335	0.357924	0.920986	0.167683
0.810976	0.382668	0.962906	0.289792	0.138124	0.366555	0.957549	0.22845	0.945946	0.124871	0.950948	0.0981701	0.964185	0.275751	0.967033	0.243066					0.724931	0.485902	0.951242	0.357003	0.0749146	0.492347	0.957371	0.310162	0.934783	0.153412	0.941423	0.129474	0.955251	0.368512	0.964511	0.334676					0.634223	0.554955	0.948681	0.380826	0.0490759	0.578778	0.956321	0.357809	0.920936	0.167568
0.811569	0.382668	0.962892	0.289677	0.13813	0.366555	0.957529	0.228335	0.945899	0.124755	0.950893	0.098055	0.964127	0.275291	0.967018	0.242951					0.725507	0.485787	0.951227	0.356888	0.0749159	0.492347	0.957356	0.310047	0.934737	0.153297	0.941374	0.129359	0.955522	0.368397	0.964499	0.334561					0.634342	0.554839	0.948953	0.380826	0.0490763	0.578778	0.956308	0.357694	0.921519	0.167568
0.812225	0.382322	0.962878	0.289562	0.138142	0.366555	0.957508	0.22822	0.945852	0.12464	0.950838	0.0979399	0.964487	0.27506	0.967446	0.242836					0.725834	0.485672	0.951212	0.356773	0.0749173	0.492347	0.957341	0.309932	0.934691	0.153182	0.941324	0.129244	0.955509	0.368282	0.964475	0.334331					0.634927	0.554839	0.948939	0.380711	0.0490768	0.578778	0.956294	0.357579	0.921469	0.167453
0.813617	0.382322	0.962864	0.289446	0.138148	0.366555	0.957488	0.228104	0.945804	0.124525	0.950783	0.0978248	0.964473	0.274945	0.967431	0.242721					0.726459	0.485672	0.951167	0.356428	0.0749186	0.492347	0.957326	0.309817	0.934645	0.153067	0.941275	0.129129	0.955469	0.367936	0.964784	0.334216					0.635297	0.554724	0.949196	0.380596	0.0490773	0.578778	0.956281	0.357463	0.92142	0.167338
0.814615	0.382322	0.962835	0.289216	0.138154	0.366555	0.957467	0.227989	0.945757	0.12441	0.950728	0.0977097	0.964444	0.274715	0.967401	0.242491					0.726787	0.485556	0.951459	0.356428	0.0749199	0.492347	0.957311	0.309702	0.934599	0.152952	0.941226	0.129014	0.955456	0.367821	0.964772	0.334101					0.635632	0.554724	0.949182	0.380481	0.0490778	0.578778	0.956267	0.357348	0.92137	0.167223
0.816016	0.382322	0.962778	0.288756	0.13816	0.366555	0.95793	0.227989	0.945709	0.124295	0.951794	0.0977097	0.964401	0.27437	0.967386	0.242375					0.726912	0.485556	0.951429	0.356197	0.0749212	0.492347	0.957295	0.309587	0.934553	0.152837	0.941176	0.128899	0.955443	0.367706	0.964749	0.33387					0.636472	0.554724	0.949167	0.380366	0.0490783	0.578778	0.956254	0.357233	0.921954	0.167223
0.816618	0.382322	0.962764	0.288641	0.138166	0.366555	0.95791	0.227874	0.945662	0.12418	0.95174	0.0975947	0.964387	0.274255	0.967371	0.24226					0.727163	0.485556	0.951415	0.356082	0.0749225	0.492347	0.95728	0.309472	0.934507	0.152722	0.941968	0.128899	0.955429	0.367591	0.964714	0.333525					0.636976	0.554724	0.94944	0.380366	0.0490787	0.578778	0.95624	0.357118	0.921905	0.167108
0.816818	0.382322	0.96275	0.288526	0.13819	0.366555	0.95789	0.227759	0.945614	0.124065	0.951685	0.0974796	0.964372	0.27414	0.967356	0.242145					0.727367	0.485441	0.9514	0.355967	0.0749238	0.492347	0.957265	0.309357	0.934461	0.152607	0.941919	0.128784	0.955988	0.367476	0.964702	0.33341					0.637265	0.554609	0.949425	0.380251	0.0490792	0.578778	0.956227	0.357003	0.921855	0.166993
0.81722	0.382322	0.962735	0.288411	0.138196	0.366555	0.957869	0.227644	0.945566	0.12395	0.951631	0.0973645	0.964358	0.274025	0.967341	0.24203					0.728451	0.485326	0.951677	0.355852	0.0749251	0.492347	0.957606	0.309357	0.934415	0.152492	0.94187	0.128668	0.955975	0.367361	0.96469	0.333295					0.637808	0.554494	0.949411	0.380136	0.0490797	0.578778	0.956213	0.356888	0.921805	0.166878
0.817779	0.382207	0.962721	0.288296	0.138202	0.366555	0.958333	0.227644	0.945518	0.123835	0.951577	0.0972494	0.964344	0.27391	0.967311	0.2418					0.72908	0.485326	0.951663	0.355737	0.0749264	0.492347	0.957591	0.309242	0.934368	0.152377	0.942664	0.128668	0.955948	0.367131	0.964678	0.33318					0.638146	0.554494	0.949396	0.380021	0.0490802	0.578778	0.9562	0.356773	0.921756	0.166763
0.818787	0.382207	0.962678	0.28795	0.138208	0.366555	0.958313	0.227529	0.94635	0.123835	0.951522	0.0971343	0.964315	0.273679	0.967296	0.241685					0.729711	0.485326	0.951941	0.355622	0.0749278	0.492347	0.957576	0.309126	0.934322	0.152261	0.942616	0.128553	0.956235	0.367131	0.964667	0.333065					0.638605	0.554379	0.949338	0.37956	0.0490807	0.578778	0.956186	0.356658	0.921706	0.166647
0.819595	0.382207	0.962664	0.287835	0.138214	0.366555	0.958293	0.227414	0.946303	0.12372	0.951467	0.0970192	0.964271	0.273334	0.967266	0.241455					0.730343	0.485326	0.951911	0.355392	0.0749291	0.492347	0.957561	0.309011	0.934982	0.152261	0.942568	0.128438	0.956522	0.367131	0.964643	0.332835					0.639368	0.554379	0.949323	0.379445	0.0490811	0.578778	0.956173	0.356543	0.921656	0.166532
0.819709	0.381977	0.962635	0.287605	0.13822	0.366555	0.958273	0.227299	0.946256	0.123605	0.951412	0.0969041	0.964213	0.272874	0.967251	0.24134					0.730723	0.485326	0.951882	0.355162	0.0749304	0.492347	0.957545	0.308896	0.934936	0.152146	0.942519	0.128323	0.956509	0.367016	0.964608	0.332489					0.640048	0.554379	0.948658	0.374266	0.0490816	0.578778	0.956159	0.356428	0.922243	0.166532
0.820925	0.381977	0.962432	0.285994	0.138226	0.366555	0.958252	0.227184	0.94709	0.123605	0.951357	0.096789	0.964169	0.272528	0.967236	0.241225					0.731183	0.485211	0.952087	0.354471	0.0749317	0.492347	0.95753	0.308781	0.93489	0.152031	0.94247	0.128208	0.956483	0.366786	0.964596	0.332374					0.640596	0.554264	0.948643	0.374151	0.0490821	0.578778	0.956146	0.356313	0.922194	0.166417
0.821128	0.381977	0.962418	0.285879	0.138232	0.366555	0.958232	0.227069	0.947043	0.123489	0.951302	0.096674	0.964155	0.272413	0.967206	0.240994					0.731944	0.485211	0.952072	0.354356	0.074933	0.492347	0.957515	0.308666	0.934844	0.151916	0.943268	0.128208	0.956744	0.366555	0.964584	0.332259					0.641535	0.554264	0.948628	0.374036	0.0490826	0.578778	0.956132	0.356197	0.922144	0.166302
0.82149	0.381862	0.962403	0.285764	0.138244	0.366555	0.958212	0.226954	0.946996	0.123374	0.951247	0.0965589	0.964126	0.272183	0.967145	0.240534					0.732199	0.485211	0.952057	0.354241	0.0749343	0.492347	0.9575	0.308551	0.934798	0.151801	0.94322	0.128093	0.956718	0.366325	0.96456	0.332029					0.642086	0.554149	0.948905	0.374036	0.049083	0.578778	0.956119	0.356082	0.922095	0.166187
0.821809	0.381632	0.962389	0.285649	0.13825	0.366555	0.958192	0.226839	0.947834	0.123374	0.951192	0.0964438	0.964111	0.272068	0.96713	0.240419					0.732962	0.485211	0.952042	0.354126	0.0749369	0.492347	0.957485	0.308436	0.934752	0.151686	0.94402	0.128093	0.956692	0.366095	0.964548	0.331914					0.642638	0.554034	0.94889	0.373921	0.0490835	0.578778	0.956105	0.355967	0.922045	0.166072
0.822377	0.381517	0.962374	0.285533	0.138256	0.366555	0.958171	0.226723	0.948673	0.123374	0.951136	0.0963287	0.964096	0.271953	0.967114	0.240304					0.733217	0.485211	0.952027	0.354011	0.0749396	0.492347	0.95747	0.308321	0.934705	0.151571	0.943973	0.127978	0.95698	0.366095	0.964525	0.331684					0.643067	0.554034	0.94865	0.37208	0.049084	0.578778	0.956092	0.355852	0.921995	0.165957
0.822989	0.381517	0.961946	0.282196	0.138268	0.366555	0.958151	0.226608	0.948627	0.123259	0.951081	0.0962136	0.964461	0.271723	0.967099	0.240189					0.733983	0.485211	0.951998	0.353781	0.0749409	0.492347	0.957454	0.308206	0.934659	0.151456	0.943925	0.127863	0.957255	0.36598	0.964501	0.331454					0.643363	0.553919	0.948635	0.371965	0.049085	0.578778	0.956387	0.355852	0.921945	0.165842
0.823602	0.381517	0.962323	0.282196	0.138274	0.366555	0.95811	0.226378	0.948582	0.123144	0.952164	0.0962136	0.964841	0.271608	0.967069	0.239959					0.734623	0.485211	0.951593	0.350673	0.0749422	0.492347	0.957439	0.308091	0.934613	0.151341	0.943878	0.127748	0.957229	0.36575	0.964489	0.331338					0.643784	0.553689	0.94862	0.371849	0.0490854	0.578778	0.956374	0.355737	0.921895	0.165727
0.824217	0.381517	0.962264	0.281736	0.13828	0.366555	0.95809	0.226263	0.948536	0.123029	0.952109	0.0960985	0.964812	0.271378	0.967053	0.239843					0.734833	0.485096	0.951578	0.350558	0.0749461	0.492347	0.957424	0.307976	0.934566	0.151226	0.94383	0.127633	0.95719	0.365405	0.964465	0.331108					0.644733	0.553689	0.948605	0.371734	0.0490859	0.578778	0.95636	0.355622	0.921845	0.165612
0.824422	0.381517	0.962249	0.28162	0.138286	0.366555	0.958069	0.226148	0.94849	0.122914	0.952055	0.0959834	0.964797	0.271263	0.967023	0.239613					0.735556	0.484981	0.951532	0.350213	0.0749474	0.492347	0.957409	0.307861	0.935231	0.151226	0.943782	0.127518	0.957151	0.365059	0.964777	0.330993					0.645118	0.553573	0.948869	0.371619	0.0490864	0.578778	0.956347	0.355507	0.922436	0.165612
0.825448	0.381517	0.96222	0.28139	0.138292	0.366555	0.958049	0.226033	0.949333	0.122914	0.953143	0.0959834	0.964754	0.270917	0.967007	0.239498					0.735767	0.484866	0.951502	0.349983	0.0749488	0.492347	0.957393	0.307745	0.935185	0.151111	0.943734	0.127402	0.957126	0.364829	0.964753	0.330763					0.645551	0.553573	0.948937	0.370008	0.0490869	0.578778	0.956333	0.355392	0.922336	0.165382
0.825859	0.381517	0.962205	0.281275	0.138298	0.366555	0.958028	0.225918	0.949288	0.122799	0.953089	0.0958683	0.96474	0.270802	0.966992	0.239383					0.736492	0.484751	0.951487	0.349868	0.0749501	0.492347	0.957378	0.30763	0.935139	0.150996	0.943686	0.127287	0.957415	0.364829	0.96473	0.330533					0.646071	0.553573	0.948907	0.369778	0.0490874	0.578778	0.95632	0.355277	0.922929	0.165382
0.826228	0.381402	0.96219	0.28116	0.138304	0.366555	0.958008	0.225803	0.949243	0.122684	0.953036	0.0957533	0.964725	0.270687	0.966961	0.239153					0.73722	0.484636	0.951472	0.349753	0.0749514	0.492347	0.957363	0.307515	0.935806	0.150996	0.943638	0.127172	0.957704	0.364829	0.964718	0.330418					0.64694	0.553573	0.948892	0.369663	0.0490878	0.578778	0.956306	0.355162	0.922879	0.165266
0.82664	0.381402	0.962569	0.28116	0.13831	0.366555	0.957967	0.225573	0.949198	0.122569	0.952982	0.0956382	0.964682	0.270342	0.966946	0.239038					0.737607	0.484636	0.951456	0.349637	0.074954	0.492347	0.957348	0.3074	0.936474	0.150996	0.94359	0.127057	0.957691	0.364714	0.964694	0.330188					0.647154	0.553458	0.948741	0.368512	0.0490883	0.578778	0.956293	0.355047	0.92283	0.165151
0.827009	0.381287	0.962525	0.280815	0.138316	0.366555	0.957946	0.225457	0.949107	0.122339	0.952928	0.0955231	0.964667	0.270227	0.966931	0.238923					0.738079	0.484521	0.951426	0.349407	0.0749553	0.492347	0.957332	0.307285	0.936429	0.15088	0.943541	0.126942	0.957666	0.364484	0.964682	0.330073					0.647851	0.553458	0.949007	0.368397	0.0490888	0.578778	0.956279	0.354932	0.923423	0.165151
0.827173	0.381172	0.96251	0.2807	0.138322	0.366555	0.957926	0.225342	0.949062	0.122224	0.952874	0.095408	0.964653	0.270112	0.966915	0.238808					0.738208	0.484521	0.951411	0.349292	0.0749566	0.492347	0.957317	0.30717	0.936383	0.150765	0.943493	0.126827	0.95764	0.364254	0.964658	0.329842					0.648375	0.553458	0.948992	0.368282	0.0490902	0.578778	0.956266	0.354816	0.923374	0.165036
0.827379	0.381172	0.962257	0.278743	0.138328	0.366555	0.957905	0.225227	0.949016	0.122108	0.952819	0.0952929	0.964638	0.269997	0.9669	0.238693					0.739069	0.484406	0.951709	0.349292	0.0749579	0.492347	0.957302	0.307055	0.936338	0.15065	0.943445	0.126712	0.957614	0.364023	0.964646	0.329727					0.649028	0.553343	0.949243	0.368052	0.0490907	0.578778	0.956252	0.354701	0.923325	0.164921
0.82775	0.381057	0.962227	0.278513	0.13834	0.366555	0.957884	0.225112	0.94897	0.121993	0.952765	0.0951778	0.964609	0.269766	0.966884	0.238578					0.739329	0.484406	0.951694	0.349177	0.0749593	0.492347	0.957286	0.30694	0.936292	0.150535	0.943396	0.126597	0.957892	0.363908	0.964635	0.329612					0.649554	0.553343	0.949228	0.367936	0.0490912	0.578778	0.956225	0.354471	0.92392	0.164921
0.827914	0.380941	0.962182	0.278168	0.138346	0.366555	0.957864	0.224997	0.948925	0.121878	0.95271	0.0950627	0.964565	0.269421	0.966853	0.238347					0.740109	0.484406	0.951679	0.349062	0.0749606	0.492347	0.957271	0.306825	0.936246	0.15042	0.943348	0.126482	0.957866	0.363678	0.964599	0.329267					0.651226	0.553343	0.949213	0.367821	0.0490917	0.578778	0.956211	0.354356	0.923871	0.164806
0.828078	0.380826	0.962166	0.278053	0.138352	0.366555	0.957843	0.224882	0.948879	0.121763	0.953811	0.0950627	0.964536	0.269191	0.966838	0.238232					0.74076	0.484406	0.951648	0.348832	0.0749619	0.492347	0.957256	0.30671	0.936201	0.150305	0.943299	0.126367	0.957815	0.363218	0.964912	0.329152					0.651396	0.553113	0.949183	0.367591	0.0490922	0.578778	0.956198	0.354241	0.923822	0.164691
0.8287	0.380826	0.962151	0.277938	0.138358	0.366555	0.957822	0.224767	0.948833	0.121648	0.953757	0.0949476	0.964521	0.269076	0.966822	0.238117					0.740976	0.48429	0.951633	0.348717	0.0749632	0.492347	0.95724	0.306595	0.936155	0.15019	0.94325	0.126252	0.958093	0.363103	0.964889	0.328922					0.652103	0.553113	0.949168	0.367476	0.0490926	0.578778	0.956184	0.354126	0.923773	0.164576
0.829073	0.380711	0.962136	0.277823	0.138364	0.366555	0.957802	0.224652	0.948787	0.121533	0.953704	0.0948325	0.964507	0.268961	0.96676	0.237657					0.741276	0.48406	0.951603	0.348487	0.0749645	0.492347	0.957225	0.306479	0.936109	0.150075	0.943201	0.126136	0.95808	0.362988	0.964877	0.328807					0.652192	0.553113	0.949435	0.367361	0.0490936	0.578778	0.956481	0.354126	0.923723	0.164461
0.82903	0.380596	0.962076	0.277362	0.13837	0.366555	0.957781	0.224537	0.948741	0.121418	0.95365	0.0947175	0.964492	0.268846	0.966745	0.237542					0.742192	0.48406	0.951588	0.348372	0.0749658	0.492347	0.95721	0.306364	0.936063	0.14996	0.943152	0.126021	0.958067	0.362873	0.964853	0.328576					0.652634	0.553113	0.94942	0.367246	0.0490941	0.578778	0.956468	0.354011	0.923674	0.164346
0.829862	0.380596	0.962046	0.277132	0.138376	0.366555	0.95776	0.224422	0.948695	0.121303	0.953596	0.0946024	0.964477	0.268731	0.966729	0.237427					0.743504	0.48406	0.951807	0.345494	0.0749671	0.492347	0.957194	0.306249	0.936736	0.14996	0.943103	0.125906	0.958055	0.362758	0.964841	0.328461					0.653072	0.552883	0.94939	0.367016	0.049095	0.578778	0.956454	0.353896	0.924272	0.164346
0.829985	0.380366	0.961985	0.276672	0.138382	0.366555	0.95774	0.224307	0.948649	0.121188	0.953542	0.0944873	0.964862	0.268615	0.966698	0.237196					0.74403	0.48406	0.951792	0.345379	0.0749685	0.492347	0.957179	0.306134	0.936691	0.149845	0.943054	0.125791	0.958308	0.362412	0.964829	0.328346					0.65325	0.552883	0.949375	0.366901	0.0490955	0.578778	0.956441	0.353781	0.924223	0.164231
0.830193	0.380366	0.961954	0.276441	0.138388	0.366555	0.957719	0.224192	0.948602	0.121073	0.954651	0.0944873	0.964832	0.268385	0.966682	0.237081					0.744071	0.48383	0.951777	0.345264	0.0749698	0.492347	0.957163	0.306019	0.936645	0.14973	0.943005	0.125676	0.958283	0.362182	0.964817	0.328231					0.653783	0.552883	0.94936	0.366786	0.049096	0.578778	0.956427	0.353666	0.924174	0.164116
0.830359	0.380251	0.960792	0.267925	0.138394	0.366555	0.95819	0.224192	0.948556	0.120958	0.954598	0.0943722	0.96476	0.26781	0.966667	0.236966					0.744466	0.48383	0.952079	0.345264	0.0749711	0.492347	0.957148	0.305904	0.936599	0.149614	0.94382	0.125676	0.958574	0.362182	0.964805	0.328116					0.654449	0.552768	0.949344	0.366671	0.0490965	0.578778	0.956725	0.353666	0.924125	0.164
0.830777	0.380251	0.96181	0.266659	0.1384	0.366555	0.958169	0.224076	0.948509	0.120842	0.954545	0.0942571	0.964745	0.267695	0.966635	0.236736					0.74539	0.48383	0.951892	0.341581	0.0749724	0.492347	0.957133	0.305789	0.936554	0.149499	0.943772	0.125561	0.958562	0.362067	0.96477	0.327771					0.655163	0.552768	0.949612	0.366555	0.0490969	0.578778	0.956711	0.35355	0.924075	0.163885
0.830692	0.380021	0.961794	0.266544	0.138406	0.366555	0.958149	0.223961	0.948463	0.120727	0.954492	0.094142	0.965145	0.267695	0.96662	0.236621					0.745919	0.48383	0.951877	0.341466	0.0749737	0.492347	0.957117	0.305674	0.936508	0.149384	0.943723	0.125446	0.958537	0.361837	0.964758	0.327656					0.6557	0.552768	0.949896	0.366555	0.0490974	0.578778	0.956698	0.353435	0.924026	0.16377
0.83111	0.380021	0.962178	0.266429	0.138412	0.366555	0.958128	0.223846	0.948416	0.120612	0.954439	0.0940269	0.965546	0.267695	0.966604	0.236506					0.746006	0.483715	0.95183	0.341121	0.0749763	0.492347	0.957102	0.305559	0.936462	0.149269	0.943674	0.125331	0.958524	0.361722	0.964722	0.32731					0.656237	0.552768	0.949881	0.36644	0.0490979	0.578778	0.956684	0.35332	0.923977	0.163655
0.831988	0.37956	0.962162	0.266314	0.138418	0.366555	0.958107	0.223731	0.94837	0.120497	0.954386	0.0939118	0.965532	0.26758	0.966573	0.236276					0.746226	0.4836	0.951815	0.341006	0.0749777	0.492347	0.957086	0.305444	0.936416	0.149154	0.943625	0.125216	0.958499	0.361492	0.96471	0.327195					0.656506	0.552768	0.949851	0.36621	0.0490984	0.578778	0.956671	0.353205	0.923927	0.16354
0.832113	0.37933	0.961457	0.26125	0.138424	0.366555	0.958087	0.223616	0.948323	0.120382	0.954333	0.0937968	0.965489	0.267234	0.966557	0.236161					0.746889	0.4836	0.951784	0.340776	0.074979	0.492347	0.957071	0.305329	0.93637	0.149039	0.943576	0.125101	0.958473	0.361261	0.964698	0.32708					0.656818	0.552653	0.949791	0.36575	0.0491022	0.578778	0.956657	0.35309	0.923878	0.163425
0.832659	0.3791	0.961408	0.260905	0.13843	0.366555	0.958559	0.223616	0.948276	0.120267	0.954279	0.0936817	0.965474	0.267119	0.966525	0.23593					0.747022	0.4836	0.951768	0.340661	0.0749803	0.492347	0.957055	0.305213	0.936324	0.148924	0.944396	0.125101	0.958448	0.361031	0.964662	0.326735					0.656998	0.552653	0.949776	0.365635	0.0491027	0.578778	0.956644	0.352975	0.923828	0.16331
0.832658	0.378525	0.961392	0.26079	0.138436	0.366555	0.958539	0.223501	0.948229	0.120152	0.954225	0.0935666	0.965431	0.266774	0.966509	0.235815					0.747376	0.483485	0.951753	0.340546	0.0749816	0.492347	0.95704	0.305098	0.936278	0.148809	0.944348	0.124986	0.958435	0.360916	0.964626	0.32639					0.657448	0.552653	0.950045	0.36552	0.0491037	0.578778	0.95663	0.35286	0.92443	0.16331
0.832826	0.377834	0.962537	0.260214	0.138442	0.366555	0.958519	0.223386	0.948182	0.120037	0.954172	0.0934515	0.965417	0.266659	0.966478	0.235585					0.747775	0.483485	0.951737	0.34043	0.0749829	0.492347	0.957024	0.304983	0.936232	0.148694	0.944299	0.124871	0.958423	0.360801	0.964614	0.326275					0.657354	0.552423	0.950285	0.365174	0.0491041	0.578778	0.956617	0.352745	0.924381	0.163195
0.83363	0.377719	0.962521	0.260099	0.138472	0.366555	0.958498	0.223271	0.948135	0.119922	0.954118	0.0933364	0.965373	0.266314	0.966462	0.23547					0.748485	0.483255	0.952028	0.340315	0.0749855	0.492347	0.957009	0.304868	0.936911	0.148694	0.944251	0.124755	0.958665	0.360341	0.964578	0.325929					0.658617	0.552423	0.949803	0.361492	0.0491046	0.578778	0.956603	0.35263	0.924984	0.163195
0.833969	0.377489	0.962505	0.259984	0.138484	0.366555	0.958478	0.223156	0.948087	0.119807	0.954064	0.0932213	0.965316	0.265853	0.966446	0.235355					0.748752	0.483255	0.952013	0.3402	0.0749895	0.492347	0.956993	0.304753	0.936865	0.148579	0.944202	0.12464	0.958652	0.360226	0.964554	0.325699					0.658979	0.552423	0.949773	0.361261	0.0491051	0.578778	0.95659	0.352515	0.925587	0.163195
0.834181	0.377489	0.962489	0.259869	0.13849	0.366555	0.958457	0.223041	0.94804	0.119692	0.954009	0.0931062	0.965301	0.265738	0.966414	0.235125					0.748707	0.48314	0.951982	0.33997	0.0749921	0.492347	0.956978	0.304638	0.936819	0.148464	0.944154	0.124525	0.958614	0.35988	0.964541	0.325584					0.659612	0.552423	0.949758	0.361146	0.0491056	0.578778	0.956576	0.3524	0.925539	0.16308
0.834139	0.377374	0.962151	0.257452	0.138496	0.366555	0.958436	0.222926	0.947993	0.119576	0.953955	0.0929911	0.965286	0.265623	0.966398	0.23501					0.749911	0.48314	0.952289	0.33997	0.0749934	0.492347	0.956962	0.304523	0.9375	0.148464	0.944105	0.12441	0.958602	0.359765	0.964517	0.325354					0.660292	0.552308	0.949743	0.361031	0.0491065	0.578778	0.956562	0.352284	0.92549	0.162965
0.834734	0.377259	0.962118	0.257222	0.138502	0.366555	0.958416	0.22281	0.947945	0.119461	0.953901	0.0928761	0.965272	0.265508	0.966856	0.23501					0.750805	0.483025	0.952273	0.339855	0.0749947	0.492347	0.956946	0.304408	0.937455	0.148348	0.944056	0.124295	0.958576	0.359535	0.964846	0.325354					0.660473	0.552308	0.949727	0.360916	0.049107	0.578778	0.956549	0.352169	0.926095	0.162965
0.835159	0.377259	0.962102	0.257107	0.138508	0.366555	0.958395	0.222695	0.947898	0.119346	0.953846	0.092761	0.965257	0.265393	0.966825	0.23478					0.751208	0.483025	0.952565	0.33974	0.0749961	0.492347	0.956931	0.304293	0.937409	0.148233	0.944007	0.12418	0.958564	0.35942	0.964834	0.325239					0.661019	0.552308	0.949697	0.360686	0.049108	0.578778	0.956522	0.351939	0.926047	0.16285
0.835117	0.377144	0.962085	0.256992	0.138514	0.366555	0.958375	0.22258	0.94785	0.119231	0.953791	0.0926459	0.965214	0.265048	0.966809	0.234665					0.751433	0.482909	0.95255	0.339625	0.0749974	0.492347	0.956915	0.304178	0.937363	0.148118	0.943958	0.124065	0.958551	0.359305	0.964822	0.325124					0.661931	0.552308	0.949682	0.360571	0.0491094	0.578778	0.956508	0.351824	0.926654	0.16285
0.835288	0.377028	0.962069	0.256877	0.13852	0.366555	0.958354	0.222465	0.947802	0.119116	0.954923	0.0926459	0.965199	0.264933	0.966777	0.234434					0.752106	0.482909	0.952535	0.33951	0.0749987	0.492347	0.9569	0.304063	0.937318	0.148003	0.943909	0.12395	0.958525	0.359075	0.964798	0.324894					0.662707	0.552192	0.949666	0.360456	0.0491104	0.578778	0.956495	0.351709	0.926606	0.162734
0.835459	0.376913	0.962053	0.256761	0.138526	0.366555	0.958333	0.22235	0.947754	0.119001	0.954869	0.0925308	0.965155	0.264587	0.966762	0.234319					0.752646	0.482909	0.952519	0.339395	0.075	0.492347	0.956884	0.303948	0.937272	0.147888	0.94386	0.123835	0.958513	0.35896	0.965104	0.324663					0.663165	0.552192	0.949651	0.360341	0.0491113	0.578778	0.956481	0.351594	0.926557	0.162619
0.835504	0.376453	0.962036	0.256646	0.138532	0.366555	0.958313	0.222235	0.947706	0.118886	0.954816	0.0924157	0.965141	0.264472	0.966714	0.233974					0.752601	0.482794	0.952489	0.339164	0.0750013	0.492347	0.956868	0.303832	0.937226	0.147773	0.94381	0.12372	0.9585	0.358845	0.965092	0.324548					0.664267	0.552192	0.949939	0.360341	0.0491118	0.578778	0.956467	0.351479	0.926509	0.162504
0.835676	0.376338	0.961987	0.256301	0.138538	0.366555	0.958271	0.222005	0.947658	0.118771	0.954762	0.0923006	0.965126	0.264357	0.967174	0.233974					0.753233	0.482679	0.952473	0.339049	0.0750039	0.492347	0.956853	0.303717	0.937911	0.147773	0.943761	0.123605	0.958782	0.358729	0.965057	0.324203					0.664589	0.552077	0.949924	0.360226	0.0491123	0.578778	0.956454	0.351364	0.926461	0.162389
0.836317	0.376338	0.962321	0.255726	0.138545	0.366555	0.95825	0.22189	0.948529	0.118771	0.954708	0.0921855	0.965111	0.264242	0.967158	0.233859					0.753503	0.482679	0.952458	0.338934	0.0750053	0.492347	0.956837	0.303602	0.938596	0.147773	0.943712	0.123489	0.958744	0.358384	0.965364	0.323973					0.665788	0.552077	0.949894	0.359995	0.0491128	0.578778	0.95644	0.351249	0.926413	0.162274
0.836447	0.376108	0.962722	0.255611	0.138557	0.366555	0.95823	0.221775	0.948482	0.118656	0.954654	0.0920704	0.965067	0.263897	0.967143	0.233744					0.754364	0.482449	0.952443	0.338819	0.0750066	0.492347	0.956821	0.303487	0.938552	0.147658	0.943662	0.123374	0.958731	0.358269	0.96534	0.323743					0.666343	0.552077	0.949878	0.35988	0.0491132	0.578778	0.956426	0.351134	0.926364	0.162159
0.836662	0.376108	0.962048	0.250892	0.138563	0.366555	0.958209	0.22166	0.949355	0.118656	0.9546	0.0919553	0.965038	0.263667	0.967112	0.233514					0.754863	0.482334	0.952304	0.337783	0.0750079	0.492347	0.956806	0.303372	0.938507	0.147543	0.943612	0.123259	0.958706	0.358039	0.965316	0.323512					0.667084	0.552077	0.949863	0.359765	0.0491142	0.578778	0.956413	0.351019	0.926316	0.162044
0.837436	0.375878	0.961997	0.250547	0.138569	0.366555	0.958188	0.221544	0.949309	0.118541	0.954545	0.0918403	0.965008	0.263437	0.967096	0.233399					0.755047	0.482104	0.952613	0.337783	0.0750092	0.492347	0.95679	0.303257	0.938462	0.147428	0.944444	0.123259	0.959001	0.358039	0.965304	0.323397					0.668199	0.552077	0.949848	0.35965	0.0491147	0.578778	0.956399	0.350903	0.926267	0.161929
0.837484	0.375417	0.963258	0.250432	0.138575	0.366555	0.958167	0.221429	0.949262	0.118426	0.954491	0.0917252	0.964964	0.263091	0.96708	0.233283					0.755003	0.481989	0.952551	0.337323	0.0750105	0.492347	0.957138	0.303257	0.938416	0.147313	0.944395	0.123144	0.958963	0.357694	0.965268	0.323052					0.668712	0.551962	0.949818	0.35942	0.0491152	0.578778	0.956385	0.350788	0.926219	0.161814
0.837914	0.375417	0.963242	0.250316	0.138581	0.366555	0.958146	0.221314	0.949215	0.118311	0.954436	0.0916101	0.964949	0.262976	0.967049	0.233053					0.755323	0.481759	0.952536	0.337208	0.0750118	0.492347	0.957122	0.303142	0.938371	0.147198	0.944346	0.123029	0.958951	0.357579	0.965256	0.322937					0.669458	0.551962	0.949802	0.359305	0.0491156	0.578778	0.956372	0.350673	0.926829	0.161814
0.840505	0.375417	0.992582	0.246403	0.138587	0.366555	0.958126	0.221199	0.949168	0.118195	0.954382	0.091495	0.964905	0.262631	0.967033	0.232938					0.755736	0.481413	0.95252	0.337093	0.0750132	0.492347	0.957107	0.303027	0.938326	0.147083	0.944297	0.122914	0.958913	0.357233	0.965232	0.322707					0.670113	0.551962	0.949476	0.354701	0.0491161	0.578778	0.956358	0.350558	0.926781	0.161699
0.840681	0.375302	0.992579	0.246288	0.138593	0.366555	0.958105	0.221084	0.949121	0.11808	0.954327	0.0913799	0.96489	0.262516	0.967017	0.232823					0.756693	0.481413	0.952505	0.336978	0.0750145	0.492347	0.957091	0.302912	0.938281	0.146967	0.944248	0.122799	0.958874	0.356888	0.96522	0.322592					0.671099	0.551847	0.949445	0.354471	0.0491166	0.578778	0.956344	0.350443	0.926733	0.161584
0.841331	0.375302	0.993039	0.246288	0.138599	0.366555	0.958084	0.220969	0.949074	0.117965	0.954272	0.0912648	0.96486	0.262286	0.966986	0.232593					0.757104	0.481413	0.952489	0.336863	0.0750158	0.492347	0.957075	0.302797	0.938235	0.146852	0.945084	0.122799	0.959158	0.356773	0.965208	0.322477					0.672228	0.551847	0.949383	0.354011	0.0491171	0.578778	0.956331	0.350328	0.926684	0.161469
0.841548	0.375302	0.993036	0.246173	0.138605	0.366555	0.958063	0.220854	0.949027	0.11785	0.954217	0.0911497	0.964845	0.262171	0.96697	0.232478					0.757515	0.481413	0.952784	0.336748	0.0750171	0.492347	0.95706	0.302682	0.93819	0.146737	0.945035	0.122684	0.959133	0.356543	0.965184	0.322247					0.673315	0.551732	0.949351	0.353781	0.0491176	0.578778	0.956317	0.350213	0.926636	0.161353
0.841766	0.375302	0.993033	0.246058	0.138611	0.366555	0.958042	0.220739	0.94898	0.117735	0.955368	0.0911497	0.96524	0.262055	0.966938	0.232248					0.758065	0.481413	0.952769	0.336633	0.0750184	0.492347	0.957044	0.302566	0.938144	0.146622	0.944987	0.122569	0.95912	0.356428	0.965172	0.322131					0.673788	0.551732	0.949336	0.353666	0.049118	0.578778	0.956303	0.350098	0.926587	0.161238
0.842636	0.375302	0.99303	0.245943	0.138617	0.366555	0.958521	0.220739	0.948932	0.11762	0.955314	0.0910346	0.965195	0.26171	0.966922	0.232133					0.758339	0.481413	0.952753	0.336517	0.0750197	0.492347	0.957028	0.302451	0.938099	0.146507	0.944938	0.122454	0.959108	0.356313	0.96516	0.322016					0.674167	0.551732	0.949047	0.349407	0.0491185	0.578778	0.956289	0.349983	0.926539	0.161123
0.843071	0.375302	0.993449	0.244332	0.138629	0.366555	0.9585	0.220624	0.948885	0.117505	0.95526	0.0909196	0.965166	0.26148	0.966875	0.231787					0.759303	0.481413	0.952707	0.336172	0.0750237	0.492347	0.957013	0.302336	0.938053	0.146392	0.944889	0.122339	0.959095	0.356197	0.965112	0.321556					0.675306	0.551732	0.949031	0.349292	0.049119	0.578778	0.956276	0.349868	0.927152	0.161123
0.843726	0.375302	0.993446	0.244217	0.138635	0.366555	0.958479	0.220509	0.948837	0.11739	0.955206	0.0908045	0.965151	0.261365	0.966859	0.231672					0.759949	0.481298	0.952692	0.336057	0.075025	0.492347	0.956997	0.302221	0.938007	0.146277	0.94573	0.122339	0.95907	0.355967	0.965446	0.321556					0.675878	0.551732	0.948999	0.349062	0.0491195	0.578778	0.956262	0.349753	0.927767	0.161123
0.8446	0.375302	0.99344	0.243987	0.138641	0.366555	0.958458	0.220394	0.94879	0.117275	0.955152	0.0906894	0.965106	0.26102	0.966843	0.231557					0.760692	0.481068	0.952676	0.335942	0.0750263	0.492347	0.956981	0.302106	0.9387	0.146277	0.945681	0.122224	0.959032	0.355622	0.965434	0.321441					0.676977	0.551617	0.949296	0.349062	0.0491204	0.578778	0.956248	0.349637	0.927719	0.161008
0.845038	0.375302	0.993415	0.243066	0.138647	0.366555	0.958438	0.220279	0.948742	0.11716	0.955097	0.0905743	0.965092	0.260905	0.966827	0.231442					0.760838	0.480723	0.952599	0.335367	0.0750276	0.492347	0.956966	0.301991	0.938655	0.146162	0.945633	0.122108	0.959019	0.355507	0.965422	0.321326					0.678177	0.551502	0.94928	0.348947	0.0491219	0.578778	0.956234	0.349522	0.927671	0.160893
0.845257	0.375302	0.993412	0.242951	0.138653	0.366555	0.958417	0.220163	0.948694	0.117045	0.955043	0.0904592	0.965488	0.26079	0.966795	0.231212					0.762226	0.480723	0.952552	0.335021	0.0750289	0.492347	0.95695	0.301876	0.938609	0.146047	0.946476	0.122108	0.958993	0.355277	0.96541	0.321211					0.679524	0.551502	0.949264	0.348832	0.0491224	0.578778	0.95622	0.349407	0.927623	0.160778
0.845396	0.375072	0.993879	0.242951	0.138659	0.366555	0.958396	0.220048	0.948646	0.116929	0.954988	0.0903441	0.965473	0.260674	0.966779	0.231097					0.762365	0.480723	0.952756	0.334216	0.0750303	0.492347	0.956934	0.301761	0.938564	0.145932	0.946429	0.121993	0.958968	0.355047	0.965386	0.320981					0.681553	0.551502	0.949546	0.348717	0.0491228	0.578778	0.956207	0.349292	0.927575	0.160663
0.845615	0.375072	0.993862	0.24226	0.138665	0.366555	0.958375	0.219933	0.948598	0.116814	0.954933	0.090229	0.965444	0.260444	0.966731	0.230752					0.762922	0.480723	0.952709	0.33387	0.0750316	0.492347	0.956919	0.301646	0.938519	0.145817	0.946381	0.121878	0.958942	0.354816	0.965362	0.32075					0.682621	0.551502	0.94953	0.348602	0.0491233	0.578778	0.956193	0.349177	0.927527	0.160548
0.845834	0.375072	0.996212	0.242145	0.138689	0.366555	0.958354	0.219818	0.94855	0.116699	0.954878	0.0901139	0.965429	0.260329	0.967181	0.230636					0.763341	0.480723	0.952694	0.333755	0.0750329	0.492347	0.956903	0.301531	0.939214	0.145817	0.946333	0.121763	0.95893	0.354701	0.96535	0.320635					0.68379	0.551502	0.949514	0.348487	0.0491238	0.578778	0.956179	0.349062	0.927478	0.160433
0.845754	0.374842	0.9962	0.24134	0.138695	0.366555	0.958333	0.219703	0.948502	0.116584	0.954823	0.0899988	0.965414	0.260214	0.96715	0.230406					0.764458	0.480723	0.952678	0.33364	0.0750342	0.492347	0.956887	0.301416	0.939169	0.145701	0.946285	0.121648	0.958917	0.354586	0.965314	0.32029					0.684376	0.551502	0.949498	0.348372	0.0491243	0.578778	0.956165	0.348947	0.92743	0.160318
0.847294	0.374842	0.996198	0.241225	0.138701	0.366555	0.958312	0.219588	0.948454	0.116469	0.954768	0.0898838	0.96537	0.259869	0.967118	0.230176					0.766281	0.480723	0.952663	0.333525	0.0750355	0.492347	0.956871	0.3013	0.939866	0.145701	0.946237	0.121533	0.958891	0.354356	0.965302	0.320175					0.690246	0.551387	0.949482	0.348256	0.0491248	0.578778	0.956151	0.348832	0.927382	0.160203
0.847515	0.374842	0.996113	0.23593	0.138707	0.366555	0.958291	0.219473	0.949296	0.116354	0.954712	0.0897687	0.965355	0.259754	0.967086	0.229946					0.766942	0.480608	0.952632	0.333295	0.0750368	0.492347	0.956856	0.301185	0.939822	0.145586	0.947085	0.121533	0.958879	0.354241	0.965278	0.319945					0.692741	0.551387	0.949466	0.348141	0.0491252	0.578778	0.956138	0.348717	0.928	0.160203
0.847877	0.374612	0.996595	0.235815	0.138713	0.366555	0.95827	0.219358	0.949248	0.116239	0.954657	0.0896536	0.965325	0.259524	0.96707	0.229831					0.767506	0.480608	0.9526	0.333065	0.0750382	0.492347	0.95684	0.30107	0.939777	0.145471	0.947038	0.121418	0.958866	0.354126	0.965266	0.31983					0.698498	0.551387	0.949451	0.348026	0.0491257	0.578778	0.956124	0.348602	0.927952	0.160087
0.847837	0.374496	0.996594	0.2357	0.13872	0.366555	0.958249	0.219243	0.9492	0.116124	0.954601	0.0895385	0.965296	0.259293	0.967006	0.22937					0.772332	0.480608	0.952569	0.332835	0.0750395	0.492347	0.956824	0.300955	0.939732	0.145356	0.94699	0.121303	0.958853	0.354011	0.965254	0.319715					0.700395	0.551272	0.949435	0.347911	0.0491262	0.578778	0.95611	0.348487	0.927904	0.159972
0.848279	0.374496	0.996592	0.235585	0.138726	0.366555	0.958228	0.219128	0.949153	0.116009	0.954545	0.0894234	0.965266	0.259063	0.96699	0.229255					0.772475	0.480608	0.952554	0.33272	0.0750408	0.492347	0.956808	0.30084	0.939642	0.145126	0.947795	0.121188	0.95884	0.353896	0.965242	0.319599					0.701934	0.551272	0.949403	0.347681	0.0491267	0.578778	0.956412	0.348487	0.928524	0.159972
0.84824	0.374381	0.99659	0.23547	0.138732	0.366555	0.958207	0.219013	0.949105	0.115894	0.95449	0.0893083	0.965221	0.258718	0.966974	0.22914					0.772618	0.480608	0.952868	0.33272	0.0750447	0.492347	0.956792	0.300725	0.939597	0.145011	0.947748	0.121073	0.958814	0.353666	0.965229	0.319484					0.714925	0.551272	0.949371	0.347451	0.0491272	0.578778	0.956398	0.348372	0.929144	0.159972
0.8482	0.374266	0.996521	0.230752	0.138738	0.366555	0.958186	0.218897	0.949057	0.115779	0.954433	0.0891932	0.965206	0.258603	0.966942	0.22891					0.77592	0.480608	0.952852	0.332604	0.075046	0.492347	0.956777	0.30061	0.939552	0.144896	0.947701	0.120958	0.958801	0.35355	0.965205	0.319254					0.716422	0.551272	0.949355	0.347336	0.0491276	0.578778	0.9567	0.348372	0.929097	0.159857
0.848643	0.374266	0.996519	0.230636	0.13875	0.366555	0.958165	0.218782	0.949953	0.115779	0.954377	0.0890781	0.965191	0.258488	0.966926	0.228795					0.776641	0.480608	0.95378	0.332489	0.0750474	0.492347	0.956761	0.300495	0.939507	0.144781	0.947653	0.120842	0.959088	0.353435	0.965193	0.319139					0.717388	0.551272	0.949431	0.345724	0.0491286	0.578778	0.956687	0.348256	0.92905	0.159742
0.848603	0.374151	0.996517	0.230521	0.138756	0.366555	0.958649	0.218782	0.949905	0.115663	0.955556	0.0890781	0.965146	0.258142	0.966894	0.228565					0.77693	0.480608	0.953488	0.330303	0.0750487	0.492347	0.956745	0.30038	0.939462	0.144666	0.947606	0.120727	0.95905	0.35309	0.965157	0.318794					0.7273	0.551272	0.949415	0.345609	0.0491291	0.578778	0.956673	0.348141	0.928907	0.159397
0.848825	0.374151	0.996516	0.230406	0.138762	0.366555	0.958628	0.218667	0.949858	0.115548	0.955501	0.0889631	0.965131	0.258027	0.966878	0.22845					0.778233	0.480608	0.953775	0.330073	0.07505	0.492347	0.956729	0.300265	0.939417	0.144551	0.947559	0.120612	0.959037	0.352975	0.965145	0.318679					0.728628	0.551272	0.949367	0.345264	0.0491296	0.578778	0.956659	0.348026	0.928859	0.159282
0.849047	0.374151	0.996465	0.227069	0.138768	0.366555	0.958607	0.218552	0.949811	0.115433	0.955446	0.088848	0.965116	0.257912	0.966845	0.22822					0.778337	0.480493	0.953744	0.329842	0.0750513	0.492347	0.956713	0.30015	0.939371	0.144435	0.947511	0.120497	0.959024	0.35286	0.965132	0.318564					0.729294	0.551272	0.949351	0.345149	0.04913	0.578778	0.956962	0.348026	0.928811	0.159167
0.849673	0.374036	0.997973	0.226608	0.138792	0.366555	0.958586	0.218437	0.949763	0.115318	0.95539	0.0887329	0.965101	0.257797	0.966813	0.227989					0.779354	0.480493	0.95497	0.329497	0.0750526	0.492347	0.956697	0.300035	0.939326	0.14432	0.947464	0.120382	0.959011	0.352745	0.965096	0.318218					0.733201	0.551272	0.949319	0.344919	0.0491305	0.578778	0.956948	0.347911	0.928763	0.159052
0.850118	0.374036	0.997967	0.226033	0.138798	0.366555	0.958565	0.218322	0.949715	0.115203	0.955335	0.0886178	0.965086	0.257682	0.966797	0.227874					0.779895	0.480377	0.954955	0.329382	0.0750539	0.492347	0.956681	0.299919	0.93928	0.144205	0.948323	0.120382	0.958998	0.35263	0.965084	0.318103					0.735001	0.551272	0.949239	0.344343	0.049131	0.578778	0.956935	0.347796	0.928716	0.158937
0.85034	0.374036	0.997966	0.225918	0.138804	0.366555	0.958544	0.218207	0.949668	0.115088	0.95528	0.0885027	0.965071	0.257567	0.967253	0.227759					0.781355	0.480377	0.95494	0.329267	0.0750553	0.492347	0.956665	0.299804	0.939235	0.14409	0.948276	0.120267	0.958986	0.352515	0.965059	0.317873					0.73613	0.551272	0.949206	0.344113	0.0491315	0.578778	0.956921	0.347681	0.928668	0.158821
0.850746	0.373921	0.997965	0.225803	0.13881	0.366555	0.958502	0.217977	0.94962	0.114973	0.955224	0.0883876	0.965056	0.257452	0.967237	0.227644					0.782821	0.480377	0.95491	0.329037	0.0750566	0.492347	0.95665	0.299689	0.939189	0.143975	0.948229	0.120152	0.958973	0.3524	0.965047	0.317758					0.739883	0.551272	0.94919	0.343998	0.049132	0.578778	0.956907	0.347566	0.92862	0.158706
0.850969	0.373921	0.997964	0.225688	0.138816	0.366555	0.958481	0.217862	0.950523	0.114973	0.955168	0.0882725	0.965473	0.257452	0.967173	0.227184					0.783114	0.480377	0.954895	0.328922	0.0750579	0.492347	0.956634	0.299574	0.939144	0.14386	0.948182	0.120037	0.959561	0.352284	0.965035	0.317643					0.742135	0.551157	0.949174	0.343883	0.0491324	0.578778	0.956894	0.347451	0.928571	0.158591
0.851192	0.373921	0.997963	0.225573	0.138822	0.366555	0.95846	0.217747	0.950476	0.114858	0.955112	0.0881574	0.965443	0.257222	0.967157	0.227069					0.785177	0.480377	0.95488	0.328807	0.0750592	0.492347	0.956618	0.299459	0.939098	0.143745	0.948135	0.119922	0.959536	0.352054	0.96501	0.317413					0.744211	0.551157	0.949109	0.343423	0.0491329	0.578778	0.95688	0.347336	0.928523	0.158476
0.851415	0.373921	0.99795	0.224076	0.138828	0.366555	0.958439	0.217631	0.951382	0.114858	0.955056	0.0880424	0.96583	0.256992	0.967125	0.226839					0.786953	0.480377	0.954607	0.324318	0.0750605	0.492347	0.956602	0.299344	0.939052	0.14363	0.94804	0.119692	0.959498	0.351709	0.964998	0.317298					0.74479	0.551157	0.949093	0.343308	0.0491334	0.578778	0.956866	0.347221	0.92915	0.158476
0.852308	0.373921	0.997949	0.223961	0.138834	0.366555	0.958418	0.217516	0.951336	0.114743	0.955	0.0879273	0.965816	0.256877	0.967108	0.226723					0.787844	0.480377	0.954592	0.324203	0.0750618	0.492347	0.956586	0.299229	0.939006	0.143515	0.947993	0.119576	0.959485	0.351594	0.964974	0.317068					0.747814	0.551157	0.949077	0.343193	0.0491339	0.578778	0.956853	0.347106	0.929102	0.158361
0.852532	0.373921	0.997948	0.223846	0.13884	0.366555	0.958397	0.217401	0.951289	0.114628	0.954944	0.0878122	0.965801	0.256761	0.967092	0.226608					0.788738	0.480377	0.954915	0.324203	0.0750632	0.492347	0.95657	0.299114	0.93896	0.1434	0.947945	0.119461	0.959459	0.351364	0.964961	0.316952					0.750274	0.551157	0.948996	0.342617	0.0491344	0.578778	0.956839	0.34699	0.929054	0.158246
0.852717	0.373806	0.997893	0.217977	0.138847	0.366555	0.958376	0.217286	0.951243	0.114513	0.954887	0.0876971	0.965727	0.256186	0.967044	0.226263					0.789334	0.480377	0.9549	0.324088	0.0750645	0.492347	0.956554	0.298999	0.938914	0.143285	0.948812	0.119461	0.959447	0.351249	0.964937	0.316722					0.753897	0.551042	0.94898	0.342502	0.0491348	0.578778	0.956825	0.346875	0.929006	0.158131
0.853389	0.373806	0.997856	0.214294	0.138853	0.366555	0.958354	0.217171	0.951196	0.114398	0.954831	0.087582	0.965712	0.256071	0.967028	0.226148					0.789782	0.480377	0.954885	0.323973	0.0750658	0.492347	0.956538	0.298884	0.938868	0.14317	0.948765	0.119346	0.959408	0.350903	0.964925	0.316607					0.754571	0.550926	0.949185	0.341811	0.0491353	0.578778	0.956812	0.34676	0.928958	0.158016
0.853614	0.373806	0.997855	0.214179	0.138865	0.366555	0.958333	0.217056	0.951149	0.114282	0.954774	0.0874669	0.965697	0.255956	0.967011	0.226033					0.79083	0.480377	0.954854	0.323743	0.0750684	0.492347	0.956522	0.298769	0.938822	0.143054	0.948718	0.119231	0.959396	0.350788	0.964912	0.316492					0.75489	0.550811	0.949169	0.341696	0.0491358	0.578778	0.956798	0.346645	0.92891	0.157901
0.854737	0.373806	0.997834	0.212107	0.138871	0.366555	0.958312	0.216941	0.952015	0.114167	0.954717	0.0873518	0.966072	0.255611	0.966995	0.225918					0.79128	0.480377	0.954839	0.323628	0.0750698	0.492347	0.956506	0.298653	0.938776	0.142939	0.948671	0.119116	0.959383	0.350673	0.964888	0.316262					0.755485	0.550811	0.949136	0.341466	0.0491363	0.578778	0.956784	0.34653	0.928862	0.157786
0.855149	0.373691	0.997833	0.211992	0.138877	0.366555	0.958291	0.216826	0.951969	0.114052	0.95466	0.0872367	0.966057	0.255495	0.966963	0.225688					0.79158	0.480377	0.954823	0.323512	0.0750711	0.492347	0.956858	0.298653	0.938729	0.142824	0.948624	0.119001	0.95937	0.350558	0.964851	0.315917					0.75668	0.550811	0.94912	0.341351	0.0491368	0.578778	0.956771	0.346415	0.928814	0.157671
0.855374	0.373691	0.997832	0.211877	0.138883	0.366555	0.95827	0.216711	0.951923	0.113937	0.954603	0.0871216	0.965998	0.255035	0.966946	0.225573					0.792783	0.480377	0.954808	0.323397	0.0750737	0.492347	0.956842	0.298538	0.938683	0.142709	0.948577	0.118886	0.959357	0.350443	0.964814	0.315571					0.757039	0.550811	0.949104	0.341236	0.0491372	0.578778	0.956757	0.3463	0.928765	0.157556
0.855599	0.373691	0.997831	0.211762	0.138889	0.366555	0.958248	0.216596	0.951877	0.113822	0.954545	0.0870066	0.965969	0.254805	0.966914	0.225342					0.792894	0.480262	0.954777	0.323167	0.075075	0.492347	0.956827	0.298423	0.938636	0.142594	0.948529	0.118771	0.959344	0.350328	0.964801	0.315456					0.757398	0.550811	0.949087	0.341121	0.0491377	0.578778	0.956743	0.346185	0.928717	0.15744
0.855825	0.373691	0.997819	0.210611	0.138895	0.366555	0.958227	0.216481	0.95183	0.113707	0.954488	0.0868915	0.965954	0.25469	0.966897	0.225227					0.793497	0.480262	0.954747	0.322937	0.0750763	0.492347	0.956811	0.298308	0.939348	0.142594	0.948482	0.118656	0.959319	0.350098	0.964789	0.315341					0.759321	0.550811	0.949071	0.341006	0.0491382	0.578778	0.956729	0.34607	0.928668	0.157325
0.856051	0.373691	0.997818	0.210496	0.138901	0.366555	0.958206	0.216366	0.951784	0.113592	0.95443	0.0867764	0.965924	0.25446	0.966881	0.225112					0.794403	0.480262	0.954655	0.31983	0.0750777	0.492347	0.956795	0.298193	0.939302	0.142479	0.948435	0.118541	0.959621	0.350098	0.964776	0.315226					0.759924	0.550811	0.949984	0.341006	0.0491387	0.578778	0.956715	0.345955	0.92862	0.15721
0.856502	0.373691	0.997812	0.209921	0.138907	0.366555	0.958185	0.21625	0.951737	0.113477	0.954373	0.0866613	0.965879	0.254114	0.966864	0.224997					0.794857	0.480262	0.954639	0.319715	0.075079	0.492347	0.956779	0.298078	0.939256	0.142364	0.948387	0.118426	0.959609	0.349983	0.964751	0.314996					0.760648	0.550811	0.94971	0.339049	0.0491396	0.578778	0.956702	0.34584	0.928571	0.157095
0.856728	0.373691	0.997811	0.209806	0.138913	0.366555	0.958163	0.216135	0.951691	0.113362	0.954315	0.0865462	0.965849	0.253884	0.966848	0.224882					0.795009	0.480262	0.954373	0.317758	0.0750816	0.492347	0.956763	0.297963	0.93921	0.142249	0.948339	0.118311	0.959596	0.349868	0.964727	0.314766					0.762223	0.550811	0.95	0.338934	0.0491401	0.578778	0.956688	0.345724	0.929204	0.157095
0.857181	0.373691	0.997809	0.20969	0.138919	0.366555	0.958142	0.21602	0.951644	0.113247	0.954198	0.086316	0.965834	0.253769	0.966832	0.224767					0.795615	0.480262	0.955663	0.317528	0.0750829	0.492347	0.956747	0.297848	0.939163	0.142134	0.948292	0.118195	0.959583	0.349753	0.964714	0.314651					0.762345	0.550811	0.949984	0.338819	0.0491406	0.578778	0.956674	0.345609	0.929155	0.15698
0.857633	0.373691	0.99945	0.209	0.138925	0.366555	0.958121	0.215905	0.951597	0.113132	0.95414	0.0862009	0.965789	0.253424	0.967278	0.224537					0.795918	0.480262	0.955633	0.317298	0.0750856	0.492347	0.956731	0.297733	0.939878	0.142134	0.948244	0.11808	0.95957	0.349637	0.964702	0.314536					0.763196	0.550811	0.949968	0.338704	0.0491416	0.578778	0.95666	0.345494	0.929107	0.156865
0.85786	0.373691	0.999448	0.208194	0.138931	0.366555	0.958099	0.21579	0.95155	0.113016	0.954082	0.0860859	0.965774	0.253309	0.967246	0.224307					0.796678	0.480262	0.955556	0.316722	0.0750869	0.492347	0.956715	0.297618	0.939832	0.142019	0.948196	0.117965	0.959545	0.349407	0.964652	0.314075					0.764171	0.550811	0.949952	0.338589	0.0491425	0.578778	0.956646	0.345379	0.929059	0.15675
0.858087	0.373691	0.999136	0.133042	0.138937	0.366555	0.958078	0.215675	0.951503	0.112901	0.954023	0.0859708	0.965729	0.252964	0.967229	0.224192					0.796982	0.480262	0.955494	0.316262	0.0750882	0.492347	0.956699	0.297503	0.939787	0.141904	0.948148	0.11785	0.959532	0.349292	0.964627	0.313845					0.764461	0.550581	0.949919	0.338359	0.0491435	0.578778	0.956633	0.345264	0.92901	0.156635
0.858276	0.373576	0.999127	0.131661	0.138943	0.366555	0.958056	0.21556	0.951456	0.112786	0.953964	0.0858557	0.965714	0.252848	0.967213	0.224076					0.797287	0.480262	0.955478	0.316147	0.0750895	0.492347	0.956683	0.297388	0.939741	0.141788	0.9481	0.117735	0.959506	0.349062	0.964602	0.313615					0.764631	0.550351	0.949871	0.338014	0.049144	0.578778	0.956605	0.345034	0.929645	0.156635
0.858503	0.373576	0.999094	0.126942	0.138949	0.366555	0.958035	0.215445	0.951409	0.112671	0.953905	0.0857406	0.965699	0.252733	0.967197	0.223961					0.799119	0.480262	0.955463	0.316032	0.0750908	0.492347	0.956667	0.297272	0.939695	0.141673	0.948052	0.11762	0.959494	0.348947	0.964589	0.3135					0.765365	0.550351	0.950146	0.337783	0.0491444	0.578778	0.956591	0.344919	0.929597	0.15652
0.85873	0.373576	0.999092	0.126597	0.138956	0.366555	0.958013	0.21533	0.951362	0.112556	0.953846	0.0856255	0.965684	0.252618	0.967181	0.223846					0.799578	0.480262	0.955432	0.315802	0.0750922	0.492347	0.956651	0.297157	0.939649	0.141558	0.948932	0.11762	0.959797	0.348947	0.964564	0.31327					0.766838	0.550351	0.950097	0.337438	0.0491459	0.578778	0.956577	0.344804	0.929549	0.156405
0.859412	0.373576	0.999077	0.12464	0.138962	0.366555	0.957992	0.215215	0.951267	0.112326	0.953787	0.0855104	0.965669	0.252503	0.967164	0.223731					0.799732	0.480262	0.955416	0.315687	0.0750935	0.492347	0.956635	0.297042	0.940367	0.141558	0.948837	0.11739	0.959785	0.348832	0.964552	0.313155					0.76733	0.550351	0.950016	0.336863	0.0491464	0.578778	0.956563	0.344689	0.9295	0.15629
0.85983	0.373461	0.999076	0.12441	0.138968	0.366555	0.95797	0.2151	0.95122	0.112211	0.953728	0.0853953	0.965624	0.252158	0.967148	0.223616					0.800806	0.480262	0.955354	0.315226	0.0750948	0.492347	0.956618	0.296927	0.941086	0.141558	0.94879	0.117275	0.959772	0.348717	0.964526	0.312924					0.769305	0.550351	0.95	0.336748	0.0491468	0.578778	0.95655	0.344574	0.929452	0.156174
0.860058	0.373461	0.99883	0.0982852	0.138974	0.366555	0.957949	0.214984	0.951172	0.112096	0.953668	0.0852802	0.965608	0.252043	0.967131	0.223501					0.801653	0.480032	0.956355	0.315226	0.0750961	0.492347	0.956602	0.296812	0.941041	0.141443	0.948742	0.11716	0.959759	0.348602	0.964489	0.312579					0.770135	0.550236	0.949984	0.336633	0.0491473	0.578778	0.956536	0.344459	0.929404	0.156059
0.860286	0.373461	0.998808	0.0964438	0.13898	0.366555	0.957927	0.214869	0.951124	0.111981	0.953608	0.0851652	0.965593	0.251928	0.967115	0.223386					0.803197	0.480032	0.95634	0.315111	0.0750974	0.492347	0.956586	0.296697	0.940996	0.141328	0.948694	0.117045	0.959734	0.348372	0.964476	0.312464					0.771378	0.550236	0.949968	0.336517	0.0491478	0.578778	0.956522	0.344343	0.929355	0.155944
0.860477	0.373346	1	0	0.138986	0.366555	0.957906	0.214754	0.951076	0.111866	0.953548	0.0850501	0.965578	0.251813	0.967099	0.223271					0.803506	0.480032	0.956309	0.314881	0.0750987	0.492347	0.95657	0.296582	0.940951	0.141213	0.948646	0.116929	0.959683	0.347911	0.964451	0.312234					0.772588	0.550121	0.949108	0.330533	0.0491483	0.578778	0.956508	0.344228	0.929307	0.155829
0.860706	0.373346			0.138992	0.366555	0.957884	0.214639	0.951028	0.11175	0.953488	0.084935	0.965548	0.251582	0.967082	0.223156					0.807395	0.480032	0.956294	0.314766	0.0751001	0.492347	0.956925	0.296582	0.940906	0.141098	0.948598	0.116814	0.959657	0.347681	0.964425	0.312004					0.773551	0.550006	0.949074	0.330303	0.0491492	0.578778	0.956494	0.344113	0.929945	0.155829
0.860934	0.373346			0.138998	0.366555	0.957862	0.214524	0.95098	0.111635	0.953428	0.0848199	0.965517	0.251352	0.967066	0.223041					0.807551	0.480032	0.956278	0.314651	0.0751014	0.492347	0.956909	0.296467	0.94086	0.140983	0.94855	0.116699	0.959644	0.347566	0.964413	0.311889					0.775272	0.549891	0.949057	0.330188	0.0491497	0.578778	0.95648	0.343998	0.929897	0.155714
0.860897	0.373231			0.139004	0.366555	0.957841	0.214409	0.950932	0.11152	0.953368	0.0847048	0.965502	0.251237	0.967033	0.22281					0.807864	0.480032	0.956263	0.314536	0.0751027	0.492347	0.956893	0.296352	0.941583	0.140983	0.948502	0.116584	0.959606	0.347221	0.9644	0.311774					0.776027	0.549891	0.94904	0.330073	0.0491502	0.578778	0.956466	0.343883	0.930536	0.155714
0.861126	0.373231			0.13901	0.366555	0.957819	0.214294	0.950884	0.111405	0.953307	0.0845897	0.965471	0.251007	0.967016	0.222695					0.809274	0.480032	0.956248	0.314421	0.075104	0.492347	0.956877	0.296237	0.941538	0.140868	0.948454	0.116469	0.959593	0.347106	0.964387	0.311658					0.783536	0.549891	0.949007	0.329842	0.0491507	0.578778	0.956772	0.343883	0.930489	0.155599
0.861355	0.373231			0.139016	0.366555	0.958312	0.214294	0.950836	0.11129	0.953247	0.0844746	0.965456	0.250892	0.967	0.22258					0.809589	0.480032	0.956202	0.314075	0.0751053	0.492347	0.956861	0.296122	0.941493	0.140753	0.948405	0.116354	0.95958	0.34699	0.964375	0.311543					0.78405	0.549891	0.949304	0.329727	0.0491512	0.578778	0.956758	0.343768	0.930441	0.155484
0.861812	0.373231			0.139022	0.366555	0.95829	0.214179	0.951772	0.11129	0.953186	0.0843595	0.965441	0.250777	0.966967	0.22235					0.811163	0.480032	0.956186	0.31396	0.0751067	0.492347	0.956845	0.296006	0.941448	0.140638	0.948357	0.116239	0.959567	0.346875	0.964362	0.311428					0.784436	0.549891	0.949287	0.329612	0.0491516	0.578778	0.956745	0.343653	0.930393	0.155369
0.861776	0.373115			0.139028	0.366555	0.958269	0.214064	0.951724	0.111175	0.953125	0.0842444	0.965426	0.250662	0.96695	0.222235					0.812111	0.480032	0.956171	0.313845	0.075108	0.492347	0.956829	0.295891	0.941403	0.140522	0.948308	0.116124	0.959541	0.346645	0.964349	0.311313					0.785985	0.549891	0.949254	0.329382	0.0491521	0.578778	0.956731	0.343538	0.930345	0.155254
0.862354	0.37277			0.139034	0.366555	0.958247	0.213949	0.951677	0.11106	0.953064	0.0841294	0.965364	0.250201	0.966934	0.22212					0.812902	0.480032	0.956156	0.31373	0.0751093	0.492347	0.956813	0.295776	0.941358	0.140407	0.94826	0.116009	0.959503	0.3463	0.964337	0.311198					0.78728	0.549891	0.948908	0.324894	0.0491531	0.578778	0.956717	0.343423	0.930297	0.155139
0.862583	0.37277			0.13904	0.366555	0.958226	0.213834	0.951629	0.110945	0.953003	0.0840143	0.965318	0.249856	0.966917	0.222005					0.813536	0.480032	0.95614	0.313615	0.0751106	0.492347	0.956797	0.295661	0.941313	0.140292	0.948211	0.115894	0.959796	0.346185	0.964311	0.310968					0.788839	0.549891	0.94889	0.324778	0.0491536	0.578778	0.956703	0.343308	0.930249	0.155024
0.862547	0.372655			0.139047	0.366555	0.958204	0.213718	0.951581	0.11083	0.952941	0.0838992	0.965287	0.249626	0.966884	0.221775					0.814171	0.480032	0.956125	0.3135	0.0751119	0.492347	0.956781	0.295546	0.941267	0.140177	0.949105	0.115894	0.95977	0.345955	0.964298	0.310853					0.79106	0.549891	0.948873	0.324663	0.049154	0.578778	0.956689	0.343193	0.9302	0.154909
0.86274	0.37254			0.139053	0.366555	0.958183	0.213603	0.951533	0.110715	0.954188	0.0838992	0.965256	0.249396	0.966867	0.22166					0.814489	0.480032	0.956094	0.31327	0.0751132	0.492347	0.956765	0.295431	0.941222	0.140062	0.949057	0.115779	0.959757	0.34584	0.964286	0.310738					0.793292	0.549891	0.949192	0.324663	0.0491545	0.578778	0.956675	0.343077	0.930152	0.154793
0.86297	0.37254			0.139059	0.366555	0.958161	0.213488	0.951485	0.1106	0.954128	0.0837841	0.965225	0.249166	0.966851	0.221544					0.814648	0.480032	0.956063	0.313039	0.0751159	0.492347	0.956749	0.295316	0.941176	0.139947	0.949953	0.115779	0.959744	0.345724	0.964273	0.310623					0.794083	0.549891	0.948917	0.322822	0.049155	0.578778	0.956661	0.342962	0.930104	0.154678
0.863661	0.37254			0.139071	0.366555	0.95814	0.213373	0.951437	0.110485	0.954068	0.083669	0.965194	0.248935	0.966834	0.221429					0.815764	0.480032	0.956399	0.313039	0.0751172	0.492347	0.956733	0.295201	0.941131	0.139832	0.949905	0.115663	0.960051	0.345724	0.96426	0.310508					0.795141	0.549891	0.951137	0.322592	0.0491565	0.578778	0.956647	0.342847	0.930055	0.154563
0.863891	0.37254			0.139077	0.366555	0.958118	0.213258	0.951389	0.110369	0.954008	0.0835539	0.965625	0.248935	0.966817	0.221314					0.816402	0.480032	0.956384	0.312924	0.0751185	0.492347	0.95709	0.295201	0.941085	0.139717	0.950804	0.115663	0.960026	0.345494	0.964247	0.310392					0.795803	0.549891	0.951104	0.322362	0.0491569	0.578778	0.956633	0.342732	0.930007	0.154448
0.864352	0.37254			0.139083	0.366555	0.958096	0.213143	0.951341	0.110254	0.953947	0.0834388	0.96561	0.24882	0.966801	0.221199					0.816562	0.480032	0.956369	0.312809	0.0751212	0.492347	0.957074	0.295086	0.94104	0.139602	0.950758	0.115548	0.960013	0.345379	0.964235	0.310277					0.796432	0.549776	0.951037	0.321901	0.0491574	0.578778	0.95662	0.342617	0.929958	0.154333
0.864583	0.37254			0.139089	0.366555	0.958075	0.213028	0.951292	0.110139	0.953887	0.0833237	0.966041	0.24882	0.966767	0.220969					0.816722	0.480032	0.956338	0.312579	0.0751225	0.492347	0.957058	0.294971	0.940994	0.139487	0.950711	0.115433	0.959987	0.345149	0.964222	0.310162					0.796698	0.549776	0.950987	0.321556	0.0491579	0.578778	0.956606	0.342502	0.92991	0.154218
0.864814	0.37254			0.139095	0.366555	0.958053	0.212913	0.951244	0.110024	0.953826	0.0832087	0.966026	0.248705	0.966734	0.220739					0.817042	0.480032	0.955872	0.309126	0.0751238	0.492347	0.957041	0.294856	0.940948	0.139372	0.950664	0.115318	0.959962	0.344919	0.964209	0.310047					0.796964	0.549776	0.950937	0.321211	0.0491584	0.578778	0.956592	0.342387	0.930556	0.154218
0.865277	0.37254			0.139101	0.366555	0.958031	0.212798	0.951195	0.109909	0.953765	0.0830936	0.966011	0.24859	0.967188	0.220509					0.817487	0.479917	0.955856	0.309011	0.0751264	0.492347	0.957025	0.29474	0.940902	0.139257	0.950617	0.115203	0.959949	0.344804	0.964196	0.309932					0.797063	0.54966	0.95092	0.321096	0.0491589	0.578778	0.956578	0.342272	0.931202	0.154218
0.865508	0.37254			0.139107	0.366555	0.958009	0.212683	0.952144	0.109909	0.953704	0.0829785	0.965965	0.248245	0.967172	0.220394					0.818128	0.479917	0.956181	0.308896	0.0751278	0.492347	0.957009	0.294625	0.940856	0.139141	0.95057	0.115088	0.960231	0.344574	0.964183	0.309817					0.797462	0.54966	0.950904	0.320981	0.0491593	0.578778	0.956885	0.342272	0.931154	0.154103
0.865971	0.37254			0.139113	0.366555	0.957988	0.212568	0.952096	0.109794	0.953642	0.0828634	0.965935	0.248015	0.967155	0.220279					0.818735	0.479802	0.956118	0.308436	0.0751291	0.492347	0.956993	0.29451	0.94081	0.139026	0.951475	0.115088	0.960193	0.344228	0.964158	0.309587					0.798128	0.54966	0.95087	0.32075	0.0491598	0.578778	0.956872	0.342157	0.931106	0.153988
0.866203	0.37254			0.139119	0.366555	0.957966	0.212453	0.952048	0.109679	0.953581	0.0827483	0.965919	0.2479	0.967139	0.220163					0.818896	0.479802	0.956103	0.308321	0.0751304	0.492347	0.956977	0.294395	0.940764	0.138911	0.951429	0.114973	0.96018	0.344113	0.964145	0.309472					0.798529	0.54966	0.950853	0.320635	0.0491603	0.578778	0.956858	0.342042	0.931058	0.153873
0.866435	0.37254			0.139125	0.366555	0.957944	0.212337	0.952	0.109564	0.953519	0.0826332	0.965904	0.247785	0.967122	0.220048					0.819218	0.479802	0.956087	0.308206	0.0751317	0.492347	0.956961	0.29428	0.941498	0.138911	0.951382	0.114858	0.960167	0.343998	0.964106	0.309126					0.798796	0.54966	0.950803	0.32029	0.0491608	0.578778	0.956844	0.341927	0.93101	0.153758
0.866899	0.37254			0.139138	0.366555	0.957922	0.212222	0.951952	0.109449	0.953457	0.0825181	0.965889	0.247669	0.967105	0.219933					0.819379	0.479802	0.956071	0.308091	0.0751344	0.492347	0.956945	0.294165	0.941452	0.138796	0.95229	0.114858	0.960476	0.343998	0.964093	0.309011					0.799598	0.54966	0.952414	0.320175	0.0491617	0.578778	0.95683	0.341811	0.930962	0.153643
0.867131	0.37254			0.139144	0.366555	0.9579	0.212107	0.951904	0.109334	0.953395	0.082403	0.965858	0.247439	0.967579	0.219818					0.819701	0.479802	0.956056	0.307976	0.0751357	0.492347	0.956929	0.29405	0.941406	0.138681	0.952245	0.114743	0.960772	0.343883	0.96408	0.308896					0.799699	0.549545	0.952397	0.32006	0.0491622	0.578778	0.956816	0.341696	0.931612	0.153643
0.867596	0.37254			0.13915	0.366555	0.957878	0.211992	0.951856	0.109219	0.953333	0.082288	0.966292	0.247439	0.968069	0.219818					0.819827	0.479687	0.95524	0.302106	0.075137	0.492347	0.956913	0.293935	0.94136	0.138566	0.952199	0.114628	0.960759	0.343768	0.964055	0.308666					0.799799	0.54943	0.952381	0.319945	0.0491632	0.578778	0.956802	0.341581	0.931564	0.153527
0.868061	0.37254			0.139156	0.366555	0.958377	0.211992	0.951807	0.109103	0.953271	0.0821729	0.966262	0.247209	0.968037	0.219588					0.82015	0.479687	0.955224	0.301991	0.0751383	0.492347	0.956897	0.29382	0.942097	0.138566	0.952153	0.114513	0.960746	0.343653	0.964042	0.308551					0.800335	0.54943	0.952348	0.319715	0.0491637	0.578778	0.956788	0.341466	0.931516	0.153412
0.868294	0.37254			0.139162	0.366555	0.958355	0.211877	0.951759	0.108988	0.954545	0.0821729	0.966231	0.246979	0.967988	0.219243					0.820472	0.479687	0.955208	0.301876	0.075141	0.492347	0.95688	0.293705	0.942052	0.138451	0.952107	0.114398	0.960734	0.343538	0.964016	0.308321					0.800604	0.54943	0.952675	0.319715	0.0491641	0.578778	0.956774	0.341351	0.931469	0.153297
0.86876	0.37254			0.139168	0.366555	0.958333	0.211762	0.952716	0.108988	0.954485	0.0820578	0.966186	0.246634	0.967972	0.219128					0.820654	0.479227	0.955191	0.301761	0.0751423	0.492347	0.956864	0.29359	0.942006	0.138336	0.952061	0.114282	0.960721	0.343423	0.964003	0.308206					0.800872	0.54943	0.952659	0.319599	0.0491646	0.578778	0.95676	0.341236	0.931421	0.153182
0.869227	0.37254			0.139186	0.366555	0.958312	0.211647	0.952669	0.108873	0.954424	0.0819427	0.966155	0.246403	0.967955	0.219013					0.820816	0.479227	0.955175	0.301646	0.0751436	0.492347	0.956848	0.293475	0.941961	0.138221	0.952975	0.114282	0.960696	0.343193	0.96399	0.308091					0.801276	0.54943	0.952642	0.319484	0.0491651	0.578778	0.956746	0.341121	0.931373	0.153067
0.869927	0.37254			0.139192	0.366555	0.95829	0.211532	0.952621	0.108758	0.954362	0.0818276	0.96614	0.246288	0.967939	0.218897					0.82114	0.479227	0.955159	0.301531	0.0751449	0.492347	0.956832	0.293359	0.941915	0.138106	0.95293	0.114167	0.961005	0.343193	0.963977	0.307976					0.802218	0.54943	0.952626	0.319369	0.0491656	0.578778	0.956732	0.341006	0.932025	0.153067
0.870161	0.37254			0.139198	0.366555	0.958268	0.211417	0.952573	0.108643	0.954301	0.0817125	0.966125	0.246173	0.9684	0.218667					0.821302	0.479227	0.955142	0.301416	0.0751502	0.492347	0.956816	0.293244	0.942655	0.138106	0.952885	0.114052	0.960993	0.343077	0.963964	0.307861					0.80259	0.549315	0.952889	0.318909	0.0491661	0.578778	0.956718	0.340891	0.931978	0.152952
0.87036	0.372425			0.139205	0.366555	0.958225	0.211187	0.952525	0.108528	0.954178	0.0814823	0.966109	0.246058	0.968383	0.218552					0.821788	0.479227	0.955126	0.3013	0.0751528	0.492347	0.956799	0.293129	0.94261	0.137991	0.952839	0.113937	0.96098	0.342962	0.963925	0.307515					0.80286	0.549315	0.952872	0.318794	0.049167	0.578778	0.956704	0.340776	0.93193	0.152837
0.870595	0.372425			0.139211	0.366555	0.958203	0.211071	0.952477	0.108413	0.954116	0.0813672	0.966094	0.245943	0.968351	0.218322					0.822113	0.479227	0.955093	0.30107	0.0751542	0.492347	0.956783	0.293014	0.943352	0.137991	0.953757	0.113937	0.960968	0.342847	0.963912	0.3074					0.80313	0.549315	0.952856	0.318679	0.0491675	0.578778	0.95669	0.340661	0.931882	0.152722
0.87056	0.37231			0.139217	0.366555	0.958181	0.210956	0.952381	0.108183	0.954054	0.0812522	0.966063	0.245713	0.968319	0.218092					0.822275	0.479227	0.954579	0.297503	0.0751555	0.492347	0.956767	0.292899	0.943307	0.137875	0.953713	0.113822	0.960955	0.342732	0.963899	0.307285					0.803671	0.549315	0.95284	0.318564	0.049168	0.578778	0.956676	0.340546	0.931834	0.152607
0.870794	0.37231			0.139223	0.366555	0.958159	0.210841	0.952333	0.108068	0.953992	0.0811371	0.966048	0.245598	0.968303	0.217977					0.822437	0.479227	0.954562	0.297388	0.0751568	0.492347	0.956751	0.292784	0.943262	0.13776	0.953668	0.113707	0.96124	0.342502	0.963886	0.30717					0.803773	0.5492	0.952807	0.318334	0.0491685	0.578778	0.956662	0.34043	0.931786	0.152492
0.871263	0.37231			0.139229	0.366555	0.958137	0.210726	0.952284	0.107953	0.95393	0.081022	0.966033	0.245483	0.968766	0.217747					0.8226	0.479227	0.954461	0.296697	0.0751581	0.492347	0.956734	0.292669	0.943218	0.137645	0.954589	0.113707	0.961215	0.342272	0.963873	0.307055					0.804011	0.549085	0.952791	0.318218	0.0491689	0.578778	0.956648	0.340315	0.931738	0.152377
0.871733	0.37231			0.139235	0.366555	0.958115	0.210611	0.952236	0.107837	0.953867	0.0809069	0.966002	0.245253	0.96875	0.217631					0.822925	0.479227	0.954428	0.296467	0.0751594	0.492347	0.956718	0.292554	0.943173	0.13753	0.955513	0.113707	0.961203	0.342157	0.96386	0.30694					0.804249	0.54897	0.952759	0.317988	0.0491694	0.578778	0.956634	0.3402	0.93169	0.152261
0.871968	0.37231			0.139241	0.366555	0.958093	0.210496	0.952187	0.107722	0.953804	0.0807918	0.965971	0.245022	0.968718	0.217401					0.823053	0.479112	0.95436	0.296006	0.0751608	0.492347	0.956702	0.292439	0.943128	0.137415	0.95547	0.113592	0.96119	0.342042	0.963834	0.30671					0.804792	0.54897	0.952742	0.317873	0.0491699	0.578778	0.956606	0.33997	0.932347	0.152261
0.872438	0.37231			0.139247	0.366555	0.958071	0.210381	0.952138	0.107607	0.953741	0.0806767	0.96594	0.244792	0.968702	0.217286					0.82403	0.479112	0.954343	0.295891	0.0751621	0.492347	0.956685	0.292324	0.943083	0.1373	0.955426	0.113477	0.961152	0.341696	0.963807	0.306479					0.805199	0.54897	0.952726	0.317758	0.0491704	0.578778	0.956592	0.339855	0.933004	0.152261
0.872673	0.37231			0.139253	0.366555	0.958049	0.210266	0.95209	0.107492	0.953678	0.0805616	0.965925	0.244677	0.968686	0.217171					0.82452	0.479112	0.954326	0.295776	0.0751634	0.492347	0.956669	0.292209	0.943038	0.137185	0.955383	0.113362	0.961127	0.341466	0.963794	0.306364					0.805302	0.548855	0.952182	0.31396	0.0491709	0.578778	0.956578	0.33974	0.932957	0.152146
0.873144	0.37231			0.139259	0.366555	0.958027	0.210151	0.952041	0.107377	0.953615	0.0804465	0.965909	0.244562	0.968654	0.216941					0.825173	0.479112	0.954241	0.295201	0.0751647	0.492347	0.956653	0.292093	0.942993	0.13707	0.95534	0.113247	0.961115	0.341351	0.963781	0.306249					0.80571	0.548855	0.952165	0.313845	0.0491714	0.578778	0.956564	0.339625	0.93291	0.152031
0.87338	0.37231			0.139272	0.366555	0.958005	0.210036	0.953013	0.107377	0.953552	0.0803315	0.965878	0.244332	0.968638	0.216826					0.825992	0.479112	0.954224	0.295086	0.0751674	0.492347	0.956637	0.291978	0.942948	0.136955	0.955296	0.113132	0.961089	0.341121	0.963768	0.306134					0.807074	0.548855	0.952148	0.31373	0.0491718	0.578778	0.95655	0.33951	0.933569	0.152031
0.873852	0.37231			0.139278	0.366555	0.958508	0.210036	0.952965	0.107262	0.953488	0.0802164	0.965847	0.244102	0.968621	0.216711					0.827799	0.479112	0.952964	0.286799	0.0751687	0.492347	0.95662	0.291863	0.942902	0.13684	0.956226	0.113132	0.961077	0.341006	0.963755	0.306019					0.807894	0.548855	0.952115	0.3135	0.0491723	0.578778	0.956536	0.339395	0.934229	0.152031
0.874088	0.37231			0.139284	0.366555	0.958487	0.209921	0.952917	0.107147	0.953425	0.0801013	0.965831	0.243987	0.96912	0.216711					0.828259	0.478996	0.952928	0.286569	0.07517	0.492347	0.956604	0.291748	0.942857	0.136725	0.956183	0.113016	0.961052	0.340776	0.963742	0.305904					0.80841	0.54874	0.952098	0.313385	0.0491728	0.578778	0.956522	0.33928	0.934183	0.151916
0.874324	0.37231			0.139296	0.366555	0.958443	0.20969	0.952869	0.107032	0.953361	0.0799862	0.965816	0.243872	0.969104	0.216596					0.828588	0.478996	0.953864	0.285533	0.0751726	0.492347	0.956587	0.291633	0.942812	0.13661	0.95614	0.112901	0.961026	0.340546	0.963729	0.305789					0.808547	0.54874	0.952048	0.313039	0.0491733	0.578778	0.956508	0.339164	0.934136	0.151801
0.875034	0.37231			0.139302	0.366555	0.958421	0.209575	0.952821	0.106917	0.953297	0.0798711	0.9658	0.243756	0.969072	0.216366					0.829579	0.478996	0.954213	0.285418	0.075174	0.492347	0.956571	0.291518	0.942766	0.136494	0.956098	0.112786	0.961014	0.34043	0.963716	0.305674					0.808926	0.548625	0.952031	0.312924	0.0491742	0.578778	0.956494	0.339049	0.934798	0.151801
0.875948	0.372195			0.139332	0.366555	0.958399	0.20946	0.952772	0.106802	0.953232	0.079756	0.966241	0.243756	0.96904	0.216135					0.829711	0.478881	0.954178	0.285188	0.0751753	0.492347	0.956538	0.291288	0.942721	0.136379	0.956055	0.112671	0.960988	0.3402	0.963689	0.305444					0.809338	0.548625	0.952331	0.312694	0.0491747	0.578778	0.956479	0.338934	0.934752	0.151686
0.876423	0.372195			0.139339	0.366555	0.958377	0.209345	0.952724	0.106687	0.953168	0.0796409	0.96621	0.243526	0.969024	0.21602					0.830208	0.478881	0.95451	0.284958	0.0751766	0.492347	0.956522	0.291173	0.942675	0.136264	0.956012	0.112556	0.960976	0.340085	0.963663	0.305213					0.811128	0.548625	0.952297	0.312464	0.0491766	0.578778	0.956465	0.338819	0.934705	0.151571
0.877136	0.372195			0.139351	0.366555	0.958355	0.20923	0.952675	0.106572	0.953103	0.0795258	0.966164	0.243181	0.969008	0.215905					0.830705	0.478881	0.954493	0.284843	0.0751806	0.492347	0.956884	0.291173	0.942629	0.136149	0.955969	0.112441	0.960963	0.33997	0.96365	0.305098					0.811819	0.548625	0.952632	0.312464	0.0491771	0.578778	0.956451	0.338704	0.934659	0.151456
0.877374	0.372195			0.139357	0.366555	0.958333	0.209115	0.952626	0.106456	0.953039	0.0794107	0.966148	0.243066	0.968992	0.21579					0.831203	0.478881	0.954861	0.284843	0.0751819	0.492347	0.957246	0.291173	0.942584	0.136034	0.955926	0.112326	0.96095	0.339855	0.963636	0.304983					0.812649	0.548625	0.952057	0.306249	0.0491776	0.578778	0.956762	0.338704	0.934613	0.151341
0.877579	0.37208			0.139363	0.366555	0.958311	0.209	0.953608	0.106456	0.954357	0.0794107	0.966575	0.242951	0.968944	0.215445					0.831535	0.478881	0.954844	0.284728	0.0751832	0.492347	0.957229	0.291058	0.943336	0.136034	0.955882	0.112211	0.960912	0.33951	0.963597	0.304638					0.813481	0.548625	0.95204	0.306134	0.0491786	0.578778	0.956748	0.338589	0.934566	0.151226
0.878055	0.37208			0.139369	0.366555	0.958289	0.208885	0.95356	0.106341	0.954294	0.0792957	0.96656	0.242836	0.968912	0.215215					0.831867	0.478881	0.955212	0.284728	0.0751845	0.492347	0.957213	0.290943	0.943291	0.135919	0.955839	0.112096	0.960887	0.33928	0.963583	0.304523					0.815708	0.548625	0.952023	0.306019	0.049179	0.578778	0.956734	0.338474	0.93452	0.151111
0.87901	0.37208			0.139375	0.366555	0.958267	0.20877	0.953512	0.106226	0.95423	0.0791806	0.966529	0.242606	0.968896	0.2151					0.832533	0.478881	0.953877	0.276096	0.0751859	0.492347	0.957197	0.290827	0.943245	0.135804	0.955796	0.111981	0.9612	0.33928	0.96357	0.304408					0.816127	0.548625	0.951989	0.305789	0.0491795	0.578778	0.95672	0.338359	0.934473	0.150996
0.879249	0.37208			0.139381	0.366555	0.958245	0.208655	0.953464	0.106111	0.954103	0.0789504	0.966514	0.242491	0.96888	0.214984					0.8327	0.478881	0.953748	0.275291	0.0751872	0.492347	0.957181	0.290712	0.9432	0.135689	0.956735	0.111981	0.961175	0.339049	0.963557	0.304293					0.816547	0.548625	0.951954	0.305559	0.04918	0.578778	0.956706	0.338244	0.934426	0.15088
0.879489	0.37208			0.1394	0.366555	0.958752	0.208655	0.953416	0.105996	0.954039	0.0788353	0.966498	0.242375	0.968864	0.214869					0.832866	0.478881	0.95373	0.275176	0.0751885	0.492347	0.957165	0.290597	0.943155	0.135574	0.956693	0.111866	0.961162	0.338934	0.963544	0.304178					0.817948	0.548625	0.951937	0.305444	0.0491805	0.578778	0.956692	0.338129	0.934379	0.150765
0.879728	0.37208			0.139406	0.366555	0.959259	0.208655	0.953368	0.105881	0.95537	0.0788353	0.966483	0.24226	0.968847	0.214754					0.8332	0.478881	0.954073	0.274945	0.0751898	0.492347	0.957148	0.290482	0.94391	0.135574	0.95665	0.11175	0.961137	0.338704	0.96353	0.304063					0.818088	0.548625	0.95192	0.305329	0.049181	0.578778	0.956678	0.338014	0.934333	0.15065
0.880207	0.37208			0.139412	0.366555	0.959238	0.20854	0.95332	0.105766	0.955307	0.0787202	0.966468	0.242145	0.968831	0.214639					0.833367	0.478881	0.954037	0.274715	0.0751925	0.492347	0.957132	0.290367	0.943865	0.135459	0.956607	0.111635	0.961111	0.338474	0.963517	0.303948					0.81851	0.548625	0.952261	0.305329	0.0491815	0.578778	0.956663	0.337898	0.934286	0.150535
0.880926	0.37208			0.139418	0.366555	0.959216	0.208424	0.953271	0.105651	0.955245	0.0786051	0.966437	0.241915	0.968815	0.214524					0.833701	0.478881	0.953441	0.271032	0.0751951	0.492347	0.957116	0.290252	0.94382	0.135344	0.956565	0.11152	0.961098	0.338359	0.963869	0.303948					0.81865	0.548625	0.952244	0.305213	0.0491819	0.578778	0.956649	0.337783	0.934239	0.15042
0.881855	0.371965			0.139424	0.366555	0.959194	0.208309	0.954262	0.105651	0.955182	0.07849	0.966421	0.2418	0.968799	0.214409					0.834537	0.478881	0.953422	0.270917	0.0751964	0.492347	0.957099	0.290137	0.944578	0.135344	0.956522	0.111405	0.961086	0.338244	0.963842	0.303717					0.819072	0.548625	0.95221	0.304983	0.0491824	0.578778	0.956635	0.337668	0.934192	0.150305
0.882337	0.371965			0.139436	0.366555	0.959173	0.208194	0.954214	0.105536	0.956522	0.07849	0.96639	0.24157	0.968766	0.214179					0.834704	0.478881	0.953347	0.270457	0.0751978	0.492347	0.957083	0.290022	0.944534	0.135228	0.956479	0.11129	0.961047	0.337898	0.963816	0.303487					0.819776	0.548625	0.952175	0.304753	0.0491829	0.578778	0.956621	0.337553	0.934145	0.15019
0.882578	0.371965			0.139442	0.366555	0.959151	0.208079	0.954167	0.105421	0.957865	0.07849	0.966375	0.241455	0.96875	0.214064					0.835039	0.478881	0.953328	0.270342	0.0751991	0.492347	0.957067	0.289907	0.944489	0.135113	0.956436	0.111175	0.961022	0.337668	0.963789	0.303257					0.8202	0.548625	0.952158	0.304638	0.0491834	0.578778	0.956607	0.337438	0.934097	0.150075
0.88306	0.371965			0.139448	0.366555	0.95913	0.207964	0.955162	0.105421	0.957806	0.078375	0.966359	0.24134	0.968734	0.213949					0.835207	0.478881	0.953309	0.270227	0.0752004	0.492347	0.957051	0.289792	0.944444	0.134998	0.956392	0.11106	0.961009	0.337553	0.963763	0.303027					0.820734	0.54851	0.951601	0.300955	0.0491839	0.578778	0.956593	0.337323	0.93405	0.14996
0.883301	0.371965			0.139454	0.366555	0.959086	0.207734	0.955115	0.105306	0.957746	0.0782599	0.966328	0.241109	0.968717	0.213834					0.835341	0.478766	0.953602	0.269651	0.075207	0.492347	0.957034	0.289677	0.9444	0.134883	0.956349	0.110945	0.960945	0.336978	0.96375	0.302912					0.821158	0.54851	0.951566	0.300725	0.0491843	0.578778	0.956579	0.337208	0.93472	0.14996
0.883785	0.371965			0.139461	0.366555	0.959064	0.207619	0.955068	0.10519	0.957687	0.0781448	0.966266	0.240649	0.968701	0.213718					0.836013	0.478766	0.953545	0.269306	0.0752083	0.492347	0.957018	0.289562	0.944355	0.134768	0.956306	0.11083	0.960932	0.336863	0.963736	0.302797					0.822544	0.548395	0.951878	0.300495	0.0491848	0.578778	0.956564	0.337093	0.935391	0.14996
0.884268	0.371965			0.139467	0.366555	0.959043	0.207504	0.955021	0.105075	0.957627	0.0780297	0.966713	0.240649	0.968668	0.213488					0.836517	0.478766	0.953507	0.269076	0.0752096	0.492347	0.957002	0.289446	0.94431	0.134653	0.956262	0.110715	0.96092	0.336748	0.963723	0.302682					0.823113	0.548395	0.95186	0.30038	0.0491853	0.578778	0.95655	0.336978	0.936063	0.14996
0.884752	0.371965			0.139473	0.366555	0.959021	0.207389	0.954974	0.10496	0.957567	0.0779146	0.966698	0.240534	0.968652	0.213373					0.837191	0.478766	0.954248	0.268846	0.075211	0.492347	0.956985	0.289331	0.945073	0.134653	0.956219	0.1106	0.960868	0.336287	0.96371	0.302566					0.823255	0.548395	0.951842	0.300265	0.0491858	0.578778	0.956536	0.336863	0.936017	0.149845
0.885479	0.371965			0.139479	0.366555	0.958999	0.207274	0.954927	0.104845	0.957507	0.0777995	0.966682	0.240419	0.968636	0.213258					0.837696	0.478766	0.954638	0.268846	0.0752136	0.492347	0.956969	0.289216	0.945837	0.134653	0.956175	0.110485	0.961184	0.336287	0.963696	0.302451					0.82468	0.548395	0.951807	0.300035	0.0491863	0.578778	0.956522	0.336748	0.935971	0.14973
0.885934	0.371849			0.139485	0.366555	0.958977	0.207158	0.954879	0.10473	0.957447	0.0776844	0.966667	0.240304	0.968619	0.213143					0.838372	0.478766	0.955792	0.268731	0.0752149	0.492347	0.956952	0.289101	0.945793	0.134538	0.956132	0.110369	0.961171	0.336172	0.963683	0.302336					0.825823	0.548395	0.951772	0.299804	0.0491867	0.578778	0.956508	0.336633	0.935925	0.149614
0.886663	0.371849			0.139491	0.366555	0.958955	0.207043	0.955882	0.10473	0.957386	0.0775693	0.966636	0.240074	0.968603	0.213028					0.839556	0.478766	0.954831	0.262746	0.0752163	0.492347	0.956936	0.288986	0.945749	0.134423	0.956088	0.110254	0.961159	0.336057	0.964023	0.302221					0.826796	0.548279	0.951754	0.299689	0.0491872	0.578778	0.956493	0.336517	0.935879	0.149499
0.886906	0.371849			0.139497	0.366555	0.958933	0.206928	0.955836	0.104615	0.958689	0.0774543	0.96662	0.239959	0.96857	0.212798					0.840065	0.478766	0.955117	0.262055	0.0752176	0.492347	0.95692	0.288871	0.945705	0.134308	0.956044	0.110139	0.96112	0.335712	0.96401	0.302106					0.827658	0.548279	0.951737	0.299574	0.0491877	0.578778	0.956479	0.336402	0.935833	0.149384
0.88715	0.371849			0.139503	0.366555	0.958911	0.206813	0.955789	0.1045	0.958631	0.0773392	0.966589	0.239728	0.968553	0.212683					0.840679	0.478536	0.957053	0.261595	0.0752189	0.492347	0.956903	0.288756	0.945661	0.134193	0.956	0.110024	0.961095	0.335482	0.963984	0.301876					0.828234	0.548279	0.951701	0.299344	0.0491882	0.578778	0.956465	0.336287	0.935786	0.149269
0.887394	0.371849			0.139509	0.366555	0.958889	0.206698	0.955743	0.104385	0.958571	0.0772241	0.966574	0.239613	0.96852	0.212453					0.84153	0.478536	0.957035	0.26148	0.0752202	0.492347	0.956887	0.288641	0.945617	0.134078	0.955956	0.109909	0.961069	0.335251	0.963971	0.301761					0.828378	0.548279	0.951542	0.298308	0.0491944	0.578778	0.956451	0.336172	0.93574	0.149154
0.88837	0.371849			0.139516	0.366555	0.958868	0.206583	0.956751	0.104385	0.958512	0.077109	0.966558	0.239498	0.968504	0.212337					0.84218	0.478421	0.985469	0.257567	0.0752216	0.492347	0.95687	0.288526	0.945573	0.133962	0.955912	0.109794	0.961348	0.334906	0.963957	0.301646					0.828348	0.548164	0.951453	0.297733	0.0491949	0.578778	0.956436	0.336057	0.935694	0.149039
0.888583	0.371734			0.139534	0.366555	0.958846	0.206468	0.956705	0.10427	0.958453	0.0769939	0.966527	0.239268	0.968487	0.212222					0.843205	0.478421	0.985463	0.257452	0.0752229	0.492347	0.956854	0.288411	0.945528	0.133847	0.955868	0.109679	0.961335	0.334791	0.963944	0.301531					0.828606	0.548049	0.950226	0.290022	0.0491954	0.578778	0.956422	0.335942	0.935647	0.148924
0.888828	0.371734			0.13954	0.366555	0.958824	0.206353	0.95666	0.104155	0.958393	0.0768788	0.966512	0.239153	0.968454	0.211992					0.844061	0.478421	0.985897	0.257452	0.0752255	0.492347	0.956837	0.288296	0.945484	0.133732	0.955823	0.109564	0.961628	0.334561	0.963931	0.301416					0.829443	0.547934	0.950151	0.289562	0.0491959	0.578778	0.956408	0.335827	0.935601	0.148809
0.889317	0.371734			0.139546	0.366555	0.958801	0.206238	0.956614	0.10404	0.958333	0.0767637	0.966496	0.239038	0.968438	0.211877					0.844404	0.478421	0.985878	0.257107	0.0752268	0.492347	0.956821	0.28818	0.94544	0.133617	0.955779	0.109449	0.961933	0.334446	0.963904	0.301185					0.830136	0.547819	0.951062	0.288526	0.0491964	0.578778	0.956393	0.335712	0.935554	0.148694
0.889777	0.371619			0.139552	0.366555	0.958779	0.206123	0.956568	0.103925	0.958273	0.0766486	0.96648	0.238923	0.968421	0.211762					0.84509	0.478421	0.986749	0.257107	0.0752282	0.492347	0.956804	0.288065	0.945395	0.133502	0.955734	0.109334	0.961921	0.334331	0.963878	0.300955					0.830976	0.547704	0.951423	0.288526	0.0491968	0.578778	0.956379	0.335597	0.935507	0.148579
0.889992	0.371504			0.139558	0.366555	0.958757	0.206008	0.956522	0.103809	0.958213	0.0765335	0.966465	0.238808	0.968404	0.211647					0.845575	0.478306	0.986631	0.254805	0.0752295	0.492347	0.956788	0.28795	0.945351	0.133387	0.95569	0.109219	0.961895	0.334101	0.963851	0.300725					0.831702	0.547704	0.952109	0.288296	0.0491973	0.578778	0.956365	0.335482	0.93546	0.148464
0.890237	0.371504			0.139564	0.366555	0.958735	0.205893	0.957537	0.103809	0.958153	0.0764185	0.966449	0.238693	0.968388	0.211532					0.846263	0.478306	0.986625	0.25469	0.0752308	0.492347	0.956771	0.287835	0.945306	0.133272	0.956653	0.109219	0.961857	0.333755	0.963838	0.30061					0.832138	0.547704	0.952073	0.288065	0.0491978	0.578778	0.956351	0.335367	0.935414	0.148348
0.890483	0.371504			0.139571	0.366555	0.958713	0.205777	0.957492	0.103694	0.958092	0.0763034	0.966418	0.238462	0.968371	0.211417					0.846608	0.478306	0.986619	0.254575	0.0752321	0.492347	0.956755	0.28772	0.945261	0.133157	0.956609	0.109103	0.961845	0.33364	0.963811	0.30038					0.833012	0.547704	0.952055	0.28795	0.0491983	0.578778	0.956336	0.335251	0.935367	0.148233
0.890728	0.371504			0.139577	0.366555	0.958691	0.205662	0.957447	0.103579	0.958032	0.0761883	0.966402	0.238347	0.968354	0.211302					0.847126	0.478306	0.986613	0.25446	0.0752335	0.492347	0.956738	0.287605	0.945217	0.133042	0.956566	0.108988	0.961832	0.333525	0.963798	0.300265					0.833742	0.547704	0.952037	0.287835	0.0491988	0.578778	0.956322	0.335136	0.93532	0.148118
0.890974	0.371504			0.139583	0.366555	0.958669	0.205547	0.957401	0.103464	0.957971	0.0760732	0.966387	0.238232	0.968338	0.211187					0.848336	0.478306	0.986607	0.254345	0.0752348	0.492347	0.956722	0.28749	0.945172	0.132927	0.956522	0.108873	0.961819	0.33341	0.963784	0.30015					0.834034	0.547704	0.952018	0.28772	0.0491993	0.578778	0.956307	0.335021	0.935273	0.148003
0.89122	0.371504			0.139589	0.366555	0.958647	0.205432	0.957356	0.103349	0.95791	0.0759581	0.966324	0.237772	0.968321	0.211071					0.849203	0.478306	0.986595	0.254114	0.0752374	0.492347	0.956705	0.287375	0.945127	0.132812	0.956478	0.108758	0.961807	0.333295	0.963771	0.300035					0.835939	0.547704	0.951963	0.287375	0.0492002	0.578778	0.956293	0.334906	0.935226	0.147888
0.891466	0.371504			0.139595	0.366555	0.958624	0.205317	0.957311	0.103234	0.957849	0.075843	0.966308	0.237657	0.968288	0.210841					0.849346	0.478191	0.986589	0.253999	0.0752387	0.492347	0.956688	0.28726	0.945082	0.132697	0.956434	0.108643	0.961781	0.333065	0.963757	0.299919					0.836086	0.547704	0.950865	0.278398	0.0492007	0.578778	0.956279	0.334791	0.935178	0.147773
0.891713	0.371504			0.139607	0.366555	0.958602	0.205202	0.957265	0.103119	0.957787	0.0757279	0.966292	0.237542	0.968271	0.210726					0.850215	0.478191	0.986583	0.253884	0.0752414	0.492347	0.956672	0.287145	0.945037	0.132581	0.956389	0.108528	0.961743	0.33272	0.964114	0.299919					0.837205	0.547474	0.950787	0.277938	0.0492012	0.578778	0.956264	0.334676	0.935131	0.147658
0.891959	0.371504			0.139613	0.366555	0.95858	0.205087	0.957219	0.103004	0.957726	0.0756128	0.966261	0.237312	0.968767	0.210611					0.850707	0.478076	0.986571	0.253654	0.0752427	0.492347	0.956655	0.28703	0.944992	0.132466	0.956345	0.108413	0.96173	0.332604	0.964087	0.299689					0.838181	0.547244	0.950768	0.277823	0.0492017	0.578778	0.95625	0.334561	0.935084	0.147543
0.892699	0.371504			0.139619	0.366555	0.958558	0.204972	0.957173	0.102889	0.959124	0.0756128	0.966245	0.237196	0.96875	0.210496					0.851025	0.477961	0.986517	0.252618	0.075244	0.492347	0.957022	0.28703	0.944947	0.132351	0.956301	0.108298	0.961718	0.332489	0.964074	0.299574					0.839188	0.547129	0.951498	0.277707	0.0492021	0.578778	0.956236	0.334446	0.935036	0.147428
0.893629	0.371274			0.139626	0.366555	0.958535	0.204857	0.957128	0.102774	0.959064	0.0754978	0.966229	0.237081	0.968733	0.210381					0.851343	0.477846	0.986511	0.252503	0.0752454	0.492347	0.957006	0.286914	0.944901	0.132236	0.956212	0.108068	0.961692	0.332259	0.964047	0.299344					0.839929	0.547129	0.951479	0.277592	0.0492026	0.578778	0.956221	0.334331	0.93572	0.147428
0.894124	0.371274			0.139632	0.366555	0.958513	0.204742	0.957082	0.102659	0.959004	0.0753827	0.966197	0.236851	0.968684	0.210036					0.851457	0.477615	0.986505	0.252388	0.0752467	0.492347	0.956989	0.286799	0.945679	0.132236	0.956167	0.107953	0.961679	0.332144	0.964378	0.299114					0.840495	0.547013	0.95146	0.277477	0.0492031	0.578778	0.956207	0.334216	0.935673	0.147313
0.894372	0.371274			0.139638	0.366555	0.958491	0.204627	0.957035	0.102543	0.958944	0.0752676	0.966181	0.236736	0.968667	0.209921					0.852446	0.477385	0.989607	0.252043	0.075248	0.492347	0.956973	0.286684	0.945634	0.132121	0.956122	0.107837	0.961654	0.331914	0.964736	0.299114					0.841239	0.547013	0.951836	0.277477	0.0492036	0.578778	0.956192	0.334101	0.935625	0.147198
0.894839	0.371159			0.139644	0.366555	0.958468	0.204511	0.956989	0.102428	0.958884	0.0751525	0.966165	0.236621	0.968634	0.20969					0.852971	0.477385	0.989602	0.251928	0.0752493	0.492347	0.956956	0.286569	0.945589	0.132006	0.956078	0.107722	0.961628	0.331684	0.964723	0.298999					0.841835	0.547013	0.952569	0.277362	0.0492041	0.578778	0.956178	0.333985	0.935578	0.147083
0.895058	0.371044			0.13965	0.366555	0.958446	0.204396	0.956943	0.102313	0.958824	0.0750374	0.966134	0.236391	0.9686	0.20946					0.853147	0.477385	0.989536	0.250316	0.0752507	0.492347	0.95694	0.286454	0.945545	0.131891	0.956033	0.107607	0.961615	0.331569	0.96471	0.298884					0.842581	0.547013	0.952532	0.277132	0.0492045	0.578778	0.956163	0.33387	0.935531	0.146967
0.895029	0.370929			0.139656	0.366555	0.958423	0.204281	0.956897	0.102198	0.958763	0.0749223	0.966118	0.236276	0.968584	0.209345					0.853849	0.477385	0.990205	0.244332	0.075252	0.492347	0.956923	0.286339	0.9455	0.131776	0.955988	0.107492	0.96159	0.331338	0.964671	0.298538					0.843151	0.546898	0.952513	0.277017	0.049205	0.578778	0.956149	0.333755	0.935484	0.146852
0.895775	0.370929			0.139662	0.366555	0.958401	0.204166	0.95685	0.102083	0.958702	0.0748072	0.966086	0.236046	0.96855	0.209115					0.854201	0.477385	0.990191	0.243987	0.0752533	0.492347	0.956907	0.286224	0.946281	0.131776	0.955943	0.107377	0.961898	0.331223	0.964658	0.298423					0.843722	0.546783	0.952705	0.273564	0.0492055	0.578778	0.956135	0.33364	0.935437	0.146737
0.895996	0.370814			0.139668	0.366555	0.958378	0.204051	0.956803	0.101968	0.958641	0.0746921	0.96607	0.23593	0.968533	0.209					0.854523	0.47727	0.99065	0.243872	0.0752546	0.492347	0.95689	0.286109	0.946237	0.131661	0.955897	0.107262	0.961873	0.330993	0.964645	0.298308					0.844172	0.546783	0.953087	0.273564	0.0492065	0.578778	0.95612	0.333525	0.935389	0.146622
0.896245	0.370814			0.139675	0.366555	0.958356	0.203936	0.956757	0.101853	0.95858	0.0745771	0.966038	0.2357	0.968517	0.208885					0.855521	0.47704	0.990645	0.243756	0.075256	0.492347	0.956873	0.285994	0.946192	0.131546	0.955852	0.107147	0.961847	0.330763	0.964618	0.298078					0.844923	0.546783	0.953069	0.273449	0.049207	0.578778	0.956106	0.33341	0.935342	0.146507
0.896494	0.370814			0.139681	0.366555	0.958333	0.203821	0.95671	0.101738	0.958519	0.074462	0.966022	0.235585	0.9685	0.20877					0.855668	0.476925	0.990641	0.243641	0.0752573	0.492347	0.956857	0.285879	0.946147	0.131431	0.955807	0.107032	0.961835	0.330648	0.964605	0.297963					0.845497	0.546668	0.95376	0.272989	0.0492074	0.578778	0.956091	0.333295	0.935294	0.146392
0.897993	0.370814			0.139693	0.366555	0.958311	0.203706	0.957746	0.101738	0.958457	0.0743469	0.966006	0.23547	0.968483	0.208655					0.856198	0.476925	0.990905	0.238232	0.0752586	0.492347	0.95684	0.285764	0.946103	0.131315	0.955761	0.106917	0.961809	0.330418	0.964592	0.297848					0.84625	0.546668	0.953722	0.272759	0.0492079	0.578778	0.956077	0.33318	0.935247	0.146277
0.897965	0.370699			0.139699	0.366555	0.95883	0.203706	0.957701	0.101623	0.958395	0.0742318	0.965974	0.23524	0.968466	0.20854					0.856907	0.476925	0.990892	0.237887	0.0752613	0.492347	0.956823	0.285649	0.946888	0.131315	0.955716	0.106802	0.961796	0.330303	0.964552	0.297503					0.846853	0.546668	0.953704	0.272644	0.0492084	0.578778	0.956062	0.333065	0.935199	0.146162
0.898215	0.370699			0.139705	0.366555	0.958808	0.203591	0.957655	0.101508	0.958333	0.0741167	0.965957	0.235125	0.968449	0.208424					0.857586	0.47681	0.990879	0.237542	0.0752626	0.492347	0.956807	0.285533	0.946844	0.1312	0.95567	0.106687	0.961771	0.330073	0.964539	0.297388					0.847155	0.546668	0.953666	0.272413	0.0492089	0.578778	0.956048	0.33295	0.935103	0.145932
0.898466	0.370699			0.139711	0.366555	0.958785	0.203476	0.957609	0.101393	0.958271	0.0740016	0.966414	0.235125	0.968432	0.208309					0.858268	0.476695	0.990673	0.232248	0.0752639	0.492347	0.95679	0.285418	0.9468	0.131085	0.955624	0.106572	0.961758	0.329957	0.964526	0.297272					0.84776	0.546668	0.954032	0.272298	0.0492094	0.578778	0.956033	0.332835	0.935055	0.145817
0.89866	0.370468			0.139717	0.366555	0.958763	0.203361	0.957563	0.101277	0.958209	0.0738865	0.966383	0.234895	0.968951	0.208309					0.858802	0.476695	0.993097	0.231787	0.0752652	0.492347	0.956773	0.285303	0.947544	0.13097	0.955579	0.106456	0.961745	0.329842	0.964499	0.297042					0.848214	0.546668	0.954784	0.272183	0.0492098	0.578778	0.956019	0.33272	0.935007	0.145701
0.898883	0.370353			0.139724	0.366555	0.95874	0.203245	0.957516	0.101162	0.958146	0.0737714	0.966367	0.23478	0.968934	0.208194					0.859278	0.476464	0.99309	0.231557	0.0752665	0.492347	0.956757	0.285188	0.9475	0.130855	0.955533	0.106341	0.961706	0.329497	0.964473	0.296812					0.848972	0.546668	0.95517	0.272183	0.0492103	0.578778	0.956004	0.332604	0.934959	0.145586
0.899134	0.370353			0.13973	0.366555	0.958718	0.20313	0.95747	0.101047	0.958084	0.0736563	0.966335	0.234549	0.968917	0.208079					0.860349	0.476464	0.993083	0.231327	0.0752692	0.492347	0.956723	0.284958	0.947456	0.13074	0.955487	0.106226	0.962017	0.329382	0.964459	0.296697					0.849222	0.546438	0.954227	0.266314	0.0492108	0.578778	0.955989	0.332489	0.934911	0.145471
0.899888	0.370353			0.139736	0.366555	0.958696	0.203015	0.957424	0.100932	0.958021	0.0735413	0.966319	0.234434	0.968901	0.207964					0.861065	0.476464	0.99308	0.231212	0.0752705	0.492347	0.956707	0.284843	0.947412	0.130625	0.95544	0.106111	0.961991	0.329152	0.964433	0.296467					0.850134	0.546438	0.954489	0.265508	0.0492113	0.578778	0.955975	0.332374	0.934863	0.145356
0.900896	0.370353			0.139742	0.366555	0.958673	0.2029	0.957377	0.100817	0.959459	0.0735413	0.966271	0.234089	0.968884	0.207849					0.861394	0.476349	0.993076	0.231097	0.0752718	0.492347	0.95669	0.284728	0.947368	0.13051	0.955394	0.105996	0.961978	0.329037	0.964419	0.296352					0.850385	0.546208	0.956413	0.265163	0.0492118	0.578778	0.95596	0.332259	0.934815	0.145241
0.900868	0.370238			0.139748	0.366555	0.958651	0.202785	0.95733	0.100702	0.959398	0.0734262	0.96673	0.234089	0.968867	0.207734					0.862263	0.476234	0.993066	0.230752	0.0752732	0.492347	0.956673	0.284613	0.947324	0.130395	0.955348	0.105881	0.961953	0.328807	0.964406	0.296237					0.850968	0.546093	0.956395	0.265048	0.0492123	0.578778	0.956277	0.332259	0.934766	0.145126
0.90112	0.370238			0.139754	0.366555	0.958628	0.20267	0.957284	0.100587	0.959337	0.0733111	0.966714	0.233974	0.969388	0.207734					0.863703	0.476234	0.993056	0.230406	0.0752745	0.492347	0.956656	0.284498	0.948117	0.130395	0.955301	0.105766	0.96194	0.328691	0.964366	0.295891					0.851121	0.546093	0.985224	0.260905	0.0492127	0.578778	0.956594	0.332259	0.934718	0.145011
0.901373	0.370238			0.13976	0.366555	0.958606	0.202555	0.957237	0.100472	0.959276	0.073196	0.966698	0.233859	0.969338	0.207389					0.864063	0.476234	0.992961	0.227299	0.0752758	0.492347	0.95664	0.284383	0.948074	0.13028	0.955255	0.105651	0.961927	0.328576	0.964353	0.295776					0.852011	0.545978	0.985217	0.26079	0.0492132	0.578778	0.956579	0.332144	0.93467	0.144896
0.901878	0.370238			0.139773	0.366555	0.958583	0.20244	0.95719	0.100357	0.959215	0.0730809	0.966667	0.233629	0.969322	0.207274					0.864605	0.476234	0.992958	0.227184	0.0752771	0.492347	0.956623	0.284267	0.94803	0.130165	0.955208	0.105536	0.961914	0.328461	0.964339	0.295661					0.853518	0.545863	0.985198	0.260444	0.0492137	0.578778	0.956565	0.332029	0.934621	0.144781
0.902104	0.370123			0.139779	0.366555	0.958561	0.202325	0.957143	0.100242	0.960666	0.0730809	0.966651	0.233514	0.969289	0.207043					0.864758	0.476119	0.992802	0.222235	0.0752785	0.492347	0.956606	0.284152	0.948783	0.130049	0.955162	0.105421	0.961902	0.328346	0.964326	0.295546					0.854107	0.545747	0.986917	0.260444	0.0492142	0.578778	0.956551	0.331914	0.934572	0.144666
0.903117	0.370123			0.139785	0.366555	0.958538	0.20221	0.957096	0.100127	0.960606	0.0729658	0.966635	0.233399	0.969272	0.206928					0.865662	0.476119	0.992791	0.22189	0.0752798	0.492347	0.956589	0.284037	0.948739	0.129934	0.955115	0.105306	0.961863	0.328001	0.964313	0.295431					0.854978	0.545517	0.986813	0.258373	0.0492147	0.578778	0.956536	0.331799	0.934524	0.144551
0.903598	0.370008			0.139791	0.366555	0.958515	0.202095	0.957048	0.100012	0.960546	0.0728507	0.966603	0.233168	0.969256	0.206813					0.866387	0.476119	0.992632	0.217056	0.0752811	0.492347	0.956572	0.283922	0.948696	0.129819	0.955068	0.10519	0.96185	0.327886	0.964286	0.295201					0.85575	0.545517	0.986807	0.258258	0.0492151	0.578778	0.956522	0.331684	0.934475	0.144435
0.903852	0.370008			0.139797	0.366555	0.958493	0.20198	0.958104	0.100012	0.960486	0.0727356	0.966587	0.233053	0.969222	0.206583					0.866932	0.476119	0.992624	0.216826	0.0752838	0.492347	0.956555	0.283807	0.948653	0.129704	0.955021	0.105075	0.961811	0.327541	0.964272	0.295086					0.856343	0.545402	0.987242	0.258258	0.0492156	0.578778	0.956507	0.331569	0.934426	0.14432
0.904079	0.369893			0.139816	0.366555	0.95847	0.201864	0.958057	0.0998964	0.960426	0.0726206	0.966571	0.232938	0.969189	0.206353					0.867632	0.476004	0.992505	0.213373	0.0752851	0.492347	0.956539	0.283692	0.94861	0.129589	0.954974	0.10496	0.961799	0.327425	0.964259	0.294971					0.857376	0.545172	0.987236	0.258142	0.0492161	0.578778	0.956493	0.331454	0.934377	0.144205
0.904588	0.369893			0.139822	0.366555	0.958994	0.201864	0.958011	0.0997813	0.960366	0.0725055	0.966539	0.232708	0.969173	0.206238					0.869063	0.475889	0.992497	0.213143	0.0752864	0.492347	0.956522	0.283577	0.948567	0.129474	0.954927	0.104845	0.961786	0.32731	0.964232	0.29474					0.858463	0.545172	0.98723	0.258027	0.0492166	0.578778	0.956478	0.331338	0.934328	0.14409
0.904762	0.369548			0.139828	0.366555	0.958972	0.201749	0.957965	0.0996662	0.960305	0.0723904	0.966523	0.232593	0.969156	0.206123					0.869977	0.475889	0.992493	0.213028	0.0752877	0.492347	0.956505	0.283462	0.948523	0.129359	0.954879	0.10473	0.961747	0.326965	0.964218	0.294625					0.859086	0.545172	0.987225	0.257912	0.0492171	0.578778	0.956464	0.331223	0.934279	0.143975
0.905017	0.369548			0.139834	0.366555	0.958949	0.201634	0.957918	0.0995512	0.960245	0.0722753	0.966491	0.232363	0.969122	0.205893					0.870343	0.475889	0.992489	0.212913	0.0752891	0.492347	0.956488	0.283347	0.94848	0.129244	0.954832	0.104615	0.961708	0.32662	0.964191	0.294395					0.859398	0.545172	0.987213	0.257682	0.0492175	0.578778	0.956449	0.331108	0.93423	0.14386
0.905245	0.369433			0.13984	0.366555	0.958927	0.201519	0.957871	0.0994361	0.960184	0.0721602	0.966475	0.232248	0.969648	0.205893					0.870682	0.475774	0.992485	0.212798	0.0752904	0.492347	0.956471	0.283232	0.949281	0.129244	0.954784	0.1045	0.961695	0.326505	0.964151	0.29405					0.859866	0.545172	0.98714	0.256186	0.049218	0.578778	0.956435	0.330993	0.934181	0.143745
0.905447	0.369202			0.139852	0.366555	0.958904	0.201404	0.957825	0.099321	0.961656	0.0721602	0.966427	0.231902	0.969631	0.205777					0.87252	0.475774	0.992481	0.212683	0.0752917	0.492347	0.956454	0.283117	0.949239	0.129129	0.954737	0.104385	0.961656	0.32616	0.964124	0.29382					0.861247	0.545057	0.987134	0.256071	0.0492185	0.578778	0.956406	0.330763	0.934132	0.14363
0.905959	0.369202			0.139859	0.366555	0.958882	0.201289	0.957778	0.0992059	0.961598	0.0720451	0.966411	0.231787	0.969598	0.205547					0.873257	0.475774	0.992477	0.212568	0.0752957	0.492347	0.956437	0.283001	0.949196	0.129014	0.954689	0.10427	0.96163	0.325929	0.96411	0.293705					0.862345	0.545057	0.987111	0.255611	0.0492195	0.578778	0.956391	0.330648	0.934082	0.143515
0.906471	0.369202			0.139865	0.366555	0.958859	0.201174	0.957731	0.0990908	0.961538	0.07193	0.966395	0.231672	0.969565	0.205317					0.873626	0.475774	0.992473	0.212453	0.075297	0.492347	0.95642	0.282886	0.949153	0.128899	0.954641	0.104155	0.961617	0.325814	0.964097	0.29359					0.862659	0.545057	0.987105	0.255495	0.04922	0.578778	0.956377	0.330533	0.934033	0.1434
0.907214	0.369087			0.139871	0.366555	0.958836	0.201059	0.957684	0.0989757	0.961479	0.0718149	0.966378	0.231557	0.969549	0.205202					0.873811	0.475774	0.992461	0.212107	0.0752983	0.492347	0.956403	0.282771	0.949109	0.128784	0.954593	0.10404	0.961591	0.325584	0.964083	0.293475					0.863288	0.545057	0.98929	0.25515	0.0492204	0.578778	0.956362	0.330418	0.933983	0.143285
0.90747	0.369087			0.139877	0.366555	0.958814	0.200944	0.957637	0.0988606	0.962963	0.0718149	0.966346	0.231327	0.969516	0.204972					0.874339	0.475659	0.992457	0.211992	0.0752997	0.492347	0.956386	0.282656	0.949023	0.128553	0.954545	0.103925	0.961918	0.325584	0.964056	0.293244					0.864998	0.544942	0.989218	0.253424	0.0492209	0.578778	0.956348	0.330303	0.933934	0.14317
0.907444	0.368972			0.139883	0.366555	0.958791	0.200829	0.957589	0.0987455	0.962906	0.0716999	0.96633	0.231212	0.969499	0.204857					0.874709	0.475659	0.992453	0.211877	0.075301	0.492347	0.956369	0.282541	0.94898	0.128438	0.954497	0.103809	0.961905	0.325469	0.964029	0.293014					0.866106	0.544942	0.988904	0.246173	0.0492214	0.578778	0.956333	0.330188	0.933884	0.143054
0.907701	0.368972			0.139895	0.366555	0.958769	0.200714	0.957542	0.0986305	0.962848	0.0715848	0.966281	0.230867	0.969482	0.204742					0.874894	0.475659	0.992988	0.211877	0.0753023	0.492347	0.956742	0.282541	0.948936	0.128323	0.954449	0.103694	0.961892	0.325354	0.963988	0.292669					0.867057	0.544942	0.988899	0.246058	0.0492219	0.578778	0.956319	0.330073	0.933835	0.142939
0.907675	0.368857			0.139902	0.366555	0.958746	0.200598	0.957494	0.0985154	0.962791	0.0714697	0.966731	0.230752	0.969466	0.204627					0.875424	0.475544	0.992984	0.211762	0.0753036	0.492347	0.956725	0.282426	0.949744	0.128323	0.954401	0.103579	0.961866	0.325124	0.963974	0.292554					0.86751	0.544827	0.988894	0.245943	0.0492224	0.578778	0.956304	0.329957	0.933785	0.142824
0.907906	0.368742			0.139908	0.366555	0.958723	0.200483	0.957447	0.0984003	0.962733	0.0713546	0.966699	0.230521	0.969449	0.204511					0.875609	0.475544	0.993521	0.211762	0.0753063	0.492347	0.956708	0.282311	0.949702	0.128208	0.954352	0.103464	0.962168	0.324894	0.963961	0.292439					0.868759	0.544712	0.989327	0.245368	0.0492228	0.578778	0.95629	0.329842	0.933735	0.142709
0.908163	0.368742			0.139914	0.366555	0.9587	0.200368	0.957399	0.0982852	0.96423	0.0713546	0.966667	0.230291	0.969432	0.204396					0.876166	0.475544	0.99891	0.210956	0.0753076	0.492347	0.956691	0.282196	0.949659	0.128093	0.954304	0.103349	0.962155	0.324778	0.964326	0.292439					0.869078	0.544712	0.989322	0.245253	0.0492233	0.578778	0.956275	0.329727	0.933685	0.142594
0.908421	0.368742			0.13992	0.366555	0.958678	0.200253	0.957351	0.0981701	0.964174	0.0712395	0.966634	0.230061	0.969399	0.204166					0.876352	0.475544	0.999455	0.210956	0.0753103	0.492347	0.956674	0.282081	0.949616	0.127978	0.954255	0.103234	0.962116	0.324433	0.964299	0.292209					0.869717	0.544712	0.989317	0.245138	0.0492238	0.578778	0.95626	0.329612	0.933635	0.142479
0.90891	0.368627			0.139926	0.366555	0.958632	0.200023	0.957303	0.098055	0.964119	0.0711244	0.966618	0.229946	0.969349	0.203821					0.87691	0.475544	0.999454	0.210611	0.0753129	0.492347	0.956658	0.281966	0.949573	0.127863	0.954207	0.103119	0.962419	0.324203	0.964272	0.291978					0.870837	0.544712	0.989312	0.245022	0.0492243	0.578778	0.956246	0.329497	0.933585	0.142364
0.908833	0.368282			0.139932	0.366555	0.958609	0.199908	0.957255	0.0979399	0.964063	0.0710093	0.966554	0.229486	0.969298	0.203476					0.877044	0.475314	1	0.137185	0.0753142	0.492347	0.956641	0.281851	0.94953	0.127748	0.954158	0.103004	0.962393	0.323973	0.964245	0.291748					0.872282	0.544712	0.989307	0.244907	0.0492253	0.578778	0.956231	0.329382	0.933535	0.142249
0.908807	0.368167			0.139957	0.366555	0.958586	0.199793	0.957207	0.0978248	0.964006	0.0708942	0.966537	0.22937	0.969248	0.20313					0.876992	0.475083	1	0.136034	0.0753156	0.492347	0.957014	0.281851	0.949486	0.127633	0.954109	0.102889	0.962367	0.323743	0.964204	0.291403					0.872603	0.544712	0.989302	0.244792	0.0492257	0.578778	0.956217	0.329267	0.93424	0.142249
0.908781	0.368052			0.139969	0.366555	0.958564	0.199678	0.957159	0.0977097	0.96395	0.0707791	0.966521	0.229255	0.969231	0.203015					0.877152	0.474968	1	0.130855	0.0753169	0.492347	0.956998	0.281736	0.949443	0.127518	0.95406	0.102774	0.962355	0.323628	0.96419	0.291288					0.873224	0.544597	0.989297	0.244677	0.0492262	0.578778	0.956202	0.329152	0.934191	0.142134
0.909272	0.367936			0.139975	0.366555	0.958541	0.199563	0.958239	0.0977097	0.963893	0.0706641	0.966489	0.229025	0.969197	0.202785					0.877898	0.474968	1	0.130395	0.0753182	0.492347	0.956981	0.28162	0.9494	0.127402	0.954011	0.102659	0.962316	0.323282	0.964177	0.291173					0.874838	0.544597	0.988926	0.236391	0.0492267	0.578778	0.956187	0.329037	0.934141	0.142019
0.909789	0.367936			0.139982	0.366555	0.958518	0.199448	0.958192	0.0975947	0.963836	0.070549	0.966472	0.22891	0.96918	0.20267					0.878272	0.474968	1	0.13028	0.0753196	0.492347	0.956964	0.281505	0.949356	0.127287	0.953961	0.102543	0.962303	0.323167	0.964163	0.291058					0.875926	0.544366	0.988894	0.2357	0.0492286	0.578778	0.956507	0.329037	0.934091	0.141904
0.910048	0.367936			0.139988	0.366555	0.958495	0.199332	0.958145	0.0974796	0.96378	0.0704339	0.96644	0.22868	0.969146	0.20244					0.878833	0.474968	1	0.129359	0.0753209	0.492347	0.957339	0.281505	0.949313	0.127172	0.953912	0.102428	0.962277	0.322937	0.96415	0.290943					0.876205	0.544136	0.988873	0.23524	0.0492291	0.578778	0.956493	0.328922	0.934041	0.141788
0.910282	0.367821			0.139994	0.366555	0.958472	0.199217	0.958097	0.0973645	0.963722	0.0703188	0.966423	0.228565	0.969129	0.202325					0.879369	0.474853	1	0.129244	0.0753222	0.492347	0.957322	0.28139	0.949269	0.127057	0.953863	0.102313	0.962264	0.322822	0.964136	0.290827					0.876507	0.544021	0.988648	0.230521	0.0492296	0.578778	0.956478	0.328807	0.933991	0.141673
0.910541	0.367821			0.14	0.366555	0.958449	0.199102	0.95805	0.0972494	0.963665	0.0702037	0.966391	0.228335	0.969112	0.20221					0.879932	0.474853	1	0.103004	0.0753235	0.492347	0.957305	0.281275	0.949225	0.126942	0.954887	0.102313	0.962251	0.322707	0.964108	0.290597					0.876669	0.544021	0.992071	0.230406	0.0492301	0.578778	0.956463	0.328691	0.933941	0.141558
0.910775	0.367706			0.140006	0.366555	0.958426	0.198987	0.958002	0.0971343	0.963608	0.0700886	0.966358	0.228104	0.969095	0.202095					0.880307	0.474853	1	0.102198	0.0753249	0.492347	0.957288	0.28116	0.949182	0.126827	0.954839	0.102198	0.962225	0.322477	0.964095	0.290482					0.876786	0.543791	0.99206	0.230061	0.0492306	0.578778	0.956449	0.328576	0.933891	0.141443
0.911035	0.367706			0.140012	0.366555	0.958403	0.198872	0.957955	0.0970192	0.96355	0.0699735	0.966341	0.227989	0.969061	0.201864					0.880282	0.474738	1	0	0.0753262	0.492347	0.957272	0.281045	0.949138	0.126712	0.95479	0.102083	0.962212	0.322362	0.964067	0.290252					0.876926	0.543676	0.992056	0.229946	0.049231	0.578778	0.956434	0.328461	0.934601	0.141443
0.911295	0.367706			0.140018	0.366555	0.95838	0.198757	0.957907	0.0969041	0.963492	0.0698584	0.966797	0.227874	0.969044	0.201749					0.880632	0.474623			0.0753275	0.492347	0.957255	0.28093	0.949094	0.126597	0.954741	0.101968	0.962199	0.322247	0.964054	0.290137					0.877089	0.543676	0.992052	0.229831	0.0492315	0.578778	0.95642	0.328346	0.934551	0.141328
0.912025	0.367476			0.140025	0.366555	0.958356	0.198642	0.957859	0.096789	0.963434	0.0697434	0.966781	0.227759	0.969027	0.201634					0.881385	0.474623			0.0753302	0.492347	0.957238	0.280815	0.94905	0.126482	0.954693	0.101853	0.962147	0.321786	0.96404	0.290022					0.877904	0.543676	0.992048	0.229716	0.049232	0.578778	0.956405	0.328231	0.934501	0.141213
0.912236	0.367246			0.140031	0.366555	0.958333	0.198527	0.957811	0.096674	0.963376	0.0696283	0.966716	0.227299	0.969009	0.201519					0.882139	0.474623			0.0753315	0.492347	0.957221	0.2807	0.949006	0.126367	0.954644	0.101738	0.962478	0.321786	0.964012	0.289792					0.878348	0.543446	0.99253	0.22937	0.0492325	0.578778	0.95639	0.328116	0.934451	0.141098
0.912944	0.366901			0.140037	0.366555	0.95831	0.198412	0.957763	0.0965589	0.963317	0.0695132	0.966699	0.227184	0.968992	0.201404					0.88268	0.474508			0.0753341	0.492347	0.957205	0.280585	0.949827	0.126367	0.954595	0.101623	0.962466	0.321671	0.963971	0.289446					0.878326	0.543331	0.992519	0.229025	0.049233	0.578778	0.956711	0.328116	0.934401	0.140983
0.913729	0.366901			0.140043	0.366555	0.958287	0.198297	0.957714	0.0964438	0.9648	0.0693981	0.966667	0.226954	0.968975	0.201289					0.882844	0.474393			0.0753355	0.492347	0.957188	0.28047	0.949784	0.126252	0.954545	0.101508	0.962784	0.321556	0.963957	0.289331					0.878585	0.542985	0.99244	0.226608	0.0492335	0.578778	0.956697	0.328001	0.934351	0.140868
0.913991	0.366901			0.140049	0.366555	0.958264	0.198182	0.957666	0.0963287	0.964744	0.069283	0.96665	0.226839	0.968941	0.201059					0.883412	0.474393			0.0753368	0.492347	0.957171	0.280354	0.949696	0.126021	0.954496	0.101393	0.962771	0.321441	0.964286	0.288986					0.879076	0.542985	0.992432	0.226378	0.0492339	0.578778	0.956682	0.327886	0.934301	0.140753
0.914515	0.366901			0.140055	0.366555	0.958241	0.198067	0.957617	0.0962136	0.964687	0.0691679	0.966634	0.226723	0.968923	0.200944					0.883791	0.474393			0.0753381	0.492347	0.957154	0.280239	0.949653	0.125906	0.954447	0.101277	0.962746	0.321211	0.964272	0.288871					0.880202	0.54287	0.992428	0.226263	0.0492344	0.578778	0.956668	0.327771	0.934251	0.140638
0.91504	0.366901			0.140062	0.366555	0.958217	0.197951	0.957569	0.0960985	0.96463	0.0690528	0.966585	0.226378	0.968906	0.200829					0.883955	0.474278			0.0753395	0.492347	0.957137	0.280124	0.949609	0.125791	0.954397	0.101162	0.96272	0.320981	0.964245	0.288641					0.880508	0.542755	0.992159	0.218437	0.0492354	0.578778	0.956653	0.327656	0.9342	0.140522
0.915805	0.366786			0.140068	0.366555	0.958194	0.197836	0.95752	0.0959834	0.964573	0.0689377	0.966568	0.226263	0.968889	0.200714					0.88431	0.474163			0.0753421	0.492347	0.95712	0.280009	0.949565	0.125676	0.954348	0.101047	0.962707	0.320865	0.964231	0.288526					0.880672	0.542755	0.992134	0.217747	0.0492359	0.578778	0.956639	0.327541	0.93415	0.140407
0.915732	0.36644			0.14008	0.366555	0.958171	0.197721	0.957471	0.0958683	0.964516	0.0688226	0.966552	0.226148	0.968854	0.200483					0.884665	0.474048			0.0753434	0.492347	0.957104	0.279894	0.949521	0.125561	0.954298	0.100932	0.962669	0.32052	0.964203	0.288296					0.881638	0.54264	0.991987	0.213718	0.0492368	0.578778	0.956624	0.327425	0.9341	0.140292
0.916259	0.36644			0.140086	0.366555	0.958147	0.197606	0.957422	0.0957533	0.964459	0.0687076	0.966535	0.226033	0.96882	0.200253					0.885211	0.473933			0.0753448	0.492347	0.957087	0.279779	0.949477	0.125446	0.954248	0.100817	0.962656	0.320405	0.964189	0.28818					0.881946	0.542525	0.991983	0.213603	0.0492373	0.578778	0.956595	0.327195	0.934049	0.140177
0.916523	0.36644			0.140092	0.366555	0.958124	0.197491	0.957373	0.0956382	0.964401	0.0685925	0.966502	0.225803	0.968785	0.200023					0.885401	0.473933			0.0753461	0.492347	0.957464	0.279779	0.949433	0.125331	0.954198	0.100702	0.96263	0.320175	0.964162	0.28795					0.881902	0.542295	0.991874	0.210726	0.0492378	0.578778	0.95658	0.32708	0.933998	0.140062
0.916787	0.36644			0.140099	0.366555	0.958101	0.197376	0.957324	0.0955231	0.964344	0.0684774	0.966486	0.225688	0.968767	0.199908					0.886163	0.473933			0.0753474	0.492347	0.957447	0.279664	0.949389	0.125216	0.954148	0.100587	0.962617	0.32006	0.964148	0.287835					0.882067	0.542295	0.99187	0.210611	0.0492388	0.578778	0.956566	0.326965	0.933948	0.139947
0.917291	0.366325			0.140117	0.366555	0.958077	0.197261	0.957275	0.095408	0.964286	0.0683623	0.966453	0.225457	0.96875	0.199793					0.886545	0.473933			0.0753487	0.492347	0.95743	0.279549	0.949345	0.125101	0.955191	0.100587	0.962604	0.319945	0.96452	0.287835					0.882022	0.542065	0.991866	0.210496	0.0492397	0.578778	0.956888	0.326965	0.933897	0.139832
0.91782	0.366325			0.140123	0.366555	0.958054	0.197146	0.957225	0.0952929	0.964228	0.0682472	0.966436	0.225342	0.968733	0.199678					0.887069	0.473702			0.0753501	0.492347	0.957413	0.279434	0.949301	0.124986	0.956236	0.100587	0.962591	0.31983	0.964506	0.28772					0.882166	0.54195	0.991861	0.210381	0.0492402	0.578778	0.956873	0.32685	0.933846	0.139717
0.919364	0.366095			0.140136	0.366555	0.95803	0.197031	0.957176	0.0951778	0.964169	0.0681321	0.96642	0.225227	0.968698	0.199448					0.88726	0.473702			0.0753514	0.492347	0.957396	0.279319	0.949256	0.124871	0.956188	0.100472	0.962578	0.319715	0.964492	0.287605					0.882993	0.54195	0.991857	0.210266	0.0492407	0.578778	0.956859	0.326735	0.933795	0.139602
0.919873	0.36598			0.140142	0.366555	0.958007	0.196916	0.957126	0.0950627	0.964111	0.068017	0.966403	0.225112	0.96868	0.199332					0.888026	0.473702			0.0753527	0.492347	0.95738	0.279204	0.949212	0.124755	0.95614	0.100357	0.962552	0.319484	0.964479	0.28749					0.883324	0.54195	0.991852	0.210151	0.0492412	0.578778	0.956844	0.32662	0.933744	0.139487
0.920382	0.365865			0.140148	0.366555	0.957983	0.196801	0.957077	0.0949476	0.964052	0.0679019	0.966387	0.224997	0.968663	0.199217					0.888313	0.473242			0.075354	0.492347	0.957363	0.279089	0.949167	0.12464	0.956092	0.100242	0.962539	0.319369	0.964465	0.287375					0.883424	0.541604	0.991843	0.209921	0.0492441	0.578778	0.957167	0.32662	0.933693	0.139372
0.920915	0.365865			0.140154	0.366555	0.95796	0.196685	0.957027	0.0948325	0.96563	0.0679019	0.96637	0.224882	0.968627	0.198987					0.889081	0.473242			0.0753554	0.492347	0.957346	0.278973	0.949123	0.124525	0.956044	0.100127	0.9625	0.319024	0.964451	0.28726					0.883922	0.541604	0.991835	0.20969	0.049245	0.578778	0.957152	0.326505	0.933642	0.139257
0.922251	0.365865			0.14016	0.366555	0.957936	0.19657	0.956977	0.0947175	0.965574	0.0677869	0.966815	0.224652	0.96861	0.198872					0.889466	0.473242			0.0753567	0.492347	0.957329	0.278858	0.949078	0.12441	0.955996	0.100012	0.962487	0.318909	0.964811	0.287145					0.884232	0.541489	0.99183	0.209575	0.0492455	0.578778	0.957138	0.32639	0.933591	0.139141
0.924128	0.365865			0.140166	0.366555	0.957912	0.196455	0.956876	0.0944873	0.965517	0.0676718	0.966782	0.224422	0.968592	0.198757					0.890429	0.473242			0.075358	0.492347	0.957312	0.278743	0.949033	0.124295	0.955899	0.0997813	0.962474	0.318794	0.964797	0.28703					0.884543	0.541374	0.991821	0.209345	0.049246	0.578778	0.957124	0.326275	0.934312	0.139141
0.924397	0.365865			0.140173	0.366555	0.957889	0.19634	0.956826	0.0943722	0.965461	0.0675567	0.966766	0.224307	0.968575	0.198642					0.892121	0.473012			0.0753607	0.492347	0.957295	0.278628	0.949868	0.124295	0.95585	0.0996662	0.962435	0.318449	0.96477	0.286799					0.884876	0.541374	0.992904	0.209345	0.0492465	0.578778	0.957109	0.32616	0.934261	0.139026
0.924375	0.36575			0.140179	0.366555	0.957865	0.196225	0.956776	0.0942571	0.967051	0.0675567	0.966749	0.224192	0.968557	0.198527					0.892291	0.472897			0.075362	0.492347	0.957278	0.278513	0.949824	0.12418	0.955801	0.0995512	0.962422	0.318334	0.964756	0.286684					0.885187	0.541259	0.997251	0.20877	0.0492469	0.578778	0.957095	0.326044	0.934211	0.138911
0.924847	0.365405			0.140185	0.366555	0.957841	0.19611	0.956725	0.094142	0.968647	0.0675567	0.966733	0.224076	0.968539	0.198412					0.892485	0.472897			0.0753633	0.492347	0.957262	0.278398	0.950661	0.12418	0.956858	0.0995512	0.962396	0.318103	0.964742	0.286569					0.885354	0.541259	0.99725	0.208655	0.0492474	0.578778	0.95708	0.325929	0.93416	0.138796
0.925883	0.365174			0.140191	0.366555	0.957818	0.195995	0.956674	0.0940269	0.968595	0.0674416	0.966716	0.223961	0.968504	0.198182					0.892873	0.472897			0.0753647	0.492347	0.957245	0.278283	0.950617	0.124065	0.956811	0.0994361	0.962382	0.317988	0.964729	0.286454					0.885833	0.541144	0.997248	0.20854	0.0492479	0.578778	0.957066	0.325814	0.934109	0.138681
0.926673	0.365059			0.140197	0.366555	0.957794	0.19588	0.956624	0.0939118	0.968543	0.0673265	0.9667	0.223846	0.968468	0.197951					0.893649	0.472897			0.0753673	0.492347	0.957228	0.278168	0.951456	0.124065	0.957871	0.0994361	0.962369	0.317873	0.964715	0.286339					0.886145	0.541029	0.997242	0.208079	0.0492484	0.578778	0.957051	0.325699	0.934833	0.138681
0.926943	0.365059			0.140203	0.366555	0.95777	0.195765	0.956573	0.0937968	0.968491	0.0672114	0.966683	0.223731	0.968451	0.197836					0.894233	0.472897			0.0753713	0.492347	0.957211	0.278053	0.951413	0.12395	0.957825	0.099321	0.962343	0.317643	0.964674	0.285994					0.886479	0.541029	0.999169	0.138451	0.0492489	0.578778	0.957037	0.325584	0.934783	0.138566
0.927757	0.365059			0.14021	0.366555	0.957746	0.19565	0.956522	0.0936817	0.968439	0.0670963	0.966667	0.223616	0.968415	0.197606					0.894622	0.472897			0.0753726	0.492347	0.957194	0.277938	0.95137	0.123835	0.957778	0.0992059	0.962666	0.317528	0.96466	0.285879					0.886917	0.540684	1	0.137645	0.0492494	0.578778	0.957022	0.325469	0.934732	0.138451
0.928571	0.365059			0.140216	0.366555	0.957723	0.195535	0.956471	0.0935666	0.968386	0.0669812	0.96665	0.223501	0.968379	0.197376					0.894599	0.472782			0.075374	0.492347	0.957177	0.277823	0.951327	0.12372	0.957731	0.0990908	0.96264	0.317298	0.964646	0.285764					0.887063	0.540569	1	0.133502	0.0492498	0.578778	0.957007	0.325354	0.934681	0.138336
0.929388	0.365059			0.140222	0.366555	0.957699	0.195419	0.956419	0.0934515	0.968333	0.0668662	0.966633	0.223386	0.968362	0.197261					0.894966	0.472667			0.0753753	0.492347	0.95716	0.277707	0.951284	0.123605	0.957684	0.0989757	0.962627	0.317183	0.964633	0.285649					0.88807	0.540569	1	0.133042	0.0492503	0.578778	0.956993	0.325239	0.93463	0.138221
0.92966	0.365059			0.140228	0.366555	0.957675	0.195304	0.956368	0.0933364	0.96828	0.0667511	0.966617	0.223271	0.968326	0.197031					0.895552	0.472667			0.0753766	0.492347	0.957143	0.277592	0.951241	0.123489	0.957637	0.0988606	0.9626	0.316952	0.964605	0.285418					0.888384	0.540453	1	0.132812	0.0492508	0.578778	0.956978	0.325124	0.934579	0.138106
0.931571	0.365059			0.140234	0.366555	0.957651	0.195189	0.957497	0.0933364	0.968227	0.066636	0.9666	0.223156	0.968308	0.196916					0.896898	0.472552			0.0753779	0.492347	0.957126	0.277477	0.952085	0.123489	0.957589	0.0987455	0.962587	0.316837	0.964591	0.285303					0.889036	0.540338	1	0.131546	0.0492513	0.578778	0.956964	0.325009	0.934528	0.137991
0.931845	0.365059			0.14024	0.366555	0.957627	0.195074	0.957447	0.0932213	0.968174	0.0665209	0.966567	0.222926	0.96829	0.196801					0.897834	0.472321			0.0753793	0.492347	0.957109	0.277362	0.952043	0.123374	0.957542	0.0986305	0.962574	0.316722	0.96494	0.285073					0.890364	0.540223	1	0.105075	0.0492518	0.578778	0.956949	0.324894	0.934477	0.137875
0.931825	0.364944			0.140247	0.366555	0.958168	0.195074	0.957396	0.0931062	0.968121	0.0664058	0.96655	0.22281	0.968839	0.196801					0.897812	0.472206			0.0753806	0.492347	0.957092	0.277247	0.952	0.123259	0.957494	0.0985154	0.962548	0.316492	0.964912	0.284843					0.891379	0.540223	1	0.10496	0.0492523	0.578778	0.956935	0.324778	0.934426	0.13776
0.932099	0.364944			0.140253	0.366555	0.958145	0.194959	0.957346	0.0929911	0.968067	0.0662907	0.966533	0.222695	0.968821	0.196685					0.898205	0.472206			0.0753819	0.492347	0.957075	0.277132	0.952847	0.123259	0.957447	0.0984003	0.962509	0.316147	0.964899	0.284728					0.892056	0.540223	1	0	0.0492537	0.578778	0.957259	0.324778	0.934375	0.137645
0.932079	0.364829			0.140259	0.366555	0.958121	0.194844	0.957295	0.0928761	0.968013	0.0661756	0.9665	0.222465	0.968803	0.19657					0.899189	0.472206			0.0753833	0.492347	0.957058	0.277017	0.952805	0.123144	0.957399	0.0982852	0.962469	0.315802	0.964885	0.284613					0.892735	0.540223			0.0492542	0.578778	0.957245	0.324663	0.934324	0.13753
0.932333	0.364714			0.140265	0.366555	0.958097	0.194729	0.957245	0.092761	0.967905	0.0659454	0.966483	0.22235	0.968768	0.19634					0.899583	0.472206			0.0753846	0.492347	0.957041	0.276902	0.952763	0.123029	0.957351	0.0981701	0.962456	0.315687	0.964857	0.284383					0.892905	0.540223			0.0492547	0.578778	0.95723	0.324548	0.935055	0.13753
0.933019	0.363908			0.140271	0.366555	0.958074	0.194614	0.957194	0.0926459	0.967851	0.0658304	0.966466	0.222235	0.96875	0.196225					0.899956	0.472091			0.0753859	0.492347	0.957023	0.276787	0.952721	0.122914	0.958427	0.0981701	0.962443	0.315571	0.96483	0.284152					0.893054	0.540108			0.0492551	0.578778	0.957216	0.324433	0.935004	0.137415
0.932999	0.363793			0.140284	0.366555	0.95805	0.194499	0.957143	0.0925308	0.967797	0.0657153	0.96645	0.22212	0.968714	0.195995					0.899934	0.471976			0.0753872	0.492347	0.957006	0.276672	0.952679	0.122799	0.95838	0.098055	0.96243	0.315456	0.96518	0.283922					0.893544	0.539993			0.0492556	0.578778	0.957201	0.324318	0.934953	0.1373
0.932959	0.363563			0.14029	0.366555	0.958026	0.194384	0.957092	0.0924157	0.967742	0.0656002	0.966416	0.22189	0.968679	0.195765					0.900703	0.471861			0.0753886	0.492347	0.956989	0.276557	0.952636	0.122684	0.958333	0.0979399	0.962403	0.315226	0.965166	0.283807					0.894546	0.539878			0.0492561	0.578778	0.957187	0.324203	0.934902	0.137185
0.933215	0.363448			0.140296	0.366555	0.958002	0.194269	0.957041	0.0923006	0.967687	0.0654851	0.966399	0.221775	0.968661	0.19565					0.901693	0.471861			0.0753899	0.492347	0.956972	0.276441	0.953488	0.122684	0.958286	0.0978248	0.962377	0.314996	0.965139	0.283577					0.894717	0.539878			0.0492566	0.578778	0.957172	0.324088	0.934851	0.13707
0.934596	0.363448			0.140302	0.366555	0.957978	0.194154	0.956989	0.0921855	0.967632	0.06537	0.966382	0.22166	0.969213	0.19565					0.90187	0.471746			0.0753939	0.492347	0.956955	0.276326	0.953447	0.122569	0.958239	0.0977097	0.962364	0.314881	0.965112	0.283347					0.895229	0.539878			0.0492576	0.578778	0.957157	0.323973	0.9348	0.136955
0.934577	0.363333			0.140308	0.366555	0.957955	0.194038	0.956938	0.0920704	0.967577	0.0652549	0.966365	0.221544	0.969196	0.195535					0.902047	0.471631			0.0753952	0.492347	0.956938	0.276211	0.953405	0.122454	0.958192	0.0975947	0.96235	0.314766	0.965098	0.283232					0.895722	0.539763			0.049258	0.578778	0.957143	0.323858	0.934748	0.13684
0.935092	0.363103			0.140315	0.366555	0.957931	0.193923	0.956886	0.0919553	0.967521	0.0651398	0.966349	0.221429	0.969178	0.195419					0.902246	0.471631			0.0753965	0.492347	0.956921	0.276096	0.953363	0.122339	0.958145	0.0974796	0.962297	0.314305	0.965057	0.282886					0.896064	0.539763			0.0492585	0.578778	0.957128	0.323743	0.934697	0.136725
0.93535	0.362988			0.140321	0.366555	0.957907	0.193808	0.956835	0.0918403	0.967466	0.0650247	0.966332	0.221314	0.96916	0.195304					0.902444	0.471631			0.0753992	0.492347	0.956903	0.275981	0.953321	0.122224	0.958097	0.0973645	0.962271	0.314075	0.965436	0.282886					0.89675	0.539763			0.049259	0.578778	0.957114	0.323628	0.934646	0.13661
0.935331	0.362873			0.140327	0.366555	0.957883	0.193693	0.956783	0.0917252	0.96741	0.0649097	0.966298	0.221084	0.969143	0.195189					0.902821	0.471516			0.0754005	0.492347	0.956886	0.275866	0.954178	0.122224	0.95805	0.0972494	0.962244	0.313845	0.965395	0.282541					0.897779	0.539763			0.0492595	0.578778	0.95744	0.323628	0.935382	0.13661
0.936442	0.362873			0.140333	0.366555	0.957859	0.193578	0.957933	0.0917252	0.967354	0.0647946	0.966264	0.220854	0.969125	0.195074					0.903397	0.471401			0.0754019	0.492347	0.956869	0.275751	0.955036	0.122224	0.958002	0.0971343	0.962231	0.31373	0.965368	0.282311					0.897932	0.539648			0.04926	0.578778	0.957766	0.323628	0.93612	0.13661
0.936423	0.362758			0.140339	0.366555	0.957835	0.193463	0.957882	0.0916101	0.967298	0.0646795	0.966717	0.220624	0.969108	0.194959					0.903774	0.471286			0.0754032	0.492347	0.956852	0.275636	0.954995	0.122108	0.959091	0.0971343	0.962204	0.3135	0.965341	0.282081					0.898256	0.539533			0.0492605	0.578778	0.957751	0.323512	0.936069	0.136494
0.936701	0.362758			0.140345	0.366555	0.957811	0.193348	0.957831	0.091495	0.967241	0.0645644	0.9667	0.220509	0.969054	0.194614					0.903753	0.47117			0.0754045	0.492347	0.956835	0.275521	0.954955	0.121993	0.959044	0.0970192	0.962191	0.313385	0.965313	0.281851					0.898198	0.539187			0.0492609	0.578778	0.957737	0.323397	0.936019	0.136379
0.93698	0.362758			0.140352	0.366555	0.957787	0.193233	0.95778	0.0913799	0.967185	0.0644493	0.966683	0.220394	0.969019	0.194384					0.903931	0.471055			0.0754058	0.492347	0.956817	0.275406	0.955816	0.121993	0.958998	0.0969041	0.962164	0.313155	0.965286	0.28162					0.89837	0.539187			0.0492619	0.578778	0.957722	0.323282	0.935968	0.136264
0.936961	0.362642			0.140358	0.366555	0.957763	0.193118	0.957729	0.0912648	0.967128	0.0643342	0.966667	0.220279	0.96954	0.194154					0.904309	0.47094			0.0754072	0.492347	0.9568	0.275291	0.956679	0.121993	0.958951	0.096789	0.962124	0.312809	0.965259	0.28139					0.898523	0.539072			0.0492629	0.578778	0.957708	0.323167	0.935918	0.136149
0.936942	0.362527			0.140364	0.366555	0.957738	0.193003	0.957678	0.0911497	0.967071	0.0642191	0.96665	0.220163	0.969505	0.193923					0.904509	0.47094			0.0754085	0.492347	0.956783	0.275176	0.95664	0.121878	0.958904	0.096674	0.96211	0.312694	0.965245	0.281275					0.899155	0.538727			0.0492634	0.578778	0.957694	0.323052	0.936659	0.136149
0.936905	0.362297			0.14037	0.366555	0.957714	0.192888	0.957627	0.0910346	0.967014	0.064104	0.966633	0.220048	0.969452	0.193578					0.904688	0.470825			0.0754098	0.492347	0.956765	0.27506	0.9566	0.121763	0.96	0.096674	0.962084	0.312464	0.965231	0.28116					0.8995	0.538727			0.0492638	0.578778	0.957679	0.322937	0.936609	0.136034
0.936886	0.362182			0.140376	0.366555	0.95769	0.192772	0.957576	0.0909196	0.966957	0.063989	0.967105	0.219933	0.969435	0.193463					0.904625	0.47048			0.0754112	0.492347	0.956748	0.274945	0.956561	0.121648	0.959954	0.0965589	0.962057	0.312234	0.965217	0.281045					0.900289	0.538267			0.0492648	0.578778	0.957665	0.322822	0.936558	0.135919
0.937705	0.362067			0.140383	0.366555	0.957666	0.192657	0.957524	0.0908045	0.966899	0.0638739	0.967595	0.219933	0.969364	0.193003					0.905025	0.47048			0.0754125	0.492347	0.956731	0.27483	0.956482	0.121418	0.959908	0.0964438	0.962043	0.312119	0.965204	0.28093					0.900212	0.537806			0.0492653	0.578778	0.95765	0.322707	0.937302	0.135919
0.937686	0.361952			0.140389	0.366555	0.957642	0.192542	0.957473	0.0906894	0.966841	0.0637588	0.967562	0.219703	0.969346	0.192888					0.905004	0.470365			0.0754138	0.492347	0.956713	0.274715	0.956443	0.121303	0.959862	0.0963287	0.96203	0.312004	0.965176	0.2807					0.900385	0.537806			0.0492662	0.578778	0.957636	0.322592	0.937252	0.135804
0.938246	0.361952			0.140395	0.366555	0.957593	0.192312	0.957421	0.0905743	0.966783	0.0636437	0.967513	0.219358	0.96989	0.192772					0.905205	0.470365			0.0754152	0.492347	0.956696	0.2746	0.957312	0.121303	0.959816	0.0962136	0.962016	0.311889	0.965162	0.280585					0.900694	0.537576			0.0492667	0.578778	0.957621	0.322477	0.937202	0.135689
0.938526	0.361952			0.140401	0.366555	0.958142	0.192312	0.957369	0.0904592	0.966725	0.0635286	0.967496	0.219243	0.969873	0.192657					0.905163	0.470135			0.0754178	0.492347	0.956679	0.274485	0.957273	0.121188	0.95977	0.0960985	0.962003	0.311774	0.965149	0.28047					0.900868	0.537576			0.0492672	0.578778	0.957607	0.322362	0.937947	0.135689
0.938806	0.361952			0.140407	0.366555	0.958118	0.192197	0.957317	0.0903441	0.966667	0.0634135	0.96748	0.219128	0.969855	0.192542					0.905322	0.469904			0.0754191	0.492347	0.956661	0.27437	0.957234	0.121073	0.959724	0.0959834	0.961989	0.311658	0.965135	0.280354					0.901506	0.537231			0.0492677	0.578778	0.957592	0.322247	0.937898	0.135574
0.938678	0.361146			0.140414	0.366555	0.958094	0.192082	0.957265	0.090229	0.966608	0.0632984	0.967463	0.219013	0.969838	0.192427					0.905723	0.469904			0.0754205	0.492347	0.956644	0.274255	0.957195	0.120958	0.959677	0.0958683	0.961976	0.311543	0.965107	0.280124					0.901662	0.537116			0.0492682	0.578778	0.957578	0.322131	0.937849	0.135459
0.938641	0.360916			0.14042	0.366555	0.95807	0.191967	0.957213	0.0901139	0.966549	0.0631833	0.967923	0.218782	0.96982	0.192312					0.906125	0.469904			0.0754218	0.492347	0.956627	0.27414	0.957156	0.120842	0.959631	0.0957533	0.961962	0.311428	0.965079	0.279894					0.901643	0.537001			0.0492687	0.578778	0.957906	0.322131	0.937799	0.135344
0.938623	0.360801			0.140426	0.366555	0.958046	0.191852	0.95716	0.0899988	0.96649	0.0630682	0.967906	0.218667	0.969803	0.192197					0.906528	0.469904			0.0754231	0.492347	0.956609	0.274025	0.957117	0.120727	0.959584	0.0956382	0.961935	0.311198	0.965066	0.279779					0.901741	0.53654			0.0492691	0.578778	0.957891	0.322016	0.938547	0.135344
0.938904	0.360801			0.140432	0.366555	0.958597	0.191852	0.957108	0.0898838	0.966431	0.0629532	0.967874	0.218437	0.969785	0.192082					0.906507	0.469789			0.0754258	0.492347	0.956592	0.27391	0.957078	0.120612	0.959538	0.0955231	0.961922	0.311083	0.965052	0.279664					0.901722	0.536425			0.0492696	0.578778	0.957877	0.321901	0.938498	0.135228
0.939394	0.360341			0.14055	0.366555	0.958573	0.191737	0.957055	0.0897687	0.966372	0.0628381	0.967841	0.218207	0.969767	0.191967					0.906868	0.469559			0.0754271	0.492347	0.956574	0.273794	0.957038	0.120497	0.959491	0.095408	0.961908	0.310968	0.965024	0.279434					0.902033	0.536195			0.0492711	0.578778	0.957862	0.321786	0.938449	0.135113
0.939658	0.360226			0.140556	0.366555	0.958549	0.191622	0.958231	0.0897687	0.966192	0.0624928	0.967824	0.218092	0.96975	0.191852					0.907272	0.469559			0.0754285	0.492347	0.956557	0.273679	0.956999	0.120382	0.959444	0.0952929	0.961895	0.310853	0.96501	0.279319					0.902382	0.536195			0.049272	0.578778	0.957848	0.321671	0.9392	0.135113
0.940204	0.36011			0.140562	0.366555	0.958525	0.191507	0.95818	0.0896536	0.966132	0.0623777	0.968286	0.217862	0.969715	0.191622					0.907473	0.469559			0.0754298	0.492347	0.956539	0.273564	0.95696	0.120267	0.959397	0.0951778	0.961881	0.310738	0.965394	0.279319					0.9025	0.53585			0.049273	0.578778	0.957833	0.321556	0.939952	0.135113
0.940752	0.359995			0.140568	0.366555	0.958501	0.191391	0.958128	0.0895385	0.966071	0.0622626	0.96827	0.217747	0.969697	0.191507					0.907836	0.469329			0.0754311	0.492347	0.956522	0.273449	0.95692	0.120152	0.960511	0.0951778	0.961867	0.310623	0.96538	0.279204					0.902463	0.53562			0.0492637	0.578663	0.957819	0.321441	0.939904	0.134998
0.940734	0.35988			0.140575	0.366555	0.958478	0.191276	0.958025	0.0893083	0.966011	0.0621475	0.968238	0.217516	0.969662	0.191276					0.908038	0.469329			0.0754324	0.492347	0.956504	0.273334	0.957798	0.120152	0.960465	0.0950627	0.961854	0.310508	0.965352	0.278973					0.902406	0.535274			0.0492642	0.578663	0.957804	0.321326	0.939856	0.134883
0.940999	0.359765			0.140581	0.366555	0.958454	0.191161	0.957973	0.0891932	0.96595	0.0620325	0.968221	0.217401	0.969626	0.191046					0.90905	0.469329			0.0754338	0.492347	0.956487	0.273219	0.957759	0.120037	0.960419	0.0949476	0.96184	0.310392	0.965311	0.278628					0.902718	0.535044			0.0492647	0.578663	0.95779	0.321211	0.939807	0.134768
0.941265	0.35965			0.140587	0.366555	0.95843	0.191046	0.957921	0.0890781	0.965889	0.0619174	0.968205	0.217286	0.969591	0.190816					0.90901	0.469099			0.0754351	0.492347	0.956469	0.273104	0.957721	0.119922	0.960373	0.0948325	0.961827	0.310277	0.965297	0.278513					0.902894	0.535044			0.0492651	0.578663	0.957775	0.321096	0.939759	0.134653
0.94123	0.35942			0.140593	0.366555	0.958406	0.190931	0.957816	0.088848	0.965827	0.0618023	0.968172	0.217056	0.969573	0.190701					0.909192	0.468984			0.0754364	0.492347	0.956452	0.272989	0.957682	0.119807	0.960327	0.0947175	0.961813	0.310162	0.965283	0.278398					0.902856	0.534814			0.0492656	0.578663	0.957761	0.320981	0.939711	0.134538
0.941513	0.35942			0.140599	0.366555	0.95896	0.190931	0.957764	0.0887329	0.965766	0.0616872	0.968156	0.216941	0.969537	0.190471					0.909801	0.468984			0.0754378	0.492347	0.956434	0.272874	0.957643	0.119692	0.96028	0.0946024	0.961799	0.310047	0.965256	0.278168					0.903013	0.534699			0.0492661	0.578663	0.957746	0.320865	0.939662	0.134423
0.94146	0.359075			0.140606	0.366555	0.958936	0.190816	0.957711	0.0886178	0.965704	0.0615721	0.96814	0.216826	0.969519	0.190356					0.910371	0.468754			0.0754511	0.492347	0.956416	0.272759	0.957604	0.119576	0.960234	0.0944873	0.961772	0.309817	0.965242	0.278053					0.902994	0.534584			0.0492666	0.578663	0.957732	0.32075	0.939614	0.134308
0.941745	0.359075			0.140612	0.366555	0.958912	0.190701	0.957659	0.0885027	0.965642	0.061457	0.968638	0.216826	0.969484	0.190125					0.911495	0.468178			0.0754524	0.492347	0.956399	0.272644	0.957565	0.119461	0.960187	0.0943722	0.961758	0.309702	0.965614	0.277938					0.90403	0.534469			0.0492671	0.578663	0.957717	0.320635	0.939565	0.134193
0.942011	0.35896			0.140624	0.366555	0.958888	0.190586	0.957606	0.0883876	0.96558	0.0613419	0.968621	0.216711	0.969466	0.19001					0.911883	0.468063			0.0754537	0.492347	0.956381	0.272528	0.957525	0.119346	0.960141	0.0942571	0.961717	0.309357	0.9656	0.277823					0.904168	0.534239			0.0492676	0.578663	0.957703	0.32052	0.939516	0.134078
0.942279	0.358845			0.140631	0.366555	0.958864	0.190471	0.957553	0.0882725	0.965517	0.0612268	0.968589	0.216481	0.969448	0.189895					0.912088	0.468063			0.0754551	0.492347	0.956364	0.272413	0.957486	0.119231	0.961268	0.0942571	0.961704	0.309242	0.965586	0.277707					0.904502	0.534124			0.0492685	0.578663	0.957688	0.320405	0.939467	0.133962
0.942563	0.358845			0.140637	0.366555	0.958841	0.190356	0.9575	0.0881574	0.965455	0.0611118	0.968557	0.21625	0.96943	0.18978					0.912293	0.468063			0.0754564	0.492347	0.956346	0.272298	0.957447	0.119116	0.961222	0.094142	0.96169	0.309126	0.965572	0.277592					0.905189	0.534009			0.049269	0.578663	0.957674	0.32029	0.939418	0.133847
0.942529	0.358614			0.140643	0.366555	0.958817	0.190241	0.957447	0.0880424	0.965392	0.0609967	0.96854	0.216135	0.969412	0.189665					0.912497	0.468063			0.0754577	0.492347	0.956328	0.272183	0.957407	0.119001	0.961176	0.0940269	0.961662	0.308896	0.965545	0.277362					0.905823	0.533548			0.0492695	0.578663	0.957659	0.320175	0.939369	0.133732
0.942779	0.358384			0.140649	0.366555	0.958793	0.190125	0.957393	0.0879273	0.965328	0.0608816	0.968524	0.21602	0.969394	0.18955					0.913708	0.467948			0.0754591	0.492347	0.956293	0.271953	0.957368	0.118886	0.961131	0.0939118	0.961649	0.308781	0.965531	0.277247					0.906226	0.532743			0.0492704	0.578663	0.957645	0.32006	0.93932	0.133617
0.943065	0.358384			0.140655	0.366555	0.958769	0.19001	0.95734	0.0878122	0.965265	0.0607665	0.968508	0.215905	0.969376	0.189435					0.914286	0.467718			0.0754604	0.492347	0.956275	0.271838	0.957328	0.118771	0.961085	0.0937968	0.961621	0.308551	0.965517	0.277132					0.906207	0.532627			0.0492709	0.578663	0.95763	0.319945	0.939271	0.133502
0.94303	0.358154			0.140662	0.366555	0.958745	0.189895	0.957286	0.0876971	0.965201	0.0606514	0.968459	0.21556	0.969929	0.18932					0.914491	0.467718			0.0754617	0.492347	0.956258	0.271723	0.957289	0.118656	0.961039	0.0936817	0.961607	0.308436	0.965503	0.277017					0.906189	0.532512			0.0492714	0.578663	0.957615	0.31983	0.939222	0.133387
0.942978	0.357809			0.14068	0.366555	0.958721	0.18978	0.957233	0.087582	0.965138	0.0605363	0.968427	0.21533	0.969894	0.18909					0.914903	0.467718			0.075463	0.492347	0.95624	0.271608	0.957249	0.118541	0.962175	0.0936817	0.961594	0.308321	0.965476	0.276787					0.906526	0.532397			0.0492719	0.578663	0.957601	0.319715	0.939173	0.133272
0.942961	0.357694			0.140693	0.366555	0.958697	0.189665	0.957179	0.0874669	0.965074	0.0604212	0.96841	0.215215	0.969876	0.188975					0.914884	0.467603			0.0754644	0.492347	0.956222	0.271493	0.957209	0.118426	0.96213	0.0935666	0.96158	0.308206	0.965462	0.276672					0.907059	0.532397			0.0492724	0.578663	0.957586	0.319599	0.939935	0.133272
0.942909	0.357348			0.140705	0.366555	0.958673	0.18955	0.957125	0.0873518	0.965009	0.0603061	0.968394	0.2151	0.969858	0.188859					0.91509	0.467603			0.075467	0.492347	0.956204	0.271378	0.957169	0.118311	0.962085	0.0934515	0.961566	0.308091	0.965448	0.276557					0.908484	0.532397			0.0492729	0.578663	0.957572	0.319484	0.939886	0.133157
0.942892	0.357233			0.140711	0.366555	0.958649	0.189435	0.957071	0.0872367	0.964945	0.060191	0.968377	0.214984	0.96984	0.188744					0.915296	0.467603			0.0754684	0.492347	0.956187	0.271263	0.95713	0.118195	0.96204	0.0933364	0.961525	0.307745	0.965434	0.276441					0.908841	0.532397			0.0492738	0.578663	0.957557	0.319369	0.939837	0.133042
0.942857	0.357003			0.140718	0.366555	0.958625	0.18932	0.957016	0.0871216	0.96488	0.060076	0.968361	0.214869	0.969822	0.188629					0.915502	0.467603			0.0754697	0.492347	0.956169	0.271147	0.95709	0.11808	0.961995	0.0932213	0.961511	0.30763	0.965406	0.276211					0.90893	0.531822			0.0492743	0.578663	0.957542	0.319254	0.940602	0.133042
0.943144	0.357003			0.140724	0.366555	0.958601	0.189205	0.956962	0.0870066	0.964815	0.0599609	0.968345	0.214754	0.969805	0.188514					0.915877	0.467373			0.075471	0.492347	0.956151	0.271032	0.957049	0.117965	0.96195	0.0931062	0.961497	0.307515	0.965392	0.276096					0.909467	0.531822			0.0492753	0.578663	0.957528	0.319139	0.941368	0.133042
0.943413	0.356888			0.14073	0.366555	0.958576	0.18909	0.956907	0.0868915	0.96475	0.0598458	0.968328	0.214639	0.969769	0.188284					0.916065	0.467257			0.0754724	0.492347	0.956539	0.271032	0.957009	0.11785	0.961905	0.0929911	0.961483	0.3074	0.965378	0.275981					0.910309	0.531477			0.0492758	0.578663	0.957513	0.319024	0.94132	0.132927
0.943701	0.356888			0.140736	0.366555	0.958552	0.188975	0.956853	0.0867764	0.964684	0.0597307	0.968312	0.214524	0.969715	0.187939					0.916685	0.467257			0.0754737	0.492347	0.956522	0.270917	0.956969	0.117735	0.961859	0.0928761	0.961469	0.307285	0.965364	0.275866					0.910669	0.531477			0.0492762	0.578663	0.957498	0.318909	0.942088	0.132927
0.943632	0.356428			0.140742	0.366555	0.958528	0.188859	0.956798	0.0866613	0.964618	0.0596156	0.968279	0.214294	0.969697	0.187824					0.917081	0.467142			0.075475	0.492347	0.956504	0.270802	0.956929	0.11762	0.961814	0.092761	0.961455	0.30717	0.965351	0.275751					0.91119	0.531361			0.0492777	0.578663	0.957484	0.318794	0.942041	0.132812
0.943615	0.356313			0.140749	0.366555	0.958504	0.188744	0.956743	0.0865462	0.964552	0.0595005	0.968262	0.214179	0.969679	0.187709					0.917043	0.466912			0.0754764	0.492347	0.956893	0.270802	0.956888	0.117505	0.961768	0.0926459	0.961428	0.30694	0.965323	0.275521					0.911712	0.531246			0.0492782	0.578663	0.957469	0.318679	0.941946	0.132581
0.943598	0.356197			0.140755	0.366555	0.95848	0.188629	0.956688	0.0864311	0.964486	0.0593854	0.968246	0.214064	0.969625	0.187363					0.918081	0.466912			0.075479	0.492347	0.956876	0.270687	0.956848	0.11739	0.961722	0.0925308	0.9614	0.30671	0.965281	0.275176					0.912021	0.530901			0.0492787	0.578663	0.957454	0.318564	0.941899	0.132466
0.943885	0.356197			0.140767	0.366555	0.958455	0.188514	0.956633	0.086316	0.964419	0.0592703	0.968229	0.213949	0.970185	0.187248					0.919501	0.466682			0.0754804	0.492347	0.956858	0.270572	0.956808	0.117275	0.961677	0.0924157	0.961386	0.306595	0.965267	0.27506					0.912364	0.530786			0.0492791	0.578663	0.957439	0.318449	0.941851	0.132351
0.943851	0.355967			0.140773	0.366555	0.958431	0.188399	0.957854	0.086316	0.964353	0.0591553	0.968213	0.213834	0.970167	0.187133					0.920318	0.466567			0.0754817	0.492347	0.95684	0.270457	0.957707	0.117275	0.961631	0.0923006	0.961372	0.306479	0.965253	0.274945					0.913069	0.530671			0.0492796	0.578663	0.957425	0.318334	0.941803	0.132236
0.944139	0.355967			0.14078	0.366555	0.958407	0.188284	0.957801	0.0862009	0.964286	0.0590402	0.968179	0.213603	0.970149	0.187018					0.921729	0.466222			0.075483	0.492347	0.956823	0.270342	0.957667	0.11716	0.961585	0.0921855	0.961358	0.306364	0.965238	0.27483					0.913216	0.530441			0.0492801	0.578663	0.95741	0.318218	0.942576	0.132236
0.944122	0.355852			0.140792	0.366555	0.958382	0.188169	0.957746	0.0860859	0.964218	0.0589251	0.968163	0.213488	0.970096	0.186673					0.921903	0.465991			0.0754843	0.492347	0.956805	0.270227	0.957627	0.117045	0.961538	0.0920704	0.961344	0.306249	0.965224	0.274715					0.913759	0.530441			0.049282	0.578663	0.957395	0.318103	0.942529	0.132121
0.944088	0.355622			0.140798	0.366555	0.958358	0.188054	0.957638	0.0858557	0.964151	0.05881	0.968146	0.213373	0.970042	0.186328					0.921797	0.465301			0.0754857	0.492347	0.956788	0.270112	0.957587	0.116929	0.961492	0.0919553	0.96133	0.306134	0.965196	0.274485					0.914416	0.52998			0.0492825	0.578663	0.95738	0.317988	0.943303	0.132121
0.944071	0.355507			0.140805	0.366555	0.958333	0.187939	0.957584	0.0857406	0.964083	0.0586949	0.96813	0.213258	0.970024	0.186212					0.922532	0.46461			0.075487	0.492347	0.95677	0.269997	0.957547	0.116814	0.961446	0.0918403	0.961316	0.306019	0.965587	0.274485					0.914564	0.52975			0.049283	0.578663	0.957366	0.317873	0.943257	0.132006
0.944308	0.355162			0.140811	0.366555	0.958309	0.187824	0.957529	0.0856255	0.964015	0.0585798	0.968113	0.213143	0.969952	0.185752					0.923376	0.46461			0.0754883	0.492347	0.956752	0.269881	0.957507	0.116699	0.961399	0.0917252	0.961302	0.305904	0.965559	0.274255					0.914729	0.529635			0.0492835	0.578663	0.957351	0.317758	0.944033	0.132006
0.944274	0.354932			0.140817	0.366555	0.958284	0.187709	0.958763	0.0856255	0.963947	0.0584647	0.96808	0.212913	0.969934	0.185637					0.924857	0.46461			0.0754897	0.492347	0.956735	0.269766	0.957467	0.116584	0.96256	0.0917252	0.961622	0.305674	0.965545	0.27414					0.915224	0.52929			0.049284	0.578663	0.957336	0.317643	0.943987	0.131891
0.944189	0.354356			0.140823	0.366555	0.95826	0.187594	0.95871	0.0855104	0.963878	0.0583496	0.968063	0.212798	0.969916	0.185522					0.925476	0.464495			0.0754923	0.492347	0.956717	0.269651	0.957427	0.116469	0.962515	0.0916101	0.961594	0.305444	0.965531	0.274025					0.915936	0.529175			0.0492845	0.578663	0.957321	0.317528	0.943894	0.131661
0.944479	0.354356			0.14083	0.366555	0.958235	0.187478	0.958656	0.0853953	0.96381	0.0582345	0.968029	0.212568	0.969898	0.185407					0.925425	0.46415			0.0754937	0.492347	0.956699	0.269536	0.957386	0.116354	0.96247	0.091495	0.96158	0.305329	0.965517	0.27391					0.916484	0.529175			0.0492849	0.578663	0.957654	0.317528	0.943848	0.131546
0.944427	0.354011			0.140836	0.366555	0.958799	0.187478	0.958603	0.0852802	0.96374	0.0581195	0.968013	0.212453	0.969861	0.185177					0.926062	0.46415			0.075495	0.492347	0.956682	0.269421	0.957306	0.116124	0.962424	0.0913799	0.961566	0.305213	0.965503	0.273794					0.916451	0.528945			0.0492854	0.578663	0.957639	0.317413	0.943802	0.131431
0.944393	0.353781			0.140842	0.366555	0.958751	0.187248	0.959845	0.0852802	0.963671	0.0580044	0.967996	0.212337	0.969843	0.185062					0.926454	0.46392			0.0754963	0.492347	0.956664	0.269306	0.957265	0.116009	0.962379	0.0912648	0.961525	0.304868	0.965489	0.273679					0.916567	0.528484			0.0492859	0.578663	0.957624	0.317298	0.943755	0.131315
0.944376	0.353666			0.140848	0.366555	0.958726	0.187133	0.961089	0.0852802	0.963602	0.0578893	0.967962	0.212107	0.969807	0.184831					0.927076	0.463805			0.0754977	0.492347	0.956646	0.269191	0.957224	0.115894	0.962333	0.0911497	0.961511	0.304753	0.965475	0.273564					0.916916	0.528369			0.0492864	0.578663	0.957609	0.317183	0.943709	0.1312
0.944666	0.353666			0.140861	0.366555	0.958702	0.187018	0.961039	0.0851652	0.963532	0.0577742	0.967945	0.211992	0.969789	0.184716					0.927453	0.46346			0.075499	0.492347	0.956628	0.269076	0.957184	0.115779	0.962287	0.0910346	0.961497	0.304638	0.965461	0.273449					0.917616	0.528139			0.0492869	0.578663	0.957595	0.317068	0.943662	0.131085
0.945538	0.353666			0.140886	0.366555	0.958678	0.186903	0.960988	0.0850501	0.963462	0.0576591	0.967928	0.211877	0.969734	0.184371					0.92788	0.46346			0.075503	0.492347	0.956611	0.268961	0.957143	0.115663	0.963459	0.0910346	0.961483	0.304523	0.965419	0.273104					0.917984	0.528139			0.0492874	0.578663	0.95758	0.316952	0.943615	0.13097
0.945505	0.353435			0.140892	0.366555	0.958653	0.186788	0.960938	0.084935	0.963391	0.057544	0.967912	0.211762	0.969715	0.184256					0.928258	0.463114			0.0755043	0.492347	0.956593	0.268846	0.957102	0.115548	0.963415	0.0909196	0.961469	0.304408	0.965377	0.272759					0.917951	0.527909			0.0492878	0.578663	0.957565	0.316837	0.943568	0.130855
0.945746	0.35309			0.140904	0.366555	0.958629	0.186673	0.960887	0.0848199	0.96332	0.0574289	0.967895	0.211647	0.969679	0.184026					0.929314	0.462999			0.0755057	0.492347	0.956575	0.268731	0.957061	0.115433	0.96337	0.0908045	0.961804	0.304293	0.965363	0.272644					0.917918	0.527679			0.0492883	0.578663	0.95755	0.316722	0.944352	0.130855
0.945729	0.352975			0.14091	0.366555	0.958604	0.186558	0.960836	0.0847048	0.96325	0.0573138	0.967878	0.211532	0.969642	0.183796					0.929529	0.462999			0.075507	0.492347	0.956557	0.268615	0.95702	0.115318	0.963325	0.0906894	0.96179	0.304178	0.965334	0.272413					0.918654	0.527679			0.0492893	0.578663	0.957536	0.316607	0.944306	0.13074
0.946021	0.352975			0.140917	0.366555	0.95858	0.186443	0.960784	0.0845897	0.963178	0.0571988	0.967861	0.211417	0.969623	0.183681					0.930173	0.462999			0.0755097	0.492347	0.95654	0.2685	0.956979	0.115203	0.96328	0.0905743	0.962141	0.304178	0.965292	0.272068					0.919006	0.527564			0.0492936	0.578663	0.957869	0.316607	0.945092	0.13074
0.945971	0.35263			0.140923	0.366555	0.958555	0.186328	0.960733	0.0844746	0.963107	0.0570837	0.967844	0.211302	0.969605	0.183565					0.930819	0.462999			0.075511	0.492347	0.956522	0.268385	0.956938	0.115088	0.963235	0.0904592	0.962113	0.303948	0.965264	0.271838					0.920667	0.527564			0.0492941	0.578663	0.957854	0.316492	0.945046	0.130625
0.946263	0.35263			0.140929	0.366555	0.958531	0.186212	0.960682	0.0843595	0.963035	0.0569686	0.967827	0.211187	0.969586	0.18345					0.930939	0.462309			0.0755123	0.492347	0.956504	0.26827	0.956897	0.114973	0.96319	0.0903441	0.962085	0.303717	0.965249	0.271723					0.92082	0.527333			0.0492946	0.578663	0.95784	0.316377	0.945	0.13051
0.946247	0.352515			0.140935	0.366555	0.958506	0.186097	0.961892	0.0842444	0.962963	0.0568535	0.967793	0.210956	0.969568	0.183335					0.931411	0.461043			0.0755137	0.492347	0.956486	0.268155	0.956855	0.114858	0.963145	0.090229	0.962058	0.303487	0.965644	0.271723					0.920788	0.527103			0.0492951	0.578663	0.957825	0.316262	0.944954	0.130395
0.946197	0.352169			0.140942	0.366555	0.958482	0.185982	0.961842	0.0841294	0.962891	0.0567384	0.967776	0.210841	0.969549	0.18322					0.931379	0.460813			0.075515	0.492347	0.956468	0.26804	0.956814	0.114743	0.9631	0.0901139	0.96203	0.303257	0.965616	0.271493					0.921111	0.526758			0.0492956	0.578663	0.95781	0.316147	0.944908	0.13028
0.94618	0.352054			0.140948	0.366555	0.958457	0.185867	0.961792	0.0840143	0.962818	0.0566233	0.968271	0.210726	0.969531	0.183105					0.931596	0.460813			0.0755177	0.492347	0.95645	0.267925	0.956772	0.114628	0.963054	0.0899988	0.962016	0.303142	0.965588	0.271263					0.921667	0.526758			0.0492961	0.578663	0.957796	0.316032	0.944862	0.130165
0.946163	0.351939			0.140954	0.366555	0.958432	0.185752	0.961741	0.0838992	0.962745	0.0565082	0.968254	0.210611	0.969512	0.18299					0.931813	0.460813			0.075519	0.492347	0.956432	0.26781	0.956731	0.114513	0.963009	0.0898838	0.962002	0.303027	0.965574	0.271147					0.922782	0.526758			0.0492965	0.578663	0.957781	0.315917	0.945652	0.130165
0.946423	0.351709			0.14096	0.366555	0.958408	0.185637	0.961691	0.0837841	0.962672	0.0563931	0.968237	0.210496	0.969494	0.182875					0.932014	0.460697			0.0755203	0.492347	0.956414	0.267695	0.956689	0.114398	0.962963	0.0897687	0.961988	0.302912	0.96556	0.271032					0.92272	0.526298			0.049297	0.578663	0.957766	0.315802	0.946444	0.130165
0.946716	0.351709			0.140967	0.366555	0.958383	0.185522	0.96164	0.083669	0.962598	0.0562781	0.968187	0.210151	0.969475	0.18276					0.932417	0.460467			0.0755217	0.492347	0.956397	0.26758	0.956647	0.114282	0.962917	0.0896536	0.961974	0.302797	0.965546	0.270917					0.923061	0.526067			0.0492975	0.578663	0.958101	0.315802	0.946399	0.130049
0.94701	0.351709			0.140979	0.366555	0.958358	0.185407	0.961589	0.0835539	0.964497	0.0562781	0.96817	0.210036	0.969438	0.18253					0.932369	0.460122			0.0755243	0.492347	0.956379	0.267465	0.956606	0.114167	0.962871	0.0895385	0.96196	0.302682	0.965531	0.270802					0.923792	0.525952			0.049298	0.578663	0.958086	0.315687	0.946354	0.129934
0.94727	0.351479			0.140998	0.366555	0.958333	0.185292	0.961538	0.0834388	0.964427	0.056163	0.968136	0.209806	0.969419	0.182415					0.932571	0.460007			0.0755257	0.492347	0.956361	0.26735	0.956564	0.114052	0.962825	0.0894234	0.961947	0.302566	0.965517	0.270687					0.925101	0.525952			0.0492985	0.578663	0.958071	0.315571	0.946309	0.129819
0.947254	0.351364			0.14101	0.366555	0.958309	0.185177	0.961487	0.0833237	0.964356	0.0560479	0.968102	0.209575	0.9694	0.182299					0.932773	0.459892			0.075527	0.492347	0.956343	0.267234	0.956522	0.113937	0.962779	0.0893083	0.962285	0.302451	0.965503	0.270572					0.925041	0.525492			0.049299	0.578663	0.958057	0.315456	0.946264	0.129704
0.947238	0.351249			0.141017	0.366555	0.958284	0.185062	0.961436	0.0832087	0.964286	0.0559328	0.968085	0.20946	0.969382	0.182184					0.932757	0.459777			0.0755283	0.492347	0.956325	0.267119	0.95648	0.113822	0.962733	0.0891932	0.962271	0.302336	0.965489	0.270457					0.92501	0.525262			0.0492994	0.578663	0.958392	0.315456	0.946218	0.129589
0.947221	0.351134			0.141023	0.366555	0.958259	0.184946	0.961333	0.0829785	0.964215	0.0558177	0.968051	0.20923	0.969363	0.182069					0.932695	0.459316			0.0755297	0.492347	0.956307	0.267004	0.956438	0.113707	0.962687	0.0890781	0.962243	0.302106	0.965475	0.270342					0.925198	0.525262			0.0492999	0.578663	0.958377	0.315341	0.946173	0.129474
0.947156	0.350673			0.141029	0.366555	0.958234	0.184831	0.961282	0.0828634	0.964143	0.0557026	0.968034	0.209115	0.969344	0.181954					0.933474	0.458626			0.075531	0.492347	0.956289	0.266889	0.956395	0.113592	0.963885	0.0890781	0.96223	0.301991	0.965461	0.270227					0.925558	0.525147			0.0493004	0.578663	0.958362	0.315226	0.946128	0.129359
0.94745	0.350673			0.141048	0.366555	0.958209	0.184716	0.96123	0.0827483	0.966068	0.0557026	0.968017	0.209	0.969325	0.181839					0.933458	0.458511			0.0755323	0.492347	0.956271	0.266774	0.957323	0.113592	0.96384	0.0889631	0.962216	0.301876	0.965446	0.270112					0.926091	0.524917			0.0493009	0.578663	0.958348	0.315111	0.946083	0.129244
0.947745	0.350673			0.141054	0.366555	0.958184	0.184601	0.961178	0.0826332	0.966	0.0555875	0.968	0.208885	0.969306	0.181724					0.933662	0.458396			0.0755337	0.492347	0.956253	0.266659	0.957282	0.113477	0.963795	0.088848	0.962202	0.301761	0.965432	0.269997					0.926016	0.524341			0.0493014	0.578663	0.958333	0.314996	0.946037	0.129129
0.947729	0.350558			0.14106	0.366555	0.958159	0.184486	0.961126	0.0825181	0.965932	0.0554724	0.967983	0.20877	0.969287	0.181609					0.933865	0.458281			0.075535	0.492347	0.956235	0.266544	0.95724	0.113362	0.96375	0.0887329	0.962541	0.301646	0.965418	0.269881					0.926001	0.524226			0.0493019	0.578663	0.958319	0.314881	0.945992	0.129014
0.947712	0.350443			0.141067	0.366555	0.958134	0.184371	0.961074	0.082403	0.965863	0.0553573	0.967966	0.208655	0.969269	0.181494					0.934053	0.45805			0.0755363	0.492347	0.956216	0.266429	0.957198	0.113247	0.963705	0.0886178	0.962514	0.301416	0.965404	0.269766					0.925986	0.524111			0.0493023	0.578663	0.958304	0.314766	0.945946	0.128899
0.947926	0.349868			0.141079	0.366555	0.958109	0.184256	0.961022	0.082288	0.965795	0.0552423	0.967949	0.20854	0.96925	0.181379					0.934022	0.45782			0.0755377	0.492347	0.956198	0.266314	0.957157	0.113132	0.963659	0.0885027	0.962486	0.301185	0.965389	0.269651					0.925971	0.523996			0.0493028	0.578663	0.95829	0.314651	0.9459	0.128784
0.94791	0.349753			0.141085	0.366555	0.958084	0.184141	0.960969	0.0821729	0.965726	0.0551272	0.967932	0.208424	0.969212	0.181149					0.933991	0.45759			0.075539	0.492347	0.95618	0.266199	0.957115	0.113016	0.963614	0.0883876	0.962459	0.300955	0.965375	0.269536					0.926507	0.523766			0.0493033	0.578663	0.958275	0.314536	0.945854	0.128668
0.947845	0.349292			0.141092	0.366555	0.958034	0.183911	0.962264	0.0821729	0.965657	0.0550121	0.968449	0.208424	0.969193	0.181033					0.934211	0.45759			0.0755403	0.492347	0.956162	0.266084	0.957073	0.112901	0.963568	0.0882725	0.962445	0.30084	0.965361	0.269421					0.927028	0.52342			0.0493038	0.578663	0.95826	0.314421	0.945809	0.128553
0.948093	0.348947			0.141104	0.366555	0.958008	0.183796	0.962213	0.0820578	0.965587	0.054897	0.968432	0.208309	0.969174	0.180918					0.934195	0.457475			0.0755417	0.492347	0.956144	0.265968	0.957031	0.112786	0.963522	0.0881574	0.962417	0.30061	0.965318	0.269076					0.927462	0.522385			0.0493043	0.578663	0.958246	0.314305	0.945763	0.128438
0.948389	0.348947			0.14111	0.366555	0.957983	0.183681	0.962162	0.0819427	0.965517	0.0547819	0.968415	0.208194	0.969136	0.180688					0.93418	0.45736			0.075543	0.492347	0.956126	0.265853	0.956989	0.112671	0.964736	0.0881574	0.962403	0.300495	0.965304	0.268961					0.927433	0.522154			0.0493048	0.578663	0.958231	0.31419	0.945717	0.128323
0.948357	0.348717			0.141117	0.366555	0.957958	0.183565	0.962111	0.0818276	0.965447	0.0546668	0.968399	0.208079	0.969117	0.180573					0.934384	0.457245			0.0755443	0.492347	0.956108	0.265738	0.956947	0.112556	0.964691	0.0880424	0.962389	0.30038	0.965289	0.268846					0.927622	0.522154			0.0493052	0.578663	0.958202	0.31396	0.945671	0.128208
0.948654	0.348717			0.141123	0.366555	0.957933	0.18345	0.96206	0.0817125	0.965377	0.0545517	0.968382	0.207964	0.969098	0.180458					0.934353	0.457015			0.0755457	0.492347	0.956089	0.265623	0.956905	0.112441	0.964646	0.0879273	0.962376	0.300265	0.965275	0.268731					0.927797	0.522039			0.0493067	0.578663	0.958187	0.313845	0.945624	0.128093
0.948638	0.348602			0.141129	0.366555	0.957907	0.183335	0.962008	0.0815974	0.965306	0.0544366	0.968365	0.207849	0.969697	0.180458					0.934557	0.4569			0.075547	0.492347	0.956071	0.265508	0.957843	0.112441	0.964602	0.0878122	0.962362	0.30015	0.965261	0.268615					0.928323	0.521694			0.0493072	0.578663	0.958172	0.31373	0.946429	0.128093
0.948573	0.348141			0.141135	0.366555	0.957882	0.18322	0.961957	0.0814823	0.965235	0.0543216	0.968884	0.207849	0.969678	0.180343					0.934527	0.456669			0.0755483	0.492347	0.956053	0.265393	0.957802	0.112326	0.964557	0.0876971	0.962717	0.30015	0.965246	0.2685					0.928893	0.521694			0.0493077	0.578663	0.958158	0.313615	0.947234	0.128093
0.948541	0.347911			0.141142	0.366555	0.957857	0.183105	0.961905	0.0813672	0.967213	0.0543216	0.968834	0.207504	0.969659	0.180228					0.934511	0.456554			0.0755497	0.492347	0.956035	0.265278	0.95776	0.112211	0.964512	0.087582	0.962689	0.299919	0.965203	0.268155					0.929069	0.521579			0.0493081	0.578663	0.958143	0.3135	0.947189	0.127978
0.948525	0.347796			0.141148	0.366555	0.957831	0.18299	0.961853	0.0812522	0.969199	0.0543216	0.968817	0.207389	0.969641	0.180113					0.934701	0.456324			0.075551	0.492347	0.955998	0.265048	0.957719	0.112096	0.964467	0.0874669	0.962676	0.299804	0.965189	0.26804					0.92904	0.521349			0.0493086	0.578663	0.958128	0.313385	0.947144	0.127863
0.948428	0.347106			0.141154	0.366555	0.957806	0.182875	0.961801	0.0811371	0.969136	0.0542065	0.968784	0.207158	0.969622	0.179998					0.93467	0.456094			0.0755523	0.492347	0.95598	0.264933	0.957677	0.111981	0.964422	0.0873518	0.962648	0.299574	0.965174	0.267925					0.929731	0.520773			0.0493091	0.578663	0.958113	0.31327	0.947099	0.127748
0.948395	0.346875			0.14116	0.366555	0.95778	0.18276	0.961749	0.081022	0.969072	0.0540914	0.968767	0.207043	0.969584	0.179768					0.934624	0.455749			0.0755537	0.492347	0.955962	0.264818	0.957635	0.111866	0.964377	0.0872367	0.962977	0.299344	0.965131	0.26758					0.930099	0.520658			0.0493096	0.578663	0.958099	0.313155	0.947908	0.127748
0.948379	0.34676			0.141167	0.366555	0.957755	0.182645	0.961696	0.0809069	0.969008	0.0539763	0.96875	0.206928	0.969565	0.179652					0.934829	0.455634			0.075555	0.492347	0.956359	0.264818	0.957594	0.11175	0.964331	0.0871216	0.963333	0.299344	0.965116	0.267465					0.930084	0.520543			0.0493101	0.578663	0.958084	0.313039	0.947863	0.127633
0.948363	0.346645			0.141173	0.366555	0.957729	0.18253	0.961644	0.0807918	0.968944	0.0538612	0.968716	0.206698	0.970149	0.179537					0.934813	0.455518			0.0755577	0.492347	0.956341	0.264702	0.957552	0.111635	0.964286	0.0870066	0.96332	0.299229	0.965087	0.267234					0.930261	0.520428			0.049311	0.578663	0.958069	0.312924	0.948674	0.127633
0.94833	0.346415			0.141179	0.366555	0.957704	0.182415	0.961591	0.0806767	0.96888	0.0537461	0.968683	0.206468	0.970131	0.179422					0.934767	0.455173			0.0755603	0.492347	0.956323	0.264587	0.95751	0.11152	0.96424	0.0868915	0.963306	0.299114	0.965073	0.267119					0.93041	0.520083			0.0493115	0.578663	0.958054	0.312809	0.949486	0.127633
0.948298	0.346185			0.141185	0.366555	0.957678	0.182299	0.961538	0.0805616	0.968815	0.053631	0.968666	0.206353	0.970112	0.179307					0.934736	0.454943			0.075567	0.492347	0.956305	0.264472	0.957468	0.111405	0.964194	0.0867764	0.963265	0.298769	0.965058	0.267004					0.930381	0.519853			0.049312	0.578663	0.958039	0.312694	0.9503	0.127633
0.948281	0.34607			0.141192	0.366555	0.957653	0.182184	0.961486	0.0804465	0.96875	0.0535159	0.968649	0.206238	0.970093	0.179192					0.934927	0.454713			0.0755684	0.492347	0.956286	0.264357	0.957426	0.11129	0.964149	0.0866613	0.963252	0.298653	0.965044	0.266889					0.930309	0.519277			0.0493125	0.578663	0.958025	0.312579	0.950257	0.127518
0.948564	0.345955			0.141198	0.366555	0.957627	0.182069	0.961433	0.0803315	0.968685	0.0534009	0.968615	0.206008	0.970056	0.178962					0.934865	0.454253			0.0755697	0.492347	0.956268	0.264242	0.957384	0.111175	0.964103	0.0865462	0.963238	0.298538	0.965029	0.266774					0.930444	0.518817			0.049313	0.578663	0.95801	0.312464	0.950215	0.127402
0.948532	0.345724			0.14121	0.366555	0.957601	0.181954	0.961379	0.0802164	0.968619	0.0532858	0.969139	0.206008	0.970037	0.178847					0.935346	0.452871			0.075571	0.492347	0.95625	0.264127	0.957341	0.11106	0.964056	0.0864311	0.963211	0.298308	0.965015	0.266659					0.930622	0.518702			0.0493135	0.578663	0.957995	0.312349	0.950172	0.127287
0.948515	0.345609			0.141217	0.366555	0.957576	0.181839	0.961326	0.0801013	0.968553	0.0531707	0.969122	0.205893	0.97	0.178617					0.93533	0.452756			0.0755724	0.492347	0.956232	0.264012	0.957299	0.110945	0.96401	0.086316	0.963197	0.298193	0.965	0.266544					0.930579	0.518357			0.0493139	0.578663	0.95798	0.312234	0.950129	0.127172
0.948783	0.345379			0.141223	0.366555	0.95755	0.181724	0.961272	0.0799862	0.968487	0.0530556	0.969089	0.205662	0.969981	0.178502					0.935775	0.452756			0.0755737	0.492347	0.956214	0.263897	0.957256	0.11083	0.963964	0.0862009	0.963183	0.298078	0.964985	0.266429					0.930949	0.518241			0.0493144	0.578663	0.957965	0.312119	0.950086	0.127057
0.948685	0.344689			0.141229	0.366555	0.957498	0.181494	0.961219	0.0798711	0.968421	0.0529405	0.969055	0.205432	0.969962	0.178386					0.935983	0.452641			0.075575	0.492347	0.956195	0.263782	0.957214	0.110715	0.963918	0.0860859	0.963142	0.297733	0.964971	0.266314					0.930906	0.517896			0.0493154	0.578663	0.957951	0.312004	0.950043	0.126942
0.948669	0.344574			0.141235	0.366555	0.957473	0.181379	0.962552	0.0798711	0.968354	0.0528254	0.969039	0.205317	0.969944	0.178271					0.935907	0.452066			0.0755764	0.492347	0.956177	0.263667	0.957171	0.1106	0.963871	0.0859708	0.963128	0.297618	0.964956	0.266199					0.931084	0.517781			0.0493164	0.578663	0.957936	0.311889	0.950862	0.126942
0.948637	0.344343			0.141242	0.366555	0.957447	0.181264	0.9625	0.079756	0.968288	0.0527103	0.969005	0.205087	0.969906	0.178041					0.93613	0.452066			0.0755777	0.492347	0.956159	0.263552	0.957129	0.110485	0.963824	0.0858557	0.963115	0.297503	0.964927	0.265968					0.931056	0.517551			0.0493168	0.578663	0.957921	0.311774	0.95082	0.126827
0.948921	0.344228			0.141248	0.366555	0.958029	0.181264	0.962448	0.0796409	0.96822	0.0525952	0.968988	0.204972	0.969887	0.177926					0.936338	0.451951			0.075579	0.492347	0.95614	0.263437	0.957086	0.110369	0.963777	0.0857406	0.963087	0.297272	0.964912	0.265853					0.931234	0.517436			0.0493173	0.578663	0.957906	0.311658	0.950777	0.126712
0.948889	0.343998			0.141254	0.366555	0.958004	0.181149	0.962396	0.0795258	0.968153	0.0524801	0.968971	0.204857	0.969868	0.177811					0.936307	0.451721			0.0755817	0.492347	0.956122	0.263321	0.957043	0.110254	0.963731	0.0856255	0.96306	0.297042	0.964898	0.265738					0.931192	0.517091			0.0493183	0.578663	0.957891	0.311543	0.950735	0.126597
0.948873	0.343883			0.141267	0.366555	0.957978	0.181033	0.962343	0.0794107	0.968085	0.0523651	0.968954	0.204742	0.969849	0.177696					0.936262	0.451375			0.075583	0.492347	0.956104	0.263206	0.957	0.110139	0.963684	0.0855104	0.963046	0.296927	0.964883	0.265623					0.931564	0.516975			0.0493188	0.578663	0.957876	0.311428	0.950692	0.126482
0.948856	0.343768			0.141273	0.366555	0.957952	0.180918	0.963687	0.0794107	0.968017	0.05225	0.968937	0.204627	0.96983	0.177581					0.936679	0.451145			0.0755844	0.492347	0.956085	0.263091	0.956957	0.110024	0.963636	0.0853953	0.963018	0.296697	0.964868	0.265508					0.931729	0.516745			0.0493197	0.578663	0.957861	0.311313	0.950649	0.126367
0.949142	0.343653			0.141279	0.366555	0.957927	0.180803	0.963636	0.0792957	0.967949	0.0521349	0.96892	0.204511	0.969792	0.177351					0.936633	0.4508			0.0755857	0.492347	0.956067	0.262976	0.956914	0.109909	0.963589	0.0852802	0.963004	0.296582	0.964854	0.265393					0.931686	0.5164			0.0493202	0.578663	0.957846	0.311198	0.950607	0.126252
0.949395	0.343308			0.141292	0.366555	0.957901	0.180688	0.963585	0.0791806	0.96788	0.0520198	0.968886	0.204281	0.969735	0.177005					0.936827	0.45057			0.075587	0.492347	0.956049	0.262861	0.956871	0.109794	0.964844	0.0852802	0.962991	0.296467	0.964839	0.265278					0.931851	0.51617			0.0493212	0.578663	0.957831	0.311083	0.951431	0.126252
0.95059	0.343193			0.141311	0.366555	0.957875	0.180573	0.963534	0.0790655	0.967811	0.0519047	0.968835	0.203936	0.969716	0.17689					0.936797	0.45034			0.0755884	0.492347	0.95603	0.262746	0.956827	0.109679	0.964798	0.0851652	0.962949	0.296122	0.964824	0.265163					0.931837	0.516055			0.0493217	0.578663	0.957816	0.310968	0.951389	0.126136
0.951378	0.337783			0.141317	0.366555	0.95785	0.180458	0.963483	0.0789504	0.967742	0.0517896	0.968784	0.203591	0.969697	0.176775					0.9369	0.449419			0.0755897	0.492347	0.956012	0.262631	0.956784	0.109564	0.964752	0.0850501	0.962935	0.296006	0.964795	0.264933					0.931809	0.515825			0.0493222	0.578663	0.957801	0.310853	0.951347	0.126021
0.95133	0.337438			0.141323	0.366555	0.957824	0.180343	0.963432	0.0788353	0.967672	0.0516745	0.968733	0.203245	0.969678	0.17666					0.93687	0.449189			0.0755911	0.492347	0.955993	0.262516	0.95674	0.109449	0.964706	0.084935	0.962921	0.295891	0.96478	0.264818					0.931988	0.51571			0.0493226	0.578663	0.957786	0.310738	0.951304	0.125906
0.951267	0.336978			0.141329	0.366555	0.957798	0.180228	0.96338	0.0787202	0.967603	0.0515594	0.968716	0.20313	0.969639	0.17643					0.9375	0.448843			0.0755924	0.492347	0.955975	0.262401	0.957704	0.109449	0.96466	0.0848199	0.962907	0.295776	0.964765	0.264702					0.931946	0.515364			0.0493231	0.578663	0.957771	0.310623	0.951262	0.125791
0.95122	0.336633			0.141336	0.366555	0.957772	0.180113	0.963329	0.0786051	0.967532	0.0514444	0.968681	0.2029	0.96962	0.176315					0.937485	0.448728			0.0755951	0.492347	0.955956	0.262286	0.957661	0.109334	0.964613	0.0847048	0.962894	0.295661	0.96475	0.264587					0.932112	0.515134			0.0493236	0.578663	0.957756	0.310508	0.95122	0.125676
0.951204	0.336517			0.141342	0.366555	0.958359	0.180113	0.963277	0.07849	0.967462	0.0513293	0.968664	0.202785	0.969582	0.176085					0.93741	0.448153			0.0755964	0.492347	0.955938	0.262171	0.957619	0.109219	0.964567	0.0845897	0.962866	0.295431	0.964736	0.264472					0.932444	0.514674			0.0493241	0.578663	0.957741	0.310392	0.951177	0.125561
0.951513	0.336517			0.141348	0.366555	0.958333	0.179998	0.963225	0.078375	0.967391	0.0512142	0.96863	0.202555	0.970197	0.176085					0.937605	0.447923			0.0755977	0.492347	0.955919	0.262055	0.957576	0.109103	0.96452	0.0844746	0.962852	0.295316	0.964721	0.264357					0.933013	0.514559			0.0493246	0.578663	0.957726	0.310277	0.951134	0.125446
0.951497	0.336402			0.141355	0.366555	0.958308	0.179883	0.963173	0.0782599	0.96732	0.0510991	0.968612	0.20244	0.970178	0.17597					0.937801	0.447692			0.0755991	0.492347	0.955901	0.26194	0.957533	0.108988	0.964474	0.0843595	0.962838	0.295201	0.964706	0.264242					0.932985	0.514328			0.0493251	0.578663	0.957711	0.310162	0.951092	0.125331
0.951482	0.336287			0.141361	0.366555	0.958282	0.179768	0.964539	0.0782599	0.967249	0.050984	0.968595	0.202325	0.970159	0.175855					0.938013	0.447577			0.0756004	0.492347	0.955882	0.261825	0.95749	0.108873	0.964427	0.0842444	0.96281	0.294971	0.964691	0.264127					0.933138	0.513983			0.0493256	0.578663	0.957696	0.310047	0.951049	0.125216
0.951275	0.334791			0.141367	0.366555	0.958257	0.179652	0.964489	0.0781448	0.967177	0.0508689	0.968578	0.20221	0.97014	0.175739					0.937968	0.447232			0.0756017	0.492347	0.955864	0.26171	0.957447	0.108758	0.96438	0.0841294	0.962796	0.294856	0.964676	0.264012					0.933068	0.513408			0.049326	0.578663	0.957681	0.309932	0.951006	0.125101
0.951571	0.334676			0.141373	0.366555	0.958231	0.179537	0.964438	0.0780297	0.967105	0.0507538	0.968543	0.20198	0.970121	0.175624					0.937953	0.447117			0.0756031	0.492347	0.955845	0.261595	0.957404	0.108643	0.964333	0.0840143	0.962768	0.294625	0.964661	0.263897					0.933124	0.512257			0.0493265	0.578663	0.957666	0.309817	0.950963	0.124986
0.951555	0.334561			0.141392	0.366555	0.958205	0.179422	0.964387	0.0779146	0.967033	0.0506387	0.968526	0.201864	0.970064	0.175279					0.938119	0.446657			0.0756044	0.492347	0.955827	0.26148	0.95736	0.108528	0.964286	0.0838992	0.962726	0.29428	0.964646	0.263782					0.933655	0.511797			0.049327	0.578663	0.957651	0.309702	0.95092	0.124871
0.952178	0.334561			0.141398	0.366555	0.95818	0.179307	0.965763	0.0779146	0.96696	0.0505237	0.968508	0.201749	0.970682	0.175279					0.938075	0.446311			0.0756071	0.492347	0.955808	0.261365	0.957317	0.108413	0.964238	0.0837841	0.962698	0.29405	0.964632	0.263667					0.933641	0.511681			0.0493275	0.578663	0.957636	0.309587	0.950877	0.124755
0.952475	0.334446			0.141411	0.366555	0.958154	0.179192	0.965714	0.0777995	0.966887	0.0504086	0.968491	0.201634	0.970663	0.175164					0.93806	0.446196			0.0756098	0.492347	0.955789	0.26125	0.957274	0.108298	0.964191	0.083669	0.962684	0.293935	0.964602	0.263437					0.933824	0.511566			0.049328	0.578663	0.957621	0.309472	0.950834	0.12464
0.952459	0.334331			0.141417	0.366555	0.958744	0.179192	0.965665	0.0776844	0.966814	0.0502935	0.968473	0.201519	0.970645	0.175049					0.938726	0.446081			0.0756111	0.492347	0.955771	0.261135	0.95723	0.108183	0.964143	0.0835539	0.96267	0.29382	0.964587	0.263321					0.933782	0.511221			0.0493294	0.578663	0.957606	0.309357	0.950791	0.124525
0.952771	0.334331			0.141424	0.366555	0.958718	0.179077	0.965616	0.0775693	0.966741	0.0501784	0.968456	0.201404	0.970626	0.174934					0.938711	0.445966			0.0756124	0.492347	0.955752	0.26102	0.957187	0.108068	0.964096	0.0834388	0.962656	0.293705	0.964572	0.263206					0.933754	0.510991			0.0493304	0.578663	0.957591	0.309242	0.950748	0.12441
0.95274	0.334101			0.14143	0.366555	0.958693	0.178962	0.965567	0.0774543	0.966667	0.0500633	0.968421	0.201174	0.970607	0.174819					0.93885	0.445276			0.0756138	0.492347	0.955734	0.260905	0.957143	0.107953	0.964048	0.0833237	0.962627	0.293475	0.964557	0.263091					0.933936	0.510876			0.0493309	0.578663	0.957576	0.309126	0.951585	0.12441
0.952725	0.333985			0.141436	0.366555	0.958667	0.178847	0.966954	0.0774543	0.966592	0.0499482	0.968404	0.201059	0.970588	0.174704					0.939063	0.445161			0.0756178	0.492347	0.955715	0.26079	0.957099	0.107837	0.964	0.0832087	0.962599	0.293244	0.964949	0.262976					0.934119	0.510761			0.0493314	0.578663	0.957561	0.309011	0.951542	0.124295
0.952694	0.333755			0.141449	0.366555	0.958642	0.178732	0.966906	0.0773392	0.966518	0.0498331	0.968386	0.200944	0.970551	0.174473					0.938929	0.444125			0.0756191	0.492347	0.956118	0.26079	0.957055	0.107722	0.963952	0.0830936	0.962557	0.292899	0.96492	0.262746					0.934485	0.510531			0.0493318	0.578663	0.957545	0.308896	0.951499	0.12418
0.952678	0.33364			0.141455	0.366555	0.958616	0.178617	0.966859	0.0772241	0.966443	0.049718	0.968368	0.200829	0.970532	0.174358					0.938885	0.443779			0.0756204	0.492347	0.9561	0.260674	0.957011	0.107607	0.963904	0.0829785	0.962543	0.292784	0.964905	0.262631					0.934471	0.510415			0.0493323	0.578663	0.95753	0.308781	0.952339	0.12418
0.952647	0.33341			0.141468	0.366555	0.958591	0.178502	0.966811	0.077109	0.966368	0.0496029	0.968333	0.200598	0.970513	0.174243					0.938855	0.443549			0.0756218	0.492347	0.956081	0.260559	0.956967	0.107492	0.963855	0.0828634	0.962528	0.292669	0.96489	0.262516					0.93443	0.51007			0.0493328	0.578663	0.957515	0.308666	0.95318	0.12418
0.952945	0.333295			0.141474	0.366555	0.958565	0.178386	0.966763	0.0769939	0.966292	0.0494879	0.968298	0.200368	0.970494	0.174128					0.93884	0.443434			0.0756245	0.492347	0.956063	0.260444	0.956923	0.107377	0.963807	0.0827483	0.962893	0.292669	0.964875	0.262401					0.934402	0.50984			0.0493338	0.578663	0.9575	0.308551	0.953139	0.124065
0.95293	0.33318			0.14148	0.366555	0.95854	0.178271	0.966715	0.0768788	0.966216	0.0493728	0.968263	0.200138	0.970456	0.173898					0.939054	0.443319			0.0756258	0.492347	0.956044	0.260329	0.957906	0.107377	0.963758	0.0826332	0.962865	0.292439	0.96486	0.262286					0.93436	0.509495			0.0493343	0.578663	0.957485	0.308436	0.953097	0.12395
0.953243	0.33318			0.141493	0.366555	0.958514	0.178156	0.966667	0.0767637	0.96614	0.0492577	0.968245	0.200023	0.970418	0.173668					0.939283	0.443319			0.0756271	0.492347	0.956025	0.260214	0.95889	0.107377	0.96371	0.0825181	0.962837	0.292209	0.964845	0.262171					0.934347	0.50938			0.0493347	0.578663	0.95747	0.308321	0.953056	0.123835
0.953228	0.333065			0.141499	0.366555	0.958488	0.178041	0.966618	0.0766486	0.966063	0.0491426	0.968227	0.199908	0.970399	0.173553					0.939268	0.443204			0.0756285	0.492347	0.956007	0.260099	0.958848	0.107262	0.963661	0.082403	0.962808	0.291978	0.964831	0.262055					0.9347	0.509034			0.0493352	0.578663	0.957454	0.308206	0.953014	0.12372
0.953213	0.33295			0.141505	0.366555	0.958462	0.177926	0.96657	0.0765335	0.965986	0.0490275	0.96821	0.199793	0.970361	0.173323					0.939239	0.442974			0.0756298	0.492347	0.955988	0.259984	0.958805	0.107147	0.963612	0.082288	0.962766	0.291633	0.964801	0.261825					0.934686	0.508919			0.0493357	0.578663	0.957439	0.308091	0.952972	0.123605
0.953197	0.332835			0.141512	0.366555	0.958437	0.177811	0.966521	0.0764185	0.965909	0.0489124	0.968174	0.199563	0.970986	0.173323					0.939379	0.442283			0.0756311	0.492347	0.95597	0.259869	0.958763	0.107032	0.963563	0.0821729	0.962752	0.291518	0.964786	0.26171					0.93504	0.508574			0.0493367	0.578663	0.957424	0.307976	0.952931	0.123489
0.953166	0.332604			0.141518	0.366555	0.958411	0.177696	0.966472	0.0763034	0.965831	0.0487973	0.968156	0.199448	0.970968	0.173208					0.939579	0.442053			0.0756325	0.492347	0.956374	0.259869	0.95872	0.106917	0.963514	0.0820578	0.962738	0.291403	0.965195	0.26171					0.935013	0.508344			0.0493372	0.578663	0.957409	0.307861	0.952889	0.123374
0.953151	0.332489			0.141524	0.366555	0.958385	0.177581	0.966423	0.0761883	0.965753	0.0486822	0.968139	0.199332	0.970949	0.173092					0.939535	0.441708			0.0756338	0.492347	0.956356	0.259754	0.958678	0.106802	0.963464	0.0819427	0.962723	0.291288	0.96518	0.261595					0.934999	0.508229			0.0493377	0.578663	0.957393	0.307745	0.952847	0.123259
0.953135	0.332374			0.14153	0.366555	0.958359	0.177466	0.966374	0.0760732	0.965675	0.0485672	0.968103	0.199102	0.97093	0.172977					0.939765	0.441708			0.0756352	0.492347	0.956337	0.259639	0.958592	0.106572	0.963415	0.0818276	0.962709	0.291173	0.965166	0.26148					0.93482	0.506733			0.0493381	0.578663	0.957378	0.30763	0.952805	0.123144
0.95312	0.332259			0.141537	0.366555	0.958333	0.177351	0.966325	0.0759581	0.965596	0.0484521	0.968085	0.198987	0.970911	0.172862					0.939735	0.441478			0.0756365	0.492347	0.956319	0.259524	0.958549	0.106456	0.963365	0.0817125	0.962695	0.291058	0.965151	0.261365					0.934792	0.506502			0.0493391	0.578663	0.957363	0.307515	0.952763	0.123029
0.953104	0.332144			0.141543	0.366555	0.958307	0.177236	0.966276	0.075843	0.965517	0.048337	0.968067	0.198872	0.970893	0.172747					0.939907	0.441017			0.0756378	0.492347	0.9563	0.259408	0.958506	0.106341	0.963315	0.0815974	0.962667	0.290827	0.965136	0.26125					0.935175	0.506387			0.0493396	0.578663	0.957348	0.3074	0.952721	0.122914
0.953404	0.332029			0.141549	0.366555	0.958281	0.17712	0.966226	0.0757279	0.965438	0.0482219	0.968049	0.198757	0.970874	0.172632					0.939848	0.440557			0.0756392	0.492347	0.956282	0.259293	0.959502	0.106341	0.963265	0.0814823	0.962652	0.290712	0.965121	0.261135					0.935347	0.506157			0.0493401	0.578663	0.957332	0.307285	0.952679	0.122799
0.953358	0.331684			0.141556	0.366555	0.958255	0.177005	0.966176	0.0756128	0.965358	0.0481068	0.968031	0.198642	0.970855	0.172517					0.939818	0.440327			0.0756405	0.492347	0.956263	0.259178	0.959459	0.106226	0.963215	0.0813672	0.962624	0.290482	0.965106	0.26102					0.935236	0.505237			0.0493406	0.578663	0.957317	0.30717	0.952636	0.122684
0.953342	0.331569			0.141562	0.366555	0.958229	0.17689	0.967552	0.0754978	0.965278	0.0479917	0.968013	0.198527	0.970836	0.172402					0.939789	0.440097			0.0756432	0.492347	0.956245	0.259063	0.959417	0.106111	0.963165	0.0812522	0.96261	0.290367	0.965092	0.260905					0.935422	0.505121			0.049341	0.578663	0.957302	0.307055	0.952594	0.122569
0.953627	0.331338			0.141568	0.366555	0.958203	0.176775	0.967504	0.0753827	0.965197	0.0478766	0.967978	0.198297	0.970817	0.172287					0.939759	0.439866			0.0756445	0.492347	0.956226	0.258948	0.959375	0.105996	0.963115	0.0811371	0.962595	0.290252	0.965077	0.26079					0.93527	0.503855			0.0493415	0.578663	0.957286	0.30694	0.952551	0.122454
0.953596	0.331108			0.141574	0.366555	0.958177	0.17666	0.967456	0.0752676	0.965116	0.0477615	0.967942	0.198067	0.970798	0.172172					0.94064	0.439521			0.0756459	0.492347	0.956207	0.258833	0.960375	0.105996	0.964432	0.0811371	0.962567	0.290022	0.965062	0.260674					0.935429	0.50351			0.049342	0.578663	0.957271	0.306825	0.952509	0.122339
0.953581	0.330993			0.141581	0.366555	0.958151	0.176545	0.967407	0.0751525	0.965035	0.0476464	0.967923	0.197951	0.970779	0.172057					0.940567	0.438946			0.0756472	0.492347	0.956189	0.258718	0.960334	0.105881	0.964384	0.081022	0.962524	0.289677	0.965032	0.260444					0.935546	0.50282			0.0493425	0.578663	0.957256	0.30671	0.952466	0.122224
0.953566	0.330878			0.141587	0.366555	0.958125	0.17643	0.967359	0.0750374	0.964953	0.0475314	0.967887	0.197721	0.97076	0.171942					0.940538	0.438716			0.0756485	0.492347	0.95617	0.258603	0.960293	0.105766	0.964335	0.0809069	0.96251	0.289562	0.965017	0.260329					0.935919	0.502589			0.0493435	0.578663	0.95724	0.306595	0.952424	0.122108
0.95355	0.330763			0.141593	0.366555	0.958099	0.176315	0.967311	0.0749223	0.964871	0.0474163	0.967851	0.197491	0.970741	0.171826					0.94077	0.438716			0.0756512	0.492347	0.956152	0.258488	0.960251	0.105651	0.964286	0.0807918	0.962835	0.289216	0.965002	0.260214					0.935837	0.501899			0.0493439	0.578663	0.957225	0.306479	0.952381	0.121993
0.953457	0.330073			0.1416	0.366555	0.958073	0.1762	0.967262	0.0748072	0.964789	0.0473012	0.967833	0.197376	0.970703	0.171596					0.941002	0.438716			0.0756606	0.492347	0.956133	0.258373	0.960209	0.105536	0.965612	0.0807918	0.962821	0.289101	0.964972	0.259984					0.935955	0.501208			0.0493444	0.578663	0.95721	0.306364	0.952338	0.121878
0.953442	0.329957			0.141606	0.366555	0.958046	0.176085	0.967213	0.0746921	0.964706	0.0471861	0.967797	0.197146	0.970684	0.171481					0.941206	0.438485			0.0756619	0.492347	0.956114	0.258258	0.960168	0.105421	0.965565	0.0806767	0.962792	0.288871	0.964957	0.259869					0.935942	0.501093			0.0493449	0.578663	0.957194	0.306249	0.952295	0.121763
0.953426	0.329842			0.141612	0.366555	0.95802	0.17597	0.967164	0.0745771	0.964623	0.047071	0.967778	0.197031	0.970665	0.171366					0.941191	0.43837			0.0756646	0.492347	0.956095	0.258142	0.960126	0.105306	0.965517	0.0805616	0.962778	0.288756	0.964942	0.259754					0.936545	0.501093			0.0493454	0.578663	0.957179	0.306134	0.952252	0.121648
0.953411	0.329727			0.141618	0.366555	0.957994	0.175855	0.967115	0.074462	0.964539	0.0469559	0.96776	0.196916	0.970646	0.171251					0.941162	0.43814			0.0756659	0.492347	0.956077	0.258027	0.960084	0.10519	0.96547	0.0804465	0.96275	0.288526	0.964927	0.259639					0.936935	0.500978			0.0493459	0.578663	0.957163	0.306019	0.952209	0.121533
0.953395	0.329612			0.141625	0.366555	0.957967	0.175739	0.967066	0.0743469	0.964455	0.0468408	0.968308	0.196916	0.970627	0.171136					0.941118	0.437795			0.0756673	0.492347	0.956058	0.257912	0.960042	0.105075	0.965422	0.0803315	0.962735	0.288411	0.964912	0.259524					0.936921	0.500863			0.0493464	0.578663	0.957148	0.305904	0.952166	0.121418
0.95338	0.329497			0.141631	0.366555	0.957941	0.175624	0.967016	0.0742318	0.966746	0.0468408	0.96829	0.196801	0.970607	0.171021					0.941803	0.43768			0.0756686	0.492347	0.956039	0.257797	0.96	0.10496	0.965374	0.0802164	0.962707	0.28818	0.964897	0.259408					0.936908	0.500748			0.0493469	0.578663	0.957133	0.305789	0.952123	0.121303
0.953364	0.329382			0.141637	0.366555	0.957915	0.175509	0.966967	0.0741167	0.966667	0.0467257	0.968272	0.196685	0.970588	0.170906					0.941788	0.437565			0.0756699	0.492347	0.95602	0.257682	0.959958	0.104845	0.965326	0.0801013	0.962692	0.288065	0.964882	0.259293					0.936894	0.500633			0.0493527	0.578663	0.957117	0.305674	0.95208	0.121188
0.953318	0.329037			0.141644	0.366555	0.957888	0.175394	0.966917	0.0740016	0.966587	0.0466107	0.968236	0.196455	0.970569	0.170791					0.94176	0.437335			0.075674	0.492347	0.956002	0.257567	0.959916	0.10473	0.965278	0.0799862	0.963063	0.288065	0.964867	0.259178					0.936853	0.500288			0.0493531	0.578663	0.957102	0.305559	0.952036	0.121073
0.953255	0.328576			0.14165	0.366555	0.957862	0.175279	0.966867	0.0738865	0.966507	0.0464956	0.968218	0.19634	0.97053	0.17056					0.941716	0.436989			0.0756753	0.492347	0.955983	0.257452	0.960929	0.10473	0.965229	0.0798711	0.963048	0.28795	0.964852	0.259063					0.937042	0.500173			0.0493536	0.578663	0.957086	0.305444	0.952899	0.121073
0.953558	0.328461			0.141656	0.366555	0.957835	0.175164	0.968326	0.0738865	0.966427	0.0463805	0.968182	0.19611	0.970511	0.170445					0.941892	0.436529			0.075678	0.492347	0.955964	0.257337	0.960888	0.104615	0.965181	0.079756	0.963034	0.287835	0.964822	0.258833					0.93723	0.500058			0.0493541	0.578663	0.957071	0.305329	0.952856	0.120958
0.953449	0.327656			0.141663	0.366555	0.957809	0.175049	0.968278	0.0737714	0.966346	0.0462654	0.968146	0.19588	0.970492	0.17033					0.941878	0.436414			0.0756793	0.492347	0.955945	0.257222	0.960847	0.1045	0.965132	0.0796409	0.96302	0.28772	0.964807	0.258718					0.93719	0.499712			0.0493551	0.578663	0.957055	0.305213	0.952813	0.120842
0.953753	0.327541			0.141669	0.366555	0.957782	0.174934	0.96823	0.0736563	0.966265	0.0461503	0.968127	0.195765	0.970472	0.170215					0.942289	0.435954			0.0756806	0.492347	0.955926	0.257107	0.960805	0.104385	0.965084	0.0795258	0.963006	0.287605	0.964792	0.258603					0.937163	0.499482			0.0493556	0.578663	0.95704	0.305098	0.95277	0.120727
0.953722	0.32731			0.141675	0.366555	0.957755	0.174819	0.968182	0.0735413	0.966184	0.0460352	0.968679	0.195765	0.970453	0.1701					0.942274	0.435838			0.075682	0.492347	0.956336	0.257107	0.960764	0.10427	0.965035	0.0794107	0.962992	0.28749	0.964777	0.258488					0.937108	0.499022			0.0493561	0.578663	0.957024	0.304983	0.952727	0.120612
0.953691	0.32708			0.141681	0.366555	0.957729	0.174704	0.969651	0.0735413	0.966102	0.0459201	0.968661	0.19565	0.970434	0.169985					0.942231	0.435493			0.0756833	0.492347	0.956317	0.256992	0.960722	0.104155	0.964986	0.0792957	0.963349	0.287375	0.964761	0.258373					0.937067	0.498676			0.0493565	0.578663	0.957009	0.304868	0.952684	0.120497
0.953676	0.326965			0.141688	0.366555	0.957702	0.174589	0.971125	0.0735413	0.966019	0.045805	0.968643	0.195535	0.970414	0.16987					0.942451	0.435378			0.0756847	0.492347	0.956298	0.256877	0.96068	0.10404	0.964937	0.0791806	0.963335	0.28726	0.964731	0.258142					0.937054	0.498561			0.049357	0.578663	0.956993	0.304753	0.952641	0.120382
0.953488	0.325584			0.141694	0.366555	0.957675	0.174473	0.971081	0.0734262	0.965937	0.04569	0.968625	0.195419	0.971034	0.169755					0.942423	0.435148			0.075686	0.492347	0.956279	0.256761	0.960638	0.103925	0.964888	0.0790655	0.963306	0.28703	0.964716	0.258027					0.93704	0.498446			0.0493575	0.578663	0.956978	0.304638	0.952598	0.120267
0.95381	0.325584			0.141726	0.366555	0.957649	0.174358	0.971037	0.0733111	0.965854	0.0455749	0.968607	0.195304	0.971014	0.16964					0.942408	0.435033			0.0756873	0.492347	0.956261	0.256646	0.960596	0.103809	0.964838	0.0789504	0.963292	0.286914	0.964686	0.257797					0.937243	0.498446			0.049358	0.578663	0.956962	0.304523	0.952555	0.120152
0.954116	0.325469			0.141732	0.366555	0.957622	0.174243	0.970992	0.073196	0.96577	0.0454598	0.968589	0.195189	0.970995	0.169525					0.942629	0.434918			0.0756887	0.492347	0.956242	0.256531	0.960554	0.103694	0.964789	0.0788353	0.963278	0.286799	0.96467	0.257682					0.937216	0.498216			0.049359	0.578663	0.956946	0.304408	0.952511	0.120037
0.954423	0.325354			0.141738	0.366555	0.958228	0.174243	0.970948	0.0730809	0.965686	0.0453447	0.968571	0.195074	0.970976	0.16941					0.942615	0.434803			0.07569	0.492347	0.956223	0.256416	0.96158	0.103694	0.964739	0.0787202	0.963264	0.286684	0.964655	0.257567					0.937378	0.497871			0.0493599	0.578663	0.956931	0.304293	0.952468	0.119922
0.954407	0.325239			0.141745	0.366555	0.958201	0.174128	0.970904	0.0729658	0.965602	0.0452296	0.968517	0.194729	0.970938	0.169179					0.942557	0.434342			0.0756914	0.492347	0.956204	0.256301	0.961538	0.103579	0.964689	0.0786051	0.96325	0.286569	0.96464	0.257452					0.937581	0.497871			0.0493604	0.578663	0.956915	0.304178	0.952425	0.119807
0.954392	0.325124			0.141751	0.366555	0.958175	0.174013	0.970859	0.0728507	0.965517	0.0451145	0.968481	0.194499	0.970919	0.169064					0.942514	0.433997			0.0756927	0.492347	0.956186	0.256186	0.961497	0.103464	0.964639	0.07849	0.963207	0.286224	0.964625	0.257337					0.937785	0.497871			0.0493609	0.578663	0.9569	0.304063	0.952381	0.119692
0.954376	0.325009			0.141763	0.366555	0.958122	0.173783	0.970814	0.0727356	0.965432	0.0449994	0.969001	0.194269	0.970899	0.168949					0.942693	0.433537			0.075694	0.492347	0.956167	0.256071	0.961456	0.103349	0.964589	0.078375	0.963193	0.286109	0.964609	0.257222					0.937717	0.497295			0.0493614	0.578663	0.956884	0.303948	0.952337	0.119576
0.954361	0.324894			0.14177	0.366555	0.95873	0.173783	0.970769	0.0726206	0.965347	0.0448843	0.968966	0.194038	0.97088	0.168834					0.942506	0.432041			0.0756954	0.492347	0.956148	0.255956	0.961415	0.103234	0.964539	0.0782599	0.963178	0.285994	0.964564	0.256877					0.937894	0.497065			0.0493619	0.578663	0.956868	0.303832	0.952294	0.119461
0.954315	0.324548			0.141776	0.366555	0.958704	0.173668	0.970724	0.0725055	0.965261	0.0447692	0.968912	0.193693	0.970861	0.168719					0.942685	0.43158			0.0756967	0.492347	0.956129	0.255841	0.962446	0.103234	0.964489	0.0781448	0.963164	0.285879	0.964548	0.256761					0.93807	0.496835			0.0493624	0.578663	0.957215	0.303832	0.953168	0.119461
0.954607	0.324318			0.141782	0.366555	0.958678	0.173553	0.970679	0.0723904	0.965174	0.0446542	0.968894	0.193578	0.970842	0.168604					0.942613	0.431005			0.0756981	0.492347	0.95611	0.255726	0.962406	0.103119	0.964438	0.0780297	0.963135	0.285649	0.964533	0.256646					0.938017	0.496375			0.0493628	0.578663	0.9572	0.303717	0.953125	0.119346
0.954576	0.324088			0.141795	0.366555	0.958651	0.173438	0.970634	0.0722753	0.965087	0.0445391	0.968822	0.193118	0.970822	0.168489					0.942555	0.430544			0.0756994	0.492347	0.956091	0.255611	0.962366	0.103004	0.964387	0.0779146	0.963121	0.285533	0.964502	0.256416					0.938425	0.496375			0.0493633	0.578663	0.957184	0.303602	0.953082	0.119231
0.954561	0.323973			0.141801	0.366555	0.958625	0.173323	0.970588	0.0721602	0.965	0.044424	0.968804	0.193003	0.970803	0.168374					0.942735	0.430084			0.0757007	0.492347	0.956072	0.255495	0.962325	0.102889	0.964337	0.0777995	0.963467	0.285303	0.964487	0.256301					0.938616	0.49626			0.0493638	0.578663	0.957169	0.303487	0.953039	0.119116
0.954854	0.323743			0.141808	0.366555	0.958599	0.173208	0.970497	0.07193	0.964912	0.0443089	0.969346	0.192888	0.970784	0.168259					0.942915	0.429624			0.0757021	0.492347	0.956053	0.25538	0.962284	0.102774	0.964286	0.0776844	0.963438	0.285073	0.964471	0.256186					0.938985	0.495914			0.0493643	0.578663	0.957153	0.303372	0.952995	0.119001
0.954839	0.323628			0.141814	0.366555	0.958572	0.173092	0.970451	0.0718149	0.964824	0.0441938	0.969329	0.192772	0.970764	0.168144					0.943139	0.429509			0.0757034	0.492347	0.956034	0.255265	0.962244	0.102659	0.964235	0.0775693	0.963424	0.284958	0.964456	0.256071					0.938905	0.495224			0.0493648	0.578663	0.957138	0.303257	0.952952	0.118886
0.955148	0.323512			0.141827	0.366555	0.958546	0.172977	0.970405	0.0716999	0.964736	0.0440787	0.969311	0.192657	0.970725	0.167913					0.943081	0.429048			0.0757061	0.492347	0.956016	0.25515	0.962203	0.102543	0.964183	0.0774543	0.96341	0.284843	0.964441	0.255956					0.938878	0.494994			0.0493657	0.578663	0.957122	0.303142	0.953789	0.118771
0.955133	0.323397			0.141833	0.366555	0.958519	0.172862	0.970359	0.0715848	0.964646	0.0439636	0.969293	0.192542	0.970706	0.167798					0.943067	0.428933			0.0757074	0.492347	0.955997	0.255035	0.962162	0.102428	0.964132	0.0773392	0.963381	0.284613	0.964859	0.255956					0.938865	0.494879			0.0493662	0.578663	0.957107	0.303027	0.954672	0.118771
0.955071	0.322937			0.141846	0.366555	0.958493	0.172747	0.970313	0.0714697	0.964557	0.0438485	0.969275	0.192427	0.970686	0.167683					0.943291	0.428818			0.0757088	0.492347	0.955978	0.25492	0.962121	0.102313	0.96408	0.0772241	0.963353	0.284383	0.964844	0.255841					0.939016	0.494418			0.0493667	0.578663	0.957091	0.302912	0.95463	0.118656
0.955397	0.322937			0.141852	0.366555	0.958466	0.172632	0.970266	0.0713546	0.964467	0.0437335	0.969258	0.192312	0.970667	0.167568					0.943162	0.427782			0.0757101	0.492347	0.955959	0.254805	0.96208	0.102198	0.964029	0.077109	0.9637	0.284152	0.964828	0.255726					0.939003	0.494303			0.0493672	0.578663	0.957075	0.302797	0.955514	0.118656
0.955616	0.322131			0.141858	0.366555	0.95844	0.172517	0.970219	0.0712395	0.964377	0.0436184	0.96924	0.192197	0.970647	0.167453					0.943147	0.427667			0.0757115	0.492347	0.95594	0.25469	0.962039	0.102083	0.963977	0.0769939	0.963686	0.284037	0.964813	0.255611					0.938976	0.494073			0.0493677	0.578663	0.95706	0.302682	0.955473	0.118541
0.955601	0.322016			0.141865	0.366555	0.958413	0.172402	0.970173	0.0711244	0.964286	0.0435033	0.969222	0.192082	0.970628	0.167338					0.943133	0.427552			0.0757128	0.492347	0.95592	0.254575	0.961998	0.101968	0.965368	0.0769939	0.963658	0.283807	0.965217	0.255495					0.938963	0.493958			0.0493682	0.578663	0.957044	0.302566	0.955432	0.118426
0.955586	0.321901			0.141871	0.366555	0.958387	0.172287	0.970126	0.0710093	0.964194	0.0433882	0.969204	0.191967	0.970608	0.167223					0.943555	0.427092			0.0757141	0.492347	0.955901	0.25446	0.961957	0.101853	0.965318	0.0768788	0.963629	0.283577	0.965187	0.255265					0.939321	0.493498			0.0493687	0.578663	0.957028	0.302451	0.95539	0.118311
0.955571	0.321786			0.141877	0.366555	0.95836	0.172172	0.970079	0.0708942	0.964103	0.0432731	0.969168	0.191737	0.970588	0.167108					0.943497	0.426631			0.0757155	0.492347	0.955882	0.254345	0.961915	0.101738	0.965268	0.0767637	0.963615	0.283462	0.965172	0.25515					0.939268	0.493037			0.0493691	0.578663	0.957013	0.302336	0.955349	0.118195
0.95554	0.321556			0.141883	0.366555	0.958333	0.172057	0.970032	0.0707791	0.96401	0.043158	0.96915	0.191622	0.970549	0.166878					0.943483	0.426516			0.0757168	0.492347	0.955863	0.254229	0.961874	0.101623	0.966667	0.0767637	0.963572	0.283117	0.965157	0.255035					0.93986	0.492807			0.0493696	0.578663	0.956997	0.302221	0.955307	0.11808
0.955867	0.321556			0.14189	0.366555	0.958307	0.171942	0.969984	0.0706641	0.963918	0.0430429	0.969114	0.191391	0.970529	0.166763					0.943411	0.425941			0.0757182	0.492347	0.955844	0.254114	0.961832	0.101508	0.96807	0.0767637	0.96395	0.283117	0.965142	0.25492					0.940053	0.492692			0.0493701	0.578663	0.956981	0.302106	0.955266	0.117965
0.956194	0.321556			0.141896	0.366555	0.95828	0.171826	0.969937	0.070549	0.963824	0.0429278	0.969078	0.191161	0.970509	0.166647					0.943367	0.425596			0.0757195	0.492347	0.955825	0.253999	0.96179	0.101393	0.968023	0.0766486	0.963907	0.282771	0.965126	0.254805					0.940233	0.492462			0.0493706	0.578663	0.956966	0.301991	0.955224	0.11785
0.956179	0.321441			0.141902	0.366555	0.958253	0.171711	0.969889	0.0704339	0.963731	0.0428128	0.969042	0.190931	0.97049	0.166532					0.943338	0.425365			0.0757208	0.492347	0.955806	0.253884	0.962842	0.101393	0.967977	0.0765335	0.963879	0.282541	0.965111	0.25469					0.940607	0.492116			0.0493711	0.578663	0.95695	0.301876	0.955182	0.117735
0.956164	0.321326			0.141915	0.366555	0.958226	0.171596	0.969841	0.0703188	0.963636	0.0426977	0.969024	0.190816	0.97047	0.166417					0.943309	0.425135			0.0757222	0.492347	0.955787	0.253769	0.962801	0.101277	0.96793	0.0764185	0.963851	0.282311	0.965096	0.254575					0.940581	0.491886			0.0493716	0.578663	0.956934	0.301761	0.95514	0.11762
0.956149	0.321211			0.141921	0.366555	0.958199	0.171481	0.969793	0.0702037	0.963542	0.0425826	0.968988	0.190586	0.97045	0.166302					0.943507	0.42479			0.0757235	0.492347	0.955768	0.253654	0.96276	0.101162	0.967883	0.0763034	0.963822	0.282081	0.965081	0.25446					0.940762	0.491656			0.0493725	0.578663	0.956919	0.301646	0.955098	0.117505
0.956119	0.320981			0.141928	0.366555	0.958172	0.171366	0.969745	0.0700886	0.963446	0.0424675	0.96897	0.190471	0.97041	0.166072					0.943493	0.424675			0.0757249	0.492347	0.955748	0.253539	0.962719	0.101047	0.967836	0.0761883	0.963794	0.281851	0.965066	0.254345					0.940684	0.490966			0.049373	0.578663	0.956903	0.301531	0.955056	0.11739
0.956104	0.320865			0.141934	0.366555	0.958146	0.171251	0.969697	0.0699735	0.963351	0.0423524	0.968933	0.190241	0.97037	0.165842					0.943734	0.424675			0.0757262	0.492347	0.956163	0.253539	0.962678	0.100932	0.967789	0.0760732	0.963765	0.28162	0.96505	0.254229					0.94067	0.490851			0.0493735	0.578663	0.957252	0.301531	0.955014	0.117275
0.956417	0.32075			0.14194	0.366555	0.958119	0.171136	0.969649	0.0698584	0.963255	0.0422373	0.968915	0.190125	0.97033	0.165612					0.944031	0.423179			0.0757275	0.492347	0.956144	0.253424	0.962637	0.100817	0.967742	0.0759581	0.963751	0.281505	0.96502	0.253999					0.940839	0.490505			0.049374	0.578663	0.957237	0.301416	0.954972	0.11716
0.956402	0.320635			0.141966	0.366555	0.958092	0.171021	0.9696	0.0697434	0.963158	0.0421222	0.968897	0.19001	0.97031	0.165497					0.943988	0.422833			0.0757289	0.492347	0.956125	0.253309	0.962596	0.100702	0.967695	0.075843	0.963737	0.28139	0.965004	0.253884					0.940813	0.490275			0.0493745	0.578663	0.957221	0.3013	0.95493	0.117045
0.956387	0.32052			0.141972	0.366555	0.958065	0.170906	0.969551	0.0696283	0.963061	0.0420071	0.968878	0.189895	0.97029	0.165382					0.943959	0.422603			0.0757302	0.492347	0.956106	0.253194	0.962555	0.100587	0.967647	0.0757279	0.963722	0.281275	0.964974	0.253654					0.940734	0.489585			0.0493754	0.578663	0.957571	0.3013	0.954887	0.116929
0.956372	0.320405			0.141978	0.366555	0.958037	0.170791	0.969502	0.0695132	0.962963	0.041892	0.96886	0.18978	0.97027	0.165266					0.944014	0.421107			0.0757316	0.492347	0.956522	0.253194	0.962514	0.100472	0.967599	0.0756128	0.963708	0.28116	0.964943	0.253424					0.940721	0.489469			0.0493769	0.578663	0.957556	0.301185	0.954845	0.116814
0.956701	0.320405			0.141985	0.366555	0.95801	0.170676	0.969453	0.0693981	0.962865	0.041777	0.968842	0.189665	0.97025	0.165151					0.943986	0.420877			0.0757329	0.492347	0.956503	0.253079	0.963576	0.100472	0.967552	0.0754978	0.963679	0.28093	0.964912	0.253194					0.940708	0.489354			0.0493774	0.578663	0.95754	0.30107	0.955744	0.116814
0.95703	0.320405			0.141991	0.366555	0.957983	0.17056	0.969404	0.069283	0.962766	0.0416619	0.968824	0.18955	0.97023	0.165036					0.9442	0.420647			0.0757342	0.492347	0.956484	0.252964	0.963536	0.100357	0.967504	0.0753827	0.963665	0.280815	0.964881	0.252964					0.94059	0.488319			0.0493779	0.578663	0.957525	0.300955	0.955702	0.116699
0.957015	0.32029			0.141997	0.366555	0.957956	0.170445	0.969355	0.0691679	0.962667	0.0415468	0.969376	0.189435	0.97021	0.164921					0.94466	0.420417			0.0757409	0.492347	0.956465	0.252848	0.963496	0.100242	0.967456	0.0752676	0.964032	0.2807	0.964866	0.252848					0.940772	0.488088			0.0493784	0.578663	0.957509	0.30084	0.95566	0.116584
0.957	0.320175			0.142004	0.366555	0.957929	0.17033	0.969305	0.0690528	0.962567	0.0414317	0.96934	0.189205	0.97019	0.164806					0.944631	0.420186			0.0757423	0.492347	0.956446	0.252733	0.963455	0.100127	0.968889	0.0752676	0.964017	0.280585	0.964851	0.252733					0.940914	0.485672			0.0493788	0.578663	0.957494	0.300725	0.955619	0.116469
0.956971	0.319945			0.14201	0.366555	0.957902	0.170215	0.969256	0.0689377	0.962466	0.0413166	0.969322	0.18909	0.970169	0.164691					0.944617	0.420071			0.0757436	0.492347	0.956427	0.252618	0.963415	0.100012	0.968843	0.0751525	0.963989	0.280354	0.965275	0.252733					0.940875	0.485326			0.0493793	0.578663	0.957478	0.30061	0.955577	0.116354
0.956807	0.318679			0.142016	0.366555	0.957874	0.1701	0.969206	0.0688226	0.962366	0.0412015	0.969303	0.188975	0.970129	0.164461					0.944603	0.419956			0.075745	0.492347	0.956408	0.252503	0.963374	0.0998964	0.968796	0.0750374	0.96396	0.280124	0.965259	0.252618					0.940729	0.48406			0.0493798	0.578663	0.957462	0.300495	0.956481	0.116354
0.956792	0.318564			0.142023	0.366555	0.957847	0.169985	0.969156	0.0687076	0.962264	0.0410864	0.969285	0.188859	0.970109	0.164346					0.944819	0.419726			0.0757463	0.492347	0.956389	0.252388	0.963333	0.0997813	0.96875	0.0749223	0.963946	0.280009	0.965229	0.252388					0.940636	0.483255			0.0493808	0.578663	0.957447	0.30038	0.956439	0.116239
0.956747	0.318218			0.142029	0.366555	0.95782	0.16987	0.969106	0.0685925	0.962162	0.0409713	0.969267	0.188744	0.970088	0.164231					0.944632	0.41823			0.075749	0.492347	0.95637	0.252273	0.963293	0.0996662	0.968703	0.0748072	0.963932	0.279894	0.965214	0.252273					0.940741	0.482334			0.0493813	0.578663	0.957431	0.300265	0.956398	0.116124
0.956702	0.317873			0.142035	0.366555	0.957792	0.169755	0.968954	0.0682472	0.96206	0.0408563	0.969249	0.188629	0.970048	0.164					0.944589	0.417885			0.0757503	0.492347	0.956332	0.252043	0.964365	0.0996662	0.968657	0.0746921	0.963903	0.279664	0.965198	0.252158					0.941004	0.480953			0.0493822	0.578663	0.957416	0.30015	0.956357	0.116009
0.956657	0.317528			0.142042	0.366555	0.957765	0.16964	0.968903	0.0681321	0.961957	0.0407412	0.969213	0.188399	0.970027	0.163885					0.945038	0.417539			0.0757517	0.492347	0.956313	0.251928	0.964326	0.0995512	0.96861	0.0745771	0.963889	0.279549	0.965183	0.252043					0.940831	0.479457			0.0493827	0.578663	0.9574	0.300035	0.956315	0.115894
0.956642	0.317413			0.142048	0.366555	0.957737	0.169525	0.968852	0.068017	0.961853	0.0406261	0.969158	0.188054	0.970007	0.16377					0.945004	0.399471			0.075753	0.492347	0.956294	0.251813	0.964286	0.0994361	0.968563	0.074462	0.964272	0.279549	0.965152	0.251813					0.940791	0.479112			0.0493832	0.578663	0.957752	0.300035	0.956274	0.115779
0.956627	0.317298			0.142054	0.366555	0.95771	0.16941	0.968801	0.0679019	0.961749	0.040511	0.969139	0.187939	0.969986	0.163655					0.944929	0.398895			0.0757544	0.492347	0.956275	0.251698	0.964246	0.099321	0.968516	0.0743469	0.964257	0.279434	0.965137	0.251698					0.940737	0.478651			0.0493856	0.578663	0.957736	0.299919	0.956232	0.115663
0.956612	0.317183			0.142061	0.366555	0.957682	0.169295	0.96875	0.0677869	0.961644	0.0403959	0.969121	0.187824	0.969966	0.16354					0.944914	0.39878			0.0757557	0.492347	0.956255	0.251582	0.964206	0.0992059	0.968468	0.0742318	0.964229	0.279204	0.965121	0.251582					0.940724	0.478536			0.0493861	0.578663	0.957721	0.299804	0.95619	0.115548
0.956597	0.317068			0.142067	0.366555	0.957655	0.169179	0.968699	0.0676718	0.964286	0.0403959	0.969066	0.187478	0.969945	0.163425					0.944869	0.398435			0.075757	0.492347	0.956236	0.251467	0.964166	0.0990908	0.968421	0.0741167	0.964186	0.278858	0.965106	0.251467					0.940549	0.47704			0.0493866	0.578663	0.957705	0.299689	0.956149	0.115433
0.956582	0.316952			0.142073	0.366555	0.957627	0.169064	0.968647	0.0675567	0.964187	0.0402808	0.969625	0.187363	0.969925	0.16331					0.944824	0.39809			0.0757584	0.492347	0.956217	0.251352	0.964126	0.0989757	0.968373	0.0740016	0.964172	0.278743	0.965091	0.251352					0.940763	0.47704			0.0493871	0.578663	0.957689	0.299574	0.956107	0.115318
0.956567	0.316837			0.14208	0.366555	0.957599	0.168949	0.968595	0.0674416	0.964088	0.0401657	0.969607	0.187248	0.969884	0.16308					0.944794	0.397859			0.0757597	0.492347	0.956198	0.251237	0.964085	0.0988606	0.968326	0.0738865	0.964158	0.278628	0.965075	0.251237					0.940736	0.47681			0.0493876	0.578663	0.957674	0.299459	0.95702	0.115318
0.956522	0.316492			0.142092	0.366555	0.957572	0.168834	0.968543	0.0673265	0.963889	0.0399356	0.969589	0.187133	0.969863	0.162965					0.94531	0.397859			0.0757624	0.492347	0.956179	0.251122	0.964045	0.0987455	0.968278	0.0737714	0.964129	0.278398	0.965044	0.251007					0.940628	0.475889			0.0493881	0.578663	0.957658	0.299344	0.956979	0.115203
0.956507	0.316377			0.142111	0.366555	0.957544	0.168719	0.968491	0.0672114	0.963788	0.0398205	0.969534	0.186788	0.970528	0.162965					0.945295	0.397744			0.0757637	0.492347	0.95616	0.251007	0.964004	0.0986305	0.96823	0.0736563	0.964115	0.278283	0.965029	0.250892					0.940774	0.475314			0.049389	0.578663	0.957643	0.299229	0.956938	0.115088
0.956809	0.316147			0.142118	0.366555	0.957516	0.168604	0.968439	0.0670963	0.963687	0.0397054	0.969479	0.186443	0.970508	0.16285					0.945265	0.397514			0.0757651	0.492347	0.95614	0.250892	0.963964	0.0985154	0.968182	0.0735413	0.964485	0.278168	0.965013	0.250777					0.940895	0.474508			0.0493895	0.578663	0.957627	0.299114	0.956897	0.114973
0.956779	0.315917			0.142124	0.366555	0.957489	0.168489	0.968386	0.0669812	0.963585	0.0395903	0.969461	0.186328	0.970487	0.162734					0.94525	0.397399			0.0757664	0.492347	0.95656	0.250892	0.963923	0.0984003	0.968134	0.0734262	0.964471	0.278053	0.964998	0.250662					0.941096	0.474393			0.0493905	0.578663	0.957612	0.298999	0.956855	0.114858
0.957113	0.315917			0.14213	0.366555	0.957461	0.168374	0.968333	0.0668662	0.963483	0.0394752	0.969388	0.185867	0.970467	0.162619					0.945494	0.397284			0.0757678	0.492347	0.956541	0.250777	0.963883	0.0982852	0.968085	0.0733111	0.964457	0.277938	0.964967	0.250432					0.941042	0.473933			0.049391	0.578663	0.957596	0.298884	0.956814	0.114743
0.957098	0.315802			0.142137	0.366555	0.957433	0.168259	0.96828	0.0667511	0.96338	0.0393601	0.969369	0.185752	0.970447	0.162504					0.945012	0.393601			0.0757691	0.492347	0.956503	0.250547	0.963842	0.0981701	0.969559	0.0733111	0.964443	0.277823	0.964951	0.250316					0.941217	0.473587			0.0493914	0.578663	0.95758	0.298769	0.956772	0.114628
0.957083	0.315687			0.142143	0.366555	0.957405	0.168144	0.968227	0.066636	0.963277	0.039245	0.969351	0.185637	0.970426	0.162389					0.944967	0.393256			0.0757731	0.492347	0.956484	0.250432	0.963801	0.098055	0.969512	0.073196	0.964414	0.277592	0.96492	0.250086					0.94119	0.473357			0.0493919	0.578663	0.957565	0.298653	0.956731	0.114513
0.957068	0.315571			0.142149	0.366555	0.957377	0.168029	0.968174	0.0665209	0.963173	0.0391299	0.969333	0.185522	0.970406	0.162274					0.944952	0.393141			0.0757745	0.492347	0.956464	0.250316	0.96376	0.0979399	0.969466	0.0730809	0.9644	0.277477	0.964889	0.249856					0.941136	0.472897			0.0493924	0.578663	0.957549	0.298538	0.956689	0.114398
0.957053	0.315456			0.142156	0.366555	0.957349	0.167913	0.968121	0.0664058	0.963068	0.0390148	0.969296	0.185292	0.970386	0.162159					0.944936	0.393026			0.0757758	0.492347	0.956885	0.250316	0.963719	0.0978248	0.969419	0.0729658	0.964386	0.277362	0.964873	0.249741					0.941311	0.472552			0.0493929	0.578663	0.957533	0.298423	0.956647	0.114282
0.957038	0.315341			0.142162	0.366555	0.957321	0.167798	0.968067	0.0662907	0.962963	0.0388998	0.969277	0.185177	0.970365	0.162044					0.944921	0.392911			0.0757772	0.492347	0.956866	0.250201	0.963678	0.0977097	0.969372	0.0728507	0.964371	0.277247	0.964858	0.249626					0.941284	0.472321			0.0493944	0.578663	0.957518	0.298308	0.956606	0.114167
0.957023	0.315226			0.142175	0.366555	0.957293	0.167683	0.968013	0.0661756	0.962857	0.0387847	0.96924	0.184946	0.970345	0.161929					0.945168	0.392795			0.0757785	0.492347	0.956847	0.250086	0.964773	0.0977097	0.969325	0.0727356	0.964343	0.277017	0.964826	0.249396					0.940905	0.469099			0.0493953	0.578663	0.957502	0.298193	0.956564	0.114052
0.956993	0.314996			0.142181	0.366555	0.957265	0.167568	0.96796	0.0660605	0.962751	0.0386696	0.969221	0.184831	0.970304	0.161699					0.945152	0.39268			0.0757799	0.492347	0.956828	0.249971	0.964733	0.0975947	0.969278	0.0726206	0.964329	0.276902	0.965256	0.249396					0.941068	0.468639			0.0493958	0.578663	0.957486	0.298078	0.956522	0.113937
0.957328	0.314996			0.142187	0.366555	0.957237	0.167453	0.967905	0.0659454	0.962644	0.0385545	0.969166	0.184486	0.970283	0.161584					0.945137	0.392565			0.0757812	0.492347	0.956809	0.249856	0.964692	0.0974796	0.969231	0.0725055	0.964314	0.276787	0.965241	0.249281					0.94104	0.468408			0.0493963	0.578663	0.957455	0.297848	0.95648	0.113822
0.957298	0.314766			0.142194	0.366555	0.957209	0.167338	0.967851	0.0658304	0.962536	0.0384394	0.969147	0.184371	0.970263	0.161469					0.945092	0.39222			0.0757839	0.492347	0.95679	0.249741	0.964652	0.0973645	0.969183	0.0723904	0.9643	0.276672	0.965225	0.249166					0.940794	0.466337			0.0493968	0.578663	0.957439	0.297733	0.956438	0.113707
0.957603	0.314536			0.1422	0.366555	0.957181	0.167223	0.967797	0.0657153	0.965318	0.0384394	0.96911	0.184141	0.970242	0.161353					0.945323	0.39199			0.0757852	0.492347	0.956771	0.249626	0.964612	0.0972494	0.969136	0.0722753	0.964271	0.276441	0.96521	0.249051					0.940958	0.465876			0.0493973	0.578663	0.957423	0.297618	0.957364	0.113707
0.957589	0.314421			0.142207	0.366555	0.957152	0.167108	0.967742	0.0656002	0.965217	0.0383243	0.969072	0.183911	0.970222	0.161238					0.945293	0.39176			0.0757879	0.492347	0.956752	0.249511	0.964571	0.0971343	0.969088	0.0721602	0.964257	0.276326	0.965194	0.248935					0.941149	0.465646			0.0493978	0.578663	0.957407	0.297503	0.957323	0.113592
0.957574	0.314305			0.142213	0.366555	0.957124	0.166993	0.967687	0.0654851	0.965116	0.0382092	0.969053	0.183796	0.970201	0.161123					0.945278	0.391645			0.0757892	0.492347	0.956733	0.249396	0.964531	0.0970192	0.96904	0.0720451	0.964243	0.276211	0.965132	0.248475					0.941341	0.465416			0.0493982	0.578663	0.957392	0.297388	0.958252	0.113592
0.957499	0.31373			0.142219	0.366555	0.957096	0.166878	0.967632	0.06537	0.965015	0.0380941	0.969035	0.183681	0.97018	0.161008					0.945232	0.391299			0.0757906	0.492347	0.956714	0.249281	0.965636	0.0970192	0.968992	0.07193	0.964228	0.276096	0.965116	0.24836					0.941972	0.465186			0.0493992	0.578663	0.957376	0.297272	0.958212	0.113477
0.957836	0.31373			0.142226	0.366555	0.957067	0.166763	0.967577	0.0652549	0.964912	0.0379791	0.969016	0.183565	0.97016	0.160893					0.945495	0.391299			0.0757919	0.492347	0.956695	0.249166	0.965596	0.0969041	0.968944	0.0718149	0.964214	0.275981	0.965085	0.24813					0.941958	0.465071			0.0493997	0.578663	0.95736	0.297157	0.958171	0.113362
0.957821	0.313615			0.142232	0.366555	0.957039	0.166647	0.967521	0.0651398	0.964809	0.037864	0.968997	0.18345	0.970139	0.160778					0.94548	0.391184			0.0757933	0.492347	0.957118	0.249166	0.965557	0.096789	0.968896	0.0716999	0.964185	0.275751	0.965069	0.248015					0.941917	0.464726			0.0494002	0.578663	0.957344	0.297042	0.95813	0.113247
0.957806	0.3135			0.142238	0.366555	0.957011	0.166532	0.967466	0.0650247	0.964706	0.0377489	0.968978	0.183335	0.970118	0.160663					0.945713	0.390954			0.0757946	0.492347	0.957099	0.249051	0.965517	0.096674	0.968847	0.0715848	0.964142	0.275406	0.965054	0.2479					0.941877	0.46438			0.0494007	0.578663	0.957328	0.296927	0.95809	0.113132
0.957791	0.313385			0.142264	0.366555	0.956982	0.166417	0.96741	0.0649097	0.964602	0.0376338	0.968959	0.18322	0.970097	0.160548					0.945682	0.390724			0.075796	0.492347	0.95708	0.248935	0.965478	0.0965589	0.968799	0.0714697	0.964127	0.275291	0.965038	0.247785					0.941743	0.461388			0.0494012	0.578663	0.957313	0.296812	0.958049	0.113016
0.957672	0.312464			0.14227	0.366555	0.956954	0.166302	0.967354	0.0647946	0.964497	0.0375187	0.96894	0.183105	0.970077	0.160433					0.945652	0.390494			0.0757973	0.492347	0.957061	0.24882	0.965438	0.0964438	0.96875	0.0713546	0.964113	0.275176	0.965022	0.247669					0.941663	0.458856			0.0494016	0.578663	0.957297	0.296697	0.958008	0.112901
0.957657	0.312349			0.142276	0.366555	0.956925	0.166187	0.967298	0.0646795	0.964392	0.0374036	0.968921	0.18299	0.970056	0.160318					0.945765	0.389343			0.0757986	0.492347	0.957042	0.248705	0.965398	0.0963287	0.968701	0.0712395	0.964098	0.27506	0.965007	0.247554					0.942485	0.458281			0.0494031	0.578663	0.957281	0.296582	0.957967	0.112786
0.957642	0.312234			0.142283	0.366555	0.956897	0.166072	0.967241	0.0645644	0.964286	0.0372885	0.968902	0.182875	0.970035	0.160203					0.946029	0.389343			0.0758	0.492347	0.957023	0.24859	0.965358	0.0962136	0.968652	0.0711244	0.964084	0.274945	0.964991	0.247439					0.943444	0.428128			0.0494036	0.578663	0.957265	0.296467	0.957926	0.112671
0.957627	0.312119			0.142289	0.366555	0.956868	0.165957	0.967185	0.0644493	0.964179	0.0371734	0.968864	0.182645	0.970014	0.160087					0.946294	0.389343			0.0758013	0.492347	0.957004	0.248475	0.965318	0.0960985	0.968603	0.0710093	0.964055	0.274715	0.964975	0.247324					0.943483	0.426516			0.0494041	0.578663	0.957249	0.296352	0.957884	0.112556
0.957597	0.311889			0.142295	0.366555	0.956839	0.165842	0.967128	0.0643342	0.964072	0.0370583	0.968845	0.18253	0.969993	0.159972					0.946558	0.389343			0.075804	0.492347	0.956984	0.24836	0.965278	0.0959834	0.968553	0.0708942	0.964444	0.274715	0.96496	0.247209					0.943367	0.425596			0.0494046	0.578663	0.957233	0.296237	0.957843	0.112441
0.957567	0.311658			0.142308	0.366555	0.956811	0.165727	0.967071	0.0642191	0.963964	0.0369433	0.968826	0.182415	0.96993	0.159627					0.946529	0.389113			0.0758054	0.492347	0.956965	0.248245	0.965238	0.0958683	0.968504	0.0707791	0.964416	0.274485	0.964944	0.247094					0.943565	0.42525			0.049405	0.578663	0.957217	0.296122	0.957802	0.112326
0.957537	0.311428			0.142315	0.366555	0.956782	0.165612	0.967014	0.064104	0.963855	0.0368282	0.968807	0.182299	0.969867	0.159282					0.946514	0.388998			0.0758067	0.492347	0.956946	0.24813	0.965197	0.0957533	0.968454	0.0706641	0.964401	0.27437	0.964928	0.246979					0.943522	0.424905			0.0494055	0.578663	0.957201	0.296006	0.95776	0.112211
0.957507	0.311198			0.142321	0.366555	0.956753	0.165497	0.966957	0.063989	0.963746	0.0367131	0.968788	0.182184	0.969846	0.159167					0.946764	0.388882			0.0758081	0.492347	0.956927	0.248015	0.965157	0.0956382	0.968404	0.070549	0.964387	0.274255	0.964912	0.246864					0.943748	0.42479			0.0494075	0.578663	0.957185	0.295891	0.957719	0.112096
0.957492	0.311083			0.142327	0.366555	0.956724	0.165382	0.966899	0.0638739	0.963636	0.036598	0.968769	0.182069	0.969825	0.159052					0.946734	0.388652			0.0758094	0.492347	0.957352	0.248015	0.965116	0.0955231	0.968354	0.0704339	0.964372	0.27414	0.964896	0.246749					0.943975	0.424675			0.0494079	0.578663	0.957169	0.295776	0.957677	0.111981
0.957477	0.310968			0.142334	0.366555	0.956696	0.165266	0.966841	0.0637588	0.963526	0.0364829	0.96875	0.181954	0.969803	0.158937					0.94697	0.388422			0.0758107	0.492347	0.957333	0.2479	0.965076	0.095408	0.968304	0.0703188	0.964358	0.274025	0.964881	0.246634					0.943961	0.42456			0.0494084	0.578663	0.957154	0.295661	0.957635	0.111866
0.95725	0.309242			0.14234	0.366555	0.956667	0.165151	0.966783	0.0636437	0.963415	0.0363678	0.968731	0.181839	0.969782	0.158821					0.94694	0.388192			0.0758121	0.492347	0.957314	0.247785	0.965035	0.0952929	0.968254	0.0702037	0.964344	0.27391	0.964849	0.246403					0.943932	0.42433			0.0494089	0.578663	0.957138	0.295546	0.95858	0.111866
0.957219	0.309011			0.142346	0.366555	0.956638	0.165036	0.966725	0.0635286	0.966361	0.0363678	0.968712	0.181724	0.969761	0.158706					0.94691	0.387962			0.0758134	0.492347	0.957295	0.247669	0.964994	0.0951778	0.968203	0.0700886	0.964329	0.273794	0.964833	0.246288					0.943889	0.423984			0.0494094	0.578663	0.957122	0.295431	0.958539	0.11175
0.957204	0.308896			0.142353	0.366555	0.956609	0.164921	0.966667	0.0634135	0.966258	0.0362527	0.968692	0.181609	0.970443	0.158706					0.946865	0.387617			0.0758148	0.492347	0.957276	0.247554	0.964953	0.0950627	0.968153	0.0699735	0.964315	0.273679	0.964817	0.246173					0.944103	0.423754			0.0494099	0.578663	0.957106	0.295316	0.958498	0.111635
0.956989	0.307285			0.142359	0.366555	0.957248	0.164921	0.966608	0.0632984	0.969231	0.0362527	0.968673	0.181494	0.970423	0.158591					0.94685	0.387501			0.0758161	0.492347	0.957257	0.247439	0.966082	0.0950627	0.968102	0.0698584	0.964271	0.273334	0.96477	0.245828					0.943362	0.417885			0.0494104	0.578663	0.957463	0.295316	0.958457	0.11152
0.956974	0.30717			0.142365	0.366555	0.957888	0.164921	0.966549	0.0631833	0.969136	0.0361376	0.968635	0.181264	0.970402	0.158476					0.947087	0.387271			0.0758175	0.492347	0.957238	0.247324	0.966042	0.0949476	0.968	0.0696283	0.964663	0.273334	0.964754	0.245713					0.943347	0.41777			0.0494109	0.578663	0.957447	0.295201	0.958416	0.111405
0.956943	0.30694			0.142372	0.366555	0.95786	0.164806	0.96649	0.0630682	0.96904	0.0360226	0.968615	0.181149	0.970381	0.158361					0.947057	0.387041			0.0758201	0.492347	0.957219	0.247209	0.966002	0.0948325	0.967949	0.0695132	0.96462	0.272989	0.964738	0.245598					0.943332	0.417655			0.0494113	0.578663	0.957431	0.295086	0.958375	0.11129
0.956927	0.306825			0.142378	0.366555	0.957831	0.164691	0.966431	0.0629532	0.968944	0.0359075	0.968596	0.181033	0.97036	0.158246					0.947279	0.386696			0.0758215	0.492347	0.9572	0.247094	0.965962	0.0947175	0.967897	0.0693981	0.964605	0.272874	0.964722	0.245483					0.943303	0.417424			0.0494118	0.578663	0.957415	0.294971	0.959325	0.11129
0.956912	0.30671			0.142385	0.366555	0.957803	0.164576	0.966372	0.0628381	0.968847	0.0357924	0.968557	0.180803	0.970318	0.158016					0.947532	0.386581			0.0758228	0.492347	0.957181	0.246979	0.965922	0.0946024	0.967846	0.069283	0.964577	0.272644	0.964706	0.245368					0.943288	0.417309			0.0494123	0.578663	0.957399	0.294856	0.959285	0.111175
0.956881	0.306479			0.142391	0.366555	0.957775	0.164461	0.966312	0.062723	0.96875	0.0356773	0.968538	0.180688	0.970297	0.157901					0.947398	0.385545			0.0758242	0.492347	0.957162	0.246864	0.965882	0.0944873	0.967794	0.0691679	0.964533	0.272298	0.96469	0.245253					0.943273	0.417194			0.0494128	0.578663	0.957383	0.29474	0.959245	0.11106
0.956866	0.306364			0.142397	0.366555	0.957746	0.164346	0.966252	0.0626079	0.968652	0.0355622	0.968519	0.180573	0.970255	0.157671					0.947383	0.38543			0.0758255	0.492347	0.957143	0.246749	0.965842	0.0943722	0.969355	0.0691679	0.964504	0.272068	0.964674	0.245138					0.943475	0.416849			0.0494133	0.578663	0.957367	0.294625	0.959204	0.110945
0.95685	0.306249			0.14241	0.366555	0.957718	0.164231	0.966192	0.0624928	0.968553	0.0354471	0.969117	0.180573	0.970234	0.157556					0.947651	0.38543			0.0758282	0.492347	0.957124	0.246634	0.965802	0.0942571	0.969305	0.0690528	0.96449	0.271953	0.964658	0.245022					0.943401	0.416273			0.0494138	0.578663	0.957351	0.29451	0.959163	0.11083
0.956835	0.306134			0.142416	0.366555	0.95769	0.164116	0.966132	0.0623777	0.968454	0.035332	0.969098	0.180458	0.970192	0.157325					0.94792	0.38543			0.0758296	0.492347	0.957105	0.246519	0.965762	0.094142	0.969256	0.0689377	0.964884	0.271953	0.964642	0.244907					0.943372	0.416043			0.0494167	0.578663	0.957335	0.294395	0.959123	0.110715
0.956819	0.306019			0.142423	0.366555	0.957661	0.164	0.966071	0.0622626	0.968354	0.0352169	0.969079	0.180343	0.97017	0.15721					0.947846	0.384854			0.0758309	0.492347	0.957085	0.246403	0.965721	0.0940269	0.969206	0.0688226	0.964855	0.271723	0.964626	0.244792					0.943588	0.415813			0.0494172	0.578663	0.957319	0.29428	0.959082	0.1106
0.956803	0.305904			0.142429	0.366555	0.957633	0.163885	0.966011	0.0621475	0.968254	0.0351019	0.969059	0.180228	0.970149	0.157095					0.947712	0.383819			0.0758322	0.492347	0.957066	0.246288	0.96568	0.0939118	0.969156	0.0687076	0.964826	0.271493	0.965064	0.244792					0.943574	0.415698			0.0494177	0.578663	0.957303	0.294165	0.959041	0.110485
0.957838	0.305904			0.142435	0.366555	0.957604	0.16377	0.96595	0.0620325	0.968051	0.0348717	0.96904	0.180113	0.970128	0.15698					0.947698	0.383704			0.0758336	0.492347	0.957047	0.246173	0.966825	0.0939118	0.969106	0.0685925	0.964812	0.271378	0.965048	0.244677					0.943559	0.415583			0.0494181	0.578663	0.957287	0.29405	0.959	0.110369
0.957823	0.305789			0.142442	0.366555	0.957576	0.163655	0.965889	0.0619174	0.971154	0.0348717	0.969002	0.179883	0.970107	0.156865					0.947668	0.383473			0.0758363	0.492347	0.957028	0.246058	0.966785	0.0937968	0.969055	0.0684774	0.964797	0.271263	0.965032	0.244562					0.943381	0.414202			0.0494186	0.578663	0.957271	0.293935	0.958959	0.110254
0.957807	0.305674			0.142448	0.366555	0.957547	0.16354	0.965827	0.0618023	0.971061	0.0347566	0.968983	0.179768	0.970777	0.15675					0.947653	0.383358			0.0758376	0.492347	0.957009	0.245943	0.966746	0.0936817	0.969005	0.0683623	0.964783	0.271147	0.965016	0.244447					0.943629	0.414202			0.0494191	0.578663	0.957255	0.29382	0.958918	0.110139
0.958153	0.305674			0.142455	0.366555	0.957519	0.163425	0.965766	0.0616872	0.970968	0.0346415	0.969565	0.179652	0.970756	0.156635					0.947848	0.382783			0.075839	0.492347	0.956989	0.245828	0.966706	0.0935666	0.968954	0.0682472	0.964769	0.271032	0.965	0.244332					0.943614	0.414087			0.0494201	0.578663	0.957239	0.293705	0.958877	0.110024
0.958138	0.305559			0.142467	0.366555	0.95749	0.16331	0.965704	0.0615721	0.970874	0.0345264	0.969546	0.179537	0.970714	0.156405					0.947834	0.382668			0.0758403	0.492347	0.95697	0.245713	0.966667	0.0934515	0.968903	0.0681321	0.964754	0.270917	0.964984	0.244217					0.943599	0.413972			0.0494215	0.578663	0.957223	0.29359	0.958835	0.109909
0.958123	0.305444			0.142474	0.366555	0.957461	0.163195	0.965642	0.061457	0.970779	0.0344113	0.969527	0.179422	0.970672	0.156174					0.9483	0.382092			0.0758417	0.492347	0.956951	0.245598	0.966627	0.0933364	0.968852	0.068017	0.96474	0.270802	0.964952	0.243987					0.943525	0.413396			0.049422	0.578663	0.957207	0.293475	0.958794	0.109794
0.958108	0.305329			0.14248	0.366555	0.957432	0.16308	0.96558	0.0613419	0.970684	0.0342962	0.969508	0.179307	0.970651	0.156059					0.948286	0.381977			0.075843	0.492347	0.956931	0.245483	0.966587	0.0932213	0.968801	0.0679019	0.964725	0.270687	0.965392	0.243987					0.943743	0.413166			0.0494225	0.578663	0.957191	0.293359	0.959759	0.109794
0.958424	0.305098			0.142486	0.366555	0.95808	0.16308	0.965517	0.0612268	0.970588	0.0341811	0.96947	0.179077	0.97063	0.155944					0.948271	0.381862			0.0758443	0.492347	0.956912	0.245368	0.966547	0.0931062	0.96875	0.0677869	0.964711	0.270572	0.965376	0.243872					0.943729	0.413051			0.049423	0.578663	0.957175	0.293244	0.960725	0.109794
0.958409	0.304983			0.142493	0.366555	0.958051	0.162965	0.965455	0.0611118	0.970492	0.0340661	0.969451	0.178962	0.970609	0.155829					0.947974	0.37956			0.075847	0.492347	0.956893	0.245253	0.966507	0.0929911	0.970346	0.0677869	0.964696	0.270457	0.965344	0.243641					0.943714	0.412936			0.0494235	0.578663	0.957159	0.293129	0.960685	0.109679
0.958303	0.304178			0.142506	0.366555	0.958023	0.16285	0.967213	0.0611118	0.970395	0.033951	0.969413	0.178732	0.970588	0.155714					0.947899	0.378985			0.0758484	0.492347	0.956873	0.245138	0.966467	0.0928761	0.970297	0.0676718	0.964682	0.270342	0.965328	0.243526					0.943699	0.412821			0.049424	0.578663	0.957143	0.293014	0.961655	0.109679
0.958288	0.304063			0.142512	0.366555	0.957995	0.162734	0.967153	0.0609967	0.970297	0.0338359	0.969394	0.178617	0.970546	0.155484					0.947869	0.378755			0.0758497	0.492347	0.956854	0.245022	0.966427	0.092761	0.970248	0.0675567	0.964667	0.270227	0.965313	0.243411					0.943684	0.412706			0.0494245	0.578663	0.957127	0.292899	0.961616	0.109564
0.958243	0.303717			0.142518	0.366555	0.957966	0.162619	0.967093	0.0608816	0.970199	0.0337208	0.969375	0.178502	0.971223	0.155369					0.947854	0.37864			0.0758511	0.492347	0.956835	0.244907	0.966387	0.0926459	0.970199	0.0674416	0.964653	0.270112	0.965297	0.243296					0.943669	0.412591			0.0494249	0.578663	0.957111	0.292784	0.961577	0.109449
0.958167	0.303142			0.142525	0.366555	0.957938	0.162504	0.967033	0.0607665	0.9701	0.0336057	0.969356	0.178386	0.971202	0.155254					0.947839	0.378525			0.0758538	0.492347	0.956815	0.244792	0.966346	0.0925308	0.970149	0.0673265	0.964638	0.269997	0.965281	0.243181					0.943625	0.412245			0.0494259	0.578663	0.957471	0.292784	0.961538	0.109334
0.958151	0.303027			0.142537	0.366555	0.957909	0.162389	0.966972	0.0606514	0.97	0.0334906	0.969317	0.178156	0.971161	0.155024					0.948097	0.378409			0.0758564	0.492347	0.956796	0.244677	0.966306	0.0924157	0.9701	0.0672114	0.964624	0.269881	0.965265	0.243066					0.943874	0.412245			0.0494269	0.578663	0.957455	0.292669	0.961499	0.109219
0.958136	0.302912			0.142544	0.366555	0.95788	0.162274	0.966912	0.0605363	0.9699	0.0333755	0.969298	0.178041	0.971841	0.154909					0.947644	0.374957			0.0758578	0.492347	0.956776	0.244562	0.966265	0.0923006	0.97005	0.0670963	0.964609	0.269766	0.965249	0.242951					0.944108	0.41213			0.0494274	0.578663	0.957439	0.292554	0.96146	0.109103
0.958485	0.302912			0.14255	0.366555	0.957852	0.162159	0.968692	0.0605363	0.973154	0.0333755	0.969279	0.177926	0.9718	0.154678					0.947598	0.374612			0.0758605	0.492347	0.956757	0.244447	0.966224	0.0921855	0.97	0.0669812	0.964594	0.269651	0.965217	0.242721					0.943886	0.410404			0.0494279	0.578663	0.957423	0.292439	0.961421	0.108988
0.958409	0.302336			0.142557	0.366555	0.957823	0.162044	0.968635	0.0604212	0.973064	0.0332604	0.96926	0.177811	0.972504	0.154678					0.947859	0.374496			0.0758618	0.492347	0.956737	0.244332	0.966184	0.0920704	0.971619	0.0669812	0.964551	0.269306	0.965201	0.242606					0.943856	0.410174			0.0494283	0.578663	0.957407	0.292324	0.961382	0.108873
0.958364	0.301991			0.142563	0.366555	0.957794	0.161929	0.968577	0.0603061	0.972973	0.0331454	0.96924	0.177696	0.972484	0.154563					0.94809	0.374151			0.0758645	0.492347	0.956718	0.244217	0.966143	0.0919553	0.971572	0.0668662	0.964536	0.269191	0.965186	0.242491					0.943841	0.410059			0.0494293	0.578663	0.957391	0.292209	0.961343	0.108758
0.958318	0.301646			0.142569	0.366555	0.957766	0.161814	0.968519	0.060191	0.972881	0.0330303	0.969202	0.177466	0.972464	0.154448					0.94806	0.373921			0.0758659	0.492347	0.956698	0.244102	0.966102	0.0918403	0.971524	0.0667511	0.964521	0.269076	0.965154	0.24226					0.944062	0.409829			0.0494298	0.578663	0.957375	0.292093	0.961303	0.108643
0.958303	0.301531			0.142576	0.366555	0.957737	0.161699	0.96846	0.060076	0.972789	0.0329152	0.969144	0.17712	0.972444	0.154333					0.948321	0.373806			0.0758686	0.492347	0.956679	0.243987	0.966061	0.0917252	0.971477	0.066636	0.964507	0.268961	0.965138	0.242145					0.944017	0.409483			0.0494303	0.578663	0.957358	0.291978	0.961264	0.108528
0.958196	0.300725			0.142589	0.366555	0.957708	0.161584	0.968401	0.0599609	0.972696	0.0328001	0.969124	0.177005	0.972424	0.154218					0.948306	0.373691			0.0758699	0.492347	0.956659	0.243872	0.966019	0.0916101	0.97138	0.0664058	0.964492	0.268846	0.965122	0.24203					0.944253	0.409368			0.0494308	0.578663	0.957342	0.291863	0.961224	0.108413
0.95818	0.30061			0.142595	0.366555	0.957679	0.161469	0.968343	0.0598458	0.972603	0.032685	0.969105	0.17689	0.972384	0.153988					0.948291	0.373576			0.0758712	0.492347	0.95664	0.243756	0.965978	0.091495	0.971332	0.0662907	0.964477	0.268731	0.965106	0.241915					0.944223	0.409138			0.0494313	0.578663	0.957326	0.291748	0.961185	0.108298
0.958165	0.300495			0.142601	0.366555	0.95765	0.161353	0.968284	0.0597307	0.975945	0.032685	0.969085	0.176775	0.973071	0.153873					0.948276	0.373461			0.0758726	0.492347	0.95662	0.243641	0.965937	0.0913799	0.971284	0.0661756	0.964433	0.268385	0.965074	0.241685					0.944208	0.409023			0.0494322	0.578663	0.95731	0.291633	0.961145	0.108183
0.95815	0.30038			0.142608	0.366555	0.957621	0.161238	0.968224	0.0596156	0.975779	0.0324548	0.969046	0.176545	0.973052	0.153758					0.948553	0.373461			0.0758739	0.492347	0.9566	0.243526	0.965895	0.0912648	0.971235	0.0660605	0.964419	0.26827	0.965057	0.24157					0.944415	0.408678			0.0494327	0.578663	0.957294	0.291518	0.961105	0.108068
0.958134	0.300265			0.142614	0.366555	0.957592	0.161123	0.968165	0.0595005	0.975694	0.0323397	0.969027	0.17643	0.973032	0.153643					0.9488	0.373231			0.0758753	0.492347	0.956581	0.243411	0.965854	0.0911497	0.971186	0.0659454	0.964404	0.268155	0.965041	0.241455					0.9444	0.408563			0.0494332	0.578663	0.957278	0.291403	0.961066	0.107953
0.958104	0.300035			0.14262	0.366555	0.957563	0.161008	0.968105	0.0593854	0.97561	0.0322247	0.968987	0.1762	0.973012	0.153527					0.94877	0.373			0.0758766	0.492347	0.956561	0.243296	0.965812	0.0910346	0.971138	0.0658304	0.96436	0.26781	0.965486	0.241455					0.944371	0.408332			0.0494337	0.578663	0.95764	0.291403	0.961026	0.107837
0.958456	0.300035			0.142627	0.366555	0.957534	0.160893	0.968045	0.0592703	0.975524	0.0321096	0.969601	0.1762	0.972993	0.153412					0.94871	0.37254			0.075878	0.492347	0.956541	0.243181	0.96577	0.0909196	0.971088	0.0657153	0.964345	0.267695	0.96547	0.24134					0.944326	0.407987			0.0494342	0.578663	0.957624	0.291288	0.960986	0.107722
0.958808	0.300035			0.142633	0.366555	0.957505	0.160778	0.967985	0.0591553	0.975439	0.0319945	0.969582	0.176085	0.972953	0.153182					0.948695	0.372425			0.0758793	0.492347	0.956522	0.243066	0.966952	0.0909196	0.971039	0.0656002	0.964315	0.267465	0.965454	0.241225					0.944311	0.407872			0.0494347	0.578663	0.957608	0.291173	0.960946	0.107607
0.958793	0.299919			0.14264	0.366555	0.957476	0.160663	0.969811	0.0591553	0.975352	0.0318794	0.969562	0.17597	0.972933	0.153067					0.948665	0.372195			0.075882	0.492347	0.956502	0.242951	0.966912	0.0908045	0.97099	0.0654851	0.964301	0.26735	0.965438	0.241109					0.944296	0.407757			0.0494352	0.578663	0.957592	0.291058	0.960905	0.107492
0.958778	0.299804			0.142646	0.366555	0.957447	0.160548	0.971645	0.0591553	0.975265	0.0317643	0.969543	0.175855	0.972914	0.152952					0.948914	0.371965			0.0758834	0.492347	0.956482	0.242836	0.966871	0.0906894	0.97094	0.06537	0.964286	0.267234	0.965422	0.240994					0.944282	0.407642			0.0494356	0.578663	0.957576	0.290943	0.960865	0.107377
0.958763	0.299689			0.142659	0.366555	0.957418	0.160433	0.971591	0.0590402	0.975177	0.0316492	0.969524	0.175739	0.972874	0.152722					0.948899	0.371849			0.0758847	0.492347	0.956463	0.242721	0.96683	0.0905743	0.97089	0.0652549	0.964271	0.267119	0.965406	0.240879					0.944741	0.407297			0.0494366	0.578663	0.95756	0.290827	0.960825	0.107262
0.958732	0.299459			0.142665	0.366555	0.957359	0.160203	0.971537	0.0589251	0.975089	0.0315341	0.969466	0.175394	0.972854	0.152607					0.948884	0.371734			0.075886	0.492347	0.956443	0.242606	0.96679	0.0904592	0.97084	0.0651398	0.964256	0.267004	0.965836	0.240764					0.944697	0.406951			0.0494371	0.578663	0.957544	0.290712	0.960784	0.107147
0.958595	0.298423			0.142672	0.366555	0.95733	0.160087	0.971483	0.05881	0.975	0.031419	0.970083	0.175394	0.972814	0.152377					0.948869	0.371619			0.0758874	0.492347	0.956423	0.242491	0.966749	0.0903441	0.97079	0.0650247	0.964241	0.266889	0.96582	0.240649					0.944652	0.406606			0.0494376	0.578663	0.957527	0.290597	0.960744	0.107032
0.959289	0.298308			0.142691	0.366555	0.9573	0.159972	0.971429	0.0586949	0.97482	0.0311889	0.970064	0.175279	0.972794	0.152261					0.948839	0.371389			0.0758887	0.492347	0.956857	0.242491	0.966708	0.090229	0.97074	0.0649097	0.964226	0.266774	0.965804	0.240534					0.944623	0.406376			0.0494381	0.578663	0.957511	0.290482	0.960703	0.106917
0.959274	0.298193			0.142697	0.366555	0.957271	0.159857	0.971374	0.0585798	0.978339	0.0311889	0.970045	0.175164	0.972774	0.152146					0.948793	0.371044			0.0758901	0.492347	0.956838	0.242375	0.966667	0.0901139	0.97069	0.0647946	0.964211	0.266659	0.965788	0.240419					0.944608	0.406261			0.0494395	0.578663	0.957495	0.290367	0.960663	0.106802
0.959199	0.297618			0.142704	0.366555	0.957241	0.159742	0.971319	0.0584647	0.978261	0.0310738	0.970026	0.175049	0.972734	0.151916					0.949058	0.370929			0.0758914	0.492347	0.956818	0.24226	0.966625	0.0899988	0.970639	0.0646795	0.964197	0.266544	0.965772	0.240304					0.944578	0.406031			0.04944	0.578663	0.957479	0.290252	0.960622	0.106687
0.959184	0.297503			0.14271	0.366555	0.957212	0.159627	0.971264	0.0583496	0.978182	0.0309587	0.970006	0.174934	0.972714	0.151801					0.949043	0.370814			0.0758928	0.492347	0.956799	0.242145	0.966584	0.0898838	0.970588	0.0645644	0.964182	0.266429	0.965757	0.240189					0.9444	0.40465			0.0494405	0.578663	0.957463	0.290137	0.960581	0.106572
0.960208	0.297157			0.142716	0.366555	0.957182	0.159512	0.971209	0.0582345	0.978102	0.0308436	0.969987	0.174819	0.972674	0.151571					0.949013	0.370583			0.0758955	0.492347	0.956779	0.24203	0.966543	0.0897687	0.970537	0.0644493	0.964583	0.266429	0.965725	0.239959					0.944385	0.404534			0.049441	0.578663	0.957447	0.290022	0.961578	0.106572
0.960565	0.297157			0.142723	0.366555	0.957153	0.159397	0.971154	0.0581195	0.978022	0.0307285	0.969949	0.174589	0.972653	0.151456					0.949037	0.368627			0.0758968	0.492347	0.956759	0.241915	0.966501	0.0896536	0.972174	0.0643342	0.964554	0.266199	0.965693	0.239728					0.94437	0.404419			0.0494415	0.578663	0.957431	0.289907	0.961538	0.106456
0.960551	0.297042			0.142729	0.366555	0.957123	0.159282	0.971098	0.0580044	0.977941	0.0306134	0.96993	0.174473	0.972633	0.151341					0.949022	0.368512			0.0758982	0.492347	0.95674	0.2418	0.96646	0.0895385	0.972125	0.0642191	0.964539	0.266084	0.965661	0.239498					0.944355	0.404304			0.049442	0.578663	0.957414	0.289792	0.961498	0.106341
0.960521	0.296812			0.142736	0.366555	0.957093	0.159167	0.971042	0.0578893	0.97786	0.0304983	0.96991	0.174358	0.972613	0.151226					0.949007	0.368397			0.0758995	0.492347	0.95672	0.241685	0.966418	0.0894234	0.972077	0.064104	0.964524	0.265968	0.965645	0.239383					0.944295	0.403844			0.0494429	0.578663	0.957398	0.289677	0.961458	0.106226
0.96024	0.294625			0.142742	0.366555	0.957064	0.159052	0.970986	0.0577742	0.977695	0.0302682	0.969891	0.174243	0.972593	0.151111					0.948992	0.368282			0.0759009	0.492347	0.9567	0.24157	0.966376	0.0893083	0.972028	0.063989	0.964509	0.265853	0.965613	0.239153					0.94491	0.402693			0.0494434	0.578663	0.957382	0.289562	0.961418	0.106111
0.960225	0.29451			0.142748	0.366555	0.957727	0.159052	0.97093	0.0576591	0.977612	0.0301531	0.969852	0.174013	0.972572	0.150996					0.948977	0.368167			0.0759143	0.492347	0.95668	0.241455	0.966334	0.0891932	0.971979	0.0638739	0.964495	0.265738	0.965597	0.239038					0.94488	0.402463			0.0494444	0.578663	0.957366	0.289446	0.961378	0.105996
0.96021	0.294395			0.142755	0.366555	0.957698	0.158937	0.970874	0.057544	0.977528	0.030038	0.969814	0.173783	0.973274	0.15088					0.948931	0.367821			0.0759157	0.492347	0.956661	0.24134	0.966292	0.0890781	0.97193	0.0637588	0.96448	0.265623	0.965581	0.238923					0.945091	0.402118			0.0494449	0.578663	0.95735	0.289331	0.961338	0.105881
0.960195	0.29428			0.142761	0.366555	0.957668	0.158821	0.970817	0.0574289	0.977444	0.0299229	0.969794	0.173668	0.973234	0.15065					0.948916	0.367706			0.075917	0.492347	0.956641	0.241225	0.96625	0.0889631	0.97188	0.0636437	0.964465	0.265508	0.965549	0.238693					0.945076	0.402003			0.0494458	0.578663	0.957333	0.289216	0.961297	0.105766
0.96018	0.294165			0.142767	0.366555	0.958333	0.158821	0.97076	0.0573138	0.977358	0.0298078	0.969755	0.173438	0.973214	0.150535					0.949198	0.367706			0.0759184	0.492347	0.956621	0.241109	0.966208	0.088848	0.971831	0.0635286	0.96445	0.265393	0.965533	0.238578					0.945332	0.402003			0.0494463	0.578663	0.957317	0.289101	0.961257	0.105651
0.959864	0.291748			0.142774	0.366555	0.958304	0.158706	0.970703	0.0571988	0.977273	0.0296927	0.97038	0.173438	0.973194	0.15042					0.949183	0.367591			0.0759197	0.492347	0.956601	0.240994	0.966165	0.0887329	0.971781	0.0634135	0.96442	0.265163	0.965517	0.238462					0.945198	0.400967			0.0494473	0.578663	0.957301	0.288986	0.961216	0.105536
0.959772	0.291058			0.14278	0.366555	0.958971	0.158706	0.970646	0.0570837	0.977186	0.0295776	0.970361	0.173323	0.973174	0.150305					0.949168	0.367476			0.0759211	0.492347	0.956581	0.240879	0.966123	0.0886178	0.971731	0.0632984	0.964405	0.265048	0.965501	0.238347					0.945153	0.400621			0.0494478	0.578663	0.957285	0.288871	0.961175	0.105421
0.961582	0.290943			0.142787	0.366555	0.958942	0.158591	0.970588	0.0569686	0.977099	0.0294625	0.970342	0.173208	0.973114	0.14996					0.949122	0.367131			0.0759224	0.492347	0.956561	0.240764	0.96608	0.0885027	0.971681	0.0631833	0.96439	0.264933	0.965485	0.238232					0.945202	0.39901			0.0494483	0.578663	0.957268	0.288756	0.961134	0.105306
0.961568	0.290827			0.142793	0.366555	0.95961	0.158591	0.97053	0.0568535	0.977011	0.0293475	0.970323	0.173092	0.973074	0.14973					0.949092	0.366901			0.0759238	0.492347	0.956542	0.240649	0.966038	0.0883876	0.971631	0.0630682	0.964376	0.264818	0.965469	0.238117					0.94543	0.39878			0.0494488	0.578663	0.957252	0.288641	0.961094	0.10519
0.961538	0.290597			0.142799	0.366555	0.959582	0.158476	0.970472	0.0567384	0.976923	0.0292324	0.970303	0.172977	0.973054	0.149614					0.949077	0.366786			0.0759251	0.492347	0.956522	0.240534	0.965995	0.0882725	0.971581	0.0629532	0.964361	0.264702	0.965453	0.238002					0.94537	0.39832			0.0494493	0.578663	0.957236	0.288526	0.961053	0.105075
0.961509	0.290367			0.142806	0.366555	0.959554	0.158361	0.970414	0.0566233	0.976834	0.0291173	0.970284	0.172862	0.973013	0.149384					0.949062	0.366671			0.0759265	0.492347	0.95696	0.240534	0.965952	0.0881574	0.97153	0.0628381	0.964346	0.264587	0.965437	0.237887					0.945355	0.398205			0.0494497	0.578663	0.957219	0.288411	0.961012	0.10496
0.961861	0.290252			0.142812	0.366555	0.959525	0.158246	0.970356	0.0565082	0.976654	0.0288871	0.970265	0.172747	0.972993	0.149269					0.949314	0.36644			0.0759278	0.492347	0.95694	0.240419	0.965909	0.0880424	0.97148	0.062723	0.964331	0.264472	0.965421	0.237772					0.945614	0.398205			0.0494502	0.578663	0.957203	0.288296	0.960929	0.10473
0.961847	0.290137			0.142819	0.366555	0.960196	0.158246	0.970297	0.0563931	0.976562	0.028772	0.970246	0.172632	0.972973	0.149154					0.949567	0.36621			0.0759291	0.492347	0.95692	0.240304	0.965866	0.0879273	0.971429	0.0626079	0.964316	0.264357	0.965404	0.237657					0.945584	0.397974			0.0494541	0.578663	0.957187	0.28818	0.960888	0.104615
0.962567	0.290022			0.142832	0.366555	0.960168	0.158131	0.970238	0.0562781	0.976471	0.0286569	0.970227	0.172517	0.972953	0.149039					0.949552	0.366095			0.0759305	0.492347	0.956901	0.240189	0.965823	0.0878122	0.971377	0.0624928	0.964301	0.264242	0.965388	0.237542					0.945554	0.397744			0.0494546	0.578663	0.95717	0.288065	0.960847	0.1045
0.962935	0.290022			0.142838	0.366555	0.96014	0.158016	0.970179	0.056163	0.976285	0.0284267	0.970207	0.172402	0.972932	0.148924					0.949836	0.366095			0.0759318	0.492347	0.956881	0.240074	0.965779	0.0876971	0.971326	0.0623777	0.964286	0.264127	0.965372	0.237427					0.945509	0.397399			0.0494551	0.578663	0.957154	0.28795	0.960805	0.104385
0.96292	0.289907			0.142844	0.366555	0.960812	0.158016	0.97012	0.0560479	0.976096	0.0281966	0.970188	0.172287	0.972912	0.148809					0.949806	0.365865			0.0759332	0.492347	0.956861	0.239959	0.965736	0.087582	0.971275	0.0622626	0.964271	0.264012	0.965356	0.237312					0.945479	0.397169			0.0494556	0.578663	0.957137	0.287835	0.960764	0.10427
0.962906	0.289792			0.142857	0.366555	0.960784	0.157901	0.97006	0.0559328	0.976	0.0280815	0.970169	0.172172	0.972892	0.148694					0.95009	0.365865			0.0759359	0.492347	0.956841	0.239843	0.965693	0.0874669	0.971223	0.0621475	0.964256	0.263897	0.96534	0.237196					0.944924	0.390954			0.0494561	0.578663	0.957121	0.28772	0.960722	0.104155
0.962892	0.289677			0.142864	0.366555	0.960757	0.157786	0.97	0.0558177	0.975904	0.0279664	0.970149	0.172057	0.972871	0.148579					0.949744	0.363218			0.0759386	0.492347	0.956821	0.239728	0.965649	0.0873518	0.971171	0.0620325	0.964226	0.263667	0.965323	0.237081					0.944893	0.390724			0.0494565	0.578663	0.957105	0.287605	0.96068	0.10404
0.962878	0.289562			0.14287	0.366555	0.960729	0.157671	0.96994	0.0557026	0.975806	0.0278513	0.97013	0.171942	0.972851	0.148464					0.949729	0.363103			0.0759399	0.492347	0.956801	0.239613	0.965605	0.0872367	0.971119	0.0619174	0.964211	0.263552	0.965307	0.236966					0.944878	0.390609			0.049457	0.578663	0.957088	0.28749	0.960638	0.103925
0.962864	0.289446			0.142883	0.366555	0.960702	0.157556	0.96988	0.0555875	0.975709	0.0277362	0.970091	0.171711	0.97283	0.148348					0.949699	0.362873			0.0759413	0.492347	0.956782	0.239498	0.965561	0.0871216	0.971067	0.0618023	0.964195	0.263437	0.965291	0.236851					0.944785	0.389918			0.0494575	0.578663	0.957072	0.287375	0.960596	0.103809
0.962835	0.289216			0.142889	0.366555	0.960674	0.15744	0.969819	0.0554724	0.97541	0.027391	0.970072	0.171596	0.97281	0.148233					0.949638	0.362412			0.0759426	0.492347	0.956762	0.239383	0.965517	0.0870066	0.971014	0.0616872	0.96418	0.263321	0.965275	0.236736					0.944754	0.389688			0.049458	0.578663	0.957055	0.28726	0.960554	0.103694
0.962778	0.288756			0.142896	0.366555	0.960647	0.157325	0.969758	0.0553573	0.975309	0.0272759	0.970052	0.171481	0.972789	0.148118					0.949608	0.362182			0.075944	0.492347	0.956742	0.239268	0.965473	0.0868915	0.970962	0.0615721	0.964572	0.263206	0.965242	0.236506					0.944724	0.389458			0.049459	0.578663	0.957039	0.287145	0.960512	0.103579
0.962764	0.288641			0.142902	0.366555	0.960619	0.15721	0.969697	0.0552423	0.975207	0.0271608	0.970033	0.171366	0.972769	0.148003					0.949593	0.362067			0.0759453	0.492347	0.956722	0.239153	0.965429	0.0867764	0.970909	0.061457	0.964542	0.262976	0.965226	0.236391					0.945221	0.389228			0.0494595	0.578663	0.957022	0.28703	0.96047	0.103464
0.96275	0.288526			0.142908	0.366555	0.960591	0.157095	0.969636	0.0551272	0.979079	0.0269306	0.970013	0.171251	0.972748	0.147888					0.94944	0.360916			0.0759467	0.492347	0.956702	0.239038	0.965385	0.0866613	0.970856	0.0613419	0.964527	0.262861	0.965209	0.236276					0.94519	0.388998			0.0494604	0.578663	0.957006	0.286914	0.960428	0.103349
0.962735	0.288411			0.142915	0.366555	0.960563	0.15698	0.969574	0.0550121	0.978992	0.0268155	0.969993	0.171136	0.972727	0.147773					0.949379	0.360456			0.0759507	0.492347	0.956682	0.238923	0.96534	0.0865462	0.970803	0.0612268	0.964512	0.262746	0.965647	0.236161					0.945455	0.388998			0.0494609	0.578663	0.956989	0.286799	0.960385	0.103234
0.962721	0.288296			0.142921	0.366555	0.960536	0.156865	0.969512	0.054897	0.978814	0.0265853	0.969974	0.171021	0.972707	0.147658					0.949363	0.360341			0.0759521	0.492347	0.956662	0.238808	0.965296	0.0864311	0.97075	0.0611118	0.964497	0.262631	0.965631	0.236046					0.945439	0.388882			0.0494614	0.578663	0.956973	0.286684	0.960343	0.103119
0.962678	0.28795			0.142928	0.366555	0.960508	0.15675	0.96945	0.0547819	0.978632	0.0263552	0.969954	0.170906	0.972686	0.147543					0.949636	0.360226			0.0759534	0.492347	0.956642	0.238693	0.966538	0.0864311	0.970696	0.0609967	0.964482	0.262516	0.965615	0.23593					0.945424	0.388767			0.0494619	0.578663	0.956956	0.286569	0.9603	0.103004
0.962664	0.287835			0.14294	0.366555	0.96048	0.156635	0.969388	0.0546668	0.978448	0.026125	0.969915	0.170676	0.973424	0.147543					0.949909	0.36011			0.0759548	0.492347	0.956622	0.238578	0.966495	0.086316	0.970642	0.0608816	0.964467	0.262401	0.965598	0.235815					0.945378	0.388422			0.0494634	0.578663	0.95694	0.286454	0.960258	0.102889
0.962635	0.287605			0.14296	0.366555	0.960452	0.15652	0.969325	0.0545517	0.978261	0.0258948	0.969895	0.17056	0.973404	0.147428					0.949894	0.359995			0.0759561	0.492347	0.956602	0.238462	0.966452	0.0862009	0.970588	0.0607665	0.964452	0.262286	0.965566	0.235585					0.945628	0.388307			0.0494638	0.578663	0.956923	0.286339	0.960215	0.102774
0.962432	0.285994			0.142966	0.366555	0.960424	0.156405	0.969262	0.0544366	0.977876	0.0254345	0.969876	0.170445	0.973384	0.147313					0.95	0.358614			0.0759588	0.492347	0.956582	0.238347	0.966408	0.0860859	0.970534	0.0606514	0.964422	0.262055	0.96555	0.23547					0.945582	0.387962			0.0494643	0.578663	0.956907	0.286224	0.960172	0.102659
0.962418	0.285879			0.142973	0.366555	0.960396	0.15629	0.969199	0.0543216	0.977376	0.024859	0.969856	0.17033	0.973364	0.147198					0.949985	0.358499			0.0759602	0.492347	0.956562	0.238232	0.967658	0.0860859	0.97048	0.0605363	0.964407	0.26194	0.965534	0.235355					0.945832	0.387847			0.0494648	0.578663	0.95689	0.286109	0.960129	0.102543
0.962403	0.285764			0.142979	0.366555	0.960368	0.156174	0.969136	0.0542065	0.977169	0.0246288	0.969836	0.170215	0.973343	0.147083					0.950275	0.358499			0.0759615	0.492347	0.956542	0.238117	0.967617	0.0859708	0.970425	0.0604212	0.964816	0.26194	0.965517	0.23524					0.946348	0.387732			0.0494653	0.578663	0.956873	0.285994	0.960086	0.102428
[truncated: 52,050 more rows]
[truncated: 30 more columns]

## Sheet: figure3b
30x																60x																100x																250x
[truncated: 12 more rows]
[truncated: 14 more columns]

## Sheet: figure3c
30x																60x																100x																250x
[truncated: 12 more rows]
[truncated: 14 more columns]

[truncated: 6 more sheets: figure4+sup_tab4, sup_tab1, sup_tab2, sup_tab3, sup_tab5, sup_fig1]
