# Supplementary material for: Benchmarking pipelines for subclonal deconvolution of bulk tumour sequencing data
Source: Nat Commun. 2021 Nov 4;12:6396. doi: 10.1038/s41467-021-26698-7 (PMC8569188; doi:10.1038/s41467-021-26698-7)
Supplement: Supplementary file 4 — Source Data [file 41467_2021_26698_MOESM4_ESM.zip › Source_Data/ccf_heatmaps/sup_fig4b.csv]

FACETS_Ccube_100%_x	FACETS_Ccube_100%_y	FACETS_Ccube_75%_x	FACETS_Ccube_75%_y	FACETS_Ccube_50%_x	FACETS_Ccube_50%_y	FACETS_Ccube_25%_x	FACETS_Ccube_25%_y	Sequenza_Ccube_100%_x	Sequenza_Ccube_100%_y	Sequenza_Ccube_75%_x	Sequenza_Ccube_75%_y	Sequenza_Ccube_50%_x	Sequenza_Ccube_50%_y	Sequenza_Ccube_25%_x	Sequenza_Ccube_25%_y	TITAN_Ccube_100%_x	TITAN_Ccube_100%_y	TITAN_Ccube_75%_x	TITAN_Ccube_75%_y	TITAN_Ccube_50%_x	TITAN_Ccube_50%_y	TITAN_Ccube_25%_x	TITAN_Ccube_25%_y	FACETS_FastClone_100%_x	FACETS_FastClone_100%_y	FACETS_FastClone_75%_x	FACETS_FastClone_75%_y	FACETS_FastClone_50%_x	FACETS_FastClone_50%_y	FACETS_FastClone_25%_x	FACETS_FastClone_25%_y	Sequenza_FastClone_100%_x	Sequenza_FastClone_100%_y	Sequenza_FastClone_75%_x	Sequenza_FastClone_75%_y	Sequenza_FastClone_50%_x	Sequenza_FastClone_50%_y	Sequenza_FastClone_25%_x	Sequenza_FastClone_25%_y	TITAN_FastClone_100%_x	TITAN_FastClone_100%_y	TITAN_FastClone_75%_x	TITAN_FastClone_75%_y	TITAN_FastClone_50%_x	TITAN_FastClone_50%_y	TITAN_FastClone_25%_x	TITAN_FastClone_25%_y	FACETS_PyClone_100%_x	FACETS_PyClone_100%_y
0.1	0.093344865	1	0.997274484	0.5	0.475993336	1	0.485708021	0.1	0.071921482	0.1	0.070888789	0.5	0.477337381	0.5	1	0.5	1	0.5	0.639650367	0.5	0.518919126	0.5	0.171733509	1	0.166994792	0.1	0.102826958	0.5	0.445746654	1	0.244750302	1	0.166224979	0.1	0.102880877	0.5	0.088272561			0.5	0.134986512	1	0.72334708	1	0.267681822			0.1	0.139916701
0.5	0.524658179	0.2	0.115131501	0.1	0.091566063	0.5	0.257456425	0.5	0.465373487	0.5	0.967214443	0.5	0.477337381	1	1	0.1	0.124757395	1	1	0.5	0.518919126	1	0.678343579	0.2	0.166994792	0.5	0.102826958	0.5	0.445746654	0.5	0.244750302	0.2	0.166224979	0.5	0.102880877	0.1	0.088272561			0.1	0.134986512	0.2	0.128496271	0.5	0.130541912			0.5	0.999999952
0.5	0.524658179	0.05	0.115131501	1	1	0.5	0.257456425	0.5	0.465373487	0.5	0.492534955	1	0.995825769	0.5	1	1	1	1	1	1	1	0.5	0.302981066	0.05	0.166994792	0.5	0.102826958	1	0.445746654	0.5	0.244750302	0.05	0.166224979	0.5	0.102880877	1	0.088272561			1	0.134986512	0.05	0.128496271	0.1	0.130541912			0.5	0.525561095
1	1	0.5	0.404676076	1	0.832326461	0.5	0.485708021	1	1	1	0.967214443	0.1	0.151598556	0.1	0.199445309	1	1	0.5	0.639650367	0.1	0.155311873	0.1	0.048705981	0.5	0.166994792	1	0.696729683	0.1	0.081649798	0.5	0.244750302	0.5	0.166224979	1	0.697376332	1	0.088272561			1	0.962786293	0.5	0.128496271	0.5	0.130541912			1	0.999999952
0.1	0.093344865	0.1	0.115131501	0.5	0.475993336	1	0.485708021	0.1	0.164558259	0.1	0.155015203	0.15	0.316218085	0.8	1	0.5	0.443976162	0.5	0.46934143	0.15	0.341686452	0.8	0.302981066	0.1	0.166994792	0.1	0.102826958	0.15	0.081649798	1	0.244750302	0.1	0.166224979	0.1	0.102880877	0.5	0.088272561			0.5	0.134986512	0.1	0.128496271	0.5	0.267681822			0.1	0.139916701
0.1	0.093344865	0.5	0.404676076	0.5	0.475993336	1	0.485708021	0.1	0.071921482	0.1	0.070888789	0.15	0.068500255	1	1	0.5	0.443976162	0.2	0.105859302	0.15	0.06892449	1	0.302981066	0.5	0.166994792	0.1	0.102826958	0.15	0.081649798	1	0.244750302	0.5	0.166224979	0.1	0.102880877	0.5	0.088272561			0.5	0.134986512	0.5	0.128496271	0.1	0.130541912			0.1	0.139916701
0.15	0.228146273	0.5	0.404676076	1	1	1	0.485708021	0.15	0.164558259	0.15	0.370031238	0.5	0.477337381	0.1	0.199445309	0.2	0.124757395	1	1	0.5	0.518919126	0.1	0.048705981	0.5	0.166994792	0.15	0.102826958	0.5	0.445746654	1	0.244750302	0.5	0.166224979	0.15	0.102880877	1	0.088272561			0.2	0.134986512	0.5	0.128496271	1	0.267681822			0.15	0.139916701
0.15	0.228146273	0.1	0.115131501	0.15	0.187311504	1	0.485708021	0.15	0.164558259	0.2	0.155015203	0.8	0.738763451	1	1	1	1	0.15	0.105859302	0.8	0.777238872	1	0.302981066	0.1	0.166994792	0.2	0.102826958	0.8	0.445746654	1	0.244750302	0.1	0.166224979	0.2	0.102880877	0.15	0.088272561			1	0.962786293	0.1	0.128496271	1	0.267681822			0.15	0.139916701
0.05	0.093344865	1	0.997274484	0.05	0.091566063	1	0.485708021	0.05	0.071921482	0.15	0.155015203	0.15	0.151598556	1	1	0.15	0.124757395	0.05	0.105859302	0.15	0.155311873	1	0.302981066	1	0.956261613	0.15	0.102826958	0.15	0.081649798	1	0.244750302	1	0.956047602	0.15	0.102880877	0.05	0.088272561			0.15	0.134986512	1	0.72334708	1	0.267681822			0.05	0.139916701
0.5	0.524658179	1	0.839028388	0.2	0.187311504	1	0.485708021	0.5	0.465373487	0.05	0.070888789	0.15	0.151598556	1	1	0.05	0.124757395	0.2	0.217843857	0.15	0.155311873	1	0.171733509	1	0.956261613	0.05	0.102826958	0.15	0.081649798	1	0.244750302	1	0.956047602	0.05	0.102880877	0.2	0.088272561			0.05	0.134986512	1	0.72334708	1	0.267681822			0.5	0.525561095
0.1	0.093344865	1	0.997274484	0.5	0.475993336	0.5	0.257456425	0.1	0.071921482	0.5	0.492534955	0.1	0.316218085	1	1	0.2	0.124757395	0.5	0.46934143	0.1	0.155311873	1	0.302981066	1	0.956261613	0.5	0.102826958	0.1	0.081649798	0.5	0.244750302	1	0.956047602	0.5	0.102880877	0.5	0.088272561			0.2	0.134986512	1	0.72334708	1	0.267681822			0.1	0.139916701
0.1	0.228146273	1	0.997274484	0.5	0.187311504	1	0.485708021	0.1	0.164558259	0.8	0.967214443	0.15	0.151598556	0.1	0.199445309	0.5	0.443976162	0.5	0.217843857	0.15	0.155311873	0.1	0.048705981	1	0.166994792	0.8	0.696729683	0.15	0.081649798	1	0.244750302	1	0.166224979	0.8	0.697376332	0.5	0.088272561			0.5	0.134986512	1	0.72334708	0.1	0.130541912			0.1	0.139916701
0.8	1	1	0.997274484	1	0.475993336	0.15	0.120656727	0.8	0.811014895	0.15	0.155015203	1	0.738763451	0.99	1	0.5	0.443976162	1	0.639650367	1	0.777238872	0.99	0.302981066	1	0.956261613	0.15	0.102826958	1	0.445746654	0.15	0.244750302	1	0.956047602	0.15	0.102880877	1	0.088272561			0.5	0.134986512	1	0.72334708	0.1	0.130541912			0.8	0.999999952
0.1	0.093344865	0.1	0.115131501	0.5	0.475993336	0.15	0.120656727	0.1	0.164558259	0.05	0.070888789	0.01	0.068500255	0.1	0.199445309	1	1	0.5	0.46934143	0.01	0.06892449	0.1	0.048705981	0.1	0.166994792	0.05	0.102826958	0.5	0.081649798	0.15	0.244750302	0.1	0.166224979	0.05	0.102880877	0.5	0.088272561			1	0.134986512	0.1	0.128496271	1	0.267681822			0.1	0.139916701
0.15	0.093344865	0.1	0.115131501	1	1	1	0.485708021	0.15	0.071921482	0.1	0.155015203	0.5	0.316218085	0.5	1	0.5	0.443976162	1	1	0.5	0.341686452	0.5	0.171733509	0.1	0.166994792	0.1	0.102826958	0.1	0.081649798	1	0.244750302	0.1	0.166224979	0.1	0.102880877	1	0.088272561			0.5	0.134986512	0.1	0.128496271	0.1	0.130541912			0.15	0.139916701
0.1	0.093344865	0.05	0.115131501	0.1	0.091566063	1	0.485708021	0.1	0.071921482	0.15	0.155015203	0.1	0.151598556	0.9	1	1	1	0.1	0.105859302	0.1	0.155311873	0.9	0.302981066	0.05	0.166994792	0.15	0.102826958	1	0.445746654	1	0.244750302	0.05	0.166224979	0.15	0.102880877	0.1	0.088272561			1	0.134986512	0.05	0.128496271	0.5	0.130541912			0.1	0.139916701
0.2	0.093344865	0.2	0.115131501	1	1	0.5	0.120656727	0.2	0.164558259	1	0.967214443	1	0.738763451	0.89	1	0.1	0.124757395	1	1	1	0.777238872	0.89	0.302981066	0.2	0.166994792	1	0.696729683	0.15	0.081649798	0.5	0.244750302	0.2	0.166224979	1	0.102880877	1	0.088272561			0.1	0.134986512	0.2	0.128496271	1	0.267681822			0.2	0.139916701
0.15	0.228146273	0.1	0.115131501	0.1	0.091566063	1	0.485708021	0.15	0.164558259	0.01	0.070888789	0.15	0.151598556	0.1	0.199445309	0.1	0.124757395	0.1	0.105859302	0.15	0.155311873	0.1	0.048705981	0.1	0.166994792	0.5	0.102826958	0.2	0.081649798	1	0.244750302	0.1	0.166224979	0.5	0.102880877	0.1	0.088272561			0.1	0.134986512	0.1	0.128496271	0.05	0.130541912			0.15	0.139916701
0.05	0.093344865	0.2	0.115131501	0.5	1	1	0.485708021	0.05	0.071921482	0.5	0.370031238	0.2	0.316218085	0.5	1	1	1	0.5	0.639650367	0.2	0.341686452	0.5	0.171733509	0.2	0.166994792	1	0.102826958	1	0.445746654	1	0.244750302	0.2	0.166224979	1	0.102880877	0.5	0.088272561			1	0.134986512	0.2	0.128496271	0.15	0.130541912			0.05	0.139916701
0.5	0.228146273	0.1	0.115131501	0.15	0.187311504	0.1	0.120656727	0.5	0.164558259	1	0.739012997	1	0.995825769	1	1	0.1	0.124757395	0.1	0.105859302	1	1	1	0.302981066	0.1	0.166994792	0.15	0.102826958	1	0.445746654	0.1	0.244750302	0.1	0.166224979	0.15	0.102880877	0.15	0.088272561			0.1	0.134986512	0.1	0.128496271	0.1	0.130541912			0.5	0.139916701
0.1	0.093344865	1	0.997274484	1	1	1	0.485708021	0.1	0.164558259	0.15	0.155015203	1	0.738763451	0.2	0.452572567	0.5	1	0.15	0.105859302	1	0.777238872	0.2	0.048705981	1	0.956261613	0.15	0.102826958	1	0.445746654	1	0.244750302	1	0.956047602	0.15	0.102880877	1	0.088272561			0.5	0.134986512	1	0.72334708	0.2	0.130541912			0.1	0.139916701
0.15	0.228146273	0.1	0.115131501	0.1	0.091566063	1	0.485708021	0.15	0.164558259	0.15	0.155015203	1	0.995825769	1	1	0.1	0.124757395	1	1	1	1	1	0.302981066	0.1	0.166994792	0.18	0.102826958	0.1	0.081649798	1	0.244750302	0.1	0.166224979	0.18	0.102880877	0.1	0.088272561			0.1	0.134986512	0.1	0.128496271	0.15	0.130541912			0.15	0.139916701
1	1	0.5	0.404676076	1	1	1	0.120656727	1	1	0.18	0.155015203	0.1	0.151598556	0.15	0.199445309	0.15	0.124757395	0.1	0.105859302	0.1	0.155311873	0.15	0.048705981	0.5	0.166994792	0.2	0.102826958	0.99	0.445746654	1	0.244750302	0.5	0.166224979	0.2	0.102880877	1	0.088272561			0.15	0.134986512	0.5	0.128496271	1	0.267681822			1	0.999999952
0.01	0.093344865	0.1	0.115131501	1	1	1	0.485708021	0.01	0.071921482	0.2	0.155015203	0.99	0.995825769	1	1	1	1	1	1	0.99	1	1	0.302981066	0.1	0.166994792	1	0.696729683	0.1	0.081649798	1	0.244750302	0.1	0.166224979	1	0.697376332	1	0.45851648			1	0.962786293	0.1	0.128496271	1	0.267681822			0.01	0.139916701
0.5	0.228146273	1	0.839028388	1	1	0.5	0.257456425	0.5	0.465373487	1	0.967214443	0.1	0.151598556	1	1	0.1	0.124757395	1	1	0.1	0.155311873	1	0.302981066	1	0.166994792	1	0.696729683	0.5	0.445746654	0.5	0.244750302	1	0.166224979	1	0.102880877	1	0.088272561			0.1	0.134986512	1	0.72334708	0.5	0.130541912			0.5	0.525561095
1	1	0.15	0.115131501	1	1	1	0.485708021	1	0.811014895	1	0.967214443	0.5	0.477337381	1	1	1	1	1	1	0.5	0.518919126	1	0.302981066	0.15	0.166994792	1	0.696729683	0.15	0.081649798	1	0.244750302	0.15	0.166224979	1	0.102880877	1	0.088272561			1	0.962786293	0.15	0.128496271	1	0.267681822			1	0.999999952
0.15	0.093344865	0.15	0.115131501	1	0.475993336	1	0.485708021	0.15	0.164558259	1	0.967214443	0.15	0.151598556	0.99	1	1	1	1	0.639650367	0.15	0.155311873	0.99	0.302981066	0.15	0.166994792	0.1	0.102826958	0.5	0.081649798	1	0.244750302	0.15	0.166224979	0.1	0.102880877	1	0.088272561			1	0.962786293	0.15	0.128496271	1	0.267681822			0.15	0.139916701
0.15	0.093344865	0.1	0.115131501	0.5	0.475993336	1	0.257456425	0.15	0.164558259	0.1	0.070888789	0.5	0.316218085	1	1	0.1	0.124757395	1	0.639650367	0.5	0.341686452	1	0.171733509	0.1	0.166994792	0.1	0.102826958	0.15	0.081649798	1	0.244750302	0.1	0.166224979	0.1	0.102880877	0.5	0.088272561			0.1	0.134986512	0.1	0.128496271	0.1	0.130541912			0.15	0.139916701
0.18	0.093344865	0.2	0.404676076	1	1	1	0.485708021	0.18	0.164558259	0.1	0.155015203	0.15	0.151598556	0.2	0.452572567	0.1	0.124757395	0.5	0.639650367	0.15	0.155311873	0.2	0.048705981	0.1	0.166994792	0.99	0.696729683	0.9	0.445746654	1	0.244750302	0.1	0.166224979	0.99	0.697376332	1	0.088272561			0.1	0.134986512	0.2	0.128496271	1	0.267681822			0.18	0.139916701
0.2	0.228146273	0.5	0.404676076	0.15	0.187311504	0.5	0.120656727	0.2	0.164558259	0.99	0.967214443	0.9	0.995825769	0.1	0.452572567	1	1	0.2	0.46934143	0.9	1	0.1	0.171733509	0.2	0.166994792	0.1	0.102826958	0.89	0.445746654	0.5	0.244750302	0.2	0.166224979	0.1	0.102880877	0.15	0.088272561			1	0.134986512	0.5	0.128496271	0.2	0.130541912			0.2	0.139916701
1	1	0.15	0.115131501	1	1	0.5	0.120656727	1	0.811014895	0.1	0.155015203	0.05	0.068500255	1	1	1	1	1	1	0.05	0.06892449	1	0.302981066	0.5	0.166994792	0.5	0.102826958	0.1	0.081649798	0.5	0.244750302	0.5	0.166224979	0.5	0.102880877	1	0.088272561			1	0.134986512	0.15	0.128496271	1	0.267681822			1	0.999999952
1	1	0.05	0.115131501	0.15	0.091566063	1	1	1	1	0.5	0.492534955	0.89	0.995825769	1	1	1	1	0.15	0.217843857	0.89	1	1	0.171733509	0.15	0.166994792	0.15	0.102826958	0.15	0.081649798	1	0.500522126	0.15	0.166224979	0.15	0.102880877	0.15	0.088272561			1	0.134986512	0.05	0.128496271	1	0.267681822			1	0.999999952
1	1	1	0.997274484	1	0.832326461	1	1	1	1	0.15	0.155015203	0.1	0.151598556	0.83	1	0.5	1	1	1	0.1	0.155311873	0.83	0.171733509	0.05	0.166994792	0.5	0.102826958	0.5	0.445746654	1	0.244750302	0.05	0.166224979	0.5	0.102880877	1	0.088272561			0.5	0.134986512	1	0.72334708	1	0.267681822			1	0.999999952
0.1	0.093344865	1	0.997274484	1	1	1	0.485708021	0.1	0.071921482	0.5	0.492534955	0.15	0.151598556	0.8	1	0.05	0.124757395	0.1	0.105859302	0.15	0.155311873	0.8	0.171733509	1	0.166994792	0.15	0.102826958	1	0.445746654	1	0.244750302	1	0.166224979	0.15	0.102880877	1	0.088272561			0.05	0.134986512	1	0.72334708	0.2	0.130541912			0.1	0.139916701
0.1	0.093344865	0.5	0.404676076	1	1	0.15	0.120656727	0.1	0.164558259	0.15	0.155015203	0.5	0.477337381	0.5	1	0.2	1	0.15	0.105859302	0.5	0.518919126	0.5	0.048705981	1	0.166994792	0.9	0.696729683	0.5	0.445746654	0.15	0.244750302	1	0.166224979	0.9	0.697376332	1	0.088272561			0.2	0.134986512	0.5	0.128496271	0.1	0.130541912			0.1	0.139916701
0.99	1	1	0.997274484	0.1	0.091566063	1	0.485708021	0.99	1	0.9	0.967214443	1	0.995825769	0.15	0.199445309	0.15	0.443976162	1	1	1	1	0.15	0.048705981	0.5	0.166994792	0.1	0.102826958	0.2	0.081649798	1	0.244750302	0.5	0.166224979	0.1	0.102880877	0.1	0.088272561			0.15	0.134986512	1	0.72334708	0.1	0.130541912			0.99	0.999999952
0.1	0.093344865	1	0.997274484	0.5	0.475993336	0.2	0.120656727	0.1	0.164558259	0.1	0.070888789	0.5	0.477337381	0.8	1	1	1	1	1	0.5	0.518919126	0.8	0.302981066	1	0.956261613	0.15	0.102826958	1	0.445746654	0.2	0.244750302	1	0.956047602	0.15	0.102880877	0.5	0.088272561			1	0.962786293	1	0.72334708	0.5	0.130541912			0.1	0.139916701
0.5	0.524658179	0.1	0.115131501	0.5	0.475993336	0.5	0.257456425	0.5	0.465373487	0.15	0.155015203	0.2	0.316218085	1	1	0.15	0.124757395	1	1	0.2	0.155311873	1	0.302981066	1	0.956261613	0.89	0.696729683	0.15	0.081649798	0.5	0.244750302	1	0.956047602	0.89	0.102880877	0.5	0.088272561			0.15	0.134986512	0.1	0.128496271	0.1	0.130541912			0.5	0.525561095
0.15	0.228146273	0.1	0.115131501	1	1	1	0.257456425	0.15	0.164558259	0.89	0.967214443	1	0.995825769	0.5	1	1	1	0.1	0.105859302	1	0.777238872	0.5	0.171733509	0.1	0.166994792	0.1	0.102826958	1	0.445746654	1	0.244750302	0.1	0.166224979	0.1	0.102880877	1	0.088272561			1	0.962786293	0.1	0.128496271	1	0.267681822			0.15	0.139916701
0.5	0.524658179	0.1	0.115131501	0.1	0.091566063	1	0.485708021	0.5	0.465373487	0.1	0.070888789	0.15	0.151598556	0.98	1	0.1	0.124757395	0.1	0.105859302	0.15	0.155311873	0.98	0.171733509	0.1	0.166994792	0.1	0.102826958	0.15	0.081649798	1	0.244750302	0.1	0.166224979	0.1	0.102880877	0.1	0.088272561			0.1	0.134986512	0.1	0.128496271	0.2	0.130541912			0.5	0.66618913
0.15	0.228146273	1	0.839028388	0.5	0.475993336	1	0.485708021	0.15	0.164558259	0.1	0.070888789	1	0.995825769	1	1	0.15	0.124757395	0.5	0.46934143	1	1	1	0.302981066	0.2	0.166994792	0.1	0.102826958	0.2	0.081649798	1	0.244750302	0.2	0.166224979	0.1	0.102880877	0.5	0.088272561			0.15	0.134986512	1	0.72334708	1	0.267681822			0.15	0.139916701
0.9	1	0.2	0.115131501	0.5	0.475993336	1	0.485708021	0.9	1	0.1	0.070888789	0.15	0.316218085	1	1	1	1	0.5	0.217843857	0.15	0.341686452	1	0.171733509	0.1	0.166994792	0.15	0.102826958	1	0.445746654	1	0.244750302	0.1	0.166224979	0.15	0.102880877	0.5	0.088272561			1	0.962786293	0.2	0.128496271	0.5	0.267681822			0.9	0.999999952
0.15	0.093344865	1	0.997274484	1	0.475993336	0.5	0.313724217	0.15	0.071921482	0.15	0.155015203	0.2	0.151598556	0.98	1	1	1	0.5	0.46934143	0.2	0.155311873	0.98	0.171733509	1	0.956261613	0.5	0.102826958	0.1	0.081649798	0.5	0.207522515	1	0.956047602	0.5	0.102880877	1	0.088272561			1	0.962786293	1	0.72334708	1	0.267681822			0.15	0.139916701
0.05	0.093344865	1	0.997274484	0.5	0.475993336	1	1	0.05	0.071921482	0.5	0.492534955	1	0.738763451	0.5	1	1	1	1	1	1	0.777238872	0.5	0.171733509	0.2	0.166994792	1	0.696729683	0.49	0.081649798	1	0.207522515	0.2	0.166224979	1	0.102880877	0.5	0.088272561			1	0.962786293	1	0.72334708	0.1	0.130541912			0.05	0.139916701
0.1	0.093344865	1	0.839028388	0.5	0.187311504	0.5	0.500764787	0.1	0.071921482	1	0.967214443	0.1	0.316218085	1	1	0.05	0.124757395	0.1	0.105859302	0.1	0.341686452	1	0.302981066	1	0.956261613	0.5	0.102826958	1	0.445746654	1	0.207522515	1	0.956047602	0.5	0.102880877	0.5	0.088272561			0.05	0.134986512	1	0.72334708	1	0.267681822			0.1	0.139916701
0.1	0.093344865	0.2	0.404676076	0.15	0.187311504	0.1	0.062756281	0.1	0.071921482	0.5	0.492534955	0.49	0.316218085	1	1	0.02	0.124757395	0.5	0.639650367	0.49	0.341686452	1	0.302981066	1	0.166994792	0.2	0.102826958	0.8	0.445746654	0.5	0.207522515	1	0.166224979	0.2	0.102880877	0.15	0.088272561			0.1	0.134986512	0.2	0.128496271	0.5	0.130541912			0.1	0.139916701
0.15	0.228146273	0.1	0.115131501	0.1	0.091566063	0.8	0.313724217	0.15	0.164558259	0.2	0.155015203	1	0.738763451	1	1	0.1	0.124757395	0.5	0.46934143	1	0.777238872	1	0.302981066	1	0.166994792	1	0.696729683	0.99	0.445746654	0.5	0.207522515	1	0.166224979	1	0.102880877	0.1	0.088272561			0.1	0.134986512	0.1	0.128496271	0.2	0.130541912			0.15	0.139916701
0.89	1	0.15	0.115131501	0.5	0.475993336	1	0.500764787	0.89	1	1	0.967214443	0.8	0.995825769	1	1	0.1	0.124757395	1	0.639650367	0.8	1	1	0.171733509	0.15	0.166994792	0.15	0.102826958	1	0.445746654	1	0.312055679	0.15	0.166224979	0.15	0.102880877	0.5	0.088272561			0.5	0.134986512	0.15	0.128496271	0.5	0.130541912			0.89	0.999999952
0.1	0.093344865	0.1	0.115131501	0.15	0.187311504	0.1	0.062756281	0.1	0.071921482	0.15	0.070888789	0.99	0.995825769	0.2	0.199445309	0.5	0.443976162	0.5	0.46934143	0.99	1	0.2	0.048705981	0.2	0.166994792	0.1	0.102826958	0.2	0.081649798	0.5	0.207522515	0.2	0.166224979	0.1	0.102880877	0.15	0.088272561			0.5	0.134986512	0.1	0.128496271	0.1	0.130541912			0.1	0.139916701
0.1	0.093344865	0.5	0.404676076	0.1	0.187311504	1	0.500764787	0.1	0.071921482	0.1	0.070888789	1	0.316218085	0.5	1	0.5	0.124757395	0.5	0.639650367	1	0.341686452	0.5	0.171733509	0.1	0.166994792	1	0.696729683	0.2	0.081649798	1	0.207522515	0.1	0.166224979	1	0.102880877	0.1	0.088272561			0.5	0.134986512	0.5	0.128496271	1	0.267681822			0.1	0.139916701
0.15	0.228146273	0.15	0.115131501	0.5	0.475993336	1	0.500764787	0.15	0.164558259	1	0.967214443	0.2	0.316218085	1	1	0.5	0.443976162	0.15	0.105859302	0.2	0.341686452	1	0.302981066	0.15	0.166994792	0.15	0.102826958	0.1	0.081649798	0.5	0.207522515	0.15	0.166224979	0.15	0.102880877	0.5	0.088272561			1	0.962786293	0.15	0.128496271	0.15	0.130541912			0.15	0.139916701
0.1	0.093344865	0.1	0.404676076	0.2	0.187311504	1	0.313724217	0.1	0.071921482	0.15	0.070888789	0.2	0.068500255	1	1	1	1	0.1	0.105859302	0.2	0.06892449	1	0.302981066	0.1	0.166994792	0.2	0.102826958	1	0.445746654	1	0.207522515	0.1	0.166224979	0.2	0.102880877	0.2	0.088272561			0.1	0.134986512	0.1	0.128496271	1	0.267681822			0.1	0.139916701
0.5	0.524658179	0.1	0.115131501	0.95	1	1	0.500764787	0.5	0.465373487	0.2	0.155015203	0.1	0.316218085	1	1	0.1	0.124757395	0.5	0.639650367	0.1	0.341686452	1	0.302981066	0.5	0.166994792	0.2	0.102826958	1	0.445746654	1	0.207522515	0.5	0.166224979	0.2	0.102880877	0.95	0.088272561			0.5	0.134986512	0.1	0.128496271	0.1	0.130541912			0.5	0.525561095
1	1	1	0.997274484	0.95	0.832326461	0.1	0.062756281	1	1	0.2	0.070888789	1	0.995825769	1	1	0.5	0.443976162	0.15	0.217843857	1	1	1	0.171733509	0.15	0.166994792	1	0.102826958	0.15	0.081649798	1	0.207522515	0.15	0.166224979	1	0.102880877	0.95	0.088272561			0.5	0.134986512	1	0.72334708	1	0.267681822			1	0.999999952
0.15	0.228146273	0.1	0.115131501	1	1	0.99	0.500764787	0.15	0.164558259	1	0.739012997	1	0.738763451	1	1	0.5	0.443976162	0.1	0.105859302	1	0.777238872	1	0.302981066	0.1	0.166994792	0.1	0.102826958	0.83	0.445746654	1	0.312055679	0.1	0.166224979	0.1	0.102880877	1	0.088272561			1	0.134986512	0.1	0.128496271	0.15	0.130541912			0.15	0.139916701
0.5	0.524658179	0.2	0.115131501	1	1	0.1	0.062756281	0.5	0.465373487	0.1	0.370031238	0.15	0.151598556	1	1	1	0.443976162	0.5	0.639650367	0.15	0.155311873	1	0.302981066	0.1	0.166994792	0.49	0.102826958	0.8	0.445746654	1	0.207522515	0.1	0.166224979	0.49	0.102880877	1	0.088272561			0.5	0.134986512	0.2	0.128496271	1	0.267681822			0.5	0.525561095
0.2	0.228146273	0.1	0.115131501	1	1	0.5	0.313724217	0.2	0.164558259	0.49	0.370031238	0.83	0.738763451	1	1	0.5	0.443976162	0.1	0.105859302	0.83	0.777238872	1	0.302981066	1	0.956261613	1	0.696729683	0.5	0.081649798	1	0.207522515	1	0.956047602	1	0.102880877	1	0.088272561			0.5	0.134986512	0.1	0.128496271	0.1	0.130541912			0.2	0.139916701
1	1	1	0.997274484	1	0.475993336	0.9	0.500764787	1	1	1	0.967214443	0.8	0.738763451	0.1	0.452572567	0.5	0.443976162	0.2	0.217843857	0.8	0.777238872	0.1	0.048705981	0.1	0.166994792	0.15	0.102826958	0.15	0.081649798	0.5	0.207522515	0.1	0.166224979	0.15	0.102880877	1	0.088272561			0.15	0.134986512	1	0.72334708	1	0.267681822			1	0.999999952
0.15	0.093344865	0.5	0.839028388	1	1	0.89	0.500764787	0.15	0.164558259	0.15	0.155015203	0.5	0.316218085	1	1	0.15	0.124757395	0.95	0.46934143	0.5	0.341686452	1	0.171733509	0.2	0.166994792	0.8	0.696729683	0.8	0.445746654	1	0.207522515	0.2	0.166224979	0.8	0.102880877	1	0.088272561			0.1	0.134986512	0.5	0.72334708	0.2	0.130541912			0.15	0.139916701
0.1	0.093344865	0.2	0.404676076	0.5	0.475993336	0.1	0.062756281	0.1	0.071921482	0.8	0.967214443	0.15	0.151598556	0.5	0.452572567	0.1	0.124757395	0.1	0.105859302	0.15	0.155311873	0.5	0.048705981	0.1	0.166994792	0.02	0.102826958	0.9	0.445746654	0.15	0.207522515	0.1	0.166224979	0.02	0.102880877	0.5	0.088272561			0.5	0.134986512	0.2	0.128496271	0.5	0.130541912			0.1	0.139916701
1	1	1	0.839028388	1	1	0.5	0.313724217	1	1	0.02	0.070888789	0.8	0.995825769	0.2	1	0.5	0.443976162	0.2	0.46934143	0.8	1	0.2	0.171733509	1	0.956261613	0.2	0.102826958	1	0.445746654	1	0.207522515	1	0.956047602	0.2	0.102880877	1	0.088272561			0.15	0.134986512	1	0.72334708	1	0.130541912			1	0.999999952
0.15	0.093344865	0.1	0.115131501	0.1	0.091566063	1	0.500764787	0.15	0.164558259	0.2	0.070888789	0.9	0.995825769	1	1	0.15	0.124757395	0.95	0.46934143	0.9	1	1	0.302981066	0.5	0.166994792	0.99	0.696729683	0.5	0.445746654	1	0.207522515	0.5	0.166224979	0.99	0.697376332	0.1	0.088272561			0.1	0.134986512	0.1	0.128496271	0.2	0.130541912			0.15	0.139916701
0.2	0.228146273	0.5	0.404676076	1	1	0.2	0.150067594	0.2	0.164558259	0.99	0.967214443	1	0.995825769	0.8	1	0.1	0.124757395	1	0.639650367	1	1	0.8	0.171733509	0.2	0.166994792	1	0.102826958	0.98	0.445746654	1	0.207522515	0.2	0.166224979	1	0.697376332	1	0.088272561			0.1	0.134986512	0.5	0.128496271	0.05	0.130541912			0.2	0.139916701
0.2	0.093344865	0.1	0.115131501	0.15	0.091566063	1	0.500764787	0.2	0.071921482	1	0.370031238	0.5	0.477337381	0.99	1	0.1	0.124757395	1	1	0.5	0.518919126	0.99	0.302981066	1	0.166994792	0.2	0.102826958	1	0.445746654	1	0.207522515	1	0.166224979	0.2	0.102880877	0.15	0.088272561			0.5	0.134986512	0.1	0.128496271	0.1	0.130541912			0.2	0.139916701
1	1	1	0.997274484	0.5	0.475993336	0.15	0.062756281	1	0.811014895	0.2	0.155015203	0.98	0.738763451	1	1	0.5	0.443976162	1	1	0.98	0.777238872	1	0.302981066	0.1	0.166994792	0.2	0.102826958	0.17	0.081649798	0.5	0.207522515	0.1	0.166224979	0.2	0.102880877	0.5	0.088272561			0.1	0.134986512	1	0.72334708	1	0.267681822			1	0.999999952
0.1	0.228146273	0.5	0.404676076	1	1	1	0.500764787	0.1	0.164558259	0.2	0.070888789	1	0.995825769	1	1	0.1	0.124757395	1	0.639650367	1	1	1	0.302981066	0.5	0.166994792	0.1	0.102826958	1	0.445746654	0.5	0.207522515	0.5	0.166224979	0.1	0.102880877	1	0.088272561			0.1	0.134986512	0.5	0.128496271	1	0.267681822			0.1	0.139916701
0.49	0.524658179	0.2	0.115131501	1	0.832326461	1	0.313724217	0.49	0.465373487	0.1	0.370031238	0.17	0.316218085	0.1	0.199445309	0.1	0.124757395	1	1	0.17	0.155311873	0.1	0.048705981	0.1	0.166994792	1	0.696729683	0.1	0.081649798	1	0.207522515	0.1	0.166224979	1	0.697376332	1	0.088272561			0.2	0.134986512	0.2	0.128496271	1	0.267681822			0.49	0.525561095
1	1	0.5	0.839028388	0.95	1	1	0.500764787	1	0.811014895	1	0.967214443	1	0.995825769	0.1	0.199445309	0.2	0.124757395	0.5	0.46934143	1	1	0.1	0.048705981	1	0.166994792	1	0.102826958	0.98	0.445746654	0.5	0.207522515	1	0.956047602	1	0.102880877	0.95	0.088272561			0.95	0.134986512	0.5	0.128496271	0.5	0.08263125			1	0.999999952
0.15	0.093344865	0.1	0.115131501	0.5	0.832326461	0.99	0.500764787	0.15	0.164558259	1	0.967214443	0.1	0.151598556	0.2	1	0.95	1	1	1	0.1	0.155311873	0.2	0.171733509	0.5	0.166994792	0.15	0.102826958	0.05	0.081649798	0.5	0.207522515	0.5	0.166224979	0.15	0.102880877	0.5	0.088272561			0.1	0.134986512	0.1	0.128496271	0.5	0.08263125			0.15	0.139916701
0.8	1	1	0.997274484	0.1	0.091566063	1	0.500764787	0.8	1	0.15	0.155015203	0.98	0.477337381	0.2	0.452572567	0.1	0.124757395	0.15	0.105859302	0.98	0.518919126	0.2	0.048705981	0.2	0.166994792	0.83	0.102826958	0.5	0.445746654	1	0.207522515	0.2	0.166224979	0.83	0.102880877	0.1	0.088272561			0.2	0.134986512	1	0.72334708	1	0.456869118			0.8	0.999999952
0.02	0.093344865	0.15	0.115131501	0.5	0.475993336	0.2	0.150067594	0.02	0.071921482	0.83	0.739012997	0.05	0.068500255	1	1	0.2	0.443976162	0.1	0.105859302	0.05	0.06892449	1	0.171733509	0.5	0.166994792	0.8	0.102826958	1	0.445746654	0.5	0.207522515	0.5	0.166224979	0.8	0.102880877	0.5	0.088272561			0.95	0.962786293	0.15	0.128496271	0.1	0.08263125			0.02	0.139916701
0.1	0.093344865	1	0.997274484	1	1	0.1	0.150067594	0.1	0.071921482	0.8	0.739012997	0.5	0.995825769	1	1	0.95	1	1	1	0.5	1	1	0.302981066	0.1	0.166994792	0.5	0.102826958	1	0.445746654	0.1	0.207522515	0.1	0.166224979	0.5	0.102880877	1	0.088272561			1	0.134986512	1	0.72334708	0.15	0.08263125			0.1	0.139916701
0.2	0.093344865	0.1	0.115131501	1	1	1	0.313724217	0.2	0.071921482	0.5	0.492534955	1	0.995825769	0.5	1	1	1	0.15	0.105859302	1	1	0.5	0.171733509	1	0.166994792	0.15	0.102826958	1	0.445746654	0.5	0.207522515	1	0.166224979	0.15	0.102880877	1	0.088272561			1	0.962786293	0.1	0.128496271	0.15	0.08263125			0.2	0.139916701
0.99	1	1	0.997274484	1	0.832326461	1	0.500764787	0.99	1	0.15	0.155015203	1	0.995825769	0.99	1	1	1	0.5	0.639650367	1	1	0.99	0.302981066	0.15	0.166994792	0.1	0.102826958	1	0.445746654	0.2	0.207522515	0.15	0.166224979	0.1	0.102880877	1	0.088272561			1	0.962786293	1	0.72334708	0.5	0.08263125			0.99	0.999999952
1	0.524658179	0.15	0.115131501	0.1	0.187311504	0.83	0.500764787	1	0.465373487	0.1	0.070888789	1	0.995825769	1	1	1	1	1	1	1	1	1	0.302981066	1	0.166994792	0.8	0.696729683	0.2	0.081649798	0.95	0.207522515	1	0.166224979	0.8	0.102880877	0.1	0.088272561			1	0.134986512	0.15	0.128496271	0.8	0.08263125			1	0.139916701
0.2	0.228146273	1	0.404676076	0.15	0.187311504	0.8	0.313724217	0.2	0.164558259	0.8	0.967214443	1	0.738763451	0.5	1	1	1	1	0.639650367	1	0.777238872	0.5	0.302981066	0.1	0.166994792	0.9	0.102826958	0.5	0.445746654	0.95	0.207522515	0.1	0.166224979	0.9	0.102880877	0.15	0.088272561			1	0.962786293	1	0.128496271	0.15	0.08263125			0.2	0.139916701
0.2	0.093344865	0.1	0.115131501	0.45	0.187311504	0.5	0.150067594	0.2	0.071921482	0.9	0.967214443	0.2	0.151598556	0.2	1	1	1	0.95	1	0.2	0.155311873	0.2	0.171733509	1	0.166994792	1	0.696729683	0.5	0.081649798	1	0.207522515	1	0.166224979	1	0.697376332	0.45	0.088272561			0.5	0.134986512	0.1	0.128496271	0.15	0.08263125			0.2	0.139916701
0.1	0.228146273	0.1	0.115131501	0.1	0.187311504	0.15	0.062756281	0.1	0.465373487	1	0.967214443	0.5	0.477337381	1	1	0.5	0.443976162	0.5	0.639650367	0.5	0.518919126	1	0.302981066	0.15	0.166994792	0.5	0.102826958	0.05	0.081649798	1	0.207522515	0.15	0.166224979	0.5	0.102880877	0.1	0.088272561			1	0.962786293	0.1	0.128496271	0.1	0.08263125			0.1	0.525561095
1	1	0.1	0.115131501	1	1	0.8	0.500764787	1	1	0.5	0.739012997	0.5	0.477337381	1	0.452572567	1	1	0.1	0.105859302	0.5	0.341686452	1	0.171733509	1	0.166994792	0.98	0.696729683	1	0.445746654	1	0.312055679	1	0.166224979	0.98	0.697376332	1	0.088272561			0.1	0.134986512	0.1	0.128496271	0.15	0.08263125			1	0.999999952
1	1	1	0.997274484	1	1	1	0.500764787	1	0.811014895	0.98	0.967214443	0.05	0.068500255	0.5	1	0.1	0.124757395	0.1	0.105859302	0.05	0.06892449	0.5	0.302981066	0.1	0.166994792	1	0.696729683	0.2	0.081649798	1	0.207522515	0.1	0.166224979	1	0.102880877	1	0.45851648			0.15	0.134986512	1	0.72334708	1	0.08263125			1	0.999999952
0.15	0.093344865	0.2	0.115131501	1	1	0.5	0.150067594	0.15	0.071921482	1	0.967214443	1	0.995825769	1	1	0.15	0.124757395	0.5	0.46934143	1	1	1	0.171733509	0.1	0.166994792	0.17	0.102826958	1	0.445746654	1	0.207522515	0.1	0.166224979	0.17	0.102880877	1	0.088272561			0.15	0.134986512	0.2	0.128496271	0.5	0.08263125			0.15	0.139916701
0.83	1	0.5	0.404676076	0.5	0.475993336	0.98	0.500764787	0.83	0.811014895	0.17	0.155015203	0.2	0.151598556	1	1	0.15	0.124757395	1	1	0.2	0.155311873	1	0.302981066	0.1	0.166994792	1	0.696729683	0.15	0.081649798	0.5	0.207522515	0.1	0.166224979	1	0.697376332	0.5	0.088272561			0.1	0.134986512	0.5	0.128496271	0.1	0.08263125			0.83	0.999999952
0.8	1	1	0.404676076	1	1	1	0.500764787	0.8	0.811014895	1	0.967214443	1	0.995825769	1	1	0.1	0.124757395	1	0.639650367	1	0.777238872	1	0.302981066	0.1	0.166994792	0.1	0.102826958	1	0.445746654	1	0.207522515	0.1	0.166224979	0.1	0.102880877	1	0.088272561			1	0.134986512	1	0.128496271	1	0.08263125			0.8	0.999999952
0.5	0.524658179	0.2	0.115131501	0.5	0.475993336	1	0.500764787	0.5	0.465373487	0.1	0.155015203	0.15	0.068500255	0.99	1	1	1	1	1	0.15	0.06892449	0.99	0.171733509	1	0.956261613	0.98	0.102826958	1	0.445746654	0.1	0.207522515	1	0.956047602	0.98	0.102880877	0.5	0.088272561			0.15	0.134986512	0.2	0.128496271	0.15	0.08263125			0.5	0.525561095
0.15	0.093344865	0.1	0.115131501	0.5	0.187311504	0.98	0.313724217	0.15	0.164558259	0.98	0.492534955	1	0.995825769	0.1	0.199445309	0.15	0.124757395	0.1	0.105859302	1	1	0.1	0.048705981	0.2	0.166994792	0.5	0.102826958	1	0.445746654	1	0.207522515	0.2	0.166224979	0.5	0.102880877	0.5	0.088272561			0.5	0.134986512	0.1	0.128496271	0.2	0.08263125			0.15	0.139916701
0.1	0.093344865	1	0.997274484	1	1	0.5	0.500764787	0.1	0.071921482	0.5	0.967214443	1	0.316218085	1	1	0.5	0.443976162	0.15	0.105859302	1	0.341686452	1	0.302981066	0.5	0.166994792	1	0.696729683	0.1	0.081649798	1	0.207522515	0.5	0.166224979	1	0.102880877	1	0.088272561			1	0.962786293	1	0.72334708	1	0.08263125			0.1	0.139916701
0.8	1	1	0.997274484	0.15	0.475993336	1	0.500764787	0.8	1	1	0.967214443	1	0.995825769	0.1	0.199445309	1	1	0.1	0.105859302	1	1	0.1	0.048705981	1	0.166994792	0.15	0.102826958	0.1	0.081649798	1	0.207522515	1	0.166224979	0.15	0.102880877	0.15	0.088272561			0.2	0.134986512	1	0.72334708	1	0.08263125			0.8	0.999999952
0.9	1	1	0.839028388	0.15	0.187311504	1	0.500764787	0.9	0.465373487	0.15	0.155015203	0.1	0.068500255	0.5	1	0.2	0.124757395	0.45	0.105859302	0.1	0.06892449	0.5	0.302981066	0.1	0.166994792	1	0.696729683	1	0.445746654	0.95	0.207522515	0.1	0.166224979	1	0.102880877	0.15	0.088272561			1	0.134986512	1	0.72334708	1	0.08263125			0.9	0.999999952
1	1	0.5	0.605743692	0.2	0.187311504	1	0.500764787	1	1	1	0.967214443	0.1	0.151598556	0.2	0.452572567	1	1	0.1	0.105859302	0.1	0.06892449	0.2	0.048705981	0.2	0.166994792	1	0.696729683	0.1	0.081649798	0.5	0.207522515	0.2	0.166224979	1	0.697376332	0.2	0.088272561			0.95	0.134986512	0.1	0.102634231	0.1	0.08263125			1	0.999999952
0.5	0.524658179	1	1	0.8	0.832326461	1	0.500764787	0.5	0.465373487	1	0.967214443	1	0.995825769	0.5	1	0.95	1	0.2	0.217843857	1	1	0.5	0.171733509	0.1	0.166994792	1	0.696729683	0.1	0.081649798	0.5	0.207522515	0.1	0.166224979	1	0.102880877	0.8	0.088272561			0.5	0.134986512	0.5	0.102634231	0.99	0.08263125			0.5	0.525561095
0.98	1	1	0.879938155	1	0.475993336	0.2	0.062756281	0.98	1	1	0.739012997	0.1	0.068500255	1	1	0.5	1	1	1	0.1	0.06892449	1	0.302981066	1	0.956261613	0.2	0.102826958	0.8	0.445746654	1	0.207522515	1	0.956047602	0.2	0.102880877	1	0.088272561			0.1	0.134986512	0.5	0.102634231	0.1	0.08263125			0.98	0.999999952
1	1	0.5	0.879938155	0.5	0.475993336	0.5	0.500764787	1	1	0.2	0.155015203	0.1	0.151598556	1	1	0.1	0.124757395	0.1	0.105859302	0.1	0.155311873	1	0.302981066	0.05	0.166994792	0.5	0.102826958	1	0.445746654	1	0.207522515	0.05	0.166224979	0.5	0.102880877	0.5	0.088272561			0.1	0.134986512	1	0.696454622	0.5	0.08263125			1	0.999999952
0.1	0.093344865	0.5	0.605743692	1	0.475993336	1	0.500764787	0.1	0.071921482	0.5	0.492534955	0.8	0.738763451	1	1	0.1	0.124757395	1	1	0.8	0.777238872	1	0.302981066	1	0.956261613	0.1	0.102826958	0.1	0.081649798	1	0.207522515	1	0.956047602	0.1	0.102880877	1	0.088272561			0.1	0.134986512	0.1	0.102634231	0.15	0.08263125			0.1	0.139916701
0.17	0.228146273	0.2	0.124286041	0.15	0.187311504	1	0.500764787	0.17	0.164558259	0.1	0.155015203	1	0.995825769	1	1	0.1	0.124757395	0.1	0.105859302	1	1	1	0.302981066	1	0.166994792	0.5	0.102826958	0.1	0.081649798	0.1	0.207522515	1	0.166224979	0.5	0.102880877	0.15	0.088272561			0.5	0.134986512	0.1	0.102634231	0.5	0.08263125			0.17	0.139916701
1	1	1	1	0.15	0.091566063	1	0.500764787	1	1	0.5	0.492534955	0.1	0.151598556	1	1	0.5	0.443976162	1	1	0.1	0.155311873	1	0.302981066	0.5	0.134370304	0.05	0.102826958	1	0.445746654	0.45	0.207522515	0.5	0.13492122	0.05	0.102880877	0.15	0.088272561			1	0.962786293	0.15	0.102634231	0.15	0.08263125			1	0.999999952
0.1	0.093344865	0.15	0.124286041	1	0.475993336	1	0.500764787	0.1	0.164558259	0.05	0.070888789	0.1	0.151598556	0.9	1	1	1	0.2	0.105859302	0.1	0.155311873	0.9	0.302981066	0.1	0.134370304	1	0.696729683	0.5	0.081649798	1	0.207522515	0.1	0.13492122	1	0.697376332	1	0.088272561			1	0.134986512	0.2	0.102634231	0.9	0.456869118			0.1	0.139916701
0.1	0.093344865	0.05	0.124286041	1	1	1	0.500764787	0.1	0.164558259	1	0.967214443	1	0.738763451	0.99	1	1	1	0.15	0.105859302	1	0.777238872	0.99	0.302981066	1	0.134370304	0.2	0.102826958	0.2	0.081649798	1	0.207522515	1	0.13492122	0.2	0.102880877	1	0.088272561			1	0.962786293	0.15	0.102634231	0.89	0.08263125			0.1	0.139916701
0.98	0.524658179	0.2	0.124286041	1	1	1	0.500764787	0.98	0.465373487	0.2	0.155015203	0.5	0.316218085	1	1	1	1	0.5	0.46934143	0.5	0.341686452	1	0.302981066	1	0.965230734	1	0.696729683	1	0.445746654	1	0.207522515	1	0.964690908	1	0.102880877	1	0.088272561			0.1	0.134986512	0.05	0.102634231	0.1	0.08263125			0.98	0.525561095
0.5	0.524658179	0.5	0.422925603	0.1	0.475993336	1	0.500764787	0.5	0.811014895	1	0.967214443	0.2	0.316218085	1	1	0.1	0.124757395	1	1	0.2	0.341686452	1	0.302981066	0.5	0.134370304	0.15	0.102826958	0.8	0.445746654	0.5	0.207522515	0.5	0.13492122	0.15	0.102880877	0.1	0.088272561			0.15	0.134986512	0.5	0.102634231	0.15	0.08263125			0.5	0.525561095
1	1	0.5	0.422925603	1	0.832326461	0.1	0.150067594	1	1	0.15	0.155015203	1	0.995825769	0.1	1	0.15	0.124757395	0.5	0.46934143	1	1	0.1	0.171733509	0.5	0.134370304	0.5	0.102826958	0.01	0.081649798	0.5	0.207522515	0.5	0.13492122	0.5	0.102880877	1	0.088272561			0.1	0.134986512	0.8	0.696454622	0.5	0.08263125			1	0.999999952
0.15	0.093344865	1	0.422925603	0.2	0.187311504	1	0.313724217	0.15	0.071921482	0.5	0.967214443	0.8	0.738763451	0.99	1	0.1	0.124757395	0.5	0.217843857	0.8	0.777238872	0.99	0.302981066	0.2	0.134370304	0.15	0.102826958	0.1	0.081649798	0.5	0.207522515	0.2	0.13492122	0.15	0.102880877	0.2	0.088272561			0.15	0.134986512	0.15	0.102634231	1	0.08263125			0.15	0.139916701
1	1	0.5	0.422925603	1	1	0.5	0.150067594	1	1	0.15	0.070888789	0.01	0.068500255	1	1	0.15	0.124757395	0.1	0.105859302	0.01	0.06892449	1	0.302981066	1	0.965230734	1	0.696729683	0.99	0.445746654	1	0.312055679	1	0.964690908	1	0.102880877	1	0.088272561			0.45	0.134986512	0.05	0.102634231	0.5	0.08263125			1	0.999999952
1	1	1	1	0.5	0.475993336	0.2	0.313724217	1	1	1	0.967214443	0.1	0.068500255	1	1	0.45	0.443976162	1	1	0.1	0.06892449	1	0.302981066	0.15	0.134370304	1	0.696729683	1	0.445746654	0.15	0.207522515	0.15	0.13492122	1	0.697376332	0.5	0.088272561			0.1	0.134986512	0.1	0.102634231	0.2	0.08263125			1	0.999999952
0.1	0.093344865	0.1	0.124286041	0.85	1	1	0.500764787	0.1	0.071921482	1	0.967214443	0.99	0.477337381	0.5	1	0.1	0.124757395	0.05	0.105859302	0.99	0.518919126	0.5	0.171733509	0.05	0.134370304	1	0.696729683	1	0.445746654	0.2	0.207522515	0.05	0.13492122	1	0.697376332	0.85	0.088272561			0.2	0.134986512	0.15	0.102634231	1	0.08263125			0.1	0.139916701
1	1	1	1	1	1	0.8	0.313724217	1	0.811014895	1	0.967214443	1	0.995825769	0.5	1	0.2	0.124757395	0.15	0.217843857	1	1	0.5	0.171733509	0.2	0.134370304	0.1	0.102826958	0.1	0.081649798	0.8	0.207522515	0.2	0.13492122	0.1	0.102880877	1	0.088272561			1	0.962786293	1	0.102634231	0.15	0.08263125			1	0.999999952
0.2	0.228146273	0.1	0.124286041	0.5	0.475993336	0.99	0.500764787	0.2	0.164558259	0.1	0.070888789	1	0.995825769	1	1	1	1	0.15	0.105859302	1	1	1	0.302981066	0.5	0.134370304	0.1	0.102826958	0.1	0.081649798	1	0.207522515	0.5	0.13492122	0.1	0.102880877	0.5	0.088272561			0.1	0.134986512	0.5	0.102634231	1	0.08263125			0.2	0.139916701
0.15	0.093344865	0.5	0.422925603	1	1	1	0.500764787	0.15	0.164558259	0.1	0.070888789	0.1	0.151598556	1	1	0.1	0.124757395	0.2	0.217843857	0.1	0.155311873	1	0.302981066	0.5	0.134370304	1	0.696729683	0.2	0.081649798	0.5	0.207522515	0.5	0.13492122	1	0.697376332	1	0.088272561			1	0.962786293	1	0.102634231	0.15	0.08263125			0.15	0.139916701
0.5	0.524658179	0.1	0.124286041	1	1	1	0.500764787	0.5	0.465373487	1	0.967214443	0.1	0.151598556	1	1	1	1	0.1	0.105859302	0.1	0.155311873	1	0.171733509	1	0.134370304	0.8	0.102826958	0.2	0.081649798	1	0.207522515	1	0.13492122	0.8	0.102880877	1	0.088272561			0.15	0.134986512	0.15	0.102634231	0.2	0.08263125			0.5	0.525561095
0.1	0.228146273	0.15	0.124286041	0.5	0.475993336	0.1	0.062756281	0.1	0.164558259	0.8	0.739012997	0.2	0.316218085	1	1	0.15	0.124757395	0.8	1	0.2	0.341686452	1	0.302981066	0.5	0.134370304	0.15	0.102826958	0.1	0.081649798	0.15	0.207522515	0.5	0.13492122	0.15	0.102880877	0.5	0.088272561			1	0.962786293	0.15	0.102634231	1	0.08263125			0.1	0.139916701
0.1	0.093344865	1	1	0.5	0.187311504	0.1	0.062756281	0.1	0.164558259	0.15	0.155015203	0.2	0.316218085	0.15	0.199445309	1	1	1	0.639650367	0.2	0.341686452	0.15	0.048705981	1	0.134370304	1	0.696729683	0.2	0.081649798	1	0.207522515	1	0.13492122	1	0.102880877	0.5	0.088272561			0.2	0.134986512	0.18	0.102634231	0.1	0.08263125			0.1	0.139916701
0.5	1	0.1	0.124286041	0.15	0.187311504	0.2	0.313724217	0.5	0.465373487	1	0.967214443	0.1	0.068500255	0.49	0.452572567	0.2	0.124757395	0.5	0.46934143	0.1	0.06892449	0.49	0.171733509	0.1	0.134370304	0.1	0.102826958	0.2	0.081649798	1	0.312055679	0.1	0.13492122	0.1	0.102880877	0.15	0.088272561			0.15	0.134986512	0.2	0.102634231	0.49	0.08263125			0.5	0.525561095
0.05	0.093344865	1	1	0.15	0.187311504	0.2	0.150067594	0.05	0.071921482	0.1	0.155015203	0.2	0.151598556	1	1	0.15	0.124757395	0.1	0.105859302	0.2	0.155311873	1	0.302981066	0.1	0.134370304	0.1	0.102826958	0.1	0.081649798	1	0.312055679	0.1	0.13492122	0.1	0.102880877	0.15	0.088272561			0.5	0.134986512	1	0.696454622	1	0.08263125			0.05	0.139916701
0.1	0.093344865	1	1	1	1	1	0.313724217	0.1	0.071921482	0.1	0.155015203	0.2	0.316218085	1	1	0.5	0.443976162	1	0.639650367	0.2	0.341686452	1	0.171733509	1	0.134370304	1	0.102826958	0.02	0.081649798	0.1	0.207522515	1	0.13492122	1	0.102880877	1	0.088272561			1	0.134986512	1	0.102634231	0.8	0.08263125			0.1	0.139916701
1	1	1	1	1	1	1	0.500764787	1	1	1	0.739012997	0.1	0.151598556	1	1	1	1	0.15	0.105859302	0.1	0.155311873	1	0.302981066	0.1	0.134370304	0.5	0.102826958	1	0.445746654	1	0.207522515	0.1	0.13492122	0.5	0.102880877	1	0.088272561			0.5	0.134986512	1	0.102634231	0.99	0.456869118			1	0.999999952
0.2	0.228146273	1	0.879938155	0.2	0.187311504	0.5	0.313724217	0.2	0.164558259	0.5	0.370031238	0.02	0.068500255	1	1	0.5	0.443976162	0.15	0.105859302	0.02	0.06892449	1	0.302981066	0.5	0.134370304	0.1	0.102826958	1	0.445746654	1	0.207522515	0.5	0.13492122	0.1	0.102880877	0.2	0.088272561			0.5	0.134986512	0.1	0.102634231	1	0.08263125			0.2	0.139916701
1	1	1	0.605743692	0.9	0.832326461	0.99	0.500764787	1	1	0.1	0.155015203	1	0.738763451	0.2	1	0.5	0.443976162	1	0.639650367	1	0.777238872	0.2	0.171733509	0.1	0.134370304	0.2	0.102826958	0.5	0.081649798	0.85	0.207522515	0.1	0.13492122	0.2	0.102880877	0.9	0.088272561			0.1	0.134986512	0.1	0.102634231	0.2	0.08263125			1	0.999999952
0.15	0.093344865	0.5	0.605743692	1	1	1	0.500764787	0.15	0.164558259	0.2	0.155015203	1	0.995825769	0.49	1	0.1	0.124757395	1	1	1	1	0.49	0.171733509	0.15	0.134370304	1	0.696729683	0.15	0.081649798	1	0.207522515	0.15	0.13492122	1	0.102880877	1	0.088272561			1	0.134986512	0.99	0.696454622	0.2	0.08263125			0.15	0.139916701
0.5	1	0.2	0.422925603	1	0.475993336	0.5	0.500764787	0.5	0.465373487	1	0.967214443	0.5	0.316218085	0.15	0.199445309	1	1	0.1	0.105859302	0.5	0.341686452	0.15	0.048705981	1	0.965230734	0.8	0.696729683	0.99	0.445746654	0.5	0.207522515	1	0.964690908	0.8	0.102880877	1	0.088272561			0.1	0.134986512	0.1	0.102634231	0.1	0.08263125			0.5	0.627908344
0.15	0.093344865	1	1	0.5	1	0.2	0.150067594	0.15	0.164558259	0.8	0.967214443	0.15	0.151598556	1	1	0.1	0.124757395	0.1	0.105859302	0.15	0.155311873	1	0.302981066	0.1	0.134370304	0.01	0.102826958	1	0.445746654	1	0.207522515	0.1	0.13492122	0.01	0.102880877	0.5	0.088272561			0.05	0.134986512	0.5	0.102634231	1	0.08263125			0.15	0.139916701
1	1	0.15	0.124286041	0.9	1	1	0.500764787	1	1	0.01	0.070888789	0.99	0.738763451	1	1	0.05	0.124757395	1	1	0.99	0.777238872	1	0.302981066	1	0.965230734	0.1	0.102826958	0.2	0.081649798	1	0.312055679	1	0.964690908	0.1	0.102880877	0.9	0.088272561			0.15	0.134986512	0.15	0.102634231	1	0.08263125			1	0.999999952
1	0.228146273	1	1	1	1	1	0.500764787	1	1	0.1	0.070888789	1	0.995825769	1	1	0.15	0.124757395	0.05	0.105859302	1	1	1	0.171733509	1	0.965230734	0.1	0.102826958	0.1	0.081649798	0.5	0.207522515	1	0.964690908	0.1	0.102880877	1	0.088272561			0.1	0.134986512	0.5	0.102634231	0.15	0.08263125			1	0.999999952
1	1	0.1	0.124286041	0.5	0.475993336	0.5	0.313724217	1	1	0.1	0.070888789	0.2	0.151598556	0.45	0.452572567	0.1	0.124757395	0.15	0.217843857	0.2	0.155311873	0.45	0.171733509	0.1	0.134370304	0.99	0.696729683	0.5	0.445746654	1	0.207522515	0.1	0.13492122	0.99	0.102880877	0.5	0.088272561			0.15	0.134986512	0.15	0.102634231	0.83	0.08263125			1	0.999999952
0.1	0.093344865	0.15	0.124286041	0.5	0.475993336	1	0.500764787	0.1	0.071921482	0.99	0.967214443	0.02	0.068500255	1	1	0.15	0.124757395	0.1	0.217843857	0.02	0.06892449	1	0.171733509	0.1	0.134370304	1	0.696729683	0.15	0.081649798	1	0.312055679	0.1	0.13492122	1	0.697376332	0.5	0.088272561			0.2	0.134986512	0.9	0.696454622	0.8	0.08263125			0.1	0.139916701
0.1	0.093344865	1	0.879938155	1	1	1	0.500764787	0.1	0.071921482	1	0.967214443	0.1	0.068500255	1	1	0.2	0.124757395	1	1	0.1	0.06892449	1	0.302981066	1	0.134370304	1	0.696729683	1	0.445746654	0.9	0.207522515	1	0.13492122	1	0.697376332	1	0.088272561			0.1	0.134986512	0.1	0.102634231	0.5	0.08263125			0.1	0.139916701
0.1	0.093344865	1	0.879938155	0.2	0.091566063	1	0.500764787	0.1	0.071921482	1	0.967214443	0.5	0.738763451	1	1	0.1	0.124757395	0.2	0.217843857	0.5	0.777238872	1	0.302981066	1	0.134370304	0.1	0.102826958	0.1	0.081649798	1	0.312055679	1	0.13492122	0.1	0.102880877	0.2	0.088272561			0.8	0.134986512	0.15	0.102634231	0.15	0.08263125			0.1	0.139916701
1	1	1	1	0.1	0.187311504	0.99	0.500764787	1	1	0.1	0.070888789	0.15	0.151598556	1	1	0.8	1	1	1	0.15	0.155311873	1	0.302981066	1	0.134370304	0.15	0.102826958	0.15	0.081649798	0.5	0.207522515	1	0.13492122	0.15	0.102880877	0.1	0.088272561			1	0.134986512	0.89	0.102634231	0.8	0.08263125			1	0.999999952
0.1	0.093344865	0.1	0.124286041	0.5	0.475993336	0.1	0.062756281	0.1	0.071921482	0.15	0.155015203	1	0.995825769	1	1	1	1	0.5	0.46934143	1	0.777238872	1	0.302981066	0.5	0.134370304	0.1	0.102826958	0.2	0.081649798	0.9	0.207522515	0.5	0.13492122	0.1	0.102880877	0.5	0.088272561			0.05	0.134986512	0.1	0.102634231	0.9	0.08263125			0.1	0.139916701
0.1	0.093344865	0.1	0.124286041	1	0.475993336	1	1	0.1	0.071921482	0.1	0.155015203	0.1	0.068500255	1	1	0.05	0.124757395	0.85	1	0.1	0.06892449	1	0.302981066	0.05	0.134370304	0.2	0.102826958	1	0.445746654	0.1	0.207522515	0.05	0.13492122	0.2	0.102880877	1	0.088272561			0.5	0.134986512	0.1	0.102634231	1	0.08263125			0.1	0.139916701
0.8	0.524658179	0.5	0.422925603	0.1	0.187311504	0.1	0.062756281	0.8	0.811014895	0.2	0.370031238	0.15	0.151598556	1	1	0.5	0.443976162	0.1	0.105859302	0.15	0.155311873	1	0.302981066	0.2	0.134370304	0.2	0.102826958	0.1	0.081649798	1	0.207522515	0.2	0.13492122	0.2	0.102880877	0.1	0.088272561			0.1	0.134986512	0.1	0.102634231	0.5	0.08263125			0.8	0.999999952
0.15	0.093344865	0.5	0.422925603	1	1	0.5	0.313724217	0.15	0.164558259	0.2	0.155015203	0.2	0.316218085	1	1	0.1	0.124757395	1	1	0.2	0.341686452	1	0.302981066	0.15	0.134370304	0.1	0.102826958	1	0.445746654	0.5	0.207522515	0.15	0.13492122	0.1	0.102880877	1	0.088272561			1	0.134986512	0.15	0.102634231	0.98	0.08263125			0.15	0.139916701
1	1	0.5	0.422925603	0.1	0.091566063	0.2	0.150067594	1	1	0.1	0.070888789	1	0.995825769	1	1	1	0.443976162	0.1	0.105859302	1	1	1	0.302981066	1	0.965230734	0.2	0.102826958	0.5	0.445746654	0.5	0.207522515	1	0.964690908	0.2	0.102880877	0.1	0.088272561			0.15	0.134986512	0.5	0.102634231	1	0.08263125			1	0.999999952
0.1	0.093344865	1	1	0.15	0.187311504	0.5	0.500764787	0.1	0.164558259	0.2	0.155015203	0.1	0.151598556	0.1	1	0.15	0.124757395	0.5	0.46934143	0.1	0.155311873	0.1	0.048705981	0.15	0.134370304	0.2	0.102826958	1	0.445746654	1	0.207522515	0.15	0.13492122	0.2	0.102880877	0.15	0.088272561			0.15	0.134986512	1	0.102634231	0.17	0.08263125			0.1	0.139916701
0.1	0.093344865	0.1	0.124286041	0.1	0.091566063	1	0.500764787	0.1	0.164558259	0.2	0.155015203	1	0.995825769	0.99	1	0.15	0.124757395	1	1	1	1	0.99	0.171733509	1	0.965230734	0.1	0.102826958	1	0.445746654	0.2	0.207522515	1	0.964690908	0.1	0.102880877	0.1	0.088272561			1	0.134986512	0.5	0.102634231	1	0.08263125			0.1	0.139916701
1	1	0.5	0.605743692	1	1	1	0.500764787	1	0.811014895	0.1	0.155015203	0.5	0.477337381	0.2	0.452572567	1	1	0.1	0.105859302	0.5	0.518919126	0.2	0.048705981	0.1	0.134370304	0.02	0.102826958	1	0.445746654	0.5	0.207522515	0.1	0.13492122	0.02	0.102880877	1	0.088272561			1	0.962786293	0.2	0.102634231	0.1	0.08263125			1	0.999999952
0.5	0.228146273	0.5	0.422925603	0.2	0.187311504	1	0.500764787	0.5	0.164558259	0.02	0.070888789	1	0.477337381	1	1	1	1	1	1	1	0.341686452	1	0.302981066	0.15	0.134370304	1	0.696729683	0.99	0.445746654	0.1	0.207522515	0.15	0.13492122	1	0.102880877	0.2	0.088272561			0.1	0.134986512	1	0.102634231	0.98	0.08263125			0.5	0.139916701
0.1	0.093344865	1	0.422925603	1	1	1	0.500764787	0.1	0.164558259	1	0.967214443	1	0.995825769	1	1	0.1	0.124757395	0.5	0.639650367	1	1	1	0.302981066	1	0.965230734	1	0.696729683	0.1	0.081649798	1	0.207522515	1	0.964690908	1	0.102880877	1	0.088272561			0.1	0.134986512	0.15	0.102634231	0.05	0.08263125			0.1	0.139916701
0.2	0.228146273	0.5	0.422925603	1	0.832326461	1	0.500764787	0.2	0.164558259	1	0.967214443	1	0.995825769	1	1	0.1	0.124757395	0.5	0.46934143	1	1	1	0.171733509	1	0.965230734	0.5	0.102826958	1	0.445746654	0.15	0.207522515	1	0.964690908	0.5	0.102880877	1	0.088272561			1	0.962786293	0.1	0.102634231	0.5	0.08263125			0.2	0.139916701
0.2	0.228146273	0.5	0.422925603	0.5	0.475993336	0.9	0.500764787	0.2	0.164558259	0.5	0.492534955	0.99	0.316218085	1	1	1	1	0.1	0.105859302	0.99	0.341686452	1	0.302981066	1	0.965230734	0.15	0.102826958	0.1	0.081649798	1	0.207522515	1	0.964690908	0.15	0.102880877	0.5	0.088272561			0.05	0.134986512	1	0.102634231	1	0.08263125			0.2	0.139916701
1	1	0.15	0.124286041	0.5	0.475993336	0.99	0.500764787	1	1	0.15	0.155015203	0.1	0.151598556	1	1	0.05	0.124757395	0.15	0.105859302	0.1	0.155311873	1	0.302981066	0.05	0.134370304	0.99	0.696729683	0.5	0.445746654	0.2	0.207522515	0.05	0.13492122	0.99	0.697376332	0.5	0.088272561			0.15	0.134986512	0.15	0.102634231	1	0.08263125			1	0.999999952
0.8	1	0.1	0.124286041	1	1	1	0.500764787	0.8	1	0.99	0.967214443	1	0.995825769	1	1	0.15	0.124757395	1	1	1	1	1	0.171733509	0.1	0.134370304	1	0.696729683	0.2	0.081649798	1	0.207522515	0.1	0.13492122	1	0.102880877	1	0.088272561			0.1	0.134986512	0.2	0.102634231	1	0.456869118			0.8	0.999999952
0.01	0.093344865	0.5	0.422925603	0.15	0.091566063	1	0.500764787	0.01	0.071921482	1	0.967214443	0.1	0.151598556	0.8	1	0.1	0.443976162	1	1	0.1	0.155311873	0.8	0.302981066	0.1	0.134370304	0.2	0.102826958	0.5	0.445746654	1	0.207522515	0.1	0.13492122	0.2	0.102880877	0.15	0.088272561			1	0.962786293	0.2	0.102634231	1	0.08263125			0.01	0.139916701
0.1	0.093344865	0.15	0.124286041	0.2	0.187311504	0.1	0.313724217	0.1	0.164558259	0.2	0.155015203	0.5	0.738763451	1	1	1	1	0.2	0.105859302	0.5	0.777238872	1	0.171733509	0.5	0.134370304	0.1	0.102826958	0.15	0.081649798	0.5	0.207522515	0.5	0.13492122	0.1	0.102880877	0.2	0.088272561			0.2	0.134986512	1	0.102634231	0.2	0.08263125			0.1	0.139916701
0.1	0.093344865	0.1	0.124286041	0.15	0.187311504	0.99	0.500764787	0.1	0.071921482	0.02	0.070888789	0.2	0.151598556	0.2	1	0.2	0.443976162	0.9	1	0.2	0.155311873	1	0.302981066	0.5	0.134370304	0.1	0.102826958	1	0.445746654	0.5	0.207522515	0.5	0.13492122	0.1	0.102880877	0.15	0.088272561			1	0.962786293	0.1	0.102634231	0.5	0.08263125			0.1	0.139916701
0.99	1	0.5	0.422925603	0.5	0.475993336	1	0.500764787	0.99	1	0.1	0.070888789	0.5	0.738763451	1	1	1	1	1	1	0.5	0.777238872	0.2	0.302981066	0.5	0.134370304	0.5	0.102826958	0.2	0.081649798	1	0.207522515	0.5	0.13492122	0.5	0.102880877	0.5	0.088272561			0.5	0.134986512	0.49	0.102634231	0.5	0.08263125			0.99	0.999999952
1	1	0.1	0.124286041	1	0.475993336	1	0.500764787	1	1	0.1	0.070888789	0.15	0.151598556	1	1	0.5	0.443976162	1	1	0.15	0.155311873	1	0.171733509	1	0.965230734	0.15	0.102826958	1	0.445746654	0.2	0.207522515	1	0.964690908	0.15	0.102880877	1	0.088272561			0.05	0.134986512	1	0.102634231	0.05	0.08263125			1	0.999999952
1	1	0.2	0.124286041	1	0.832326461	0.5	0.313724217	1	1	0.5	0.739012997	1	0.995825769	0.99	1	0.05	0.124757395	0.5	0.639650367	1	1	1	0.302981066	0.1	0.134370304	1	0.102826958	1	0.445746654	0.15	0.207522515	0.1	0.13492122	1	0.102880877	1	0.088272561			0.85	0.134986512	0.15	0.102634231	1	0.08263125			1	0.999999952
0.1	0.093344865	0.95	0.879938155	1	1	0.5	0.313724217	0.1	0.071921482	0.15	0.155015203	0.2	0.316218085	0.35	0.452572567	0.85	1	0.1	0.105859302	0.2	0.341686452	0.99	0.302981066	0.5	0.134370304	0.1	0.102826958	1	0.445746654	0.5	0.207522515	0.5	0.13492122	0.1	0.102880877	1	0.088272561			0.1	0.134986512	0.8	0.102634231	0.2	0.08263125			0.1	0.139916701
0.15	0.093344865	0.1	0.124286041	0.9	0.832326461	1	0.500764787	0.15	0.071921482	1	0.492534955	1	0.995825769	1	1	0.1	0.124757395	0.9	1	1	1	0.35	0.171733509	0.5	0.134370304	0.15	0.102826958	0.19	0.081649798	1	0.207522515	0.5	0.13492122	0.15	0.102880877	0.9	0.088272561			1	0.962786293	0.02	0.102634231	1	0.08263125			0.15	0.139916701
0.1	0.093344865	0.2	0.422925603	0.5	0.475993336	1	0.500764787	0.1	0.071921482	0.1	0.070888789	1	0.995825769	0.5	1	1	1	0.15	0.105859302	1	1	1	0.302981066	1	0.134370304	0.2	0.102826958	1	0.445746654	1	0.207522515	1	0.13492122	0.2	0.102880877	0.5	0.088272561			0.1	0.134986512	0.2	0.102634231	0.15	0.08263125			0.1	0.139916701
0.2	0.228146273	0.95	0.879938155	1	1	1	0.500764787	0.2	0.164558259	0.15	0.155015203	0.02	0.068500255	1	1	0.1	0.124757395	0.1	0.105859302	0.02	0.06892449	0.5	0.171733509	0.5	0.134370304	0.1	0.102826958	0.49	0.081649798	1	0.207522515	0.5	0.13492122	0.1	0.102880877	1	0.088272561			0.5	0.134986512	0.99	0.696454622	1	0.08263125			0.2	0.139916701
0.2	0.228146273	1	0.879938155	0.1	0.187311504	1	0.500764787	0.2	0.164558259	0.2	0.370031238	1	0.995825769	1	1	0.5	0.443976162	0.15	0.105859302	1	1	1	0.302981066	0.5	0.134370304	1	0.696729683	0.2	0.081649798	0.9	0.207522515	0.5	0.13492122	1	0.102880877	0.1	0.088272561			1	0.134986512	1	0.696454622	1	0.456869118			0.2	0.139916701
0.1	0.093344865	1	1	1	1	0.15	0.062756281	0.1	0.071921482	0.1	0.070888789	0.19	0.151598556	0.5	1	1	1	0.1	0.105859302	0.19	0.155311873	1	0.302981066	0.15	0.134370304	0.1	0.102826958	1	0.445746654	0.5	0.207522515	0.15	0.13492122	0.1	0.102880877	1	0.088272561			0.1	0.134986512	0.2	0.102634231	1	0.456869118			0.1	0.139916701
0.1	0.093344865	1	1	1	0.832326461	0.49	0.150067594	0.1	0.071921482	1	0.967214443	1	0.995825769	1	1	0.1	0.124757395	1	0.639650367	1	1	0.5	0.171733509	0.1	0.134370304	1	0.696729683	0.9	0.445746654	1	0.207522515	0.1	0.13492122	1	0.697376332	1	0.088272561			1	0.962786293	0.2	0.102634231	0.1	0.08263125			0.1	0.139916701
0.2	0.228146273	1	0.605743692	0.1	0.091566063	1	0.500764787	0.2	0.164558259	0.1	0.070888789	0.49	0.316218085	1	1	1	1	0.5	0.46934143	0.49	0.341686452	1	0.171733509	0.5	0.134370304	0.5	0.102826958	0.5	0.445746654	1	0.207522515	0.5	0.13492122	0.5	0.102880877	0.1	0.088272561			0.1	0.134986512	0.1	0.102634231	0.1	0.08263125			0.2	0.139916701
0.2	0.228146273	1	1	1	1	1	0.500764787	0.2	0.164558259	1	0.967214443	0.2	0.151598556	0.9	1	0.1	0.124757395	0.5	0.46934143	0.2	0.155311873	1	0.302981066	0.15	0.134370304	1	0.696729683	0.99	0.445746654	1	0.207522515	0.15	0.13492122	1	0.102880877	1	0.088272561			0.5	0.134986512	1	0.696454622	1	0.456869118			0.2	0.139916701
0.05	0.093344865	0.5	0.422925603	1	1	1	0.500764787	0.05	0.071921482	0.5	0.492534955	1	0.995825769	0.99	1	0.5	0.443976162	1	1	1	1	0.9	0.302981066	0.1	0.134370304	1	0.696729683	0.15	0.081649798	1	0.312055679	0.1	0.13492122	1	0.102880877	1	0.088272561			0.5	0.134986512	1	0.102634231	0.1	0.08263125			0.05	0.139916701
0.1	0.093344865	1	1	0.05	0.091566063	1	0.313724217	0.1	0.071921482	1	0.967214443	0.9	0.995825769	1	1	0.5	0.124757395	0.2	0.105859302	0.9	0.777238872	0.99	0.302981066	0.1	0.134370304	1	0.696729683	1	0.445746654	1	0.312055679	0.1	0.13492122	1	0.697376332	0.05	0.088272561			0.15	0.134986512	0.15	0.102634231	0.1	0.08263125			0.1	0.139916701
0.02	0.093344865	0.15	0.124286041	0.2	0.475993336	0.2	0.313724217	0.02	0.071921482	1	0.967214443	0.5	0.477337381	1	1	0.15	0.124757395	0.05	0.105859302	0.5	0.518919126	1	0.302981066	0.5	0.134370304	0.99	0.696729683	0.02	0.081649798	1	0.207522515	0.5	0.13492122	0.99	0.102880877	0.2	0.088272561			0.05	0.134986512	0.83	0.102634231	0.8	0.08263125			0.02	0.139916701
1	1	0.1	0.124286041	1	1	0.49	0.150067594	1	1	1	0.967214443	0.99	0.995825769	1	1	0.05	0.124757395	0.1	0.105859302	0.99	1	1	0.302981066	0.1	0.134370304	0.1	0.102826958	1	0.445746654	1	0.207522515	0.1	0.13492122	0.1	0.102880877	1	0.088272561			0.1	0.134986512	0.8	0.102634231	1	0.08263125			1	0.525561095
1	1	1	0.879938155	1	1	0.15	0.062756281	1	1	0.99	0.370031238	0.15	0.477337381	1	1	0.1	0.124757395	0.5	0.639650367	0.15	0.341686452	1	0.171733509	0.1	0.134370304	1	0.696729683	0.1	0.081649798	0.2	0.207522515	0.1	0.13492122	1	0.697376332	1	0.088272561			0.15	0.134986512	0.5	0.102634231	0.1	0.08263125			1	0.999999952
0.5	0.524658179	0.15	0.124286041	0.2	0.187311504	1	0.500764787	0.5	0.465373487	0.1	0.070888789	1	0.995825769	0.5	1	0.15	0.124757395	1	0.639650367	1	1	1	0.302981066	0.2	0.134370304	0.1	0.102826958	0.99	0.445746654	0.2	0.207522515	0.2	0.13492122	0.1	0.102880877	0.2	0.088272561			1	0.962786293	0.15	0.102634231	0.1	0.08263125			0.5	0.525561095
0.15	0.228146273	0.5	0.605743692	0.15	0.187311504	1	0.313724217	0.15	0.164558259	1	0.967214443	0.02	0.068500255	0.5	1	1	1	0.1	0.105859302	0.02	0.06892449	0.5	0.302981066	0.95	0.134370304	0.5	0.102826958	0.1	0.081649798	0.5	0.207522515	0.95	0.13492122	0.5	0.102880877	0.15	0.088272561			1	0.962786293	0.1	0.102634231	1	0.08263125			0.15	0.139916701
0.99	1	1	1	0.2	0.475993336	1	0.313724217	0.99	1	0.1	0.155015203	1	0.995825769	0.99	1	1	1	0.1	0.105859302	1	1	0.5	0.302981066	0.1	0.134370304	0.2	0.102826958	1	0.445746654	0.5	0.207522515	0.1	0.13492122	0.2	0.102880877	0.2	0.088272561			0.2	0.134986512	0.8	0.102634231	0.5	0.08263125			0.99	0.999999952
1	1	1	0.879938155	0.5	0.475993336	0.45	0.150067594	1	0.811014895	0.5	0.492534955	0.1	0.316218085	0.2	0.452572567	0.2	0.124757395	1	1	0.1	0.341686452	0.99	0.171733509	0.2	0.134370304	0.5	0.102826958	1	0.445746654	1	0.207522515	0.2	0.13492122	0.5	0.102880877	0.5	0.088272561			0.9	0.962786293	0.9	0.102634231	0.2	0.08263125			1	0.999999952
0.2	0.228146273	0.95	0.879938155	0.5	0.475993336	1	0.500764787	0.2	0.164558259	0.2	0.155015203	0.99	0.995825769	0.5	1	0.9	1	0.1	0.105859302	0.99	1	0.2	0.048705981	0.95	0.965230734	0.15	0.102826958	0.5	0.445746654	0.5	0.207522515	0.95	0.964690908	0.15	0.102880877	0.5	0.088272561			0.15	0.134986512	1	0.696454622	1	0.08263125			0.2	0.139916701
0.02	0.093344865	0.5	0.879938155	0.1	0.091566063	1	0.500764787	0.02	0.071921482	0.5	0.492534955	0.1	0.151598556	1	1	0.15	0.124757395	0.1	0.105859302	0.1	0.155311873	0.5	0.302981066	1	0.134370304	1	0.102826958	0.05	0.081649798	1	0.312055679	1	0.13492122	1	0.102880877	0.1	0.088272561			1	0.962786293	0.5	0.102634231	0.8	0.08263125			0.02	0.139916701
0.1	0.093344865	0.1	0.124286041	0.5	0.475993336	1	0.500764787	0.1	0.164558259	0.15	0.155015203	1	0.738763451	1	1	1	1	0.15	0.217843857	1	0.777238872	1	0.302981066	1	0.965230734	0.2	0.102826958	0.5	0.081649798	1	0.207522515	1	0.964690908	0.2	0.102880877	0.5	0.088272561			1	0.134986512	0.98	0.696454622	0.01	0.08263125			0.1	0.139916701
0.1	0.093344865	0.1	0.124286041	1	1	1	0.500764787	0.1	0.071921482	1	0.967214443	1	0.995825769	0.99	1	1	1	0.1	0.105859302	1	1	1	0.171733509	1	0.965230734	1	0.696729683	1	0.445746654	1	0.312055679	1	0.964690908	1	0.102880877	1	0.088272561			0.5	0.134986512	1	0.102634231	0.1	0.08263125			0.1	0.139916701
0.15	0.093344865	0.5	0.422925603	0.5	0.187311504	1	0.500764787	0.15	0.071921482	0.2	0.155015203	0.5	0.477337381	0.5	1	0.5	1	1	1	0.5	0.518919126	0.99	0.171733509	1	0.134370304	0.05	0.102826958	0.2	0.081649798	1	0.207522515	1	0.13492122	0.05	0.102880877	0.5	0.088272561			0.1	0.134986512	0.17	0.102634231	0.99	0.08263125			0.15	0.139916701
0.5	0.524658179	1	1	1	1	1	0.313724217	0.5	0.811014895	1	0.967214443	0.05	0.068500255	1	1	0.1	0.124757395	0.2	0.217843857	0.05	0.06892449	0.5	0.171733509	1	0.965230734	1	0.696729683	1	0.445746654	1	0.207522515	1	0.964690908	1	0.697376332	1	0.088272561			0.9	0.962786293	1	0.696454622	1	0.456869118			0.5	0.999999952
0.15	0.228146273	1	0.879938155	0.15	0.475993336	1	0.500764787	0.15	0.164558259	0.05	0.070888789	0.5	0.316218085	0.15	0.199445309	0.9	1	1	1	0.5	0.341686452	1	0.302981066	0.5	0.134370304	1	0.696729683	1	0.445746654	1	0.207522515	0.5	0.13492122	1	0.697376332	0.15	0.088272561			0.15	0.134986512	0.1	0.102634231	1	0.456869118			0.15	0.139916701
1	0.524658179	1	1	1	1	1	0.500764787	1	0.465373487	1	0.967214443	1	0.995825769	1	1	0.15	0.124757395	1	1	1	1	0.15	0.048705981	1	0.965230734	0.19	0.102826958	1	0.445746654	0.5	0.207522515	1	0.964690908	0.19	0.102880877	1	0.088272561			0.1	0.134986512	0.98	0.102634231	0.1	0.08263125			1	0.999999952
0.1	0.093344865	0.1	0.124286041	1	1	1	0.500764787	0.1	0.071921482	0.02	0.070888789	0.2	0.316218085	0.5	1	0.1	0.124757395	0.2	0.217843857	0.2	0.341686452	1	0.302981066	0.1	0.134370304	1	0.102826958	0.1	0.081649798	0.99	0.207522515	0.1	0.13492122	1	0.102880877	1	0.088272561			0.15	0.134986512	0.5	0.102634231	0.1	0.08263125			0.1	0.139916701
0.15	0.093344865	0.15	0.124286041	0.19	0.187311504	0.1	0.313724217	0.15	0.164558259	1	0.967214443	1	0.995825769	0.5	0.452572567	0.15	0.124757395	0.5	0.46934143	1	1	0.5	0.171733509	0.15	0.134370304	0.49	0.102826958	0.15	0.081649798	0.5	0.207522515	0.15	0.13492122	0.49	0.102880877	0.19	0.088272561			0.1	0.134986512	1	0.102634231	0.2	0.08263125			0.15	0.139916701
0.2	0.228146273	0.1	0.124286041	0.1	0.091566063	0.99	0.500764787	0.2	0.164558259	0.19	0.155015203	1	0.738763451	0.19	0.199445309	0.1	0.124757395	0.5	0.46934143	1	0.777238872	0.5	0.171733509	0.15	0.134370304	0.1	0.102826958	0.2	0.081649798	1	0.207522515	0.15	0.13492122	0.1	0.102880877	0.1	0.088272561			1	0.134986512	0.15	0.102634231	0.2	0.08263125			0.2	0.139916701
0.1	0.093344865	0.45	0.124286041	1	1	0.2	0.150067594	0.1	0.071921482	1	0.967214443	1	0.995825769	0.15	0.199445309	1	1	1	0.639650367	1	1	0.19	0.048705981	0.1	0.134370304	0.2	0.102826958	0.49	0.081649798	0.5	0.207522515	0.1	0.13492122	0.2	0.102880877	1	0.088272561			0.5	0.134986512	1	0.102634231	0.1	0.08263125			0.1	0.139916701
1	1	0.1	0.124286041	1	0.832326461	1	0.500764787	1	1	0.49	0.370031238	0.1	0.068500255	0.9	1	0.5	0.443976162	0.15	0.105859302	0.1	0.06892449	0.15	0.048705981	1	0.134370304	1	0.696729683	1	0.445746654	0.5	0.207522515	1	0.13492122	1	0.697376332	1	0.088272561			0.5	0.134986512	1	0.696454622	0.2	0.08263125			1	0.999999952
0.1	0.093344865	0.2	0.124286041	1	1	1	0.500764787	0.1	0.071921482	0.1	0.070888789	0.15	0.151598556	0.19	0.452572567	0.5	0.443976162	0.1	0.105859302	0.15	0.155311873	0.9	0.302981066	0.15	0.134370304	0.9	0.102826958	1	0.445746654	1	0.207522515	0.15	0.13492122	0.9	0.102880877	1	0.088272561			1	0.962786293	1	0.102634231	0.2	0.08263125			0.1	0.139916701
1	0.524658179	1	1	0.5	0.475993336	1	0.500764787	1	0.465373487	0.2	0.155015203	0.2	0.151598556	1	1	1	1	0.1	0.105859302	0.2	0.06892449	0.19	0.048705981	0.5	0.134370304	0.1	0.102826958	0.05	0.081649798	0.5	0.207522515	0.5	0.13492122	0.1	0.102880877	0.5	0.088272561			0.2	0.134986512	0.2	0.102634231	0.1	0.08263125			1	0.999999952
0.5	0.524658179	0.1	0.124286041	0.99	0.475993336	1	0.500764787	0.5	0.465373487	1	0.967214443	0.49	0.316218085	0.1	0.199445309	0.2	0.124757395	0.2	0.105859302	0.49	0.341686452	1	0.302981066	1	0.965230734	0.5	0.102826958	1	0.445746654	0.5	0.207522515	1	0.964690908	0.5	0.102880877	0.99	0.088272561			0.05	0.134986512	0.5	0.102634231	0.02	0.08263125			0.5	0.525561095
1	0.524658179	1	1	0.5	0.475993336	1	0.500764787	1	0.465373487	0.9	0.739012997	1	0.995825769	0.8	1	0.05	0.124757395	0.15	0.105859302	1	1	0.1	0.048705981	0.2	0.134370304	0.99	0.696729683	1	0.445746654	1	0.207522515	0.2	0.13492122	0.99	0.697376332	0.5	0.088272561			0.1	0.134986512	0.1	0.102634231	1	0.08263125			1	0.999999952
1	1	0.1	0.124286041	1	0.475993336	1	0.313724217	1	1	0.1	0.070888789	1	0.738763451	1	1	0.1	0.124757395	0.2	0.105859302	1	0.777238872	0.8	0.171733509	1	0.965230734	0.15	0.102826958	0.05	0.081649798	1	0.207522515	1	0.13492122	0.15	0.102880877	1	0.088272561			0.5	0.134986512	0.5	0.102634231	1	0.08263125			1	0.999999952
1	1	1	1	0.5	0.832326461	0.8	0.500764787	1	1	0.5	0.492534955	0.05	0.068500255	0.2	0.199445309	0.5	1	0.5	0.46934143	0.05	0.06892449	1	0.302981066	0.95	0.134370304	0.15	0.102826958	0.2	0.081649798	1	0.207522515	0.95	0.13492122	0.15	0.102880877	0.5	0.088272561			1	0.134986512	0.05	0.102634231	0.5	0.08263125			1	0.999999952
0.99	0.524658179	0.2	0.124286041	0.5	0.475993336	1	0.500764787	0.99	0.465373487	0.99	0.967214443	1	0.738763451	0.15	0.199445309	1	1	0.2	0.105859302	1	0.777238872	0.2	0.048705981	0.5	0.134370304	0.15	0.102826958	0.49	0.081649798	1	0.312055679	0.5	0.13492122	0.15	0.102880877	0.5	0.088272561			0.1	0.134986512	1	0.696454622	0.15	0.08263125			0.99	0.999999952
0.1	0.093344865	0.15	0.124286041	1	1	1	0.500764787	0.1	0.071921482	0.15	0.155015203	1	0.316218085	1	1	0.1	0.124757395	1	0.639650367	1	0.341686452	0.15	0.048705981	0.1	0.134370304	1	0.696729683	0.5	0.081649798	1	0.312055679	0.1	0.13492122	1	0.697376332	1	0.088272561			0.1	0.134986512	0.2	0.102634231	0.99	0.08263125			0.1	0.139916701
0.1	0.093344865	0.5	0.422925603	0.5	0.475993336	0.2	0.313724217	0.1	0.071921482	0.15	0.370031238	0.05	0.068500255	0.99	1	0.1	0.124757395	0.15	0.46934143	0.05	0.06892449	1	0.302981066	0.1	0.134370304	0.02	0.102826958	0.2	0.081649798	0.5	0.207522515	0.1	0.13492122	0.02	0.102880877	0.5	0.088272561			0.05	0.134986512	1	0.102634231	1	0.456869118			0.1	0.139916701
1	1	1	1	0.2	0.091566063	1	0.313724217	1	1	0.15	0.155015203	0.2	0.316218085	1	1	0.05	0.124757395	0.1	0.105859302	0.2	0.341686452	0.99	0.302981066	0.1	0.134370304	1	0.102826958	0.2	0.081649798	0.15	0.207522515	0.1	0.13492122	1	0.102880877	0.2	0.088272561			0.1	0.134986512	0.15	0.102634231	0.2	0.08263125			1	0.999999952
0.1	0.093344865	0.5	0.422925603	0.5	0.475993336	1	0.500764787	0.1	0.164558259	1	0.967214443	0.49	0.316218085	1	1	0.1	0.124757395	1	1	0.49	0.341686452	1	0.302981066	0.5	0.134370304	0.1	0.102826958	0.15	0.081649798	0.1	0.207522515	0.5	0.13492122	0.1	0.102880877	0.5	0.088272561			1	0.962786293	0.5	0.102634231	0.1	0.08263125			0.1	0.139916701
0.5	0.524658179	0.5	0.124286041	1	0.832326461	0.99	0.500764787	0.5	0.465373487	0.02	0.070888789	0.5	0.477337381	0.2	0.199445309	1	1	0.1	0.105859302	0.5	0.341686452	1	0.171733509	1	0.965230734	0.99	0.696729683	1	0.445746654	0.15	0.207522515	1	0.964690908	0.99	0.102880877	1	0.088272561			0.1	0.134986512	0.15	0.102634231	0.5	0.08263125			0.5	0.525561095
0.2	0.228146273	0.1	0.124286041	1	1	0.35	0.150067594	0.2	0.164558259	1	0.967214443	0.2	0.151598556	0.5	1	0.1	0.124757395	0.05	0.105859302	0.2	0.155311873	0.2	0.048705981	1	0.134370304	0.1	0.102826958	0.1	0.081649798	0.5	0.207522515	1	0.13492122	0.1	0.102880877	1	0.088272561			0.1	0.134986512	1	0.102634231	0.15	0.08263125			0.2	0.139916701
0.5	0.524658179	1	1	0.2	0.187311504	1	0.500764787	0.5	0.465373487	0.1	0.155015203	0.2	0.151598556	0.2	0.199445309	0.1	0.124757395	0.2	0.105859302	0.2	0.155311873	0.5	0.171733509	1	0.965230734	1	0.696729683	0.1	0.081649798	1	0.312055679	1	0.964690908	1	0.102880877	0.2	0.088272561			0.15	0.134986512	1	0.696454622	1	0.08263125			0.5	0.525561095
0.15	0.093344865	0.05	0.124286041	1	0.832326461	0.5	0.313724217	0.15	0.164558259	0.99	0.967214443	0.15	0.151598556	0.2	0.199445309	0.15	0.124757395	1	1	0.15	0.155311873	0.2	0.048705981	0.1	0.134370304	1	0.696729683	1	0.445746654	1	0.207522515	0.1	0.13492122	1	0.697376332	1	0.088272561			0.1	0.134986512	1	0.696454622	0.1	0.08263125			0.15	0.139916701
1	1	0.15	0.124286041	1	1	1	0.500764787	1	1	0.1	0.155015203	1	0.995825769	0.05	0.199445309	0.1	0.124757395	0.15	0.105859302	1	1	0.2	0.048705981	0.15	0.134370304	0.15	0.102826958	1	0.445746654	0.2	0.207522515	0.15	0.13492122	0.15	0.102880877	1	0.088272561			1	0.962786293	0.1	0.102634231	0.15	0.08263125			1	0.999999952
0.2	0.228146273	0.15	0.124286041	1	1	1	0.500764787	0.2	0.164558259	1	0.967214443	0.1	0.068500255	0.3	1	1	1	0.9	1	0.1	0.06892449	0.05	0.048705981	0.1	0.134370304	0.1	0.102826958	0.1	0.081649798	1	0.207522515	0.1	0.13492122	0.1	0.102880877	1	0.088272561			0.2	0.134986512	0.1	0.102634231	0.2	0.08263125			0.2	0.139916701
1	1	0.2	0.422925603	0.5	0.832326461	0.5	0.313724217	1	1	1	0.967214443	0.1	0.316218085	0.1	0.199445309	0.2	0.124757395	0.2	0.105859302	0.1	0.341686452	0.3	0.171733509	0.15	0.134370304	0.5	0.102826958	0.45	0.081649798	1	0.312055679	0.15	0.13492122	0.5	0.102880877	0.5	0.088272561			1	0.134986512	1	0.696454622	1	0.08263125			1	0.999999952
0.1	0.093344865	0.1	0.124286041	0.9	1	1	0.500764787	0.1	0.071921482	0.15	0.155015203	1	0.477337381	1	0.452572567	1	1	0.5	0.46934143	1	0.341686452	0.1	0.048705981	0.45	0.134370304	0.5	0.102826958	0.2	0.081649798	0.1	0.207522515	0.45	0.13492122	0.5	0.102880877	0.9	0.088272561			1	0.962786293	0.8	0.102634231	0.1	0.08263125			0.1	0.139916701
1	1	0.8	0.879938155	0.1	0.091566063	1	0.500764787	1	1	0.1	0.070888789	1	0.738763451	0.15	0.199445309	1	1	0.05	0.105859302	1	0.777238872	1	0.171733509	0.1	0.134370304	1	0.696729683	1	0.081649798	0.5	0.207522515	0.1	0.13492122	1	0.697376332	0.1	0.088272561			0.1	0.134986512	0.15	0.102634231	1	0.456869118			1	0.999999952
0.02	0.093344865	1	1	0.15	0.187311504	0.9	0.500764787	0.02	0.071921482	0.5	0.492534955	0.1	0.068500255	1	1	0.1	0.124757395	1	1	0.1	0.06892449	0.15	0.048705981	0.2	0.134370304	0.2	0.102826958	1	0.445746654	0.5	0.207522515	0.2	0.13492122	0.2	0.102880877	0.15	0.088272561			0.2	0.134986512	1	0.102634231	0.5	0.08263125			0.02	0.139916701
1	1	0.5	0.422925603	0.1	0.475993336	0.99	0.500764787	1	1	0.5	0.370031238	0.45	0.316218085	1	1	0.2	0.124757395	0.1	0.105859302	0.45	0.341686452	1	0.302981066	1	0.965230734	1	0.696729683	0.5	0.081649798	0.95	0.207522515	1	0.964690908	1	0.102880877	0.1	0.088272561			0.15	0.134986512	0.1	0.102634231	1	0.08263125			1	0.999999952
0.19	0.228146273	0.1	0.124286041	0.15	0.187311504	1	0.500764787	0.19	0.164558259	1	0.967214443	0.2	0.151598556	0.85	1	0.15	0.124757395	1	1	0.2	0.155311873	1	0.302981066	0.1	0.134370304	1	0.696729683	0.15	0.081649798	0.5	0.207522515	0.1	0.13492122	1	0.102880877	0.15	0.088272561			0.5	0.134986512	0.1	0.102634231	1	0.08263125			0.19	0.139916701
1	1	1	0.605743692	0.5	0.475993336	1	0.500764787	1	1	0.2	0.155015203	1	0.738763451	0.1	1	0.5	0.443976162	1	0.639650367	1	0.518919126	0.85	0.171733509	1	0.965230734	0.1	0.102826958	1	0.445746654	1	0.207522515	1	0.964690908	0.1	0.102880877	0.5	0.088272561			0.5	0.134986512	1	0.102634231	1	0.456869118			1	0.999999952
0.49	0.524658179	0.15	0.124286041	0.1	0.091566063	1	0.500764787	0.49	0.465373487	1	0.967214443	1	0.995825769	1	1	0.5	0.443976162	0.1	0.105859302	1	1	0.1	0.171733509	0.15	0.134370304	1	0.696729683	0.5	0.445746654	0.2	0.207522515	0.15	0.13492122	1	0.697376332	0.1	0.088272561			1	0.134986512	0.5	0.102634231	0.99	0.08263125			0.49	0.525561095
0.1	0.093344865	0.15	0.124286041	0.2	0.187311504	1	0.500764787	0.1	0.071921482	1	0.967214443	0.5	0.316218085	0.15	0.199445309	1	1	1	1	0.5	0.341686452	1	0.302981066	1	0.965230734	0.1	0.102826958	1	0.445746654	1	0.207522515	1	0.964690908	0.1	0.102880877	0.2	0.088272561			0.15	0.134986512	0.1	0.102634231	0.1	0.08263125			0.1	0.139916701
0.05	0.093344865	1	0.605743692	1	1	0.5	0.500764787	0.05	0.071921482	0.1	0.070888789	0.15	0.151598556	1	1	0.15	0.124757395	1	1	0.15	0.155311873	0.15	0.048705981	0.2	0.134370304	0.15	0.102826958	1	0.445746654	0.5	0.207522515	0.2	0.13492122	0.15	0.102880877	1	0.088272561			0.1	0.134986512	0.2	0.102634231	1	0.456869118			0.05	0.139916701
0.2	0.228146273	1	1	1	1	0.5	0.500764787	0.2	0.164558259	1	0.967214443	1	0.995825769	0.1	0.199445309	0.1	0.124757395	0.05	0.105859302	1	1	1	0.302981066	0.15	0.134370304	0.2	0.102826958	1	0.445746654	1	0.207522515	0.15	0.13492122	0.2	0.102880877	1	0.088272561			0.1	0.134986512	1	0.102634231	0.1	0.08263125			0.2	0.139916701
1	1	0.1	0.124286041	0.2	0.187311504	0.99	0.500764787	1	1	0.1	0.070888789	0.5	0.738763451	1	0.452572567	0.1	0.124757395	0.2	0.217843857	0.5	0.777238872	0.1	0.048705981	0.5	0.134370304	0.49	0.102826958	0.15	0.081649798	1	0.207522515	0.5	0.13492122	0.49	0.102880877	0.2	0.088272561			0.2	0.134986512	0.8	0.102634231	0.5	0.08263125			1	0.999999952
0.9	1	0.1	0.124286041	1	1	0.2	0.150067594	0.9	0.811014895	0.15	0.155015203	1	0.995825769	1	1	0.2	0.124757395	1	1	1	1	1	0.048705981	1	0.134370304	1	0.696729683	1	0.445746654	0.5	0.207522515	1	0.13492122	1	0.697376332	1	0.088272561			0.15	0.134986512	0.01	0.102634231	0.2	0.08263125			0.9	0.999999952
0.1	0.093344865	1	1	1	1	0.5	0.313724217	0.1	0.071921482	0.2	0.155015203	1	0.995825769	1	1	0.15	0.124757395	1	1	1	1	1	0.171733509	0.5	0.134370304	1	0.102826958	1	0.445746654	1	0.207522515	0.5	0.13492122	1	0.102880877	1	0.088272561			0.2	0.134986512	0.1	0.102634231	0.5	0.08263125			0.1	0.139916701
0.5	0.524658179	0.05	0.124286041	0.1	0.091566063	1	0.500764787	0.5	0.465373487	0.49	0.492534955	1	0.738763451	1	1	0.2	0.124757395	0.15	0.105859302	1	0.777238872	1	0.171733509	0.5	0.134370304	0.05	0.102826958	1	0.445746654	1	0.207522515	0.5	0.13492122	0.05	0.102880877	0.1	0.088272561			0.5	0.134986512	0.1	0.102634231	0.15	0.08263125			0.5	0.525561095
0.2	0.093344865	0.15	0.124286041	0.5	0.475993336	1	0.313724217	0.2	0.164558259	1	0.967214443	0.15	0.316218085	0.3	1	0.5	0.443976162	0.2	0.217843857	0.15	0.341686452	1	0.302981066	0.1	0.134370304	1	0.696729683	0.1	0.081649798	0.15	0.207522515	0.1	0.13492122	1	0.697376332	0.5	0.088272561			0.2	0.134986512	0.99	0.102634231	1	0.08263125			0.2	0.139916701
0.99	1	0.1	0.422925603	0.5	0.475993336	0.99	0.313724217	0.99	1	1	0.739012997	1	0.995825769	0.1	0.199445309	0.2	0.124757395	0.5	0.46934143	1	1	0.3	0.171733509	1	0.134370304	0.15	0.102826958	0.15	0.081649798	0.1	0.207522515	1	0.13492122	0.15	0.102880877	0.5	0.088272561			1	0.962786293	1	0.696454622	0.2	0.08263125			0.99	0.999999952
0.15	0.228146273	1	0.879938155	0.95	1	0.5	0.313724217	0.15	0.164558259	0.05	0.070888789	1	0.995825769	0.2	0.199445309	1	1	0.15	0.217843857	1	1	0.1	0.048705981	0.1	0.134370304	1	0.102826958	0.1	0.081649798	1	0.207522515	0.1	0.13492122	1	0.102880877	0.95	0.088272561			0.15	0.134986512	1	0.696454622	1	0.456869118			0.15	0.139916701
0.15	0.524658179	0.2	0.124286041	0.1	0.475993336	1	0.500764787	0.15	0.164558259	1	0.967214443	1	0.995825769	0.5	1	0.15	0.443976162	0.2	0.105859302	1	0.777238872	0.2	0.048705981	0.05	0.134370304	0.05	0.102826958	0.1	0.081649798	1	0.312055679	0.05	0.13492122	0.05	0.102880877	0.1	0.088272561			0.1	0.134986512	0.1	0.102634231	1	0.456869118			0.15	0.139916701
0.15	0.093344865	1	1	0.5	0.475993336	0.15	0.062756281	0.15	0.164558259	0.15	0.070888789	0.1	0.068500255	0.15	0.199445309	0.1	0.124757395	0.5	0.46934143	0.1	0.06892449	0.5	0.171733509	0.15	0.134370304	0.2	0.102826958	0.1	0.081649798	0.2	0.207522515	0.15	0.13492122	0.2	0.102880877	0.5	0.088272561			1	0.962786293	0.15	0.102634231	1	0.08263125			0.15	0.139916701
1	1	0.5	0.422925603	0.2	0.187311504	1	0.500764787	1	1	1	0.370031238	0.15	0.151598556	1	1	1	1	0.5	0.639650367	0.15	0.155311873	0.15	0.048705981	0.1	0.134370304	0.49	0.102826958	0.99	0.445746654	0.15	0.207522515	0.1	0.13492122	0.49	0.102880877	0.2	0.088272561			0.1	0.134986512	0.1	0.102634231	0.19	0.08263125			1	0.999999952
0.02	0.093344865	0.85	1	1	1	0.5	0.500764787	0.02	0.071921482	0.05	0.070888789	0.1	0.068500255	0.2	0.199445309	0.1	0.124757395	0.1	0.105859302	0.1	0.06892449	1	0.171733509	0.15	0.134370304	0.5	0.102826958	0.2	0.081649798	1	0.207522515	0.15	0.13492122	0.5	0.102880877	1	0.088272561			0.05	0.134986512	0.2	0.102634231	1	0.08263125			0.02	0.139916701
1	1	0.1	0.124286041	0.2	0.187311504	0.5	0.150067594	1	0.811014895	0.2	0.155015203	0.1	0.151598556	0.5	0.452572567	0.05	0.124757395	0.5	0.46934143	0.1	0.155311873	0.2	0.048705981	0.2	0.134370304	0.2	0.102826958	1	0.445746654	1	0.207522515	0.2	0.13492122	0.2	0.102880877	0.2	0.088272561			0.2	0.134986512	0.2	0.102634231	0.49	0.08263125			1	0.999999952
0.1	0.228146273	1	1	1	1	0.19	0.062756281	0.1	0.164558259	0.49	0.492534955	0.1	0.151598556	1	1	0.2	0.124757395	0.1	0.105859302	0.1	0.155311873	0.5	0.048705981	0.1	0.134370304	0.2	0.102826958	1	0.445746654	0.2	0.207522515	0.1	0.13492122	0.2	0.102880877	1	0.088272561			1	0.962786293	0.1	0.102634231	0.2	0.08263125			0.1	0.139916701
0.99	1	0.1	0.124286041	0.5	0.475993336	0.15	0.062756281	0.99	1	0.5	0.492534955	0.99	0.477337381	0.15	0.452572567	1	1	1	1	0.99	0.777238872	1	0.302981066	0.8	0.134370304	0.15	0.102826958	0.15	0.081649798	0.5	0.207522515	0.8	0.13492122	0.15	0.102880877	0.5	0.088272561			0.15	0.134986512	0.2	0.102634231	1	0.456869118			0.99	0.999999952
0.1	0.093344865	0.5	0.422925603	0.5	0.475993336	0.9	0.500764787	0.1	0.164558259	0.2	0.155015203	0.2	0.151598556	1	1	0.15	0.124757395	0.5	0.46934143	0.2	0.155311873	0.15	0.048705981	1	0.965230734	1	0.696729683	0.15	0.081649798	0.9	0.207522515	1	0.964690908	1	0.102880877	0.5	0.088272561			0.9	0.962786293	0.2	0.102634231	0.9	0.08263125			0.1	0.139916701
0.15	0.093344865	1	0.879938155	0.5	0.475993336	0.19	0.150067594	0.15	0.164558259	0.2	0.155015203	1	0.995825769	0.2	0.199445309	0.9	1	1	1	1	1	1	0.302981066	0.05	0.134370304	0.1	0.102826958	1	0.445746654	1	0.207522515	0.05	0.13492122	0.1	0.102880877	0.5	0.088272561			0.2	0.134986512	0.1	0.102634231	0.5	0.08263125			0.15	0.139916701
1	1	0.1	0.124286041	0.2	0.091566063	1	0.500764787	1	1	0.15	0.070888789	1	0.995825769	0.5	0.452572567	0.2	0.124757395	0.2	0.217843857	1	1	0.2	0.048705981	0.5	0.134370304	0.1	0.102826958	0.1	0.081649798	0.5	0.207522515	0.5	0.13492122	0.1	0.102880877	0.2	0.088272561			0.5	0.134986512	0.02	0.102634231	0.99	0.456869118			1	0.999999952
0.05	0.093344865	1	0.879938155	1	1	0.1	0.062756281	0.05	0.071921482	1	0.967214443	0.15	0.151598556	1	1	0.5	0.443976162	0.15	0.217843857	0.15	0.155311873	0.5	0.171733509	0.1	0.134370304	1	0.696729683	0.1	0.081649798	1	0.207522515	0.1	0.13492122	1	0.102880877	1	0.088272561			0.05	0.134986512	1	0.102634231	0.15	0.08263125			0.05	0.139916701
1	1	0.5	0.422925603	0.1	0.091566063	0.8	0.500764787	1	1	0.1	0.070888789	0.15	0.151598556	1	1	0.05	0.124757395	1	1	0.15	0.155311873	1	0.302981066	1	0.134370304	1	0.102826958	0.1	0.081649798	1	0.207522515	1	0.13492122	1	0.102880877	0.1	0.088272561			1	0.962786293	1	0.102634231	1	0.08263125			1	0.999999952
0.15	0.228146273	0.5	0.422925603	1	1	1	0.500764787	0.15	0.164558259	0.1	0.370031238	1	0.477337381	0.1	0.199445309	1	1	1	1	1	0.518919126	1	0.302981066	0.15	0.134370304	0.1	0.102826958	1	0.445746654	1	0.207522515	0.15	0.13492122	0.1	0.102880877	1	0.088272561			0.1	0.134986512	0.5	0.102634231	0.02	0.08263125			0.15	0.139916701
0.1	0.093344865	0.1	0.124286041	0.5	0.475993336	0.2	0.062756281	0.1	0.071921482	1	0.492534955	0.1	0.068500255	1	1	0.1	0.124757395	0.2	0.105859302	0.1	0.06892449	0.1	0.048705981	0.15	0.134370304	0.45	0.102826958	1	0.445746654	0.5	0.207522515	0.15	0.13492122	0.45	0.102880877	0.5	0.088272561			1	0.134986512	0.15	0.102634231	1	0.08263125			0.1	0.139916701
0.05	0.093344865	0.15	0.124286041	0.1	0.091566063	0.15	0.062756281	0.05	0.071921482	1	0.739012997	0.1	0.151598556	1	1	1	1	0.19	0.105859302	0.1	0.155311873	1	0.302981066	1	0.134370304	0.2	0.102826958	1	0.445746654	0.5	0.207522515	1	0.13492122	0.2	0.102880877	0.1	0.088272561			1	0.962786293	0.99	0.696454622	0.1	0.08263125			0.05	0.139916701
0.5	0.524658179	1	1	1	1	1	0.500764787	0.5	0.465373487	0.1	0.070888789	0.1	0.068500255	1	1	1	1	0.1	0.105859302	0.1	0.06892449	1	0.302981066	1	0.965230734	1	0.102826958	0.8	0.445746654	1	0.207522515	1	0.964690908	1	0.102880877	1	0.088272561			0.1	0.134986512	1	0.102634231	0.99	0.08263125			0.5	0.525561095
0.05	0.093344865	1	1	1	1	0.99	0.500764787	0.05	0.071921482	0.45	0.370031238	1	0.995825769	0.15	0.199445309	0.1	0.124757395	1	1	1	1	1	0.302981066	0.1	0.134370304	1	0.696729683	1	0.445746654	1	0.312055679	0.1	0.13492122	1	0.697376332	1	0.088272561			1	0.962786293	0.2	0.102634231	0.1	0.08263125			0.05	0.139916701
0.5	0.524658179	0.2	0.124286041	0.15	0.187311504	1	0.500764787	0.5	0.465373487	0.2	0.155015203	1	0.995825769	1	1	1	1	1	0.639650367	1	1	0.15	0.048705981	0.1	0.134370304	0.5	0.102826958	1	0.445746654	0.5	0.312055679	0.1	0.13492122	0.5	0.102880877	0.15	0.088272561			1	0.962786293	0.1	0.102634231	1	0.08263125			0.5	0.525561095
1	1	0.9	0.879938155	0.1	0.187311504	1	0.313724217	1	1	1	0.370031238	1	0.738763451	0.5	1	1	1	1	1	1	0.777238872	1	0.171733509	1	0.965230734	0.15	0.102826958	0.2	0.081649798	0.5	0.207522515	1	0.964690908	0.15	0.102880877	0.1	0.088272561			0.05	0.134986512	0.1	0.102634231	1	0.08263125			1	0.999999952
0.2	0.228146273	1	1	0.15	0.187311504	0.2	0.062756281	0.2	0.164558259	1	0.967214443	0.8	0.738763451	0.5	1	0.05	0.124757395	0.5	0.639650367	0.8	0.777238872	0.5	0.171733509	0.05	0.134370304	1	0.102826958	1	0.445746654	0.1	0.207522515	0.05	0.13492122	1	0.102880877	0.15	0.088272561			0.2	0.134986512	0.5	0.102634231	0.5	0.08263125			0.2	0.139916701
1	1	1	1	0.2	0.091566063	0.5	0.313724217	1	1	0.5	0.370031238	1	0.995825769	1	1	0.2	0.443976162	0.99	1	1	1	0.5	0.048705981	0.15	0.134370304	0.5	0.102826958	1	0.445746654	1	0.312055679	0.15	0.13492122	0.5	0.102880877	0.2	0.088272561			1	0.962786293	0.15	0.102634231	0.05	0.08263125			1	0.999999952
1	1	0.5	0.605743692	1	1	0.2	0.062756281	1	1	0.15	0.155015203	1	0.995825769	1	1	1	1	0.5	0.46934143	1	1	1	0.171733509	0.1	0.134370304	1	0.696729683	0.02	0.081649798	1	0.207522515	0.1	0.13492122	1	0.102880877	1	0.088272561			1	0.134986512	1	0.102634231	0.5	0.08263125			1	0.999999952
0.1	0.093344865	0.1	0.124286041	0.05	0.091566063	0.2	0.062756281	0.1	0.071921482	1	0.967214443	0.2	0.477337381	1	1	1	1	1	1	0.2	0.341686452	1	0.302981066	1	0.965230734	1	0.102826958	0.99	0.445746654	0.1	0.207522515	1	0.964690908	1	0.102880877	0.05	0.088272561			0.15	0.134986512	0.1	0.102634231	1	0.456869118			0.1	0.139916701
1	1	0.9	0.879938155	1	1	0.05	0.062756281	1	1	0.5	0.492534955	1	0.738763451	0.15	1	0.15	0.124757395	0.15	0.105859302	1	0.777238872	1	0.302981066	0.2	0.134370304	1	0.102826958	0.1	0.081649798	0.5	0.207522515	0.2	0.13492122	1	0.102880877	1	0.088272561			0.2	0.134986512	0.15	0.102634231	0.2	0.08263125			1	0.999999952
0.1	0.093344865	0.15	0.124286041	0.2	0.475993336	0.3	0.313724217	0.1	0.071921482	1	0.967214443	1	0.995825769	1	1	0.2	0.124757395	0.5	0.639650367	1	1	0.15	0.048705981	1	0.965230734	0.15	0.102826958	0.35	0.081649798	1	0.207522515	1	0.964690908	0.15	0.102880877	0.2	0.088272561			0.5	0.134986512	0.2	0.102634231	1	0.08263125			0.1	0.139916701
0.15	0.093344865	0.1	0.124286041	0.15	0.187311504	0.1	0.062756281	0.15	0.164558259	1	0.492534955	0.02	0.151598556	1	1	0.5	1	0.5	0.639650367	0.02	0.155311873	1	0.302981066	0.5	0.134370304	1	0.696729683	1	0.445746654	1	0.207522515	0.5	0.13492122	1	0.697376332	0.15	0.088272561			0.15	0.134986512	0.1	0.102634231	1	0.08263125			0.15	0.139916701
0.2	0.093344865	0.15	0.124286041	0.15	0.187311504	1	0.150067594	0.2	0.164558259	1	0.739012997	0.99	0.995825769	0.15	0.199445309	0.15	0.124757395	1	1	0.99	0.777238872	1	0.171733509	0.05	0.134370304	1	0.696729683	0.5	0.081649798	0.49	0.207522515	0.05	0.13492122	1	0.697376332	0.15	0.088272561			0.2	0.134986512	1	0.102634231	1	0.456869118			0.2	0.139916701
0.49	0.524658179	0.1	0.124286041	1	1	0.15	0.062756281	0.49	0.465373487	0.15	0.155015203	0.1	0.151598556	0.1	0.199445309	0.2	0.124757395	0.5	0.639650367	0.1	0.155311873	0.15	0.048705981	0.85	0.134370304	1	0.696729683	1	0.445746654	0.3	0.207522515	0.85	0.13492122	1	0.697376332	1	0.088272561			0.5	0.134986512	0.1	0.102634231	0.1	0.08263125			0.49	0.525561095
1	1	1	0.605743692	0.1	0.091566063	1	0.500764787	1	1	1	0.967214443	0.35	0.316218085	1	1	0.5	0.443976162	0.2	0.105859302	0.35	0.341686452	0.1	0.048705981	0.1	0.134370304	0.1	0.102826958	1	0.445746654	0.5	0.207522515	0.1	0.13492122	0.1	0.102880877	0.1	0.088272561			0.5	0.134986512	1	0.696454622	0.15	0.08263125			1	0.999999952
1	1	0.5	0.422925603	1	0.832326461	1	0.500764787	1	1	1	0.967214443	1	0.995825769	1	0.199445309	0.5	1	0.5	0.46934143	1	1	1	0.302981066	1	0.965230734	0.1	0.102826958	1	0.445746654	1	0.312055679	1	0.964690908	0.1	0.102880877	1	0.088272561			0.1	0.134986512	0.5	0.102634231	0.2	0.08263125			1	0.999999952
0.05	0.093344865	0.5	0.422925603	0.2	0.187311504	0.85	0.500764787	0.05	0.071921482	1	0.967214443	0.5	0.477337381	1	1	0.1	0.124757395	1	1	0.5	0.341686452	1	0.048705981	0.1	0.134370304	0.15	0.102826958	0.5	0.445746654	0.1	0.207522515	0.1	0.13492122	0.15	0.102880877	0.2	0.088272561			0.5	0.134986512	1	0.102634231	0.49	0.08263125			0.05	0.139916701
1	1	1	1	0.5	1	0.1	0.150067594	1	1	0.1	0.155015203	1	0.995825769	0.99	1	0.5	0.443976162	1	0.639650367	1	1	1	0.302981066	0.5	0.134370304	0.1	0.102826958	0.2	0.081649798	0.5	0.207522515	0.5	0.13492122	0.1	0.102880877	0.5	0.088272561			0.1	0.134986512	1	0.102634231	1	0.456869118			1	0.999999952
0.15	0.093344865	0.2	0.124286041	0.9	1	1	0.500764787	0.15	0.071921482	0.1	0.070888789	1	0.995825769	0.15	0.199445309	0.1	0.124757395	0.2	0.105859302	1	1	0.99	0.171733509	1	0.134370304	0.1	0.102826958	1	0.445746654	1	0.207522515	1	0.13492122	0.1	0.102880877	0.9	0.088272561			1	0.962786293	1	0.696454622	1	0.08263125			0.15	0.139916701
1	0.228146273	0.05	0.124286041	0.15	0.091566063	0.15	0.062756281	1	0.465373487	0.15	0.155015203	1	0.995825769	1	1	1	1	0.1	0.105859302	1	1	0.15	0.048705981	0.1	0.134370304	0.1	0.102826958	1	0.445746654	0.99	0.207522515	0.1	0.13492122	0.1	0.102880877	0.15	0.088272561			0.5	0.134986512	0.99	0.102634231	0.05	0.08263125			1	0.593685246
0.05	0.093344865	0.1	0.124286041	1	0.832326461	1	0.500764787	0.05	0.071921482	0.1	0.155015203	0.5	0.477337381	0.15	0.199445309	0.5	0.443976162	1	0.639650367	0.5	0.518919126	1	0.302981066	1	0.965230734	0.99	0.102826958	0.05	0.081649798	1	0.312055679	1	0.964690908	0.99	0.102880877	1	0.088272561			1	0.962786293	0.1	0.102634231	1	0.08263125			0.05	0.139916701
0.1	0.093344865	0.5	0.605743692	0.5	0.475993336	0.1	0.062756281	0.1	0.071921482	0.1	0.155015203	0.2	0.151598556	0.1	0.199445309	1	1	1	1	0.2	0.155311873	0.15	0.048705981	0.1	0.134370304	0.2	0.102826958	0.9	0.445746654	0.9	0.207522515	0.1	0.13492122	0.2	0.102880877	0.5	0.088272561			0.2	0.134986512	1	0.696454622	1	0.08263125			0.1	0.139916701
0.15	0.093344865	1	0.879938155	0.2	0.187311504	1	0.150067594	0.15	0.164558259	0.1	0.070888789	1	0.477337381	1	1	0.2	0.443976162	1	1	1	0.518919126	0.1	0.048705981	0.5	0.134370304	1	0.696729683	0.99	0.445746654	0.5	0.207522515	0.5	0.13492122	1	0.102880877	0.2	0.088272561			0.15	0.134986512	0.1	0.102634231	0.05	0.08263125			0.15	0.139916701
0.2	0.093344865	0.1	0.124286041	1	1	1	0.313724217	0.2	0.164558259	0.99	0.739012997	1	0.995825769	0.5	1	0.15	0.124757395	0.1	0.217843857	1	1	1	0.302981066	0.5	0.134370304	0.1	0.102826958	1	0.445746654	1	0.207522515	0.5	0.13492122	0.1	0.102880877	1	0.088272561			1	0.134986512	0.5	0.102634231	0.2	0.08263125			0.2	0.139916701
0.49	0.524658179	0.1	0.124286041	1	0.475993336	1	0.500764787	0.49	0.465373487	0.2	0.155015203	0.05	0.068500255	0.5	0.452572567	1	1	0.5	0.639650367	0.05	0.06892449	0.5	0.171733509	0.15	0.134370304	1	0.696729683	1	0.445746654	1	0.207522515	0.15	0.13492122	1	0.697376332	1	0.088272561			1	0.962786293	0.2	0.102634231	0.49	0.08263125			0.49	0.525561095
0.5	0.524658179	1	1	1	1	1	0.500764787	0.5	0.465373487	1	0.967214443	0.9	0.995825769	1	1	1	1	0.9	1	0.9	1	0.5	0.048705981	0.05	0.134370304	0.15	0.102826958	1	0.445746654	1	0.207522515	0.05	0.13492122	0.15	0.102880877	1	0.088272561			0.1	0.134986512	0.5	0.102634231	0.5	0.08263125			0.5	0.525561095
0.2	0.228146273	0.1	0.124286041	0.5	0.475993336	0.3	0.313724217	0.2	0.164558259	0.1	0.070888789	0.99	0.995825769	1	0.452572567	0.1	0.124757395	0.1	0.105859302	0.99	1	1	0.302981066	0.1	0.134370304	0.2	0.102826958	0.2	0.081649798	0.99	0.207522515	0.1	0.13492122	0.2	0.102880877	0.5	0.088272561			0.2	0.134986512	0.15	0.102634231	0.2	0.08263125			0.2	0.139916701
0.2	0.093344865	0.1	0.124286041	0.5	0.475993336	0.1	0.062756281	0.2	0.164558259	1	0.967214443	1	0.995825769	1	1	0.2	0.124757395	0.1	0.105859302	1	1	1	0.171733509	0.15	0.134370304	0.15	0.102826958	0.15	0.081649798	1	0.207522515	0.15	0.13492122	0.15	0.102880877	0.5	0.088272561			0.19	0.134986512	1	0.102634231	0.2	0.08263125			0.2	0.139916701
0.2	0.228146273	0.15	0.124286041	1	1	0.2	0.062756281	0.2	0.164558259	0.15	0.155015203	1	0.995825769	0.15	0.452572567	0.19	0.124757395	0.1	0.217843857	1	1	1	0.302981066	1	0.965230734	1	0.696729683	1	0.445746654	1	0.312055679	1	0.964690908	1	0.102880877	1	0.088272561			0.1	0.134986512	0.2	0.102634231	0.15	0.08263125			0.2	0.139916701
0.15	0.093344865	0.1	0.124286041	0.1	0.091566063	0.5	0.313724217	0.15	0.071921482	0.2	0.155015203	1	0.995825769	0.5	1	0.1	0.124757395	0.15	0.105859302	1	1	0.15	0.171733509	1	0.965230734	0.1	0.102826958	0.5	0.445746654	1	0.207522515	1	0.964690908	0.1	0.102880877	0.1	0.088272561			1	0.962786293	1	0.102634231	1	0.08263125			0.15	0.139916701
1	1	1	1	0.2	0.187311504	0.15	0.062756281	1	1	0.15	0.155015203	0.2	0.151598556	0.5	1	1	1	0.1	0.46934143	0.2	0.155311873	0.5	0.302981066	0.2	0.134370304	0.1	0.102826958	0.5	0.445746654	1	0.312055679	0.2	0.13492122	0.1	0.102880877	0.2	0.088272561			1	0.134986512	0.05	0.102634231	0.1	0.08263125			1	0.999999952
0.1	0.093344865	0.2	0.124286041	1	1	1	0.313724217	0.1	0.071921482	1	0.492534955	0.15	0.151598556	1	1	1	1	0.15	0.105859302	0.15	0.155311873	0.5	0.171733509	0.9	0.965230734	0.15	0.102826958	0.99	0.445746654	0.5	0.207522515	0.9	0.964690908	0.15	0.102880877	1	0.088272561			1	0.134986512	1	0.696454622	0.1	0.08263125			0.1	0.139916701
0.1	0.228146273	1	1	0.5	1	0.2	0.062756281	0.1	0.164558259	0.1	0.070888789	1	0.995825769	0.2	0.452572567	1	1	0.15	0.217843857	1	1	1	0.302981066	0.15	0.134370304	0.1	0.102826958	0.2	0.081649798	1	0.207522515	0.15	0.13492122	0.1	0.102880877	0.5	0.45851648			0.15	0.134986512	1	0.696454622	1	0.08263125			0.1	0.139916701
1	0.228146273	1	0.879938155	0.1	0.091566063	0.5	0.150067594	1	0.465373487	0.1	0.155015203	0.5	0.995825769	0.05	0.199445309	0.15	0.124757395	0.1	0.105859302	0.5	1	0.2	0.048705981	1	0.965230734	1	0.102826958	0.2	0.081649798	1	0.312055679	1	0.964690908	1	0.102880877	0.1	0.088272561			0.5	0.134986512	0.19	0.102634231	1	0.08263125			1	0.999999952
1	1	0.2	0.124286041	0.1	0.187311504	1	0.500764787	1	0.811014895	0.15	0.070888789	0.5	0.738763451	0.2	0.452572567	0.5	1	0.5	0.217843857	0.5	0.777238872	0.05	0.048705981	1	0.134370304	1	0.696729683	0.5	0.081649798	1	0.207522515	1	0.13492122	1	0.697376332	0.1	0.088272561			0.99	0.134986512	1	0.102634231	0.1	0.08263125			1	0.999999952
0.1	0.093344865	0.5	0.422925603	0.5	0.475993336	0.15	0.150067594	0.1	0.071921482	0.1	0.070888789	0.99	0.316218085	1	1	0.99	1	0.15	0.105859302	0.99	0.341686452	0.2	0.048705981	0.5	0.134370304	0.1	0.102826958	1	0.445746654	0.5	0.207522515	0.5	0.13492122	0.1	0.102880877	0.5	0.088272561			0.5	0.134986512	0.49	0.102634231	0.45	0.08263125			0.1	0.139916701
0.45	0.524658179	0.5	0.422925603	0.1	0.187311504	1	0.500764787	0.45	0.465373487	1	0.370031238	0.2	0.151598556	0.49	0.199445309	0.5	0.443976162	0.1	0.105859302	0.2	0.155311873	1	0.302981066	0.1	0.134370304	1	0.696729683	1	0.445746654	1	0.207522515	0.1	0.13492122	1	0.697376332	0.1	0.088272561			0.1	0.134986512	0.1	0.102634231	0.2	0.08263125			0.45	0.525561095
0.2	0.228146273	1	0.605743692	1	0.832326461	0.2	0.062756281	0.2	0.164558259	1	0.967214443	0.2	0.151598556	0.2	0.452572567	0.1	0.124757395	0.2	0.105859302	0.2	0.155311873	0.49	0.171733509	0.9	0.965230734	1	0.696729683	0.99	0.445746654	0.5	0.207522515	0.9	0.964690908	1	0.102880877	1	0.088272561			1	0.134986512	0.2	0.102634231	1	0.08263125			0.2	0.139916701
1	0.228146273	0.15	0.124286041	0.1	0.475993336	0.5	0.150067594	1	0.164558259	0.1	0.070888789	0.5	0.477337381	1	1	1	1	1	1	0.5	0.341686452	0.2	0.048705981	0.15	0.134370304	0.8	0.102826958	0.05	0.081649798	0.2	0.207522515	0.15	0.13492122	0.8	0.102880877	0.1	0.088272561			0.15	0.134986512	1	0.696454622	1	0.08263125			1	0.139916701
1	1	0.1	0.124286041	0.1	0.091566063	1	0.500764787	1	1	1	0.967214443	1	0.995825769	1	1	0.15	0.124757395	1	0.639650367	1	1	1	0.171733509	0.1	0.134370304	1	0.696729683	0.5	0.445746654	1	0.207522515	0.1	0.13492122	1	0.697376332	0.1	0.088272561			0.15	0.134986512	0.9	0.102634231	0.5	0.08263125			1	0.999999952
0.5	0.524658179	0.1	0.124286041	0.1	0.091566063	1	0.500764787	0.5	0.465373487	1	0.967214443	1	0.738763451	1	1	0.15	0.124757395	0.1	0.105859302	1	0.777238872	1	0.302981066	0.15	0.134370304	0.2	0.102826958	1	0.445746654	0.5	0.207522515	0.15	0.13492122	0.2	0.102880877	0.1	0.088272561			0.5	0.134986512	0.1	0.102634231	0.15	0.08263125			0.5	0.525561095
0.15	0.093344865	0.2	0.124286041	0.2	0.187311504	0.1	0.062756281	0.15	0.164558259	0.8	0.967214443	0.99	0.738763451	0.5	0.452572567	0.5	1	0.2	0.105859302	0.99	0.777238872	1	0.302981066	0.1	0.134370304	1	0.696729683	0.2	0.081649798	1	0.207522515	0.1	0.13492122	1	0.102880877	0.2	0.088272561			0.15	0.134986512	0.5	0.102634231	1	0.08263125			0.15	0.139916701
1	1	0.15	0.124286041	0.5	1	1	0.500764787	1	1	1	0.967214443	0.05	0.068500255	1	1	0.15	0.124757395	0.1	0.105859302	0.05	0.06892449	0.5	0.171733509	1	0.965230734	0.2	0.102826958	0.15	0.081649798	0.5	0.207522515	1	0.964690908	0.2	0.102880877	0.5	0.088272561			0.5	0.134986512	0.99	0.696454622	0.5	0.08263125			1	0.999999952
0.5	0.524658179	0.2	0.124286041	0.5	0.187311504	1	0.500764787	0.5	0.465373487	0.2	0.155015203	0.5	0.738763451	0.5	1	0.5	0.443976162	1	1	0.5	0.518919126	1	0.302981066	0.5	0.134370304	1	0.696729683	1	0.445746654	1	0.207522515	0.5	0.13492122	1	0.102880877	0.5	0.088272561			1	0.962786293	0.15	0.102634231	1	0.08263125			0.5	0.525561095
1	1	0.5	0.422925603	1	1	1	0.500764787	1	1	1	0.967214443	1	0.995825769	0.8	1	1	1	1	1	1	1	0.5	0.171733509	0.5	0.134370304	0.1	0.102826958	0.5	0.445746654	1	0.207522515	0.5	0.13492122	0.1	0.102880877	1	0.088272561			0.5	0.134986512	0.15	0.102634231	1	0.08263125			1	0.999999952
1	1	0.2	0.124286041	1	0.475993336	0.15	0.062756281	1	1	0.2	0.370031238	0.2	0.151598556	0.49	1	0.5	0.443976162	0.1	0.105859302	0.2	0.155311873	0.8	0.302981066	1	0.965230734	0.1	0.102826958	0.5	0.081649798	1	0.207522515	1	0.964690908	0.1	0.102880877	1	0.088272561			0.1	0.134986512	0.15	0.102634231	1	0.08263125			1	0.999999952
1	1	1	0.605743692	0.49	0.475993336	1	0.500764787	1	1	1	0.967214443	0.15	0.068500255	1	1	0.1	0.124757395	0.5	0.46934143	0.15	0.06892449	0.49	0.171733509	0.2	0.134370304	1	0.696729683	0.19	0.081649798	0.5	0.207522515	0.2	0.13492122	1	0.697376332	0.49	0.088272561			0.2	0.134986512	1	0.696454622	0.15	0.08263125			1	0.999999952
0.15	0.228146273	0.15	0.422925603	0.3	0.475993336	0.5	0.313724217	0.15	0.164558259	0.1	0.070888789	1	0.995825769	0.9	1	0.2	0.124757395	0.5	0.46934143	1	1	1	0.171733509	0.05	0.134370304	0.99	0.696729683	0.15	0.081649798	1	0.207522515	0.05	0.13492122	0.99	0.102880877	0.3	0.088272561			0.2	0.134986512	0.02	0.102634231	1	0.456869118			0.15	0.139916701
1	1	0.1	0.124286041	0.5	0.475993336	0.5	0.313724217	1	1	0.1	0.070888789	0.5	0.477337381	1	1	0.2	0.124757395	0.1	0.105859302	0.5	0.518919126	0.9	0.302981066	0.1	0.134370304	0.1	0.102826958	0.9	0.445746654	0.5	0.207522515	0.1	0.13492122	0.1	0.102880877	0.5	0.088272561			0.5	0.134986512	1	0.102634231	1	0.08263125			1	0.999999952
1	1	1	0.879938155	1	1	1	0.500764787	1	1	1	0.967214443	0.5	0.316218085	0.02	0.199445309	0.5	0.443976162	0.95	1	0.5	0.341686452	1	0.302981066	0.5	0.134370304	0.35	0.102826958	0.19	0.081649798	1	0.312055679	0.5	0.13492122	0.35	0.102880877	1	0.088272561			1	0.134986512	0.1	0.102634231	1	0.08263125			1	0.999999952
1	1	0.1	0.124286041	0.1	0.091566063	1	0.500764787	1	1	0.99	0.967214443	0.19	0.151598556	0.99	1	1	1	0.1	0.217843857	0.19	0.155311873	0.02	0.048705981	1	0.134370304	1	0.696729683	1	0.445746654	0.1	0.207522515	1	0.13492122	1	0.697376332	0.1	0.088272561			1	0.962786293	0.99	0.102634231	0.1	0.08263125			1	0.999999952
0.1	0.093344865	0.05	0.124286041	0.5	0.475993336	1	0.500764787	0.1	0.071921482	0.1	0.155015203	0.15	0.151598556	1	1	1	1	0.5	0.46934143	0.15	0.155311873	0.99	0.302981066	0.1	0.134370304	0.5	0.102826958	0.1	0.081649798	1	0.207522515	0.1	0.13492122	0.5	0.102880877	0.5	0.088272561			0.2	0.134986512	0.1	0.102634231	0.15	0.08263125			0.1	0.139916701
0.1	0.093344865	0.2	0.124286041	1	1	0.15	0.150067594	0.1	0.071921482	0.35	0.370031238	0.9	0.995825769	1	1	0.2	0.124757395	0.2	0.217843857	0.9	1	1	0.302981066	0.1	0.134370304	1	0.696729683	1	0.445746654	1	0.207522515	0.1	0.13492122	1	0.102880877	1	0.45851648			0.1	0.134986512	1	0.102634231	0.1	0.08263125			0.1	0.139916701
0.1	0.093344865	1	1	0.99	1	1	0.500764787	0.1	0.071921482	1	0.967214443	0.19	0.151598556	1	1	0.1	0.124757395	0.15	0.105859302	0.19	0.155311873	1	0.048705981	0.05	0.134370304	1	0.696729683	0.15	0.081649798	1	0.207522515	0.05	0.13492122	1	0.697376332	0.99	0.088272561			1	0.134986512	1	0.696454622	0.1	0.08263125			0.1	0.139916701
0.15	0.228146273	0.15	0.124286041	1	1	1	0.313724217	0.15	0.164558259	0.5	0.370031238	1	0.995825769	0.5	1	1	1	0.2	0.105859302	1	1	1	0.302981066	0.1	0.134370304	1	0.102826958	0.1	0.081649798	0.2	0.207522515	0.1	0.13492122	1	0.102880877	1	0.088272561			1	0.962786293	0.15	0.102634231	0.1	0.08263125			0.15	0.139916701
0.1	0.093344865	0.9	0.879938155	0.9	0.832326461	0.15	0.062756281	0.1	0.164558259	1	0.967214443	0.1	0.151598556	0.2	0.452572567	1	1	1	1	0.1	0.155311873	0.5	0.171733509	1	0.965230734	0.5	0.102826958	0.2	0.081649798	1	0.207522515	1	0.964690908	0.5	0.102880877	0.9	0.088272561			1	0.134986512	0.1	0.102634231	0.99	0.08263125			0.1	0.139916701
0.1	0.228146273	0.2	0.124286041	0.5	0.475993336	0.1	0.062756281	0.1	0.164558259	1	0.967214443	1	0.477337381	0.5	1	1	1	0.1	0.105859302	1	0.341686452	0.2	0.171733509	0.1	0.134370304	0.2	0.102826958	0.8	0.445746654	0.5	0.207522515	0.1	0.13492122	0.2	0.102880877	0.5	0.088272561			0.1	0.134986512	0.5	0.102634231	0.2	0.08263125			0.1	0.139916701
0.1	0.093344865	0.5	0.422925603	1	1	1	0.500764787	0.1	0.071921482	1	0.967214443	0.15	0.151598556	0.5	1	0.1	0.124757395	0.2	0.217843857	0.15	0.06892449	0.5	0.171733509	0.1	0.134370304	1	0.696729683	1	0.445746654	1	0.312055679	0.1	0.13492122	1	0.102880877	1	0.088272561			0.5	0.134986512	0.5	0.102634231	1	0.08263125			0.1	0.139916701
0.99	1	0.05	0.124286041	1	0.832326461	1	0.062756281	0.99	0.811014895	0.5	0.492534955	0.1	0.151598556	1	1	0.5	1	1	0.639650367	0.1	0.06892449	0.5	0.171733509	0.15	0.134370304	1	0.696729683	0.75	0.081649798	0.5	0.207522515	0.15	0.13492122	1	0.102880877	1	0.088272561			0.9	0.962786293	1	0.696454622	1	0.456869118			0.99	0.999999952
0.05	0.093344865	1	1	1	1	1	0.500764787	0.05	0.071921482	0.2	0.155015203	0.2	0.151598556	0.8	1	0.9	1	0.5	0.46934143	0.2	0.155311873	1	0.302981066	0.1	0.134370304	0.05	0.102826958	0.2	0.081649798	1	0.207522515	0.1	0.13492122	0.05	0.102880877	1	0.088272561			0.1	0.134986512	0.2	0.102634231	0.15	0.08263125			0.05	0.139916701
0.2	0.228146273	0.1	0.124286041	0.2	0.187311504	0.99	0.313724217	0.2	0.164558259	1	0.492534955	0.8	0.477337381	1	1	0.1	0.124757395	0.5	0.46934143	0.8	0.518919126	0.8	0.302981066	1	0.965230734	0.9	0.696729683	0.15	0.081649798	1	0.207522515	1	0.964690908	0.9	0.102880877	0.2	0.088272561			0.1	0.134986512	1	0.102634231	0.15	0.08263125			0.2	0.139916701
1	1	1	1	0.99	1	0.15	0.062756281	1	1	1	0.967214443	1	0.995825769	0.99	1	0.1	0.124757395	0.5	0.639650367	1	1	1	0.302981066	0.2	0.134370304	0.99	0.696729683	1	0.445746654	1	0.207522515	0.2	0.13492122	0.99	0.697376332	0.99	0.088272561			0.1	0.134986512	1	0.102634231	1	0.08263125			1	0.999999952
0.1	0.093344865	1	0.879938155	1	1	1	0.500764787	0.1	0.071921482	0.05	0.070888789	0.75	0.316218085	0.5	1	0.1	0.124757395	0.2	0.105859302	0.75	0.341686452	0.99	0.302981066	1	0.134370304	0.1	0.102826958	0.5	0.081649798	1	0.207522515	1	0.13492122	0.1	0.102880877	1	0.088272561			0.2	0.134986512	0.1	0.102634231	0.1	0.08263125			0.1	0.139916701
1	1	0.1	0.124286041	1	1	0.15	0.062756281	1	1	0.9	0.967214443	0.2	0.151598556	1	1	0.2	0.443976162	1	1	0.2	0.155311873	0.5	0.171733509	1	0.965230734	1	0.696729683	0.99	0.445746654	1	0.207522515	1	0.964690908	1	0.697376332	1	0.088272561			0.1	0.134986512	1	0.696454622	0.1	0.08263125			1	0.999999952
0.15	0.228146273	1	1	1	0.832326461	0.1	0.062756281	0.15	0.164558259	0.99	0.967214443	0.15	0.068500255	0.2	1	0.1	0.124757395	0.1	0.105859302	0.15	0.06892449	1	0.302981066	0.1	0.134370304	1	0.696729683	1	0.445746654	0.5	0.207522515	0.1	0.13492122	1	0.697376332	1	0.088272561			0.15	0.134986512	0.1	0.102634231	0.1	0.08263125			0.15	0.139916701
0.2	0.228146273	1	1	1	1	1	0.500764787	0.2	0.164558259	0.1	0.070888789	1	0.995825769	0.95	1	0.15	0.124757395	1	1	1	1	0.2	0.171733509	0.2	0.134370304	1	0.696729683	1	0.445746654	1	0.312055679	0.2	0.13492122	1	0.697376332	1	0.45851648			0.1	0.134986512	0.15	0.102634231	1	0.08263125			0.2	0.139916701
0.1	0.093344865	0.05	0.124286041	0.2	0.475993336	0.5	0.313724217	0.1	0.071921482	1	0.967214443	0.5	0.316218085	1	1	0.1	0.443976162	0.5	0.46934143	0.5	0.341686452	0.95	0.302981066	0.15	0.134370304	0.2	0.102826958	0.2	0.081649798	1	0.207522515	0.15	0.13492122	0.2	0.102880877	0.2	0.088272561			0.15	0.134986512	0.2	0.102634231	1	0.456869118			0.1	0.139916701
0.15	0.228146273	0.2	0.124286041	0.1	0.187311504	0.5	0.150067594	0.15	0.164558259	1	0.967214443	0.99	0.995825769	1	1	0.15	0.124757395	0.1	0.105859302	0.99	1	1	0.302981066	0.5	0.134370304	0.15	0.102826958	0.15	0.081649798	1	0.207522515	0.5	0.13492122	0.15	0.102880877	0.1	0.088272561			0.15	0.134986512	0.49	0.102634231	1	0.08263125			0.15	0.139916701
1	1	1	0.879938155	0.15	0.091566063	1	0.500764787	1	1	1	0.967214443	1	0.995825769	1	1	0.15	0.124757395	1	1	1	1	1	0.302981066	0.5	0.134370304	0.1	0.102826958	0.5	0.081649798	1	0.207522515	0.5	0.13492122	0.1	0.102880877	0.15	0.088272561			0.1	0.134986512	1	0.696454622	0.8	0.08263125			1	0.999999952
0.1	0.093344865	1	1	0.5	0.475993336	1	0.150067594	0.1	0.071921482	0.2	0.155015203	1	0.995825769	1	1	0.1	0.124757395	1	1	1	1	1	0.171733509	1	0.134370304	1	0.696729683	0.15	0.081649798	0.5	0.207522515	1	0.13492122	1	0.697376332	0.5	0.088272561			0.5	0.134986512	1	0.102634231	1	0.08263125			0.1	0.139916701
0.1	0.093344865	0.15	0.124286041	1	0.475993336	1	0.500764787	0.1	0.164558259	0.15	0.155015203	0.2	0.151598556	0.9	1	0.5	0.443976162	0.15	0.217843857	0.2	0.155311873	1	0.171733509	0.15	0.134370304	0.5	0.696729683	0.2	0.081649798	1	0.207522515	0.15	0.13492122	0.5	0.102880877	1	0.088272561			0.15	0.134986512	0.05	0.102634231	1	0.08263125			0.1	0.139916701
0.15	0.093344865	0.2	0.124286041	1	1	0.15	0.150067594	0.15	0.071921482	0.1	0.155015203	0.15	0.151598556	1	1	0.15	0.124757395	0.1	0.105859302	0.15	0.155311873	0.9	0.302981066	0.1	0.134370304	0.5	0.102826958	0.15	0.081649798	1	0.207522515	0.1	0.13492122	0.5	0.102880877	1	0.45851648			0.1	0.134986512	1	0.696454622	0.2	0.08263125			0.15	0.139916701
0.1	0.093344865	0.5	0.422925603	0.2	0.187311504	0.5	0.500764787	0.1	0.071921482	1	0.967214443	0.5	0.316218085	1	1	0.1	0.124757395	0.1	0.105859302	0.5	0.341686452	1	0.302981066	0.1	0.134370304	0.99	0.696729683	0.2	0.081649798	1	0.312055679	0.1	0.13492122	0.99	0.102880877	0.2	0.088272561			0.2	0.134986512	0.15	0.102634231	1	0.08263125			0.1	0.139916701
1	0.524658179	0.15	0.124286041	1	1	0.5	0.313724217	1	0.465373487	0.5	0.967214443	0.15	0.151598556	0.2	0.452572567	0.2	0.124757395	0.1	0.217843857	0.15	0.155311873	1	0.171733509	0.2	0.134370304	0.2	0.102826958	0.05	0.081649798	0.5	0.207522515	0.2	0.13492122	0.2	0.102880877	1	0.088272561			1	0.962786293	1	0.102634231	1	0.08263125			1	0.525561095
1	1	0.2	0.422925603	0.1	0.091566063	1	0.500764787	1	1	0.5	0.739012997	0.2	0.151598556	0.49	0.452572567	1	1	0.15	0.217843857	0.2	0.155311873	0.2	0.171733509	0.15	0.134370304	0.2	0.102826958	0.3	0.081649798	0.85	0.207522515	0.15	0.13492122	0.2	0.102880877	0.1	0.088272561			1	0.134986512	0.05	0.102634231	0.02	0.08263125			1	0.999999952
0.1	0.093344865	0.5	0.422925603	0.5	1	0.2	0.150067594	0.1	0.071921482	0.99	0.370031238	0.15	0.151598556	1	1	1	1	0.2	0.105859302	0.15	0.155311873	0.49	0.171733509	0.2	0.134370304	0.1	0.102826958	0.1	0.081649798	0.5	0.207522515	0.2	0.13492122	0.1	0.102880877	0.5	0.088272561			0.1	0.134986512	0.2	0.102634231	0.99	0.08263125			0.1	0.139916701
0.1	0.093344865	0.5	0.605743692	1	0.475993336	0.05	0.062756281	0.1	0.071921482	0.2	0.155015203	0.2	0.151598556	0.5	1	0.1	0.124757395	1	1	0.2	0.155311873	1	0.302981066	0.5	0.134370304	0.5	0.102826958	1	0.445746654	1	0.207522515	0.5	0.13492122	0.5	0.102880877	1	0.088272561			0.2	0.134986512	0.49	0.102634231	0.1	0.08263125			0.1	0.139916701
0.1	0.093344865	0.1	0.124286041	0.5	0.475993336	0.2	0.150067594	0.1	0.071921482	0.2	0.155015203	0.05	0.068500255	1	1	0.2	0.124757395	0.05	0.105859302	0.05	0.06892449	0.5	0.171733509	0.2	0.134370304	1	0.696729683	0.15	0.081649798	0.1	0.207522515	0.2	0.13492122	1	0.102880877	0.5	0.088272561			0.1	0.134986512	0.5	0.102634231	0.35	0.08263125			0.1	0.139916701
1	1	0.5	0.422925603	0.2	0.187311504	1	0.500764787	1	1	0.1	0.070888789	0.3	0.316218085	0.2	0.199445309	0.1	0.124757395	0.1	0.105859302	0.3	0.341686452	1	0.302981066	1	0.965230734	1	0.102826958	1	0.445746654	0.1	0.207522515	1	0.964690908	1	0.102880877	0.2	0.088272561			1	0.962786293	0.2	0.102634231	1	0.08263125			1	0.999999952
0.15	0.093344865	0.1	0.124286041	1	0.832326461	0.49	0.150067594	0.15	0.164558259	0.5	0.370031238	0.1	0.151598556	1	1	1	1	1	1	0.1	0.155311873	0.2	0.048705981	0.15	0.134370304	0.99	0.102826958	1	0.445746654	0.5	0.207522515	0.15	0.13492122	0.99	0.102880877	1	0.088272561			1	0.962786293	0.2	0.102634231	0.5	0.08263125			0.15	0.139916701
1	1	1	1	0.5	0.475993336	0.2	0.150067594	1	1	1	0.967214443	1	0.477337381	1	1	1	1	0.2	0.46934143	1	0.518919126	1	0.302981066	0.1	0.134370304	0.05	0.102826958	0.85	0.445746654	0.2	0.207522515	0.1	0.13492122	0.05	0.102880877	0.5	0.088272561			0.1	0.134986512	0.15	0.102634231	1	0.08263125			1	0.999999952
0.8	1	0.5	0.422925603	1	1	1	0.500764787	0.8	0.811014895	1	0.739012997	0.15	0.151598556	1	1	0.1	0.124757395	0.15	0.105859302	0.15	0.155311873	1	0.302981066	1	0.965230734	0.2	0.102826958	0.2	0.081649798	0.5	0.207522515	1	0.964690908	0.2	0.102880877	1	0.088272561			0.5	0.134986512	1	0.102634231	1	0.08263125			0.8	0.999999952
1	1	1	1	0.2	0.187311504	1	0.500764787	1	1	0.99	0.492534955	1	0.738763451	0.5	1	0.5	0.443976162	0.15	0.217843857	1	0.777238872	1	0.302981066	0.1	0.134370304	0.1	0.102826958	0.1	0.081649798	1	0.207522515	0.1	0.13492122	0.1	0.102880877	0.2	0.088272561			0.5	0.134986512	0.1	0.102634231	1	0.08263125			1	0.999999952
0.2	0.093344865	0.2	0.124286041	0.5	0.475993336	1	0.500764787	0.2	0.164558259	0.05	0.070888789	1	0.995825769	0.5	1	0.5	0.443976162	0.1	0.105859302	1	1	0.5	0.171733509	0.05	0.134370304	0.1	0.102826958	1	0.445746654	0.2	0.207522515	0.05	0.13492122	0.1	0.102880877	0.5	0.088272561			0.1	0.134986512	0.1	0.102634231	0.5	0.08263125			0.2	0.139916701
1	1	0.15	0.124286041	1	1	0.5	0.150067594	1	1	0.2	0.070888789	0.85	0.738763451	0.2	0.199445309	0.1	0.124757395	1	1	0.85	0.777238872	0.5	0.171733509	0.2	0.134370304	0.5	0.102826958	0.2	0.081649798	1	0.312055679	0.2	0.13492122	0.5	0.102880877	1	0.088272561			0.95	0.962786293	1	0.102634231	0.2	0.08263125			1	0.999999952
0.2	0.228146273	1	0.879938155	1	1	1	0.500764787	0.2	0.465373487	0.1	0.070888789	0.2	0.151598556	0.1	0.452572567	0.95	1	0.1	0.105859302	0.2	0.155311873	0.2	0.048705981	1	0.965230734	1	0.696729683	0.15	0.081649798	1	0.312055679	1	0.964690908	1	0.102880877	1	0.088272561			0.1	0.134986512	1	0.102634231	1	0.08263125			0.2	0.139916701
1	1	1	1	1	1	0.5	0.313724217	1	1	0.1	0.155015203	0.1	0.151598556	0.2	0.199445309	0.1	0.443976162	0.1	0.105859302	0.1	0.155311873	0.1	0.048705981	0.15	0.134370304	0.2	0.102826958	1	0.445746654	1	0.207522515	0.15	0.13492122	0.2	0.102880877	1	0.088272561			0.5	0.134986512	0.1	0.102634231	1	0.08263125			1	0.999999952
0.1	0.093344865	0.2	0.124286041	0.5	0.475993336	0.8	0.500764787	0.1	0.071921482	0.5	0.492534955	1	0.995825769	1	1	0.5	0.443976162	1	1	1	1	0.2	0.048705981	0.9	0.965230734	0.15	0.102826958	0.5	0.081649798	0.5	0.207522515	0.9	0.964690908	0.15	0.102880877	0.5	0.088272561			0.2	0.134986512	0.45	0.102634231	0.05	0.08263125			0.1	0.139916701
0.1	0.093344865	0.19	0.124286041	0.2	0.187311504	0.49	0.500764787	0.1	0.071921482	1	0.967214443	0.2	0.151598556	0.5	0.199445309	0.2	0.124757395	0.2	0.105859302	0.2	0.155311873	1	0.302981066	0.2	0.134370304	1	0.102826958	0.1	0.081649798	0.5	0.207522515	0.2	0.13492122	1	0.102880877	0.2	0.088272561			0.15	0.134986512	0.2	0.102634231	0.9	0.08263125			0.1	0.139916701
1	1	0.1	0.124286041	1	1	1	0.313724217	1	0.811014895	0.2	0.155015203	0.15	0.151598556	1	1	0.15	0.124757395	0.1	0.105859302	0.15	0.155311873	0.5	0.048705981	0.5	0.134370304	0.5	0.102826958	1	0.445746654	1	0.207522515	0.5	0.13492122	0.5	0.102880877	1	0.088272561			0.2	0.134986512	1	0.102634231	0.99	0.456869118			1	0.999999952
0.99	1	1	1	0.5	0.187311504	0.9	0.500764787	0.99	1	0.15	0.155015203	1	0.738763451	0.1	0.199445309	0.2	0.124757395	0.5	0.639650367	1	0.777238872	1	0.302981066	0.05	0.134370304	0.1	0.102826958	0.1	0.081649798	1	0.207522515	0.05	0.13492122	0.1	0.102880877	0.5	0.088272561			1	0.962786293	1	0.696454622	1	0.08263125			0.99	0.999999952
0.1	0.093344865	1	0.879938155	1	1	1	0.500764787	0.1	0.071921482	1	0.739012997	0.5	0.316218085	0.5	1	1	1	0.9	1	0.5	0.341686452	0.1	0.048705981	1	0.965230734	0.5	0.102826958	1	0.445746654	1	0.207522515	1	0.964690908	0.5	0.102880877	1	0.088272561			0.1	0.134986512	0.5	0.102634231	1	0.08263125			0.1	0.139916701
0.35	0.524658179	1	0.879938155	0.1	0.091566063	0.02	0.062756281	0.35	0.465373487	0.5	0.492534955	0.1	0.151598556	0.5	1	0.1	0.124757395	0.1	0.105859302	0.1	0.155311873	0.5	0.302981066	0.1	0.134370304	0.19	0.102826958	1	0.445746654	0.1	0.207522515	0.1	0.13492122	0.19	0.102880877	0.1	0.088272561			0.2	0.134986512	0.15	0.102634231	1	0.08263125			0.35	0.525561095
1	1	0.5	0.605743692	1	1	0.99	0.500764787	1	1	0.1	0.155015203	1	0.738763451	0.1	0.199445309	0.2	0.124757395	0.15	0.105859302	1	0.777238872	0.5	0.302981066	1	0.134370304	0.2	0.102826958	0.99	0.445746654	1	0.207522515	1	0.13492122	0.2	0.102880877	1	0.088272561			1	0.134986512	1	0.102634231	0.2	0.08263125			1	0.999999952
0.5	0.524658179	0.99	0.879938155	0.1	0.091566063	1	0.500764787	0.5	0.465373487	0.5	0.492534955	0.1	0.151598556	0.5	1	1	1	1	1	0.1	0.155311873	0.1	0.048705981	1	0.965230734	0.15	0.102826958	1	0.445746654	1	0.312055679	1	0.964690908	0.15	0.102880877	0.1	0.088272561			0.5	0.134986512	0.5	0.102634231	0.15	0.08263125			0.5	0.525561095
1	1	0.5	0.422925603	1	1	1	0.150067594	1	1	0.19	0.155015203	1	0.738763451	1	1	0.5	0.443976162	0.5	0.639650367	1	0.777238872	0.5	0.302981066	0.1	0.134370304	0.1	0.102826958	0.3	0.445746654	1	0.207522515	0.1	0.13492122	0.1	0.102880877	1	0.088272561			0.05	0.134986512	1	0.102634231	1	0.456869118			1	0.999999952
1	1	1	1	1	1	1	0.500764787	1	1	0.2	0.155015203	1	0.995825769	0.7	1	0.05	0.124757395	0.2	0.105859302	1	1	1	0.302981066	1	0.965230734	0.9	0.696729683	0.1	0.081649798	1	0.207522515	1	0.964690908	0.9	0.102880877	1	0.088272561			0.5	0.134986512	1	0.102634231	0.5	0.08263125			1	0.999999952
0.05	0.093344865	0.15	0.124286041	0.2	0.187311504	0.5	0.313724217	0.05	0.071921482	0.15	0.155015203	0.99	0.316218085	0.5	1	0.5	0.443976162	1	1	0.99	0.341686452	0.7	0.171733509	1	0.965230734	0.19	0.102826958	0.1	0.081649798	0.5	0.207522515	1	0.964690908	0.19	0.102880877	0.2	0.088272561			0.5	0.134986512	1	0.102634231	0.5	0.08263125			0.05	0.139916701
0.5	0.524658179	0.5	0.605743692	1	0.832326461	0.2	0.150067594	0.5	0.465373487	0.1	0.070888789	1	0.995825769	0.5	1	0.5	0.443976162	1	1	1	1	0.5	0.171733509	0.05	0.134370304	0.15	0.102826958	0.05	0.081649798	1	0.312055679	0.05	0.13492122	0.15	0.102880877	1	0.088272561			0.2	0.134986512	0.15	0.102634231	0.99	0.08263125			0.5	0.525561095
0.2	0.228146273	0.5	0.605743692	0.5	0.475993336	0.5	0.313724217	0.2	0.164558259	0.9	0.967214443	0.3	0.477337381	0.5	1	0.2	0.124757395	0.1	0.105859302	0.3	0.518919126	0.5	0.171733509	0.2	0.134370304	1	0.696729683	0.1	0.081649798	0.1	0.207522515	0.2	0.13492122	1	0.102880877	0.5	0.088272561			1	0.134986512	1	0.696454622	0.2	0.08263125			0.2	0.139916701
1	1	1	1	1	1	0.5	0.313724217	1	1	0.19	0.155015203	0.1	0.068500255	1	1	1	1	1	0.639650367	0.1	0.06892449	0.5	0.171733509	1	0.965230734	1	0.102826958	0.2	0.081649798	0.1	0.207522515	1	0.964690908	1	0.102880877	1	0.088272561			0.1	0.134986512	1	0.696454622	0.2	0.08263125			1	0.999999952
1	1	0.5	0.605743692	0.5	0.187311504	1	0.500764787	1	1	0.15	0.155015203	0.1	0.068500255	1	1	0.1	0.124757395	0.5	0.46934143	0.1	0.06892449	1	0.302981066	1	0.134370304	0.15	0.102826958	0.1	0.081649798	1	0.207522515	1	0.13492122	0.15	0.102880877	0.5	0.088272561			1	0.962786293	1	0.696454622	0.5	0.08263125			1	0.999999952
0.05	0.093344865	0.2	0.124286041	1	1	0.8	0.500764787	0.05	0.071921482	1	0.967214443	0.05	0.068500255	1	1	1	1	0.5	0.46934143	0.05	0.06892449	1	0.302981066	0.15	0.134370304	0.1	0.102826958	0.2	0.081649798	1	0.207522515	0.15	0.13492122	0.1	0.102880877	1	0.088272561			0.5	0.134986512	0.1	0.102634231	1	0.08263125			0.05	0.139916701
0.9	1	0.5	0.422925603	1	0.475993336	1	0.500764787	0.9	1	1	0.967214443	0.1	0.151598556	1	1	0.5	0.443976162	1	0.639650367	0.1	0.155311873	1	0.302981066	0.2	0.134370304	0.2	0.102826958	0.5	0.445746654	1	0.207522515	0.2	0.13492122	0.2	0.102880877	1	0.088272561			0.1	0.134986512	0.1	0.102634231	1	0.08263125			0.9	0.999999952
0.99	1	1	0.879938155	1	1	0.99	0.500764787	0.99	1	0.15	0.070888789	0.2	0.151598556	0.5	1	0.1	0.124757395	0.15	0.105859302	0.2	0.155311873	1	0.302981066	0.5	0.134370304	0.8	0.102826958	0.15	0.081649798	0.1	0.207522515	0.5	0.13492122	0.8	0.102880877	1	0.088272561			0.1	0.134986512	0.15	0.102634231	0.99	0.08263125			0.99	0.999999952
0.1	0.093344865	1	1	1	0.832326461	0.5	0.150067594	0.1	0.071921482	0.1	0.070888789	0.1	0.068500255	1	1	0.1	0.124757395	0.1	0.105859302	0.1	0.06892449	0.5	0.171733509	0.15	0.134370304	1	0.696729683	1	0.445746654	0.15	0.207522515	0.15	0.13492122	1	0.697376332	1	0.088272561			0.05	0.134986512	0.1	0.102634231	0.05	0.08263125			0.1	0.139916701
1	1	0.2	0.124286041	0.05	0.091566063	1	0.500764787	1	1	0.2	0.155015203	0.2	0.151598556	0.5	1	0.05	0.124757395	0.2	0.217843857	0.2	0.155311873	1	0.302981066	0.2	0.134370304	0.75	0.102826958	0.2	0.081649798	0.75	0.207522515	0.2	0.13492122	0.75	0.102880877	0.05	0.088272561			1	0.962786293	0.1	0.102634231	0.5	0.08263125			1	0.999999952
1	1	0.1	0.124286041	0.2	0.187311504	0.2	0.313724217	1	1	0.8	0.370031238	0.5	0.477337381	1	1	1	1	1	1	0.5	0.518919126	0.5	0.171733509	0.5	0.134370304	0.2	0.102826958	0.5	0.081649798	0.5	0.207522515	0.5	0.13492122	0.2	0.102880877	0.2	0.088272561			1	0.962786293	0.1	0.102634231	1	0.08263125			1	0.999999952
1	1	1	0.879938155	1	1	0.95	0.500764787	1	1	1	0.967214443	0.15	0.151598556	0.49	0.452572567	1	1	0.5	1	0.15	0.155311873	1	0.171733509	0.5	0.134370304	0.15	0.102826958	0.5	0.081649798	0.2	0.207522515	0.5	0.13492122	0.15	0.102880877	1	0.088272561			0.15	0.134986512	0.99	0.102634231	0.2	0.08263125			1	0.999999952
1	0.524658179	1	1	0.5	0.475993336	1	0.500764787	1	0.465373487	0.75	0.370031238	1	0.995825769	1	1	0.15	0.124757395	0.1	0.105859302	1	1	0.49	0.171733509	0.1	0.134370304	1	0.696729683	1	0.445746654	0.2	0.207522515	0.1	0.13492122	1	0.102880877	0.5	0.088272561			0.1	0.134986512	0.2	0.102634231	0.15	0.08263125			1	0.48592552
0.1	0.093344865	1	1	0.2	0.187311504	1	0.500764787	0.1	0.071921482	0.2	0.155015203	0.2	0.151598556	0.35	0.199445309	0.1	0.124757395	0.05	0.105859302	0.2	0.155311873	1	0.302981066	0.5	0.134370304	0.2	0.102826958	0.2	0.081649798	0.5	0.207522515	0.5	0.13492122	0.2	0.102880877	0.2	0.088272561			0.15	0.134986512	1	0.102634231	1	0.08263125			0.1	0.139916701
0.2	0.228146273	0.1	0.124286041	1	1	1	0.500764787	0.2	0.164558259	0.15	0.070888789	0.5	0.316218085	1	1	0.15	0.124757395	0.1	0.217843857	0.5	0.341686452	0.35	0.048705981	0.1	0.134370304	0.5	0.102826958	1	0.445746654	0.5	0.207522515	0.1	0.13492122	0.5	0.102880877	1	0.088272561			0.1	0.134986512	0.1	0.102634231	0.5	0.08263125			0.2	0.139916701
0.15	0.093344865	0.5	0.605743692	1	0.475993336	1	0.500764787	0.15	0.164558259	1	0.967214443	0.5	0.477337381	1	1	0.1	0.124757395	0.5	0.639650367	0.5	0.341686452	1	0.302981066	1	0.965230734	0.99	0.102826958	1	0.445746654	0.1	0.207522515	1	0.964690908	0.99	0.102880877	1	0.088272561			0.1	0.134986512	1	0.696454622	0.5	0.08263125			0.15	0.139916701
0.1	0.093344865	0.9	1	0.1	0.187311504	0.9	0.500764787	0.1	0.071921482	0.2	0.155015203	1	0.995825769	1	1	0.1	0.124757395	0.1	0.105859302	1	1	1	0.302981066	0.5	0.134370304	1	0.696729683	0.2	0.081649798	1	0.207522515	0.5	0.13492122	1	0.697376332	0.1	0.088272561			0.15	0.134986512	0.15	0.102634231	0.19	0.08263125			0.1	0.139916701
1	1	0.1	0.124286041	0.15	0.091566063	1	0.500764787	1	1	0.5	0.370031238	0.2	0.151598556	1	1	0.15	0.124757395	1	1	0.2	0.155311873	1	0.302981066	1	0.965230734	1	0.696729683	0.5	0.081649798	0.5	0.207522515	1	0.964690908	1	0.102880877	0.15	0.088272561			0.2	0.134986512	0.2	0.102634231	0.15	0.08263125			1	0.999999952
0.5	1	0.1	0.124286041	0.19	0.187311504	1	0.500764787	0.5	1	0.99	0.967214443	1	0.995825769	0.19	0.452572567	0.2	0.124757395	0.15	0.105859302	1	1	1	0.302981066	0.2	0.134370304	0.2	0.102826958	0.2	0.081649798	1	0.207522515	0.2	0.13492122	0.2	0.102880877	0.19	0.088272561			1	0.962786293	0.15	0.102634231	0.9	0.08263125			0.5	0.999999952
0.5	1	0.1	0.124286041	0.2	0.475993336	0.2	0.150067594	0.5	0.811014895	1	0.967214443	1	0.995825769	0.5	1	1	1	1	0.639650367	1	0.777238872	0.19	0.171733509	0.15	0.134370304	0.15	0.102826958	0.1	0.081649798	1	0.312055679	0.15	0.13492122	0.15	0.102880877	0.2	0.088272561			0.05	0.134986512	1	0.102634231	0.19	0.08263125			0.5	0.999999952
0.99	0.524658179	0.15	0.124286041	0.5	0.475993336	0.49	0.150067594	0.99	0.465373487	1	0.967214443	0.2	0.151598556	1	1	0.05	0.124757395	0.1	0.217843857	0.2	0.155311873	0.5	0.171733509	1	0.134370304	0.5	0.102826958	0.5	0.081649798	0.5	0.207522515	1	0.13492122	0.5	0.102880877	0.5	0.088272561			0.1	0.134986512	0.1	0.102634231	1	0.08263125			0.99	0.999999952
0.2	0.093344865	0.1	0.422925603	0.1	0.091566063	1	0.500764787	0.2	0.071921482	0.2	0.155015203	0.5	0.477337381	0.5	1	0.1	0.124757395	0.1	0.105859302	0.5	0.341686452	1	0.302981066	1	0.965230734	0.05	0.102826958	1	0.445746654	0.2	0.207522515	1	0.964690908	0.05	0.102880877	0.1	0.088272561			1	0.962786293	0.1	0.102634231	0.1	0.08263125			0.2	0.139916701
0.2	0.228146273	0.15	0.124286041	1	1	0.5	0.313724217	0.2	0.164558259	0.15	0.155015203	0.2	0.151598556	1	1	1	1	0.1	0.105859302	0.2	0.155311873	0.5	0.171733509	0.1	0.134370304	0.15	0.102826958	0.05	0.081649798	1	0.207522515	0.1	0.13492122	0.15	0.102880877	1	0.088272561			0.2	0.134986512	0.15	0.102634231	1	0.08263125			0.2	0.139916701
0.1	0.093344865	0.15	0.124286041	0.1	0.091566063	1	0.500764787	0.1	0.071921482	0.5	0.370031238	0.1	0.068500255	0.15	0.452572567	0.2	0.443976162	0.2	0.217843857	0.1	0.06892449	1	0.302981066	0.2	0.134370304	0.2	0.102826958	0.2	0.081649798	1	0.312055679	0.2	0.13492122	0.2	0.102880877	0.1	0.088272561			0.15	0.134986512	0.1	0.102634231	0.15	0.08263125			0.1	0.139916701
0.5	0.524658179	0.1	0.124286041	1	1	0.2	0.062756281	0.5	0.164558259	0.05	0.070888789	0.5	0.477337381	1	1	0.15	0.124757395	0.1	0.105859302	0.5	0.341686452	0.15	0.048705981	0.19	0.134370304	0.15	0.102826958	0.1	0.081649798	1	0.207522515	0.19	0.13492122	0.15	0.102880877	1	0.088272561			0.15	0.134986512	1	0.102634231	0.1	0.08263125			0.5	0.139916701
1	1	0.5	0.422925603	1	0.832326461	1	0.500764787	1	1	0.15	0.155015203	1	0.995825769	1	1	0.15	0.124757395	0.5	0.639650367	1	1	1	0.302981066	0.1	0.134370304	0.2	0.102826958	1	0.445746654	1	0.207522515	0.1	0.13492122	0.2	0.102880877	1	0.088272561			0.1	0.134986512	1	0.696454622	0.2	0.08263125			1	0.999999952
1	1	0.15	0.124286041	0.5	0.475993336	1	0.500764787	1	0.811014895	0.2	0.155015203	0.05	0.068500255	1	1	0.1	0.124757395	0.5	0.46934143	0.05	0.06892449	1	0.302981066	1	0.965230734	0.05	0.102826958	1	0.445746654	0.2	0.207522515	1	0.964690908	0.05	0.102880877	0.5	0.088272561			1	0.962786293	0.1	0.102634231	0.8	0.08263125			1	0.999999952
0.99	0.524658179	0.1	0.124286041	0.05	0.091566063	1	0.500764787	0.99	0.465373487	0.15	0.155015203	0.2	0.151598556	1	1	1	1	1	1	0.2	0.155311873	1	0.302981066	1	0.134370304	0.3	0.102826958	1	0.445746654	0.2	0.207522515	1	0.13492122	0.3	0.102880877	0.2	0.088272561			0.1	0.134986512	1	0.696454622	1	0.08263125			0.99	0.652428122
0.05	0.093344865	0.2	0.124286041	0.2	0.091566063	0.5	0.313724217	0.05	0.071921482	0.2	0.155015203	0.1	0.068500255	0.5	1	0.1	0.124757395	1	0.639650367	0.1	0.06892449	1	0.302981066	1	0.134370304	0.2	0.102826958	1	0.445746654	1	0.312055679	1	0.964690908	0.2	0.102880877	0.2	0.088272561			1	0.134986512	1	0.102634231	0.75	0.08263125			0.05	0.139916701
0.2	0.093344865	1	1	0.2	0.091566063	0.5	0.313724217	0.2	0.071921482	0.05	0.155015203	1	0.995825769	1	1	1	1	0.2	0.105859302	1	1	0.5	0.171733509	0.15	0.134370304	0.1	0.102826958	1	0.445746654	1	0.312055679	0.15	0.13492122	0.1	0.102880877	0.2	0.088272561			0.2	0.134986512	0.8	0.102634231	0.2	0.08263125			0.2	0.139916701
0.1	0.093344865	1	0.879938155	0.2	0.187311504	0.2	0.062756281	0.1	0.071921482	0.3	0.370031238	1	0.477337381	1	1	0.2	0.124757395	0.49	0.639650367	1	0.518919126	1	0.171733509	0.5	0.134370304	1	0.102826958	0.5	0.445746654	1	0.312055679	0.5	0.13492122	1	0.102880877	1	0.088272561			0.1	0.134986512	1	0.696454622	0.15	0.08263125			0.1	0.139916701
0.1	0.093344865	0.1	0.124286041	1	0.475993336	0.1	0.062756281	0.1	0.164558259	0.2	0.155015203	1	0.995825769	1	1	0.1	0.124757395	0.3	0.46934143	1	1	1	0.302981066	0.99	0.134370304	0.15	0.102826958	0.1	0.081649798	0.5	0.207522515	0.99	0.13492122	0.15	0.102880877	1	0.088272561			0.5	0.134986512	0.2	0.102634231	1	0.08263125			0.1	0.139916701
0.5	0.524658179	0.2	0.124286041	1	1	0.2	0.150067594	0.5	0.465373487	0.1	0.155015203	1	0.995825769	1	1	0.5	1	0.5	0.46934143	1	1	1	0.302981066	0.5	0.134370304	1	0.696729683	0.1	0.081649798	0.9	0.207522515	0.5	0.13492122	1	0.697376332	1	0.088272561			0.9	0.962786293	1	0.102634231	0.5	0.08263125			0.5	0.525561095
1	1	0.1	0.124286041	1	1	1	0.500764787	1	1	1	0.492534955	1	0.995825769	0.9	1	0.9	1	1	1	1	1	1	0.171733509	0.1	0.134370304	1	0.102826958	0.5	0.445746654	0.5	0.207522515	0.1	0.13492122	1	0.102880877	0.2	0.088272561			0.1	0.134986512	0.2	0.102634231	0.99	0.08263125			1	0.999999952
0.2	0.228146273	1	0.879938155	0.2	0.187311504	0.5	0.062756281	0.2	0.164558259	0.15	0.155015203	0.5	0.477337381	1	1	0.1	0.124757395	0.5	0.46934143	0.5	0.518919126	0.9	0.302981066	1	0.134370304	0.85	0.696729683	1	0.445746654	0.5	0.207522515	1	0.13492122	0.85	0.697376332	0.5	0.088272561			0.15	0.134986512	1	0.102634231	1	0.08263125			0.2	0.139916701
0.15	0.093344865	1	1	0.5	0.475993336	1	0.500764787	0.15	0.071921482	1	0.739012997	0.1	0.151598556	0.5	1	0.15	0.124757395	1	1	0.1	0.155311873	1	0.302981066	0.15	0.134370304	0.2	0.102826958	0.1	0.081649798	0.99	0.207522515	0.15	0.13492122	0.2	0.102880877	0.1	0.088272561			1	0.962786293	0.1	0.102634231	1	0.08263125			0.15	0.139916701
1	1	0.1	0.124286041	0.1	0.091566063	0.1	0.062756281	1	1	1	0.967214443	0.1	0.151598556	0.49	1	1	1	0.99	1	0.1	0.155311873	0.5	0.171733509	0.15	0.134370304	0.1	0.102826958	0.2	0.081649798	1	0.207522515	0.15	0.13492122	0.1	0.102880877	0.2	0.088272561			0.5	0.134986512	0.1	0.102634231	0.2	0.08263125			1	0.999999952
0.5	0.524658179	0.5	0.422925603	0.2	0.187311504	0.5	0.500764787	0.5	0.465373487	0.85	0.967214443	0.5	0.477337381	1	1	0.5	0.443976162	1	1	0.5	0.518919126	0.49	0.171733509	0.5	0.134370304	0.2	0.102826958	0.15	0.081649798	0.5	0.207522515	0.5	0.13492122	0.2	0.102880877	0.85	0.088272561			0.2	0.134986512	1	0.696454622	0.15	0.08263125			0.5	0.525561095
0.1	0.093344865	0.5	0.422925603	0.85	1	0.5	0.500764787	0.1	0.164558259	0.2	0.155015203	1	0.738763451	0.15	0.199445309	0.2	0.124757395	0.9	1	1	0.777238872	1	0.302981066	0.15	0.134370304	1	0.696729683	1	0.445746654	0.1	0.207522515	0.15	0.13492122	1	0.102880877	0.5	0.088272561			1	0.962786293	0.99	0.102634231	0.5	0.08263125			0.1	0.139916701
0.5	0.524658179	0.1	0.124286041	0.5	0.475993336	0.1	0.062756281	0.5	0.465373487	0.1	0.070888789	0.1	0.151598556	1	1	1	1	0.5	0.639650367	0.1	0.155311873	0.15	0.048705981	0.5	0.134370304	0.2	0.102826958	1	0.445746654	0.5	0.207522515	0.5	0.13492122	0.2	0.102880877	1	0.088272561			0.02	0.134986512	0.1	0.102634231	0.15	0.08263125			0.5	0.525561095
0.19	0.228146273	0.95	1	1	1	0.5	0.500764787	0.19	0.164558259	0.2	0.070888789	0.2	0.316218085	1	1	0.02	0.124757395	0.15	0.105859302	0.2	0.341686452	1	0.678343579	1	0.965230734	0.1	0.102826958	0.5	0.081649798	0.5	0.207522515	1	0.964690908	0.1	0.102880877	0.2	0.088272561			1	0.134986512	0.35	0.102634231	0.2	0.08263125			0.19	0.139916701
0.2	0.093344865	0.1	0.422925603	0.2	0.187311504	1	0.500764787	0.2	0.164558259	1	0.967214443	0.15	0.151598556	0.2	0.199445309	1	1	1	1	0.15	0.155311873	1	0.302981066	0.5	0.134370304	0.1	0.102826958	0.15	0.081649798	0.1	0.207522515	0.5	0.13492122	0.1	0.102880877	0.1	0.088272561			0.1	0.134986512	1	0.696454622	0.15	0.08263125			0.2	0.139916701
0.15	0.228146273	0.5	0.422925603	0.1	0.187311504	0.7	0.313724217	0.15	0.164558259	0.2	0.155015203	1	0.995825769	1	1	0.1	0.124757395	0.2	0.105859302	1	1	0.2	0.048705981	0.1	0.134370304	0.15	0.102826958	1	0.445746654	1	0.207522515	0.1	0.13492122	0.15	0.102880877	0.1	0.088272561			1	0.962786293	0.5	0.102634231	0.2	0.08263125			0.15	0.139916701
0.1	0.093344865	0.2	0.124286041	0.1	0.091566063	0.5	0.313724217	0.1	0.071921482	0.1	0.070888789	1	0.995825769	0.8	1	1	1	1	1	1	1	1	0.302981066	0.2	0.134370304	0.15	0.102826958	1	0.445746654	0.15	0.207522515	0.2	0.13492122	0.15	0.102880877	0.5	0.088272561			0.5	0.134986512	1	0.102634231	0.05	0.08263125			0.1	0.139916701
0.9	1	0.15	0.124286041	0.5	0.475993336	0.5	0.500764787	0.9	1	0.1	0.155015203	0.5	0.316218085	0.5	1	0.5	0.443976162	1	1	0.5	0.341686452	0.8	0.302981066	0.2	0.134370304	1	0.696729683	0.15	0.081649798	1	0.207522515	0.2	0.13492122	1	0.102880877	0.2	0.088272561			0.5	0.134986512	1	0.696454622	0.3	0.08263125			0.9	0.999999952
0.19	0.228146273	0.2	0.124286041	0.2	0.187311504	0.5	0.313724217	0.19	0.164558259	0.15	0.155015203	0.15	0.151598556	0.9	1	0.5	0.443976162	0.2	0.217843857	0.15	0.155311873	0.5	0.171733509	0.5	0.134370304	0.5	0.102826958	0.5	0.081649798	0.2	0.207522515	0.5	0.13492122	0.5	0.102880877	0.5	0.088272561			1	0.962786293	1	0.102634231	0.1	0.08263125			0.19	0.139916701
0.15	0.228146273	1	1	0.5	0.475993336	1	0.500764787	0.15	0.164558259	0.15	0.155015203	1	0.995825769	0.1	0.199445309	1	1	0.99	1	1	1	0.9	0.302981066	1	0.134370304	0.1	0.102826958	0.1	0.081649798	1	0.207522515	1	0.13492122	0.1	0.102880877	1	0.088272561			0.15	0.134986512	0.5	0.102634231	1	0.08263125			0.15	0.139916701
1	1	0.1	0.124286041	1	1	1	0.500764787	1	1	1	0.967214443	1	0.995825769	1	1	0.15	0.124757395	1	1	1	0.777238872	0.1	0.048705981	1	0.965230734	0.1	0.102826958	1	0.445746654	0.5	0.207522515	1	0.964690908	0.1	0.102880877	0.2	0.088272561			0.1	0.134986512	0.2	0.102634231	0.15	0.08263125			1	0.999999952
0.1	0.093344865	0.2	0.124286041	0.2	0.187311504	1	0.500764787	0.1	0.071921482	0.5	0.370031238	0.15	0.151598556	0.5	1	0.1	0.124757395	1	1	0.15	0.155311873	1	0.171733509	0.2	0.134370304	0.1	0.102826958	1	0.081649798	0.5	0.207522515	0.2	0.13492122	0.1	0.102880877	1	0.088272561			0.2	0.134986512	1	0.102634231	1	0.08263125			0.1	0.139916701
1	0.524658179	1	1	1	1	1	0.500764787	1	0.465373487	0.1	0.070888789	0.5	0.316218085	1	1	0.2	0.124757395	0.1	0.105859302	0.5	0.341686452	0.5	0.302981066	0.1	0.134370304	0.2	0.102826958	0.19	0.081649798	0.35	0.207522515	0.1	0.13492122	0.2	0.102880877	1	0.088272561			1	0.962786293	1	0.102634231	1	0.08263125			1	0.674068251
0.15	0.093344865	0.5	0.422925603	1	1	0.5	0.313724217	0.15	0.071921482	0.1	0.070888789	0.1	0.068500255	0.15	0.452572567	1	1	1	0.639650367	0.1	0.06892449	1	0.302981066	1	0.134370304	1	0.102826958	1	0.445746654	0.1	0.207522515	1	0.13492122	1	0.102880877	1	0.088272561			0.5	0.962786293	0.05	0.102634231	0.85	0.08263125			0.15	0.139916701
0.1	0.093344865	0.5	0.422925603	0.05	0.091566063	1	0.500764787	0.1	0.071921482	0.1	0.155015203	1	0.995825769	0.2	0.199445309	0.5	1	1	1	1	1	0.15	0.048705981	1	0.965230734	0.15	0.102826958	0.99	0.445746654	1	0.312055679	1	0.964690908	0.15	0.102880877	0.5	0.088272561			0.1	0.134986512	0.9	0.102634231	0.2	0.08263125			0.1	0.139916701
0.2	0.228146273	0.5	0.422925603	1	1	0.5	0.313724217	0.2	0.164558259	0.2	0.155015203	1	0.316218085	1	1	0.1	0.124757395	0.2	0.217843857	1	0.341686452	0.2	0.048705981	1	0.134370304	0.1	0.102826958	1	0.081649798	0.2	0.207522515	1	0.13492122	0.1	0.102880877	0.5	0.088272561			0.05	0.134986512	0.99	0.696454622	0.1	0.08263125			0.2	0.139916701
0.8	0.524658179	0.2	0.124286041	0.5	0.475993336	1	0.500764787	0.8	1	1	0.967214443	0.19	0.316218085	0.5	1	0.05	0.124757395	0.1	0.217843857	0.19	0.341686452	1	0.302981066	0.1	0.134370304	1	0.102826958	0.15	0.081649798	1	0.207522515	0.1	0.13492122	1	0.102880877	1	0.088272561			0.1	0.134986512	0.1	0.102634231	1	0.08263125			0.8	0.525561095
1	1	1	1	0.5	0.475993336	0.49	0.150067594	1	1	0.15	0.155015203	1	0.995825769	1	1	0.1	0.124757395	0.15	0.105859302	1	1	0.5	0.171733509	0.5	0.134370304	0.2	0.102826958	1	0.445746654	0.1	0.207522515	0.5	0.13492122	0.2	0.102880877	1	0.088272561			0.5	0.134986512	1	0.696454622	0.2	0.08263125			1	0.999999952
0.75	0.524658179	0.1	0.124286041	1	1	1	0.500764787	0.75	0.465373487	0.1	0.070888789	0.99	0.738763451	0.15	0.199445309	0.5	1	0.5	0.46934143	0.99	0.777238872	1	0.302981066	0.9	0.965230734	0.2	0.102826958	0.15	0.081649798	0.45	0.207522515	0.9	0.964690908	0.2	0.102880877	0.1	0.088272561			0.1	0.134986512	1	0.696454622	0.15	0.08263125			0.75	0.525561095
0.2	0.093344865	1	1	1	1	0.35	0.062756281	0.2	0.164558259	1	0.739012997	1	0.316218085	1	1	0.1	0.124757395	1	0.639650367	1	0.341686452	0.15	0.048705981	0.1	0.134370304	0.5	0.102826958	0.1	0.081649798	0.15	0.207522515	0.1	0.13492122	0.5	0.102880877	1	0.088272561			1	0.962786293	1	0.696454622	1	0.08263125			0.2	0.139916701
0.1	0.093344865	0.5	0.422925603	0.1	0.091566063	1	0.500764787	0.1	0.071921482	0.2	0.155015203	0.15	0.151598556	0.5	1	1	1	1	1	0.15	0.155311873	1	0.302981066	0.1	0.134370304	0.15	0.102826958	1	0.445746654	1	0.207522515	0.1	0.13492122	0.15	0.102880877	0.15	0.088272561			0.15	0.134986512	0.2	0.102634231	0.5	0.08263125			0.1	0.139916701
0.15	0.093344865	0.1	0.124286041	1	1	1	0.500764787	0.15	0.071921482	0.2	0.155015203	1	0.995825769	1	1	0.15	0.124757395	0.2	0.217843857	1	1	0.5	0.171733509	0.1	0.134370304	1	0.696729683	0.5	0.081649798	1	0.207522515	0.1	0.13492122	1	0.102880877	1	0.088272561			1	0.134986512	0.15	0.102634231	0.1	0.08263125			0.15	0.139916701
1	1	1	1	0.15	0.475993336	1	0.500764787	1	1	0.5	0.370031238	0.15	0.151598556	0.5	1	1	1	1	1	0.15	0.155311873	1	0.302981066	0.2	0.134370304	0.1	0.102826958	0.1	0.081649798	1	0.207522515	0.2	0.13492122	0.1	0.102880877	0.1	0.088272561			0.1	0.134986512	0.1	0.102634231	1	0.08263125			1	0.999999952
0.2	0.093344865	1	1	1	0.832326461	1	0.313724217	0.2	0.164558259	0.15	0.155015203	0.1	0.151598556	1	1	0.1	0.443976162	0.1	0.105859302	0.1	0.155311873	0.5	0.171733509	0.1	0.134370304	0.2	0.102826958	0.15	0.081649798	1	0.312055679	0.1	0.13492122	0.2	0.102880877	0.1	0.088272561			0.1	0.134986512	1	0.696454622	0.1	0.08263125			0.2	0.139916701
0.5	0.524658179	0.15	0.124286041	0.1	0.475993336	0.19	0.150067594	0.5	0.465373487	1	0.967214443	1	0.995825769	0.5	0.452572567	0.1	0.124757395	0.2	0.217843857	1	1	1	0.302981066	0.15	0.134370304	0.2	0.102826958	0.5	0.081649798	1	0.207522515	0.15	0.13492122	0.2	0.102880877	0.1	0.088272561			0.1	0.134986512	0.5	0.102634231	1	0.08263125			0.5	0.525561095
0.99	1	0.1	0.124286041	0.1	0.187311504	0.5	0.313724217	0.99	1	0.1	0.155015203	0.5	0.316218085	0.45	1	0.1	0.124757395	0.5	0.46934143	0.5	0.341686452	0.5	0.048705981	0.1	0.134370304	0.99	0.102826958	1	0.445746654	0.5	0.207522515	0.1	0.13492122	0.99	0.102880877	1	0.088272561			0.1	0.134986512	0.5	0.102634231	1	0.08263125			0.99	0.999999952
1	1	0.1	0.124286041	0.1	0.475993336	1	0.500764787	1	1	0.2	0.155015203	0.1	0.068500255	1	1	0.1	0.124757395	1	0.639650367	0.1	0.155311873	0.45	0.171733509	0.15	0.134370304	1	0.696729683	1	0.445746654	0.5	0.312055679	0.15	0.13492122	1	0.697376332	0.05	0.088272561			0.2	0.134986512	0.99	0.102634231	0.99	0.08263125			1	0.999999952
1	1	0.1	0.124286041	1	1	0.5	0.313724217	1	1	0.2	0.370031238	0.15	0.151598556	0.5	1	0.2	0.124757395	0.1	0.217843857	0.15	0.155311873	1	0.302981066	0.15	0.134370304	0.3	0.102826958	0.1	0.081649798	0.2	0.207522515	0.15	0.13492122	0.3	0.102880877	1	0.088272561			0.1	0.134986512	0.2	0.102634231	1	0.456869118			1	0.999999952
0.1	0.093344865	0.15	0.124286041	0.05	0.091566063	1	0.500764787	0.1	0.164558259	0.99	0.370031238	0.5	0.316218085	1	1	0.1	0.124757395	0.5	0.46934143	0.5	0.341686452	0.5	0.171733509	0.1	0.134370304	0.1	0.102826958	1	0.445746654	1	0.207522515	0.1	0.13492122	0.1	0.102880877	1	0.088272561			0.1	0.134986512	0.2	0.102634231	0.3	0.08263125			0.1	0.139916701
0.2	0.228146273	0.2	0.124286041	1	1	0.15	0.150067594	0.2	0.164558259	1	0.967214443	1	0.995825769	0.1	0.199445309	0.1	0.124757395	0.2	0.217843857	1	1	1	0.302981066	0.5	0.134370304	0.05	0.102826958	0.15	0.081649798	1	0.207522515	0.5	0.13492122	0.05	0.102880877	0.2	0.088272561			0.5	0.134986512	0.1	0.102634231	0.1	0.08263125			0.2	0.139916701
0.15	0.228146273	1	1	1	1	1	0.500764787	0.15	0.164558259	0.3	0.370031238	1	0.477337381	1	1	0.5	1	1	1	1	0.518919126	0.1	0.048705981	0.15	0.134370304	0.1	0.102826958	0.1	0.081649798	1	0.207522515	0.15	0.13492122	0.1	0.102880877	1	0.088272561			0.5	0.134986512	0.5	0.102634231	0.1	0.08263125			0.15	0.139916701
0.5	0.524658179	0.05	0.124286041	0.2	0.187311504	1	0.500764787	0.5	0.465373487	0.1	0.070888789	0.1	0.068500255	1	1	0.5	0.443976162	0.5	0.46934143	0.1	0.06892449	1	0.302981066	0.1	0.134370304	0.2	0.102826958	0.5	0.445746654	0.5	0.207522515	0.1	0.13492122	0.2	0.102880877	0.1	0.088272561			1	0.962786293	1	0.102634231	0.05	0.08263125			0.5	0.525561095
0.05	0.093344865	0.1	0.124286041	1	1	1	0.500764787	0.05	0.071921482	0.05	0.070888789	1	0.995825769	0.5	1	1	1	0.1	0.105859302	1	1	1	0.171733509	0.2	0.134370304	0.1	0.102826958	0.5	0.081649798	1	0.207522515	0.2	0.13492122	0.1	0.102880877	0.5	0.088272561			0.1	0.134986512	1	0.102634231	0.1	0.08263125			0.05	0.139916701
0.15	0.228146273	1	1	0.1	0.187311504	1	0.500764787	0.15	0.164558259	0.1	0.070888789	0.15	0.151598556	0.5	0.452572567	0.1	0.124757395	1	1	0.15	0.155311873	0.5	0.302981066	1	0.965230734	0.2	0.102826958	1	0.445746654	1	0.207522515	1	0.964690908	0.2	0.102880877	1	0.088272561			1	0.134986512	0.99	0.102634231	0.2	0.08263125			0.15	0.139916701
0.2	0.228146273	0.2	0.422925603	0.5	0.475993336	0.5	0.500764787	0.2	0.164558259	0.2	0.155015203	0.1	0.151598556	1	1	1	1	0.2	0.217843857	0.1	0.155311873	0.5	0.048705981	1	0.134370304	0.5	0.102826958	0.5	0.445746654	1	0.207522515	1	0.13492122	0.5	0.102880877	0.5	0.088272561			0.2	0.134986512	0.05	0.102634231	0.1	0.08263125			0.2	0.139916701
0.15	0.093344865	0.15	0.124286041	1	1	1	0.313724217	0.15	0.164558259	0.1	0.070888789	0.5	0.738763451	0.5	1	0.2	0.124757395	0.5	0.639650367	0.5	0.777238872	1	0.302981066	0.1	0.134370304	0.15	0.102826958	0.05	0.081649798	0.15	0.207522515	0.1	0.13492122	0.15	0.102880877	0.1	0.088272561			0.2	0.134986512	0.2	0.102634231	0.2	0.08263125			0.15	0.139916701
0.2	0.228146273	0.15	0.124286041	0.5	0.475993336	1	0.500764787	0.2	0.164558259	0.2	0.155015203	0.5	0.316218085	1	1	0.2	0.124757395	0.1	0.105859302	0.5	0.341686452	0.5	0.171733509	0.2	0.134370304	1	0.696729683	0.2	0.081649798	1	0.207522515	0.2	0.13492122	1	0.102880877	0.1	0.088272561			0.49	0.134986512	0.1	0.102634231	0.5	0.08263125			0.2	0.139916701
0.1	0.093344865	0.1	0.124286041	0.1	0.091566063	1	0.500764787	0.1	0.071921482	0.5	0.370031238	1	0.995825769	1	1	0.49	0.443976162	1	1	1	1	1	0.302981066	0.1	0.134370304	0.2	0.102826958	0.2	0.081649798	0.5	0.207522515	0.1	0.13492122	0.2	0.102880877	1	0.088272561			0.3	0.134986512	0.1	0.102634231	0.15	0.08263125			0.1	0.139916701
0.05	0.093344865	1	1	0.1	0.187311504	1	0.313724217	0.05	0.071921482	0.15	0.155015203	0.5	0.995825769	1	1	0.3	0.443976162	1	0.639650367	0.5	1	1	0.302981066	1	0.965230734	0.5	0.102826958	0.2	0.081649798	0.5	0.207522515	1	0.964690908	0.5	0.102880877	1	0.088272561			0.5	0.134986512	0.5	0.102634231	1	0.08263125			0.05	0.139916701
0.3	0.228146273	0.1	0.124286041	1	1	0.9	0.500764787	0.3	0.164558259	1	0.967214443	0.05	0.068500255	1	1	0.5	0.443976162	1	0.46934143	0.05	0.06892449	1	0.302981066	1	0.965230734	0.5	0.102826958	1	0.445746654	1	0.207522515	1	0.964690908	0.5	0.102880877	1	0.088272561			1	0.962786293	1	0.102634231	0.2	0.08263125			0.3	0.139916701
0.2	0.093344865	0.1	0.124286041	1	1	1	0.313724217	0.2	0.164558259	0.2	0.155015203	0.2	0.316218085	0.49	1	1	1	0.5	0.639650367	0.2	0.155311873	1	0.171733509	0.1	0.134370304	0.15	0.102826958	0.2	0.081649798	0.1	0.207522515	0.1	0.13492122	0.15	0.102880877	0.1	0.088272561			0.5	0.134986512	0.2	0.102634231	0.5	0.08263125			0.2	0.139916701
0.1	0.093344865	1	0.879938155	1	1	0.5	0.150067594	0.1	0.164558259	0.5	0.492534955	0.2	0.316218085	0.5	1	0.5	0.443976162	0.2	0.217843857	0.2	0.341686452	0.49	0.171733509	0.5	0.134370304	1	0.696729683	0.49	0.081649798	0.5	0.207522515	0.5	0.13492122	1	0.102880877	0.15	0.088272561			0.05	0.134986512	0.15	0.102634231	0.5	0.08263125			0.1	0.139916701
0.05	0.093344865	0.2	0.124286041	0.1	0.091566063	0.49	0.313724217	0.05	0.071921482	0.5	0.492534955	0.2	0.151598556	1	1	0.05	0.124757395	0.2	0.105859302	0.2	0.155311873	0.5	0.201582938	0.5	0.134370304	0.2	0.102826958	0.2	0.081649798	1	0.207522515	0.5	0.13492122	0.2	0.102880877	0.75	0.088272561			1	0.962786293	1	0.102634231	1	0.08263125			0.05	0.139916701
1	0.524658179	0.1	0.124286041	0.15	0.187311504	1	0.500764787	1	0.465373487	0.15	0.155015203	1	0.995825769	1	1	1	1	1	1	1	1	1	0.201582938	0.1	0.134370304	0.15	0.102826958	1	0.445746654	0.5	0.207522515	0.1	0.13492122	0.15	0.102880877	0.5	0.088272561			0.99	0.962786293	0.5	0.102634231	0.2	0.08263125			1	0.525561095
0.15	0.228146273	0.5	0.605743692	0.75	0.832326461	0.15	0.062756281	0.15	0.164558259	1	0.967214443	0.2	0.151598556	0.5	1	0.99	1	0.5	0.46934143	0.2	0.155311873	1	0.33699666	0.95	0.965230734	0.02	0.102826958	1	0.445746654	1	0.207522515	0.95	0.964690908	0.02	0.102880877	0.2	0.088272561			1	0.962786293	0.1	0.102634231	1	0.08263125			0.15	0.139916701
1	1	0.9	1	0.5	0.475993336	1	1	1	1	0.2	0.155015203	0.49	0.316218085	0.5	1	1	1	0.1	0.105859302	0.49	0.341686452	0.5	0.201582938	0.1	0.134370304	1	0.102826958	1	0.445746654	0.1	0.207522515	0.1	0.13492122	1	0.102880877	0.2	0.088272561			0.9	0.134986512	0.5	0.102634231	1	0.08263125			1	0.999999952
0.1	0.093344865	0.1	0.124286041	0.2	0.187311504	1	0.500764787	0.1	0.071921482	0.15	0.155015203	0.2	0.316218085	1	1	0.9	1	1	1	0.2	0.341686452	0.5	0.201582938	0.5	0.134370304	1	0.696729683	0.1	0.081649798	0.15	0.207522515	0.5	0.13492122	1	0.102880877	0.5	0.088272561			0.5	0.134986512	0.19	0.102634231	0.2	0.08263125			0.1	0.139916701
1	1	0.15	0.124286041	0.2	0.187311504	0.2	0.062756281	1	0.465373487	0.02	0.070888789	1	0.995825769	0.5	1	0.5	0.443976162	0.1	0.105859302	1	1	1	0.201582938	0.2	0.134370304	0.2	0.102826958	0.19	0.081649798	1	0.207522515	0.2	0.13492122	0.2	0.102880877	0.02	0.088272561			0.15	0.134986512	0.2	0.102634231	0.5	0.08263125			1	0.999999952
0.85	1	1	1	0.5	0.475993336	1	0.500764787	0.85	1	1	0.967214443	1	0.995825769	1	1	0.15	0.124757395	1	1	1	1	0.5	0.201582938	0.15	0.134370304	0.5	0.102826958	0.5	0.081649798	0.15	0.207522515	0.15	0.13492122	0.5	0.102880877	0.5	0.088272561			1	0.134986512	0.15	0.102634231	0.2	0.08263125			0.85	0.999999952
0.2	0.228146273	0.5	1	0.02	0.091566063	0.8	0.500764787	0.2	0.164558259	1	0.967214443	1	0.995825769	0.5	1	1	1	0.1	0.46934143	1	1	1	0.201582938	0.2	0.134370304	0.2	0.102826958	1	0.445746654	0.5	0.207522515	0.2	0.13492122	0.2	0.102880877	0.1	0.088272561			0.2	0.134986512	0.1	0.102634231	0.1	0.08263125			0.2	0.139916701
0.1	0.093344865	0.2	0.124286041	0.5	0.475993336	0.5	0.500764787	0.1	0.071921482	0.2	0.155015203	0.1	0.151598556	1	1	0.2	0.124757395	0.2	0.105859302	0.1	0.06892449	0.5	0.201582938	1	0.965230734	0.01	0.102826958	0.1	0.081649798	0.15	0.207522515	1	0.964690908	0.01	0.102880877	0.1	0.088272561			1	0.134986512	0.9	0.102634231	0.5	0.08263125			0.1	0.139916701
0.1	0.093344865	1	0.879938155	0.1	0.091566063	0.9	0.500764787	0.1	0.071921482	0.5	0.492534955	0.19	0.316218085	1	1	1	1	1	1	0.19	0.341686452	1	0.33699666	0.1	0.134370304	0.1	0.102826958	0.2	0.081649798	0.1	0.207522515	0.1	0.13492122	0.1	0.102880877	0.1	0.088272561			0.1	0.134986512	0.19	0.102634231	1	0.08263125			0.1	0.139916701
0.2	0.093344865	1	0.879938155	0.1	0.091566063	0.1	0.062756281	0.2	0.071921482	0.2	0.155015203	0.5	0.316218085	1	1	0.1	0.124757395	0.2	0.217843857	0.5	0.341686452	1	0.201582938	0.2	0.134370304	0.5	0.102826958	0.1	0.081649798	0.5	0.207522515	0.2	0.13492122	0.5	0.102880877	1	0.088272561			0.15	0.134986512	0.15	0.102634231	0.05	0.08263125			0.2	0.139916701
0.15	0.093344865	0.1	0.124286041	0.1	0.187311504	1	0.500764787	0.15	0.164558259	0.01	0.070888789	1	0.995825769	1	1	0.15	0.124757395	1	1	1	1	1	0.33699666	1	0.965230734	1	0.696729683	0.5	0.445746654	1	0.207522515	1	0.964690908	1	0.102880877	0.5	0.088272561			1	0.134986512	1	0.102634231	0.2	0.08263125			0.15	0.139916701
1	1	1	1	1	1	0.5	0.500764787	1	1	0.1	0.070888789	0.1	0.151598556	1	1	1	1	0.5	0.46934143	0.1	0.155311873	1	0.33699666	0.5	0.134370304	0.05	0.102826958	1	0.445746654	0.2	0.207522515	0.5	0.13492122	0.05	0.102880877	0.5	0.088272561			0.2	0.134986512	1	0.102634231	0.1	0.08263125			1	0.999999952
0.2	0.228146273	0.5	0.422925603	0.5	0.475993336	1	0.500764787	0.2	0.164558259	0.5	0.370031238	0.2	0.316218085	1	1	0.2	0.124757395	0.15	0.105859302	0.2	0.341686452	1	0.33699666	0.05	0.134370304	0.2	0.102826958	0.8	0.445746654	0.5	0.207522515	0.05	0.13492122	0.2	0.102880877	1	0.088272561			0.99	0.134986512	0.15	0.102634231	1	0.08263125			0.2	0.139916701
0.1	0.093344865	0.5	0.422925603	0.5	0.187311504	0.15	0.150067594	0.1	0.071921482	1	0.967214443	0.1	0.316218085	0.5	1	0.99	1	1	1	0.1	0.341686452	1	0.33699666	0.5	0.134370304	0.1	0.102826958	0.49	0.445746654	0.15	0.207522515	0.5	0.13492122	0.1	0.102880877	1	0.088272561			1	0.134986512	0.1	0.102634231	1	0.08263125			0.1	0.139916701
0.1	0.093344865	1	1	1	0.475993336	0.2	0.062756281	0.1	0.071921482	0.05	0.070888789	0.5	0.477337381	1	1	1	1	0.1	0.105859302	0.5	0.518919126	0.5	0.201582938	0.5	0.134370304	0.1	0.102826958	1	0.081649798	0.5	0.207522515	0.5	0.13492122	0.1	0.102880877	0.1	0.088272561			0.15	0.134986512	0.2	0.102634231	1	0.08263125			0.1	0.139916701
0.15	0.093344865	0.15	0.124286041	1	1	1	0.500764787	0.15	0.164558259	0.2	0.155015203	1	0.477337381	0.15	1	0.15	0.443976162	0.5	0.217843857	1	0.341686452	1	0.33699666	0.2	0.134370304	1	0.696729683	0.15	0.081649798	0.5	0.207522515	0.2	0.13492122	1	0.102880877	0.5	0.088272561			1	0.962786293	0.8	0.102634231	1	0.08263125			0.15	0.139916701
0.15	0.093344865	0.1	0.124286041	0.1	0.091566063	0.5	0.500764787	0.15	0.071921482	0.1	0.070888789	0.8	0.995825769	1	1	1	1	1	1	0.8	1	0.15	0.057718851	1	0.134370304	1	0.102826958	0.2	0.081649798	0.5	0.207522515	1	0.13492122	1	0.102880877	0.2	0.088272561			0.1	0.134986512	1	0.696454622	1	0.08263125			0.15	0.139916701
1	1	0.2	0.124286041	0.5	1	1	0.500764787	1	1	0.1	0.070888789	0.49	0.738763451	1	1	0.1	0.124757395	1	1	0.49	0.777238872	1	0.33699666	0.1	0.134370304	1	0.696729683	0.9	0.445746654	1	0.312055679	0.1	0.13492122	1	0.102880877	0.1	0.088272561			1	0.134986512	0.75	0.102634231	0.5	0.08263125			1	0.999999952
0.5	0.524658179	1	1	0.2	0.187311504	0.15	0.062756281	0.5	0.465373487	1	0.967214443	1	0.477337381	1	1	1	1	1	1	1	0.341686452	1	0.201582938	1	0.965230734	1	0.696729683	0.2	0.081649798	1	0.207522515	1	0.964690908	1	0.697376332	1	0.088272561			1	0.962786293	0.2	0.102634231	0.1	0.08263125			0.5	0.525561095
0.1	0.093344865	0.5	1	0.1	0.091566063	1	0.500764787	0.1	0.071921482	1	0.967214443	0.15	0.151598556	1	1	1	1	1	0.46934143	0.15	0.155311873	1	0.201582938	0.5	0.134370304	0.15	0.102826958	0.2	0.081649798	0.5	0.207522515	0.5	0.13492122	0.15	0.102880877	0.1	0.088272561			0.2	0.134986512	0.15	0.102634231	0.1	0.08263125			0.1	0.139916701
0.15	0.093344865	0.1	0.124286041	1	1	0.5	0.313724217	0.15	0.164558259	1	0.967214443	0.2	0.151598556	0.5	1	0.2	0.443976162	0.05	0.105859302	0.2	0.155311873	1	0.33699666	0.1	0.134370304	1	0.696729683	0.1	0.081649798	0.99	0.207522515	0.1	0.13492122	1	0.697376332	1	0.088272561			0.1	0.134986512	1	0.102634231	0.5	0.08263125			0.15	0.139916701
0.1	0.093344865	0.05	0.124286041	0.1	0.091566063	1	0.500764787	0.1	0.071921482	1	0.967214443	0.9	0.995825769	0.5	1	0.1	0.124757395	0.2	0.217843857	0.9	1	0.5	0.201582938	0.1	0.134370304	0.5	0.102826958	0.1	0.081649798	1	0.207522515	0.1	0.13492122	0.5	0.102880877	1	0.088272561			0.15	0.134986512	0.2	0.102634231	1	0.08263125			0.1	0.139916701
0.1	0.228146273	0.1	0.124286041	1	1	0.5	0.313724217	0.1	0.164558259	0.15	0.070888789	0.2	0.316218085	1	1	0.15	0.124757395	1	1	0.2	0.341686452	0.5	0.201582938	0.05	0.134370304	0.1	0.102826958	1	0.445746654	0.5	0.207522515	0.05	0.13492122	0.1	0.102880877	1	0.088272561			0.5	0.134986512	0.5	0.102634231	0.1	0.08263125			0.1	0.139916701
0.2	0.228146273	0.5	0.605743692	1	0.832326461	1	0.313724217	0.2	0.164558259	1	0.967214443	0.2	0.151598556	0.5	1	0.5	0.443976162	0.5	0.639650367	0.2	0.155311873	1	0.33699666	1	0.965230734	0.1	0.102826958	0.02	0.081649798	1	0.207522515	1	0.964690908	0.1	0.102880877	0.2	0.088272561			1	0.134986512	0.99	0.102634231	0.2	0.08263125			0.2	0.139916701
1	1	0.1	0.124286041	1	0.832326461	0.5	0.150067594	1	1	0.5	0.492534955	0.1	0.068500255	0.5	1	1	1	0.2	0.217843857	0.1	0.06892449	0.5	0.201582938	1	0.965230734	0.5	0.102826958	0.99	0.445746654	0.5	0.207522515	1	0.964690908	0.5	0.102880877	1	0.088272561			1	0.962786293	1	0.696454622	0.15	0.08263125			1	0.999999952
0.15	0.228146273	1	1	0.2	0.187311504	0.45	0.313724217	0.15	0.164558259	0.1	0.070888789	0.1	0.068500255	1	1	1	1	1	1	0.1	0.06892449	0.5	0.201582938	0.15	0.134370304	1	0.102826958	0.1	0.081649798	0.99	0.312055679	0.15	0.13492122	1	0.102880877	0.15	0.088272561			0.2	0.134986512	1	0.102634231	1	0.08263125			0.15	0.139916701
0.1	0.093344865	0.15	0.124286041	1	1	1	0.313724217	0.1	0.071921482	0.1	0.155015203	1	0.738763451	0.5	1	0.2	0.443976162	1	0.639650367	1	0.777238872	1	0.057718851	0.1	0.134370304	0.1	0.102826958	1	0.445746654	1	0.207522515	0.1	0.13492122	0.1	0.102880877	1	0.45851648			1	0.962786293	0.2	0.102634231	1	0.456869118			0.1	0.139916701
0.1	0.093344865	1	0.879938155	0.15	0.187311504	0.5	0.150067594	0.1	0.071921482	0.5	0.370031238	0.02	0.068500255	0.1	1	1	1	0.1	0.105859302	0.02	0.06892449	0.5	0.201582938	0.15	0.134370304	0.1	0.102826958	1	0.081649798	0.5	0.207522515	0.15	0.13492122	0.1	0.102880877	1	0.45851648			0.1	0.134986512	0.15	0.102634231	0.5	0.08263125			0.1	0.139916701
1	1	0.1	0.422925603	1	1	1	0.500764787	1	0.811014895	1	0.739012997	0.99	0.738763451	0.5	1	0.1	0.124757395	0.1	0.105859302	0.99	0.777238872	0.1	0.057718851	0.1	0.134370304	0.2	0.102826958	1	0.445746654	1	0.207522515	0.1	0.13492122	0.2	0.102880877	1	0.088272561			0.2	0.134986512	0.5	0.102634231	0.15	0.08263125			1	0.999999952
0.2	0.228146273	0.1	0.124286041	1	1	0.1	0.062756281	0.2	0.164558259	0.1	0.155015203	0.1	0.151598556	0.2	1	0.2	0.124757395	0.15	0.105859302	0.1	0.155311873	0.5	0.33699666	0.1	0.134370304	0.15	0.102826958	0.5	0.445746654	0.95	0.207522515	0.1	0.13492122	0.15	0.102880877	0.5	0.088272561			0.1	0.134986512	0.05	0.102634231	1	0.456869118			0.2	0.139916701
0.2	0.228146273	0.1	0.124286041	1	0.475993336	1	0.500764787	0.2	0.164558259	0.1	0.070888789	1	0.995825769	0.95	1	0.1	0.124757395	0.19	0.105859302	1	1	0.2	0.057718851	0.15	0.134370304	0.1	0.102826958	0.2	0.081649798	0.5	0.207522515	0.15	0.13492122	0.1	0.102880877	0.9	0.088272561			0.5	0.134986512	0.15	0.102634231	1	0.08263125			0.2	0.139916701
0.1	0.093344865	0.2	0.124286041	0.5	0.475993336	1	0.313724217	0.1	0.071921482	0.2	0.370031238	1	0.316218085	0.95	1	0.5	0.443976162	0.2	0.217843857	1	0.155311873	0.95	0.33699666	0.2	0.134370304	1	0.696729683	0.19	0.081649798	1	0.207522515	0.2	0.13492122	1	0.697376332	0.5	0.088272561			1	0.134986512	0.2	0.102634231	0.15	0.08263125			0.1	0.139916701
0.5	0.524658179	0.1	0.124286041	0.9	1	0.5	0.500764787	0.5	0.465373487	0.15	0.155015203	1	0.995825769	1	1	1	1	0.5	0.639650367	1	1	0.95	0.201582938	1	0.965230734	0.1	0.102826958	0.1	0.081649798	1	0.207522515	1	0.964690908	0.1	0.102880877	0.2	0.088272561			0.15	0.134986512	0.15	0.102634231	0.5	0.08263125			0.5	0.525561095
0.15	0.093344865	0.5	0.605743692	0.5	0.475993336	0.5	0.150067594	0.15	0.164558259	0.1	0.155015203	0.5	0.738763451	1	1	0.15	0.124757395	0.1	0.105859302	0.5	0.777238872	1	0.33699666	0.05	0.134370304	1	0.696729683	0.15	0.081649798	0.9	0.207522515	0.05	0.13492122	1	0.102880877	0.5	0.088272561			0.1	0.134986512	0.2	0.102634231	0.1	0.08263125			0.15	0.139916701
1	1	0.5	0.422925603	0.2	0.187311504	1	0.313724217	1	1	1	0.967214443	0.2	0.316218085	1	1	0.1	0.124757395	1	1	0.2	0.341686452	1	0.33699666	0.1	0.134370304	0.5	0.102826958	0.5	0.445746654	1	0.207522515	0.1	0.13492122	0.5	0.102880877	0.99	0.088272561			0.5	0.134986512	0.05	0.102634231	1	0.08263125			1	0.999999952
0.1	0.093344865	1	1	0.5	0.475993336	0.5	0.313724217	0.1	0.164558259	0.1	0.155015203	0.19	0.151598556	1	1	0.5	0.443976162	0.1	0.105859302	0.19	0.155311873	1	0.33699666	1	0.965230734	0.15	0.102826958	0.5	0.081649798	0.5	0.207522515	1	0.964690908	0.15	0.102880877	0.2	0.088272561			0.1	0.134986512	0.3	0.102634231	1	0.08263125			0.1	0.139916701
0.2	0.228146273	1	0.605743692	0.99	1	1	0.500764787	0.2	0.164558259	1	0.967214443	0.1	0.068500255	1	1	0.1	0.124757395	1	1	0.1	0.06892449	1	0.201582938	0.2	0.134370304	1	0.696729683	0.49	0.081649798	0.1	0.207522515	0.2	0.13492122	1	0.697376332	1	0.088272561			0.2	0.134986512	0.2	0.102634231	0.19	0.08263125			0.2	0.139916701
0.2	0.228146273	0.2	0.124286041	0.2	0.091566063	1	0.500764787	0.2	0.164558259	0.5	0.155015203	0.15	0.151598556	0.5	1	0.2	0.124757395	1	1	0.15	0.155311873	1	0.201582938	0.15	0.134370304	1	0.696729683	1	0.445746654	0.1	0.207522515	0.15	0.13492122	1	0.102880877	0.1	0.088272561			1	0.962786293	0.1	0.102634231	1	0.08263125			0.2	0.139916701
0.99	0.228146273	0.49	0.605743692	1	0.832326461	1	0.500764787	0.99	0.164558259	0.15	0.155015203	0.5	0.738763451	1	1	1	1	0.5	0.46934143	0.5	0.777238872	0.5	0.057718851	0.15	0.134370304	0.15	0.102826958	1	0.445746654	1	0.207522515	0.15	0.13492122	0.15	0.102880877	0.5	0.088272561			0.2	0.134986512	1	0.102634231	0.99	0.08263125			0.99	0.139916701
1	1	0.3	0.422925603	0.1	0.187311504	1	0.313724217	1	1	1	0.967214443	0.5	0.316218085	0.1	1	0.2	0.124757395	0.05	0.105859302	0.5	0.341686452	1	0.33699666	0.1	0.134370304	0.5	0.102826958	0.05	0.081649798	0.2	0.207522515	0.1	0.13492122	0.5	0.102880877	0.1	0.088272561			0.5	0.134986512	0.15	0.102634231	1	0.08263125			1	0.999999952
0.3	0.524658179	0.5	0.422925603	0.5	0.475993336	0.49	0.313724217	0.3	0.465373487	1	0.967214443	0.49	0.477337381	1	1	0.5	0.443976162	0.2	0.105859302	0.49	0.518919126	0.1	0.057718851	1	0.965230734	0.1	0.102826958	0.8	0.445746654	1	0.207522515	1	0.964690908	0.1	0.102880877	0.1	0.088272561			0.1	0.134986512	1	0.102634231	0.15	0.08263125			0.3	0.525561095
0.1	0.093344865	1	0.879938155	0.1	0.187311504	0.5	0.351015679	0.1	0.071921482	0.15	0.155015203	1	0.995825769	1	1	0.1	0.124757395	0.2	0.105859302	1	1	1	0.201582938	0.1	0.134370304	1	0.696729683	1	0.445746654	1	0.207522515	0.1	0.13492122	1	0.102880877	0.5	0.088272561			0.1	0.134986512	1	0.102634231	1	0.08263125			0.1	0.139916701
0.1	0.093344865	0.5	0.422925603	0.1	0.091566063	1	0.765598027	0.1	0.071921482	0.5	0.370031238	1	0.995825769	1	1	0.1	0.124757395	0.2	0.105859302	1	1	1	0.33699666	1	0.134370304	0.1	0.102826958	0.99	0.445746654	1	0.207522515	1	0.13492122	0.1	0.102880877	0.2	0.088272561			1	0.962786293	0.85	0.696454622	0.15	0.08263125			0.1	0.139916701
0.05	0.093344865	1	1	0.5	0.475993336	1	0.628653413	0.05	0.071921482	0.1	0.070888789	0.05	0.068500255	0.95	1	1	1	1	0.639650367	0.05	0.06892449	1	0.33699666	0.2	0.134370304	1	0.102826958	0.5	0.081649798	0.2	0.207522515	0.2	0.13492122	1	0.102880877	0.5	0.088272561			0.2	0.134986512	0.2	0.102634231	0.1	0.08263125			0.05	0.139916701
0.1	0.093344865	0.99	1	0.2	0.187311504	0.5	0.628653413	0.1	0.071921482	1	0.967214443	0.8	0.738763451	0.5	1	0.2	0.124757395	1	1	0.8	0.777238872	0.95	0.33699666	0.1	0.134370304	0.1	0.102826958	1	0.445746654	0.5	0.207522515	0.1	0.13492122	0.1	0.102880877	0.1	0.088272561			0.5	0.134986512	0.1	0.102634231	1	0.456869118			0.1	0.139916701
0.2	0.228146273	1	1	0.5	0.475993336	0.5	0.351015679	0.2	0.164558259	0.1	0.070888789	1	0.995825769	0.5	1	0.5	1	0.2	0.105859302	1	0.777238872	0.5	0.201582938	0.5	0.134370304	0.19	0.102826958	0.2	0.081649798	0.95	0.207522515	0.5	0.13492122	0.19	0.102880877	1	0.088272561			0.1	0.134986512	0.2	0.102634231	0.5	0.08263125			0.2	0.139916701
0.1	0.093344865	0.9	0.879938155	0.1	0.475993336	1	0.765598027	0.1	0.071921482	1	0.370031238	0.99	0.995825769	1	1	0.1	0.124757395	1	1	0.99	1	0.5	0.33699666	0.9	0.965230734	0.1	0.102826958	0.2	0.081649798	1	0.312055679	0.9	0.964690908	0.1	0.102880877	0.15	0.088272561			1	0.134986512	1	0.102634231	0.1	0.08263125			0.1	0.139916701
0.2	0.228146273	0.5	0.605743692	1	1	0.5	0.351015679	0.2	0.164558259	0.1	0.070888789	0.5	0.316218085	1	1	1	1	0.2	0.105859302	0.5	0.341686452	1	0.33699666	0.1	0.134370304	1	0.696729683	0.1	0.081649798	0.5	0.207522515	0.1	0.13492122	1	0.102880877	0.1	0.088272561			1	0.134986512	0.2	0.102634231	0.15	0.08263125			0.2	0.139916701
0.5	0.524658179	0.15	0.124286041	0.15	0.187311504	1	0.628653413	0.5	0.465373487	0.19	0.370031238	1	0.995825769	1	1	1	1	0.2	0.217843857	1	1	1	0.201582938	0.15	0.134370304	0.1	0.102826958	0.95	0.445746654	0.5	0.207522515	0.15	0.13492122	0.1	0.102880877	1	0.088272561			1	0.134986512	0.1	0.102634231	0.5	0.08263125			0.5	0.525561095
0.15	0.093344865	1	1	0.1	0.091566063	0.5	0.351015679	0.15	0.164558259	0.1	0.070888789	0.2	0.151598556	0.1	1	1	1	0.5	0.46934143	0.2	0.155311873	1	0.201582938	1	0.965230734	0.99	0.102826958	1	0.445746654	0.5	0.207522515	1	0.964690908	0.99	0.102880877	0.2	0.088272561			0.5	0.134986512	0.1	0.102634231	1	0.456869118			0.15	0.139916701
1	1	0.2	0.124286041	1	1	1	0.628653413	1	0.811014895	1	0.967214443	0.2	0.316218085	0.45	1	0.5	1	0.1	0.105859302	0.2	0.155311873	0.1	0.057718851	0.5	0.134370304	1	0.102826958	1	0.445746654	1	0.207522515	0.5	0.13492122	1	0.102880877	1	0.088272561			0.2	0.134986512	0.15	0.102634231	1	0.08263125			1	0.999999952
0.2	0.093344865	1	0.879938155	0.2	0.187311504	1	0.628653413	0.2	0.164558259	0.1	0.070888789	0.1	0.151598556	1	1	0.2	0.443976162	0.1	0.105859302	0.1	0.155311873	0.45	0.057718851	0.2	0.134370304	0.15	0.102826958	1	0.445746654	1	0.207522515	0.2	0.13492122	0.15	0.102880877	0.5	0.088272561			0.2	0.134986512	0.15	0.102634231	0.1	0.08263125			0.2	0.139916701
0.5	0.524658179	1	1	1	0.832326461	1	0.765598027	0.5	0.465373487	0.99	0.739012997	0.95	0.738763451	1	1	0.2	0.124757395	0.2	0.217843857	0.95	0.777238872	1	0.33699666	1	0.965230734	1	0.696729683	1	0.445746654	0.95	0.207522515	1	0.964690908	1	0.102880877	0.5	0.088272561			1	0.134986512	1	0.102634231	1	0.456869118			0.5	0.525561095
0.5	0.524658179	0.2	0.124286041	0.5	0.475993336	1	1	0.5	0.811014895	1	0.967214443	1	0.995825769	1	1	1	1	0.85	1	1	1	1	0.33699666	0.02	0.134370304	0.15	0.102826958	1	0.445746654	1	0.207522515	0.02	0.13492122	0.15	0.102880877	0.1	0.088272561			0.5	0.134986512	0.5	0.102634231	0.15	0.08263125			0.5	0.525561095
0.15	0.093344865	0.99	1	0.5	0.475993336	1	0.765598027	0.15	0.164558259	0.15	0.155015203	1	0.995825769	0.5	1	0.5	0.443976162	0.1	0.105859302	1	1	1	0.33699666	1	0.134370304	0.1	0.102826958	0.15	0.081649798	1	0.207522515	1	0.13492122	0.1	0.102880877	0.35	0.088272561			1	0.962786293	0.1	0.102634231	0.1	0.08263125			0.15	0.139916701
1	1	1	0.879938155	0.1	0.187311504	1	1	1	1	1	0.967214443	1	0.995825769	0.5	1	1	1	0.5	0.639650367	1	1	0.5	0.201582938	0.1	0.134370304	1	0.696729683	0.9	0.445746654	1	0.207522515	0.1	0.13492122	1	0.102880877	0.2	0.088272561			0.1	0.134986512	0.1	0.102634231	0.5	0.08263125			1	0.999999952
0.2	0.228146273	1	1	0.35	0.475993336	0.5	0.628653413	0.2	0.071921482	0.15	0.155015203	1	0.995825769	0.5	1	0.1	0.124757395	0.1	0.105859302	1	0.777238872	0.5	0.201582938	1	0.965230734	0.5	0.102826958	0.1	0.081649798	0.1	0.207522515	1	0.964690908	0.5	0.102880877	0.1	0.088272561			1	0.962786293	0.1	0.102634231	0.5	0.08263125			0.2	0.139916701
0.15	0.228146273	0.1	0.124286041	0.2	0.187311504	1	1	0.15	0.164558259	0.1	0.070888789	1	0.995825769	1	1	1	1	1	1	1	1	0.5	0.057718851	0.5	0.134370304	0.1	0.102826958	1	0.445746654	1	0.207522515	0.5	0.13492122	0.1	0.102880877	1	0.088272561			0.1	0.134986512	0.2	0.102634231	1	0.08263125			0.15	0.139916701
0.02	0.093344865	1	0.879938155	0.1	0.187311504	0.15	0.138717519	0.02	0.071921482	1	0.967214443	0.15	0.068500255	0.15	1	0.1	0.124757395	0.2	0.105859302	0.15	0.06892449	1	0.33699666	0.5	0.134370304	0.1	0.102826958	1	0.445746654	0.8	0.207522515	0.5	0.13492122	0.1	0.102880877	0.1	0.088272561			1	0.134986512	1	0.102634231	0.5	0.08263125			0.02	0.139916701
1	1	1	1	1	1	1	0.628653413	1	0.811014895	0.5	0.492534955	0.9	0.995825769	0.2	1	1	1	0.1	0.105859302	0.9	1	0.15	0.201582938	1	0.965230734	0.15	0.102826958	0.19	0.081649798	1	0.207522515	1	0.964690908	0.15	0.102880877	0.2	0.088272561			0.1	0.134986512	0.15	0.102634231	0.05	0.08263125			1	0.999999952
0.2	0.228146273	0.2	0.422925603	0.1	0.187311504	1	0.628653413	0.2	0.164558259	0.1	0.155015203	0.1	0.068500255	0.8	1	0.1	0.443976162	0.1	0.105859302	0.1	0.06892449	0.2	0.201582938	0.15	0.134370304	0.15	0.102826958	0.2	0.081649798	1	0.207522515	0.15	0.13492122	0.15	0.102880877	1	0.088272561			0.2	0.134986512	0.1	0.102634231	0.2	0.08263125			0.2	0.139916701
0.05	0.093344865	0.1	0.124286041	0.2	0.187311504	1	0.628653413	0.05	0.071921482	0.1	0.070888789	1	0.738763451	1	1	0.2	0.124757395	0.5	0.46934143	1	1	0.8	0.201582938	0.1	0.134370304	0.5	0.102826958	0.49	0.445746654	1	0.207522515	0.1	0.13492122	0.5	0.102880877	0.15	0.088272561			1	0.962786293	1	0.102634231	0.2	0.08263125			0.05	0.139916701
1	1	0.15	0.124286041	1	0.832326461	1	0.765598027	1	0.811014895	0.15	0.155015203	1	0.477337381	0.5	1	1	1	0.2	0.217843857	1	0.518919126	1	0.33699666	0.2	0.134370304	1	0.696729683	0.1	0.081649798	1	0.312055679	0.2	0.13492122	1	0.697376332	0.1	0.088272561			0.2	0.134986512	0.2	0.102634231	0.2	0.08263125			1	0.999999952
0.2	0.228146273	0.5	0.422925603	0.15	0.187311504	0.5	0.351015679	0.2	0.164558259	0.15	0.155015203	0.19	0.151598556	1	1	0.2	0.124757395	0.5	0.46934143	0.19	0.155311873	0.5	0.201582938	1	0.965230734	1	0.102826958	0.1	0.081649798	0.5	0.207522515	1	0.964690908	1	0.102880877	0.45	0.088272561			1	0.962786293	0.2	0.102634231	1	0.08263125			0.2	0.139916701
0.5	0.524658179	1	0.879938155	0.1	0.187311504	0.5	0.351015679	0.5	0.465373487	0.5	0.370031238	0.2	0.316218085	0.15	1	1	1	1	1	0.2	0.341686452	1	0.201582938	0.5	0.965230734	0.1	0.102826958	0.15	0.081649798	0.8	0.207522515	0.5	0.964690908	0.1	0.102880877	0.15	0.088272561			0.5	0.134986512	0.5	0.102634231	0.2	0.08263125			0.5	0.525561095
0.2	0.228146273	1	1	0.45	0.475993336	1	1	0.2	0.164558259	1	0.967214443	0.49	0.477337381	1	1	0.5	0.443976162	0.2	0.105859302	0.49	0.518919126	0.15	0.057718851	0.1	0.134370304	0.1	0.102826958	1	0.445746654	1	0.312055679	0.1	0.13492122	0.1	0.102880877	1	0.088272561			0.05	0.134986512	0.15	0.102634231	0.49	0.08263125			0.2	0.139916701
0.01	0.093344865	0.2	0.422925603	0.15	0.187311504	0.5	0.628653413	0.01	0.071921482	1	0.492534955	0.1	0.068500255	1	1	0.05	0.124757395	0.2	0.217843857	0.1	0.06892449	1	0.201582938	0.05	0.134370304	0.2	0.102826958	0.5	0.445746654	0.1	0.207522515	0.05	0.13492122	0.2	0.102880877	0.2	0.088272561			0.15	0.134986512	1	0.102634231	0.2	0.08263125			0.01	0.139916701
0.1	0.093344865	1	1	1	0.832326461	0.5	0.351015679	0.1	0.071921482	0.1	0.070888789	0.1	0.151598556	1	1	0.15	0.443976162	1	1	0.1	0.155311873	1	0.33699666	0.1	0.134370304	0.05	0.102826958	1	0.445746654	0.2	0.207522515	0.1	0.13492122	0.05	0.102880877	0.2	0.088272561			1	0.962786293	0.1	0.102634231	1	0.456869118			0.1	0.139916701
0.5	0.524658179	0.1	0.124286041	0.2	0.187311504	1	0.138717519	0.5	0.465373487	0.1	0.070888789	0.15	0.151598556	0.1	1	1	1	1	1	0.15	0.155311873	1	0.33699666	0.5	0.134370304	1	0.696729683	0.1	0.081649798	0.1	0.207522515	0.5	0.13492122	1	0.697376332	1	0.088272561			0.1	0.134986512	0.2	0.102634231	1	0.08263125			0.5	0.525561095
1	1	0.2	0.124286041	0.2	0.475993336	0.5	0.351015679	1	1	0.2	0.155015203	1	0.995825769	1	1	0.1	0.124757395	1	1	1	1	0.1	0.057718851	0.1	0.134370304	0.15	0.102826958	0.2	0.081649798	0.95	0.207522515	0.1	0.13492122	0.15	0.102880877	0.1	0.088272561			0.5	0.134986512	0.2	0.102634231	1	0.08263125			1	0.999999952
0.05	0.093344865	0.5	0.422925603	1	1	0.1	0.351015679	0.05	0.071921482	0.05	0.070888789	0.5	0.477337381	1	1	0.5	0.124757395	0.5	0.46934143	0.5	0.518919126	1	0.201582938	1	0.965230734	0.1	0.102826958	1	0.445746654	1	0.207522515	1	0.964690908	0.1	0.102880877	0.5	0.088272561			1	0.134986512	0.99	0.102634231	0.1	0.08263125			0.05	0.139916701
0.2	0.228146273	1	0.605743692	0.1	0.091566063	0.5	0.628653413	0.2	0.164558259	1	0.967214443	1	0.995825769	0.85	1	1	1	0.5	0.46934143	1	1	1	0.33699666	0.15	0.134370304	0.1	0.102826958	0.02	0.081649798	0.5	0.207522515	0.15	0.13492122	0.1	0.102880877	1	0.088272561			1	0.134986512	1	0.696454622	0.19	0.08263125			0.2	0.139916701
0.1	0.093344865	0.1	0.124286041	0.5	0.475993336	0.2	0.138717519	0.1	0.071921482	0.15	0.155015203	0.1	0.068500255	1	1	1	1	1	1	0.1	0.06892449	0.85	0.33699666	1	0.134370304	0.5	0.102826958	1	0.445746654	0.5	0.207522515	1	0.13492122	0.5	0.102880877	1	0.088272561			0.1	0.134986512	0.3	0.102634231	0.5	0.08263125			0.1	0.139916701
0.1	0.093344865	0.5	0.422925603	1	1	0.95	0.765598027	0.1	0.071921482	0.1	0.070888789	0.2	0.151598556	0.5	1	0.1	0.124757395	1	1	0.2	0.155311873	1	0.201582938	0.1	0.134370304	0.5	0.102826958	1	0.445746654	1	0.207522515	0.1	0.13492122	0.5	0.102880877	1	0.088272561			1	0.962786293	0.1	0.102634231	1	0.08263125			0.1	0.139916701
0.1	0.093344865	0.2	0.124286041	1	1	0.95	0.628653413	0.1	0.071921482	0.1	0.155015203	1	0.995825769	1	1	1	1	0.1	0.105859302	1	1	0.5	0.201582938	0.1	0.134370304	1	0.696729683	0.5	0.445746654	0.99	0.312055679	0.1	0.13492122	1	0.697376332	0.2	0.088272561			1	0.134986512	0.05	0.102634231	0.1	0.08263125			0.1	0.139916701
0.1	0.093344865	1	0.879938155	1	1	1	0.765598027	0.1	0.071921482	0.5	0.492534955	0.02	0.068500255	1	1	1	1	0.1	0.105859302	0.02	0.06892449	1	0.33699666	0.1	0.134370304	0.5	0.102826958	0.5	0.081649798			0.1	0.13492122	0.5	0.102880877	0.5	0.088272561			0.05	0.134986512	0.1	0.102634231	0.2	0.08263125			0.1	0.139916701
1	1	0.5	0.422925603	0.2	0.187311504	1	0.765598027	1	1	0.5	0.739012997	1	0.995825769	0.5	1	0.05	0.124757395	1	1	1	1	1	0.33699666	0.1	0.134370304	0.2	0.102826958	0.2	0.081649798			0.1	0.13492122	0.2	0.102880877	0.1	0.088272561			0.2	0.134986512	0.2	0.102634231	0.1	0.08263125			1	0.999999952
1	1	0.1	0.124286041	0.5	1	1	1	1	1	1	0.967214443	1	0.995825769	1	1	0.2	0.124757395	0.15	0.217843857	1	1	0.5	0.057718851	0.2	0.134370304	0.2	0.102826958	0.1	0.081649798			0.2	0.13492122	0.2	0.102880877	0.5	0.088272561			1	0.134986512	0.1	0.102634231	0.5	0.08263125			1	0.999999952
0.1	0.093344865	1	1	0.1	0.091566063	1	0.628653413	0.1	0.071921482	0.5	0.492534955	0.5	0.477337381	1	1	1	1	1	1	0.5	0.518919126	1	0.33699666	0.1	0.134370304	0.2	0.102826958	0.2	0.081649798			0.1	0.13492122	0.2	0.102880877	0.2	0.088272561			0.5	0.134986512	0.2	0.102634231	1	0.456869118			0.1	0.139916701
1	1	0.2	0.124286041	0.5	1	1	0.765598027	1	1	0.2	0.155015203	0.5	0.477337381	0.9	1	0.5	1	0.1	0.105859302	0.5	0.341686452	1	0.33699666	0.1	0.134370304	1	0.696729683	0.1	0.081649798			0.1	0.13492122	1	0.697376332	0.1	0.088272561			0.2	0.134986512	0.5	0.102634231	0.8	0.08263125			1	0.999999952
1	1	0.5	0.605743692	0.2	0.187311504	0.5	0.351015679	1	1	0.2	0.155015203	0.2	0.151598556	1	1	0.2	0.124757395	0.1	0.105859302	0.2	0.155311873	0.9	0.33699666	0.5	0.134370304	0.2	0.102826958	0.15	0.081649798			0.5	0.13492122	0.2	0.102880877	0.2	0.088272561			1	0.962786293	0.15	0.102634231	0.49	0.08263125			1	0.999999952
0.15	0.093344865	0.1	0.124286041	0.1	0.091566063	1	0.765598027	0.15	0.071921482	0.2	0.155015203	0.1	0.068500255	0.5	1	1	1	0.1	0.217843857	0.1	0.06892449	1	0.33699666	0.5	0.134370304	0.49	0.102826958	1	0.445746654			0.5	0.13492122	0.49	0.102880877	1	0.088272561			1	0.134986512	1	0.102634231	1	0.08263125			0.15	0.139916701
1	1	1	1	0.2	0.187311504	0.1	0.138717519	1	1	1	0.967214443	0.2	0.151598556	0.9	1	1	0.443976162	1	1	0.2	0.155311873	0.5	0.201582938	1	0.965230734	0.2	0.102826958	0.5	0.081649798			1	0.964690908	0.2	0.102880877	1	0.088272561			0.02	0.134986512	0.2	0.102634231	0.15	0.08263125			1	0.999999952
0.5	0.524658179	1	0.879938155	1	1	1	0.628653413	0.5	0.465373487	0.2	0.155015203	0.1	0.151598556	0.1	1	0.02	0.124757395	0.05	0.105859302	0.1	0.155311873	0.9	0.33699666	0.1	0.134370304	1	0.696729683	1	0.445746654			0.1	0.13492122	1	0.697376332	0.1	0.088272561			0.1	0.134986512	0.5	0.102634231	0.2	0.08263125			0.5	0.525561095
0.1	0.093344865	1	0.879938155	1	0.832326461	1	0.628653413	0.1	0.071921482	0.49	0.370031238	0.15	0.151598556	1	1	0.1	0.124757395	1	1	0.15	0.155311873	0.1	0.057718851	1	0.134370304	1	0.102826958	0.15	0.081649798			1	0.13492122	1	0.102880877	1	0.088272561			0.1	0.134986512	0.5	0.102634231	0.9	0.08263125			0.1	0.139916701
0.1	0.093344865	0.5	0.605743692	0.1	0.091566063	1	0.628653413	0.1	0.071921482	0.2	0.155015203	1	0.738763451	0.5	1	0.1	0.124757395	1	1	1	0.777238872	1	0.201582938	0.2	0.134370304	1	0.102826958	0.1	0.081649798			0.2	0.13492122	1	0.102880877	0.1	0.088272561			0.15	0.134986512	0.15	0.102634231	0.2	0.08263125			0.1	0.139916701
0.5	0.524658179	0.2	0.422925603	1	1	0.95	0.765598027	0.5	0.465373487	1	0.967214443	0.5	0.316218085	0.5	1	0.15	0.124757395	0.2	0.105859302	0.5	0.341686452	0.5	0.057718851	0.2	0.134370304	0.1	0.102826958	0.5	0.445746654			0.2	0.13492122	0.1	0.102880877	0.5	0.088272561			0.19	0.134986512	1	0.102634231	0.2	0.08263125			0.5	0.525561095
1	0.524658179	0.2	0.124286041	0.1	0.091566063	0.5	0.351015679	1	0.465373487	1	0.967214443	1	0.995825769	1	1	0.19	0.124757395	1	1	1	1	0.5	0.201582938	0.49	0.134370304	0.19	0.102826958	0.5	0.445746654			0.49	0.13492122	0.19	0.102880877	1	0.088272561			0.2	0.134986512	0.2	0.102634231	0.1	0.08263125			1	0.535508437
1	1	1	1	0.5	0.475993336	0.5	0.628653413	1	0.811014895	1	0.967214443	0.15	0.316218085	0.2	1	0.2	0.124757395	0.5	0.46934143	0.15	0.155311873	1	0.33699666	0.3	0.134370304	1	0.102826958	0.1	0.081649798			0.3	0.13492122	1	0.102880877	1	0.088272561			0.5	0.962786293	0.15	0.102634231	0.1	0.08263125			1	0.999999952
0.1	0.093344865	0.5	0.422925603	1	1	1	0.765598027	0.1	0.164558259	0.1	0.155015203	0.1	0.151598556	0.5	1	0.5	1	1	1	0.1	0.155311873	0.2	0.057718851	0.5	0.134370304	0.5	0.102826958	0.5	0.081649798			0.5	0.13492122	0.5	0.102880877	0.1	0.088272561			0.1	0.134986512	0.02	0.102634231	1	0.08263125			0.1	0.139916701
0.1	0.093344865	0.1	0.124286041	1	0.832326461	1	0.765598027	0.1	0.071921482	0.19	0.155015203	0.5	0.738763451	0.1	1	0.1	0.124757395	0.5	0.639650367	0.5	0.777238872	0.5	0.201582938	1	0.965230734	1	0.696729683	0.5	0.445746654			1	0.964690908	1	0.102880877	1	0.088272561			1	0.962786293	1	0.102634231	0.02	0.08263125			0.1	0.139916701
0.2	0.228146273	1	1	0.1	0.091566063	1	0.351015679	0.2	0.164558259	1	0.155015203	0.5	0.995825769	1	1	1	1	0.1	0.105859302	0.5	1	0.1	0.057718851	0.5	0.134370304	0.1	0.102826958	0.1	0.081649798			0.5	0.13492122	0.1	0.102880877	0.15	0.088272561			0.1	0.134986512	1	0.102634231	0.99	0.08263125			0.2	0.139916701
0.1	0.093344865	0.1	0.124286041	1	1	0.1	0.138717519	0.1	0.164558259	0.5	0.370031238	0.1	0.151598556	0.15	1	0.1	0.124757395	0.1	0.217843857	0.1	0.155311873	1	0.33699666	0.05	0.134370304	0.2	0.102826958	0.2	0.081649798			0.05	0.13492122	0.2	0.102880877	0.5	0.088272561			1	0.134986512	0.2	0.102634231	0.1	0.08263125			0.1	0.139916701
0.2	0.093344865	1	0.879938155	0.15	0.091566063	0.45	0.138717519	0.2	0.164558259	1	0.967214443	0.5	0.316218085	1	1	1	1	0.1	0.105859302	0.5	0.341686452	0.15	0.201582938	1	0.965230734	0.1	0.102826958	1	0.445746654			1	0.964690908	0.1	0.102880877	1	0.088272561			1	0.962786293	0.5	0.102634231	1	0.456869118			0.2	0.139916701
0.15	0.093344865	0.1	0.422925603	0.5	0.475993336	1	0.765598027	0.15	0.071921482	0.1	0.070888789	0.5	0.477337381	0.2	1	1	1	1	1	0.5	0.518919126	1	0.201582938	0.99	0.965230734	0.5	0.102826958	0.7	0.445746654			0.99	0.964690908	0.5	0.102880877	0.5	0.088272561			0.5	0.134986512	0.2	0.102634231	1	0.08263125			0.15	0.139916701
0.1	0.093344865	0.2	0.124286041	1	0.475993336	1	0.765598027	0.1	0.164558259	0.2	0.155015203	0.1	0.068500255	1	1	0.5	0.443976162	1	0.639650367	0.1	0.06892449	0.2	0.057718851	1	0.965230734	1	0.696729683	0.5	0.081649798			1	0.964690908	1	0.697376332	0.5	0.088272561			0.05	0.134986512	0.01	0.102634231	1	0.456869118			0.1	0.139916701
0.1	0.093344865	1	1	0.5	0.475993336	1	0.765598027	0.1	0.071921482	0.1	0.155015203	0.2	0.151598556	1	1	0.05	0.124757395	0.15	0.105859302	0.2	0.155311873	1	0.201582938	0.9	0.134370304	0.1	0.102826958	0.5	0.445746654			0.9	0.13492122	0.1	0.102880877	0.1	0.088272561			0.2	0.134986512	0.1	0.102634231	0.5	0.08263125			0.1	0.139916701
0.15	0.093344865	0.2	0.124286041	0.5	0.475993336	0.5	0.351015679	0.15	0.071921482	0.5	0.492534955	1	0.477337381	0.5	1	0.2	0.124757395	0.1	0.105859302	1	0.518919126	1	0.33699666	0.5	0.134370304	0.8	0.696729683	0.5	0.445746654			0.5	0.13492122	0.8	0.102880877	1	0.088272561			0.2	0.134986512	0.5	0.102634231	0.2	0.08263125			0.15	0.139916701
1	1	1	1	0.1	0.091566063	0.5	0.628653413	1	1	1	0.370031238	0.7	0.738763451	0.5	1	0.2	0.124757395	1	1	0.7	0.777238872	0.5	0.201582938	0.15	0.134370304	0.49	0.102826958	1	0.445746654			0.15	0.13492122	0.49	0.102880877	0.1	0.088272561			0.2	0.134986512	1	0.102634231	0.19	0.08263125			1	0.999999952
0.1	0.093344865	0.5	0.422925603	1	0.832326461	0.5	0.138717519	0.1	0.164558259	0.1	0.070888789	0.5	0.316218085	1	1	0.2	0.124757395	0.1	0.105859302	0.5	0.341686452	0.5	0.201582938	1	0.134370304	1	0.102826958	0.19	0.081649798			1	0.13492122	1	0.102880877	0.5	0.088272561			1	0.134986512	0.05	0.102634231	0.1	0.08263125			0.1	0.139916701
1	1	0.15	0.124286041	0.1	0.187311504	1	1	1	1	0.8	0.967214443	0.5	0.738763451	0.2	1	1	1	0.15	0.217843857	0.5	0.518919126	1	0.33699666	0.2	0.134370304	0.15	0.102826958	0.1	0.081649798			0.2	0.13492122	0.15	0.102880877	1	0.088272561			1	0.134986512	0.2	0.102634231	0.15	0.08263125			1	0.999999952
0.5	0.524658179	1	1	0.5	0.475993336	0.15	0.628653413	0.5	0.465373487	0.49	0.492534955	0.5	0.738763451	0.15	1	1	1	0.75	1	0.5	0.518919126	0.2	0.057718851	1	0.134370304	0.2	0.102826958	1	0.445746654			1	0.13492122	0.2	0.102880877	0.15	0.088272561			0.2	0.134986512	0.1	0.102634231	0.5	0.08263125			0.5	0.525561095
0.15	0.228146273	0.1	0.124286041	1	1	0.2	0.351015679	0.15	0.164558259	1	0.370031238	1	0.995825769	0.5	1	0.2	0.443976162	0.5	0.639650367	1	1	0.15	0.057718851	0.1	0.134370304	0.9	0.696729683	0.1	0.081649798			0.1	0.13492122	0.9	0.102880877	0.5	0.088272561			1	0.962786293	0.1	0.102634231	0.5	0.08263125			0.15	0.139916701
1	1	0.5	0.124286041	0.15	0.187311504	0.8	0.628653413	1	1	0.15	0.155015203	0.19	0.316218085	1	1	1	1	0.2	0.217843857	0.19	0.155311873	0.5	0.201582938	0.15	0.134370304	0.2	0.102826958	1	0.445746654			0.15	0.13492122	0.2	0.102880877	1	0.088272561			0.2	0.134986512	1	0.102634231	0.49	0.08263125			1	0.999999952
1	1	1	1	0.5	0.475993336	1	0.628653413	1	1	0.2	0.155015203	0.1	0.068500255	1	1	0.2	0.124757395	0.1	0.105859302	0.1	0.06892449	1	0.33699666	1	0.134370304	0.2	0.102826958	0.1	0.081649798			1	0.964690908	0.2	0.102880877	0.1	0.088272561			0.2	0.134986512	1	0.102634231	1	0.08263125			1	0.999999952
0.15	0.093344865	1	1	1	1	0.5	0.351015679	0.15	0.071921482	0.9	0.967214443	1	0.995825769	1	1	0.2	0.124757395	0.1	0.105859302	1	1	1	0.33699666	0.2	0.134370304	0.1	0.102826958	1	0.445746654			0.2	0.13492122	0.1	0.102880877	0.2	0.088272561			0.5	0.134986512	1	0.102634231	1	0.08263125			0.15	0.139916701
0.5	0.228146273	1	1	0.1	0.091566063	1	0.351015679	0.5	0.465373487	0.2	0.155015203	0.1	0.068500255	0.9	1	0.5	0.443976162	0.2	0.217843857	0.1	0.06892449	1	0.201582938	0.99	0.134370304	0.1	0.102826958	0.5	0.081649798			0.99	0.13492122	0.1	0.102880877	0.1	0.088272561			0.1	0.134986512	1	0.696454622	0.05	0.08263125			0.5	0.139916701
0.1	0.093344865	1	0.605743692	0.2	0.187311504	0.15	0.138717519	0.1	0.071921482	0.2	0.155015203	1	0.738763451	0.5	1	0.1	0.124757395	0.5	0.639650367	1	0.777238872	0.9	0.33699666	1	0.134370304	0.05	0.102826958	0.1	0.081649798			1	0.13492122	0.05	0.102880877	0.15	0.088272561			0.1	0.134986512	0.15	0.102634231	0.8	0.08263125			0.1	0.139916701
1	1	0.05	0.124286041	0.1	0.091566063	1	0.351015679	1	1	0.1	0.070888789	0.1	0.151598556	1	1	0.1	0.124757395	0.2	0.105859302	0.1	0.155311873	0.5	0.201582938	0.15	0.134370304	1	0.696729683	1	0.445746654			0.15	0.13492122	1	0.102880877	0.15	0.088272561			0.2	0.134986512	1	0.696454622	1	0.08263125			1	0.999999952
0.1	0.093344865	0.2	0.124286041	0.15	0.187311504	1	1	0.1	0.071921482	0.1	0.070888789	1	0.995825769	1	1	0.2	0.124757395	0.02	0.105859302	1	0.777238872	1	0.201582938	1	0.965230734	0.2	0.102826958	0.5	0.445746654			1	0.964690908	0.2	0.102880877	1	0.088272561			0.1	0.134986512	0.5	0.102634231	0.99	0.08263125			0.1	0.139916701
1	0.524658179	1	0.879938155	0.15	0.091566063	1	0.765598027	1	0.465373487	0.05	0.070888789	0.5	0.477337381	1	1	0.1	0.124757395	0.5	0.639650367	0.5	0.341686452	1	0.201582938	0.1	0.134370304	0.99	0.102826958	1	0.445746654			0.1	0.13492122	0.99	0.102880877	0.15	0.088272561			0.85	0.962786293	0.1	0.102634231	0.5	0.08263125			1	0.525561095
0.1	0.093344865	0.5	0.422925603	1	1	0.1	0.138717519	0.1	0.071921482	1	0.967214443	0.1	0.151598556	1	1	0.85	1	0.1	0.105859302	0.1	0.155311873	1	0.201582938	1	0.134370304	0.1	0.102826958	0.2	0.081649798			1	0.13492122	0.1	0.102880877	0.5	0.088272561			0.1	0.134986512	0.1	0.102634231	1	0.456869118			0.1	0.139916701
0.19	0.228146273	0.2	0.124286041	0.15	0.187311504	1	0.628653413	0.19	0.164558259	0.2	0.155015203	1	0.995825769	1	1	0.1	0.124757395	0.1	0.105859302	1	1	1	0.33699666	1	0.965230734	1	0.696729683	0.02	0.081649798			1	0.964690908	1	0.697376332	0.15	0.088272561			0.5	0.134986512	0.5	0.102634231	0.2	0.08263125			0.19	0.139916701
0.1	0.093344865	1	1	0.5	0.475993336	1	0.628653413	0.1	0.071921482	0.99	0.967214443	0.5	0.477337381	1	1	0.5	1	0.1	0.105859302	0.5	0.518919126	1	0.33699666	0.2	0.134370304	0.05	0.102826958	0.49	0.081649798			0.2	0.13492122	0.05	0.102880877	0.1	0.088272561			0.1	0.134986512	1	0.102634231	0.2	0.08263125			0.1	0.139916701
1	1	1	0.422925603	0.15	0.187311504	0.85	0.765598027	1	1	0.1	0.155015203	1	0.995825769	1	1	0.1	0.124757395	0.1	0.217843857	1	1	1	0.201582938	0.1	0.134370304	1	0.102826958	1	0.445746654			0.1	0.13492122	1	0.102880877	0.5	0.088272561			1	0.962786293	0.1	0.102634231	0.1	0.08263125			1	0.999999952
0.1	0.093344865	0.1	0.124286041	0.1	0.475993336	1	0.765598027	0.1	0.071921482	1	0.967214443	0.2	0.151598556	0.2	1	1	1	0.15	0.105859302	0.2	0.155311873	1	0.33699666	0.15	0.134370304	0.5	0.102826958	0.1	0.081649798			0.15	0.13492122	0.5	0.102880877	0.1	0.088272561			0.2	0.134986512	0.1	0.102634231	0.95	0.08263125			0.1	0.139916701
0.99	1	0.1	0.124286041	0.5	0.475993336	0.5	0.351015679	0.99	0.811014895	0.05	0.155015203	0.02	0.068500255	0.2	1	0.2	0.124757395	1	1	0.02	0.06892449	0.2	0.057718851	0.5	0.134370304	1	0.696729683	0.35	0.081649798			0.5	0.13492122	1	0.697376332	0.15	0.088272561			0.1	0.134986512	0.2	0.102634231	1	0.08263125			0.99	0.999999952
1	1	0.15	0.124286041	0.1	0.187311504	1	0.765598027	1	1	1	0.070888789	0.49	0.316218085	0.5	1	0.1	0.124757395	0.5	0.46934143	0.49	0.341686452	0.2	0.201582938	1	0.134370304	0.15	0.102826958	0.2	0.081649798			1	0.13492122	0.15	0.102880877	1	0.088272561			0.1	0.134986512	0.15	0.102634231	1	0.08263125			1	0.999999952
0.15	0.093344865	0.19	0.124286041	0.15	0.187311504	1	1	0.15	0.164558259	0.5	0.370031238	1	0.995825769	0.5	1	0.1	0.124757395	0.5	0.217843857	1	1	0.5	0.201582938	1	0.965230734	0.5	0.102826958	1	0.445746654			1	0.964690908	0.5	0.102880877	0.2	0.088272561			0.5	0.134986512	0.1	0.102634231	1	0.08263125			0.15	0.139916701
1	1	0.2	0.124286041	1	1	0.5	0.138717519	1	1	1	0.967214443	0.1	0.068500255	1	1	0.5	0.443976162	1	0.46934143	0.1	0.06892449	0.5	0.201582938	0.2	0.134370304	0.2	0.102826958	0.1	0.081649798			0.2	0.13492122	0.2	0.102880877	0.05	0.088272561			0.2	0.134986512	1	0.696454622	1	0.08263125			1	0.999999952
0.15	0.093344865	0.5	0.605743692	0.2	0.187311504	1	0.765598027	0.15	0.164558259	0.15	0.155015203	0.35	0.316218085	0.5	1	0.2	0.124757395	1	1	0.35	0.341686452	1	0.201582938	1	0.965230734	0.19	0.102826958	0.2	0.081649798			1	0.964690908	0.19	0.102880877	0.5	0.088272561			0.1	0.134986512	0.1	0.102634231	1	0.456869118			0.15	0.139916701
0.1	0.093344865	0.1	0.124286041	0.05	0.091566063	1	1	0.1	0.071921482	0.5	0.492534955	0.2	0.316218085	1	1	0.1	0.124757395	0.05	0.105859302	0.2	0.155311873	0.5	0.201582938	0.1	0.134370304	0.1	0.102826958	1	0.445746654			0.1	0.13492122	0.1	0.102880877	0.15	0.088272561			0.5	0.134986512	1	0.102634231	0.15	0.08263125			0.1	0.139916701
1	1	1	1	0.5	0.475993336	0.9	0.765598027	1	1	0.2	0.370031238	1	0.738763451	1	1	0.5	0.443976162	0.1	0.105859302	1	0.777238872	1	0.201582938	0.2	0.134370304	0.15	0.102826958	0.15	0.081649798			0.2	0.13492122	0.15	0.102880877	0.5	0.088272561			1	0.962786293	0.5	0.102634231	0.9	0.08263125			1	0.999999952
0.5	0.524658179	0.1	0.124286041	0.15	0.091566063	1	1	0.5	0.465373487	0.19	0.155015203	0.1	0.068500255	1	1	1	1	0.5	0.639650367	0.1	0.06892449	1	0.33699666	0.1	0.134370304	0.5	0.102826958	1	0.445746654			0.1	0.13492122	0.5	0.102880877	0.5	0.088272561			0.2	0.134986512	0.15	0.102634231	0.1	0.08263125			0.5	0.525561095
0.1	0.093344865	1	1	0.5	0.475993336	0.5	0.628653413	0.1	0.164558259	0.1	0.070888789	0.2	0.316218085	1	1	0.2	0.124757395	0.1	0.105859302	0.2	0.341686452	1	0.33699666	0.5	0.134370304	0.5	0.102826958	1	0.445746654			0.5	0.13492122	0.5	0.102880877	1	0.088272561			0.2	0.134986512	1	0.696454622	1	0.08263125			0.1	0.139916701
0.1	0.093344865	1	1	0.5	0.475993336	0.9	0.765598027	0.1	0.071921482	0.15	0.155015203	1	0.995825769	1	1	0.2	0.443976162	0.2	0.217843857	1	1	1	0.33699666	1	0.134370304	0.49	0.102826958	0.19	0.081649798			1	0.13492122	0.49	0.102880877	0.5	0.088272561			0.1	0.134986512	1	0.102634231	1	0.08263125			0.1	0.139916701
0.15	0.093344865	0.5	0.422925603	1	0.475993336	0.1	0.138717519	0.15	0.164558259	0.5	0.492534955	0.15	0.068500255	1	1	0.1	0.124757395	0.1	0.105859302	0.15	0.06892449	1	0.33699666	0.15	0.134370304	1	0.696729683	0.5	0.081649798			0.15	0.13492122	1	0.102880877	0.2	0.088272561			1	0.962786293	0.15	0.102634231	0.19	0.08263125			0.15	0.139916701
0.5	0.524658179	0.05	0.124286041	0.5	0.475993336	1	0.628653413	0.5	0.465373487	0.5	0.370031238	1	0.995825769	0.5	1	1	1	1	1	1	1	1	0.201582938	0.1	0.134370304	0.2	0.102826958	0.1	0.081649798			0.1	0.13492122	0.2	0.102880877	1	0.088272561			1	0.134986512	0.5	0.102634231	0.2	0.08263125			0.5	0.525561095
1	1	0.2	0.124286041	0.2	0.187311504	0.5	0.351015679	1	1	0.49	0.492534955	1	0.316218085	0.99	1	1	1	0.1	0.105859302	1	0.341686452	0.5	0.201582938	0.5	0.134370304	1	0.696729683	0.5	0.445746654			0.5	0.13492122	1	0.102880877	0.5	0.088272561			1	0.962786293	0.1	0.102634231	0.49	0.08263125			1	0.999999952
0.1	0.093344865	0.2	0.124286041	1	1	0.5	0.351015679	0.1	0.071921482	1	0.967214443	0.19	0.316218085	0.5	1	1	1	1	1	0.19	0.341686452	0.99	0.201582938	0.1	0.134370304	0.05	0.102826958	1	0.445746654			0.1	0.13492122	0.05	0.102880877	1	0.088272561			0.1	0.134986512	1	0.102634231	0.1	0.08263125			0.1	0.139916701
1	0.524658179	0.2	0.124286041	0.5	0.475993336	1	0.765598027	1	0.465373487	0.2	0.155015203	0.5	0.477337381	1	1	0.1	0.124757395	1	0.639650367	0.5	0.341686452	0.5	0.201582938	0.2	0.134370304	0.8	0.696729683	0.5	0.445746654			0.2	0.13492122	0.8	0.102880877	0.5	0.088272561			0.5	0.134986512	0.1	0.102634231	0.1	0.08263125			1	0.525561095
0.1	0.093344865	1	0.605743692	1	1	0.2	0.138717519	0.1	0.071921482	1	0.967214443	0.1	0.068500255	0.5	1	0.5	0.443976162	1	1	0.1	0.06892449	1	0.201582938	1	0.965230734	0.1	0.102826958	1	0.445746654			1	0.964690908	0.1	0.102880877	1	0.088272561			0.5	0.134986512	1	0.102634231	0.15	0.08263125			0.1	0.139916701
0.1	0.093344865	1	0.879938155	0.5	0.187311504	0.5	0.351015679	0.1	0.071921482	0.05	0.070888789	0.5	0.477337381	0.5	1	0.5	1	0.1	0.105859302	0.5	0.518919126	0.5	0.33699666	0.2	0.134370304	1	0.696729683	0.15	0.081649798			0.2	0.13492122	1	0.102880877	0.5	0.088272561			1	0.962786293	0.1	0.102634231	1	0.08263125			0.1	0.139916701
0.2	0.228146273	0.2	0.124286041	1	1	0.1	0.138717519	0.2	0.164558259	0.8	0.967214443	1	0.995825769	1	1	1	1	0.2	0.46934143	1	1	0.5	0.201582938	0.5	0.134370304	0.99	0.102826958	1	0.445746654			0.5	0.13492122	0.99	0.102880877	0.99	0.088272561			1	0.962786293	0.19	0.102634231	0.5	0.08263125			0.2	0.139916701
0.05	0.093344865	1	1	0.5	0.475993336	1	0.765598027	0.05	0.071921482	0.1	0.155015203	0.5	0.477337381	0.5	1	1	1	0.2	0.217843857	0.5	0.518919126	1	0.33699666	0.1	0.134370304	0.5	0.102826958	1	0.445746654			0.1	0.13492122	0.5	0.102880877	1	0.088272561			0.1	0.134986512	0.1	0.102634231	1	0.08263125			0.05	0.139916701
1	1	0.2	0.124286041	0.99	1	0.15	0.351015679	1	1	1	0.967214443	1	0.995825769	0.5	1	0.1	0.124757395	0.2	0.105859302	1	1	0.5	0.201582938	0.1	0.134370304	1	0.696729683	1	0.445746654			0.1	0.13492122	1	0.697376332	0.2	0.088272561			0.1	0.134986512	1	0.102634231	0.1	0.08263125			1	0.999999952
0.15	0.228146273	0.2	0.124286041	1	1	1	0.628653413	0.15	0.164558259	0.99	0.492534955	0.15	0.151598556	1	1	0.1	0.124757395	1	1	0.15	0.155311873	0.5	0.201582938	1	0.965230734	0.15	0.102826958	0.2	0.081649798			1	0.964690908	0.15	0.102880877	0.05	0.088272561			1	0.134986512	0.1	0.102634231	0.2	0.08263125			0.15	0.139916701
0.1	0.093344865	0.5	0.422925603	0.2	0.187311504	0.2	0.138717519	0.1	0.071921482	0.5	0.370031238	1	0.995825769	1	1	1	1	0.15	0.105859302	1	1	1	0.201582938	0.2	0.134370304	0.2	0.102826958	1	0.445746654			0.2	0.13492122	0.2	0.102880877	0.5	0.088272561			0.15	0.134986512	0.99	0.102634231	1	0.456869118			0.1	0.139916701
0.1	0.093344865	0.1	0.124286041	0.05	0.091566063	1	0.628653413	0.1	0.071921482	1	0.967214443	1	0.995825769	1	1	0.15	0.124757395	1	1	1	0.777238872	1	0.33699666	0.5	0.134370304	0.2	0.102826958	0.5	0.445746654			0.5	0.13492122	0.2	0.102880877	0.2	0.088272561			1	0.134986512	1	0.102634231	0.02	0.08263125			0.1	0.139916701
0.5	0.524658179	0.1	0.124286041	0.5	0.475993336	1	0.765598027	0.5	0.465373487	0.15	0.070888789	1	0.995825769	1	1	1	1	1	1	1	1	1	0.201582938	0.1	0.134370304	0.15	0.102826958	1	0.445746654			0.1	0.13492122	0.15	0.102880877	0.1	0.088272561			0.1	0.134986512	0.15	0.102634231	1	0.08263125			0.5	0.525561095
0.5	0.524658179	0.2	0.124286041	0.2	0.187311504	0.5	0.351015679	0.5	0.465373487	0.2	0.155015203	0.2	0.151598556	1	1	0.1	0.124757395	1	0.639650367	0.2	0.155311873	1	0.33699666	1	0.134370304	0.1	0.102826958	1	0.445746654			1	0.13492122	0.1	0.102880877	1	0.088272561			0.1	0.134986512	1	0.102634231	1	0.456869118			0.5	0.525561095
1	1	0.85	1	0.1	0.091566063	0.5	0.628653413	1	1	0.2	0.155015203	1	0.738763451	0.5	1	0.1	0.124757395	0.5	0.46934143	1	0.777238872	1	0.201582938	1	0.134370304	0.1	0.102826958	1	0.445746654			1	0.13492122	0.1	0.102880877	0.5	0.088272561			0.1	0.134986512	0.15	0.102634231	0.5	0.08263125			1	0.999999952
0.5	0.524658179	0.1	0.124286041	1	1	1	0.765598027	0.5	0.465373487	0.15	0.155015203	0.5	0.477337381	0.15	1	0.1	0.443976162	0.9	1	0.5	0.518919126	0.5	0.201582938	1	0.134370304	0.2	0.102826958	1	0.445746654			1	0.13492122	0.2	0.102880877	0.99	0.088272561			1	0.962786293	0.1	0.102634231	0.5	0.08263125			0.5	0.525561095
0.1	0.093344865	0.5	0.605743692	0.5	0.475993336	0.2	0.138717519	0.1	0.071921482	0.1	0.155015203	1	0.738763451	0.1	1	1	1	0.1	0.105859302	1	0.777238872	0.15	0.057718851	0.5	0.134370304	0.15	0.102826958	0.9	0.445746654			0.5	0.13492122	0.15	0.102880877	1	0.088272561			0.05	0.134986512	1	0.102634231	0.2	0.08263125			0.1	0.139916701
0.2	0.228146273	0.1	0.124286041	0.99	1	0.15	0.138717519	0.2	0.164558259	0.1	0.070888789	1	0.995825769	0.15	1	0.05	0.124757395	0.5	0.639650367	1	1	0.1	0.33699666	0.2	0.134370304	0.95	0.696729683	1	0.445746654			0.2	0.13492122	0.95	0.102880877	0.5	0.088272561			1	0.962786293	0.5	0.102634231	0.1	0.08263125			0.2	0.139916701
0.2	0.228146273	1	1	1	0.475993336	0.5	0.351015679	0.2	0.164558259	0.2	0.155015203	1	0.995825769	0.5	1	1	1	0.2	0.217843857	1	1	0.15	0.057718851	0.2	0.134370304	1	0.102826958	0.5	0.081649798			0.2	0.13492122	1	0.102880877	1	0.088272561			1	0.962786293	0.1	0.102634231	0.2	0.08263125			0.2	0.139916701
0.2	0.228146273	0.2	0.124286041	0.5	0.475993336	1	0.628653413	0.2	0.164558259	0.15	0.155015203	1	0.738763451	1	1	1	1	0.5	0.46934143	1	0.777238872	0.5	0.201582938	1	0.134370304	1	0.696729683	0.2	0.081649798			1	0.13492122	1	0.697376332	0.2	0.088272561			0.2	0.134986512	0.1	0.102634231	0.1	0.08263125			0.2	0.139916701
1	1	0.1	0.124286041	1	0.832326461	1	0.628653413	1	1	0.95	0.967214443	0.9	0.995825769	1	1	0.2	0.124757395	0.99	1	0.9	1	1	0.33699666	0.5	0.134370304	1	0.696729683	0.75	0.081649798			0.5	0.13492122	1	0.697376332	0.95	0.088272561			1	0.962786293	0.15	0.102634231	0.15	0.08263125			1	0.999999952
0.2	0.228146273	0.1	0.124286041	0.2	0.187311504	1	0.628653413	0.2	0.164558259	1	0.967214443	1	0.995825769	0.2	1	1	1	0.2	0.105859302	1	1	1	0.201582938	1	0.965230734	1	0.696729683	0.2	0.081649798			1	0.964690908	1	0.102880877	0.5	0.088272561			0.1	0.134986512	0.15	0.102634231	1	0.08263125			0.2	0.139916701
0.49	0.228146273	0.5	0.422925603	0.95	0.475993336	0.9	0.628653413	0.49	0.465373487	1	0.967214443	0.5	0.477337381	1	1	0.1	0.124757395	1	1	0.5	0.341686452	0.2	0.201582938	0.1	0.134370304	1	0.696729683	0.49	0.445746654			0.1	0.13492122	1	0.102880877	1	0.088272561			0.5	0.134986512	0.5	0.102634231	0.5	0.08263125			0.49	0.139916701
0.2	0.228146273	0.2	0.124286041	0.5	0.475993336	0.5	0.351015679	0.2	0.164558259	1	0.967214443	0.2	0.151598556	1	1	0.5	0.443976162	0.1	0.105859302	0.2	0.155311873	1	0.33699666	1	0.965230734	0.15	0.102826958	1	0.445746654			1	0.964690908	0.15	0.102880877	1	0.088272561			1	0.134986512	1	0.696454622	1	0.08263125			0.2	0.139916701
1	1	0.5	0.422925603	1	1	1	0.765598027	1	1	1	0.967214443	0.75	0.316218085	0.1	1	1	1	0.5	0.46934143	0.75	0.341686452	1	0.33699666	0.1	0.134370304	0.15	0.102826958	1	0.445746654			0.1	0.13492122	0.15	0.102880877	0.9	0.088272561			0.5	0.134986512	1	0.102634231	0.15	0.08263125			1	0.999999952
1	1	1	1	1	1	1	0.628653413	1	1	1	0.967214443	0.2	0.151598556	0.5	1	0.5	1	0.1	0.105859302	0.2	0.155311873	0.1	0.057718851	1	0.134370304	0.9	0.102826958	0.1	0.081649798			1	0.13492122	0.9	0.102880877	1	0.088272561			0.1	0.134986512	0.1	0.102634231	0.1	0.08263125			1	0.999999952
1	1	0.2	0.124286041	0.9	1	1	0.628653413	1	1	0.15	0.070888789	0.49	0.477337381	0.5	1	0.1	0.124757395	0.1	0.105859302	0.49	0.518919126	0.5	0.201582938	0.1	0.134370304	0.1	0.102826958	0.15	0.081649798			0.1	0.13492122	0.1	0.102880877	0.5	0.088272561			0.1	0.134986512	0.1	0.102634231	0.5	0.08263125			1	0.999999952
0.1	0.093344865	0.2	0.124286041	1	1	1	1	0.1	0.164558259	0.15	0.155015203	1	0.995825769	0.5	1	0.1	0.124757395	0.5	0.217843857	1	1	0.5	0.201582938	0.2	0.134370304	0.1	0.102826958	1	0.445746654			0.2	0.13492122	0.1	0.102880877	0.1	0.088272561			1	0.962786293	0.2	0.102634231	0.5	0.08263125			0.1	0.139916701
0.19	0.228146273	1	1	0.5	0.475993336	1	1	0.19	0.164558259	0.9	0.967214443	1	0.738763451	1	1	1	1	0.2	0.217843857	1	0.777238872	0.95	0.201582938	1	0.965230734	0.1	0.102826958	1	0.445746654			1	0.964690908	0.1	0.102880877	0.1	0.088272561			0.15	0.134986512	0.05	0.102634231	0.1	0.08263125			0.19	0.139916701
1	0.524658179	1	1	0.1	0.187311504	1	0.765598027	1	0.465373487	0.1	0.070888789	0.1	0.151598556	0.2	1	0.15	0.124757395	0.5	0.639650367	0.1	0.155311873	0.5	0.201582938	0.2	0.134370304	1	0.696729683	0.2	0.081649798			0.2	0.13492122	1	0.697376332	0.2	0.088272561			1	0.134986512	1	0.696454622	0.5	0.08263125			1	0.571711408
0.1	0.093344865	1	1	0.1	0.091566063	1	0.765598027	0.1	0.071921482	0.1	0.070888789	0.15	0.151598556	1	1	1	1	0.1	0.217843857	0.15	0.155311873	1	0.33699666	1	0.965230734	1	0.696729683	1	0.445746654			1	0.964690908	1	0.102880877	0.1	0.088272561			0.15	0.134986512	0.15	0.102634231	0.5	0.08263125			0.1	0.139916701
0.5	0.524658179	0.5	0.422925603	0.2	0.475993336	0.2	0.138717519	0.5	0.465373487	0.1	0.070888789	1	0.995825769	0.5	1	0.15	0.124757395	1	1	1	1	0.2	0.057718851	0.5	0.134370304	0.19	0.102826958	0.1	0.081649798			0.5	0.13492122	0.19	0.102880877	1	0.45851648			0.1	0.134986512	0.1	0.102634231	0.1	0.08263125			0.5	0.525561095
0.1	0.093344865	0.5	0.422925603	0.1	0.091566063	0.2	0.351015679	0.1	0.164558259	1	0.739012997	1	0.995825769	1	1	0.1	0.124757395	0.15	0.217843857	1	1	1	0.201582938	0.05	0.134370304	0.2	0.102826958	0.8	0.445746654			0.05	0.13492122	0.2	0.102880877	0.2	0.088272561			1	0.962786293	0.1	0.102634231	0.2	0.08263125			0.1	0.139916701
1	1	1	1	1	1	0.5	0.351015679	1	1	1	0.967214443	0.2	0.068500255	1	1	1	1	0.1	0.105859302	0.2	0.06892449	0.5	0.201582938	0.15	0.134370304	0.2	0.102826958	0.15	0.081649798			0.15	0.13492122	0.2	0.102880877	1	0.088272561			0.1	0.134986512	0.5	0.102634231	1	0.456869118			1	0.999999952
0.1	0.093344865	1	1	0.2	0.187311504	0.5	0.351015679	0.1	0.071921482	0.19	0.155015203	1	0.995825769	0.5	1	0.1	0.124757395	0.1	0.105859302	1	1	1	0.201582938	1	0.965230734	0.49	0.102826958	0.15	0.081649798			1	0.964690908	0.49	0.102880877	0.1	0.088272561			0.15	0.134986512	0.5	0.102634231	0.7	0.08263125			0.1	0.139916701
0.2	0.093344865	0.1	0.124286041	1	1	1	0.765598027	0.2	0.164558259	0.2	0.155015203	0.1	0.068500255	1	1	0.15	0.124757395	1	1	0.1	0.06892449	1	0.33699666	0.1	0.134370304	0.1	0.102826958	0.2	0.081649798			0.1	0.13492122	0.1	0.102880877	1	0.088272561			0.75	0.962786293	1	0.696454622	0.5	0.08263125			0.2	0.139916701
0.1	0.228146273	0.1	0.124286041	0.1	0.091566063	0.5	0.351015679	0.1	0.164558259	0.2	0.155015203	0.8	0.995825769	1	1	0.75	1	0.2	0.217843857	0.8	1	0.5	0.201582938	0.5	0.134370304	0.2	0.102826958	0.5	0.081649798			0.5	0.13492122	0.2	0.102880877	1	0.088272561			0.5	0.134986512	0.5	0.102634231	0.5	0.08263125			0.1	0.139916701
0.5	0.524658179	1	1	1	1	1	0.765598027	0.5	0.465373487	0.49	0.492534955	0.15	0.151598556	0.15	1	0.5	0.443976162	1	0.639650367	0.15	0.155311873	1	0.33699666	1	0.134370304	0.1	0.102826958	0.5	0.445746654			1	0.13492122	0.1	0.102880877	0.1	0.088272561			0.2	0.134986512	0.2	0.102634231	0.5	0.08263125			0.5	0.525561095
1	1	0.15	0.124286041	1	1	1	0.765598027	1	0.465373487	0.1	0.070888789	0.15	0.151598556	0.1	1	0.2	0.124757395	0.5	0.46934143	0.15	0.155311873	1	0.33699666	1	0.134370304	0.15	0.102826958	0.9	0.445746654			1	0.13492122	0.15	0.102880877	0.2	0.088272561			0.1	0.134986512	0.2	0.102634231	1	0.08263125			1	0.999999952
0.8	1	1	0.879938155	0.1	0.091566063	1	1	0.8	1	0.2	0.155015203	0.2	0.151598556	1	1	0.1	0.124757395	0.5	0.46934143	0.2	0.155311873	0.15	0.057718851	0.1	0.134370304	1	0.696729683	0.1	0.081649798			0.1	0.13492122	1	0.102880877	0.5	0.088272561			0.1	0.134986512	0.2	0.102634231	0.19	0.08263125			0.8	0.999999952
0.49	1	0.1	0.124286041	0.2	0.187311504	1	0.765598027	0.49	0.811014895	0.1	0.155015203	0.5	0.316218085	1	1	0.1	0.124757395	0.1	0.105859302	0.5	0.341686452	0.1	0.057718851	1	0.965230734	0.5	0.102826958	1	0.445746654			1	0.964690908	0.5	0.102880877	0.15	0.088272561			0.2	0.134986512	1	0.696454622	0.1	0.08263125			0.49	0.999999952
1	0.228146273	0.1	0.124286041	0.5	0.475993336	1	0.628653413	1	0.811014895	0.15	0.155015203	0.5	0.738763451	0.2	1	0.2	0.124757395	0.05	0.105859302	0.5	0.518919126	1	0.33699666	1	0.134370304	1	0.696729683	0.5	0.445746654			1	0.13492122	1	0.697376332	0.1	0.088272561			0.5	0.134986512	0.2	0.102634231	1	0.08263125			1	0.139916701
0.15	0.093344865	0.1	0.422925603	0.15	0.187311504	1	0.765598027	0.15	0.164558259	1	0.967214443	0.9	0.995825769	0.15	1	0.5	1	0.15	0.105859302	0.9	1	1	0.33699666	0.05	0.134370304	0.1	0.102826958	0.1	0.081649798			0.05	0.13492122	0.1	0.102880877	0.95	0.088272561			0.2	0.134986512	0.49	0.102634231	0.1	0.08263125			0.15	0.139916701
0.2	0.228146273	1	1	0.1	0.187311504	0.5	0.351015679	0.2	0.164558259	0.5	0.370031238	0.1	0.151598556	1	1	0.2	0.124757395	0.35	0.639650367	0.1	0.155311873	0.2	0.201582938	0.2	0.134370304	0.1	0.102826958	1	0.445746654			0.2	0.13492122	0.1	0.102880877	1	0.45851648			0.1	0.134986512	0.2	0.102634231	1	0.456869118			0.2	0.139916701
0.9	1	0.05	0.124286041	0.95	1	0.99	0.351015679	0.9	1	1	0.967214443	1	0.738763451	1	1	0.1	0.124757395	0.2	0.217843857	1	0.777238872	0.15	0.057718851	1	0.134370304	0.2	0.102826958	0.15	0.081649798			1	0.13492122	0.2	0.102880877	0.5	0.088272561			0.02	0.134986512	1	0.696454622	0.1	0.08263125			0.9	0.999999952
0.2	0.228146273	1	1	1	1	0.5	0.351015679	0.2	0.164558259	0.1	0.070888789	0.5	0.477337381	0.2	1	0.02	0.124757395	0.1	0.105859302	0.5	0.518919126	1	0.33699666	0.5	0.134370304	1	0.696729683	0.1	0.081649798			0.5	0.13492122	1	0.697376332	1	0.088272561			0.5	0.134986512	1	0.102634231	1	0.08263125			0.2	0.139916701
0.2	0.228146273	1	1	0.5	0.475993336	1	0.351015679	0.2	0.164558259	0.1	0.070888789	0.1	0.068500255	0.5	1	0.5	1	1	1	0.1	0.06892449	1	0.201582938	0.2	0.134370304	0.02	0.102826958	0.1	0.081649798			0.2	0.13492122	0.02	0.102880877	0.2	0.088272561			0.15	0.134986512	1	0.102634231	0.5	0.08263125			0.2	0.139916701
0.1	0.093344865	0.2	0.124286041	1	1	0.5	0.628653413	0.1	0.071921482	0.2	0.155015203	1	0.995825769	0.9	1	0.15	0.124757395	0.1	0.105859302	1	1	0.2	0.057718851	1	0.965230734	1	0.696729683	0.1	0.081649798			1	0.964690908	1	0.102880877	0.5	0.088272561			0.1	0.134986512	0.1	0.102634231	0.1	0.08263125			0.1	0.139916701
0.1	0.093344865	1	0.879938155	0.2	0.187311504	0.5	0.628653413	0.1	0.071921482	1	0.967214443	0.15	0.151598556	1	1	0.1	0.124757395	0.2	0.217843857	0.15	0.155311873	0.5	0.201582938	1	0.134370304	1	0.696729683	0.2	0.081649798			1	0.13492122	1	0.697376332	0.5	0.088272561			0.1	0.134986512	0.19	0.102634231	1	0.08263125			0.1	0.139916701
0.1	0.093344865	0.5	0.422925603	0.5	0.832326461	1	0.765598027	0.1	0.071921482	0.02	0.070888789	0.1	0.068500255	0.5	1	0.1	0.124757395	1	1	0.1	0.06892449	0.9	0.33699666	0.02	0.134370304	0.5	0.102826958	1	0.445746654			0.02	0.13492122	0.5	0.102880877	1	0.088272561			0.1	0.134986512	1	0.102634231	0.5	0.08263125			0.1	0.139916701
1	1	1	0.879938155	0.5	0.475993336	0.5	0.628653413	1	1	1	0.967214443	0.1	0.151598556	1	1	0.1	0.124757395	0.15	0.105859302	0.1	0.155311873	1	0.201582938	0.1	0.134370304	0.5	0.102826958	0.1	0.081649798			0.1	0.13492122	0.5	0.102880877	0.15	0.088272561			0.1	0.134986512	0.5	0.102634231	1	0.456869118			1	0.999999952
0.2	0.093344865	0.5	0.422925603	1	1	0.5	0.351015679	0.2	0.164558259	1	0.967214443	0.1	0.068500255	1	1	0.1	0.124757395	0.1	0.105859302	0.1	0.06892449	0.5	0.201582938	0.1	0.134370304	0.1	0.102826958	0.15	0.081649798			0.1	0.13492122	0.1	0.102880877	0.15	0.088272561			0.1	0.134986512	1	0.102634231	0.2	0.08263125			0.2	0.139916701
0.99	1	0.1	0.124286041	0.15	0.187311504	1	0.628653413	0.99	1	0.5	0.492534955	0.2	0.151598556	1	1	0.1	0.124757395	0.45	0.217843857	0.2	0.155311873	1	0.33699666	0.15	0.134370304	0.15	0.102826958	0.5	0.445746654			0.15	0.13492122	0.15	0.102880877	1	0.088272561			0.15	0.134986512	0.1	0.102634231	0.02	0.08263125			0.99	0.999999952
0.1	0.093344865	0.1	0.124286041	0.15	0.091566063	1	0.765598027	0.1	0.164558259	0.5	0.370031238	1	0.995825769	0.5	1	0.15	0.124757395	0.15	0.105859302	1	1	1	0.201582938	0.19	0.134370304	0.2	0.102826958	1	0.445746654			0.19	0.13492122	0.2	0.102880877	0.95	0.088272561			1	0.962786293	0.2	0.102634231	0.49	0.08263125			0.1	0.139916701
1	1	0.1	0.124286041	1	1	1	0.628653413	1	1	0.1	0.155015203	0.1	0.151598556	0.5	1	1	1	1	1	0.1	0.155311873	1	0.33699666	0.2	0.134370304	0.1	0.102826958	1	0.445746654			0.2	0.13492122	0.1	0.102880877	1	0.45851648			0.5	0.134986512	0.1	0.102634231	1	0.08263125			1	0.999999952
0.1	0.093344865	1	1	0.95	0.832326461	1	1	0.1	0.071921482	0.15	0.155015203	0.15	0.151598556	1	1	0.5	0.443976162	0.2	0.217843857	0.15	0.155311873	0.5	0.201582938	0.5	0.134370304	0.2	0.102826958	0.1	0.081649798			0.5	0.13492122	0.2	0.102880877	1	0.088272561			0.1	0.134986512	0.5	0.102634231	0.1	0.08263125			0.1	0.139916701
0.05	0.093344865	1	1	1	1	1	0.765598027	0.05	0.071921482	0.2	0.155015203	0.5	0.477337381	1	1	0.1	0.124757395	0.2	0.217843857	0.5	0.518919126	0.5	0.201582938	0.1	0.134370304	0.1	0.102826958	0.5	0.445746654			0.1	0.13492122	0.1	0.102880877	0.15	0.088272561			0.1	0.134986512	1	0.696454622	0.35	0.08263125			0.05	0.139916701
1	0.228146273	0.15	0.124286041	1	1	0.5	0.628653413	1	0.465373487	0.1	0.070888789	1	0.995825769	0.5	1	0.1	0.124757395	0.1	0.105859302	1	1	1	0.33699666	1	0.965230734	0.15	0.102826958	0.1	0.081649798			1	0.964690908	0.15	0.102880877	1	0.088272561			0.5	0.134986512	0.1	0.102634231	0.2	0.08263125			1	0.139916701
0.5	0.524658179	0.1	0.124286041	0.15	0.187311504	0.15	0.138717519	0.5	0.465373487	0.2	0.155015203	1	0.995825769	0.5	1	0.5	0.443976162	1	1	1	1	1	0.201582938	0.1	0.134370304	1	0.696729683	1	0.445746654			0.1	0.13492122	1	0.102880877	0.1	0.088272561			1	0.134986512	0.8	0.102634231	1	0.08263125			0.5	0.139916701
1	1	1	1	1	1	0.1	0.628653413	1	1	0.1	0.155015203	0.1	0.068500255	0.1	1	1	0.443976162	0.1	0.105859302	0.1	0.06892449	0.5	0.33699666	1	0.134370304	0.5	0.102826958	0.5	0.445746654			1	0.13492122	0.5	0.102880877	1	0.088272561			1	0.962786293	0.49	0.102634231	0.1	0.08263125			1	0.999999952
0.15	0.093344865	0.1	0.124286041	0.1	0.187311504	0.15	0.351015679	0.15	0.071921482	0.15	0.155015203	0.5	0.477337381	1	1	1	1	0.05	0.105859302	0.5	0.518919126	0.5	0.33699666	1	0.965230734	0.1	0.102826958	0.1	0.081649798			1	0.964690908	0.1	0.102880877	0.8	0.088272561			0.05	0.134986512	1	0.102634231	0.2	0.08263125			0.15	0.139916701
0.5	0.524658179	0.15	0.124286041	1	1	0.5	0.138717519	0.5	0.465373487	1	0.967214443	0.1	0.151598556	1	1	0.05	0.124757395	0.5	0.639650367	0.1	0.155311873	0.1	0.057718851	0.5	0.134370304	0.1	0.102826958	1	0.445746654			0.5	0.13492122	0.1	0.102880877	1	0.088272561			0.1	0.134986512	0.15	0.102634231	1	0.08263125			0.5	0.525561095
0.2	0.228146273	0.75	0.879938155	0.8	0.475993336	1	1	0.2	0.164558259	0.5	0.370031238	1	0.995825769	0.1	1	0.1	0.124757395	1	1	1	1	1	0.33699666	0.05	0.134370304	1	0.696729683	0.5	0.081649798			0.05	0.13492122	1	0.697376332	1	0.088272561			0.1	0.134986512	0.2	0.102634231	0.15	0.08263125			0.2	0.139916701
0.19	0.228146273	0.5	0.422925603	1	1	1	0.628653413	0.19	0.164558259	0.1	0.070888789	0.5	0.316218085	0.5	1	0.1	0.124757395	1	1	0.5	0.518919126	1	0.33699666	0.2	0.134370304	0.15	0.102826958	0.45	0.445746654			0.2	0.13492122	0.15	0.102880877	1	0.088272561			0.5	0.134986512	0.9	0.102634231	1	0.08263125			0.19	0.139916701
0.1	0.093344865	0.2	0.124286041	1	0.832326461	0.2	0.351015679	0.1	0.071921482	0.1	0.155015203	0.1	0.068500255	1	1	0.5	0.443976162	1	1	0.1	0.06892449	0.1	0.057718851	0.2	0.134370304	0.1	0.102826958	1	0.445746654			0.2	0.13492122	0.1	0.102880877	1	0.088272561			0.1	0.134986512	0.2	0.102634231	1	0.08263125			0.1	0.139916701
0.15	0.228146273	0.1	0.124286041	1	1	1	0.765598027	0.15	0.164558259	1	0.967214443	1	0.995825769	1	1	0.1	0.124757395	0.15	0.105859302	1	0.777238872	0.5	0.201582938	0.2	0.134370304	0.1	0.102826958	0.5	0.081649798			0.2	0.13492122	0.1	0.102880877	0.5	0.088272561			0.2	0.134986512	0.2	0.102634231	0.19	0.08263125			0.15	0.139916701
0.5	0.524658179	0.1	0.124286041	1	1	1	1	0.5	0.465373487	0.15	0.155015203	0.5	0.151598556	0.49	1	0.2	0.124757395	0.2	0.105859302	0.5	0.155311873	1	0.33699666	1	0.134370304	0.2	0.102826958	1	0.445746654			1	0.13492122	0.2	0.102880877	0.8	0.088272561			0.1	0.134986512	0.1	0.102634231	0.5	0.08263125			0.5	0.525561095
0.5	0.228146273	0.2	0.124286041	0.5	0.187311504	0.1	0.138717519	0.5	0.465373487	0.1	0.070888789	0.45	0.738763451	0.3	1	0.1	0.124757395	0.5	1	0.45	0.518919126	1	0.201582938	1	0.134370304	0.1	0.102826958	0.1	0.081649798			1	0.13492122	0.1	0.102880877	1	0.088272561			0.1	0.134986512	0.1	0.102634231	0.1	0.08263125			0.5	0.525561095
0.49	0.228146273	0.5	0.605743692	0.8	0.475993336	0.5	0.351015679	0.49	0.164558259	0.1	0.155015203	1	0.995825769	0.5	1	0.1	0.124757395	0.1	0.105859302	1	1	0.49	0.057718851	0.2	0.134370304	0.5	0.102826958	1	0.445746654			0.2	0.13492122	0.5	0.102880877	0.1	0.088272561			1	0.962786293	0.05	0.102634231	0.5	0.08263125			0.49	0.139916701
1	1	0.2	0.124286041	1	1	0.5	0.628653413	1	1	0.2	0.155015203	0.5	0.316218085	1	1	1	1	0.5	1	0.5	0.341686452	0.3	0.201582938	1	0.965230734	0.5	0.102826958	0.2	0.081649798			1	0.964690908	0.5	0.102880877	0.2	0.088272561			0.1	0.134986512	1	0.102634231	1	0.08263125			1	0.999999952
0.2	0.228146273	0.02	0.124286041	0.1	0.091566063	0.95	0.765598027	0.2	0.164558259	0.1	0.070888789	1	0.995825769	0.1	1	0.1	0.124757395	0.2	0.105859302	1	1	0.5	0.057718851	0.2	0.134370304	0.1	0.102826958	0.19	0.081649798			0.2	0.13492122	0.1	0.102880877	0.1	0.088272561			1	0.962786293	0.2	0.102634231	0.5	0.08263125			0.2	0.139916701
0.1	0.093344865	0.5	0.605743692	0.2	0.187311504	0.5	0.351015679	0.1	0.071921482	0.5	0.492534955	0.1	0.151598556	0.5	1	1	1	0.1	0.105859302	0.1	0.155311873	1	0.33699666	0.2	0.134370304	0.5	0.102826958	1	0.445746654			0.2	0.13492122	0.5	0.102880877	0.2	0.088272561			1	0.134986512	0.99	0.102634231	1	0.08263125			0.1	0.139916701
0.1	0.093344865	0.1	0.124286041	0.1	0.187311504	1	0.765598027	0.1	0.071921482	0.5	0.492534955	1	0.738763451	1	1	1	1	0.2	0.105859302	1	0.777238872	0.1	0.057718851	0.5	0.134370304	0.1	0.102826958	0.5	0.445746654			0.5	0.13492122	0.1	0.102880877	0.95	0.088272561			1	0.962786293	0.1	0.102634231	0.15	0.08263125			0.1	0.139916701
1	1	0.1	0.124286041	0.2	0.187311504	0.2	0.138717519	1	1	0.1	0.070888789	0.2	0.151598556	0.99	1	1	1	0.2	0.105859302	0.2	0.155311873	0.5	0.201582938	0.1	0.134370304	0.5	0.102826958	0.2	0.081649798			0.1	0.13492122	0.5	0.102880877	1	0.088272561			0.2	0.134986512	1	0.696454622	1	0.08263125			1	0.999999952
0.05	0.093344865	0.1	0.124286041	0.95	1	1	0.628653413	0.05	0.071921482	0.5	0.155015203	0.19	0.068500255	1	1	0.2	0.443976162	0.2	0.105859302	0.19	0.06892449	1	0.33699666	0.1	0.134370304	0.1	0.102826958	0.1	0.081649798			0.1	0.13492122	0.1	0.102880877	0.1	0.088272561			0.2	0.134986512	0.05	0.102634231	1	0.08263125			0.05	0.139916701
0.8	1	0.1	0.124286041	1	0.832326461	0.5	0.351015679	0.8	0.811014895	0.1	0.070888789	1	0.995825769	0.9	1	0.2	0.124757395	1	1	1	0.777238872	0.99	0.33699666	0.2	0.134370304	0.2	0.102826958	0.15	0.081649798			0.2	0.13492122	0.2	0.102880877	0.5	0.088272561			0.2	0.134986512	1	0.102634231	1	0.08263125			0.8	0.999999952
0.1	0.228146273	0.15	0.124286041	0.1	0.091566063	1	0.628653413	0.1	0.164558259	0.5	0.967214443	0.5	0.477337381	0.5	1	0.2	0.124757395	0.15	0.217843857	0.5	0.518919126	1	0.33699666	0.1	0.134370304	1	0.696729683	0.1	0.081649798			0.1	0.13492122	1	0.102880877	0.5	0.088272561			1	0.962786293	0.5	0.102634231	0.2	0.08263125			0.1	0.139916701
1	1	1	1	0.5	0.832326461	1	0.765598027	1	0.811014895	0.1	0.070888789	0.2	0.151598556	1	1	1	1	0.15	0.105859302	0.2	0.155311873	0.9	0.201582938	0.85	0.965230734	0.7	0.696729683	0.5	0.081649798			0.85	0.964690908	0.7	0.102880877	1	0.088272561			0.15	0.134986512	1	0.696454622	1	0.08263125			1	0.999999952
0.2	0.228146273	0.5	0.422925603	0.5	0.475993336	0.5	0.351015679	0.2	0.164558259	0.2	0.155015203	0.1	0.068500255	1	1	0.15	0.124757395	0.1	0.105859302	0.1	0.06892449	0.5	0.33699666	0.1	0.134370304	0.5	0.102826958	1	0.445746654			0.1	0.13492122	0.5	0.102880877	1	0.088272561			0.1	0.134986512	0.15	0.102634231	0.5	0.08263125			0.2	0.139916701
0.99	1	0.5	0.422925603	1	0.832326461	1	0.765598027	0.99	0.811014895	1	0.370031238	0.15	0.316218085	1	1	0.1	0.124757395	0.1	0.105859302	0.15	0.341686452	1	0.201582938	0.5	0.134370304	0.5	0.102826958	0.5	0.445746654			0.5	0.13492122	0.5	0.102880877	0.99	0.088272561			1	0.134986512	0.5	0.102634231	1	0.08263125			0.99	0.999999952
0.5	0.524658179	1	0.422925603	1	1	1	0.765598027	0.5	0.465373487	0.7	0.370031238	0.1	0.151598556	0.99	1	1	1	0.1	0.105859302	0.1	0.155311873	1	0.33699666	0.1	0.134370304	0.5	0.102826958	1	0.445746654			0.1	0.13492122	0.5	0.102880877					0.1	0.134986512	0.2	0.102634231	1	0.08263125			0.5	0.525561095
1	1	1	1	0.99	1	0.15	0.138717519	1	1	0.5	0.370031238	0.5	0.316218085	1	1	0.1	0.124757395	1	1	0.5	0.341686452	1	0.201582938	1	0.965230734	1	0.696729683	1	0.445746654			1	0.964690908	1	0.697376332					1	0.962786293	0.19	0.102634231	1	0.08263125			1	0.999999952
0.1	0.093344865	0.05	0.124286041	0.5	0.635848444	0.1	0.138717519	0.1	0.164558259	0.5	0.492534955	1	0.738763451	1	1	1	1	1	1	1	0.777238872	0.99	0.33699666	0.2	0.134370304	0.19	0.102826958	1	0.445746654			0.2	0.13492122	0.19	0.102880877					1	0.134986512	0.1	0.102634231	1	0.08263125			0.1	0.139916701
0.15	0.093344865	0.1	0.124286041	0.5	0.635848444	1	0.765598027	0.15	0.071921482	0.5	0.492534955	0.5	0.477337381	1	1	1	0.443976162	0.1	0.105859302	0.5	0.518919126	1	0.33699666	0.1	0.134370304	0.1	0.102826958	1	0.445746654			0.1	0.13492122	0.1	0.102880877					0.5	0.134986512	0.15	0.102634231	0.9	0.08263125			0.15	0.139916701
0.2	0.093344865	0.5	0.605743692	1	1	1	1	0.2	0.164558259	1	0.967214443	1	0.995825769	1	1	0.5	1	0.5	0.46934143	1	1	1	0.33699666	0.1	0.134370304	1	0.696729683	0.49	0.081649798			0.1	0.13492122	1	0.697376332					0.1	0.134986512	0.5	0.102634231	1	0.456869118			0.2	0.139916701
0.2	0.228146273	0.1	0.124286041	0.1	0.106867549	0.2	0.351015679	0.2	0.164558259	0.19	0.155015203	1	0.995825769	0.5	1	0.1	0.124757395	1	1	1	1	1	0.201582938	0.5	0.134370304	1	0.696729683	0.5	0.459101634			0.5	0.13492122	1	0.697376332					0.9	0.962786293	0.5	0.102634231	0.5	0.08263125			0.2	0.139916701
0.15	0.093344865	0.2	0.124286041	0.15	0.309372678	0.15	0.138717519	0.15	0.164558259	0.1	0.155015203	1	0.995825769	1	1	0.9	1	1	1	1	1	1	0.33699666	0.2	0.134370304	0.1	0.102826958	0.1	0.08823975			0.2	0.13492122	0.1	0.102880877					0.1	0.134986512	0.49	0.102634231	0.2	0.08263125			0.15	0.139916701
0.1	0.093344865	0.1	0.124286041	0.15	0.106867549	1	0.765598027	0.1	0.164558259	1	0.967214443	1	0.738763451	1	1	0.1	0.124757395	0.1	0.105859302	1	0.518919126	0.5	0.201582938	0.1	0.134370304	1	0.696729683	1	0.459101634			0.1	0.13492122	1	0.102880877					0.5	0.134986512	1	0.102634231	0.75	0.08263125			0.1	0.139916701
0.1	0.093344865	1	1	0.5	0.635848444	1	0.765598027	0.1	0.071921482	1	0.967214443	0.49	0.316218085	1	1	0.5	1	0.1	0.105859302	0.49	0.341686452	1	0.201582938	0.5	0.134370304	0.5	0.102826958	1	0.459101634			0.5	0.13492122	0.5	0.102880877					0.1	0.134986512	0.2	0.102634231	0.2	0.08263125			0.1	0.139916701
0.2	0.228146273	0.1	0.124286041	0.8	1	0.2	0.138717519	0.2	0.164558259	0.1	0.155015203	0.5	0.513728645	0.5	1	0.1	0.124757395	1	1	0.5	0.511269354	1	0.33699666	1	0.965230734	1	0.696729683	0.5	0.459101634			1	0.964690908	1	0.102880877					0.2	0.134986512	1	0.102634231	0.49	0.08263125			0.2	0.139916701
0.05	0.093344865	1	1	0.15	0.106867549	0.5	0.765598027	0.05	0.071921482	1	0.967214443	0.1	0.13330071	1	1	0.2	0.124757395	0.15	0.105859302	0.1	0.134777449	1	0.201582938	0.2	0.134370304	0.5	0.102826958	0.5	0.08823975			0.2	0.13492122	0.5	0.102880877					0.5	0.134986512	0.05	0.102634231	1	0.08263125			0.05	0.139916701
0.15	0.093344865	1	0.879938155	0.15	0.106867549	0.9	0.628653413	0.15	0.164558259	0.5	0.492534955	1	1	0.5	1	0.5	0.443976162	0.1	0.105859302	1	1	0.5	0.33699666	0.2	0.134370304	1	0.696729683	1	0.459101634			0.2	0.13492122	1	0.697376332					0.15	0.134986512	0.8	0.102634231	1	0.08263125			0.15	0.139916701
0.05	0.093344865	1	1	0.1	0.309372678	1	0.628653413	0.05	0.071921482	1	0.967214443	1	0.83098816	0.2	1	0.15	0.124757395	0.5	0.639650367	1	0.819651552	1	0.201582938	0.1	0.134370304	0.2	0.102826958	0.15	0.08823975			0.1	0.13492122	0.2	0.102880877					0.99	0.962786293	0.1	0.102634231	0.1	0.08263125			0.05	0.139916701
0.95	1	0.1	0.124286041	0.15	0.106867549	0.5	0.628653413	0.95	0.811014895	0.5	0.492534955	0.5	0.513728645	1	1	0.99	1	1	1	0.5	0.511269354	0.5	0.057718851	1	0.965230734	0.49	0.102826958	0.05	0.08823975			1	0.964690908	0.49	0.102880877					0.2	0.134986512	1	0.102634231	0.15	0.08263125			0.95	0.999999952
1	1	0.2	0.422925603	1	0.635848444	1	0.628653413	1	0.811014895	1	0.967214443	0.5	0.378074684	0.5	1	0.2	0.124757395	0.1	0.105859302	0.5	0.372079638	0.2	0.057718851	1	0.134370304	1	0.696729683	0.2	0.08823975			1	0.13492122	1	0.697376332					1	0.962786293	0.99	0.102634231	1	0.456869118			1	0.999999952
0.15	0.093344865	0.2	0.124286041	0.01	0.106867549	1	0.628653413	0.15	0.164558259	0.2	0.155015203	1	1	1	1	1	1	0.5	0.46934143	1	1	1	0.201582938	1	0.965230734	0.35	0.102826958	0.5	0.459101634			1	0.964690908	0.35	0.102880877					0.1	0.134986512	0.5	0.102634231	1	0.08263125			0.15	0.139916701
0.1	0.093344865	0.2	0.124286041	0.5	0.309372678	1	0.765598027	0.1	0.071921482	0.49	0.370031238	0.15	0.13330071	0.5	1	0.1	0.124757395	0.5	0.639650367	0.15	0.134777449	0.5	0.201582938	0.1	0.134370304	0.2	0.102826958	0.5	0.08823975			0.1	0.13492122	0.2	0.102880877					0.5	0.134986512	1	0.696454622	0.2	0.08263125			0.1	0.139916701
1	1	1	1	0.1	0.106867549	0.5	0.351015679	1	1	1	0.967214443	0.05	0.13330071	1	1	0.5	0.443976162	0.1	0.105859302	0.05	0.134777449	1	0.33699666	0.5	0.134370304	1	0.696729683	1	0.459101634			0.5	0.13492122	1	0.102880877					0.1	0.134986512	0.15	0.102634231	1	0.08263125			1	0.999999952
1	1	0.15	0.124286041	1	1	0.5	0.351015679	1	1	0.35	0.155015203	0.2	0.13330071	1	1	0.1	0.124757395	1	0.639650367	0.2	0.134777449	0.5	0.057718851	0.5	0.134370304	0.1	0.102826958	0.5	0.08823975			0.5	0.13492122	0.1	0.102880877					0.1	0.134986512	0.2	0.102634231	0.1	0.08263125			1	0.999999952
1	1	1	1	0.15	0.106867549	1	0.765598027	1	1	0.2	0.155015203	0.5	0.513728645	1	1	0.1	0.124757395	0.1	0.105859302	0.5	0.511269354	1	0.201582938	1	0.965230734	0.2	0.102826958	1	0.459101634			1	0.964690908	0.2	0.102880877					0.5	0.134986512	0.2	0.102634231	0.8	0.08263125			1	0.999999952
1	1	1	1	0.2	0.309372678	1	1	1	1	1	0.967214443	0.5	0.13330071	0.5	1	0.5	0.443976162	0.5	0.639650367	0.5	0.134777449	1	0.201582938	1	0.965230734	1	0.696729683	0.1	0.08823975			1	0.964690908	1	0.697376332					0.2	0.134986512	0.15	0.102634231	0.15	0.08263125			1	0.999999952
0.05	0.093344865	1	0.605743692	1	1	0.5	1	0.05	0.071921482	0.1	0.070888789	1	0.378074684	1	1	0.2	0.124757395	1	1	1	0.372079638	1	0.33699666	0.1	0.134370304	0.15	0.102826958	1	0.459101634			0.1	0.13492122	0.15	0.102880877					0.5	0.134986512	0.1	0.102634231	0.15	0.08263125			0.05	0.139916701
0.15	0.093344865	0.5	0.422925603	1	0.635848444	0.5	0.628653413	0.15	0.071921482	0.2	0.370031238	0.5	0.378074684	0.5	1	0.5	1	0.1	0.105859302	0.5	0.372079638	0.5	0.201582938	0.1	0.134370304	1	0.696729683	0.1	0.08823975			0.1	0.13492122	1	0.697376332					0.1	0.134986512	0.1	0.102634231	0.2	0.08263125			0.15	0.139916701
0.15	0.093344865	0.9	1	1	1	0.1	0.138717519	0.15	0.164558259	1	0.967214443	1	1	1	1	0.1	0.443976162	0.15	0.105859302	1	1	1	0.201582938	1	0.134370304	0.1	0.102826958	0.5	0.459101634			1	0.13492122	0.1	0.102880877					1	0.962786293	0.2	0.102634231	0.5	0.08263125			0.15	0.139916701
0.9	1	0.1	0.124286041	0.1	0.106867549	1	1	0.9	0.811014895	0.15	0.070888789	0.1	0.13330071	0.1	1	1	1	0.5	0.217843857	0.1	0.134777449	0.5	0.057718851	0.15	0.134370304	1	0.696729683	0.15	0.08823975			0.15	0.13492122	1	0.697376332					0.15	0.134986512	0.15	0.102634231	0.5	0.08263125			0.9	0.999999952
0.1	0.093344865	0.5	0.422925603	0.99	1	1	0.628653413	0.1	0.071921482	1	0.967214443	1	1	1	1	0.15	0.124757395	1	1	1	1	1	0.33699666	1	0.134370304	0.19	0.102826958	1	0.459101634			1	0.13492122	0.19	0.102880877					0.1	0.134986512	0.95	0.102634231	0.9	0.08263125			0.1	0.139916701
0.1	0.093344865	0.2	0.124286041	0.1	0.106867549	0.1	0.138717519	0.1	0.071921482	0.1	0.070888789	0.1	0.13330071	1	1	0.1	0.124757395	0.1	0.105859302	0.1	0.134777449	0.1	0.057718851	0.1	0.134370304	0.5	0.102826958	0.1	0.08823975			0.1	0.13492122	0.5	0.102880877					0.1	0.134986512	1	0.102634231	0.1	0.08263125			0.1	0.139916701
0.1	0.093344865	0.5	0.422925603	0.5	0.635848444	0.5	0.628653413	0.1	0.071921482	1	0.370031238	0.5	1	1	1	0.1	0.124757395	0.2	0.105859302	0.5	1	1	0.201582938	0.1	0.134370304	0.1	0.102826958	1	0.459101634			0.1	0.13492122	0.1	0.102880877					1	0.962786293	1	0.696454622	1	0.08263125			0.1	0.139916701
1	1	0.99	1	0.15	0.106867549	1	0.628653413	1	1	0.19	0.155015203	0.15	0.13330071	0.2	1	1	1	0.1	0.105859302	0.15	0.134777449	1	0.33699666	0.1	0.134370304	0.5	0.102826958	1	0.459101634			0.1	0.13492122	0.5	0.102880877					0.2	0.134986512	1	0.696454622	0.5	0.08263125			1	0.999999952
1	1	0.2	0.422925603	0.5	0.309372678	1	0.351015679	1	1	0.5	0.370031238	1	1	1	1	0.2	0.124757395	0.15	0.105859302	1	1	1	0.33699666	1	0.965230734	0.2	0.102826958	1	0.459101634			1	0.964690908	0.2	0.102880877					1	0.134986512	1	0.102634231	0.1	0.08263125			1	0.999999952
0.19	0.228146273	1	0.879938155	0.15	0.106867549	0.49	0.351015679	0.19	0.164558259	0.1	0.070888789	0.1	0.13330071	0.5	1	1	1	0.15	0.105859302	0.1	0.134777449	0.2	0.057718851	0.05	0.134370304	1	0.696729683	1	0.459101634			0.05	0.13492122	1	0.102880877					0.5	0.134986512	1	0.102634231	1	0.08263125			0.19	0.139916701
0.2	0.228146273	0.1	0.124286041	0.9	1	0.3	0.351015679	0.2	0.164558259	0.5	0.492534955	1	1	1	1	0.5	0.443976162	1	1	1	1	1	0.201582938	1	0.965230734	0.5	0.102826958	1	0.459101634			1	0.964690908	0.5	0.102880877					0.5	0.134986512	0.15	0.102634231	0.15	0.08263125			0.2	0.139916701
0.2	0.524658179	0.5	0.422925603	0.05	0.106867549	0.5	0.138717519	0.2	0.465373487	0.2	0.155015203	1	1	0.5	1	0.5	0.443976162	0.15	0.105859302	1	1	0.5	0.201582938	1	0.965230734	1	0.696729683	0.5	0.459101634			1	0.964690908	1	0.102880877					0.1	0.134986512	0.15	0.102634231	0.1	0.08263125			0.2	0.414904474
0.49	0.524658179	0.1	0.124286041	0.89	1	1	1	0.49	0.465373487	1	0.967214443	1	1	1	1	0.1	0.124757395	0.5	0.46934143	1	1	1	0.33699666	0.2	0.134370304	0.15	0.102826958	1	0.459101634			0.2	0.13492122	0.15	0.102880877					0.05	0.134986512	0.9	0.102634231	0.1	0.08263125			0.49	0.525561095
0.2	0.093344865	0.1	0.124286041	0.1	0.106867549	0.1	0.138717519	0.2	0.164558259	0.5	0.492534955	1	1	1	1	0.05	0.124757395	0.15	0.105859302	1	1	0.5	0.057718851	1	0.965230734	1	0.696729683	0.15	0.08823975			1	0.964690908	1	0.697376332					0.15	0.134986512	0.1	0.102634231	0.1	0.08263125			0.2	0.139916701
0.1	0.228146273	0.5	0.605743692	0.15	0.106867549	0.5	0.351015679	0.1	0.164558259	1	0.967214443	1	0.513728645	1	1	0.15	0.124757395	0.1	0.217843857	1	0.511269354	1	0.33699666	0.1	0.134370304	0.2	0.102826958	1	0.459101634			0.1	0.13492122	0.2	0.102880877					0.35	0.134986512	0.1	0.102634231	0.2	0.08263125			0.1	0.139916701
0.15	0.093344865	0.2	0.124286041	0.5	0.635848444	1	0.765598027	0.15	0.164558259	0.15	0.155015203	0.5	0.513728645	1	1	0.35	1	0.1	0.105859302	0.5	0.511269354	1	0.201582938	0.5	0.134370304	1	0.696729683	0.15	0.08823975			0.5	0.13492122	1	0.102880877					0.2	0.134986512	0.1	0.102634231	1	0.08263125			0.15	0.139916701
1	1	0.5	0.605743692	1	1	0.99	0.765598027	1	1	1	0.967214443	1	1	1	1	0.2	0.443976162	0.5	0.105859302	1	1	1	0.33699666	1	0.134370304	1	0.696729683	1	0.459101634			1	0.13492122	1	0.697376332					0.1	0.134986512	1	0.696454622	0.1	0.08263125			1	0.999999952
0.5	0.524658179	0.1	0.422925603	0.5	0.635848444	1	1	0.5	0.465373487	0.2	0.155015203	0.15	0.13330071	0.5	1	0.1	0.124757395	0.5	0.46934143	0.15	0.134777449	1	0.201582938	0.5	0.134370304	0.02	0.102826958	1	0.459101634			0.5	0.13492122	0.02	0.102880877					1	0.962786293	1	0.102634231	0.15	0.08263125			0.5	0.525561095
1	1	1	1	0.2	0.309372678	0.9	0.628653413	1	1	1	0.967214443	1	1	1	1	1	1	0.15	0.105859302	1	1	1	0.33699666	0.1	0.134370304	0.2	0.102826958	1	0.459101634			0.1	0.13492122	0.2	0.102880877					0.1	0.134986512	0.19	0.102634231	0.5	0.08263125			1	0.999999952
0.1	0.093344865	0.15	0.124286041	1	1	0.5	0.628653413	0.1	0.071921482	1	0.967214443	0.15	0.13330071	1	1	0.1	0.124757395	1	0.639650367	0.15	0.134777449	0.5	0.201582938	0.1	0.134370304	1	0.696729683	0.1	0.08823975			0.1	0.13492122	1	0.102880877					0.2	0.134986512	0.2	0.102634231	1	0.456869118			0.1	0.139916701
0.1	0.093344865	0.1	0.124286041	0.15	0.106867549	1	0.628653413	0.1	0.071921482	0.02	0.070888789	1	0.83098816	1	1	0.2	0.124757395	0.2	0.217843857	1	0.819651552	1	0.33699666	1	0.965230734	0.5	0.102826958	0.5	0.08823975			1	0.964690908	0.5	0.102880877					1	0.962786293	0.2	0.102634231	1	0.08263125			0.1	0.139916701
0.2	0.093344865	0.1	0.124286041	1	1	1	0.628653413	0.2	0.164558259	0.2	0.155015203	1	1	1	1	1	1	0.15	0.46934143	1	1	1	0.33699666	0.15	0.134370304	1	0.102826958	0.5	0.459101634			0.15	0.13492122	1	0.102880877					0.15	0.134986512	0.49	0.102634231	0.1	0.08263125			0.2	0.139916701
0.05	0.093344865	1	1	0.15	0.106867549	1	0.765598027	0.05	0.071921482	1	0.967214443	1	1	0.5	1	0.15	0.124757395	0.05	0.105859302	1	1	1	0.33699666	1	0.134370304	1	0.696729683	1	0.459101634			1	0.964690908	1	0.697376332					0.1	0.134986512	0.1	0.102634231	0.5	0.08263125			0.05	0.139916701
1	1	0.2	0.124286041	0.2	0.309372678	0.99	0.765598027	1	1	0.5	0.492534955	0.1	0.13330071	1	1	0.1	0.124757395	0.5	0.639650367	0.1	0.134777449	1	0.201582938	0.15	0.134370304	1	0.696729683	0.1	0.08823975			0.15	0.13492122	1	0.102880877					0.45	0.134986512	0.2	0.102634231	0.1	0.08263125			1	0.999999952
1	1	1	0.879938155	1	0.635848444	1	0.628653413	1	1	1	0.967214443	0.5	0.378074684	1	1	0.45	0.443976162	0.15	0.105859302	0.5	0.372079638	0.5	0.201582938	0.1	0.134370304	1	0.102826958	0.5	0.459101634			0.1	0.13492122	1	0.102880877					0.15	0.134986512	0.1	0.102634231	1	0.08263125			1	0.999999952
1	1	0.5	0.422925603	0.1	0.309372678	1	1	1	1	1	0.967214443	0.5	0.513728645	1	1	0.15	0.124757395	0.5	0.639650367	0.5	0.511269354	1	0.33699666	1	0.965230734	0.9	0.696729683	0.5	0.08823975			1	0.964690908	0.9	0.102880877					0.02	0.134986512	0.15	0.102634231	0.5	0.08263125			1	0.999999952
0.5	0.524658179	0.5	0.422925603	0.49	0.309372678	1	0.628653413	0.5	0.465373487	1	0.967214443	1	1	0.5	1	0.02	0.124757395	0.5	0.46934143	1	1	1	0.33699666	0.1	0.134370304	1	0.696729683	1	0.08823975			0.1	0.13492122	1	0.697376332					1	0.134986512	1	0.102634231	0.1	0.08263125			0.5	0.525561095
0.5	0.524658179	0.1	0.124286041	1	1	1	1	0.5	0.465373487	1	0.739012997	0.1	0.13330071	0.85	1	1	1	1	0.639650367	0.1	0.134777449	1	0.33699666	0.15	0.134370304	0.5	0.102826958	0.5	0.08823975			0.15	0.13492122	0.5	0.102880877					0.2	0.134986512	0.5	0.102634231	1	0.08263125			0.5	0.525561095
0.1	0.093344865	0.05	0.124286041	0.8	1	0.5	0.351015679	0.1	0.164558259	0.9	0.967214443	0.5	0.513728645	0.5	1	0.2	0.124757395	0.5	0.46934143	0.5	0.511269354	0.5	0.201582938	0.75	0.965230734	0.2	0.102826958	0.5	0.08823975			0.75	0.964690908	0.2	0.102880877					0.2	0.134986512	1	0.696454622	0.5	0.08263125			0.1	0.139916701
0.15	0.093344865	0.15	0.124286041	0.99	1	1	0.351015679	0.15	0.164558259	1	0.967214443	0.5	0.513728645	1	1	0.2	0.124757395	0.2	0.105859302	0.5	0.511269354	0.85	0.33699666	0.5	0.134370304	0.75	0.102826958	0.15	0.08823975			0.5	0.13492122	0.75	0.102880877					0.1	0.134986512	0.1	0.102634231	0.45	0.08263125			0.15	0.139916701
0.2	0.093344865	0.35	0.605743692	1	0.309372678	1	1	0.2	0.164558259	0.5	0.492534955	1	0.378074684	0.1	1	0.1	0.124757395	1	1	1	0.372079638	0.5	0.201582938	0.2	0.134370304	0.2	0.102826958	0.1	0.08823975			0.2	0.13492122	0.2	0.102880877					1	0.962786293	0.1	0.102634231	1	0.08263125			0.2	0.139916701
0.1	0.093344865	0.2	0.124286041	0.2	0.309372678	1	0.765598027	0.1	0.071921482	0.2	0.155015203	0.5	0.378074684	0.1	1	1	1	0.5	0.639650367	0.5	0.372079638	1	0.33699666	0.1	0.134370304	1	0.102826958	0.5	0.459101634			0.1	0.13492122	1	0.102880877					0.1	0.134986512	0.2	0.102634231	0.5	0.08263125			0.1	0.139916701
0.2	0.228146273	0.1	0.124286041	0.2	0.106867549	0.5	0.765598027	0.2	0.164558259	0.75	0.967214443	0.5	0.378074684	0.5	1	0.1	0.124757395	1	1	0.5	0.372079638	0.1	0.057718851	0.1	0.134370304	0.49	0.102826958	0.15	0.08823975			0.1	0.13492122	0.49	0.102880877					0.05	0.134986512	1	0.696454622	1	0.08263125			0.2	0.139916701
0.1	0.093344865	1	1	0.1	0.309372678	1	0.351015679	0.1	0.164558259	0.2	0.155015203	0.15	0.13330071	0.2	1	0.05	0.124757395	0.5	0.46934143	0.15	0.134777449	0.1	0.057718851	0.2	0.134370304	1	0.696729683	0.1	0.08823975			0.2	0.13492122	1	0.697376332					0.5	0.134986512	0.02	0.102634231	0.1	0.08263125			0.1	0.139916701
0.15	0.093344865	0.1	0.124286041	1	1	0.5	0.351015679	0.15	0.071921482	1	0.155015203	0.1	0.13330071	0.5	1	0.5	1	1	1	0.1	0.134777449	0.5	0.33699666	0.5	0.134370304	1	0.102826958	0.5	0.08823975			0.5	0.13492122	1	0.102880877					1	0.962786293	1	0.102634231	1	0.456869118			0.15	0.139916701
1	1	0.2	0.124286041	1	0.635848444	0.2	0.138717519	1	1	0.49	0.492534955	0.5	0.513728645	1	1	1	1	0.1	0.105859302	0.5	0.511269354	0.2	0.201582938	0.2	0.134370304	0.1	0.102826958	0.2	0.08823975			0.2	0.13492122	0.1	0.102880877					1	0.962786293	1	0.696454622	0.2	0.08263125			1	0.999999952
0.5	0.524658179	1	1	0.15	0.106867549	1	0.628653413	0.5	0.465373487	1	0.967214443	0.15	0.13330071	0.2	1	1	1	0.5	0.46934143	0.15	0.134777449	0.5	0.057718851	0.1	0.134370304	0.1	0.102826958	0.95	0.459101634			0.1	0.13492122	0.1	0.102880877					1	0.962786293	0.5	0.102634231	0.19	0.08263125			0.5	0.525561095
0.1	0.093344865	0.15	0.124286041	0.83	0.635848444	0.5	0.351015679	0.1	0.164558259	1	0.492534955	0.1	0.13330071	1	1	1	1	0.99	1	0.1	0.372079638	1	0.201582938	0.02	0.134370304	0.2	0.102826958	0.95	0.459101634			0.02	0.13492122	0.2	0.102880877					0.15	0.134986512	0.5	0.102634231	1	0.08263125			0.1	0.139916701
0.1	0.093344865	0.1	0.124286041	0.8	0.635848444	1	0.628653413	0.1	0.164558259	0.1	0.155015203	0.5	0.513728645	1	1	0.15	0.124757395	1	1	0.5	0.511269354	0.2	0.057718851	0.5	0.134370304	0.15	0.102826958	1	0.459101634			0.5	0.13492122	0.15	0.102880877					0.2	0.134986512	0.1	0.102634231	0.5	0.08263125			0.1	0.139916701
0.1	0.093344865	0.45	0.422925603	0.5	0.309372678	0.5	0.351015679	0.1	0.164558259	0.1	0.155015203	0.2	0.13330071	1	1	0.2	0.124757395	0.2	0.217843857	0.2	0.134777449	1	0.33699666	0.15	0.134370304	1	0.696729683	1	0.459101634			0.15	0.13492122	1	0.697376332					0.5	0.134986512	0.15	0.102634231	0.2	0.08263125			0.1	0.139916701
1	1	0.15	0.124286041	0.15	0.106867549	1	0.628653413	1	1	0.2	0.155015203	0.95	1	0.5	1	0.5	1	0.05	0.105859302	0.95	1	1	0.33699666	0.1	0.134370304	1	0.696729683	1	0.459101634			0.1	0.13492122	1	0.102880877					0.1	0.134986512	0.2	0.102634231	0.1	0.08263125			1	0.999999952
0.15	0.228146273	1	0.879938155	0.8	1	1	0.628653413	0.15	0.164558259	0.15	0.155015203	0.95	0.83098816	0.5	1	0.1	0.124757395	0.5	0.639650367	0.95	1	1	0.33699666	0.1	0.134370304	0.2	0.102826958	1	0.459101634			0.1	0.13492122	0.2	0.102880877					0.5	0.962786293	0.1	0.102634231	0.15	0.08263125			0.15	0.139916701
0.1	0.093344865	0.2	0.422925603	0.9	1	1	0.628653413	0.1	0.071921482	1	0.967214443	1	1	1	1	0.5	1	0.2	0.105859302	1	1	0.5	0.201582938	0.1	0.134370304	0.02	0.102826958	1	0.459101634			0.1	0.13492122	0.02	0.102880877					0.2	0.134986512	0.2	0.102634231	0.1	0.08263125			0.1	0.139916701
0.1	0.093344865	0.2	0.124286041	1	1	0.5	0.351015679	0.1	0.071921482	1	0.967214443	1	1	1	1	0.2	0.124757395	0.1	0.105859302	1	1	0.5	0.057718851	0.1	0.134370304	1	0.696729683	0.5	0.459101634			0.1	0.13492122	1	0.102880877					0.1	0.134986512	0.1	0.102634231	0.5	0.08263125			0.1	0.139916701
0.1	0.093344865	0.1	0.124286041	0.5	0.635848444	1	0.765598027	0.1	0.071921482	0.2	0.070888789	1	1	1	1	0.1	0.124757395	1	1	1	1	1	0.33699666	0.1	0.134370304	0.1	0.102826958	1	0.459101634			0.1	0.13492122	0.1	0.102880877					0.2	0.134986512	0.15	0.102634231	1	0.08263125			0.1	0.139916701
0.1	0.093344865	1	1	0.98	1	0.5	0.138717519	0.1	0.164558259	0.02	0.070888789	1	0.513728645	0.1	1	0.2	0.124757395	0.5	0.639650367	1	0.511269354	1	0.33699666	0.15	0.134370304	0.1	0.102826958	0.1	0.08823975			0.15	0.13492122	0.1	0.102880877					0.2	0.134986512	1	0.102634231	0.5	0.08263125			0.1	0.139916701
0.2	0.228146273	0.1	0.124286041	1	1	1	1	0.2	0.164558259	1	0.967214443	1	1	1	1	0.2	0.124757395	0.99	1	1	1	1	0.33699666	1	0.965230734	0.1	0.102826958	1	0.459101634			1	0.964690908	0.1	0.102880877					0.2	0.134986512	0.5	0.102634231	1	0.08263125			0.2	0.139916701
0.1	0.093344865	0.05	0.124286041	0.17	0.309372678	0.1	0.138717519	0.1	0.071921482	0.1	0.070888789	0.5	0.513728645	1	1	0.2	0.124757395	1	0.639650367	0.5	0.511269354	0.1	0.33699666	0.5	0.134370304	0.8	0.696729683	0.15	0.08823975			0.5	0.13492122	0.8	0.102880877					1	0.962786293	0.1	0.102634231	1	0.08263125			0.1	0.139916701
0.5	0.524658179	0.5	0.605743692	1	1	1	0.765598027	0.5	0.465373487	0.1	0.070888789	1	1	1	1	1	1	0.5	0.639650367	1	1	1	0.201582938	0.1	0.134370304	0.15	0.102826958	0.5	0.459101634			0.1	0.13492122	0.15	0.102880877					0.15	0.134986512	0.1	0.102634231	1	0.08263125			0.5	0.525561095
0.5	0.524658179	1	0.879938155	0.1	0.106867549	1	0.628653413	0.5	0.465373487	0.1	0.070888789	0.1	0.13330071	1	1	0.15	0.124757395	1	1	0.1	0.134777449	1	0.33699666	0.1	0.134370304	0.15	0.102826958	1	0.459101634			0.1	0.13492122	0.15	0.102880877					0.15	0.134986512	1	0.696454622	1	0.08263125			0.5	0.999999952
0.1	0.093344865	1	1	0.98	0.635848444	1	0.765598027	0.1	0.071921482	0.8	0.967214443	1	1	0.5	1	0.15	0.124757395	0.2	0.217843857	1	1	1	0.201582938	0.5	0.134370304	0.2	0.102826958	1	0.459101634			0.5	0.13492122	0.2	0.102880877					0.1	0.134986512	0.15	0.102634231	0.49	0.08263125			0.1	0.139916701
0.5	0.524658179	1	1	0.05	0.106867549	0.2	0.138717519	0.5	0.465373487	0.15	0.155015203	0.15	0.13330071	1	1	0.1	0.124757395	0.95	1	0.15	0.134777449	1	0.33699666	1	0.965230734	0.5	0.102826958	0.95	0.459101634			1	0.13492122	0.5	0.102880877					0.5	0.134986512	0.1	0.102634231					0.5	0.525561095
0.1	0.093344865	0.15	0.124286041	0.5	1	1	0.628653413	0.1	0.164558259	0.15	0.155015203	0.5	0.83098816	0.1	1	0.5	0.443976162	0.5	0.46934143	0.5	0.511269354	0.5	0.201582938	1	0.965230734	0.5	0.102826958	0.5	0.459101634			1	0.964690908	0.5	0.102880877					0.1	0.134986512	0.1	0.102634231					0.1	0.139916701
0.1	0.093344865	0.2	0.124286041	1	1	0.5	0.351015679	0.1	0.071921482	0.2	0.155015203	1	0.83098816	0.1	1	0.1	0.124757395	0.15	0.105859302	1	1	1	0.33699666	0.05	0.134370304	0.9	0.102826958	0.1	0.08823975			0.05	0.13492122	0.9	0.102880877					0.1	0.134986512	0.2	0.102634231					0.1	0.139916701
0.5	1	0.5	0.879938155	1	1	1	1	0.5	1	0.5	0.370031238	1	0.83098816	1	1	0.1	0.124757395	1	1	1	0.819651552	0.1	0.057718851	0.1	0.134370304	0.1	0.102826958	0.5	0.08823975			0.1	0.13492122	0.1	0.102880877					0.05	0.134986512	0.1	0.102634231					0.5	0.999999952
0.1	0.093344865	0.1	0.124286041	1	1	0.5	0.138717519	0.1	0.071921482	0.5	0.739012997	0.95	1	1	1	0.05	0.124757395	1	0.639650367	0.95	1	0.1	0.057718851	0.1	0.134370304	1	0.696729683	1	0.459101634			0.1	0.13492122	1	0.697376332					1	0.134986512	0.5	0.102634231					0.1	0.139916701
0.2	0.228146273	0.5	0.879938155	1	1	1	0.628653413	0.2	0.164558259	0.9	0.967214443	0.5	0.83098816	1	1	1	1	0.9	1	0.5	0.819651552	1	0.201582938	0.5	0.134370304	0.2	0.102826958	1	0.459101634			0.5	0.13492122	0.2	0.102880877					0.1	0.134986512	0.5	0.102634231					0.2	0.139916701
1	0.524658179	0.2	0.124286041	0.2	0.309372678	1	0.351015679	1	0.465373487	0.1	0.070888789	0.1	0.13330071	0.1	1	0.1	0.124757395	1	1	0.1	0.134777449	1	0.201582938	0.1	0.134370304	0.5	0.102826958	1	0.459101634			0.1	0.13492122	0.5	0.102880877					1	0.962786293	0.1	0.102634231					1	0.999999952
0.7	1	0.1	0.124286041	0.5	0.635848444	1	0.765598027	0.7	1	1	0.967214443	0.5	0.378074684	0.15	1	1	1	0.15	0.105859302	0.5	0.372079638	1	0.33699666	0.2	0.134370304	0.1	0.102826958	0.1	0.08823975			0.2	0.13492122	0.1	0.102880877					0.1	0.134986512	0.5	0.102634231					0.7	0.999999952
0.5	0.524658179	0.2	0.124286041	0.5	0.309372678	1	0.628653413	0.5	0.465373487	0.2	0.155015203	1	1	0.75	1	0.1	0.124757395	0.5	0.639650367	1	1	0.1	0.057718851	0.1	0.134370304	0.1	0.102826958	0.15	0.08823975			0.1	0.13492122	0.1	0.102880877					0.5	0.134986512	0.1	0.102634231					0.5	0.525561095
0.5	1	0.2	0.124286041	0.05	0.106867549	1	0.765598027	0.5	0.465373487	0.5	0.370031238	1	1	0.5	1	0.5	0.443976162	0.1	0.105859302	1	1	0.15	0.057718851	0.1	0.134370304	1	0.696729683	0.45	0.08823975			0.1	0.13492122	1	0.697376332					1	0.962786293	0.5	0.102634231					0.5	0.525561095
0.5	0.524658179	0.2	0.124286041	1	1	0.5	0.628653413	0.5	0.465373487	0.1	0.070888789	1	0.83098816	0.2	1	1	1	0.1	0.105859302	1	1	0.75	0.33699666	1	0.965230734	0.15	0.102826958	0.1	0.08823975			1	0.964690908	0.15	0.102880877					1	0.134986512	0.1	0.102634231					0.5	0.525561095
1	1	1	1	0.2	0.106867549	1	1	1	1	0.1	0.070888789	0.1	0.13330071	0.2	1	1	1	0.2	0.46934143	0.1	0.134777449	0.5	0.201582938	0.1	0.134370304	0.2	0.102826958	1	0.459101634			0.1	0.13492122	0.2	0.102880877					0.1	0.134986512	0.2	0.102634231					1	0.999999952
0.19	0.228146273	0.15	0.422925603	1	1	1	1	0.19	0.164558259	1	0.967214443	0.15	0.378074684	0.5	1	0.1	0.124757395	0.1	0.105859302	0.15	0.372079638	0.2	0.057718851	1	0.965230734	0.1	0.102826958	1	0.459101634			1	0.964690908	0.1	0.102880877					0.1	0.134986512	1	0.102634231					0.19	0.139916701
0.1	0.093344865	0.15	0.124286041	0.15	0.106867549	1	0.628653413	0.1	0.071921482	0.15	0.155015203	0.45	0.378074684	0.5	1	0.1	0.124757395	0.2	0.105859302	0.45	0.372079638	0.2	0.057718851	1	0.134370304	0.1	0.102826958	1	0.459101634			1	0.13492122	0.1	0.102880877					1	0.962786293	0.7	0.102634231					0.1	0.139916701
1	1	0.1	0.124286041	1	1	1	0.628653413	1	1	0.2	0.155015203	0.1	0.13330071	0.1	1	1	1	1	1	0.1	0.134777449	0.5	0.201582938	1	0.965230734	0.1	0.102826958	0.5	0.459101634			1	0.964690908	0.1	0.102880877					0.15	0.134986512	0.5	0.102634231					1	0.999999952
0.1	0.093344865	0.1	0.124286041	1	0.635848444	0.5	0.351015679	0.1	0.164558259	0.1	0.070888789	1	1	1	1	0.15	0.124757395	0.2	0.217843857	1	1	0.5	0.201582938	0.2	0.134370304	0.1	0.102826958	1	0.459101634			0.2	0.13492122	0.1	0.102880877					0.1	0.134986512	0.5	0.102634231					0.1	0.139916701
1	1	0.1	0.124286041	1	1	1	0.351015679	1	1	0.1	0.155015203	1	0.378074684	0.5	1	0.1	0.124757395	0.1	0.105859302	1	1	0.1	0.057718851	0.2	0.134370304	0.2	0.102826958	0.5	0.08823975			0.2	0.13492122	0.2	0.102880877					0.5	0.134986512	0.5	0.102634231					1	0.999999952
0.1	0.228146273	1	0.879938155	0.1	0.106867549	1	0.628653413	0.1	0.164558259	0.1	0.070888789	1	1	1	1	0.5	0.443976162	1	1	1	1	1	0.201582938	0.2	0.134370304	1	0.696729683	0.5	0.08823975			0.2	0.13492122	1	0.102880877					1	0.134986512	1	0.696454622					0.1	0.139916701
0.1	0.228146273	1	1	0.1	0.106867549	1	1	0.1	0.164558259	0.1	0.070888789	0.5	0.513728645	1	1	1	1	0.1	0.105859302	0.5	0.511269354	0.5	0.33699666	1	0.965230734	0.1	0.102826958	1	0.459101634			1	0.964690908	0.1	0.102880877					0.5	0.134986512	0.19	0.102634231					0.1	0.139916701
1	1	0.1	0.124286041	1	1	0.5	0.351015679	1	0.811014895	0.2	0.155015203	1	1	0.5	1	0.5	0.443976162	1	1	1	1	1	0.33699666	0.15	0.134370304	0.1	0.102826958	0.15	0.08823975			0.15	0.13492122	0.1	0.102880877					0.5	0.134986512	0.1	0.102634231					1	0.999999952
0.5	0.524658179	0.5	0.422925603	0.1	0.106867549	0.85	0.765598027	0.5	0.465373487	1	0.967214443	0.5	0.513728645	0.2	1	0.5	0.443976162	1	1	0.5	0.511269354	1	0.201582938	0.1	0.134370304	0.15	0.102826958	0.15	0.08823975			0.1	0.13492122	0.15	0.102880877					0.1	0.134986512	1	0.696454622					0.5	0.525561095
0.2	0.093344865	1	1	0.1	0.106867549	0.5	0.351015679	0.2	0.164558259	0.1	0.155015203	0.5	0.13330071	1	1	0.1	0.124757395	0.1	0.105859302	0.5	0.134777449	0.5	0.201582938	1	0.134370304	0.5	0.102826958	0.2	0.08823975			1	0.13492122	0.5	0.102880877					1	0.134986512	1	0.696454622					0.2	0.139916701
0.1	0.093344865	1	0.879938155	0.8	0.635848444	1	0.765598027	0.1	0.164558259	0.1	0.070888789	1	1	1	1	1	1	0.2	0.217843857	1	1	0.2	0.057718851	0.1	0.134370304	1	0.696729683	0.8	0.459101634			0.1	0.13492122	1	0.102880877					0.1	0.134986512	0.1	0.102634231					0.1	0.139916701
0.1	0.093344865	0.1	0.124286041	1	1	0.1	0.138717519	0.1	0.071921482	0.15	0.155015203	0.15	0.513728645	1	1	0.1	0.124757395	0.5	0.46934143	0.15	0.511269354	1	0.33699666	1	0.965230734	0.15	0.102826958	1	0.459101634			1	0.964690908	0.15	0.102880877					0.5	0.134986512	1	0.102634231					0.1	0.139916701
1	1	0.1	0.124286041	0.1	0.106867549	0.1	0.138717519	1	1	0.5	0.492534955	0.15	0.13330071	1	1	0.5	1	0.15	0.217843857	0.15	0.134777449	1	0.33699666	1	0.134370304	0.15	0.102826958	0.5	0.08823975			1	0.13492122	0.15	0.102880877					1	0.962786293	0.5	0.102634231					1	0.999999952
0.5	0.524658179	1	1	0.1	0.106867549	0.5	0.628653413	0.5	0.811014895	1	0.967214443	0.2	0.378074684	0.2	1	1	1	0.1	0.105859302	0.2	0.372079638	1	0.201582938	0.5	0.134370304	1	0.696729683	1	0.459101634			0.5	0.13492122	1	0.697376332					0.1	0.134986512	1	0.102634231					0.5	0.525561095
1	1	0.15	0.124286041	1	0.635848444	0.2	0.351015679	1	1	0.15	0.155015203	0.8	0.83098816	0.2	1	0.1	0.124757395	0.95	1	0.8	0.819651552	1	0.33699666	0.1	0.134370304	0.1	0.102826958	0.15	0.08823975			0.1	0.13492122	0.1	0.102880877					0.15	0.134986512	0.5	0.102634231					1	0.999999952
0.2	0.228146273	0.1	0.124286041	0.5	0.309372678	0.5	0.138717519	0.2	0.164558259	0.15	0.155015203	1	0.513728645	1	1	0.15	0.124757395	0.2	0.105859302	1	0.511269354	0.2	0.201582938	0.9	0.965230734	0.5	0.102826958	0.15	0.08823975			0.9	0.964690908	0.5	0.102880877					0.5	0.134986512	1	0.696454622					0.2	0.139916701
0.02	0.093344865	0.5	0.422925603	0.2	0.309372678	1	0.765598027	0.02	0.071921482	1	0.967214443	0.5	0.378074684	1	1	0.5	0.443976162	0.1	0.105859302	0.5	0.372079638	0.2	0.057718851	0.1	0.134370304	0.1	0.102826958	1	0.459101634			0.1	0.13492122	0.1	0.102880877					1	0.962786293	0.2	0.102634231					0.02	0.139916701
0.49	0.524658179	1	0.879938155	1	1	0.2	0.138717519	0.49	0.465373487	0.1	0.070888789	1	1	1	1	1	1	1	1	1	0.511269354	1	0.33699666	0.5	0.134370304	1	0.696729683	1	0.459101634			0.5	0.13492122	1	0.697376332					0.1	0.134986512	0.49	0.102634231					0.49	0.525561095
0.1	0.093344865	0.1	0.124286041	0.8	1	1	1	0.1	0.071921482	0.5	0.492534955	0.15	0.13330071	0.5	1	0.1	0.124757395	0.5	0.217843857	0.15	0.134777449	1	0.33699666	0.1	0.134370304	0.5	0.102826958	1	0.459101634			0.1	0.13492122	0.5	0.102880877					0.2	0.134986512	1	0.696454622					0.1	0.139916701
1	1	0.5	0.422925603	0.01	0.106867549	1	1	1	1	0.1	0.155015203	0.15	0.13330071	0.9	1	0.2	0.124757395	1	0.639650367	0.15	0.134777449	1	0.33699666	0.2	0.134370304	0.1	0.102826958	0.1	0.08823975			0.2	0.13492122	0.1	0.102880877					0.1	0.134986512	0.35	0.102634231					1	0.999999952
0.1	0.093344865	0.5	0.605743692	0.1	0.106867549	1	0.765598027	0.1	0.071921482	1	0.967214443	1	0.513728645	0.5	1	0.1	0.124757395	0.2	0.217843857	1	0.511269354	0.5	0.33699666	0.5	0.134370304	0.1	0.102826958	1	0.459101634			0.5	0.13492122	0.1	0.102880877					0.15	0.134986512	0.2	0.102634231					0.1	0.139916701
0.35	0.228146273	0.1	0.124286041	0.99	1	0.5	0.351015679	0.35	0.164558259	0.5	0.492534955	1	1	0.5	1	0.15	0.124757395	0.5	0.639650367	1	1	0.9	0.33699666	0.15	0.134370304	1	0.696729683	0.2	0.08823975			0.15	0.13492122	1	0.102880877					0.15	0.134986512	1	0.102634231					0.35	0.139916701
0.2	0.228146273	1	0.879938155	1	1	0.5	0.351015679	0.2	0.164558259	0.1	0.070888789	1	1	0.99	1	0.15	0.124757395	0.5	0.46934143	1	1	0.5	0.201582938	0.99	0.965230734	0.5	0.102826958	1	0.459101634			0.99	0.964690908	0.5	0.102880877					1	0.962786293	0.1	0.102634231					0.2	0.139916701
1	1	0.1	0.124286041	1	1	1	0.765598027	1	1	0.1	0.070888789	0.1	0.378074684	1	1	1	1	0.1	0.105859302	0.1	0.372079638	0.5	0.201582938	0.2	0.134370304	0.45	0.102826958	0.5	0.08823975			0.2	0.13492122	0.45	0.102880877					0.15	0.134986512	0.2	0.102634231					1	0.999999952
0.1	0.093344865	0.5	0.422925603	0.1	0.106867549	1	0.765598027	0.1	0.071921482	1	0.967214443	1	0.83098816	0.5	1	0.15	0.124757395	1	1	1	0.819651552	0.99	0.33699666	1	0.134370304	1	0.696729683	0.85	0.459101634			1	0.13492122	1	0.697376332					0.5	0.134986512	1	0.696454622					0.1	0.139916701
0.2	0.228146273	1	1	0.1	0.106867549	1	0.628653413	0.2	0.164558259	0.5	0.155015203	0.2	0.13330071	0.1	1	0.5	0.443976162	0.2	0.105859302	0.2	0.134777449	1	0.201582938	0.1	0.134370304	0.5	0.102826958	1	0.459101634			0.1	0.13492122	0.5	0.102880877					0.15	0.134986512	0.15	0.102634231					0.2	0.139916701
1	1	0.1	0.124286041	0.2	0.309372678	0.1	0.628653413	1	1	0.45	0.492534955	1	1	0.5	1	0.15	0.124757395	0.15	0.217843857	1	1	0.5	0.201582938	0.5	0.134370304	1	0.102826958	0.5	0.459101634			0.5	0.13492122	1	0.697376332					0.1	0.134986512	1	0.696454622					1	0.999999952
0.05	0.093344865	0.15	0.124286041	0.2	0.309372678	1	0.765598027	0.05	0.071921482	1	0.967214443	0.5	0.378074684	0.5	1	0.1	0.443976162	0.15	0.105859302	0.5	0.511269354	0.1	0.057718851	0.1	0.134370304	0.1	0.102826958	1	0.459101634			0.1	0.13492122	0.1	0.102880877					0.1	0.134986512	0.1	0.102634231					0.05	0.139916701
0.15	0.093344865	0.5	0.422925603	0.1	0.106867549	1	1	0.15	0.071921482	0.5	0.370031238	0.85	1	0.1	1	0.1	0.124757395	1	1	0.85	1	0.5	0.201582938	0.1	0.134370304	1	0.696729683	1	0.459101634			0.1	0.13492122	1	0.697376332					0.1	0.134986512	1	0.696454622					0.15	0.139916701
1	1	1	1	0.2	0.309372678	1	0.628653413	1	1	1	0.370031238	1	1	0.15	1	0.1	0.124757395	0.95	1	1	1	0.5	0.201582938	0.5	0.134370304	0.2	0.102826958	0.5	0.08823975			0.5	0.13492122	0.2	0.102880877					0.5	0.134986512	0.19	0.102634231					1	0.999999952
0.1	0.093344865	0.1	0.124286041	0.2	0.309372678	1	0.765598027	0.1	0.164558259	0.1	0.070888789	0.5	0.513728645	1	1	0.5	0.443976162	1	1	0.5	0.511269354	0.1	0.201582938	0.2	0.134370304	0.2	0.102826958	0.5	0.08823975			0.2	0.13492122	0.2	0.102880877					0.5	0.134986512	0.5	0.102634231					0.1	0.139916701
1	0.228146273	0.2	0.124286041	0.1	0.106867549	0.5	0.628653413	1	0.465373487	1	0.967214443	1	0.83098816	0.2	1	0.5	0.443976162	1	1	1	1	1	0.201582938	0.5	0.134370304	0.19	0.102826958	0.15	0.08823975			0.5	0.13492122	0.19	0.102880877					0.15	0.134986512	0.1	0.102634231					1	0.999999952
0.19	0.228146273	0.1	0.124286041	0.02	0.106867549	1	1	0.19	0.164558259	0.2	0.155015203	1	1	1	1	0.15	0.124757395	0.15	0.217843857	1	1	0.15	0.057718851	0.1	0.134370304	1	0.696729683	0.15	0.08823975			0.1	0.13492122	1	0.102880877					1	0.134986512	0.5	0.102634231					0.19	0.139916701
0.5	0.524658179	0.15	0.124286041	1	1	0.1	0.138717519	0.5	0.465373487	0.2	0.370031238	0.5	0.378074684	0.5	1	1	1	0.15	0.105859302	0.5	0.372079638	1	0.33699666	1	0.965230734	0.5	0.102826958	1	0.459101634			1	0.964690908	0.5	0.102880877					0.2	0.134986512	0.2	0.102634231					0.5	0.525561095
0.1	0.093344865	0.15	0.124286041	1	1	0.1	0.138717519	0.1	0.071921482	0.19	0.070888789	0.5	0.13330071	0.5	1	0.2	0.124757395	0.1	0.105859302	0.5	0.134777449	0.2	0.057718851	0.15	0.134370304	0.2	0.102826958	1	0.459101634			0.15	0.13492122	0.2	0.102880877					0.15	0.134986512	1	0.102634231					0.1	0.139916701
0.5	0.524658179	1	0.879938155	0.5	0.309372678	1	0.765598027	0.5	0.465373487	1	0.967214443	0.15	0.13330071	0.1	1	0.15	0.443976162	1	1	0.15	0.134777449	1	0.33699666	0.1	0.134370304	0.15	0.102826958	0.2	0.08823975			0.1	0.13492122	0.15	0.102880877					0.05	0.134986512	0.5	0.102634231					0.5	0.525561095
0.1	0.093344865	0.15	0.124286041	0.15	0.106867549	1	0.765598027	0.1	0.071921482	0.5	0.492534955	0.15	0.13330071	1	1	0.05	0.124757395	0.1	0.105859302	0.15	0.134777449	0.5	0.201582938	0.1	0.134370304	0.1	0.102826958	0.9	0.459101634			0.1	0.13492122	0.1	0.102880877					0.5	0.134986512	1	0.102634231					0.1	0.139916701
0.2	0.228146273	0.5	0.422925603	0.99	1	1	0.765598027	0.2	0.164558259	0.2	0.155015203	1	1	0.2	1	0.5	0.443976162	1	1	1	1	0.5	0.201582938	1	0.965230734	0.15	0.102826958	1	0.459101634			1	0.964690908	0.15	0.102880877					0.2	0.134986512	0.15	0.102634231					0.2	0.139916701
1	1	0.15	0.124286041	1	1	0.1	0.138717519	1	1	0.15	0.155015203	1	1	1	1	0.2	0.443976162	0.8	0.639650367	1	1	0.35	0.201582938	0.2	0.134370304	0.15	0.102826958	1	0.459101634			0.2	0.13492122	0.15	0.102880877					0.15	0.134986512	1	0.696454622					1	0.999999952
0.5	0.524658179	0.1	0.422925603	0.2	0.309372678	0.15	0.138717519	0.5	0.465373487	0.1	0.155015203	0.2	0.13330071	0.1	1	0.15	0.124757395	1	1	0.2	0.134777449	0.1	0.057718851	1	0.134370304	0.1	0.102826958	0.5	0.459101634			1	0.13492122	0.1	0.102880877					0.1	0.134986512	0.2	0.102634231					0.5	0.525561095
1	1	0.1	0.124286041	0.02	0.106867549	0.75	0.628653413	1	1	0.15	0.155015203	0.9	0.83098816	0.45	1	0.1	0.124757395	1	1	0.9	0.819651552	1	0.33699666	0.5	0.134370304	0.15	0.102826958	0.9	0.459101634			0.5	0.13492122	0.15	0.102880877					0.5	0.134986512	1	0.102634231					1	0.999999952
0.15	0.228146273	0.5	0.124286041	0.1	0.106867549	0.5	0.628653413	0.15	0.164558259	0.15	0.070888789	1	1	0.15	1	0.5	1	1	1	1	1	0.2	0.057718851	0.5	0.134370304	0.1	0.102826958	1	0.459101634			0.5	0.13492122	0.1	0.102880877					0.5	0.134986512	1	0.696454622					0.15	0.139916701
1	1	0.5	0.422925603	0.5	0.635848444	0.2	0.138717519	1	1	0.1	0.070888789	1	0.513728645	1	1	0.5	0.443976162	1	1	1	0.511269354	1	0.201582938	0.1	0.134370304	0.5	0.102826958	0.5	0.08823975			0.1	0.13492122	0.5	0.102880877					1	0.134986512	0.02	0.102634231					1	0.999999952
0.2	0.228146273	0.15	0.124286041	0.15	0.106867549	0.2	0.351015679	0.2	0.164558259	0.15	0.155015203	0.5	1	1	1	1	1	0.5	0.46934143	0.5	1	0.1	0.057718851	0.05	0.134370304	1	0.696729683	0.5	0.459101634			0.05	0.13492122	1	0.102880877					0.5	0.134986512	0.2	0.102634231					0.2	0.139916701
1	1	1	0.879938155	1	1	0.5	0.351015679	1	1	0.1	0.070888789	0.9	1	1	1	0.5	0.443976162	0.8	0.639650367	0.9	1	0.45	0.201582938	0.15	0.134370304	0.5	0.102826958	1	0.459101634			0.15	0.13492122	0.5	0.102880877					0.2	0.134986512	1	0.102634231					1	0.999999952
1	1	0.2	0.124286041	0.1	0.106867549	0.5	0.628653413	1	1	0.5	0.370031238	1	0.513728645	1	1	0.2	0.124757395	1	1	1	0.511269354	0.15	0.057718851	0.35	0.134370304	1	0.696729683	0.2	0.08823975			0.35	0.13492122	1	0.697376332					1	0.134986512	0.5	0.102634231					1	0.999999952
0.05	0.093344865	0.15	0.422925603	0.15	0.106867549	0.1	0.138717519	0.05	0.071921482	1	0.967214443	0.5	0.378074684	1	1	1	1	0.1	0.105859302	0.5	0.372079638	1	0.201582938	0.2	0.134370304	1	0.696729683	0.1	0.08823975			0.2	0.13492122	1	0.102880877					0.5	0.134986512	1	0.102634231					0.05	0.139916701
0.2	0.228146273	0.05	0.124286041	0.2	0.309372678	1	0.628653413	0.2	0.164558259	0.5	0.492534955	0.5	0.513728645	0.5	1	0.5	0.443976162	0.1	0.105859302	0.5	0.511269354	1	0.33699666	0.1	0.134370304	1	0.696729683	0.5	0.459101634			0.1	0.13492122	1	0.697376332					0.1	0.134986512	1	0.696454622					0.2	0.139916701
1	1	0.5	0.422925603	1	1	0.5	0.628653413	1	1	1	0.967214443	1	1	0.5	1	0.1	0.124757395	0.2	0.217843857	1	1	1	0.201582938	1	0.965230734	1	0.102826958	1	0.459101634			1	0.964690908	1	0.102880877					1	0.962786293	1	0.102634231					1	0.999999952
0.5	0.524658179	0.15	0.124286041	0.1	0.106867549	1	0.628653413	0.5	0.465373487	1	0.967214443	0.2	0.13330071	0.2	1	1	1	0.2	0.105859302	0.2	0.134777449	1	0.33699666	0.1	0.134370304	0.05	0.102826958	0.1	0.08823975			0.1	0.13492122	0.05	0.102880877					0.5	0.134986512	1	0.102634231					0.5	0.525561095
1	1	0.5	0.422925603	1	0.309372678	1	0.765598027	1	0.811014895	1	0.739012997	0.1	0.13330071	1	1	0.5	0.443976162	0.1	0.217843857	0.1	0.134777449	1	0.201582938	0.2	0.134370304	0.49	0.102826958	1	0.459101634			0.2	0.13492122	0.49	0.102880877					1	0.962786293	0.9	0.102634231					1	0.999999952
0.15	0.228146273	0.5	0.422925603	0.5	0.635848444	0.5	0.628653413	0.15	0.164558259	1	0.370031238	0.5	0.513728645	1	1	1	1	0.2	0.217843857	0.5	0.511269354	0.5	0.33699666	1	0.965230734	0.5	0.10961473	0.1	0.08823975			1	0.964690908	0.5	0.691683291					0.1	0.134986512	1	0.696454622					0.15	0.139916701
1	1	1	0.605743692	1	0.635848444	0.2	0.138717519	1	1	0.05	0.070888789	1	0.513728645	1	1	0.1	0.124757395	0.95	0.639650367	1	0.511269354	0.5	0.33699666	0.15	0.134370304	1	0.10961473	0.15	0.08823975			0.15	0.13492122	1	0.109859879					0.5	0.134986512	0.5	0.102634231					1	0.999999952
1	1	0.5	0.422925603	1	1	1	0.765598027	1	1	0.49	0.370031238	0.1	0.13330071	0.5	1	0.5	0.443976162	1	1	0.1	0.134777449	0.2	0.057718851	0.1	0.134370304	1	0.10961473	0.1	0.08823975			0.1	0.13492122	1	0.109859879					0.99	0.962786293	0.2	0.102634231					1	0.999999952
1	1	0.2	0.124286041	1	1	1	1	1	0.811014895	0.5	0.668606166	1	1	1	1	0.99	1	0.1	0.105859302	1	1	1	0.201582938	0.45	0.134370304	0.5	0.10961473	1	0.459101634			0.45	0.13492122	0.5	0.109859879					1	0.962786293	0.75	0.102634231					1	0.999999952
0.9	1	1	1	0.99	0.635848444	1	0.765598027	0.9	1	1	1	0.1	0.13330071	1	1	1	1	0.1	0.105859302	0.1	0.134777449	1	0.201582938	0.15	0.134370304	0.5	0.10961473	0.2	0.08823975			0.15	0.13492122	0.5	0.109859879					0.2	0.134986512	0.2	0.102634231					0.9	0.999999952
1	1	0.5	0.422925603	0.1	0.106867549	1	0.628653413	1	1	1	0.89214296	0.15	0.13330071	1	1	0.2	0.124757395	0.5	0.46934143	0.15	0.134777449	1	0.201582938	0.02	0.134370304	0.2	0.10961473	1	0.459101634			0.02	0.13492122	0.2	0.109859879					0.05	0.134986512	1	0.102634231					1	0.999999952
0.15	0.228146273	1	1	1	1	0.2	0.138717519	0.15	0.164558259	0.5	0.429689759	0.1	0.13330071	0.15	1	0.05	0.124757395	0.15	0.105859302	0.1	0.134777449	0.5	0.201582938	1	0.134370304	1	0.69243805	1	0.459101634			1	0.13492122	1	0.109859879					0.5	0.134986512	0.49	0.102634231					0.15	0.139916701
0.5	0.228146273	0.5	0.422925603	0.1	0.106867549	0.2	0.138717519	0.5	0.465373487	0.5	0.429689759	1	0.83098816	1	1	0.5	0.443976162	0.5	0.46934143	1	1	1	0.33699666	0.2	0.134370304	0.15	0.10961473	0.5	0.459101634			0.2	0.13492122	0.15	0.109859879					0.2	0.134986512	1	0.696454622					0.5	0.139916701
0.2	0.093344865	1	0.879938155	0.5	0.635848444	1	1	0.2	0.164558259	0.2	0.168414019	0.2	0.13330071	0.5	1	0.2	0.124757395	1	1	0.2	0.134777449	1	0.33699666	0.2	0.134370304	0.05	0.10961473	0.5	0.459101634			0.2	0.13492122	0.05	0.109859879					0.1	0.134986512	1	0.102634231					0.2	0.139916701
0.1	0.093344865	0.1	0.124286041	0.2	0.106867549	1	1	0.1	0.071921482	1	1	1	0.83098816	0.5	1	0.1	0.124757395	0.1	0.105859302	1	1	1	0.201582938	0.1	0.134370304	0.2	0.10961473	1	0.459101634			0.1	0.13492122	0.2	0.109859879					1	0.134986512	0.1	0.102634231					0.1	0.139916701
0.75	1	0.5	0.422925603	0.5	0.635848444	1	1	0.75	1	0.15	0.088991948	1	0.83098816	1	1	1	1	1	1	1	1	0.15	0.057718851	1	0.965230734	0.5	0.10961473	0.15	0.08823975			1	0.964690908	0.5	0.109859879					0.5	0.134986512	0.1	0.102634231					0.75	0.999999952
0.2	0.093344865	0.99	1	0.15	0.106867549	0.5	0.628653413	0.2	0.164558259	0.05	0.088991948	0.5	0.513728645	0.1	1	0.5	0.443976162	0.99	1	0.5	0.511269354	1	0.201582938	0.1	0.134370304	0.5	0.10961473	0.2	0.08823975			0.1	0.13492122	0.5	0.109859879					0.99	0.962786293	0.2	0.102634231					0.2	0.139916701
1	0.228146273	1	1	1	1	0.9	0.628653413	1	0.164558259	0.2	0.168414019	0.5	0.513728645	0.5	1	0.99	1	0.15	0.105859302	0.5	0.511269354	0.5	0.201582938	0.05	0.134370304	1	0.10961473	0.15	0.08823975			0.05	0.13492122	1	0.109859879					1	0.134986512	0.15	0.102634231					1	0.139916701
0.1	0.093344865	0.2	0.124286041	0.2	0.309372678	0.5	0.628653413	0.1	0.164558259	0.5	0.429689759	1	1	1	1	1	1	0.1	0.066478302	1	1	0.5	0.201582938	0.5	0.134370304	0.5	0.10961473	0.5	0.08823975			0.5	0.13492122	0.5	0.109859879					0.5	0.134986512	1	0.696454622					0.1	0.139916701
0.49	0.524658179	0.05	0.124286041	1	1	0.5	0.628653413	0.49	0.465373487	0.5	0.429689759	0.15	0.13330071	0.5	1	0.5	0.443976162	0.5	0.466394204	0.15	0.134777449	1	0.201582938	1	0.965230734	1	0.10961473	1	0.459101634			1	0.964690908	1	0.109859879					1	0.962786293	1	0.102634231					0.49	0.525561095
1	1	0.5	0.422925603	1	1	0.99	0.765598027	1	1	1	0.429689759	0.2	0.13330071	1	1	1	1	0.5	0.466394204	0.2	0.134777449	0.1	0.057718851	1	0.965230734	0.1	0.10961473	1	0.459101634			1	0.964690908	0.1	0.109859879					0.2	0.134986512	0.2	0.102634231					1	0.999999952
1	0.524658179	0.2	0.124286041	0.02	0.106867549	1	0.628653413	1	0.465373487	0.5	0.429689759	0.15	0.13330071	0.1	1	0.2	0.124757395	1	1	0.15	0.134777449	0.5	0.201582938	1	0.965230734	1	0.10961473	1	0.459101634			1	0.964690908	1	0.109859879					0.95	0.134986512	0.02	0.102634231					1	0.525561095
0.1	0.228146273	0.1	0.124286041	1	1	0.5	0.138717519	0.1	0.164558259	1	1	0.5	0.378074684	0.15	1	0.95	1	0.1	0.137332888	0.5	0.372079638	1	0.201582938	0.15	0.134370304	0.1	0.10961473	0.9	0.459101634			0.15	0.13492122	0.1	0.109859879					0.5	0.134986512	1	0.102634231					0.1	0.139916701
0.1	0.093344865	1	0.879938155	0.19	0.309372678	0.1	0.138717519	0.1	0.071921482	0.1	0.088991948	1	0.378074684	1	1	0.5	0.443976162	0.1	0.066478302	1	0.372079638	0.5	0.057718851	0.2	0.134370304	0.5	0.10961473	0.5	0.08823975			0.2	0.13492122	0.5	0.109859879					0.15	0.134986512	0.1	0.102634231					0.1	0.139916701
0.2	0.093344865	0.5	0.879938155	1	1	0.5	0.351015679	0.2	0.071921482	1	0.89214296	1	0.83098816	0.15	1	0.15	0.124757395	0.15	0.266700094	1	0.819651552	1	0.33699666	0.5	0.134370304	0.1	0.10961473	1	0.459101634			0.5	0.13492122	0.1	0.109859879					1	0.134986512	0.1	0.102634231					0.2	0.139916701
0.15	0.228146273	0.99	1	0.49	0.309372678	0.5	0.628653413	0.15	0.164558259	0.1	0.088991948	1	1	0.5	1	1	1	0.2	0.137332888	1	1	0.1	0.057718851	0.1	0.134370304	0.15	0.10961473	0.1	0.08823975			0.1	0.13492122	0.15	0.109859879					1	0.134986512	0.1	0.102634231					0.15	0.139916701
1	1	1	0.879938155	0.2	0.309372678	0.1	0.351015679	1	1	0.5	0.429689759	0.9	0.83098816	0.15	1	1	1	0.15	0.137332888	0.9	0.819651552	0.15	0.057718851	0.5	0.965230734	1	0.10961473	1	0.459101634			0.5	0.964690908	1	0.109859879					0.9	0.962786293	0.8	0.102634231					1	0.999999952
1	1	0.5	0.422925603	1	1	1	0.765598027	1	0.811014895	0.1	0.088991948	0.5	0.378074684	0.1	1	0.9	1	0.05	0.066478302	0.5	0.372079638	1	0.201582938	0.2	0.134370304	0.1	0.10961473	1	0.459101634			0.2	0.13492122	0.1	0.109859879					1	0.962786293	0.15	0.102634231					1	0.999999952
0.2	0.093344865	1	0.879938155	0.9	1	0.15	0.138717519	0.2	0.071921482	0.15	0.168414019	1	1	0.5	1	1	1	0.5	0.466394204	1	1	0.15	0.057718851	0.1	0.134370304	1	0.10961473	0.1	0.08823975			0.1	0.13492122	1	0.109859879					0.5	0.134986512	0.15	0.102634231					0.2	0.139916701
1	1	0.2	0.124286041	0.5	0.635848444	1	0.765598027	1	1	1	1	0.1	0.13330071	1	1	0.5	1	0.8	0.898920947	0.1	0.134777449	0.5	0.201582938	0.2	0.134370304	1	0.69243805	1	0.459101634			0.2	0.13492122	1	0.691683291					0.85	0.134986512	0.2	0.102634231					1	0.999999952
0.1	0.093344865	0.95	0.879938155	0.99	1	0.2	0.138717519	0.1	0.071921482	0.1	0.088991948	1	1	0.2	1	0.85	0.443976162	0.15	0.137332888	1	1	0.15	0.057718851	0.2	0.134370304	1	0.10961473	1	0.459101634			0.2	0.13492122	1	0.109859879					0.1	0.134986512	0.5	0.102634231					0.1	0.139916701
0.1	0.093344865	0.5	0.422925603	0.15	0.309372678	1	0.765598027	0.1	0.071921482	1	1	1	0.83098816	0.05	1	0.1	0.124757395	0.05	0.066478302	1	0.819651552	0.1	0.057718851	0.2	0.134370304	1	0.10961473	0.05	0.08823975			0.2	0.13492122	1	0.109859879					0.1	0.134986512	0.5	0.102634231					0.1	0.139916701
0.8	1	0.15	0.124286041	1	1	0.5	0.351015679	0.8	1	1	1	0.1	0.13330071	0.5	1	0.1	0.124757395	0.1	0.137332888	0.1	0.134777449	0.5	0.201582938	1	0.134370304	1	0.10961473	0.2	0.08823975			1	0.964690908	1	0.109859879					0.2	0.134986512	0.9	0.102634231					0.8	0.999999952
0.15	0.093344865	1	1	0.02	0.106867549	0.5	0.351015679	0.15	0.164558259	1	1	1	1	0.15	1	0.2	0.443976162	0.15	0.137332888	1	1	1	0.33699666	0.15	0.134370304	0.5	0.10961473	1	0.459101634			0.15	0.13492122	0.5	0.109859879					0.1	0.134986512	0.1	0.102634231					0.15	0.139916701
0.15	0.093344865	1	1	1	1	0.35	0.628653413	0.15	0.164558259	1	0.89214296	1	1	0.5	1	0.1	0.124757395	1	1	1	1	0.2	0.057718851	0.15	0.134370304	0.2	0.10961473	1	0.459101634			0.15	0.13492122	0.2	0.109859879					0.2	0.134986512	1	0.696454622					0.15	0.139916701
0.2	0.228146273	0.9	0.879938155	0.1	0.309372678	0.1	0.138717519	0.2	0.164558259	1	0.668606166	0.05	0.13330071	0.5	1	0.2	0.124757395	0.01	0.066478302	0.05	0.134777449	0.05	0.057718851	0.1	0.134370304	1	0.69243805	0.2	0.08823975			0.1	0.13492122	1	0.691683291					1	0.962786293	0.2	0.102634231					0.2	0.139916701
0.5	0.524658179	1	1	0.99	1	1	1	0.5	0.465373487	0.5	0.429689759	0.2	0.513728645	0.5	1	1	1	0.5	0.466394204	0.2	0.511269354	0.5	0.33699666	0.5	0.134370304	0.15	0.10961473	0.15	0.08823975			0.5	0.13492122	0.15	0.109859879					0.2	0.134986512	0.5	0.102634231					0.5	0.525561095
0.5	1	0.15	0.124286041	0.1	0.106867549	0.2	0.138717519	0.5	0.811014895	0.2	0.429689759	1	1	1	1	0.2	0.124757395	1	0.694552511	1	1	0.15	0.057718851	0.1	0.134370304	1	0.10961473	0.2	0.08823975			0.1	0.13492122	1	0.109859879					0.1	0.134986512	0.1	0.102634231					0.5	0.999999952
0.9	1	0.5	0.422925603	1	1	1	0.628653413	0.9	1	1	1	1	1	1	1	0.1	0.124757395	0.15	0.137332888	1	1	0.5	0.201582938	0.1	0.134370304	0.1	0.10961473	0.5	0.459101634			0.1	0.13492122	0.1	0.109859879					1	0.962786293	0.1	0.102634231					0.9	0.999999952
0.05	0.228146273	0.1	0.124286041	1	1	0.1	0.138717519	0.05	0.164558259	0.15	0.168414019	0.2	0.13330071	0.5	1	1	1	0.15	0.137332888	0.2	0.134777449	0.5	0.201582938	0.05	0.134370304	0.15	0.10961473	0.5	0.459101634			0.05	0.13492122	0.15	0.109859879					0.1	0.134986512	1	0.696454622					0.05	0.139916701
0.1	0.093344865	0.1	0.124286041	0.5	0.635848444	0.45	0.351015679	0.1	0.071921482	1	1	0.15	0.13330071	0.99	1	0.1	0.124757395	0.18	0.137332888	0.15	0.134777449	0.5	0.201582938	1	0.134370304	1	0.10961473	0.1	0.08823975			1	0.13492122	1	0.109859879					1	0.962786293	0.15	0.102634231					0.1	0.139916701
1	1	0.2	0.422925603	0.05	0.106867549	0.15	0.138717519	1	0.811014895	0.1	0.088991948	0.2	0.13330071	1	1	1	1	0.2	0.266700094	0.2	0.134777449	1	0.201582938	0.1	0.134370304	1	0.10961473	0.5	0.08823975			0.1	0.13492122	1	0.109859879					1	0.962786293	0.2	0.102634231					1	0.999999952
0.2	0.228146273	0.1	0.124286041	0.5	0.309372678	1	0.628653413	0.2	0.164558259	0.15	0.088991948	0.5	0.513728645	0.5	1	1	1	1	0.898920947	0.5	0.511269354	1	0.33699666	1	0.965230734	1	0.10961473	1	0.459101634			1	0.964690908	1	0.109859879					0.1	0.134986512	0.1	0.102634231					0.2	0.139916701
0.5	0.228146273	0.2	0.124286041	1	1	1	0.765598027	0.5	0.465373487	1	0.89214296	0.5	0.513728645	1	1	0.1	0.124757395	1	0.898920947	0.5	0.511269354	0.5	0.201582938	0.1	0.134370304	0.1	0.10961473	0.5	0.08823975			0.1	0.13492122	0.1	0.109859879					0.2	0.134986512	0.1	0.102634231					0.5	0.139916701
0.1	0.093344865	1	1	0.2	0.309372678	1	0.628653413	0.1	0.071921482	1	0.89214296	0.1	0.13330071	0.5	1	0.2	0.124757395	1	1	0.1	0.134777449	0.99	0.33699666	0.5	0.134370304	0.1	0.10961473	1	0.459101634			0.5	0.13492122	0.1	0.109859879					0.5	0.134986512	0.1	0.102634231					0.1	0.139916701
0.1	0.093344865	0.2	0.124286041	1	1	1	1	0.1	0.071921482	1	1	0.5	0.378074684	0.99	1	0.5	0.443976162	0.1	0.137332888	0.5	0.511269354	1	0.33699666	1	0.965230734	0.5	0.10961473	0.15	0.08823975			1	0.964690908	0.5	0.109859879					0.15	0.134986512	0.1	0.102634231					0.1	0.139916701
1	1	0.1	0.124286041	1	1	1	0.628653413	1	1	0.1	0.088991948	1	1	1	1	0.15	0.124757395	0.1	0.137332888	1	1	0.5	0.201582938	1	0.134370304	0.5	0.10961473	1	0.459101634			1	0.13492122	0.5	0.109859879					0.1	0.134986512	0.2	0.102634231					1	0.999999952
0.15	0.093344865	1	1	1	1	0.5	0.765598027	0.15	0.164558259	0.1	0.088991948	0.5	0.378074684	0.5	1	0.1	0.124757395	0.99	1	0.5	0.372079638	1	0.33699666	0.1	0.134370304	0.5	0.10961473	1	0.459101634			0.1	0.13492122	0.5	0.109859879					0.95	0.962786293	1	0.102634231					0.15	0.139916701
0.2	0.093344865	0.1	0.124286041	0.1	0.106867549	0.5	1	0.2	0.164558259	0.5	0.429689759	1	1	1	1	0.95	1	0.1	0.137332888	1	1	0.5	0.201582938	0.1	0.134370304	1	0.10961473	0.19	0.08823975			0.1	0.13492122	1	0.109859879					0.2	0.134986512	0.1	0.102634231					0.2	0.139916701
0.1	0.093344865	1	1	0.15	0.106867549	0.2	0.138717519	0.1	0.071921482	0.5	0.168414019	0.15	0.378074684	0.95	1	0.2	0.124757395	0.5	0.466394204	0.15	0.372079638	0.99	0.33699666	1	0.965230734	0.1	0.10961473	0.1	0.08823975			1	0.964690908	0.1	0.109859879					0.1	0.134986512	0.1	0.102634231					0.1	0.139916701
0.1	0.093344865	1	1	0.2	0.106867549	1	0.765598027	0.1	0.071921482	0.5	0.429689759	1	1	0.5	1	0.1	0.124757395	0.15	0.137332888	1	1	1	0.201582938	0.15	0.134370304	0.5	0.10961473	1	0.459101634			0.15	0.13492122	0.5	0.109859879					1	0.962786293	0.15	0.102634231					0.1	0.139916701
0.1	0.093344865	0.1	0.124286041	0.49	0.309372678	1	0.628653413	0.1	0.164558259	1	1	1	1	1	1	1	1	0.5	0.466394204	1	1	0.5	0.201582938	0.1	0.134370304	0.5	0.10961473	1	0.459101634			0.1	0.13492122	0.5	0.109859879					0.05	0.134986512	0.5	0.102634231					0.1	0.139916701
0.1	0.228146273	0.2	0.124286041	1	1	1	0.765598027	0.1	0.164558259	0.1	0.088991948	0.19	0.13330071	1	1	0.05	0.124757395	0.15	0.137332888	0.19	0.134777449	1	0.201582938	0.5	0.134370304	1	0.10961473	1	0.459101634			0.5	0.13492122	1	0.109859879					0.5	0.134986512	1	0.102634231					0.1	0.139916701
0.1	0.093344865	0.5	0.422925603	1	1	0.5	0.351015679	0.1	0.071921482	0.5	0.429689759	0.1	0.13330071	0.9	1	0.5	0.443976162	0.9	1	0.1	0.134777449	0.95	0.201582938	1	0.134370304	0.5	0.10961473	0.5	0.459101634			1	0.13492122	0.5	0.109859879					1	0.134986512	0.15	0.102634231					0.1	0.139916701
0.1	0.093344865	0.15	0.124286041	0.05	0.106867549	1	0.628653413	0.1	0.071921482	0.5	0.429689759	1	1	1	1	1	1	0.1	0.066478302	1	1	0.5	0.33699666	0.5	0.134370304	0.5	0.10961473	0.99	0.459101634			0.5	0.13492122	0.5	0.109859879					0.2	0.134986512	0.15	0.102634231					0.1	0.139916701
0.2	0.228146273	0.1	0.124286041	1	1	1	0.628653413	0.2	0.164558259	1	0.429689759	1	0.83098816	0.5	1	0.2	0.443976162	0.15	0.137332888	1	0.819651552	1	0.33699666	0.5	0.134370304	0.15	0.10961473	0.5	0.08823975			0.5	0.13492122	0.15	0.109859879					0.5	0.134986512	1	0.696454622					0.2	0.139916701
1	1	0.95	1	1	0.309372678	1	0.765598027	1	0.811014895	0.5	0.429689759	1	1	0.1	1	0.5	1	0.89	0.898920947	1	1	1	0.201582938	0.1	0.134370304	0.1	0.10961473	1	0.459101634			0.1	0.13492122	0.1	0.109859879					0.5	0.134986512	0.1	0.102634231					1	0.999999952
0.1	0.093344865	0.2	0.124286041	0.05	0.106867549	0.15	0.138717519	0.1	0.164558259	0.5	0.429689759	0.5	0.513728645	0.1	1	0.5	0.443976162	0.1	0.137332888	0.5	0.511269354	0.9	0.33699666	1	0.134370304	0.5	0.10961473	0.5	0.459101634			1	0.13492122	0.5	0.109859879					0.1	0.134986512	0.5	0.102634231					0.1	0.139916701
0.1	0.093344865	0.1	0.124286041	0.2	0.309372678	1	0.351015679	0.1	0.071921482	0.15	0.168414019	0.99	0.513728645	1	1	0.1	0.124757395	0.1	0.066478302	0.99	0.511269354	1	0.33699666	0.1	0.134370304	0.15	0.10961473	0.5	0.459101634			0.1	0.13492122	0.15	0.109859879					0.1	0.134986512	0.1	0.102634231					0.1	0.139916701
0.15	0.228146273	1	1	0.49	0.309372678	0.5	0.351015679	0.15	0.164558259	0.1	0.168414019	0.5	0.513728645	0.2	1	0.1	0.124757395	0.1	0.066478302	0.5	0.511269354	0.5	0.201582938	0.5	0.134370304	0.1	0.10961473	1	0.459101634			0.5	0.13492122	0.1	0.109859879					1	0.962786293	1	0.696454622					0.15	0.139916701
0.5	1	0.5	0.422925603	0.5	0.309372678	0.5	0.351015679	0.5	0.465373487	0.5	0.429689759	1	0.513728645	1	1	1	1	0.15	0.137332888	1	0.511269354	0.1	0.057718851	1	0.965230734	0.5	0.10961473	0.5	0.459101634			1	0.964690908	0.5	0.109859879					0.2	0.134986512	0.5	0.102634231					0.5	0.999999952
1	1	1	0.879938155	0.2	0.309372678	1	0.351015679	1	0.811014895	0.15	0.168414019	0.5	0.83098816	1	1	0.2	0.124757395	0.5	0.466394204	0.5	0.819651552	0.1	0.057718851	0.1	0.134370304	0.1	0.10961473	0.2	0.08823975			0.1	0.13492122	0.1	0.109859879					0.15	0.134986512	0.1	0.102634231					1	0.999999952
0.15	0.228146273	0.2	0.124286041	0.2	0.106867549	0.1	0.138717519	0.15	0.164558259	0.1	0.168414019	0.5	0.513728645	1	1	0.15	0.124757395	1	1	0.5	0.511269354	1	0.33699666	0.15	0.134370304	0.2	0.10961473	0.5	0.08823975			0.15	0.13492122	0.2	0.109859879					0.15	0.134986512	0.1	0.102634231					0.15	0.139916701
0.15	0.228146273	0.5	0.605743692	0.15	0.106867549	0.5	0.351015679	0.15	0.164558259	0.5	0.429689759	1	1	0.2	1	0.15	0.124757395	0.5	0.466394204	1	1	0.2	0.057718851	0.5	0.134370304	0.95	0.10961473	1	0.459101634			0.5	0.13492122	0.95	0.109859879					1	0.962786293	1	0.102634231					0.15	0.139916701
1	1	0.5	0.422925603	1	1	1	0.765598027	1	1	0.1	0.088991948	0.5	0.513728645	0.5	1	1	1	0.2	0.137332888	0.5	0.511269354	1	0.201582938	1	0.965230734	0.1	0.10961473	1	0.459101634			1	0.964690908	0.1	0.109859879					0.2	0.134986512	0.5	0.102634231					1	0.999999952
0.1	0.093344865	0.1	0.124286041	0.1	0.106867549	0.5	0.351015679	0.1	0.071921482	0.2	0.168414019	0.2	0.13330071	1	1	0.2	0.124757395	1	1	0.2	0.134777449	1	0.201582938	0.1	0.134370304	0.2	0.10961473	0.2	0.08823975			0.1	0.13492122	0.2	0.109859879					0.95	0.962786293	0.45	0.102634231					0.1	0.139916701
0.1	0.093344865	1	1	0.1	0.309372678	1	0.628653413	0.1	0.071921482	0.95	0.89214296	0.5	0.378074684	0.5	1	0.95	1	0.15	0.137332888	0.5	0.372079638	1	0.33699666	0.2	0.134370304	0.95	0.10961473	1	0.459101634			0.2	0.13492122	0.95	0.109859879					1	0.962786293	1	0.696454622					0.1	0.139916701
0.15	0.093344865	0.2	0.124286041	1	0.309372678	0.1	0.138717519	0.15	0.071921482	0.1	0.168414019	1	0.83098816	0.5	1	1	1	0.1	0.066478302	1	0.819651552	0.2	0.057718851	0.1	0.134370304	1	0.10961473	1	0.459101634			0.1	0.13492122	1	0.109859879					1	0.962786293	0.5	0.102634231					0.15	0.139916701
0.15	0.093344865	0.15	0.124286041	1	0.635848444	0.15	0.138717519	0.15	0.071921482	0.2	0.429689759	1	1	0.5	1	1	1	1	1	1	1	0.5	0.057718851	0.15	0.134370304	1	0.10961473	1	0.459101634			0.15	0.13492122	1	0.109859879					0.15	0.134986512	1	0.102634231					0.15	0.139916701
0.5	0.524658179	0.15	0.124286041	0.1	0.106867549	1	0.628653413	0.5	0.465373487	0.95	0.89214296	0.2	0.13330071	1	1	0.15	0.124757395	0.15	0.266700094	0.2	0.134777449	0.95	0.201582938	0.15	0.134370304	1	0.10961473	0.5	0.459101634			0.15	0.13492122	1	0.109859879					0.15	0.134986512	0.1	0.102634231					0.5	0.525561095
0.1	0.093344865	1	1	0.45	0.309372678	0.15	0.138717519	0.1	0.071921482	1	0.668606166	1	0.83098816	1	1	0.15	0.124757395	0.2	0.266700094	1	0.819651552	1	0.33699666	1	0.965230734	1	0.10961473	0.9	0.459101634			1	0.964690908	1	0.109859879					0.1	0.134986512	1	0.696454622					0.1	0.139916701
0.1	0.093344865	0.95	0.879938155	0.2	0.309372678	0.5	0.351015679	0.1	0.071921482	1	1	1	1	0.95	1	0.1	0.124757395	0.2	0.066478302	1	1	0.5	0.057718851	0.15	0.134370304	1	0.10961473	0.1	0.08823975			0.15	0.13492122	1	0.109859879					1	0.962786293	0.2	0.102634231					0.1	0.139916701
1	1	1	0.879938155	1	0.309372678	0.15	0.138717519	1	1	1	1	1	1	1	1	1	1	1	0.694552511	1	1	0.5	0.33699666	0.5	0.134370304	0.5	0.10961473	0.15	0.08823975			0.5	0.13492122	0.5	0.109859879					0.1	0.134986512	0.2	0.102634231					1	0.999999952
0.5	0.524658179	1	1	1	1	0.1	0.138717519	0.5	0.465373487	1	0.429689759	0.5	0.83098816	1	1	0.1	0.124757395	0.1	0.266700094	0.5	0.819651552	0.5	0.201582938	0.15	0.134370304	1	0.69243805	0.1	0.459101634			0.15	0.13492122	1	0.691683291					1	0.962786293	0.19	0.102634231					0.5	0.525561095
0.1	0.093344865	0.15	0.124286041	0.5	0.309372678	0.5	0.351015679	0.1	0.071921482	1	1	0.9	0.83098816	1	1	1	1	0.49	0.466394204	0.9	0.819651552	1	0.33699666	0.1	0.134370304	0.15	0.10961473	0.15	0.08823975			0.1	0.13492122	0.15	0.109859879					0.8	0.134986512	1	0.102634231					0.1	0.139916701
0.1	0.093344865	0.15	0.124286041	0.15	0.106867549	1	0.765598027	0.1	0.071921482	0.5	0.429689759	0.1	0.13330071	0.1	1	0.8	1	1	0.898920947	0.1	0.134777449	1	0.201582938	0.1	0.134370304	0.1	0.10961473	0.5	0.08823975			0.1	0.13492122	0.1	0.109859879					1	0.962786293	0.5	0.102634231					0.1	0.139916701
1	1	0.1	0.124286041	1	1	0.2	0.138717519	1	0.811014895	1	1	0.15	0.13330071	0.8	1	1	1	0.15	0.137332888	0.15	0.134777449	0.95	0.201582938	0.1	0.134370304	1	0.10961473	0.1	0.08823975			0.1	0.13492122	1	0.109859879					0.2	0.134986512	0.2	0.102634231					1	0.999999952
0.5	0.228146273	1	0.879938155	0.5	0.635848444	0.05	0.138717519	0.5	0.164558259	0.15	0.168414019	0.1	0.513728645	1	1	0.2	0.124757395	0.8	1	0.1	0.511269354	1	0.33699666	0.5	0.134370304	0.15	0.10961473	0.2	0.08823975			0.5	0.13492122	0.15	0.109859879					1	0.962786293	0.15	0.102634231					0.5	0.139916701
0.45	0.524658179	0.1	0.124286041	1	1	0.5	0.628653413	0.45	0.465373487	0.1	0.088991948	0.15	0.378074684	1	1	1	1	0.02	0.066478302	0.15	0.372079638	1	0.201582938	0.5	0.134370304	0.5	0.10961473	1	0.459101634			0.5	0.13492122	0.5	0.109859879					1	0.962786293	0.1	0.102634231					0.45	0.525561095
0.1	0.093344865	1	1	1	1	0.15	0.138717519	0.1	0.071921482	1	0.89214296	0.5	0.378074684	1	1	1	1	0.2	0.137332888	0.5	0.372079638	1	0.201582938	0.15	0.134370304	1	0.10961473	1	0.459101634			0.15	0.13492122	1	0.109859879					1	0.962786293	0.15	0.102634231					0.1	0.139916701
1	1	0.8	0.605743692	1	1	0.5	0.351015679	1	1	0.15	0.088991948	0.1	0.13330071	1	1	1	1	0.99	1	0.1	0.134777449	0.1	0.057718851	1	0.134370304	1	0.10961473	0.2	0.08823975			1	0.13492122	1	0.109859879					0.5	0.134986512	0.15	0.102634231					1	0.999999952
0.5	0.524658179	1	1	0.15	0.309372678	0.5	0.351015679	0.5	0.465373487	0.5	0.429689759	0.2	0.13330071	0.5	1	0.5	0.443976162	1	0.898920947	0.2	0.134777449	1	0.201582938	0.2	0.134370304	0.95	0.10961473	1	0.459101634			0.2	0.13492122	0.95	0.109859879					0.8	0.962786293	0.1	0.102634231					0.5	0.525561095
1	1	1	1	1	1	0.5	0.351015679	1	1	1	1	1	1	0.8	1	0.8	1	0.2	0.266700094	1	1	0.8	0.201582938	0.15	0.134370304	0.5	0.10961473	1	0.459101634			0.15	0.13492122	0.5	0.109859879					1	0.962786293	0.15	0.102634231					1	0.999999952
0.1	0.093344865	1	1	1	1	1	0.765598027	0.1	0.071921482	1	0.89214296	1	1	1	1	1	1	0.2	0.066478302	1	1	1	0.201582938	0.05	0.134370304	0.1	0.10961473	0.1	0.08823975			0.05	0.13492122	0.1	0.109859879					0.1	0.134986512	0.1	0.102634231					0.1	0.139916701
1	1	1	1	1	1	1	0.765598027	1	1	0.95	0.89214296	0.2	0.13330071	0.1	1	0.1	0.124757395	0.1	0.466394204	0.2	0.134777449	1	0.201582938	0.5	0.134370304	0.1	0.10961473	0.5	0.08823975			0.5	0.13492122	0.1	0.109859879					0.1	0.134986512	0.5	0.102634231					1	0.999999952
0.2	0.228146273	0.5	0.422925603	0.1	0.106867549	0.5	0.351015679	0.2	0.164558259	0.5	0.89214296	1	1	0.2	1	0.1	0.124757395	1	1	1	1	1	0.33699666	0.2	0.134370304	0.5	0.10961473	0.5	0.08823975			0.2	0.13492122	0.5	0.109859879					0.2	0.134986512	1	0.102634231					0.2	0.139916701
0.2	0.228146273	0.8	1	0.15	0.106867549	0.99	0.765598027	0.2	0.164558259	0.1	0.088991948	1	1	0.1	1	0.2	0.443976162	1	1	1	1	1	0.33699666	0.15	0.134370304	1	0.10961473	0.95	0.459101634			0.15	0.13492122	1	0.109859879					0.2	0.134986512	0.5	0.102634231					0.2	0.139916701
0.19	0.093344865	1	1	0.1	0.106867549	1	0.628653413	0.19	0.071921482	0.1	0.168414019	0.1	0.13330071	0.95	1	0.2	0.124757395	0.15	0.137332888	0.1	0.134777449	0.5	0.201582938	0.1	0.134370304	1	0.10961473	0.1	0.08823975			0.1	0.13492122	1	0.109859879					0.1	0.134986512	1	0.696454622					0.19	0.139916701
1	1	0.1	0.124286041	0.1	0.309372678	0.5	0.351015679	1	1	0.5	0.429689759	0.5	0.378074684	1	1	0.1	0.443976162	0.83	0.898920947	0.5	0.372079638	0.8	0.33699666	0.5	0.134370304	1	0.10961473	0.5	0.08823975			0.5	0.13492122	1	0.109859879					0.2	0.134986512	1	0.102634231					1	0.999999952
0.5	0.524658179	0.1	0.124286041	0.1	0.106867549	1	0.628653413	0.5	0.465373487	1	1	0.5	0.378074684	0.5	1	0.2	0.124757395	0.8	0.694552511	0.5	0.372079638	1	0.33699666	0.5	0.134370304	0.1	0.10961473	0.2	0.08823975			0.5	0.13492122	0.1	0.109859879					0.2	0.134986512	1	0.102634231					0.5	0.525561095
0.2	0.228146273	0.2	0.422925603	0.99	1	0.5	0.628653413	0.2	0.164558259	1	0.89214296	0.95	1	0.5	1	0.2	0.124757395	0.5	0.466394204	0.95	1	0.1	0.057718851	1	0.134370304	0.15	0.10961473	1	0.459101634			1	0.13492122	0.15	0.109859879					0.95	0.134986512	1	0.102634231					0.2	0.139916701
0.15	0.093344865	0.2	0.124286041	0.2	0.309372678	0.99	1	0.15	0.164558259	1	1	0.1	0.513728645	1	1	0.95	1	0.15	0.137332888	0.1	0.511269354	0.2	0.057718851	0.5	0.134370304	0.1	0.10961473	0.2	0.08823975			0.5	0.13492122	0.1	0.109859879					0.15	0.134986512	0.05	0.102634231					0.15	0.139916701
0.1	0.093344865	0.1	0.124286041	1	1	1	0.628653413	0.1	0.071921482	0.1	0.088991948	0.5	0.378074684	0.99	1	0.15	0.124757395	0.1	0.066478302	0.5	0.372079638	0.1	0.057718851	0.2	0.134370304	0.45	0.10961473	1	0.459101634			0.2	0.13492122	0.45	0.109859879					1	0.134986512	0.49	0.102634231					0.1	0.139916701
0.15	0.093344865	0.2	0.124286041	1	1	0.5	0.351015679	0.15	0.164558259	0.15	0.168414019	0.2	0.13330071	1	1	1	1	0.8	0.898920947	0.2	0.134777449	0.95	0.33699666	1	0.134370304	0.1	0.10961473	0.5	0.08823975			1	0.13492122	0.1	0.109859879					0.1	0.134986512	0.5	0.110974843					0.15	0.139916701
0.15	0.093344865	0.95	1	0.15	0.106867549	1	0.628653413	0.15	0.071921482	0.1	0.088991948	1	1	0.5	0.553852949	0.1	0.124757395	0.9	1	1	1	1	0.201582938	0.5	0.134370304	0.2	0.10961473	0.5	0.459101634			0.5	0.13492122	0.2	0.109859879					0.1	0.134986512	1	0.110974843					0.15	0.139916701
0.1	0.093344865	1	1	0.15	0.106867549	0.95	0.628653413	0.1	0.071921482	0.45	0.168414019	0.2	0.13330071	0.5	0.553852949	0.1	0.124757395	1	1	0.2	0.134777449	0.5	0.201582938	0.1	0.134370304	1	0.10961473	0.5	0.08823975			0.1	0.13492122	1	0.109859879					0.5	0.134986512	1	0.110974843					0.1	0.139916701
0.15	0.228146273	0.1	0.124286041	1	0.309372678	0.5	0.628653413	0.15	0.164558259	0.1	0.168414019	1	0.513728645	0.5	1	0.5	0.443976162	0.5	0.694552511	1	0.511269354	0.5	0.057718851	1	0.965230734	0.1	0.10961473	0.2	0.08823975			1	0.964690908	0.1	0.109859879					0.15	0.134986512	0.5	0.110974843					0.15	0.139916701
0.1	0.093344865	0.1	0.124286041	0.1	0.106867549	1	0.628653413	0.1	0.071921482	0.2	0.168414019	0.5	0.378074684	1	1	0.15	0.124757395	0.98	1	0.5	0.372079638	1	0.33699666	0.5	0.134370304	1	0.10961473	1	0.459101634			0.5	0.13492122	1	0.109859879					0.5	0.134986512	0.5	0.110974843					0.1	0.139916701
0.01	0.093344865	0.5	0.422925603	0.1	0.106867549	1	0.628653413	0.01	0.071921482	1	1	0.5	0.513728645	1	1	0.5	0.443976162	1	1	0.5	0.511269354	0.99	0.33699666	1	0.965230734	0.1	0.10961473	0.1	0.08823975			1	0.964690908	0.1	0.109859879					1	0.962786293	0.2	0.110974843					0.01	0.139916701
0.5	0.524658179	0.15	0.124286041	0.1	0.106867549	0.9	0.628653413	0.5	0.465373487	0.1	0.168414019	0.5	0.513728645	1	1	1	1	0.17	0.137332888	0.5	0.511269354	1	1	0.1	0.134370304	1	0.10961473	1	0.459101634			0.1	0.13492122	1	0.109859879					0.1	0.134986512	1	0.110974843					0.5	0.525561095
1	1	0.5	0.422925603	1	1	1	0.765598027	1	1	1	1	0.2	0.13330071	1	1	0.1	0.124757395	1	1	0.2	0.134777449	0.5	1	0.5	0.134370304	0.2	0.10961473	0.5	0.459101634			0.5	0.13492122	0.2	0.109859879					1	0.962786293	0.15	0.110974843					1	0.999999952
0.5	0.524658179	1	0.879938155	1	1	0.5	0.628653413	0.5	0.465373487	0.1	0.088991948	1	0.83098816	1	1	1	1	0.1	0.137332888	1	1	0.5	1	0.99	0.965230734	0.15	0.10961473	0.1	0.08823975			0.99	0.964690908	0.15	0.109859879					0.99	0.962786293	0.05	0.110974843					0.5	0.525561095
1	1	0.1	0.124286041	1	0.635848444	0.1	0.138717519	1	1	1	0.89214296	0.1	0.13330071	1	1	0.99	1	0.98	0.466394204	0.1	0.134777449	0.5	1	1	0.965230734	0.5	0.10961473	1	0.459101634			1	0.964690908	0.5	0.109859879					0.15	0.134986512	0.2	0.110974843					1	0.999999952
1	1	1	1	0.8	0.635848444	0.1	0.138717519	1	1	0.2	0.168414019	1	1	0.5	0.263766209	0.15	0.124757395	0.5	1	1	1	1	1	0.2	0.134370304	1	0.10961473	1	0.459101634			0.2	0.13492122	1	0.109859879					0.1	0.122462172	0.5	0.110974843					1	0.999999952
1	1	0.99	1	1	1	1	0.765598027	1	1	0.15	0.168414019	0.5	0.513728645	1	1	0.1	0.090511033	1	1	0.5	0.511269354	1	1	0.05	0.134370304	0.5	0.10961473	0.15	0.08823975			0.05	0.13492122	0.5	0.109859879					0.5	0.122462172	0.5	0.110974843					1	0.999999952
1	1	0.15	0.124286041	1	1	0.2	0.138717519	1	1	0.5	0.429689759	0.1	0.13330071	0.15	0.263766209	0.5	1	0.15	0.137332888	0.1	0.134777449	1	1	0.5	0.134370304	0.5	0.10961473	0.1	0.08823975			0.5	0.13492122	0.5	0.109859879					0.5	0.122462172	1	0.110974843					1	0.999999952
0.05	0.093344865	0.1	0.087524763	0.2	0.309372678	1	0.765598027	0.05	0.071921482	1	1	1	1	0.15	0.263766209	0.5	0.493911381	1	1	1	1	1	1	0.2	0.134370304	0.1	0.10961473	0.15	0.08823975			0.2	0.13492122	0.1	0.109859879					1	0.950699929	0.5	0.110974843					0.05	0.139916701
0.05	0.093344865	0.5	1	1	0.635848444	1	0.628653413	0.05	0.071921482	0.5	0.429689759	1	1	1	1	1	1	1	1	1	1	1	1	0.1	0.134370304	1	0.10961473	0.2	0.08823975			0.1	0.13492122	1	0.109859879					0.1	0.122462172	1	0.110974843					0.05	0.139916701
0.49	0.524658179	0.5	0.452983403	1	1	1	0.765598027	0.49	0.465373487	0.5	0.168414019	0.15	0.13330071	1	1	0.1	0.090511033	1	0.898920947	0.15	0.134777449	1	1	1	0.134370304	0.05	0.10961473	1	0.459101634			1	0.13492122	0.05	0.109859879					0.1	0.122462172	0.1	0.110974843					0.49	0.525561095
0.5	0.662538403	1	1	0.02	0.106867549	0.2	0.138717519	0.5	0.511354839	0.1	0.088991948	0.1	0.13330071	0.5	0.263766209	0.1	0.090511033	0.2	0.266700094	0.1	0.134777449	0.5	1	0.5	0.134370304	0.15	0.10961473	0.05	0.08823975			0.5	0.13492122	0.15	0.109859879					0.15	0.122462172	1	0.110974843					0.5	0.525416565
0.1	0.127599594	0.1	0.18763212	0.99	1	0.5	0.138717519	0.1	0.079734683	1	1	0.15	0.13330071	1	1	0.15	0.493911381	0.5	0.466394204	0.15	0.134777449	1	1	0.99	0.134370304	0.15	0.10961473	1	0.459101634			0.99	0.964690908	0.15	0.109859879					0.15	0.122462172	0.1	0.110974843					0.1	0.150281438
1	1	0.1	0.087524763	0.1	0.106867549	0.95	0.628653413	1	0.999938965	0.05	0.168414019	0.2	0.13330071	1	1	0.15	0.224300759	0.1	0.137332888	0.2	0.134777449	0.15	0.169496311	1	0.134370304	0.2	0.10961473	0.2	0.08823975			1	0.13492122	0.2	0.109859879					0.05	0.122462172	0.5	0.110974843					1	0.999999333
1	1	0.15	0.18763212	0.35	0.309372678	1	1	1	0.999938965	0.15	0.168414019	1	1	0.1	0.263766209	0.05	0.090511033	0.5	0.466394204	1	1	0.15	0.169496311	0.5	0.134370304	0.1	0.10961473	0.15	0.08823975			0.5	0.13492122	0.1	0.109859879					0.5	0.122462172	0.1	0.110974843					1	0.999999333
0.5	0.662538403	0.2	0.087524763	1	1	0.5	0.138717519	0.5	0.511354839	0.15	0.168414019	0.05	0.13330071	1	1	0.5	0.493911381	0.05	0.066478302	0.05	0.134777449	1	1	1	0.965230734	0.8	0.10961473	0.15	0.08823975			1	0.964690908	0.8	0.109859879					0.1	0.122462172	0.15	0.110974843					0.5	0.525416565
0.5	0.476819462	0.15	0.18763212	0.5	0.309372678	0.5	0.628653413	0.5	0.511354839	0.2	0.168414019	1	1	1	1	0.1	0.090511033	1	1	1	1	1	1	0.2	0.134370304	1	0.10961473	1	0.459101634			0.2	0.13492122	1	0.109859879					0.1	0.122462172	1	0.110974843					0.5	0.384669439
0.2	0.127599594	0.05	0.087524763	1	1	0.5	0.628653413	0.2	0.159564585	0.1	0.168414019	0.2	0.378074684	1	0.263766209	0.1	0.090511033	0.2	0.137332888	0.2	0.372079638	0.5	0.169496311	0.95	0.134370304	0.5	0.10961473	0.1	0.08823975			0.95	0.13492122	0.5	0.109859879					0.8	0.950699929	0.1	0.110974843					0.2	0.150281438
1	1	0.5	0.452983403	1	1	1	0.765598027	1	0.999938965	0.8	0.89214296	0.15	0.13330071	1	1	0.8	1	1	0.898920947	0.15	0.134777449	1	1	0.5	0.134370304	0.1	0.10961473	1	0.459101634			0.5	0.13492122	0.1	0.109859879					0.1	0.122462172	1	0.110974843					1	0.999999333
0.15	0.127599594	0.8	1	1	1	1	0.628653413	0.15	0.079734683	1	1	0.15	0.13330071	0.5	0.553852949	0.1	0.090511033	0.15	0.137332888	0.15	0.134777449	1	1	0.15	0.134370304	1	0.10961473	0.2	0.08823975			0.15	0.13492122	1	0.109859879					0.15	0.122462172	1	0.688450822					0.15	0.150281438
0.05	0.127599594	0.15	0.18763212	0.5	0.635848444	0.95	0.628653413	0.05	0.079734683	0.5	0.429689759	1	1	1	1	0.15	0.090511033	0.5	1	1	1	0.1	0.169496311	1	0.134370304	0.15	0.10961473	0.5	0.459101634			1	0.13492122	0.15	0.109859879					0.1	0.122462172	1	0.110974843					0.05	0.150281438
0.2	0.127599594	0.05	0.087524763	0.2	0.106867549	1	0.628653413	0.2	0.159564585	0.1	0.168414019	0.1	0.13330071	1	1	0.1	0.090511033	0.15	0.137332888	0.1	0.134777449	1	1	1	0.965230734	0.15	0.10961473	0.9	0.459101634			1	0.964690908	0.15	0.109859879					0.2	0.122462172	1	0.110974843					0.2	0.150281438
0.5	0.476819462	0.1	0.18763212	1	0.635848444	1	0.765598027	0.5	0.511354839	1	0.668606166	1	0.83098816	1	0.553852949	0.2	0.090511033	1	1	1	1	1	1	0.9	0.134370304	1	0.10961473	0.15	0.08823975			0.9	0.964690908	1	0.109859879					0.15	0.122462172	1	0.110974843					0.5	0.525416565
0.5	0.476819462	0.15	0.18763212	1	1	1	0.351015679	0.5	0.40265766	0.15	0.168414019	0.2	0.13330071	1	1	0.15	0.090511033	1	0.266700094	0.2	0.134777449	1	1	1	0.965230734	1	0.10961473	1	0.459101634			1	0.964690908	1	0.109859879					0.05	0.122462172	0.5	0.110974843					0.5	0.150281438
1	0.476819462	1	1	0.05	0.106867549	0.1	0.138717519	1	0.40265766	0.15	0.168414019	0.5	1	0.5	0.263766209	0.05	0.090511033	1	1	0.5	1	1	1	0.5	0.134370304	0.1	0.10961473	0.5	0.459101634			0.5	0.13492122	0.1	0.109859879					0.5	0.122462172	0.2	0.110974843					1	0.999999333
0.5	0.476819462	0.01	0.087524763	0.9	1	1	0.765598027	0.5	0.40265766	1	0.668606166	0.9	1	0.5	0.263766209	0.5	0.224300759	0.1	0.066478302	0.9	1	0.5	1	0.85	0.134370304	0.1	0.10961473	0.2	0.08823975			0.85	0.13492122	0.1	0.109859879					0.1	0.122462172	1	0.688450822					0.5	0.525416565
1	1	0.5	0.452983403	0.99	1	0.8	0.351015679	1	0.999938965	1	1	0.15	0.13330071	1	1	0.1	0.090511033	0.1	0.066478302	0.15	0.134777449	1	1	0.1	0.134370304	1	0.69243805	1	0.459101634			0.1	0.13492122	1	0.691683291					0.15	0.122462172	0.15	0.110974843					1	0.999999333
0.1	0.127599594	1	0.743808518	1	1	1	0.765598027	0.1	0.079734683	0.1	0.088991948	1	0.83098816	1	1	0.15	0.090511033	1	1	1	0.819651552	1	1	0.1	0.134370304	0.05	0.10961473	1	0.459101634			0.1	0.13492122	0.05	0.109859879					1	0.950699929	1	0.110974843					0.1	0.150281438
0.1	0.127599594	0.15	0.18763212	1	1	1	0.628653413	0.1	0.079734683	0.1	0.088991948	0.5	0.83098816	1	1	1	1	0.8	0.694552511	0.5	0.819651552	1	1	0.2	0.134370304	0.15	0.10961473	1	0.459101634			0.2	0.13492122	0.15	0.109859879					0.5	0.122462172	0.1	0.110974843					0.1	0.150281438
1	1	0.15	0.18763212	1	1	1	0.765598027	1	0.870147052	1	1	0.2	0.378074684	0.15	0.263766209	0.01	0.090511033	0.15	0.137332888	0.2	0.134777449	1	1	0.1	0.134370304	0.1	0.10961473	0.5	0.459101634			0.1	0.13492122	0.1	0.109859879					1	0.950699929	0.15	0.110974843					1	0.999999333
0.1	0.127599594	0.18	0.18763212	0.2	0.106867549	1	1	0.1	0.159564585	0.05	0.088991948	1	1	1	1	0.5	0.493911381	1	0.898920947	1	1	0.5	0.169496311	0.2	0.134370304	1	0.10961473	0.5	0.08823975			0.2	0.13492122	1	0.109859879					0.15	0.122462172	1	0.110974843					0.1	0.150281438
0.5	0.476819462	0.2	0.452983403	0.15	0.106867549	0.5	0.351015679	0.5	0.511354839	0.15	0.168414019	1	0.513728645	0.2	0.263766209	1	1	0.1	0.137332888	1	0.511269354	0.5	0.169496311	1	0.965230734	0.2	0.10961473	1	0.459101634			1	0.964690908	0.2	0.109859879					0.15	0.122462172	1	0.110974843					0.5	0.525416565
0.1	0.127599594	1	1	1	1	0.8	0.628653413	0.1	0.079734683	0.1	0.429689759	1	1	0.5	0.553852949	0.15	0.090511033	0.1	0.137332888	1	1	1	1	0.2	0.134370304	1	0.10961473	0.1	0.08823975			0.2	0.13492122	1	0.109859879					0.18	0.122462172	1	0.110974843					0.1	0.150281438
0.15	0.127599594	1	1	0.5	1	1	1	0.15	0.159564585	1	0.89214296	0.5	0.513728645	1	0.553852949	0.15	0.090511033	1	0.694552511	0.5	0.511269354	1	1	0.1	0.134370304	0.5	0.10961473	0.2	0.08823975			0.1	0.13492122	0.5	0.109859879					0.2	0.122462172	0.1	0.110974843					0.15	0.150281438
1	1	1	1	0.5	1	0.1	0.138717519	1	0.999938965	0.2	0.168414019	0.5	0.378074684	1	1	0.18	0.090511033	0.5	0.266700094	0.5	0.372079638	1	1	1	0.965230734	0.85	0.10961473	1	0.459101634			1	0.964690908	0.85	0.109859879					1	0.950699929	0.1	0.110974843					1	0.999999333
0.1	0.127599594	0.1	0.087524763	0.99	0.309372678	0.2	0.138717519	0.1	0.079734683	1	1	1	1	1	1	0.2	0.493911381	0.1	0.137332888	1	1	0.15	0.169496311	0.1	0.134370304	0.1	0.10961473	0.5	0.459101634			0.1	0.13492122	0.1	0.109859879					1	0.950699929	0.5	0.110974843					0.1	0.150281438
1	1	0.1	0.18763212	0.2	0.106867549	0.1	0.138717519	1	0.999938965	0.5	0.429689759	0.1	0.13330071	1	1	1	1	0.2	0.266700094	0.1	0.134777449	1	1	1	0.965230734	1	0.10961473	0.1	0.08823975			1	0.964690908	1	0.109859879					1	0.950699929	0.5	0.110974843					1	0.999999333
1	1	0.99	1	0.2	0.106867549	0.95	0.765598027	1	0.999938965	0.85	1	0.2	0.13330071			1	1	1	1	0.2	0.134777449	0.2	0.169496311	1	0.965230734	0.1	0.10961473	0.1	0.08823975			1	0.964690908	0.1	0.109859879					0.1	0.122462172	0.5	0.110974843					1	0.999999333
0.1	0.127599594	0.1	0.087524763	0.5	0.309372678	1	0.628653413	0.1	0.079734683	0.1	0.088991948	1	1			1	1	0.8	0.898920947	1	1	0.5	1	0.1	0.134370304	0.5	0.10961473	0.5	0.459101634			0.1	0.13492122	0.5	0.109859879					0.1	0.122462172	1	0.110974843					0.1	0.150281438
0.1	0.127599594	0.5	0.452983403	1	1	0.5	0.628653413	0.1	0.159564585	1	0.89214296	0.5	0.83098816			0.1	0.090511033	0.01	0.066478302	0.5	0.819651552	1	1	0.2	0.134370304	1	0.10961473	0.1	0.08823975			0.2	0.13492122	1	0.109859879					0.99	0.950699929	0.1	0.110974843					0.1	0.150281438
1	1	0.15	0.18763212	1	0.635848444	0.5	0.351015679	1	0.999938965	0.1	0.088991948	0.1	0.13330071			0.1	0.090511033	0.1	0.137332888	0.1	0.134777449	1	1	0.5	0.134370304	0.1	0.10961473	1	0.459101634			0.5	0.13492122	0.1	0.109859879					0.1	0.122462172	0.5	0.110974843					1	0.999999333
1	1	0.5	0.452983403	0.99	0.635848444	1	0.628653413	1	0.870147052	0.5	0.429689759	0.1	0.13330071			0.99	1	0.1	0.066478302	0.1	0.134777449	1	1	0.15	0.134370304	1	0.10961473	0.1	0.459101634			0.15	0.13492122	1	0.109859879					0.5	0.122462172	0.5	0.110974843					1	0.999999333
1	1	0.15	0.18763212	0.05	0.106867549	0.99	1	1	0.870147052	1	0.89214296	0.5	0.513728645			0.1	0.090511033	0.99	1	0.5	0.511269354	1	1	0.1	0.134370304	0.5	0.10961473	0.1	0.08823975			0.1	0.13492122	0.5	0.109859879					0.15	0.122462172	1	0.110974843					1	0.999999333
0.5	0.662538403	0.9	1	0.5	0.635848444			0.5	0.511354839	0.1	0.088991948	0.1	0.13330071			0.5	0.493911381	1	1	0.1	0.134777449			0.95	0.965230734	0.5	0.10961473	0.1	0.08823975			0.95	0.964690908	0.5	0.109859879					0.5	0.122462172	0.5	0.110974843					0.5	0.525416565
0.05	0.127599594	0.1	0.087524763	1	1			0.05	0.079734683	1	0.89214296	1	0.83098816			0.15	0.224300759	1	1	1	0.819651552			0.2	0.134370304	0.1	0.10961473	0.2	0.08823975			0.2	0.13492122	0.1	0.109859879					0.15	0.122462172	0.5	0.110974843					0.05	0.150281438
0.2	0.476819462	0.15	0.18763212	0.2	0.106867549			0.2	0.40265766	0.5	0.429689759	0.1	0.513728645			0.5	1	0.1	0.066478302	0.1	0.511269354			0.1	0.134370304	0.15	0.10961473	0.5	0.459101634			0.1	0.13492122	0.15	0.109859879					0.9	0.950699929	0.15	0.110974843					0.2	0.525416565
0.15	0.127599594	0.89	1	0.15	0.106867549			0.15	0.159564585	0.5	0.429689759	0.1	0.13330071			0.15	0.224300759	0.15	0.137332888	0.1	0.134777449			1	0.965230734	1	0.10961473	0.5	0.08823975			1	0.964690908	1	0.109859879					0.15	0.122462172	0.1	0.110974843					0.15	0.150281438
1	1	0.1	0.087524763	1	1			1	0.999938965	0.1	0.088991948	0.1	0.13330071			0.9	1	0.1	0.137332888	0.1	0.134777449			0.05	0.134370304	1	0.10961473	1	0.459101634			0.05	0.13492122	1	0.109859879					0.05	0.122462172	0.5	0.110974843					1	0.999999333
0.15	0.127599594	0.1	0.087524763	0.5	0.635848444			0.15	0.159564585	0.15	0.088991948	0.2	0.13330071			0.15	0.090511033	0.2	0.266700094	0.2	0.134777449			0.5	0.134370304	0.2	0.10961473	1	0.08823975			0.5	0.13492122	0.2	0.109859879					0.1	0.122462172	0.15	0.110974843					0.15	0.150281438
1	1	0.1	0.087524763	0.5	0.309372678			1	0.999938965	1	1	0.5	1			0.05	0.090511033	0.2	0.266700094	0.5	1			1	0.134370304	0.9	0.10961473	0.49	0.08823975			1	0.13492122	0.9	0.109859879					0.1	0.122462172	0.1	0.110974843					1	0.999999333
0.1	0.127599594	0.15	0.18763212	0.19	0.106867549			0.1	0.079734683	1	1	0.5	0.378074684			0.1	0.090511033	0.1	0.066478302	0.5	0.372079638			0.2	0.134370304	1	0.69243805	0.3	0.08823975			0.2	0.13492122	1	0.691683291					0.15	0.122462172	0.5	0.110974843					0.1	0.150281438
0.15	0.127599594	0.5	0.743808518	0.15	0.106867549			0.15	0.079734683	0.2	0.088991948	1	1			0.1	0.090511033	0.2	0.137332888	1	1			0.5	0.134370304	1	0.10961473	0.5	0.08823975			0.5	0.13492122	1	0.109859879					0.89	0.950699929	0.1	0.110974843					0.15	0.150281438
1	1	1	1	0.9	1			1	0.999938965	0.9	0.89214296	1	0.513728645			0.15	0.090511033	0.2	0.137332888	1	0.511269354			0.5	0.134370304	0.5	0.10961473	1	0.459101634			0.5	0.13492122	0.5	0.109859879					0.1	0.122462172	0.2	0.110974843					1	0.999999333
1	1	0.5	0.452983403	0.19	0.309372678			1	0.999938965	1	1	0.49	0.378074684			0.89	1	0.1	0.137332888	0.49	0.372079638			0.1	0.134370304	0.1	0.10961473	0.1	0.08823975			0.1	0.13492122	0.1	0.109859879					0.1	0.122462172	0.95	0.110974843					1	0.999999333
1	1	0.2	0.18763212	1	1			1	0.999938965	1	0.89214296	0.3	0.378074684			0.1	0.090511033	0.02	0.066478302	0.3	0.372079638			0.1	0.134370304	0.9	0.10961473	0.5	0.459101634			0.1	0.13492122	0.9	0.109859879					0.15	0.122462172	0.1	0.110974843					1	0.999999333
0.05	0.127599594	1	1	0.1	0.106867549			0.05	0.079734683	0.5	0.668606166	0.5	0.378074684			0.1	0.090511033	1	1	0.5	0.372079638			1	0.965230734	0.15	0.10961473	1	0.459101634			1	0.964690908	0.15	0.109859879					0.1	0.122462172	0.2	0.110974843					0.05	0.150281438
0.02	0.127599594	0.15	0.087524763	1	0.309372678			0.02	0.079734683	0.1	0.088991948	1	1			0.15	0.224300759	1	1	1	1			0.2	0.134370304	0.1	0.10961473	0.99	0.459101634			0.2	0.13492122	0.1	0.109859879					0.5	0.122462172	0.95	0.110974843					0.02	0.150281438
0.1	0.127599594	0.1	0.087524763	0.15	0.106867549			0.1	0.079734683	0.9	0.89214296	0.1	0.13330071			0.1	0.090511033	0.5	0.466394204	0.1	0.134777449			0.15	0.134370304	0.15	0.10961473	1	0.459101634			0.15	0.13492122	0.15	0.109859879					1	0.950699929	1	0.110974843					0.1	0.150281438
0.1	0.127599594	1	1	0.1	0.106867549			0.1	0.079734683	0.15	0.088991948	0.5	0.513728645			0.5	0.493911381	0.15	0.266700094	0.5	0.511269354			0.15	0.134370304	0.1	0.10961473	0.9	0.459101634			0.15	0.13492122	0.1	0.109859879					0.15	0.122462172	1	0.110974843					0.1	0.150281438
0.5	0.476819462	0.15	0.087524763	0.2	0.106867549			0.5	0.40265766	0.1	0.168414019	1	0.513728645			1	1	0.99	1	1	1			1	0.965230734	1	0.10961473	0.5	0.459101634			1	0.964690908	1	0.109859879					0.5	0.122462172	1	0.688450822					0.5	0.525416565
0.5	0.127599594	0.2	0.18763212	0.8	0.635848444			0.5	0.159564585	0.15	0.168414019	0.99	1			0.15	0.090511033	1	0.898920947	0.99	1			0.2	0.134370304	0.5	0.10961473	1	0.459101634			0.2	0.13492122	0.5	0.109859879					0.2	0.122462172	1	0.110974843					0.5	0.150281438
0.5	0.476819462	0.2	0.087524763	1	1			0.5	0.40265766	0.1	0.088991948	1	1			0.5	0.493911381	0.2	0.137332888	1	1			0.95	0.965230734	0.5	0.10961473	1	0.459101634			0.95	0.964690908	0.5	0.109859879					1	0.950699929	1	0.110974843					0.5	0.525416565
1	1	1	0.743808518	0.75	0.309372678			1	0.999938965	1	0.429689759	0.9	0.83098816			0.2	0.224300759	0.02	0.066478302	0.9	0.819651552			1	0.965230734	1	0.10961473	1	0.459101634			1	0.964690908	1	0.109859879					0.15	0.122462172	0.5	0.110974843					1	0.999999333
0.1	0.127599594	0.1	0.452983403	0.2	0.106867549			0.1	0.079734683	0.5	0.429689759	0.5	0.513728645			1	1	0.1	0.137332888	0.5	0.511269354			1	0.965230734	0.2	0.10961473	0.2	0.08823975			1	0.964690908	0.2	0.109859879					0.1	0.122462172	1	0.110974843					0.1	0.150281438
0.5	0.476819462	0.49	0.452983403	0.15	0.106867549			0.5	0.511354839	0.5	0.429689759	1	1			0.15	0.090511033	0.1	0.066478302	1	1			0.15	0.134370304	0.05	0.10961473	0.99	0.459101634			0.15	0.13492122	0.05	0.109859879					1	0.950699929	0.15	0.110974843					0.5	0.525416565
0.5	0.476819462	1	1	1	1			0.5	0.511354839	1	1	1	0.83098816			0.1	0.090511033	0.5	0.694552511	1	0.819651552			0.15	0.134370304	0.1	0.10961473	1	0.459101634			0.15	0.13492122	0.1	0.109859879					0.15	0.122462172	0.1	0.110974843					0.5	0.525416565
1	0.476819462	0.15	0.087524763	0.5	0.309372678			1	0.511354839	0.2	0.088991948	1	1			1	1	0.15	0.137332888	1	1			0.1	0.134370304	0.5	0.10961473	1	0.459101634			0.1	0.13492122	0.5	0.109859879					0.2	0.122462172	1	0.110974843					1	0.525416565
0.5	0.476819462	0.8	1	0.99	1			0.5	0.40265766	0.05	0.088991948	0.2	0.378074684			0.15	0.224300759	1	0.466394204	0.2	0.372079638			1	0.965230734	1	0.10961473	1	0.459101634			1	0.964690908	1	0.109859879					0.2	0.122462172	0.15	0.110974843					0.5	0.525416565
0.5	0.476819462	0.02	0.087524763	1	1			0.5	0.511354839	0.1	0.168414019	0.99	1			0.2	0.224300759	0.1	0.066478302	0.99	1			0.1	0.134370304	0.1	0.10961473	1	0.459101634			0.1	0.13492122	0.1	0.109859879					1	0.122462172	0.5	0.110974843					0.5	0.150281438
0.15	0.127599594	0.2	0.087524763	1	1			0.15	0.159564585	0.5	0.668606166	1	1			0.2	0.090511033	0.15	0.137332888	1	1			1	0.965230734	0.1	0.10961473	0.2	0.08823975			1	0.964690908	0.1	0.109859879					0.1	0.122462172	1	0.110974843					0.15	0.150281438
0.1	0.127599594	0.99	1	0.2	0.106867549			0.1	0.079734683	1	0.89214296	1	1			1	1	0.2	0.266700094	1	1			0.8	0.134370304	1	0.10961473	0.1	0.08823975			0.8	0.13492122	1	0.109859879					0.49	0.122462172	1	0.110974843					0.1	0.150281438
0.5	0.476819462	1	1	0.15	0.309372678			0.5	0.511354839	0.1	0.088991948	1	0.83098816			0.1	0.493911381	0.1	0.066478302	1	0.819651552			1	0.965230734	0.1	0.10961473	0.15	0.08823975			1	0.964690908	0.1	0.109859879					1	0.950699929	0.95	0.110974843					0.5	0.525416565
0.15	0.127599594	0.2	0.18763212	0.5	0.309372678			0.15	0.159564585	0.1	0.088991948	1	1			0.49	0.493911381	1	0.898920947	1	1			0.2	0.134370304	0.1	0.10961473	0.5	0.08823975			0.2	0.13492122	0.1	0.109859879					0.15	0.122462172	0.5	0.110974843					0.15	0.150281438
0.1	0.127599594	0.2	0.087524763	0.15	0.309372678			0.1	0.159564585	1	1	0.2	0.378074684			1	1	0.1	0.066478302	0.2	0.372079638			1	0.965230734	0.15	0.10961473	1	0.459101634			1	0.964690908	0.15	0.109859879					0.8	0.950699929	0.1	0.110974843					0.1	0.150281438
0.1	0.127599594	0.1	0.452983403	0.2	0.106867549			0.1	0.159564585	0.1	0.088991948	0.1	0.13330071			0.15	0.090511033	1	1	0.1	0.372079638			1	0.965230734	0.1	0.10961473	1	0.459101634			1	0.964690908	0.1	0.109859879					0.02	0.122462172	0.1	0.110974843					0.1	0.150281438
0.5	0.476819462	1	1	0.15	0.106867549			0.5	0.40265766	0.1	0.088991948	0.15	0.13330071			0.8	1	0.5	0.466394204	0.15	0.134777449			1	0.965230734	1	0.10961473	0.2	0.08823975			1	0.964690908	1	0.109859879					0.1	0.122462172	0.5	0.110974843					0.5	0.150281438
0.1	0.127599594	1	1	0.2	0.309372678			0.1	0.079734683	0.15	0.168414019	0.5	0.378074684			0.02	0.090511033	1	0.266700094	0.5	0.372079638			0.5	0.134370304	0.2	0.10961473	1	0.459101634			0.5	0.13492122	0.2	0.109859879					0.2	0.122462172	1	0.110974843					0.1	0.150281438
0.1	0.127599594	0.15	0.087524763	0.05	0.106867549			0.1	0.079734683	0.1	0.088991948	1	0.513728645			0.1	0.090511033	1	1	1	0.511269354			0.8	0.965230734	1	0.10961473	0.1	0.08823975			0.8	0.964690908	1	0.109859879					0.99	0.122462172	1	0.110974843					0.1	0.150281438
0.2	0.127599594	0.83	0.743808518	0.3	0.309372678			0.2	0.159564585	1	0.89214296	1	0.83098816			0.2	0.090511033	1	1	1	1			1	0.965230734	1	0.10961473	0.5	0.459101634			1	0.964690908	1	0.109859879					1	0.950699929	1	0.110974843					0.2	0.150281438
0.95	1	0.8	0.743808518	0.1	0.106867549			0.95	0.870147052	0.2	0.168414019	0.2	0.13330071			0.99	0.493911381	0.99	0.694552511	0.2	0.134777449			0.1	0.134370304	0.2	0.10961473	1	0.459101634			0.1	0.13492122	0.2	0.109859879					0.2	0.122462172	0.1	0.110974843					0.95	0.999999333
0.1	0.127599594	0.5	0.452983403	1	0.635848444			0.1	0.159564585	1	1	1	1			1	0.493911381	0.1	0.137332888	1	1			0.1	0.134370304	0.5	0.10961473	0.5	0.459101634			0.1	0.13492122	0.5	0.109859879					0.2	0.122462172	0.15	0.110974843					0.1	0.150281438
0.2	0.476819462	0.15	0.18763212	0.15	0.106867549			0.2	0.159564585	1	0.89214296	0.1	0.13330071			0.2	0.224300759	1	1	0.1	0.134777449			0.2	0.134370304	0.5	0.10961473	0.2	0.08823975			0.2	0.13492122	0.5	0.109859879					0.1	0.122462172	0.1	0.110974843					0.2	0.150281438
0.95	1	0.1	0.087524763	1	0.635848444			0.95	0.999938965	0.2	0.168414019	0.5	1			0.2	0.090511033	0.1	0.137332888	0.5	1			0.2	0.134370304	1	0.10961473	1	0.459101634			0.2	0.13492122	1	0.109859879					1	0.950699929	0.45	0.110974843					0.95	0.999999333
1	1	0.8	1	1	1			1	0.999938965	0.5	0.429689759	1	0.513728645			0.1	0.330396624	0.5	0.466394204	1	0.511269354			0.1	0.134370304	0.15	0.10961473	0.5	0.08823975			0.1	0.13492122	0.15	0.109859879					1	0.950699929	0.1	0.110974843					1	0.999999333
1	1	0.9	1	0.85	1			1	0.999938965	0.5	0.429689759	0.5	0.513728645			1	1	0.2	0.137332888	0.5	0.511269354			0.2	0.134370304	0.1	0.10961473	1	0.459101634			0.2	0.13492122	0.1	0.109859879					0.15	0.122462172	0.2	0.110974843					1	0.999999333
1	1	1	1	0.2	0.106867549			1	0.999938965	1	0.668606166	0.2	0.13330071			1	1	0.5	0.466394204	0.2	0.134777449			0.2	0.134370304	0.1	0.10961473	0.2	0.08823975			0.2	0.13492122	0.1	0.109859879					0.83	0.122462172	1	0.110974843					1	0.999999333
1	0.476819462	0.5	0.743808518	0.1	0.106867549			1	0.40265766	0.15	0.088991948	1	0.83098816			0.15	0.090511033	0.15	0.137332888	1	0.819651552			0.95	0.134370304	0.2	0.10961473	0.5	0.459101634			0.95	0.13492122	0.2	0.109859879					0.8	0.122462172	0.1	0.110974843					1	0.999999333
1	1	0.98	1	1	1			1	0.999938965	0.1	0.088991948	0.5	0.378074684			0.83	0.493911381	1	1	0.5	0.511269354			0.15	0.134370304	0.15	0.10961473	1	0.459101634			0.15	0.13492122	0.15	0.109859879					0.5	0.122462172	1	0.110974843					1	0.999999333
0.5	0.476819462	1	1	0.2	0.309372678			0.5	0.511354839	0.1	0.168414019	1	1			0.8	1	0.2	0.137332888	1	1			1	0.134370304	0.2	0.10961473	1	0.459101634			1	0.13492122	0.2	0.109859879					0.15	0.122462172	0.1	0.110974843					0.5	0.525416565
1	1	0.17	0.18763212	0.15	0.106867549			1	0.999938965	0.2	0.168414019	0.2	0.13330071			0.5	0.493911381	1	1	0.2	0.134777449			0.1	0.134370304	0.5	0.10961473	1	0.459101634			0.1	0.13492122	0.5	0.109859879					0.1	0.122462172	1	0.110974843					1	0.999999333
0.1	0.127599594	1	1	1	1			0.1	0.079734683	0.15	0.168414019	0.5	0.513728645			0.15	0.090511033	0.05	0.066478302	0.5	0.511269354			0.1	0.134370304	0.2	0.10961473	0.5	0.459101634			0.1	0.13492122	0.2	0.109859879					0.8	0.950699929	0.2	0.110974843					0.1	0.150281438
0.15	0.127599594	0.1	0.18763212	0.5	0.309372678			0.15	0.159564585	0.2	0.168414019	1	1			0.1	0.090511033	1	1	1	1			0.5	0.134370304	1	0.10961473	0.2	0.08823975			0.5	0.13492122	1	0.109859879					0.9	0.122462172	0.15	0.110974843					0.15	0.150281438
0.15	0.127599594	0.98	0.452983403	0.1	0.106867549			0.15	0.159564585	0.5	0.429689759	1	1			0.8	1	0.02	0.066478302	1	1			0.15	0.134370304	0.15	0.10961473	1	0.459101634			0.15	0.13492122	0.15	0.109859879					1	0.950699929	0.5	0.110974843					0.15	0.150281438
0.1	0.127599594	0.5	1	1	0.635848444			0.1	0.079734683	0.2	0.168414019	1	0.83098816			0.9	1	1	1	1	1			0.5	0.134370304	0.1	0.10961473	0.5	0.08823975			0.5	0.13492122	0.1	0.109859879					0.5	0.122462172	1	0.110974843					0.1	0.150281438
1	1	1	1	0.1	0.106867549			1	0.999938965	1	0.429689759	0.5	0.513728645			1	1	0.19	0.266700094	0.5	0.511269354			1	0.965230734	1	0.10961473	1	0.459101634			1	0.964690908	1	0.109859879					0.98	0.950699929	0.5	0.110974843					1	0.999999333
0.15	0.127599594	0.15	0.087524763	1	1			0.15	0.079734683	0.15	0.429689759	0.2	0.13330071			0.5	1	1	1	0.2	0.134777449			0.1	0.134370304	0.1	0.10961473	0.1	0.08823975			0.1	0.13492122	0.1	0.109859879					1	0.950699929	0.5	0.110974843					0.15	0.150281438
0.5	0.476819462	1	1	1	1			0.5	0.40265766	0.1	0.088991948	1	1			0.98	1	0.49	0.466394204	1	1			1	0.965230734	0.05	0.10961473	1	0.459101634			1	0.964690908	0.05	0.109859879					0.1	0.122462172	0.1	0.110974843					0.5	0.525416565
1	1	1	1	0.99	0.309372678			1	0.999938965	1	0.89214296	0.5	0.13330071			1	1	0.1	0.066478302	0.5	0.134777449			0.99	0.965230734	0.2	0.10961473	0.1	0.08823975			0.99	0.964690908	0.2	0.109859879					0.17	0.122462172	1	0.110974843					1	0.999999333
0.2	0.127599594	1	1	1	1			0.2	0.159564585	0.1	0.168414019	1	1			0.1	0.090511033	0.2	0.266700094	1	1			0.15	0.134370304	1	0.10961473	1	0.459101634			0.15	0.13492122	1	0.109859879					1	0.950699929	0.05	0.110974843					0.2	0.150281438
1	1	0.2	0.18763212	0.3	0.635848444			1	0.999938965	0.05	0.088991948	0.1	0.13330071			0.17	0.090511033	1	1	0.1	0.134777449			0.1	0.122440742	0.15	0.10961473	1	0.459101634					0.15	0.109859879					0.1	0.122462172	0.15	0.110974843					1	0.999999333
0.95	1	0.5	1	0.1	0.106867549			0.95	0.999938965	0.2	0.168414019	1	1			1	1	0.9	0.694552511	1	1			0.5	0.122440742	0.9	0.10961473	0.2	0.08823975					0.9	0.109859879					0.1	0.122462172	0.15	0.110974843					0.95	0.999999333
0.5	0.662538403	0.1	0.18763212	0.1	0.106867549			0.5	0.672258405	1	0.89214296	0.1	0.13330071			0.1	0.090511033	0.1	0.137332888	0.1	0.134777449			0.5	0.122440742	0.2	0.10961473	1	0.459101634					0.2	0.109859879					0.98	0.122462172	0.2	0.110974843					0.5	0.703120348
0.1	0.127599594	0.5	0.452983403	0.05	0.106867549			0.1	0.079734683	0.15	0.088991948	1	1			0.1	0.090511033	0.5	0.466394204	1	1			1	0.951699554	0.5	0.10961473	0.5	0.08823975					0.5	0.109859879					0.5	0.122462172	0.1	0.110974843					0.1	0.150281438
0.1	0.127599594	0.05	0.087524763	0.1	0.106867549			0.1	0.159564585	0.9	0.89214296	1	1			0.98	1	0.99	1	1	1			0.1	0.122440742	0.05	0.10961473	1	0.459101634					0.05	0.109859879					1	0.950699929	0.8	0.110974843					0.1	0.150281438
0.1	0.127599594	1	1	0.2	0.106867549			0.1	0.079734683	0.2	0.088991948	0.2	0.13330071			0.5	1	0.15	0.137332888	0.2	0.134777449			0.1	0.122440742	1	0.10961473	0.5	0.08823975					1	0.109859879					0.15	0.122462172	1	0.110974843					0.1	0.150281438
0.5	0.476819462	0.2	0.18763212	0.1	0.106867549			0.5	0.40265766	0.5	0.429689759	1	0.83098816			1	1	0.15	0.266700094	1	0.819651552			0.15	0.122440742	0.1	0.10961473	1	0.459101634					0.1	0.109859879					1	0.950699929	0.5	0.110974843					0.5	0.408292238
1	1	1	1	0.2	0.106867549			1	0.999938965	0.05	0.088991948	0.5	0.513728645			0.15	0.090511033	0.15	0.137332888	0.5	0.511269354			0.15	0.122440742	1	0.10961473	1	0.459101634					1	0.109859879					1	0.950699929	0.1	0.110974843					1	0.999999333
1	1	0.15	0.087524763	0.5	0.635848444			1	0.870147052	1	1	1	1			1	1	1	1	1	1			0.05	0.122440742	1	0.10961473	1	0.459101634					1	0.109859879					0.1	0.122462172	1	0.110974843					1	0.999999333
1	1	0.5	1	0.15	0.106867549			1	0.999938965	0.1	0.168414019	0.5	0.13330071			1	1	0.02	0.066478302	0.5	0.134777449			0.5	0.122440742	0.1	0.10961473	1	0.459101634					0.1	0.109859879					1	0.950699929	0.15	0.110974843					1	0.999999333
0.1	0.127599594	0.15	0.087524763	1	1			0.1	0.159564585	1	0.89214296	1	1			0.1	0.090511033	1	0.898920947	1	1			0.1	0.122440742	1	0.10961473	0.05	0.08823975					1	0.109859879					0.2	0.122462172	0.15	0.110974843					0.1	0.150281438
0.15	0.127599594	1	1	0.2	0.106867549			0.15	0.159564585	1	0.89214296	1	0.513728645			1	1	0.1	0.266700094	1	0.511269354			0.1	0.122440742	1	0.10961473	0.2	0.08823975					1	0.109859879					0.15	0.122462172	1	0.110974843					0.15	0.150281438
0.1	0.127599594	1	0.452983403	0.5	0.309372678			0.1	0.079734683	0.1	0.088991948	1	1			0.2	0.224300759	0.99	1	1	1			0.8	0.951699554	0.05	0.10961473	1	0.459101634					0.05	0.109859879					0.5	0.122462172	1	0.110974843					0.1	0.150281438
0.15	0.127599594	1	1	0.5	0.309372678			0.15	0.159564585	1	1	1	0.83098816			0.15	0.090511033	0.1	0.137332888	1	0.819651552			0.1	0.122440742	0.2	0.10961473	0.5	0.459101634					0.2	0.109859879					0.1	0.122462172	0.1	0.110974843					0.15	0.150281438
0.45	0.476819462	0.1	0.087524763	1	1			0.45	0.40265766	1	1	0.05	0.13330071			0.5	0.493911381	1	1	0.05	0.134777449			0.15	0.122440742	1	0.10961473	0.2	0.08823975					1	0.109859879					0.1	0.122462172	0.1	0.110974843					0.45	0.150281438
0.1	0.127599594	0.1	0.087524763	0.2	0.106867549			0.1	0.159564585	0.05	0.088991948	0.2	0.13330071			0.1	0.090511033	1	1	0.2	0.134777449			0.1	0.122440742	1	0.10961473	1	0.459101634					1	0.109859879					0.5	0.122462172	1	0.110974843					0.1	0.150281438
0.2	0.127599594	1	1	1	1			0.2	0.159564585	0.2	0.168414019	1	1			0.1	0.090511033	0.15	0.137332888	1	1			0.2	0.122440742	0.15	0.10961473	1	0.08823975					0.15	0.109859879					0.05	0.122462172	0.05	0.110974843					0.2	0.150281438
1	1	0.8	0.743808518	1	1			1	0.999938965	1	0.89214296	0.5	0.83098816			0.5	0.493911381	0.1	0.066478302	0.5	0.511269354			0.15	0.122440742	0.2	0.10961473	0.1	0.08823975					0.2	0.109859879					0.1	0.122462172	0.15	0.110974843					1	0.999999333
0.1	0.127599594	0.15	0.087524763	0.2	0.106867549			0.1	0.159564585	1	0.89214296	0.2	0.13330071			0.05	0.090511033	0.5	0.466394204	0.2	0.134777449			0.05	0.122440742	0.5	0.10961473	0.15	0.08823975					0.5	0.109859879					1	0.950699929	0.1	0.110974843					0.1	0.150281438
1	1	1	1	0.5	0.309372678			1	0.999938965	0.15	0.088991948	1	1			0.1	0.090511033	0.5	0.466394204	1	1			0.5	0.122440742	0.15	0.10961473	0.19	0.08823975					0.15	0.109859879					0.2	0.122462172	1	0.110974843					1	0.999999333
0.15	0.127599594	0.1	0.18763212	0.2	0.309372678			0.15	0.159564585	0.2	0.168414019	1	0.513728645			1	1	1	1	1	0.511269354			0.1	0.122440742	0.2	0.10961473	0.2	0.08823975					0.2	0.109859879					1	0.950699929	0.2	0.110974843					0.15	0.150281438
1	1	0.1	0.18763212	0.1	0.106867549			1	0.999938965	0.5	0.429689759	0.1	0.13330071			0.2	0.224300759	0.2	0.137332888	0.1	0.134777449			0.15	0.122440742	0.5	0.10961473	0.5	0.459101634					0.5	0.109859879					0.15	0.122462172	1	0.110974843					1	0.999999333
0.2	0.127599594	1	0.743808518	0.5	0.309372678			0.2	0.159564585	0.15	0.168414019	0.15	0.13330071			1	1	1	0.898920947	0.15	0.134777449			1	0.951699554	0.5	0.10961473	0.1	0.08823975					0.5	0.109859879					0.5	0.122462172	0.5	0.110974843					0.2	0.150281438
0.15	0.127599594	0.5	0.452983403	1	1			0.15	0.159564585	0.2	0.088991948	0.19	0.13330071			0.15	0.090511033	1	0.898920947	0.19	0.134777449			0.5	0.122440742	0.1	0.10961473	1	0.459101634					0.1	0.109859879					0.15	0.122462172	0.85	0.110974843					0.15	0.150281438
0.5	0.476819462	0.1	0.18763212	0.05	0.106867549			0.5	0.40265766	0.5	0.429689759	0.2	0.378074684			0.5	1	0.1	0.137332888	0.2	0.372079638			1	0.951699554	0.5	0.10961473	0.1	0.08823975					0.5	0.109859879					1	0.950699929	0.1	0.110974843					0.5	0.525416565
1	1	0.2	0.18763212	0.2	0.106867549			1	0.999938965	0.5	0.429689759	0.5	0.513728645			0.15	0.090511033	1	1	0.5	0.511269354			0.15	0.122440742	0.1	0.10961473	1	0.459101634					0.1	0.109859879					1	0.122462172	1	0.110974843					1	0.999999333
0.5	0.476819462	1	1	0.1	0.106867549			0.5	0.40265766	0.1	0.088991948	0.1	0.13330071			1	1	0.1	0.137332888	0.1	0.134777449			0.15	0.122440742	1	0.10961473	1	0.459101634					1	0.109859879					1	0.950699929	0.1	0.110974843					0.5	0.525416565
0.5	0.476819462	0.8	1	1	1			0.5	0.159564585	0.5	0.429689759	1	1			1	1	0.15	0.137332888	1	1			0.18	0.122440742	0.5	0.10961473	0.5	0.08823975					0.5	0.109859879					0.1	0.122462172	0.5	0.110974843					0.5	0.150281438
0.1	0.127599594	0.01	0.087524763	1	0.635848444			0.1	0.159564585	0.1	0.168414019	0.1	0.13330071			1	1	0.2	0.137332888	0.1	0.134777449			0.2	0.122440742	1	0.10961473	0.2	0.08823975					1	0.109859879					0.1	0.122462172	1	0.110974843					0.1	0.150281438
1	1	0.1	0.087524763	1	1			1	0.870147052	1	0.89214296	1	1			0.1	0.090511033	0.49	0.466394204	1	1			1	0.951699554	0.2	0.10961473	0.2	0.08823975					0.2	0.109859879					0.1	0.122462172	0.1	0.110974843					1	0.999999333
0.1	0.127599594	0.1	0.087524763	1	1			0.1	0.159564585	0.5	0.429689759	1	0.83098816			0.1	0.090511033	1	1	1	0.819651552			1	0.951699554	0.15	0.10961473	0.2	0.08823975					0.15	0.109859879					1	0.950699929	1	0.110974843					0.1	0.150281438
0.05	0.127599594	0.99	1	1	1			0.05	0.079734683	1	1	0.5	0.378074684			0.1	0.090511033	1	0.898920947	0.5	0.372079638			1	0.951699554	1	0.10961473	1	0.459101634					1	0.109859879					0.1	0.122462172	0.5	0.110974843					0.05	0.150281438
0.15	0.127599594	1	1	0.5	0.635848444			0.15	0.159564585	0.2	0.168414019	0.05	0.13330071			1	1	0.05	0.066478302	0.05	0.134777449			0.1	0.122440742	1	0.69243805	1	0.459101634					1	0.691683291					0.1	0.122462172	0.5	0.110974843					0.15	0.150281438
0.1	0.127599594	1	1	0.1	0.106867549			0.1	0.159564585	0.15	0.168414019	0.2	0.13330071			0.1	0.090511033	1	1	0.2	0.134777449			0.1	0.122440742	0.2	0.10961473	1	0.459101634					0.2	0.109859879					0.8	0.122462172	0.1	0.110974843					0.1	0.150281438
0.15	0.127599594	0.1	0.087524763	0.1	0.106867549			0.15	0.159564585	1	0.89214296	0.2	0.13330071			0.1	0.090511033	0.15	0.137332888	0.2	0.134777449			0.99	0.951699554	0.19	0.10961473	0.2	0.08823975					0.19	0.109859879					0.15	0.122462172	0.15	0.110974843					0.15	0.150281438
0.2	0.127599594	0.15	0.087524763	0.5	0.635848444			0.2	0.159564585	1	1	0.2	0.13330071			0.8	0.493911381	1	0.898920947	0.2	0.134777449			0.1	0.122440742	0.1	0.10961473	0.5	0.08823975					0.1	0.109859879					1	0.950699929	1	0.110974843					0.2	0.150281438
0.1	0.127599594	0.1	0.087524763	1	0.635848444			0.1	0.159564585	0.2	0.168414019	1	0.378074684			0.15	0.090511033	0.05	0.066478302	1	0.511269354			0.5	0.122440742	1	0.10961473	0.1	0.08823975					1	0.109859879					0.1	0.122462172	1	0.110974843					0.1	0.150281438
0.8	1	0.2	0.452983403	0.1	0.106867549			0.8	0.870147052	0.19	0.168414019	1	1			1	1	0.2	0.137332888	1	1			0.15	0.122440742	1	0.10961473	0.2	0.08823975					1	0.109859879					0.1	0.122462172	0.2	0.110974843					0.8	0.999999333
1	0.476819462	0.2	0.18763212	0.2	0.309372678			1	0.999938965	0.1	0.168414019	1	1			0.1	0.090511033	0.49	0.466394204	1	1			0.5	0.122440742	1	0.10961473	0.85	0.459101634					1	0.109859879					1	0.950699929	0.9	0.110974843					1	0.999999333
0.05	0.127599594	0.1	0.087524763	0.15	0.106867549			0.05	0.079734683	1	1	0.2	0.13330071			0.1	0.090511033	0.5	0.466394204	0.2	0.134777449			0.15	0.122440742	0.5	0.10961473	0.5	0.459101634					0.5	0.109859879					0.5	0.122462172	1	0.688450822					0.05	0.150281438
0.5	0.476819462	0.2	0.18763212	1	1			0.5	0.40265766	1	0.668606166	0.5	0.378074684			1	1	0.2	0.266700094	0.5	0.372079638			0.9	0.951699554	0.99	0.10961473	1	0.459101634					0.99	0.109859879					0.1	0.122462172	1	0.110974843					0.5	0.525416565
0.1	0.127599594	0.2	0.18763212	1	1			0.1	0.159564585	1	1	0.1	0.13330071			0.5	0.330396624	0.2	0.137332888	0.1	0.134777449			0.15	0.122440742	0.5	0.10961473	0.2	0.08823975					0.5	0.109859879					0.2	0.122462172	0.5	0.110974843					0.1	0.150281438
1	0.662538403	0.1	0.087524763	0.5	0.309372678			1	0.511354839	0.5	0.429689759	0.2	0.13330071			0.1	0.090511033	0.15	0.137332888	0.2	0.134777449			0.05	0.122440742	1	0.10961473	0.1	0.08823975					1	0.109859879					0.2	0.122462172	0.1	0.110974843					1	0.690118377
0.15	0.127599594	0.02	0.087524763	0.15	0.309372678			0.15	0.159564585	0.99	0.89214296	0.85	1			0.2	0.224300759	1	0.898920947	0.85	1			0.1	0.122440742	0.15	0.10961473	0.1	0.08823975					0.15	0.109859879					1	0.950699929	0.9	0.110974843					0.15	0.150281438
0.15	0.127599594	1	1	1	1			0.15	0.159564585	0.5	0.429689759	0.5	0.513728645			0.2	0.493911381	0.1	0.066478302	0.5	0.511269354			0.1	0.122440742	0.5	0.10961473	0.5	0.459101634					0.5	0.109859879					0.8	0.950699929	0.15	0.110974843					0.15	0.150281438
1	0.662538403	1	1	1	1			1	0.672258405	1	0.89214296	1	1			1	1	0.1	0.266700094	1	1			0.15	0.122440742	0.5	0.10961473	0.2	0.08823975					0.5	0.109859879					0.01	0.122462172	0.1	0.110974843					1	0.697612319
1	1	0.5	0.452983403	0.15	0.106867549			1	0.999938965	0.15	0.088991948	0.2	0.13330071			0.8	1	1	0.466394204	0.2	0.134777449			0.89	0.951699554	1	0.69243805	0.5	0.08823975					1	0.691683291					0.1	0.122462172	0.15	0.110974843					1	0.999999333
0.1	0.127599594	0.15	0.18763212	0.5	0.309372678			0.1	0.079734683	0.5	0.668606166	0.1	0.13330071			0.01	0.090511033	1	0.694552511	0.1	0.134777449			0.1	0.122440742	0.5	0.10961473	1	0.459101634					0.5	0.109859879					0.1	0.122462172	0.1	0.110974843					0.1	0.150281438
0.1	0.127599594	0.99	1	0.1	0.106867549			0.1	0.159564585	0.5	0.668606166	0.1	0.13330071			0.1	0.090511033	0.1	0.066478302	0.1	0.134777449			0.1	0.122440742	0.2	0.10961473	0.2	0.08823975					0.2	0.109859879					0.99	0.950699929	1	0.110974843					0.1	0.150281438
1	1	1	1	1	1			1	0.999938965	1	1	0.5	0.513728645			0.1	0.090511033	0.45	0.466394204	0.5	0.511269354			0.15	0.122440742	0.5	0.10961473	1	0.459101634					0.5	0.109859879					1	0.950699929	0.5	0.110974843					1	0.999999333
0.05	0.127599594	0.2	0.18763212	1	0.309372678			0.05	0.079734683	0.5	0.668606166	0.2	0.378074684			0.99	1	0.2	0.266700094	0.2	0.372079638			0.1	0.122440742	1	0.10961473	1	0.459101634					1	0.109859879					1	0.950699929	0.5	0.110974843					0.05	0.150281438
0.15	0.127599594	0.02	0.087524763	0.19	0.309372678			0.15	0.159564585	0.2	0.088991948	0.5	0.378074684			1	1	1	0.266700094	0.5	0.372079638			0.5	0.122440742	1	0.10961473	1	0.459101634					1	0.109859879					0.1	0.122462172	1	0.110974843					0.15	0.150281438
0.1	0.476819462	0.1	0.087524763	1	1			0.1	0.511354839	0.5	0.429689759	1	1			1	1	1	1	1	1			1	0.951699554	0.2	0.10961473	0.5	0.08823975					0.2	0.109859879					0.15	0.122462172	0.2	0.110974843					0.1	0.525416565
1	1	0.1	0.087524763	0.99	0.635848444			1	0.999938965	1	0.89214296	0.2	0.13330071			0.1	0.090511033	0.5	0.466394204	0.2	0.134777449			0.15	0.122440742	0.1	0.10961473	0.5	0.08823975					0.1	0.109859879					0.1	0.122462172	0.05	0.110974843					1	0.999999333
0.2	0.127599594	0.5	0.743808518	1	0.309372678			0.2	0.159564585	1	1	1	1			0.15	0.090511033	0.15	0.137332888	1	1			0.5	0.122440742	1	0.10961473	1	0.459101634					1	0.109859879					0.2	0.122462172	0.1	0.110974843					0.2	0.150281438
1	1	0.15	0.18763212	0.15	0.106867549			1	0.999938965	0.2	0.168414019	1	1			0.1	0.090511033	1	1	1	1			0.2	0.122440742	1	0.69243805	1	0.459101634					1	0.691683291					0.2	0.122462172	0.5	0.110974843					1	0.999999333
0.5	0.476819462	1	0.452983403	1	1			0.5	0.511354839	0.1	0.088991948	0.05	0.13330071			0.2	0.224300759	0.5	0.466394204	0.05	0.134777449			1	0.951699554	1	0.10961473	0.1	0.08823975					1	0.109859879					0.1	0.122462172	1	0.110974843					0.5	0.525416565
0.05	0.127599594	0.1	0.087524763	0.15	0.106867549			0.05	0.079734683	1	0.668606166	1	1			0.2	0.330396624	1	1	1	1			0.15	0.122440742	0.1	0.10961473	1	0.459101634					0.1	0.109859879					0.1	0.122462172	0.1	0.110974843					0.05	0.150281438
0.85	1	0.15	0.18763212	0.1	0.106867549			0.85	0.999938965	1	1	0.5	0.378074684			0.1	0.090511033	1	0.466394204	0.5	0.372079638			0.1	0.122440742	0.5	0.10961473	0.15	0.459101634					0.5	0.109859879					0.2	0.122462172	0.1	0.110974843					0.85	0.999999333
0.1	0.127599594	0.2	0.18763212	1	1			0.1	0.079734683	1	0.89214296	0.5	0.378074684			0.1	0.090511033	1	0.694552511	0.5	0.372079638			1	0.951699554	0.9	0.69243805	1	0.459101634					0.9	0.691683291					0.2	0.122462172	1	0.110974843					0.1	0.150281438
1	1	0.1	0.087524763	0.5	0.309372678			1	0.870147052	0.1	0.168414019	1	1			0.2	0.330396624	0.15	0.137332888	1	1			0.15	0.122440742	0.1	0.10961473	0.1	0.08823975					0.1	0.109859879					0.05	0.122462172	0.1	0.110974843					1	0.999999333
0.1	0.127599594	1	1	0.1	0.106867549			0.1	0.079734683	0.5	0.668606166	1	1			0.2	0.330396624	1	1	1	1			0.2	0.122440742	0.1	0.10961473	0.1	0.08823975					0.1	0.109859879					0.1	0.122462172	0.1	0.110974843					0.1	0.150281438
0.5	0.476819462	0.1	0.087524763	0.15	0.106867549			0.5	0.511354839	0.9	1	0.1	0.13330071			0.05	0.090511033	1	1	0.1	0.134777449			0.2	0.122440742	0.1	0.10961473	0.1	0.08823975					0.1	0.109859879					0.02	0.122462172	0.15	0.110974843					0.5	0.525416565
1	1	1	0.452983403	0.5	0.309372678			1	0.999938965	0.1	0.088991948	1	1			0.1	0.090511033	1	1	1	1			1	0.122440742	0.15	0.10961473	1	0.459101634					0.15	0.109859879					1	0.950699929	0.1	0.110974843					1	0.999999333
0.1	0.127599594	0.5	0.743808518	1	1			0.1	0.079734683	0.1	0.088991948	0.15	0.513728645			0.02	0.090511033	0.1	0.137332888	0.15	0.511269354			0.1	0.122440742	0.1	0.10961473	0.05	0.08823975					0.1	0.109859879					1	0.950699929	1	0.110974843					0.1	0.150281438
1	1	1	0.743808518	1	0.309372678			1	0.999938965	0.1	0.168414019	1	0.83098816			1	1	0.1	0.066478302	1	0.819651552			0.49	0.122440742	0.15	0.10961473	1	0.459101634					0.15	0.109859879					0.5	0.122462172	0.2	0.110974843					1	0.999999333
0.1	0.127599594	1	1	0.1	0.106867549			0.1	0.159564585	0.15	0.168414019	0.1	0.378074684			1	1	0.15	0.266700094	0.1	0.372079638			1	0.951699554	0.15	0.10961473	1	0.459101634					0.15	0.109859879					0.15	0.122462172	1	0.110974843					0.1	0.150281438
0.5	0.476819462	1	1	1	1			0.5	0.511354839	0.1	0.429689759	0.1	0.13330071			0.5	0.493911381	0.1	0.137332888	0.1	0.134777449			0.15	0.122440742	0.1	0.10961473	0.2	0.08823975					0.1	0.109859879					0.99	0.950699929	1	0.110974843					0.5	0.525416565
0.5	0.476819462	0.99	1	0.15	0.106867549			0.5	0.40265766	0.15	0.168414019	0.1	0.378074684			0.15	0.090511033	0.1	0.137332888	0.1	0.511269354			0.8	0.951699554	0.5	0.10961473	1	0.459101634					0.5	0.109859879					1	0.950699929	0.2	0.110974843					0.5	0.150281438
0.15	0.127599594	0.1	0.087524763	0.1	0.106867549			0.15	0.159564585	0.15	0.168414019	1	1			0.99	1	0.1	0.066478302	1	1			0.02	0.122440742	0.15	0.10961473	0.1	0.08823975					0.15	0.109859879					0.2	0.122462172	0.5	0.110974843					0.15	0.150281438
0.05	0.127599594	1	1	0.5	0.635848444			0.05	0.079734683	0.1	0.088991948	0.05	0.13330071			1	1	0.99	0.694552511	0.05	0.134777449			0.1	0.122440742	0.1	0.10961473	0.5	0.459101634					0.1	0.109859879					0.1	0.122462172	0.5	0.110974843					0.05	0.150281438
0.1	0.127599594	0.1	0.087524763	0.5	0.309372678			0.1	0.079734683	0.5	0.429689759	1	1			0.2	0.224300759	0.2	0.137332888	1	1			0.2	0.122440742	0.2	0.10961473	1	0.459101634					0.2	0.109859879					0.1	0.122462172	1	0.110974843					0.1	0.150281438
0.15	0.127599594	0.5	0.452983403	1	1			0.15	0.159564585	0.15	0.088991948	1	1			0.02	0.090511033	1	0.898920947	1	1			0.99	0.951699554	1	0.10961473	0.5	0.08823975					1	0.109859879					0.15	0.122462172	0.15	0.110974843					0.15	0.150281438
1	1	0.2	0.087524763	0.5	1			1	0.999938965	0.1	0.088991948	0.2	0.13330071			0.1	0.090511033	0.1	0.066478302	0.2	0.134777449			1	0.122440742	1	0.10961473	0.1	0.08823975					1	0.109859879					0.5	0.122462172	0.1	0.110974843					1	0.999999333
1	1	0.5	1	0.05	0.106867549			1	0.999938965	0.2	0.168414019	1	1			0.1	0.090511033	1	1	1	1			0.2	0.122440742	0.1	0.10961473	0.1	0.08823975					0.1	0.109859879					0.15	0.122462172	0.1	0.110974843					1	0.999999333
0.2	0.127599594	0.15	0.18763212	0.2	0.309372678			0.2	0.079734683	1	0.89214296	0.1	0.13330071			0.15	0.090511033	0.15	0.137332888	0.1	0.134777449			0.2	0.122440742	0.2	0.10961473	1	0.459101634					0.2	0.109859879					1	0.122462172	0.2	0.110974843					0.2	0.150281438
0.9	1	1	1	0.2	0.309372678			0.9	0.999938965	1	0.668606166	0.5	0.513728645			0.5	1	0.2	0.137332888	0.5	0.511269354			0.1	0.122440742	0.1	0.10961473	1	0.459101634					0.1	0.109859879					0.1	0.122462172	0.15	0.110974843					0.9	0.999999333
0.15	0.127599594	0.2	0.18763212	0.2	0.309372678			0.15	0.079734683	0.1	0.088991948	1	1			0.15	0.224300759	0.15	0.137332888	1	1			1	0.951699554	1	0.10961473	1	0.459101634					1	0.109859879					0.15	0.122462172	0.2	0.110974843					0.15	0.150281438
1	1	1	1	1	1			1	0.870147052	0.2	0.168414019	0.5	0.513728645			1	1	1	0.266700094	0.5	1			1	0.951699554	1	0.10961473	0.1	0.08823975					1	0.109859879					0.2	0.122462172	0.5	0.110974843					1	0.999999333
1	1	0.05	0.087524763	0.2	0.309372678			1	0.999938965	0.1	0.088991948	0.1	0.13330071			0.1	0.090511033	0.1	0.066478302	0.1	0.134777449			0.15	0.122440742	0.1	0.10961473	0.15	0.08823975					0.1	0.109859879					0.1	0.122462172	0.2	0.110974843					1	0.999999333
0.5	0.476819462	1	1	0.49	0.309372678			0.5	0.511354839	1	0.89214296	0.1	0.13330071			0.15	0.090511033	0.1	0.137332888	0.1	0.134777449			0.83	0.951699554	0.5	0.10961473	0.75	0.459101634					0.5	0.109859879					1	0.950699929	1	0.110974843					0.5	0.525416565
0.1	0.127599594	0.02	0.087524763	0.2	0.309372678			0.1	0.079734683	1	1	1	1			0.2	0.330396624	0.15	0.066478302	1	1			0.8	0.122440742	0.5	0.10961473	0.5	0.459101634					0.5	0.109859879					0.1	0.122462172	0.15	0.110974843					0.1	0.150281438
0.9	1	1	1	1	1			0.9	0.999938965	0.1	0.088991948	1	0.513728645			0.1	0.090511033	0.1	0.066478302	1	1			0.5	0.122440742	0.1	0.10961473	0.2	0.08823975					0.1	0.109859879					1	0.122462172	0.1	0.110974843					0.9	0.999999333
0.15	0.127599594	0.19	0.18763212	1	1			0.15	0.079734683	0.5	0.429689759	1	1			1	1	1	0.466394204	1	1			0.15	0.122440742	0.95	0.10961473	0.2	0.08823975					0.95	0.109859879					0.5	0.122462172	1	0.110974843					0.15	0.150281438
0.1	0.127599594	1	1	1	1			0.1	0.159564585	0.5	0.429689759	0.1	0.13330071			0.1	0.090511033	1	1	0.1	0.134777449			0.1	0.122440742	0.1	0.10961473	0.5	0.08823975					0.1	0.109859879					1	0.950699929	0.1	0.110974843					0.1	0.150281438
0.15	0.127599594	0.49	0.452983403	0.1	0.106867549			0.15	0.159564585	0.1	0.168414019	0.15	0.13330071			1	1	0.1	0.066478302	0.15	0.134777449			0.8	0.951699554	0.5	0.10961473	0.02	0.08823975					0.5	0.109859879					1	0.950699929	0.05	0.110974843					0.15	0.150281438
0.1	0.127599594	0.1	0.087524763	0.19	0.309372678			0.1	0.159564585	0.95	0.89214296	0.75	0.83098816			0.5	0.493911381	1	1	0.75	1			0.9	0.122440742	0.2	0.10961473	0.5	0.459101634					0.2	0.109859879					1	0.950699929	0.2	0.110974843					0.1	0.150281438
1	0.476819462	0.2	0.18763212	0.5	0.309372678			1	0.511354839	0.1	0.429689759	0.5	0.513728645			1	0.330396624	1	1	0.5	0.511269354			1	0.951699554	0.15	0.10961473	0.1	0.08823975					0.15	0.109859879					0.99	0.122462172	1	0.110974843					1	0.999999333
0.5	0.476819462	1	1	1	1			0.5	0.40265766	0.5	0.429689759	0.2	0.13330071			1	1	0.8	0.898920947	0.2	0.134777449			0.5	0.122440742	0.2	0.10961473	0.1	0.08823975					0.2	0.109859879					0.1	0.122462172	0.15	0.110974843					0.5	0.525416565
0.5	0.476819462	0.9	0.743808518	0.1	0.106867549			0.5	0.40265766	0.2	0.168414019	0.2	0.13330071			1	1	1	1	0.2	0.134777449			0.98	0.951699554	1	0.69243805	0.1	0.08823975					1	0.691683291					0.1	0.122462172	0.9	0.110974843					0.5	0.525416565
1	1	0.1	0.087524763	0.2	0.309372678			1	0.999938965	0.15	0.168414019	0.5	0.513728645			0.99	0.493911381	0.2	0.137332888	0.5	0.511269354			1	0.951699554	0.1	0.10961473	1	0.459101634					0.1	0.109859879					1	0.950699929	0.2	0.110974843					1	0.999999333
0.2	0.127599594	0.5	0.452983403	0.1	0.309372678			0.2	0.079734683	0.2	0.168414019	0.02	0.13330071			0.1	0.090511033	1	1	0.02	0.134777449			0.1	0.122440742	0.2	0.10961473	0.5	0.459101634					0.2	0.109859879					0.1	0.122462172	0.5	0.110974843					0.2	0.150281438
0.05	0.127599594	0.99	1	0.5	0.635848444			0.05	0.079734683	1	1	0.5	0.513728645			0.1	0.090511033	0.2	0.466394204	0.5	0.511269354			0.17	0.122440742	1	0.10961473	0.5	0.08823975					1	0.109859879					0.5	0.122462172	0.05	0.110974843					0.05	0.150281438
0.1	0.127599594	0.15	0.18763212	1	1			0.1	0.079734683	0.1	0.088991948	0.1	0.13330071			1	1	1	0.898920947	0.1	0.134777449			1	0.951699554	0.5	0.10961473	1	0.459101634					0.5	0.109859879					0.2	0.122462172	1	0.110974843					0.1	0.150281438
0.5	1	0.15	0.452983403	0.8	1			0.5	0.672258405	0.2	0.168414019	0.1	0.13330071			0.1	0.090511033	0.1	0.066478302	0.1	0.134777449			0.1	0.122440742	0.5	0.10961473	1	0.459101634					0.5	0.109859879					0.5	0.950699929	0.1	0.110974843					0.5	0.999999333
1	1	0.15	0.18763212	0.49	1			1	0.870147052	1	1	0.1	0.13330071			0.5	0.493911381	0.1	0.066478302	0.1	0.134777449			0.1	0.122440742	0.5	0.10961473	0.1	0.08823975					0.5	0.109859879					0.15	0.122462172	1	0.110974843					1	0.999999333
0.1	0.127599594	1	1	1	0.309372678			0.1	0.079734683	0.5	0.429689759	1	0.83098816			0.2	0.090511033	1	1	1	1			0.98	0.122440742	0.2	0.10961473	0.5	0.459101634					0.2	0.109859879					1	0.122462172	1	0.110974843					0.1	0.150281438
0.1	0.127599594	0.02	0.087524763	0.15	0.309372678			0.1	0.079734683	0.5	0.429689759	0.5	0.513728645			0.5	1	0.99	1	0.5	0.511269354			0.5	0.122440742	1	0.10961473	0.2	0.08823975					1	0.109859879					0.2	0.122462172	0.1	0.110974843					0.1	0.150281438
0.05	0.127599594	1	1	0.2	0.106867549			0.05	0.079734683	0.5	0.429689759	0.5	0.13330071			0.15	0.090511033	0.1	0.137332888	0.5	0.134777449			1	0.951699554	0.1	0.10961473	0.1	0.08823975					0.1	0.109859879					1	0.950699929	1	0.110974843					0.05	0.150281438
0.1	0.127599594	0.1	0.18763212	0.9	1			0.1	0.159564585	0.2	0.088991948	1	0.513728645			1	1	0.35	0.266700094	1	0.511269354			0.15	0.122440742	1	0.10961473	1	0.459101634					1	0.691683291					0.1	0.122462172	1	0.110974843					0.1	0.150281438
1	1	0.99	1	0.2	0.309372678			1	0.999938965	1	0.89214296	1	1			0.2	0.090511033	1	1	1	1			1	0.951699554	0.5	0.10961473	0.1	0.08823975					0.5	0.109859879					1	0.950699929	0.05	0.110974843					1	0.999999333
0.1	0.127599594	0.1	0.087524763	0.2	0.106867549			0.1	0.079734683	0.1	0.088991948	0.1	0.13330071			1	1	0.5	0.466394204	0.1	0.134777449			1	0.951699554	0.1	0.10961473	1	0.459101634					0.1	0.109859879					1	0.950699929	0.2	0.110974843					0.1	0.150281438
0.1	0.127599594	1	1	0.1	0.106867549			0.1	0.159564585	1	0.429689759	0.5	1			0.1	0.090511033	1	1	0.5	1			0.1	0.122440742	1	0.10961473	1	0.459101634					1	0.109859879					0.19	0.122462172	1	0.110974843					0.1	0.150281438
0.15	0.476819462	1	1	0.1	0.106867549			0.15	0.159564585	0.5	0.429689759	0.2	0.13330071			1	1	1	1	0.2	0.372079638			1	0.951699554	1	0.10961473	1	0.459101634					1	0.109859879					1	0.950699929	1	0.110974843					0.15	0.150281438
0.1	0.127599594	0.15	0.18763212	1	0.635848444			0.1	0.079734683	0.1	0.088991948	0.1	0.13330071			0.02	0.090511033	1	1	0.1	0.134777449			0.2	0.122440742	0.15	0.10961473	0.2	0.08823975					0.15	0.109859879					0.49	0.122462172	0.15	0.110974843					0.1	0.150281438
1	1	0.1	0.087524763	0.02	0.106867549			1	0.999938965	1	1	1	1			1	1	0.5	0.466394204	1	1			0.15	0.122440742	0.1	0.10961473	1	0.459101634					0.1	0.109859879					0.1	0.122462172	0.2	0.110974843					1	0.999999333
0.2	0.127599594	0.5	0.452983403	0.99	0.635848444			0.2	0.159564585	1	1	0.1	0.13330071			0.19	0.224300759	0.2	0.137332888	0.1	0.134777449			0.5	0.122440742	0.1	0.10961473	0.15	0.08823975					0.1	0.109859879					0.05	0.122462172	0.5	0.110974843					0.2	0.150281438
1	1	0.5	0.452983403	0.1	0.106867549			1	0.999938965	0.15	0.168414019	1	1			1	1	1	0.898920947	1	1			0.1	0.122440742	0.1	0.10961473	1	0.459101634					0.1	0.109859879					0.2	0.122462172	0.15	0.110974843					1	0.999999333
1	1	1	1	1	1			1	0.870147052	0.1	0.088991948	1	0.83098816			0.49	0.493911381	1	1	1	0.819651552			0.1	0.122440742	0.15	0.10961473	1	0.459101634					0.15	0.109859879					1	0.950699929	0.2	0.110974843					1	0.999999333
0.1	0.127599594	0.2	0.18763212	1	0.106867549			0.1	0.159564585	0.1	0.088991948	1	0.83098816			0.1	0.090511033	0.05	0.066478302	1	0.819651552			0.5	0.122440742	0.2	0.10961473	1	0.459101634					0.2	0.109859879					0.9	0.122462172	0.5	0.110974843					0.1	0.150281438
0.2	0.127599594	1	1	1	1			0.2	0.159564585	0.1	0.168414019	0.2	0.13330071			0.05	0.090511033	0.9	0.898920947	0.2	0.134777449			0.05	0.122440742	1	0.10961473	0.5	0.08823975					1	0.109859879					0.1	0.122462172	0.5	0.110974843					0.2	0.150281438
0.15	0.127599594	1	1	0.5	0.635848444			0.15	0.079734683	0.15	0.168414019	1	1			0.2	0.224300759	0.99	1	1	1			0.1	0.122440742	0.05	0.10961473	0.9	0.459101634					0.05	0.109859879					0.5	0.122462172	0.1	0.110974843					0.15	0.150281438
0.5	0.476819462	0.1	0.087524763	0.2	0.309372678			0.5	0.40265766	0.2	0.168414019	0.15	0.13330071			1	1	0.1	0.137332888	0.15	0.134777449			1	0.951699554	0.1	0.10961473	0.5	0.08823975					0.1	0.109859879					0.2	0.122462172	0.5	0.110974843					0.5	0.525416565
0.5	0.476819462	1	1	0.19	0.106867549			0.5	0.40265766	1	1	1	1			0.9	1	1	1	1	1			0.2	0.122440742	1	0.10961473	0.2	0.08823975					1	0.109859879					0.99	0.950699929	0.1	0.110974843					0.5	0.525416565
1	1	0.1	0.087524763	0.1	0.106867549			1	0.870147052	0.05	0.088991948	1	1			0.1	0.090511033	1	1	1	1			1	0.951699554	0.2	0.10961473	0.5	0.459101634					0.2	0.109859879					0.15	0.122462172	1	0.110974843					1	0.999999333
0.15	0.127599594	0.15	0.087524763	0.15	0.106867549			0.15	0.079734683	0.1	0.088991948	1	0.513728645			0.5	0.493911381	1	1	1	0.511269354			0.15	0.122440742	0.15	0.10961473	0.99	0.459101634					0.15	0.109859879					0.15	0.122462172	0.5	0.110974843					0.15	0.150281438
0.1	0.127599594	0.2	0.087524763	0.5	0.635848444			0.1	0.079734683	1	1	0.5	0.378074684			0.2	0.090511033	0.2	0.137332888	0.5	0.511269354			0.5	0.122440742	0.15	0.10961473	0.2	0.08823975					0.15	0.109859879					0.15	0.122462172	1	0.110974843					0.1	0.150281438
0.1	0.127599594	0.49	0.452983403	0.5	0.309372678			0.1	0.159564585	0.2	0.429689759	0.9	1			0.99	1	0.15	0.137332888	0.9	1			0.15	0.122440742	0.1	0.10961473	1	0.459101634					0.1	0.109859879					1	0.950699929	0.2	0.110974843					0.1	0.150281438
0.2	0.127599594	1	1	0.49	0.309372678			0.2	0.159564585	0.15	0.168414019	0.5	0.513728645			0.15	0.224300759	0.1	0.137332888	0.5	0.511269354			1	0.951699554	1	0.10961473	0.1	0.08823975					1	0.109859879					0.02	0.122462172	0.15	0.110974843					0.2	0.150281438
0.15	0.127599594	1	1	1	1			0.15	0.159564585	0.15	0.088991948	0.2	0.13330071			0.15	0.493911381	1	1	0.2	0.134777449			1	0.951699554	0.1	0.10961473	0.5	0.08823975					0.1	0.109859879					1	0.950699929	1	0.110974843					0.15	0.150281438
0.2	0.127599594	0.05	0.087524763	1	1			0.2	0.159564585	0.1	0.088991948	0.5	0.513728645			0.15	0.090511033	0.5	1	0.5	0.511269354			1	0.951699554	0.1	0.10961473	0.1	0.08823975					0.1	0.109859879					0.1	0.122462172	1	0.110974843					0.2	0.150281438
0.5	0.476819462	1	1	0.05	0.106867549			0.5	0.40265766	1	1	0.99	1			1	1	0.5	0.694552511	0.99	1			0.1	0.122440742	1	0.10961473	0.1	0.08823975					1	0.109859879					0.99	0.950699929	0.2	0.110974843					0.5	0.525416565
0.2	0.127599594	0.15	0.087524763	0.8	0.635848444			0.2	0.159564585	0.1	0.088991948	0.2	0.13330071			0.02	0.090511033	0.99	0.466394204	0.2	0.134777449			0.1	0.122440742	0.2	0.10961473	0.5	0.08823975					0.2	0.109859879					0.1	0.122462172	0.19	0.110974843					0.2	0.150281438
1	1	1	1	1	1			1	0.999938965	0.1	0.088991948	1	0.83098816			1	1	0.2	0.266700094	1	0.819651552			0.1	0.122440742	0.1	0.10961473	0.2	0.08823975					0.1	0.109859879					0.15	0.122462172	0.1	0.110974843					1	0.999999333
0.15	0.476819462	0.05	0.087524763	0.99	1			0.15	0.159564585	1	0.89214296	0.1	0.13330071			0.1	0.330396624	0.2	0.137332888	0.1	0.134777449			1	0.951699554	0.5	0.10961473	0.5	0.459101634					0.5	0.109859879					1	0.950699929	1	0.110974843					0.15	0.150281438
0.1	0.127599594	0.2	0.18763212	0.5	0.309372678			0.1	0.159564585	0.2	0.168414019	0.5	0.513728645			0.99	1	0.1	0.066478302	0.5	0.511269354			0.1	0.122440742	0.9	0.10961473	0.1	0.08823975					0.9	0.109859879					0.05	0.122462172	1	0.110974843					0.1	0.150281438
1	1	0.49	0.452983403	1	1			1	0.999938965	0.1	0.088991948	0.1	0.13330071			0.1	0.090511033	0.5	0.266700094	0.1	0.134777449			0.1	0.122440742	0.1	0.10961473	1	0.459101634					0.1	0.109859879					1	0.950699929	1	0.110974843					1	0.999999333
0.1	0.127599594	0.5	0.452983403	0.2	0.106867549			0.1	0.159564585	0.5	0.668606166	0.1	0.13330071			0.15	0.090511033	1	0.898920947	0.1	0.134777449			0.8	0.122440742	0.15	0.10961473	0.15	0.08823975					0.15	0.109859879					0.15	0.122462172	0.5	0.110974843					0.1	0.150281438
0.05	0.127599594	0.2	0.18763212	0.2	0.106867549			0.05	0.079734683	0.9	1	0.5	0.513728645			1	1	1	0.694552511	0.5	0.511269354			0.15	0.122440742	1	0.10961473	0.1	0.08823975					1	0.109859879					0.1	0.122462172	0.99	0.110974843					0.05	0.150281438
0.2	0.127599594	0.2	0.18763212	0.1	0.106867549			0.2	0.159564585	0.1	0.088991948	0.2	0.378074684			0.05	0.090511033	0.99	0.466394204	0.2	0.372079638			1	0.951699554	0.5	0.10961473	1	0.459101634					0.5	0.109859879					0.05	0.122462172	0.5	0.110974843					0.2	0.150281438
1	1	0.15	0.087524763	0.95	1			1	0.999938965	0.15	0.088991948	0.5	0.513728645			1	1	0.05	0.066478302	0.5	0.511269354			0.1	0.122440742	0.2	0.10961473	0.2	0.08823975					0.2	0.109859879					0.5	0.122462172	1	0.110974843					1	0.999999333
0.15	0.127599594	1	1	1	1			0.15	0.159564585	1	0.89214296	0.1	0.378074684			0.15	0.224300759	0.2	0.066478302	0.1	0.372079638			0.1	0.122440742	1	0.10961473	1	0.459101634					1	0.109859879					0.05	0.122462172	0.15	0.110974843					0.15	0.150281438
0.9	1	0.1	0.087524763	1	1			0.9	0.999938965	0.5	0.668606166	1	1			0.1	0.090511033	0.1	0.137332888	1	1			1	0.951699554	1	0.10961473	0.5	0.08823975					1	0.109859879					0.5	0.122462172	0.5	0.110974843					0.9	0.999999333
0.2	0.127599594	0.1	0.452983403	1	1			0.2	0.079734683	0.2	0.168414019	0.15	0.13330071			0.05	0.090511033	0.1	0.137332888	0.15	0.134777449			0.5	0.122440742	0.1	0.10961473	0.5	0.459101634					0.1	0.109859879					1	0.950699929	0.5	0.110974843					0.2	0.150281438
0.5	0.476819462	1	1	1	1			0.5	0.40265766	1	0.89214296	0.1	0.13330071			0.5	0.493911381	0.5	0.466394204	0.1	0.134777449			0.1	0.122440742	1	0.69243805	0.1	0.08823975					1	0.691683291					0.2	0.122462172	1	0.110974843					0.5	0.525416565
0.05	0.127599594	1	0.743808518	1	1			0.05	0.079734683	1	0.89214296	1	1			0.05	0.090511033	1	1	1	1			0.2	0.122440742	0.5	0.10961473	0.35	0.08823975					0.5	0.109859879					1	0.950699929	0.5	0.110974843					0.05	0.150281438
1	1	0.1	0.087524763	0.15	0.106867549			1	0.999938965	0.1	0.088991948	0.2	0.13330071			0.5	0.493911381	0.2	0.266700094	0.2	0.134777449			0.2	0.122440742	0.5	0.10961473	0.2	0.08823975					0.5	0.109859879					1	0.950699929	0.2	0.110974843					1	0.999999333
0.1	0.127599594	0.45	0.452983403	0.9	1			0.1	0.159564585	1	1	1	0.83098816			1	1	0.15	0.137332888	1	0.819651552			1	0.951699554	1	0.69243805	0.1	0.08823975					1	0.691683291					0.1	0.122462172	0.5	0.110974843					0.1	0.150281438
1	1	0.2	0.18763212	0.1	0.106867549			1	0.999938965	0.5	0.429689759	0.5	0.513728645			0.2	0.090511033	1	0.898920947	0.5	0.511269354			0.8	0.951699554	0.15	0.10961473	1	0.459101634					0.15	0.109859879					1	0.950699929	1	0.110974843					1	0.999999333
1	1	1	1	1	1			1	0.999938965	0.5	0.429689759	0.5	0.513728645			1	1	0.5	0.466394204	0.5	0.511269354			0.01	0.122440742	0.1	0.10961473	0.1	0.08823975					0.1	0.109859879					0.1	0.122462172	1	0.110974843					1	0.999999333
0.1	0.127599594	1	1	1	1			0.1	0.079734683	1	1	0.1	0.13330071			1	1	0.1	0.137332888	0.1	0.134777449			0.1	0.122440742	0.2	0.10961473	0.2	0.08823975					0.2	0.109859879					0.15	0.122462172	0.2	0.110974843					0.1	0.150281438
1	1	0.5	0.452983403	0.19	0.106867549			1	0.999938965	0.15	0.088991948	0.35	0.378074684			0.1	0.090511033	0.5	0.466394204	0.35	0.372079638			0.1	0.122440742	1	0.69243805	1	0.459101634					1	0.691683291					0.2	0.122462172	0.1	0.110974843					1	0.999999333
1	1	0.15	0.18763212	0.2	0.309372678			1	0.999938965	0.1	0.088991948	0.2	0.13330071			1	1	0.19	0.137332888	0.2	0.134777449			0.99	0.951699554	0.5	0.69243805	0.15	0.08823975					0.5	0.691683291					0.49	0.122462172	1	0.110974843					1	0.999999333
0.05	0.127599594	1	1	0.49	0.635848444			0.05	0.079734683	0.2	0.168414019	0.1	0.13330071			0.1	0.090511033	0.2	0.137332888	0.1	0.134777449			1	0.951699554	0.1	0.10961473	0.1	0.08823975					0.1	0.109859879					1	0.950699929	1	0.110974843					0.05	0.150281438
0.2	0.127599594	0.5	0.452983403	0.1	0.106867549			0.2	0.159564585	1	1	1	1			0.15	0.090511033	0.15	0.137332888	1	1			1	0.951699554	0.05	0.10961473	0.45	0.08823975					0.05	0.109859879					1	0.950699929	1	0.110974843					0.2	0.150281438
1	1	1	1	0.1	0.309372678			1	0.999938965	0.5	0.668606166	0.1	0.13330071			0.2	0.090511033	0.1	0.066478302	0.1	0.134777449			0.1	0.122440742	0.1	0.10961473	0.15	0.08823975					0.1	0.109859879					0.05	0.122462172	0.1	0.110974843					1	0.999999333
1	0.476819462	1	1	0.15	0.106867549			1	0.511354839	0.1	0.168414019	0.2	0.13330071			0.49	0.493911381	0.9	1	0.2	0.134777449			0.15	0.122440742	0.5	0.10961473	1	0.459101634					0.5	0.109859879					1	0.950699929	0.5	0.110974843					1	0.525416565
0.15	0.127599594	1	1	1	1			0.15	0.159564585	0.05	0.088991948	1	0.83098816			1	1	0.19	0.137332888	1	1			0.1	0.122440742	0.1	0.10961473	0.2	0.08823975					0.1	0.109859879					0.15	0.122462172	0.9	0.688450822					0.15	0.150281438
0.2	0.127599594	0.15	0.18763212	0.5	0.635848444			0.2	0.159564585	0.1	0.168414019	0.15	0.13330071			1	1	0.15	0.137332888	0.15	0.134777449			0.2	0.122440742	1	0.69243805	0.2	0.08823975					1	0.691683291					1	0.122462172	0.1	0.110974843					0.2	0.150281438
0.5	0.476819462	1	1	1	1			0.5	0.511354839	0.5	0.668606166	0.1	0.13330071			0.05	0.090511033	1	1	0.1	0.134777449			0.2	0.122440742	0.15	0.10961473	1	0.459101634					0.15	0.109859879					0.05	0.122462172	0.1	0.110974843					0.5	0.525416565
0.15	0.127599594	1	1	0.1	0.106867549			0.15	0.159564585	0.1	0.168414019	0.45	0.378074684			1	1	1	0.898920947	0.45	0.372079638			0.1	0.122440742	1	0.10961473	0.1	0.08823975					1	0.109859879					0.1	0.122462172	0.1	0.110974843					0.15	0.150281438
0.2	0.127599594	1	1	0.2	0.106867549			0.2	0.159564585	1	1	0.15	0.13330071			0.15	0.090511033	0.15	0.066478302	0.15	0.134777449			0.1	0.122440742	0.1	0.10961473	0.5	0.08823975					0.1	0.109859879					0.15	0.122462172	0.15	0.110974843					0.2	0.150281438
0.5	0.476819462	0.1	0.087524763	1	1			0.5	0.511354839	0.15	0.168414019	1	0.83098816			1	0.493911381	0.1	0.066478302	1	0.819651552			0.2	0.122440742	0.1	0.10961473	1	0.459101634					0.1	0.109859879					0.2	0.122462172	0.1	0.110974843					0.5	0.525416565
0.5	0.476819462	0.1	0.087524763	0.02	0.106867549			0.5	0.511354839	1	0.89214296	0.2	0.378074684			0.05	0.090511033	0.2	0.137332888	0.2	0.372079638			0.2	0.122440742	0.1	0.10961473	1	0.459101634					0.1	0.109859879					0.49	0.122462172	0.15	0.110974843					0.5	0.525416565
0.1	0.127599594	0.15	0.18763212	1	1			0.1	0.079734683	0.1	0.429689759	0.2	0.378074684			0.1	0.090511033	0.8	0.898920947	0.2	0.372079638			0.05	0.122440742	0.2	0.10961473	1	0.459101634					0.2	0.109859879					0.5	0.122462172	0.15	0.110974843					0.1	0.150281438
0.5	0.476819462	0.1	0.087524763	1	1			0.5	0.40265766	0.1	0.088991948	1	1			0.15	0.090511033	1	1	1	1			0.1	0.122440742	0.1	0.10961473	0.2	0.08823975					0.1	0.109859879					0.2	0.122462172	0.1	0.110974843					0.5	0.525416565
0.1	0.127599594	0.1	0.18763212	0.5	0.635848444			0.1	0.159564585	0.1	0.088991948	0.1	0.13330071			0.2	0.090511033	0.75	0.266700094	0.1	0.134777449			0.02	0.122440742	0.5	0.10961473	0.5	0.459101634					0.5	0.109859879					0.2	0.122462172	0.5	0.110974843					0.1	0.150281438
1	1	0.1	0.087524763	0.5	0.309372678			1	0.999938965	0.2	0.168414019	0.5	0.378074684			0.49	0.224300759	0.2	0.137332888	0.5	0.372079638			1	0.122440742	0.5	0.10961473	0.1	0.08823975					0.5	0.109859879					0.2	0.122462172	0.15	0.110974843					1	0.999999333
0.5	0.476819462	0.99	1	0.2	0.106867549			0.5	0.40265766	0.1	0.088991948	1	1			0.5	0.493911381	0.15	0.137332888	1	1			1	0.951699554	1	0.10961473	0.5	0.459101634					1	0.109859879					0.15	0.122462172	0.1	0.110974843					0.5	0.525416565
1	1	0.2	0.18763212	0.1	0.106867549			1	0.999938965	0.5	0.668606166	1	1			0.2	0.330396624	1	1	1	1			0.5	0.122440742	1	0.10961473	0.2	0.08823975					1	0.109859879					1	0.950699929	0.2	0.110974843					1	0.999999333
0.2	0.127599594	1	1	0.2	0.309372678			0.2	0.159564585	0.5	0.429689759	1	1			0.2	0.090511033	0.2	0.137332888	1	1			0.15	0.122440742	0.2	0.10961473	0.1	0.08823975					0.2	0.109859879					0.1	0.122462172	1	0.110974843					0.2	0.150281438
0.15	0.127599594	0.1	0.087524763	0.1	0.309372678			0.15	0.159564585	1	1	0.2	0.13330071			0.2	0.090511033	0.5	0.266700094	0.2	0.134777449			0.99	0.951699554	0.49	0.10961473	0.2	0.08823975					0.49	0.109859879					0.1	0.122462172	1	0.110974843					0.15	0.150281438
1	1	1	1	0.15	0.106867549			1	0.999938965	1	0.668606166	0.5	1			0.15	0.090511033	0.99	1	0.5	1			1	0.951699554	0.3	0.10961473	1	0.459101634					0.3	0.109859879					1	0.122462172	0.1	0.110974843					1	0.999999333
1	1	0.15	0.18763212	1	1			1	0.999938965	0.2	0.168414019	0.1	0.13330071			1	1	1	1	0.1	0.134777449			0.2	0.122440742	0.5	0.10961473	1	0.459101634					0.5	0.109859879					1	0.122462172	0.2	0.110974843					1	0.999999333
0.1	0.127599594	0.2	0.18763212	0.5	0.309372678			0.1	0.079734683	0.49	0.668606166	0.5	0.83098816			0.1	0.090511033	1	1	0.5	0.819651552			0.1	0.122440742	1	0.10961473	0.1	0.08823975					1	0.109859879					0.1	0.122462172	0.1	0.110974843					0.1	0.150281438
0.2	0.127599594	0.15	0.087524763	1	1			0.2	0.159564585	0.3	0.429689759	0.2	0.13330071			0.1	0.330396624	0.2	0.137332888	0.2	0.134777449			0.1	0.122440742	0.5	0.10961473	1	0.459101634					0.5	0.109859879					0.45	0.122462172	1	0.110974843					0.2	0.150281438
0.19	0.127599594	1	0.452983403	0.15	0.309372678			0.19	0.159564585	0.5	0.429689759	0.1	0.13330071			1	0.493911381	0.15	0.137332888	0.1	0.134777449			0.15	0.122440742	1	0.10961473	0.1	0.08823975					1	0.109859879					0.2	0.122462172	1	0.110974843					0.19	0.150281438
0.1	0.127599594	0.1	0.087524763	0.1	0.106867549			0.1	0.159564585	1	0.89214296	0.2	0.13330071			1	1	0.5	0.466394204	0.2	0.134777449			0.5	0.122440742	0.99	0.10961473	0.5	0.08823975					0.99	0.109859879					1	0.122462172	0.1	0.110974843					0.1	0.150281438
1	1	0.1	0.18763212	0.5	0.635848444			1	0.999938965	0.5	0.429689759	1	1			0.1	0.090511033	0.05	0.066478302	1	1			0.15	0.122440742	1	0.10961473	1	0.459101634					1	0.109859879					1	0.950699929	0.5	0.110974843					1	0.999999333
1	1	0.15	0.087524763	0.5	1			1	0.870147052	1	1	1	0.83098816			0.45	0.493911381	0.15	0.137332888	1	1			1	0.122440742	0.9	0.10961473	1	0.459101634					0.9	0.109859879					0.5	0.122462172	0.5	0.110974843					1	0.999999333
1	1	0.1	0.087524763	0.1	0.106867549			1	0.672258405	0.99	1	0.1	0.13330071			0.2	0.224300759	0.2	0.137332888	0.1	0.134777449			0.1	0.122440742	0.5	0.10961473	0.1	0.08823975					0.5	0.109859879					0.15	0.122462172	0.1	0.110974843					1	0.999999333
0.15	0.127599594	1	0.452983403	0.5	0.309372678			0.15	0.079734683	1	1	1	1			1	0.493911381	0.15	0.137332888	1	1			0.15	0.122440742	0.15	0.10961473	1	0.459101634					0.15	0.109859879					1	0.122462172	0.95	0.110974843					0.15	0.150281438
0.5	0.662538403	1	1	0.5	0.635848444			0.5	0.511354839	0.9	0.89214296	0.1	0.13330071			1	1	0.2	0.137332888	0.1	0.134777449			0.2	0.122440742	1	0.10961473	0.15	0.08823975					1	0.109859879					0.5	0.122462172	0.1	0.110974843					0.5	0.525416565
0.99	1	0.1	0.087524763	0.1	0.106867549			0.99	0.672258405	0.5	0.668606166	0.5	0.513728645			0.5	0.493911381	0.05	0.137332888	0.5	0.511269354			0.1	0.122440742	0.2	0.10961473	0.5	0.459101634					0.2	0.109859879					1	0.950699929	0.5	0.110974843					0.99	0.999999333
0.5	0.476819462	1	1	0.2	0.309372678			0.5	0.511354839	0.15	0.088991948	1	1			0.15	0.090511033	0.3	0.266700094	1	1			1	0.951699554	1	0.10961473	1	0.459101634					1	0.109859879					1	0.122462172	0.2	0.110974843					0.5	0.525416565
0.1	0.127599594	1	1	1	1			0.1	0.079734683	1	1	1	0.83098816			1	1	0.2	0.137332888	1	1			0.1	0.122440742	1	0.10961473	0.5	0.459101634					1	0.109859879					1	0.122462172	0.15	0.110974843					0.1	0.150281438
1	1	0.8	1	0.7	0.635848444			1	0.999938965	0.2	0.088991948	0.1	0.13330071			0.5	0.493911381	0.1	0.137332888	0.1	0.134777449			1	0.951699554	0.2	0.10961473	0.5	0.459101634					0.2	0.109859879					0.15	0.122462172	0.2	0.110974843					1	0.999999333
0.15	0.127599594	1	1	0.5	0.309372678			0.15	0.159564585	1	0.89214296	1	1			1	1	1	0.466394204	1	1			0.5	0.122440742	0.99	0.10961473	0.1	0.08823975					0.99	0.109859879					1	0.950699929	1	0.110974843					0.15	0.150281438
0.15	0.127599594	0.2	0.087524763	0.5	0.635848444			0.15	0.079734683	1	0.89214296	0.15	0.13330071			1	1	0.15	0.137332888	0.15	0.134777449			1	0.951699554	1	0.10961473	1	0.459101634					1	0.109859879					1	0.950699929	0.1	0.110974843					0.15	0.150281438
0.5	0.662538403	1	1	0.5	0.635848444			0.5	0.511354839	0.2	0.168414019	0.5	0.83098816			1	1	1	1	0.5	0.819651552			1	0.951699554	1	0.10961473	0.1	0.08823975					1	0.109859879					1	0.950699929	0.2	0.110974843					0.5	0.525416565
0.15	0.127599594	0.2	0.452983403	1	1			0.15	0.159564585	0.99	1	1	0.513728645			0.15	0.090511033	1	0.466394204	1	0.511269354			1	0.951699554	0.1	0.10961473	0.5	0.459101634					0.1	0.109859879					0.1	0.122462172	1	0.110974843					0.15	0.150281438
0.5	0.476819462	1	1	0.19	0.309372678			0.5	0.511354839	1	0.89214296	0.5	0.513728645			1	1	0.85	1	0.5	0.511269354			0.99	0.951699554	1	0.10961473	1	0.459101634					1	0.109859879					0.1	0.122462172	0.5	0.110974843					0.5	0.525416565
1	1	0.1	0.087524763	0.1	0.106867549			1	0.999938965	1	1	0.5	0.513728645			1	1	0.2	0.137332888	0.5	0.511269354			0.1	0.122440742	1	0.69243805	0.15	0.08823975					1	0.691683291					0.1	0.122462172	0.5	0.110974843					1	0.999999333
0.5	0.662538403	0.1	0.087524763	1	1			0.5	0.511354839	0.1	0.168414019	0.1	0.13330071			1	1	0.1	0.066478302	0.1	0.134777449			0.1	0.122440742	0.2	0.10961473	0.5	0.08823975					0.2	0.109859879					0.15	0.122462172	0.5	0.110974843					0.5	0.525416565
0.1	0.127599594	1	1	0.1	0.106867549			0.1	0.079734683	1	0.89214296	1	0.83098816			0.1	0.090511033	0.2	0.066478302	1	0.819651552			1	0.951699554	0.1	0.10961473	1	0.459101634					0.1	0.109859879					0.1	0.122462172	0.2	0.110974843					0.1	0.150281438
0.2	0.127599594	0.99	1	1	1			0.2	0.159564585	1	1	0.1	0.13330071			0.1	0.090511033	1	1	0.1	0.134777449			0.1	0.122440742	0.15	0.10961473	0.1	0.08823975					0.15	0.109859879					0.1	0.122462172	1	0.110974843					0.2	0.150281438
0.2	0.127599594	0.1	0.087524763	0.1	0.106867549			0.2	0.079734683	0.2	0.168414019	0.5	0.513728645			0.1	0.090511033	0.2	0.266700094	0.5	0.511269354			0.5	0.122440742	0.5	0.10961473	0.2	0.08823975					0.5	0.109859879					0.1	0.122462172	0.1	0.110974843					0.2	0.150281438
0.5	0.476819462	0.35	0.452983403	1	1			0.5	0.40265766	0.1	0.168414019	1	1			0.15	0.090511033	0.1	0.066478302	1	1			0.2	0.122440742	1	0.10961473	0.1	0.08823975					1	0.109859879					0.99	0.122462172	1	0.110974843					0.5	0.525416565
1	1	1	1	0.5	0.309372678			1	0.870147052	0.15	0.088991948	0.15	0.13330071			0.1	0.090511033	0.1	0.137332888	0.15	0.134777449			0.5	0.122440742	1	0.69243805	0.15	0.08823975					1	0.691683291					0.05	0.122462172	0.5	0.110974843					1	0.999999333
1	1	0.5	0.452983403	0.1	0.106867549			1	0.999938965	0.5	0.429689759	0.5	0.378074684			0.1	0.224300759	0.15	0.137332888	0.5	0.372079638			0.15	0.122440742	0.2	0.10961473	0.15	0.08823975					0.2	0.109859879					0.2	0.122462172	0.1	0.110974843					1	0.999999333
0.2	0.127599594	1	1	1	1			0.2	0.159564585	1	0.89214296	1	1			0.1	0.090511033	0.15	0.137332888	1	1			1	0.951699554	1	0.10961473	1	0.459101634					1	0.109859879					1	0.950699929	1	0.110974843					0.2	0.150281438
0.1	0.127599594	1	1	0.5	0.635848444			0.1	0.079734683	1	0.89214296	0.1	0.13330071			0.99	1	1	0.898920947	0.1	0.134777449			0.2	0.122440742	0.1	0.10961473	0.15	0.08823975					0.1	0.109859879					0.1	0.122462172	1	0.110974843					0.1	0.150281438
1	1	1	1	1	1			1	0.870147052	0.2	0.429689759	0.2	0.13330071			0.05	0.090511033	0.5	0.466394204	0.2	0.134777449			1	0.951699554	0.2	0.10961473	0.5	0.08823975					0.2	0.109859879					1	0.950699929	0.15	0.110974843					1	0.999999333
1	1	0.5	0.452983403	0.2	0.106867549			1	0.999938965	1	1	0.1	0.13330071			0.2	0.224300759	0.1	0.066478302	0.1	0.134777449			0.1	0.122440742	0.5	0.10961473	0.15	0.08823975					0.5	0.109859879					0.15	0.122462172	0.1	0.110974843					1	0.999999333
1	1	0.2	0.18763212	0.02	0.106867549			1	0.870147052	0.1	0.088991948	0.15	0.13330071			1	1	0.1	0.066478302	0.15	0.134777449			1	0.951699554	1	0.10961473	0.1	0.08823975					1	0.109859879					0.2	0.122462172	0.1	0.110974843					1	0.999999333
0.1	0.127599594	1	1	0.49	0.309372678			0.1	0.159564585	0.2	0.168414019	0.15	0.13330071			0.1	0.090511033	0.1	0.137332888	0.15	0.134777449			1	0.951699554	0.1	0.10961473	0.5	0.08823975					0.1	0.109859879					0.1	0.122462172	0.1	0.110974843					0.1	0.150281438
0.5	1	1	1	1	1			0.5	0.672258405	0.5	0.429689759	1	1			1	1	0.2	0.137332888	1	1			0.19	0.122440742	0.5	0.10961473	0.1	0.08823975					0.5	0.109859879					0.15	0.122462172	0.15	0.110974843					0.5	0.999999333
0.9	1	0.05	0.087524763	0.1	0.106867549			0.9	0.999938965	1	0.429689759	0.15	0.13330071			0.15	0.224300759	1	0.898920947	0.15	0.134777449			1	0.951699554	0.2	0.10961473	0.15	0.08823975					0.2	0.109859879					1	0.950699929	0.2	0.110974843					0.9	0.999999333
0.1	0.127599594	0.9	1	0.35	0.309372678			0.1	0.159564585	0.1	0.168414019	0.5	0.378074684			0.2	0.224300759	0.15	0.137332888	0.5	0.372079638			0.49	0.122440742	1	0.10961473	1	0.459101634					1	0.109859879					0.1	0.122462172	1	0.110974843					0.1	0.150281438
0.1	0.127599594	0.99	1	0.2	0.309372678			0.1	0.079734683	0.5	0.429689759	0.15	0.13330071			0.1	0.090511033	0.1	0.137332888	0.15	0.134777449			0.1	0.122440742	0.5	0.10961473	0.2	0.08823975					0.5	0.109859879					0.1	0.122462172	0.05	0.110974843					0.1	0.150281438
0.1	0.127599594	0.1	0.087524763	1	1			0.1	0.079734683	0.2	0.168414019	0.1	0.513728645			0.15	0.090511033	1	0.694552511	0.1	0.511269354			0.05	0.122440742	0.1	0.10961473	0.05	0.08823975					0.1	0.109859879					0.15	0.122462172	0.1	0.110974843					0.1	0.150281438
0.2	0.476819462	1	1	0.1	0.106867549			0.2	0.40265766	1	0.89214296	0.5	0.378074684			1	0.330396624	0.2	0.137332888	0.5	0.372079638			0.2	0.122440742	1	0.10961473	0.5	0.459101634					1	0.109859879					0.1	0.122462172	1	0.110974843					0.2	0.150281438
0.1	0.127599594	1	1	0.2	0.309372678			0.1	0.159564585	0.5	0.429689759	0.1	0.13330071			0.1	0.090511033	0.2	0.137332888	0.1	0.134777449			1	0.951699554	0.2	0.10961473	0.15	0.08823975					0.2	0.109859879					1	0.122462172	0.2	0.110974843					0.1	0.150281438
0.15	0.127599594	1	1	1	1			0.15	0.159564585	0.1	0.168414019	0.15	0.13330071			0.1	0.090511033	0.5	0.466394204	0.15	0.134777449			0.9	0.122440742	0.5	0.10961473	0.5	0.459101634					0.5	0.109859879					1	0.950699929	0.15	0.110974843					0.15	0.150281438
0.1	0.476819462	0.2	0.18763212	0.15	0.106867549			0.1	0.40265766	1	0.89214296	1	1			0.15	0.090511033	0.15	0.137332888	1	1			0.1	0.122440742	0.1	0.10961473	0.5	0.459101634					0.1	0.109859879					0.1	0.122462172	0.15	0.110974843					0.1	0.525416565
0.15	0.127599594	0.15	0.087524763	1	1			0.15	0.079734683	0.2	0.168414019	0.2	0.13330071			0.1	0.090511033	1	1	0.2	0.134777449			0.5	0.122440742	1	0.10961473	1	0.08823975					1	0.109859879					0.1	0.122462172	0.1	0.110974843					0.15	0.150281438
0.15	0.127599594	0.1	0.087524763	1	0.309372678			0.15	0.159564585	0.5	0.668606166	0.05	0.13330071			1	1	0.1	0.137332888	0.05	0.134777449			0.2	0.122440742	1	0.10961473	0.5	0.459101634					1	0.109859879					0.1	0.122462172	1	0.110974843					0.15	0.150281438
0.1	0.127599594	1	1	0.19	0.309372678			0.1	0.079734683	0.1	0.168414019	0.5	0.513728645			1	1	0.2	0.137332888	0.5	0.511269354			0.99	0.951699554	1	0.10961473	0.2	0.08823975					1	0.109859879					1	0.950699929	0.1	0.110974843					0.1	0.150281438
0.5	0.476819462	0.5	1	0.5	0.309372678			0.5	0.40265766	1	1	0.15	0.13330071			0.1	0.090511033	0.2	0.466394204	0.15	0.134777449			0.15	0.122440742	0.5	0.10961473	1	0.459101634					0.5	0.109859879					0.15	0.122462172	0.1	0.110974843					0.5	0.525416565
0.15	0.127599594	0.5	1	0.1	0.106867549			0.15	0.159564585	1	0.89214296	0.5	0.513728645			0.1	0.090511033	0.99	0.266700094	0.5	0.511269354			0.15	0.122440742	0.2	0.10961473	0.5	0.08823975					0.2	0.109859879					1	0.950699929	1	0.110974843					0.15	0.150281438
0.1	0.127599594	0.99	0.452983403	0.5	0.635848444			0.1	0.079734683	1	0.89214296	0.5	0.513728645			0.1	0.090511033	1	1	0.5	0.511269354			0.15	0.122440742	0.2	0.10961473	1	0.459101634					0.2	0.109859879					0.8	0.122462172	0.2	0.110974843					0.1	0.150281438
0.2	0.127599594	0.2	0.087524763	1	1			0.2	0.159564585	0.5	0.668606166	1	0.513728645			1	1	0.3	0.466394204	1	0.511269354			1	0.951699554	1	0.10961473	0.5	0.08823975					1	0.109859879					1	0.950699929	0.1	0.110974843					0.2	0.150281438
1	1	0.2	0.18763212	0.5	0.635848444			1	0.999938965	0.2	0.429689759	0.5	0.513728645			0.15	0.090511033	0.1	0.066478302	0.5	0.511269354			0.02	0.122440742	0.5	0.10961473	1	0.459101634					0.5	0.109859879					0.2	0.122462172	0.5	0.110974843					1	0.999999333
1	1	0.1	0.087524763	1	1			1	0.870147052	0.2	0.088991948	0.2	0.13330071			1	1	0.05	0.066478302	0.2	0.134777449			1	0.951699554	0.1	0.10961473	0.5	0.459101634					0.1	0.109859879					1	0.950699929	0.9	0.110974843					1	0.999999333
0.1	0.127599594	0.5	0.452983403	0.15	0.309372678			0.1	0.079734683	1	0.89214296	1	0.83098816			0.8	1	0.1	0.066478302	1	1			0.1	0.122440742	1	0.10961473	0.99	0.459101634					1	0.109859879					0.2	0.122462172	0.1	0.110974843					0.1	0.150281438
0.2	0.127599594	1	1	1	1			0.2	0.159564585	0.5	0.429689759	0.5	0.378074684			1	1	0.2	0.137332888	0.5	0.372079638			0.99	0.951699554	0.1	0.10961473	1	0.459101634					0.1	0.109859879					1	0.950699929	0.15	0.110974843					0.2	0.150281438
0.1	0.127599594	1	0.743808518	1	1			0.1	0.079734683	0.1	0.088991948	1	1			0.2	0.090511033	0.1	0.066478302	1	1			0.1	0.122440742	1	0.10961473	0.2	0.08823975					1	0.109859879					0.1	0.122462172	1	0.110974843					0.1	0.150281438
1	1	0.99	1	1	1			1	0.999938965	1	1	0.5	0.378074684			1	1	0.2	0.137332888	0.5	0.372079638			0.15	0.122440742	0.1	0.10961473	0.05	0.08823975					0.1	0.109859879					0.1	0.122462172	0.5	0.110974843					1	0.999999333
1	1	0.05	0.087524763	0.2	0.106867549			1	0.999938965	0.1	0.088991948	1	1			0.2	0.330396624	0.5	0.466394204	1	1			1	0.951699554	0.2	0.10961473	0.5	0.08823975					0.2	0.109859879					1	0.950699929	0.2	0.110974843					1	0.999999333
0.1	0.127599594	0.2	0.087524763	1	1			0.1	0.079734683	1	0.89214296	0.5	0.513728645			1	1	0.15	0.137332888	0.5	0.511269354			0.05	0.122440742	1	0.10961473	0.2	0.08823975					1	0.109859879					0.99	0.950699929	1	0.110974843					0.1	0.150281438
0.5	0.476819462	0.1	0.087524763	0.5	0.635848444			0.5	0.40265766	0.1	0.429689759	0.99	1			0.1	0.090511033	1	1	0.99	1			1	0.951699554	0.2	0.10961473	0.1	0.08823975					0.2	0.109859879					0.1	0.122462172	1	0.110974843					0.5	0.525416565
0.5	0.476819462	0.1	0.18763212	1	0.635848444			0.5	0.40265766	0.2	0.168414019	1	1			0.1	0.090511033	0.2	0.137332888	1	1			0.15	0.122440742	1	0.10961473	1	0.459101634					1	0.109859879					0.35	0.122462172	0.1	0.110974843					0.5	0.150281438
0.1	0.127599594	0.5	0.452983403	1	1			0.1	0.159564585	1	1	0.2	0.13330071			1	1	0.5	0.466394204	0.2	0.134777449			0.1	0.122440742	0.5	0.10961473	0.5	0.459101634					0.5	0.109859879					1	0.950699929	1	0.110974843					0.1	0.150281438
0.95	1	1	1	1	1			0.95	0.999938965	0.2	0.429689759	0.05	0.13330071			0.99	1	0.5	0.466394204	0.05	0.134777449			0.05	0.122440742	0.15	0.10961473	0.99	0.459101634					0.15	0.109859879					0.5	0.122462172	0.5	0.110974843					0.95	0.999999333
0.1	0.476819462	0.2	0.18763212	1	0.635848444			0.1	0.40265766	1	1	0.5	0.513728645			0.1	0.090511033	0.15	0.137332888	0.5	0.511269354			0.5	0.122440742	1	0.10961473	1	0.459101634					1	0.109859879					1	0.950699929	0.5	0.110974843					0.1	0.150281438
0.5	0.476819462	0.15	0.087524763	0.9	1			0.5	0.40265766	0.5	0.429689759	0.2	0.13330071			0.35	0.493911381	1	1	0.2	0.134777449			0.05	0.122440742	0.1	0.10961473	0.5	0.459101634					0.1	0.109859879					1	0.950699929	1	0.110974843					0.5	0.525416565
0.2	0.127599594	1	1	1	1			0.2	0.159564585	0.15	0.168414019	0.1	0.13330071			1	1	0.2	0.266700094	0.1	0.134777449			0.5	0.122440742	0.5	0.10961473	1	0.459101634					0.5	0.109859879					0.05	0.122462172	0.15	0.110974843					0.2	0.150281438
0.15	0.127599594	0.5	0.452983403	0.5	0.309372678			0.15	0.159564585	1	1	1	1			0.5	0.493911381	0.15	0.137332888	1	1			1	0.951699554	1	0.10961473	0.2	0.08823975					1	0.109859879					0.5	0.122462172	0.1	0.110974843					0.15	0.150281438
0.2	0.127599594	0.1	0.18763212	0.2	0.106867549			0.2	0.159564585	0.1	0.088991948	0.5	0.513728645			1	1	0.02	0.066478302	0.5	0.511269354			0.2	0.122440742	1	0.10961473	0.95	0.459101634					1	0.109859879					0.2	0.122462172	0.2	0.110974843					0.2	0.150281438
1	1	0.5	0.452983403	0.75	0.309372678			1	0.999938965	0.5	0.168414019	0.99	1			1	1	1	1	0.99	1			1	0.951699554	1	0.10961473	0.5	0.459101634					1	0.109859879					1	0.122462172	1	0.688450822					1	0.999999333
0.1	0.127599594	0.19	0.18763212	0.2	0.106867549			0.1	0.079734683	1	1	1	0.83098816			0.05	0.090511033	1	0.898920947	1	0.819651552			1	0.951699554	1	0.10961473	1	0.459101634					1	0.109859879					1	0.950699929	0.5	0.688450822					0.1	0.150281438
0.2	0.127599594	0.2	0.18763212	0.49	0.635848444			0.2	0.159564585	1	1	0.5	0.513728645			0.5	0.493911381	0.2	0.137332888	0.5	0.511269354			0.1	0.122440742	0.05	0.10961473	1	0.459101634					0.05	0.109859879					0.05	0.122462172	0.1	0.110974843					0.2	0.150281438
1	1	0.15	0.18763212	1	1			1	0.999938965	1	1	1	0.83098816			0.2	0.090511033	0.5	0.466394204	1	0.819651552			1	0.951699554	0.2	0.10961473	0.9	0.459101634					0.2	0.109859879					0.9	0.950699929	0.05	0.110974843					1	0.999999333
0.5	0.476819462	0.1	0.087524763	1	0.635848444			0.5	0.511354839	1	0.668606166	0.2	0.378074684			1	1	0.2	0.137332888	0.2	0.372079638			0.1	0.122440742	1	0.10961473	1	0.459101634					1	0.109859879					0.99	0.950699929	0.1	0.110974843					0.5	0.525416565
0.05	0.127599594	0.9	1	0.1	0.309372678			0.05	0.079734683	0.05	0.088991948	0.95	0.513728645			1	1	0.01	0.066478302	0.95	0.511269354			0.15	0.122440742	0.5	0.10961473	0.5	0.459101634					0.5	0.109859879					0.1	0.122462172	0.5	0.110974843					0.05	0.150281438
0.5	0.476819462	0.19	0.18763212	0.15	0.106867549			0.5	0.511354839	0.2	0.168414019	0.5	0.513728645			0.05	0.090511033	0.1	0.066478302	0.5	0.511269354			0.2	0.122440742	0.2	0.10961473	0.1	0.08823975					0.2	0.109859879					1	0.950699929	0.1	0.110974843					0.5	0.525416565
0.5	0.476819462	0.15	0.18763212	1	1			0.5	0.40265766	1	0.89214296	1	1			0.9	1	0.5	0.266700094	1	1			0.49	0.122440742	1	0.10961473	0.1	0.08823975					1	0.109859879					1	0.950699929	1	0.688450822					0.5	0.525416565
0.2	0.476819462	1	1	1	1			0.2	0.079734683	0.5	0.429689759	1	0.513728645			0.99	1	1	0.898920947	1	0.511269354			1	0.951699554	1	0.10961473	0.2	0.08823975					1	0.109859879					1	0.950699929	0.15	0.110974843					0.2	0.150281438
1	1	1	1	0.2	0.106867549			1	0.999938965	0.2	0.168414019	0.9	1			0.1	0.090511033	0.05	0.066478302	0.9	1			1	0.951699554	0.1	0.10961473	0.1	0.08823975					0.1	0.109859879					1	0.122462172	1	0.110974843					1	0.999999333
0.1	0.127599594	0.15	0.087524763	1	1			0.1	0.159564585	1	1	1	1			1	1	0.2	0.137332888	1	1			0.05	0.122440742	0.1	0.10961473	1	0.459101634					0.1	0.109859879					0.1	0.122462172	0.1	0.110974843					0.1	0.150281438
1	1	0.1	0.087524763	0.1	0.106867549			1	0.999938965	1	0.429689759	0.5	0.513728645			1	1	0.1	0.066478302	0.5	0.511269354			1	0.951699554	0.15	0.10961473	0.2	0.08823975					0.15	0.109859879					0.2	0.122462172	0.1	0.110974843					1	0.999999333
0.5	0.476819462	0.2	0.18763212	0.8	1			0.5	0.511354839	0.1	0.088991948	0.1	0.13330071			1	1	0.1	0.066478302	0.1	0.134777449			0.15	0.122440742	0.19	0.10961473	1	0.459101634					0.19	0.109859879					0.15	0.122462172	0.1	0.110974843					0.5	0.525416565
0.1	0.127599594	0.8	0.452983403	0.15	0.106867549			0.1	0.159564585	0.1	0.088991948	0.1	0.13330071			1	0.493911381	1	1	0.1	0.134777449			1	0.122440742	0.2	0.10961473	0.1	0.08823975					0.2	0.109859879					0.1	0.122462172	0.2	0.110974843					0.1	0.150281438
0.1	0.127599594	1	1	0.15	0.106867549			0.1	0.159564585	0.15	0.168414019	0.2	0.378074684			0.1	0.090511033	1	0.898920947	0.2	0.372079638			0.05	0.122440742	0.5	0.10961473	1	0.459101634					0.5	0.109859879					1	0.950699929	0.1	0.110974843					0.1	0.150281438
0.05	0.127599594	0.75	0.452983403	0.2	0.106867549			0.05	0.079734683	0.19	0.168414019	0.1	0.13330071			0.2	0.224300759	1	0.898920947	0.1	0.134777449			0.1	0.122440742	0.1	0.10961473	1	0.459101634					0.1	0.109859879					0.5	0.950699929	0.5	0.110974843					0.05	0.150281438
1	1	0.2	0.18763212	0.5	0.309372678			1	0.999938965	0.2	0.168414019	1	1			0.15	0.090511033	1	1	1	1			0.15	0.122440742	1	0.10961473	0.1	0.08823975					1	0.109859879					0.5	0.122462172	0.5	0.110974843					1	0.999999333
1	1	0.15	0.087524763	0.5	0.635848444			1	0.999938965	0.5	0.429689759	0.2	0.13330071			0.1	0.090511033	0.15	0.066478302	0.2	0.134777449			0.2	0.122440742	0.1	0.10961473	0.2	0.08823975					0.1	0.109859879					0.99	0.122462172	1	0.110974843					1	0.999999333
0.15	0.127599594	1	1	0.9	1			0.15	0.079734683	0.1	0.088991948	1	1			1	1	1	1	1	1			0.49	0.122440742	1	0.10961473	0.5	0.08823975					1	0.109859879					0.2	0.122462172	1	0.110974843					0.15	0.150281438
0.1	0.127599594	0.2	0.18763212	0.1	0.106867549			0.1	0.079734683	1	1	0.1	0.13330071			0.5	1	0.5	0.466394204	0.1	0.134777449			0.5	0.122440742	1	0.10961473	0.15	0.08823975					1	0.109859879					0.2	0.122462172	0.2	0.110974843					0.1	0.150281438
0.15	0.127599594	0.5	0.18763212	1	1			0.15	0.159564585	0.1	0.088991948	1	1			0.5	1	0.1	0.137332888	1	1			0.2	0.122440742	0.5	0.10961473	0.1	0.08823975					0.5	0.109859879					0.1	0.122462172	0.49	0.110974843					0.15	0.150281438
0.1	0.127599594	0.99	1	0.5	0.635848444			0.1	0.079734683	1	1	1	1			0.99	0.493911381	0.1	0.137332888	1	1			0.2	0.122440742	0.05	0.10961473	0.95	0.459101634					0.05	0.109859879					0.5	0.122462172	0.3	0.110974843					0.1	0.150281438
0.1	0.127599594	1	1	0.1	0.106867549			0.1	0.159564585	1	1	0.1	0.13330071			0.2	0.090511033	0.5	0.466394204	0.1	0.134777449			0.2	0.122440742	0.2	0.10961473	1	0.459101634					0.2	0.109859879					1	0.950699929	0.5	0.110974843					0.1	0.150281438
0.15	0.127599594	1	1	1	1			0.15	0.159564585	0.5	0.429689759	0.2	0.13330071			0.2	0.090511033	1	0.694552511	0.2	0.134777449			0.15	0.122440742	0.2	0.10961473	0.5	0.08823975					0.2	0.109859879					1	0.122462172	1	0.110974843					0.15	0.150281438
0.2	0.127599594	0.2	0.18763212	0.15	0.309372678			0.2	0.159564585	0.05	0.088991948	0.5	0.378074684			0.1	0.090511033	0.1	0.137332888	0.5	0.372079638			1	0.951699554	0.2	0.10961473	1	0.459101634					0.2	0.109859879					0.99	0.122462172	0.5	0.110974843					0.2	0.150281438
1	1	0.15	0.18763212	0.1	0.106867549			1	0.870147052	0.2	0.088991948	0.15	0.13330071			0.5	0.493911381	0.1	0.066478302	0.15	0.134777449			0.1	0.122440742	1	0.10961473	0.2	0.08823975					1	0.109859879					0.05	0.122462172	1	0.110974843					1	0.999999333
0.05	0.127599594	0.5	0.452983403	0.1	0.106867549			0.05	0.079734683	0.2	0.168414019	0.1	0.378074684			1	1	0.2	0.266700094	0.1	0.372079638			0.1	0.122440742	1	0.10961473	0.5	0.459101634					1	0.109859879					0.2	0.122462172	0.99	0.110974843					0.05	0.150281438
0.1	0.127599594	0.05	0.087524763	0.1	0.106867549			0.1	0.079734683	0.2	0.088991948	0.95	0.83098816			1	1	0.15	0.137332888	0.95	0.819651552			1	0.951699554	0.2	0.10961473	0.5	0.08823975					0.2	0.109859879					0.1	0.122462172	1	0.110974843					0.1	0.150281438
1	1	0.15	0.18763212	0.2	0.106867549			1	0.999938965	1	0.668606166	1	1			0.99	1	0.1	0.137332888	1	1			1	0.122440742	1	0.10961473	1	0.459101634					1	0.109859879					0.1	0.122462172	0.9	0.110974843					1	0.999999333
0.2	0.476819462	0.2	0.18763212	1	1			0.2	0.40265766	1	0.89214296	0.5	0.378074684			0.05	0.090511033	1	1	0.5	0.372079638			0.1	0.122440742	0.2	0.10961473	0.15	0.08823975					0.2	0.109859879					0.5	0.122462172	0.5	0.110974843					0.2	0.150281438
0.15	0.127599594	0.15	0.18763212	0.1	0.106867549			0.15	0.159564585	0.2	0.168414019	1	1			0.2	0.090511033	0.1	0.137332888	1	1			0.45	0.122440742	0.2	0.10961473	0.15	0.08823975					0.2	0.109859879					1	0.950699929	0.15	0.110974843					0.15	0.150281438
0.15	0.127599594	0.2	0.18763212	0.15	0.106867549			0.15	0.079734683	1	1	0.2	0.378074684			0.1	0.090511033	1	1	0.2	0.372079638			0.2	0.122440742	0.5	0.10961473	1	0.459101634					0.5	0.109859879					0.2	0.122462172	1	0.110974843					0.15	0.150281438
0.1	0.127599594	0.05	0.087524763	0.5	0.635848444			0.1	0.159564585	0.2	0.168414019	0.5	0.83098816			0.1	0.090511033	0.5	0.266700094	0.5	0.819651552			1	0.122440742	0.1	0.10961473	0.95	0.459101634					0.1	0.109859879					0.15	0.122462172	0.2	0.110974843					0.1	0.150281438
1	1	0.3	0.452983403	1	1			1	0.999938965	0.2	0.168414019	0.5	0.513728645			0.5	0.493911381	0.15	0.137332888	0.5	0.511269354			1	0.951699554	0.1	0.10961473	1	0.459101634					0.1	0.109859879					1	0.950699929	1	0.110974843					1	0.999999333
0.1	0.127599594	0.2	0.087524763	1	1			0.1	0.079734683	0.5	0.429689759	1	1			1	1	1	1	1	1			0.5	0.122440742	0.2	0.10961473	1	0.459101634					0.2	0.109859879					0.5	0.122462172	1	0.110974843					0.1	0.150281438
1	1	0.1	0.087524763	0.1	0.106867549			1	0.999938965	0.1	0.088991948	0.15	0.13330071			0.2	0.330396624	1	1	0.15	0.134777449			0.15	0.122440742	0.85	0.10961473	0.15	0.08823975					0.85	0.109859879					0.1	0.122462172	0.2	0.110974843					1	0.999999333
0.2	0.127599594	1	0.452983403	0.5	0.635848444			0.2	0.159564585	0.1	0.088991948	0.15	0.13330071			0.15	0.090511033	0.15	0.137332888	0.15	0.134777449			1	0.122440742	0.1	0.10961473	1	0.459101634					0.1	0.109859879					0.5	0.122462172	0.99	0.110974843					0.2	0.150281438
0.1	0.127599594	0.15	0.087524763	0.1	0.106867549			0.1	0.079734683	0.2	0.168414019	1	1			1	1	0.5	0.466394204	1	1			0.5	0.122440742	0.5	0.10961473	0.1	0.08823975					0.5	0.109859879					0.19	0.122462172	1	0.110974843					0.1	0.150281438
0.5	1	1	1	1	1			0.5	0.672258405	0.85	1	0.95	0.83098816			0.5	0.493911381	0.1	0.066478302	0.95	0.819651552			1	0.951699554	0.1	0.10961473	1	0.459101634					0.1	0.109859879					0.2	0.122462172	1	0.110974843					0.5	0.999999333
0.9	1	1	1	0.5	0.635848444			0.9	0.999938965	0.1	0.088991948	1	0.513728645			0.1	0.090511033	1	1	1	1			1	0.122440742	1	0.10961473	0.8	0.459101634					1	0.109859879					0.15	0.122462172	0.1	0.110974843					0.9	0.999999333
0.1	0.127599594	0.85	1	0.1	0.106867549			0.1	0.079734683	0.5	0.668606166	1	1			0.5	0.493911381	0.1	0.066478302	1	1			1	0.122440742	0.2	0.10961473	1	0.459101634					0.2	0.109859879					0.1	0.122462172	1	0.110974843					0.1	0.150281438
0.15	0.127599594	0.2	0.18763212	1	1			0.15	0.079734683	0.1	0.088991948	0.15	0.13330071			0.19	0.224300759	1	0.266700094	0.15	0.134777449			0.15	0.122440742	0.1	0.10961473	1	0.459101634					0.1	0.109859879					0.9	0.950699929	1	0.688450822					0.15	0.150281438
1	1	0.1	0.087524763	0.5	0.309372678			1	0.999938965	1	1	1	0.83098816			0.2	0.090511033	0.1	0.066478302	1	1			1	0.951699554	0.1	0.10961473	1	0.459101634					0.1	0.109859879					0.19	0.122462172	0.2	0.110974843					1	0.999999333
0.5	1	0.2	0.087524763	0.45	0.635848444			0.5	0.511354839	0.2	0.168414019	0.1	0.13330071			0.15	0.090511033	0.19	0.266700094	0.1	0.134777449			1	0.951699554	0.5	0.10961473	1	0.459101634					0.5	0.109859879					0.15	0.122462172	0.1	0.110974843					0.5	0.525416565
0.2	0.127599594	1	1	1	1			0.2	0.159564585	0.1	0.168414019	1	1			0.1	0.090511033	0.1	0.066478302	1	1			1	0.951699554	0.2	0.10961473	0.5	0.08823975					0.2	0.109859879					1	0.950699929	0.15	0.110974843					0.2	0.150281438
1	1	0.2	0.18763212	0.5	0.309372678			1	0.999938965	0.1	0.088991948	0.8	0.513728645			0.9	1	1	1	0.8	0.511269354			0.1	0.122440742	0.5	0.10961473	0.8	0.459101634					0.5	0.109859879					0.1	0.122462172	0.5	0.110974843					1	0.999999333
0.02	0.127599594	0.1	0.087524763	1	1			0.02	0.079734683	0.5	0.429689759	1	1			0.19	0.090511033	0.1	0.066478302	1	1			0.1	0.122440742	1	0.10961473	1	0.459101634					1	0.109859879					1	0.122462172	1	0.110974843					0.02	0.150281438
1	1	0.1	0.087524763	0.1	0.106867549			1	0.870147052	0.2	0.168414019	1	0.83098816			0.15	0.090511033	0.99	0.694552511	1	0.819651552			0.1	0.122440742	0.2	0.10961473	0.1	0.08823975					0.2	0.109859879					0.15	0.122462172	1	0.688450822					1	0.999999333
0.1	0.127599594	0.15	0.087524763	1	1			0.1	0.159564585	0.5	0.429689759	1	1			1	1	1	1	1	1			0.15	0.122440742	0.2	0.10961473	0.2	0.08823975					0.2	0.109859879					0.1	0.122462172	0.2	0.110974843					0.1	0.150281438
1	1	0.15	0.087524763	0.2	0.106867549			1	0.999938965	1	1	1	1			0.1	0.090511033	0.15	0.137332888	1	1			0.1	0.122440742	1	0.10961473	0.1	0.08823975					1	0.109859879					0.2	0.122462172	1	0.110974843					1	0.999999333
0.5	0.662538403	1	1	0.19	0.106867549			0.5	0.511354839	0.2	0.168414019	0.5	0.378074684			1	0.493911381	1	1	0.5	0.372079638			0.1	0.122440742	1	0.10961473	0.2	0.08823975					1	0.109859879					0.8	0.122462172	0.1	0.110974843					0.5	0.525416565
0.5	0.476819462	0.5	0.452983403	1	1			0.5	0.40265766	0.2	0.168414019	0.8	0.513728645			0.15	0.090511033	0.15	0.137332888	0.8	0.511269354			0.1	0.122440742	1	0.10961473	0.95	0.459101634					1	0.109859879					1	0.950699929	0.2	0.110974843					0.5	0.525416565
1	1	0.1	0.087524763	0.5	0.635848444			1	0.999938965	1	1	1	1			0.1	0.090511033	0.1	0.066478302	1	1			0.99	0.122440742	0.5	0.10961473	1	0.459101634					0.5	0.109859879					0.75	0.122462172	0.5	0.110974843					1	0.999999333
0.15	0.127599594	0.1	0.087524763	0.2	0.309372678			0.15	0.079734683	1	0.89214296	0.1	0.13330071			0.2	0.224300759	1	1	0.1	0.134777449			0.05	0.122440742	0.5	0.10961473	0.1	0.08823975					0.5	0.109859879					0.2	0.122462172	1	0.110974843					0.15	0.150281438
0.1	0.127599594	0.1	0.18763212	0.1	0.106867549			0.1	0.079734683	1	1	0.2	0.13330071			0.8	1	0.5	0.466394204	0.2	0.134777449			0.2	0.122440742	1	0.10961473	0.5	0.459101634					1	0.109859879					0.1	0.122462172	0.1	0.110974843					0.1	0.150281438
0.2	0.127599594	0.2	0.087524763	0.15	0.309372678			0.2	0.159564585	0.5	0.429689759	0.1	0.13330071			1	1	0.1	0.137332888	0.1	0.134777449			1	0.951699554	1	0.10961473	0.5	0.08823975					1	0.109859879					0.15	0.122462172	0.5	0.110974843					0.2	0.150281438
1	1	1	1	0.1	0.106867549			1	0.999938965	0.5	0.429689759	0.2	0.378074684			0.75	0.493911381	0.1	0.066478302	0.2	0.372079638			0.1	0.122440742	0.1	0.10961473	1	0.459101634					0.1	0.109859879					1	0.950699929	0.2	0.110974843					1	0.999999333
0.5	1	0.15	0.18763212	0.5	0.309372678			0.5	0.870147052	1	1	0.95	1			0.2	0.090511033	0.15	0.137332888	0.95	1			1	0.951699554	0.1	0.10961473	1	0.459101634					0.1	0.109859879					0.2	0.122462172	1	0.110974843					0.5	0.999999333
0.1	0.127599594	0.1	0.087524763	1	0.635848444			0.1	0.159564585	1	1	1	0.83098816			0.1	0.090511033	0.15	0.137332888	1	0.819651552			0.15	0.122440742	1	0.10961473	0.99	0.459101634					1	0.109859879					0.5	0.122462172	0.5	0.110974843					0.1	0.150281438
0.05	0.127599594	1	1	0.5	0.635848444			0.05	0.079734683	0.1	0.088991948	0.1	0.13330071			0.15	0.090511033	0.5	0.466394204	0.1	0.134777449			0.2	0.122440742	0.15	0.10961473	1	0.496558247					0.15	0.109859879					0.99	0.122462172	0.1	0.110974843					0.05	0.150281438
0.1	0.127599594	0.2	0.18763212	1	1			0.1	0.159564585	0.1	0.088991948	0.5	0.83098816			1	1	1	1	0.5	0.819651552			0.1	0.122440742	1	0.10961473	0.5	0.263445192					1	0.109859879					1	0.950699929	1	0.110974843					0.1	0.150281438
0.5	0.662538403	0.2	0.18763212	1	1			0.5	0.672258405	1	1	0.5	0.378074684			0.2	0.090511033	1	0.466394204	0.5	0.511269354			0.15	0.122440742	0.1	0.10961473	0.1	0.125060912					0.1	0.109859879					1	0.950699929	0.2	0.110974843					0.5	0.999999333
0.1	0.127599594	0.5	0.452983403	1	1			0.1	0.159564585	0.15	0.168414019	1	0.83098816			0.5	0.493911381	0.1	0.066478302	1	0.819651552			1	0.951699554	0.1	0.10961473	0.5	0.263445192					0.1	0.109859879					0.1	0.122462172	0.5	0.110974843					0.1	0.150281438
1	1	0.15	0.087524763	1	0.309372678			1	0.999938965	1	0.89214296	1	1			0.99	0.493911381	0.1	0.066478302	1	1			0.1	0.122440742	0.1	0.10961473	0.5	0.263445192					0.1	0.109859879					0.2	0.122462172	0.1	0.110974843					1	0.999999333
0.15	0.127599594	1	1	0.49	0.309372678			0.15	0.159564585	0.1	0.168414019	0.99	1			1	1	0.2	0.266700094	0.99	1			0.1	0.122440742	1	0.69243805	0.1	0.125060912					1	0.691683291					0.15	0.122462172	1	0.110974843					0.15	0.150281438
1	1	0.1	0.087524763	1	1			1	0.870147052	0.1	0.168414019	1	1			1	1	0.05	0.066478302	1	0.584688163			0.15	0.122440742	0.05	0.10961473	1	0.496558247					0.05	0.109859879					0.5	0.122462172	1	0.110974843					1	0.999999333
0.1	0.476819462	0.2	0.087524763	0.5	0.449589276			0.1	0.159564585	0.1	0.429689759	0.5	0.456759046			0.1	0.090511033	1	1	0.5	0.308617143			0.1	0.122440742	1	0.10961473	1	0.496558247					1	0.109859879					0.05	0.122462172	1	0.110974843					0.1	0.150281438
0.1	0.127599594	0.2	0.452983403	0.1	0.1239354			0.1	0.079734683	1	1	0.1	0.121374588			0.2	0.090511033	0.15	0.137332888	0.1	0.077362822			1	0.122440742	1	0.10961473	1	0.496558247					1	0.109859879					0.15	0.122462172	0.5	0.110974843					0.1	0.150281438
0.1	0.127599594	0.99	0.18763212	0.5	0.449589276			0.1	0.079734683	0.05	0.088991948	0.5	0.456759046			0.15	0.224300759	0.1	0.137332888	0.5	0.308617143			1	0.951699554	0.2	0.10961473	1	0.496558247					0.2	0.109859879					0.2	0.122462172	0.2	0.110974843					0.1	0.150281438
0.1	0.127599594	1	1	0.5	0.449589276			0.1	0.079734683	1	1	0.5	0.456759046			0.5	0.493911381	0.1	0.137332888	0.5	0.308617143			0.1	0.122440742	1	0.10961473	1	0.496558247					1	0.109859879					0.15	0.122462172	0.2	0.110974843					0.1	0.150281438
0.2	0.127599594	0.3	0.452983403	0.1	0.1239354			0.2	0.159564585	1	0.89214296	0.1	0.121374588			0.05	0.090511033	0.5	0.466394204	0.1	0.077362822			0.1	0.122440742	0.5	0.10961473	0.1	0.125060912					0.5	0.109859879					0.2	0.122462172	1	0.110974843					0.2	0.150281438
0.1	0.127599594	0.1	0.087524763	1	1			0.1	0.159564585	0.2	0.168414019	1	1			0.15	0.090511033	0.5	0.694552511	1	0.584688163			0.1	0.122440742	1	0.10961473	0.1	0.125060912					1	0.109859879					0.1	0.122462172	0.5	0.110974843					0.1	0.150281438
0.1	0.127599594	0.05	0.087524763	1	0.789873866			0.1	0.079734683	1	0.89214296	1	0.79022588			0.2	0.224300759	1	1	1	0.584688163			1	0.951699554	0.5	0.10961473	1	0.496558247					0.5	0.109859879					0.05	0.122462172	0.1	0.110974843					0.1	0.150281438
0.5	0.662538403	0.1	0.087524763	1	1			0.5	0.672258405	0.5	0.429689759	1	1			0.15	0.090511033	0.5	0.466394204	1	0.584688163			0.15	0.122440742	0.1	0.10961473	0.1	0.125060912					0.1	0.109859879					0.3	0.122462172	1	0.110974843					0.5	0.999999333
0.5	0.476819462	0.2	0.18763212	1	0.789873866			0.5	0.40265766	1	0.89214296	1	0.79022588			0.2	0.224300759	0.2	0.137332888	1	0.584688163			1	0.951699554	0.1	0.10961473	0.5	0.263445192					0.1	0.109859879					0.2	0.122462172	0.1	0.110974843					0.5	0.525416565
1	1	0.1	0.087524763	1	1			1	0.999938965	0.5	0.429689759	1	1			0.1	0.090511033	0.2	0.266700094	1	0.584688163			0.8	0.122440742	0.1	0.10961473	1	0.496558247					0.1	0.109859879					0.1	0.122462172	1	0.110974843					1	0.999999333
0.1	0.127599594	0.2	0.18763212	0.1	0.1239354			0.1	0.079734683	0.1	0.088991948	0.1	0.121374588			0.05	0.090511033	0.2	0.137332888	0.1	0.077362822			1	0.951699554	1	0.10961473	0.05	0.125060912					1	0.109859879					0.05	0.122462172	0.1	0.110974843					0.1	0.150281438
1	0.662538403	0.5	0.452983403	0.1	0.1239354			1	0.672258405	0.1	0.168414019	0.1	0.121374588			0.3	0.330396624	1	1	0.1	0.077362822			0.2	0.122440742	1	0.10961473	0.15	0.125060912					1	0.109859879					1	0.122462172	0.2	0.110974843					1	0.999999333
0.2	0.127599594	0.15	0.087524763	1	1			0.2	0.159564585	0.1	0.088991948	1	1			0.2	0.090511033	0.2	0.137332888	1	0.584688163			1	0.951699554	0.15	0.10961473	0.1	0.125060912					0.15	0.109859879					0.15	0.122462172	1	0.110974843					0.2	0.150281438
0.2	0.127599594	1	1	0.1	0.1239354			0.2	0.159564585	1	1	0.1	0.121374588			0.1	0.090511033	0.49	0.466394204	0.1	0.077362822			0.2	0.122440742	0.1	0.10961473	0.2	0.125060912					0.1	0.109859879					1	0.950699929	0.2	0.110974843					0.2	0.150281438
0.49	0.476819462	0.2	0.087524763	0.5	0.449589276			0.49	0.511354839	1	0.89214296	0.5	0.456759046			0.05	0.090511033	0.2	0.266700094	0.5	0.308617143			1	0.951699554	1	0.10961473	0.15	0.125060912					1	0.109859879					0.1	0.122462172	1	0.110974843					0.49	0.525416565
0.3	0.476819462	0.5	0.452983403	1	0.789873866			0.3	0.40265766	0.15	0.088991948	1	0.79022588			1	0.224300759	1	1	1	0.584688163			0.1	0.122440742	0.1	0.10961473	1	0.496558247					0.1	0.109859879					1	0.122462172	0.5	0.110974843					0.3	0.525416565
0.5	0.476819462	0.5	0.743808518	0.05	0.1239354			0.5	0.40265766	0.1	0.168414019	0.05	0.121374588			0.15	0.224300759	1	1	0.05	0.077362822			0.1	0.122440742	0.15	0.10961473	1	0.496558247					0.15	0.109859879					0.85	0.950699929	0.15	0.110974843					0.5	0.525416565
1	1	0.15	0.087524763	0.15	0.1239354			1	0.999938965	1	0.89214296	0.15	0.121374588			1	1	1	1	0.15	0.077362822			1	0.951699554	0.75	0.10961473	0.5	0.125060912					0.75	0.109859879					0.2	0.122462172	1	0.110974843					1	0.999999333
0.5	0.476819462	1	1	0.1	0.1239354			0.5	0.511354839	0.1	0.088991948	0.1	0.121374588			0.1	0.090511033	0.1	0.137332888	0.1	0.077362822			0.99	0.951699554	0.5	0.10961473	1	0.496558247					0.5	0.109859879					0.1	0.122462172	0.1	0.110974843					0.5	0.525416565
0.05	0.127599594	0.2	0.087524763	0.2	0.449589276			0.05	0.159564585	0.15	0.168414019	0.2	0.456759046			1	1	0.19	0.137332888	0.2	0.308617143			0.1	0.122440742	0.2	0.10961473	1	0.496558247					0.2	0.109859879					0.1	0.122462172	0.5	0.110974843					0.05	0.150281438
1	1	0.15	0.18763212	0.15	0.1239354			1	0.999938965	0.75	0.89214296	0.15	0.121374588			0.85	1	1	0.466394204	0.15	0.077362822			0.35	0.122440742	0.1	0.10961473	0.1	0.125060912					0.1	0.109859879					0.2	0.122462172	1	0.110974843					1	0.999999333
0.99	1	0.02	0.087524763	1	1			0.99	0.999938965	0.5	0.429689759	1	1			0.2	0.224300759	0.5	0.466394204	1	0.584688163			1	0.951699554	0.1	0.10961473	1	0.496558247					0.1	0.109859879					0.15	0.122462172	1	0.110974843					0.99	0.999999333
1	1	1	1	1	1			1	0.999938965	0.2	0.168414019	1	1			0.1	0.090511033	1	1	1	0.584688163			0.5	0.122440742	0.2	0.10961473	0.2	0.125060912					0.2	0.109859879					1	0.950699929	1	0.110974843					1	0.999999333
0.9	1	1	1	0.5	0.449589276			0.9	0.870147052	0.1	0.088991948	0.5	0.456759046			0.1	0.090511033	0.1	0.137332888	0.5	0.077362822			1	0.951699554	0.5	0.10961473	1	0.496558247					0.5	0.109859879					0.2	0.122462172	1	0.110974843					0.9	0.999999333
0.5	0.476819462	0.2	0.18763212	1	1			0.5	0.511354839	0.1	0.168414019	1	1			0.2	0.090511033	0.2	0.137332888	1	0.584688163			1	0.951699554	0.2	0.10961473	1	0.263445192					0.2	0.109859879					0.1	0.122462172	0.05	0.110974843					0.5	0.525416565
0.15	0.127599594	0.5	0.452983403	1	1			0.15	0.079734683	0.2	0.088991948	1	1			0.15	0.090511033	0.1	0.137332888	1	0.584688163			0.05	0.122440742	0.02	0.10961473	1	0.263445192					0.02	0.109859879					0.1	0.122462172	0.2	0.110974843					0.15	0.150281438
1	1	0.2	0.18763212	0.1	0.1239354			1	0.999938965	0.5	0.429689759	0.1	0.121374588			1	1	0.5	0.466394204	0.1	0.077362822			0.5	0.122440742	0.5	0.10961473	0.2	0.125060912					0.5	0.109859879					0.15	0.122462172	1	0.110974843					1	0.999999333
0.2	0.127599594	0.01	0.087524763	1	1			0.2	0.159564585	0.2	0.088991948	1	1			0.2	0.224300759	1	0.466394204	1	0.584688163			0.2	0.122440742	0.1	0.10961473	0.1	0.125060912					0.1	0.109859879					0.15	0.122462172	0.5	0.110974843					0.2	0.150281438
1	1	0.1	0.087524763	0.2	0.1239354			1	0.870147052	0.02	0.088991948	0.2	0.121374588			0.1	0.090511033	0.1	0.066478302	0.2	0.077362822			1	0.951699554	0.1	0.10961473	0.1	0.125060912					0.1	0.109859879					1	0.950699929	0.2	0.110974843					1	0.999999333
0.1	0.127599594	0.5	0.452983403	1	1			0.1	0.079734683	0.5	0.668606166	1	1			0.1	0.090511033	0.8	1	1	0.584688163			1	0.951699554	0.1	0.10961473	0.5	0.263445192					0.1	0.109859879					0.5	0.122462172	1	0.110974843					0.1	0.150281438
0.15	0.127599594	1	1	1	0.449589276			0.15	0.159564585	0.1	0.088991948	1	0.456759046			0.15	0.090511033	0.49	0.694552511	1	0.584688163			0.05	0.122440742	0.1	0.10961473	0.1	0.125060912					0.1	0.109859879					0.1	0.122462172	1	0.110974843					0.15	0.150281438
1	1	0.05	0.087524763	1	0.789873866			1	0.999938965	0.1	0.088991948	1	0.79022588			0.15	0.090511033	1	0.266700094	1	0.584688163			0.9	0.951699554	0.15	0.10961473	1	0.496558247					0.15	0.109859879					0.15	0.122462172	0.1	0.110974843					1	0.999999333
0.2	0.127599594	0.2	0.18763212	0.2	0.1239354			0.2	0.159564585	0.1	0.088991948	0.2	0.121374588			1	1	0.15	0.137332888	0.2	0.077362822			0.99	0.951699554	1	0.10961473	0.2	0.125060912					1	0.109859879					0.1	0.122462172	0.1	0.110974843					0.2	0.150281438
0.99	1	0.1	0.087524763	0.1	0.1239354			0.99	0.999938965	0.1	0.168414019	0.1	0.121374588			0.5	0.493911381	0.2	0.266700094	0.1	0.077362822			0.1	0.122440742	0.5	0.10961473	1	0.496558247					0.5	0.109859879					0.1	0.122462172	0.15	0.110974843					0.99	0.999999333
1	1	0.1	0.087524763	0.1	0.1239354			1	0.870147052	0.15	0.088991948	0.1	0.121374588			0.1	0.090511033	0.9	1	0.1	0.077362822			1	0.951699554	0.5	0.10961473	0.5	0.263445192					0.5	0.109859879					0.2	0.122462172	0.19	0.110974843					1	0.999999333
0.15	0.127599594	1	1	0.5	0.449589276			0.15	0.159564585	1	1	0.5	0.456759046			0.15	0.090511033	0.2	0.266700094	0.5	0.308617143			1	0.951699554	1	0.10961473	1	0.263445192					1	0.109859879					1	0.950699929	0.2	0.110974843					0.15	0.150281438
1	1	1	1	0.1	0.1239354			1	0.999938965	0.5	0.429689759	0.1	0.121374588			0.1	0.090511033	0.2	0.137332888	0.1	0.077362822			1	0.951699554	1	0.69243805	0.1	0.125060912					1	0.691683291					0.15	0.122462172	0.5	0.110974843					1	0.999999333
0.1	0.127599594	1	1	1	1			0.1	0.159564585	0.5	0.429689759	1	1			0.1	0.090511033	0.1	0.066478302	1	0.584688163			1	0.122440742	0.05	0.10961473	1	0.496558247					0.05	0.109859879					0.1	0.122462172	0.1	0.110974843					0.1	0.150281438
1	1	1	1	0.2	0.1239354			1	0.870147052	1	0.429689759	0.2	0.121374588			0.2	0.224300759	0.1	0.066478302	0.2	0.077362822			0.1	0.122440742	0.1	0.10961473	0.5	0.125060912					0.1	0.109859879					0.1	0.122462172	1	0.110974843					1	0.999999333
1	1	0.15	0.087524763	1	1			1	0.999938965	1	1	1	1			1	1	0.05	0.066478302	1	0.584688163			0.2	0.122440742	0.5	0.10961473	0.2	0.125060912					0.5	0.109859879					1	0.122462172	0.1	0.110974843					1	0.999999333
0.2	0.127599594	1	1	0.5	0.449589276			0.2	0.159564585	0.05	0.088991948	0.5	0.456759046			0.15	0.090511033	1	1	0.5	0.308617143			0.15	0.122440742	0.1	0.10961473	0.5	0.263445192					0.1	0.109859879					0.2	0.122462172	1	0.110974843					0.2	0.150281438
0.1	0.127599594	0.5	0.452983403	1	0.789873866			0.1	0.159564585	0.1	0.088991948	1	0.79022588			0.1	0.090511033	0.2	0.137332888	1	0.308617143			0.1	0.122440742	0.2	0.10961473	0.1	0.125060912					0.2	0.109859879					0.2	0.122462172	1	0.110974843					0.1	0.150281438
0.15	0.127599594	0.1	0.087524763	0.1	0.1239354			0.15	0.079734683	0.5	0.668606166	0.1	0.121374588			0.1	0.090511033	0.99	0.898920947	0.1	0.077362822			1	0.951699554	0.1	0.10961473	1	0.496558247					0.1	0.109859879					0.1	0.122462172	0.5	0.110974843					0.15	0.150281438
0.5	0.476819462	0.1	0.087524763	1	1			0.5	0.40265766	0.1	0.168414019	1	1			1	1	0.1	0.137332888	1	0.584688163			0.5	0.951699554	1	0.10961473	0.15	0.125060912					1	0.109859879					0.5	0.122462172	0.05	0.110974843					0.5	0.525416565
1	1	0.5	0.743808518	0.5	0.449589276			1	0.870147052	0.2	0.168414019	0.5	0.456759046			0.2	0.224300759	1	1	0.5	0.308617143			0.5	0.122440742	0.1	0.10961473	1	0.496558247					0.1	0.109859879					0.15	0.122462172	0.2	0.110974843					1	0.999999333
1	1	1	0.743808518	0.2	0.1239354			1	0.999938965	0.1	0.088991948	0.2	0.121374588			0.2	0.090511033	0.05	0.137332888	0.2	0.077362822			0.99	0.951699554	1	0.10961473	0.1	0.125060912					1	0.109859879					1	0.950699929	0.2	0.110974843					1	0.999999333
0.2	0.127599594	0.1	0.18763212	0.5	0.449589276			0.2	0.159564585	1	1	0.5	0.456759046			0.1	0.090511033	1	0.137332888	0.5	0.308617143			0.2	0.122440742	1	0.10961473	1	0.496558247					1	0.109859879					0.1	0.122462172	0.2	0.110974843					0.2	0.150281438
1	1	0.1	0.087524763	0.1	0.1239354			1	0.999938965	0.1	0.088991948	0.1	0.121374588			0.5	0.493911381	0.5	0.466394204	0.1	0.077362822			0.2	0.122440742	1	0.10961473	0.15	0.125060912					1	0.109859879					0.2	0.122462172	1	0.110974843					1	0.999999333
0.1	0.127599594	0.2	0.087524763	1	1			0.1	0.159564585	1	1	1	1			0.15	0.090511033	1	1	1	0.584688163			0.1	0.122440742	0.1	0.10961473	1	0.496558247					0.1	0.109859879					0.2	0.122462172	1	0.110974843					0.1	0.150281438
0.2	0.127599594	0.15	0.087524763	0.15	0.1239354			0.2	0.159564585	1	0.668606166	0.15	0.121374588			1	1	0.15	0.137332888	0.15	0.077362822			0.5	0.122440742	0.2	0.10961473	0.1	0.125060912					0.2	0.109859879					0.99	0.122462172	0.2	0.110974843					0.2	0.150281438
0.1	0.127599594	0.1	0.18763212	1	1			0.1	0.079734683	1	0.89214296	1	1			0.1	0.090511033	0.5	0.466394204	1	0.584688163			1	0.951699554	0.2	0.10961473	1	0.496558247					0.2	0.109859879					1	0.950699929	1	0.110974843					0.1	0.150281438
0.5	0.476819462	1	1	0.1	0.1239354			0.5	0.159564585	0.1	0.088991948	0.1	0.121374588			0.2	0.224300759	0.2	0.266700094	0.1	0.077362822			1	0.122440742	0.2	0.10961473	0.2	0.125060912					0.2	0.109859879					0.3	0.122462172	0.2	0.110974843					0.5	0.150281438
1	0.662538403	0.1	0.18763212	1	1			1	0.672258405	0.2	0.429689759	1	1			0.2	0.224300759	0.19	0.137332888	1	0.584688163			0.99	0.122440742	1	0.10961473	0.5	0.263445192					1	0.109859879					0.1	0.122462172	0.2	0.110974843					1	0.701307631
0.15	0.127599594	1	1	0.15	0.1239354			0.15	0.159564585	0.2	0.168414019	0.15	0.121374588			0.99	0.493911381	0.1	0.066478302	0.15	0.077362822			0.05	0.122440742	0.15	0.10961473	1	0.125060912					0.15	0.109859879					0.1	0.122462172	0.5	0.110974843					0.15	0.150281438
0.1	0.127599594	0.5	0.18763212	1	1			0.1	0.159564585	0.2	0.168414019	1	1			1	1	0.15	0.137332888	1	0.584688163			0.2	0.122440742	1	0.10961473	0.2	0.125060912					1	0.109859879					0.05	0.122462172	0.1	0.110974843					0.1	0.150281438
0.5	0.476819462	0.15	0.18763212	0.1	0.1239354			0.5	0.511354839	1	1	0.1	0.121374588			0.3	0.493911381	0.5	0.466394204	0.1	0.077362822			0.1	0.122440742	1	0.69243805	0.05	0.125060912					1	0.691683291					0.1	0.122462172	0.1	0.110974843					0.5	0.525416565
0.1	0.127599594	1	1	1	1			0.1	0.159564585	0.15	0.168414019	1	1			0.1	0.090511033	0.5	0.266700094	1	0.584688163			0.1	0.122440742	1	0.10961473	0.1	0.125060912					1	0.109859879					0.2	0.122462172	0.2	0.110974843					0.1	0.150281438
0.2	0.127599594	1	1	0.2	0.1239354			0.2	0.159564585	1	1	0.2	0.121374588			0.1	0.090511033	0.49	0.466394204	0.2	0.077362822			0.5	0.122440742	0.5	0.10961473	1	0.496558247					0.5	0.109859879					0.1	0.122462172	0.85	0.110974843					0.2	0.150281438
1	1	0.15	0.087524763	0.5	0.449589276			1	0.999938965	1	1	0.5	0.456759046			0.05	0.090511033	1	1	0.5	0.308617143			1	0.951699554	0.9	0.10961473	1	0.496558247					0.9	0.109859879					0.2	0.122462172	0.1	0.110974843					1	0.999999333
0.2	0.127599594	0.5	0.452983403	1	0.449589276			0.2	0.159564585	1	0.668606166	1	0.456759046			0.1	0.090511033	0.2	0.266700094	1	0.308617143			0.2	0.122440742	0.1	0.10961473	1	0.496558247					0.1	0.109859879					0.5	0.122462172	0.5	0.110974843					0.2	0.150281438
0.5	0.476819462	0.1	0.087524763	0.2	0.1239354			0.5	0.40265766	0.5	0.429689759	0.2	0.121374588			0.2	0.090511033	1	1	0.2	0.077362822			0.15	0.122440742	0.5	0.10961473							0.5	0.109859879					0.15	0.122462172	0.1	0.110974843					0.5	0.525416565
0.1	0.127599594	1	1	0.05	0.1239354			0.1	0.159564585	0.9	1	0.05	0.121374588			0.1	0.090511033	0.05	0.066478302	0.05	0.077362822			1	0.951699554	0.2	0.10961473							0.2	0.109859879					1	0.950699929	1	0.110974843					0.1	0.150281438
0.1	0.127599594	0.1	0.087524763	0.1	0.1239354			0.1	0.079734683	0.1	0.088991948	0.1	0.121374588			0.2	0.224300759	0.8	0.898920947	0.1	0.077362822			0.5	0.122440742	0.5	0.10961473							0.5	0.109859879					0.2	0.122462172	0.2	0.110974843					0.1	0.150281438
1	1	1	0.18763212	1	1			1	0.999938965	0.5	0.668606166	1	1			0.5	0.493911381	0.1	0.266700094	1	0.584688163			0.1	0.122440742	0.99	0.10961473							0.99	0.109859879					0.5	0.122462172	0.1	0.110974843					1	0.999999333
0.2	0.127599594	0.1	0.087524763	1	0.789873866			0.2	0.159564585	0.2	0.168414019	1	0.79022588			0.15	0.090511033	1	0.898920947	1	0.584688163			0.5	0.122440742	0.2	0.10961473							0.2	0.109859879					0.5	0.122462172	0.1	0.110974843					0.2	0.150281438
0.5	0.662538403	0.19	0.18763212	1	0.789873866			0.5	0.672258405	0.5	0.429689759	1	0.79022588			1	1	0.99	0.466394204	1	0.584688163			0.19	0.122440742	1	0.10961473							1	0.109859879					0.15	0.122462172	0.5	0.110974843					0.5	0.705034048
0.1	0.127599594	0.1	0.087524763					0.1	0.159564585	0.99	0.89214296					0.2	0.090511033	0.5	0.466394204					0.2	0.122440742	0.1	0.10961473							0.1	0.109859879					1	0.950699929	0.2	0.110974843					0.1	0.150281438
1	1	1	1					1	0.999938965	0.2	0.168414019					0.5	0.493911381	1	1					0.15	0.122440742	0.5	0.10961473							0.5	0.109859879					0.2	0.122462172	0.5	0.110974843					1	0.999999333
1	1	0.1	0.087524763					1	0.999938965	1	0.89214296					0.5	0.493911381	0.15	0.066478302					0.1	0.122440742	0.1	0.10961473							0.1	0.109859879					0.15	0.122462172	1	0.110974843					1	0.999999333
1	1	0.99	0.743808518					1	0.870147052	0.1	0.168414019					0.15	0.090511033	0.2	0.137332888					0.9	0.951699554	0.1	0.10961473							0.1	0.109859879					0.02	0.122462172	0.2	0.110974843					1	0.999999333
0.5	0.662538403	1	1					0.5	0.672258405	0.5	0.429689759					1	1	0.2	0.266700094					0.19	0.122440742	0.5	0.10961473							0.5	0.109859879					1	0.122462172	0.2	0.110974843					0.5	0.692535989
0.2	0.476819462	0.15	0.18763212					0.2	0.40265766	0.1	0.088991948					0.2	0.224300759	0.15	0.137332888					0.15	0.122440742	0.2	0.10961473							0.2	0.109859879					0.2	0.122462172	1	0.110974843					0.2	0.150281438
0.2	0.127599594	1	1					0.2	0.079734683	0.1	0.088991948					0.15	0.090511033	0.1	0.137332888					1	0.951699554	0.5	0.10961473							0.5	0.109859879					0.05	0.122462172	1	0.110974843					0.2	0.150281438
1	1	0.15	0.087524763					1	0.870147052	0.5	0.429689759					0.02	0.090511033	0.1	0.066478302					0.1	0.122440742	0.1	0.10961473							0.1	0.109859879					1	0.950699929	1	0.110974843					1	0.999999333
0.5	0.476819462	0.1	0.087524763					0.5	0.40265766	0.2	0.168414019					1	1	0.2	0.137332888					1	0.122440742	1	0.10961473							1	0.109859879					0.2	0.122462172	0.5	0.110974843					0.5	0.525416565
1	1	1	1					1	0.999938965	0.5	0.668606166					0.2	0.493911381	0.15	0.137332888					0.15	0.122440742	0.15	0.10961473							0.15	0.109859879					0.5	0.122462172	0.5	0.110974843					1	0.999999333
0.1	0.127599594	0.5	0.452983403					0.1	0.079734683	0.1	0.168414019					0.05	0.090511033	0.95	0.898920947					0.1	0.122440742	0.1	0.10961473							0.1	0.109859879					0.2	0.122462172	1	0.110974843					0.1	0.150281438
1	1	0.1	0.18763212					1	0.999938965	1	1					1	1	1	1					0.2	0.122440742	0.1	0.10961473							0.1	0.109859879					0.01	0.122462172	1	0.110974843					1	0.999999333
0.1	0.127599594	0.1	0.087524763					0.1	0.159564585	0.15	0.168414019					0.2	0.090511033	1	1					0.8	0.122440742	1	0.69243805							1	0.691683291					0.1	0.122462172	0.1	0.110974843					0.1	0.150281438
1	1	0.15	0.087524763					1	0.870147052	0.1	0.088991948					0.5	0.493911381	1	1					1	0.951699554	0.2	0.10961473							0.2	0.109859879					0.5	0.122462172	0.1	0.110974843					1	0.999999333
0.1	0.476819462	0.15	0.087524763					0.1	0.40265766	0.1	0.088991948					0.2	0.090511033	1	1					0.75	0.122440742	1	0.10961473							1	0.109859879					1	0.950699929	1	0.110974843					0.1	0.472959789
0.2	0.127599594	0.5	0.452983403					0.2	0.159564585	1	1					0.01	0.090511033	1	1					0.2	0.122440742	0.5	0.10961473							0.5	0.109859879					0.05	0.122462172	0.15	0.110974843					0.2	0.150281438
1	1	1	1					1	0.999938965	0.2	0.168414019					0.1	0.090511033	0.15	0.137332888					0.1	0.122440742	0.5	0.10961473							0.5	0.109859879					0.2	0.122462172	1	0.110974843					1	0.999999333
0.2	0.127599594	1	0.452983403					0.2	0.159564585	1	0.668606166					0.5	0.493911381	0.15	0.137332888					0.15	0.122440742	0.1	0.10961473							0.1	0.109859879					0.1	0.122462172	0.1	0.110974843					0.2	0.150281438
1	1	0.1	0.087524763					1	0.999938965	0.5	0.429689759					1	1	0.9	0.898920947					1	0.951699554	0.05	0.10961473							0.05	0.109859879					0.1	0.122462172	0.1	0.110974843					1	0.999999333
0.5	0.476819462	0.1	0.087524763					0.5	0.40265766	0.5	0.429689759					0.05	0.090511033	0.1	0.066478302					0.2	0.122440742	0.15	0.10961473							0.15	0.109859879					0.1	0.122462172	0.1	0.110974843					0.5	0.525416565
0.05	0.127599594	0.2	0.18763212					0.05	0.079734683	0.1	0.168414019					0.2	0.330396624	0.1	0.066478302					0.5	0.122440742	0.35	0.10961473							0.35	0.109859879					0.1	0.122462172	1	0.110974843					0.05	0.150281438
0.15	0.127599594	0.05	0.087524763					0.15	0.159564585	0.05	0.088991948					0.1	0.090511033	0.1	0.066478302					0.99	0.951699554	0.2	0.10961473							0.2	0.109859879					1	0.950699929	0.05	0.110974843					0.15	0.150281438
1	1	1	1					1	0.999938965	0.15	0.168414019					0.1	0.090511033	1	1					1	0.951699554	0.1	0.10961473							0.1	0.109859879					1	0.950699929	1	0.110974843					1	0.999999333
0.1	0.127599594	0.15	0.18763212					0.1	0.079734683	0.35	0.429689759					0.1	0.090511033	1	1					1	0.951699554	1	0.10961473							1	0.109859879					0.1	0.122462172	1	0.110974843					0.1	0.150281438
0.5	0.127599594	0.1	0.087524763					0.5	0.159564585	0.2	0.168414019					0.1	0.090511033	0.19	0.266700094					0.1	0.122440742	0.1	0.10961473							0.1	0.109859879					1	0.950699929	0.2	0.110974843					0.5	0.150281438
1	1	0.1	0.087524763					1	0.999938965	0.1	0.168414019					1	1	0.2	0.266700094					0.2	0.122440742	0.2	0.10961473							0.2	0.109859879					1	0.950699929	1	0.110974843					1	0.999999333
1	1	0.5	0.452983403					1	0.999938965	1	1					1	1	0.2	0.266700094					0.15	0.122440742	1	0.10961473							1	0.109859879					0.15	0.122462172	0.5	0.110974843					1	0.999999333
0.1	0.127599594	0.5	0.743808518					0.1	0.159564585	0.1	0.168414019					0.1	0.090511033	0.49	0.466394204					0.5	0.122440742	0.15	0.10961473							0.15	0.109859879					1	0.950699929	1	0.110974843					0.1	0.150281438
1	1	1	1					1	0.999938965	0.2	0.168414019					1	1	0.1	0.066478302					0.05	0.122440742	0.1	0.10961473							0.1	0.109859879					0.5	0.122462172	0.5	0.110974843					1	0.999999333
1	0.662538403	0.5	0.452983403					1	0.672258405	1	1					1	1	0.2	0.137332888					0.15	0.122440742	0.45	0.10961473							0.45	0.109859879					0.1	0.122462172	0.1	0.110974843					1	0.999999333
0.05	0.127599594	0.2	0.18763212					0.05	0.079734683	0.15	0.168414019					0.15	0.090511033	0.1	0.137332888					0.2	0.122440742	0.15	0.10961473							0.15	0.109859879					0.1	0.122462172	0.1	0.110974843					0.05	0.150281438
0.2	0.127599594	0.2	0.452983403					0.2	0.159564585	0.1	0.168414019					1	1	0.15	0.137332888					0.15	0.122440742	1	0.10961473							1	0.109859879					0.5	0.122462172	0.1	0.110974843					0.2	0.150281438
1	1	0.2	0.18763212					1	0.870147052	0.45	0.429689759					0.5	0.493911381	1	1					0.2	0.122440742	0.2	0.10961473							0.2	0.109859879					1	0.122462172	1	0.110974843					1	0.999999333
0.5	0.476819462	1	1					0.5	0.511354839	0.15	0.168414019					0.1	0.090511033	0.5	0.466394204					0.1	0.122440742	0.2	0.10961473							0.2	0.109859879					1	0.122462172	1	0.110974843					0.5	0.525416565
0.2	0.127599594	0.2	0.18763212					0.2	0.159564585	1	0.89214296					0.1	0.090511033	1	1					0.05	0.122440742	0.1	0.10961473							0.1	0.109859879					0.1	0.122462172	0.15	0.110974843					0.2	0.150281438
1	1	0.49	0.452983403					1	0.999938965	0.2	0.168414019					0.5	0.493911381	0.1	0.066478302					0.3	0.122440742	1	0.10961473							1	0.109859879					0.1	0.122462172	0.1	0.110974843					1	0.999999333
1	0.476819462	0.2	0.18763212					1	0.511354839	0.2	0.168414019					1	0.493911381	0.1	0.066478302					0.2	0.122440742	0.1	0.10961473							0.1	0.109859879					0.2	0.122462172	1	0.110974843					1	0.525416565
0.02	0.127599594	1	1					0.02	0.079734683	0.1	0.088991948					1	1	0.2	0.137332888					0.1	0.122440742	0.05	0.10961473							0.05	0.109859879					0.1	0.122462172	0.1	0.110974843					0.02	0.150281438
0.1	0.127599594	1	1					0.1	0.079734683	1	1					0.1	0.090511033	1	1					0.05	0.122440742	0.5	0.10961473							0.5	0.109859879					0.2	0.122462172	0.15	0.110974843					0.1	0.150281438
0.1	0.127599594	1	1					0.1	0.079734683	0.1	0.088991948					0.1	0.090511033	0.02	0.066478302					1	0.122440742	1	0.10961473							1	0.109859879					0.15	0.122462172	0.75	0.110974843					0.1	0.150281438
0.15	0.127599594	0.1	0.18763212					0.15	0.159564585	0.05	0.088991948					0.2	0.224300759	1	0.898920947					0.15	0.122440742	1	0.10961473							1	0.109859879					0.1	0.122462172	0.5	0.110974843					0.15	0.150281438
0.19	0.127599594	0.19	0.18763212					0.19	0.159564585	0.5	0.668606166					0.1	0.090511033	1	1					1	0.951699554	1	0.10961473							1	0.109859879					0.1	0.122462172	0.2	0.110974843					0.19	0.150281438
0.2	0.127599594	1	0.452983403					0.2	0.159564585	1	0.89214296					0.2	0.090511033	0.5	0.466394204					0.1	0.122440742	0.15	0.10961473							0.15	0.109859879					0.15	0.122462172	0.1	0.110974843					0.2	0.150281438
0.5	0.662538403	0.5	0.452983403					0.5	0.511354839	1	1					0.15	0.090511033	0.5	0.466394204					1	0.122440742	0.2	0.10961473							0.2	0.109859879					1	0.950699929	0.1	0.110974843					0.5	0.525416565
0.1	0.127599594	1	1					0.1	0.079734683	1	1					0.1	0.090511033	0.1	0.137332888					0.85	0.951699554	0.5	0.10961473							0.5	0.109859879					0.1	0.122462172	0.2	0.110974843					0.1	0.150281438
1	1	0.1	0.087524763					1	0.999938965	0.15	0.168414019					0.1	0.090511033	0.15	0.137332888					0.2	0.122440742	0.1	0.10961473							0.1	0.109859879					1	0.950699929	0.5	0.110974843					1	0.999999333
0.1	0.127599594	0.2	0.18763212					0.1	0.079734683	0.2	0.168414019					0.15	0.090511033	0.2	0.137332888					0.1	0.122440742	0.5	0.69243805							0.5	0.691683291					0.5	0.122462172	0.2	0.110974843					0.1	0.150281438
1	1	0.1	0.18763212					1	0.999938965	0.5	0.89214296					1	1	0.1	0.137332888					0.1	0.122440742	0.2	0.10961473							0.2	0.109859879					0.15	0.122462172	0.02	0.110974843					1	0.999999333
1	1	0.5	0.452983403					1	0.999938965	0.1	0.088991948					0.1	0.090511033	0.2	0.266700094					0.2	0.122440742	0.1	0.10961473							0.1	0.109859879					1	0.950699929	0.5	0.110974843					1	0.999999333
0.5	0.476819462	1	1					0.5	0.40265766	0.5	0.668606166					1	1	0.1	0.137332888					0.15	0.122440742	0.2	0.10961473							0.2	0.109859879					1	0.950699929	0.1	0.110974843					0.5	0.525416565
0.05	0.127599594	0.1	0.087524763					0.05	0.079734683	0.2	0.168414019					0.5	0.493911381	0.15	0.137332888					1	0.951699554	0.2	0.10961473							0.2	0.109859879					0.15	0.122462172	0.1	0.110974843					0.05	0.150281438
0.2	0.127599594	0.8	1					0.2	0.079734683	0.1	0.088991948					0.15	0.224300759	1	0.898920947					0.2	0.122440742	0.2	0.10961473							0.2	0.109859879					0.5	0.122462172	0.1	0.110974843					0.2	0.150281438
0.2	0.127599594	0.49	1					0.2	0.159564585	0.2	0.168414019					1	1	0.5	0.266700094					0.1	0.122440742	1	0.10961473							1	0.109859879					0.1	0.122462172	0.1	0.110974843					0.2	0.150281438
0.2	0.127599594	1	0.18763212					0.2	0.159564585	0.2	0.168414019					1	1	0.1	0.066478302					0.1	0.122440742	0.15	0.10961473							0.15	0.109859879					1	0.950699929	0.15	0.110974843					0.2	0.150281438
1	0.476819462	0.15	0.18763212					1	0.40265766	0.2	0.168414019					0.15	0.090511033	0.1	0.137332888					0.15	0.122440742	0.15	0.10961473							0.15	0.109859879					0.1	0.122462172	1	0.688450822					1	0.525416565
1	1	0.2	0.18763212					1	0.870147052	1	1					0.5	0.493911381	1	1					0.15	0.122440742	0.1	0.10961473							0.1	0.109859879					1	0.122462172	0.5	0.110974843					1	0.999999333
0.2	0.127599594	0.9	1					0.2	0.159564585	0.15	0.168414019					0.1	0.090511033	0.15	0.137332888					1	0.951699554	0.1	0.10961473							0.1	0.109859879					0.1	0.122462172	0.5	0.110974843					0.2	0.150281438
1	1	0.2	0.18763212					1	0.999938965	0.15	0.088991948					1	1	0.1	0.137332888					0.5	0.122440742	0.1	0.10961473							0.1	0.109859879					0.19	0.122462172	1	0.110974843					1	0.999999333
0.2	0.127599594	0.2	0.18763212					0.2	0.159564585	0.1	0.168414019					0.1	0.090511033	0.1	0.137332888					0.1	0.122440742	1	0.10961473							1	0.109859879					0.1	0.122462172	1	0.110974843					0.2	0.150281438
0.2	0.476819462	0.1	0.087524763					0.2	0.159564585	0.1	0.168414019					1	0.330396624	0.2	0.137332888					0.15	0.122440742	1	0.10961473							1	0.109859879					1	0.950699929	0.05	0.110974843					0.2	0.150281438
0.5	0.476819462	0.1	0.087524763					0.5	0.40265766	0.1	0.088991948					0.1	0.090511033	0.1	0.066478302					0.1	0.122440742	0.1	0.10961473							0.1	0.109859879					0.1	0.122462172	0.1	0.110974843					0.5	0.525416565
0.1	0.127599594	0.05	0.087524763					0.1	0.079734683	1	0.89214296					0.19	0.493911381	0.5	0.694552511					0.1	0.122440742	0.5	0.10961473							0.5	0.109859879					0.99	0.122462172	0.5	0.110974843					0.1	0.150281438
0.1	0.127599594	1	1					0.1	0.079734683	1	0.89214296					0.1	0.090511033	0.5	0.466394204					0.2	0.122440742	1	0.10961473							1	0.109859879					1	0.950699929	0.1	0.110974843					0.1	0.150281438
0.2	0.127599594	0.2	0.18763212					0.2	0.159564585	0.1	0.088991948					1	1	0.1	0.137332888					1	0.951699554	1	0.10961473							1	0.109859879					0.15	0.122462172	0.2	0.110974843					0.2	0.150281438
0.1	0.127599594	0.99	1					0.1	0.079734683	0.5	0.429689759					0.1	0.090511033	0.5	0.266700094					0.15	0.122440742	0.1	0.10961473							0.1	0.109859879					1	0.950699929	0.1	0.110974843					0.1	0.150281438
0.85	1	0.1	0.18763212					0.85	0.999938965	1	0.89214296					0.99	1	0.1	0.066478302					0.1	0.122440742	0.1	0.10961473							0.1	0.109859879					0.15	0.122462172	1	0.110974843					0.85	0.999999333
0.1	0.127599594	1	1					0.1	0.079734683	1	0.89214296					1	1	0.5	0.898920947					0.1	0.122440742	1	0.10961473							1	0.109859879					0.1	0.122462172	0.1	0.110974843					0.1	0.150281438
0.5	0.662538403	0.05	0.087524763					0.5	0.511354839	0.1	0.088991948					0.15	0.090511033	0.1	0.066478302					1	0.122440742	0.15	0.10961473							0.15	0.109859879					1	0.950699929	1	0.110974843					0.5	0.525416565
0.1	0.127599594	1	0.087524763					0.1	0.079734683	0.1	0.088991948					1	1	0.2	0.137332888					0.2	0.122440742	0.1	0.10961473							0.1	0.109859879					0.5	0.122462172	1	0.110974843					0.1	0.150281438
1	1	0.5	0.452983403					1	0.999938965	1	1					0.15	0.090511033	1	0.466394204					0.2	0.122440742	0.5	0.10961473							0.5	0.109859879					0.1	0.122462172	1	0.110974843					1	0.999999333
0.2	0.127599594	1	1					0.2	0.159564585	0.15	0.088991948					0.1	0.090511033	0.7	0.898920947					0.1	0.122440742	1	0.10961473							1	0.109859879					0.1	0.122462172	0.1	0.110974843					0.2	0.150281438
0.1	0.127599594	0.15	0.18763212					0.1	0.159564585	0.1	0.168414019					1	1	0.5	0.266700094					0.5	0.122440742	0.1	0.10961473							0.1	0.109859879					0.15	0.122462172	0.2	0.110974843					0.1	0.150281438
0.1	0.127599594	0.5	0.452983403					0.1	0.079734683	0.5	0.668606166					0.5	0.493911381	0.5	0.694552511					0.15	0.122440742	0.5	0.10961473							0.5	0.109859879					0.5	0.122462172	0.2	0.110974843					0.1	0.150281438
0.5	0.476819462	0.2	0.18763212					0.5	0.40265766	1	0.89214296					0.1	0.090511033	0.5	0.694552511					1	0.122440742	0.5	0.10961473							0.5	0.109859879					1	0.950699929	0.2	0.110974843					0.5	0.525416565
0.2	0.127599594	0.19	0.18763212					0.2	0.159564585	0.1	0.088991948					0.1	0.090511033	1	1					0.1	0.122440742	0.1	0.10961473							0.1	0.109859879					0.1	0.122462172	1	0.110974843					0.2	0.150281438
0.1	0.127599594	0.1	0.087524763					0.1	0.079734683	0.5	0.429689759					0.15	0.090511033	0.19	0.266700094					0.2	0.122440742	1	0.10961473							1	0.109859879					1	0.122462172	0.15	0.110974843					0.1	0.150281438
[truncated: 413 more rows]
[truncated: 86 more columns]
