# Supplementary material for: Benchmarking pipelines for subclonal deconvolution of bulk tumour sequencing data
Source: Nat Commun. 2021 Nov 4;12:6396. doi: 10.1038/s41467-021-26698-7 (PMC8569188; doi:10.1038/s41467-021-26698-7)
Supplement: Supplementary file 4 — Source Data [file 41467_2021_26698_MOESM4_ESM.zip › Source_Data/ccf_heatmaps/sup_fig4a.csv]

FACETS_Ccube_100%_x	FACETS_Ccube_100%_y	FACETS_Ccube_75%_x	FACETS_Ccube_75%_y	FACETS_Ccube_50%_x	FACETS_Ccube_50%_y	FACETS_Ccube_25%_x	FACETS_Ccube_25%_y	Sequenza_Ccube_100%_x	Sequenza_Ccube_100%_y	Sequenza_Ccube_75%_x	Sequenza_Ccube_75%_y	Sequenza_Ccube_50%_x	Sequenza_Ccube_50%_y	Sequenza_Ccube_25%_x	Sequenza_Ccube_25%_y	TITAN_Ccube_100%_x	TITAN_Ccube_100%_y	TITAN_Ccube_75%_x	TITAN_Ccube_75%_y	TITAN_Ccube_50%_x	TITAN_Ccube_50%_y	TITAN_Ccube_25%_x	TITAN_Ccube_25%_y	FACETS_PyClone_100%_x	FACETS_PyClone_100%_y	FACETS_PyClone_75%_x	FACETS_PyClone_75%_y	FACETS_PyClone_50%_x	FACETS_PyClone_50%_y	FACETS_PyClone_25%_x	FACETS_PyClone_25%_y	Sequenza_PyClone_100%_x	Sequenza_PyClone_100%_y	Sequenza_PyClone_75%_x	Sequenza_PyClone_75%_y	Sequenza_PyClone_50%_x	Sequenza_PyClone_50%_y	Sequenza_PyClone_25%_x	Sequenza_PyClone_25%_y	TITAN_PyClone_100%_x	TITAN_PyClone_100%_y	TITAN_PyClone_75%_x	TITAN_PyClone_75%_y	TITAN_PyClone_50%_x	TITAN_PyClone_50%_y	TITAN_PyClone_25%_x	TITAN_PyClone_25%_y	Sclust_100%_x	Sclust_100%_y
0.1	0.060986584	1	1.116261833	0.5	0.588824684	1	0.672642301	0.1	0.055037149	0.1	0.050984228	0.5	0.507645385	0.5	0.878190126	0.5	0.785436651	0.5	0.559050132	0.5	0.505993163	0.5	0.175544402	0.1	0.141832201	0.1	0.118754512	0.5	0.614465192	0.5	0.392199491	0.5	0.495690288	0.5	0.498771628	1	0.884879527	1	0.968317795	0.5	0.556748016	0.1	0.089735757	0.5	0.522326905	0.5	0.190050835	0.5	0.539394
0.5	0.690145123	0.2	0.171150724	0.1	0.068570923	0.5	0.208969733	0.5	0.622819278	0.5	0.654266894	0.5	0.516034554	1	1.183648224	0.1	0.114940251	1	1.002324506	0.5	0.514355027	1	0.531361014	0.5	0.778702263	0.5	0.790791573	0.5	0.627724397	1	0.982712751	0.1	0.130626805	1	0.943518958	0.5	0.50504073	0.5	0.956235882	0.1	0.196956524	0.5	0.741181346	0.1	0.151497883	1	0.583190516	0.1	0.105051
0.5	0.533620244	0.05	0.062728651	1	1.078778033	0.5	0.227492562	0.5	0.481563897	0.5	0.458120475	1	1.008511074	0.5	1.287546166	1	1.084663701	1	0.932982592	1	1.006308135	0.5	0.257371968	0.5	0.528918277	0.5	0.490208085	1	0.943423716	0.5	0.452489143	1	0.988927888	1	0.940897952	0.1	0.171625875	0.5	0.956962744	1	0.934539665	0.5	0.466183135	1	0.969826474	0.5	0.278152787	1	0.947475
1	1.739298344	0.5	0.379628555	1	0.858513371	0.5	0.312401431	1	1.096565822	1	1.068475681	0.1	0.144390027	0.1	0.110966508	1	1.049616193	0.5	0.691508601	0.1	0.143920084	0.1	0.022181472	1	0.998957379	1	0.994322957	0.1	0.197939678	0.1	0.112163919	1	0.989552	0.5	0.47583936	0.5	0.530494404	0.5	0.964573654	1	0.933632175	1	0.974077862	1	0.961990751	0.1	0.048568494	1	0.969697
0.1	0.115846548	0.1	0.113959661	0.5	0.592228909	1	0.611058377	0.1	0.1129221	0.1	0.136632119	0.15	0.32558579	0.8	1.172216413	0.5	0.462527446	0.5	0.448246622	0.15	0.324734644	0.8	0.234318313	0.1	0.142551655	0.1	0.138773332	0.15	0.225035451	0.8	0.447958186	0.5	0.493692906	0.5	0.433072244	0.5	0.642507189	1	0.968334729	0.5	0.426293729	0.1	0.134172578	0.5	0.486120528	0.8	0.250248	0.5	0.481535
0.1	0.092468936	0.5	0.416439286	0.5	0.437599255	1	0.474852257	0.1	0.070569711	0.1	0.064375455	0.15	0.08954644	1	1.228262479	0.5	0.463978776	0.2	0.164694152	0.15	0.08916042	1	0.245521551	0.1	0.142204354	0.1	0.129401849	0.15	0.196640567	1	0.451336908	0.5	0.307602427	0.2	0.143371367	0.1	0.184960081	1	0.967498453	0.5	0.220484938	0.1	0.113680376	0.5	0.466426351	1	0.265208607	0.5	0.40574
0.15	0.287920719	0.5	0.591953815	1	1.149094753	1	0.532757895	0.15	0.276678141	0.15	0.307422177	0.5	0.592263695	0.1	0.275351601	0.2	0.138581251	1	0.981308885	0.5	0.590336067	0.1	0.065753338	0.15	0.173955687	0.15	0.189189685	0.5	0.781374295	0.1	0.116925067	0.2	0.131959095	1	0.952880239	1	0.892196257	1	0.967862638	0.2	0.198526208	0.15	0.185903299	1	0.97434116	0.1	0.059155747	0.2	0.173737
0.15	0.231660174	0.1	0.109369304	0.15	0.143027904	1	0.465138576	0.15	0.16015948	0.2	0.125563906	0.8	0.840791104	1	1.326823398	1	0.837726773	0.15	0.160583145	0.8	0.838054599	1	0.265223227	0.15	0.154946268	0.2	0.137438016	0.8	0.914795688	1	0.455078211	1	0.993907067	0.15	0.136110815	1	0.840226226	1	0.967285601	1	0.911243534	0.2	0.13099971	0.15	0.155654522	1	0.2859928	1	1.10101
0.05	0.047882712	1	0.978581488	0.05	0.063580379	1	0.505981475	0.05	0.043211602	0.15	0.122802541	0.15	0.199916805	1	1.691777123	0.15	0.185364473	0.05	0.055388708	0.15	0.199480117	1	0.338175065	0.05	0.141731338	0.15	0.14060257	0.15	0.196607715	1	0.463463206	0.15	0.131142473	0.05	0.133987499	1	0.894216638	1	0.96787838	0.15	0.201633969	0.15	0.138441707	0.05	0.151718546	1	0.317728158	0.15	0.117323
0.5	0.562456714	1	0.844992832	0.2	0.180561112	1	0.47757637	0.5	0.507587278	0.05	0.043886657	0.15	0.147863607	1	1.018187713	0.05	0.07242622	0.2	0.177797083	0.15	0.147382358	1	0.203528994	0.5	0.550121125	0.05	0.116683193	0.15	0.1972319	1	0.430845414	0.05	0.129791373	0.2	0.139707802	1	0.842747116	1	0.967542052	0.05	0.19622182	0.05	0.086205398	0.2	0.166637815	1	0.219625525	0.05	0.0585859
0.1	0.05932613	1	1.032279833	0.5	0.494484093	0.5	0.184914414	0.1	0.053538678	0.5	0.545153533	0.1	0.24979225	1	1.510184562	0.2	0.154239159	0.5	0.458482596	0.1	0.248979256	1	0.301875912	0.1	0.141840342	0.5	0.517716778	0.1	0.217305594	1	0.459401892	0.2	0.131478004	0.5	0.462127303	1	0.890910583	0.5	0.953798415	0.2	0.198258673	0.5	0.50742354	0.5	0.480793711	1	0.305389603	0.2	0.167677
0.1	0.186155579	1	0.972694886	0.5	0.237045524	1	0.411792243	0.1	0.167995512	0.8	0.921393811	0.15	0.1339032	0.1	0.218536148	0.5	0.433374437	0.5	0.329195643	0.15	0.133467388	0.1	0.043683931	0.1	0.153230001	0.8	0.992302701	0.15	0.196222414	0.1	0.115748641	0.5	0.492136873	0.5	0.306760336	0.1	0.198933823	1	0.967045824	0.5	0.426333735	0.8	0.964013968	0.5	0.216704436	0.1	0.052275576	0.5	0.466667
0.8	0.968377716	1	1.017966579	1	0.510610317	0.15	0.057025412	0.8	0.873909399	0.15	0.128379198	1	0.740254158	0.99	2.039812383	0.5	0.441082508	1	0.636764029	1	0.737844868	0.99	0.407745013	0.8	0.994530196	0.15	0.137418869	1	0.89266957	0.99	0.47891547	0.5	0.293940144	1	0.878794515	0.1	0.146765048	0.15	0.938253517	0.5	0.219444774	0.15	0.130796728	1	0.876327446	0.99	0.32944114	0.5	0.331313
0.1	0.11086548	0.1	0.144964425	0.5	0.335695747	0.15	0.099021735	0.1	0.114284884	0.05	0.041107449	0.01	0.015611273	0.1	0.143509241	1	0.854789095	0.5	0.47872574	0.01	0.015577173	0.1	0.019376601	0.1	0.142831342	0.05	0.114339969	0.01	0.187023606	0.1	0.114292718	1	0.919126	0.5	0.465394595	1	0.893630182	0.15	0.946489614	1	0.66696098	0.05	0.081866748	0.5	0.398453523	0.1	0.050064433	1	0.616162
0.15	0.096475052	0.1	0.069073731	1	0.836816394	1	0.471499883	0.15	0.060824093	0.1	0.209182001	0.5	0.315431112	0.5	0.77878234	0.5	0.406820604	1	0.911784107	0.5	0.314404485	0.5	0.21429706	0.15	0.15118693	0.1	0.164504117	0.5	0.241195533	0.5	0.343743097	0.5	0.488833411	1	0.944042251	0.1	0.185621701	1	0.967531991	0.5	0.347905252	0.1	0.168269038	1	0.916659891	0.5	0.20048322	0.5	0.432323
0.1	0.086186563	0.05	0.108563891	0.1	0.095887482	1	0.469647256	0.1	0.077778791	0.15	0.165280772	0.1	0.120171283	0.9	1.986395323	1	0.910817201	0.1	0.067695068	0.1	0.119857131	0.9	0.397067295	0.1	0.142048312	0.15	0.143439155	0.1	0.194909198	0.9	0.475884178	1	0.989232693	0.1	0.13447209	0.5	0.456223859	1	0.96698591	1	0.938135536	0.15	0.147300644	0.1	0.153870265	0.9	0.317991756	1	0.965657
0.2	0.14847989	0.2	0.129243869	1	0.953719417	0.5	0.167451011	0.2	0.133995206	1	0.916750251	1	0.807228529	0.89	1.215159038	0.1	0.128986216	1	1.008479035	1	0.804601259	0.89	0.24290226	0.2	0.147152712	1	0.992028629	1	0.907918867	0.89	0.450308638	0.1	0.130814254	1	0.946252952	1	0.83329888	0.5	0.952732364	0.1	0.196244985	1	0.963122557	1	0.968201005	0.89	0.263993675	0.1	0.132464
0.15	0.175188947	0.1	0.079162173	0.1	0.089823583	1	0.534862859	0.15	0.158098709	0.01	0.009716833	0.15	0.172719664	0.1	0.159559137	0.1	0.071567751	0.1	0.108202363	0.15	0.172157517	0.1	0.031894817	0.15	0.143902391	0.01	0.101563669	0.15	0.199122433	0.1	0.114207434	0.1	0.129862923	0.1	0.135607423	0.05	0.164556915	1	0.968038361	0.1	0.196263327	0.01	0.061186304	0.1	0.152838843	0.1	0.050776354	0.1	0.0585859
0.05	0.059050613	0.2	0.118182911	0.5	0.695809162	1	0.574444857	0.05	0.053290039	0.5	0.35058635	0.2	0.310926592	0.5	0.948862849	1	0.990529926	0.5	0.669822144	0.2	0.30958624	0.5	0.189671412	0.05	0.141832199	0.5	0.425352842	0.2	0.351596761	0.5	0.417101908	1	0.983583271	0.5	0.673432746	0.15	0.186478923	1	0.968119187	1	0.920265698	0.5	0.391911177	0.5	0.786242668	0.5	0.198701035	1	0.860606
0.5	0.228724215	0.1	0.101988192	0.15	0.194015935	0.1	0.074236527	0.5	0.206411442	1	0.72678642	1	0.92960586	1	1.620487405	0.1	0.116914887	0.1	0.081583215	1	0.926580292	1	0.323924721	0.5	0.163643633	1	0.918548384	1	0.923946112	1	0.461596783	0.1	0.130986788	0.1	0.134641951	0.1	0.223444153	0.1	0.942745921	0.1	0.197393757	1	0.812232112	0.15	0.16253282	1	0.308210542	0.1	0.119192
0.1	0.165540579	1	0.947268945	1	0.998773901	1	0.597169784	0.1	0.149391571	0.15	0.148012111	1	0.708353526	0.2	0.480632751	0.5	0.757775561	0.15	0.133958005	1	0.706048063	0.2	0.09607531	0.1	0.145534528	0.15	0.140497001	1	0.879686892	0.2	0.144650344	0.5	0.515632967	0.15	0.136359436	0.2	0.451015165	1	0.968268687	0.5	0.508127343	0.15	0.138751051	1	0.970555601	0.2	0.095752471	0.5	0.543434
0.15	0.179745269	0.1	0.092182385	0.1	0.062302779	1	0.493518468	0.15	0.162210548	0.15	0.144706228	1	0.964944334	1	1.217312469	0.1	0.134804891	1	1.023740483	1	0.96180375	1	0.243332716	0.15	0.144002303	0.15	0.140035536	1	0.925435313	1	0.450456458	0.1	0.130530601	1	0.947676869	0.15	0.190600071	1	0.967699638	0.1	0.196799355	0.15	0.137798202	0.1	0.150799324	1	0.263054993	0.1	0.0848485
1	1.13331332	0.5	0.498379211	1	1.595691681	1	0.17612028	1	1.022755012	0.18	0.142688936	0.1	0.13356695	0.15	0.25409562	0.15	0.129502375	0.1	0.056629216	0.1	0.133132232	0.15	0.050792035	1	0.998481381	0.18	0.139472252	0.1	0.19615886	0.15	0.116873991	0.15	0.131212438	0.1	0.133391868	1	0.862135397	1	0.956349649	0.15	0.197832847	0.18	0.136516909	1	0.972406409	0.15	0.053979863	0.15	0.170595
0.01	0.009153375	0.1	0.122176015	1	1.878535191	1	0.377305899	0.01	0.00823319	0.2	0.21316095	0.99	1.042332635	1	1.929391779	1	1.093270418	1	1.122501787	0.99	1.038940178	1	0.385672664	0.01	0.141237101	0.2	0.201556373	0.99	0.928730872	1	0.471374234	1	0.990867283	1	0.949654177	1	0.862606552	1	0.966542529	1	0.938501636	0.2	0.214565352	1	0.976869017	1	0.324634958	1	0.99596
0.5	0.364236419	1	0.853154784	1	1.05004863	0.5	0.218650533	0.5	0.375470498	1	0.923495034	0.1	0.103206261	1	1.211484922	0.1	0.066170041	1	1.857678619	0.1	0.102870358	1	0.242167828	0.5	0.439879035	1	0.992519383	0.1	0.195123964	1	0.450860735	0.1	0.129853281	1	0.96222505	0.5	0.372482261	0.5	0.958431501	0.1	0.196255851	1	0.964694288	1	0.93875739	1	0.256459983	0.1	0.0585859
1	0.914072897	0.15	0.13956033	1	0.910657146	1	0.580691883	1	0.824902187	1	0.858920365	0.5	0.502220587	1	1.542492401	1	1.261833542	1	0.871259666	0.5	0.50058602	1	0.308334035	1	0.987685771	1	0.989166206	0.5	0.595138478	1	0.460600714	1	0.993812875	1	0.921699248	1	0.885818241	1	0.968181349	1	0.964239398	1	0.951095814	1	0.956083866	1	0.3092839	1	1.34747
0.15	0.15542718	0.15	0.110274464	1	0.669785162	1	0.530372269	0.15	0.140264766	1	0.922934276	0.15	0.148664085	0.99	1.892505213	1	1.823459687	1	0.68269854	0.15	0.148180232	0.99	0.378299283	0.15	0.143260311	1	0.992217306	0.15	0.199153201	0.99	0.468926612	1	0.996261816	1	0.906422214	1	0.912970442	1	0.967765018	1	0.988579852	1	0.963821048	1	0.760560813	0.99	0.32490766	1	2.01212
0.15	0.138479105	0.1	0.134060207	0.5	0.589425744	1	0.301088066	0.15	0.139262859	0.1	0.098403738	0.5	0.405297525	1	0.654438969	0.1	0.135401036	1	0.675965864	0.5	0.403978412	1	0.202027454	0.15	0.142781361	0.1	0.131814139	0.5	0.395161208	1	0.41495636	0.1	0.13068766	1	0.641021103	0.1	0.171229942	1	0.963147519	0.1	0.197037248	0.1	0.117939269	0.5	0.54865212	1	0.215939827	0.1	0.117172
0.18	0.152722193	0.2	0.33724425	1	1.53319984	1	0.446312475	0.18	0.137823659	0.1	0.125739817	0.15	0.126911346	0.2	0.463034566	0.1	0.11291122	0.5	0.598063494	0.15	0.126498291	0.2	0.092557549	0.18	0.143009553	0.1	0.136957752	0.15	0.196270222	0.2	0.132058329	0.1	0.131188819	0.5	0.489213151	1	0.863655318	1	0.967469355	0.1	0.197623198	0.1	0.129431284	1	0.972768507	0.2	0.090353503	0.1	0.0683535
0.2	0.270055906	0.5	0.411065841	0.15	0.184381676	0.5	0.150991908	0.2	0.206099128	0.99	1.025038992	0.9	1.460701145	0.1	0.432408336	1	0.913164675	0.2	0.450559604	0.9	1.455947032	0.1	0.118985537	0.2	0.226796516	0.99	0.993144849	0.9	0.936964248	0.1	0.127134521	1	0.984878739	0.2	0.428849227	0.2	0.171337015	0.5	0.951212803	1	0.935185243	0.99	0.96950458	0.15	0.165696108	0.1	0.085328841	1	1.04848
1	1.046447086	0.15	0.134876275	1	1.048465825	0.5	0.167910686	1	0.8588929	0.1	0.142757666	0.05	0.022820059	1	1.191620158	1	0.921985419	1	1.379078135	0.05	0.022745787	1	0.238196993	1	0.993791756	0.1	0.139664346	0.05	0.1906635	1	0.44921243	1	0.953960906	1	0.954480839	1	0.854412044	0.5	0.952545981	1	0.899901712	0.1	0.136630003	1	0.972391246	1	0.253683842	1	0.894949
1	0.994891153	0.05	0.025921326	0.15	0.066930866	1	1.213567107	1	0.897836366	0.5	0.551069876	0.89	0.894570221	1	1.038471219	1	0.888313488	0.15	0.191039791	0.89	0.891658683	1	0.207583533	1	0.995641548	0.5	0.520873761	0.89	0.920084832	1	0.422627465	1	0.910313245	0.15	0.144857695	1	0.702183888	1	0.969579562	1	0.881320085	0.5	0.510585813	0.15	0.152065579	1	0.246290936	1	0.872727
1	1.053784174	1	0.917661665	1	0.814524313	1	0.77270744	1	0.950984186	0.15	0.188374648	0.1	0.106718806	0.83	1.38314649	0.5	0.85133513	1	1.074224702	0.1	0.106371471	0.83	0.190013621	1	0.997615926	0.15	0.15194583	0.1	0.195124457	0.83	0.456998224	0.5	0.504574444	1	0.950088228	1	0.777437216	1	0.968834622	0.5	0.659134619	0.15	0.155375925	1	0.952032881	0.83	0.29606894	0.5	0.587879
0.1	0.112288395	1	0.95614341	1	0.886519089	1	0.429273328	0.1	0.101334306	0.5	0.617543452	0.15	0.1649209	0.8	0.812148379	0.05	0.064902927	0.1	0.082075917	0.15	0.164384136	0.8	0.162343093	0.1	0.142164083	0.5	0.712816336	0.15	0.198125104	0.8	0.366066519	0.05	0.129792224	0.1	0.134756634	0.2	0.243473388	1	0.967039951	0.05	0.19620992	0.5	0.661583432	1	0.96414341	0.8	0.195202836	0.05	0.0505051
0.1	0.132401392	0.5	0.344591649	1	1.028247513	0.15	0.108152156	0.1	0.119485216	0.15	0.187019688	0.5	0.579117354	0.5	0.737213509	0.2	0.657189779	0.15	0.106209756	0.5	0.577232513	0.5	0.087184382	0.1	0.14246164	0.15	0.147950244	0.5	0.764694844	0.5	0.144192616	0.2	0.471398506	0.15	0.135225786	0.1	0.170651863	0.15	0.947933265	0.2	0.384467393	0.15	0.157757512	1	0.971998387	0.5	0.087096641	0.2	0.486869
0.99	1.209291586	1	0.99623398	0.1	0.102182956	1	0.421894561	0.99	1.091321357	0.9	1.233738953	1	0.848033064	0.15	0.198903589	0.15	0.338791403	1	0.953058705	1	0.845272989	0.15	0.039759513	0.99	0.998644003	0.9	0.993761591	1	0.913429516	0.15	0.11528635	0.15	0.181403584	1	0.943515863	0.1	0.176483152	1	0.967326598	0.15	0.214998538	0.9	0.972782937	0.1	0.154205422	0.15	0.051578491	0.15	0.335354
0.1	0.121894972	1	1.14663073	0.5	0.379796906	0.2	0.119627653	0.1	0.142706727	0.1	0.07462851	0.5	0.483276847	0.8	1.180684912	1	1.123767115	1	0.930777197	0.5	0.481703936	0.8	0.23601111	0.1	0.142157958	0.1	0.127559197	0.5	0.565039925	0.8	0.446334335	1	0.993413467	1	0.938797719	0.5	0.492463161	0.2	0.948654254	1	0.958667084	0.1	0.108606425	0.5	0.443451523	0.8	0.260649227	1	1.18182
0.5	0.553493546	0.1	0.089694874	0.5	0.485924026	0.5	0.274855561	0.5	0.499498495	0.15	0.132752688	0.2	0.232922182	1	1.679685262	0.15	0.143615749	1	0.978857974	0.2	0.232164095	1	0.335757981	0.5	0.543600343	0.15	0.137966506	0.2	0.205745041	1	0.463192505	0.15	0.131593199	1	0.95186739	0.1	0.173335619	0.5	0.960406104	0.15	0.19833225	0.15	0.132609996	0.5	0.47679242	1	0.316697895	0.15	0.23284
0.15	0.201539819	0.1	0.125377692	1	1.175917128	1	0.225012201	0.15	0.18187897	0.89	0.874508831	1	0.853358382	0.5	0.640439838	1	0.944392677	0.1	0.136019442	1	0.850580975	0.5	0.12801969	0.15	0.150579342	0.89	0.990280217	1	0.916044112	0.5	0.251717202	1	0.992448069	0.1	0.135526027	1	0.901217117	1	0.95844191	1	0.946776795	0.89	0.955409211	1	0.973870025	0.5	0.148410148	1	1.06465
0.5	0.655244438	0.1	0.089836134	0.1	0.057612909	1	0.56305019	0.5	0.591323266	0.1	0.089649679	0.15	0.128643924	0.98	1.282001243	0.1	0.089888379	0.1	0.066731105	0.15	0.12822523	0.98	0.173095656	0.5	0.716500486	0.1	0.128536662	0.15	0.196161324	0.98	0.456613879	0.1	0.130129015	0.1	0.134465206	0.2	0.237455231	1	0.968138107	0.1	0.196486933	0.1	0.110995979	0.1	0.15127735	0.98	0.238192104	0.1	0.0727273
0.15	0.214771162	1	0.887783847	0.5	0.644550031	1	0.454406468	0.15	0.193819554	0.1	0.034963877	1	0.895986556	1	2.326980943	0.15	0.101564862	0.5	0.508691898	1	0.893070407	1	0.46514811	0.15	0.148666009	0.1	0.109567411	1	0.919106229	1	0.494827135	0.15	0.130469287	0.5	0.469511685	1	0.895755189	1	0.967390888	0.15	0.196768659	0.1	0.073719828	0.5	0.691808181	1	0.318676686	0.15	0.10303
0.9	1.243348402	0.2	0.172516397	0.5	0.447255752	1	0.43987241	0.9	1.122055823	0.1	0.081833705	0.15	0.25521675	1	0.820136199	1	1.079553251	0.5	0.268802301	0.15	0.254659268	1	0.209720949	0.9	0.998606512	0.1	0.128301819	0.15	0.198711352	1	0.458764262	1	0.990773397	0.5	0.261120816	0.5	0.576061099	1	0.967440091	1	0.937857518	0.1	0.110045406	0.5	0.472114941	1	0.285772427	1	0.981818
0.15	0.099652291	1	1.005839013	1	0.336387646	0.5	0.28259029	0.15	0.102725848	0.15	0.176048884	0.2	0.221001035	0.98	0.887429127	1	1.056849192	0.5	0.463516026	0.2	0.220281748	0.98	0.177391217	0.15	0.142341445	0.15	0.14535696	0.2	0.204233973	0.98	0.397145864	1	0.989588108	0.5	0.463536212	1	0.711515813	0.5	0.99220356	1	0.93267945	0.15	0.151961717	1	0.396394185	0.98	0.207408921	1	0.967677
0.05	0.021317315	1	0.873634913	0.5	0.389114507	1	1.156963663	0.05	0.019237743	0.5	0.542240783	1	0.700661175	0.5	1.128384975	1	0.946607103	1	1.118849105	1	0.698380748	0.5	0.152354405	0.05	0.141187749	0.5	0.508265548	1	0.878588328	0.5	0.437698783	1	0.992171985	1	0.954745545	0.1	0.185368463	1	0.992578682	1	0.946755181	0.5	0.50506205	0.5	0.454564131	0.5	0.230492655	1	1.04848
0.1	0.071463288	1	0.782713256	0.5	0.217309401	0.5	0.4143158	0.1	0.064491818	1	1.013408942	0.1	0.313263791	1	1.333593105	0.05	0.091292811	0.1	0.059912286	0.1	0.312244218	1	0.266576447	0.1	0.14194974	1	0.993015162	0.1	0.250594037	1	0.452083536	0.05	0.130207373	0.1	0.133973055	1	0.871938172	0.5	0.99224107	0.05	0.196483522	1	0.968764578	0.5	0.279895587	1	0.281754162	0.05	0.0727273
0.1	0.097212683	0.2	0.269273311	0.15	0.229414354	0.1	0.035707595	0.1	0.087729277	0.5	0.443107099	0.49	0.335595103	1	2.175009878	0.02	0.013651694	0.5	0.598931542	0.49	0.334502849	1	0.434770098	0.1	0.142054799	0.5	0.482621124	0.49	0.240746485	1	0.495360225	0.02	0.118998139	0.5	0.502281502	0.5	0.363190736	0.1	0.98612142	0.02	0.194895849	0.5	0.455966028	0.15	0.209949214	1	0.338405169	0.02	0.0168121
0.15	0.17583614	0.1	0.109369304	0.1	0.120757331	0.8	0.377204168	0.15	0.158682767	0.2	0.180210146	1	0.804915694	1	1.338198994	0.1	0.086177697	0.5	0.444932126	1	0.802295953	1	0.267497134	0.15	0.143951707	0.2	0.146213569	1	0.908802372	1	0.455906601	0.1	0.130836974	0.5	0.470730212	0.2	0.243152737	0.8	0.992263903	0.1	0.196744707	0.2	0.154379071	0.1	0.156407514	1	0.288376452	0.1	0.0938586
0.89	1.014906567	0.15	0.123376644	0.5	0.554918464	1	0.395239071	0.89	0.915899213	1	0.926870297	0.8	0.90566484	1	1.466942613	0.1	0.110597644	1	0.562045102	0.8	0.902717192	1	0.201525348	0.89	0.996435499	1	0.992353088	0.8	0.913425506	1	0.459285878	0.1	0.130638872	1	0.479586829	0.5	0.523100838	1	0.992380925	0.1	0.1968728	1	0.964440618	0.5	0.545071066	1	0.298829972	0.1	0.133333
0.1	0.094608216	0.1	0.100749403	0.15	0.173436413	0.1	0.065313369	0.1	0.094392495	0.15	0.099306585	0.99	1.172659257	0.2	0.255632799	0.5	0.410151261	0.5	0.392046726	0.99	1.168842628	0.2	0.051099307	0.1	0.144959047	0.15	0.132149245	0.99	0.934255221	0.2	0.116508451	0.5	0.489343068	0.5	0.231461466	0.1	0.215616567	0.1	0.988015744	0.5	0.355994196	0.15	0.1187562	0.15	0.1586582	0.2	0.052879792	0.5	0.452525
0.1	0.092808589	0.5	0.344331123	0.1	0.247492238	1	0.426954708	0.1	0.078234704	0.1	0.055695902	1	0.394198916	0.5	1.044580389	0.5	0.170875547	0.5	0.630631255	1	0.39345944	0.5	0.14103912	0.1	0.141995345	0.1	0.116230206	1	0.46649411	0.5	0.43998679	0.5	0.14350929	0.5	0.337140127	1	0.923435965	1	0.992366584	0.5	0.202583928	0.1	0.096479265	0.1	0.217972097	0.5	0.209120915	0.5	0.282828
0.15	0.197989052	0.15	0.13885844	0.5	0.388549952	1	0.544392123	0.15	0.178674592	1	0.913315288	0.2	0.26635898	1	1.491140087	0.5	0.460131339	0.15	0.162385023	0.2	0.265492067	1	0.298069047	0.15	0.146214584	1	0.991528474	0.2	0.210974914	1	0.457654703	0.5	0.485361057	0.15	0.139709198	0.15	0.193550855	1	0.992527112	0.5	0.290994175	1	0.962040604	0.5	0.334942337	1	0.297190922	0.5	0.414141
0.1	0.05769265	0.1	0.266251503	0.2	0.209022559	1	0.327639713	0.1	0.052064549	0.15	0.06809636	0.2	0.063491143	1	1.21234407	1	1.164329003	0.1	0.115371805	0.2	0.06337204	1	0.242339566	0.1	0.141843638	0.15	0.152925159	0.2	0.195151105	1	0.45062127	1	0.987738344	0.1	0.136072376	1	0.891340857	1	0.992236916	1	0.963854783	0.15	0.145386315	0.2	0.174017202	1	0.260175375	1	1.13371
0.5	0.532685194	0.1	0.116975809	0.95	0.870453028	1	0.485957972	0.5	0.623633276	0.2	0.220906269	0.1	0.325065032	1	1.790487742	0.1	0.075705409	0.5	0.572925819	0.1	0.32400705	1	0.357906665	0.5	0.51210473	0.2	0.162639865	0.1	0.235119831	1	0.465489295	0.1	0.130131142	0.5	0.48807737	0.1	0.179407231	1	0.992499364	0.1	0.196453977	0.2	0.178251312	0.95	0.930391537	1	0.320016546	0.1	0.0626263
1	1.100091895	1	1.048808896	0.95	0.836816394	0.1	0.070322122	1	1.102430888	0.2	0.061313126	1	0.967888906	1	0.92999291	0.5	0.468323875	0.15	0.198132745	1	0.964738739	1	0.176880464	1	0.99863593	0.2	0.125920611	1	0.926575836	1	0.46009972	0.5	0.495028558	0.15	0.1384459	1	0.890687041	0.1	0.988332105	0.5	0.49139205	0.2	0.105452878	0.95	0.949993737	1	0.255424522	0.5	0.545455
0.15	0.202964733	0.1	0.091968883	1	0.941930876	0.99	0.656385395	0.15	0.183164879	1	0.7094889	1	0.693732403	1	1.88747909	0.5	0.452131599	0.1	0.143796531	1	0.691474527	1	0.259297724	0.15	0.156459253	1	0.880345332	1	0.853704407	1	0.468807924	0.5	0.492621298	0.1	0.136981728	0.15	0.204180319	0.99	0.992525691	0.5	0.446904661	1	0.756458126	1	0.955256257	1	0.253294429	0.5	0.492929
0.5	0.553493546	0.2	0.234611396	1	1.145750422	0.1	0.04997378	0.5	0.499498495	0.1	0.342446695	0.15	0.104047221	1	1.829611331	1	0.464345184	0.5	0.541085638	0.15	0.10370858	1	0.365727212	0.5	0.57014476	0.1	0.390957964	0.15	0.1955984	1	0.466812917	1	0.49497281	0.5	0.234176971	1	0.756264428	0.1	0.986719812	1	0.506750464	0.1	0.367803844	1	0.973849952	1	0.323277154	1	0.659328
0.2	0.227728753	0.1	0.103007893	1	1.26750986	0.5	0.250602143	0.2	0.205513091	0.49	0.389613284	0.83	0.704168842	1	1.600664061	0.5	0.501284891	0.1	0.080138797	0.83	0.701876999	1	0.319962166	0.2	0.152194921	0.49	0.472943862	0.83	0.878985708	1	0.461591622	0.5	0.428557542	0.1	0.134695077	0.1	0.179654316	0.5	0.99198614	0.5	0.235435879	0.49	0.434434976	1	0.972999702	1	0.311767717	0.5	0.345455
1	1.076197102	1	0.988145532	1	0.553796552	0.9	0.639196472	1	0.971210662	1	0.894708495	0.8	0.678225152	0.1	0.400848563	0.5	0.481926974	0.2	0.214777948	0.8	0.676017747	0.1	0.080126978	1	0.997897485	1	0.991685713	0.8	0.855887089	0.1	0.13696673	0.5	0.325773051	0.2	0.141798076	1	0.882831874	0.9	0.992457265	0.5	0.226644607	1	0.959858358	1	0.871637357	0.1	0.079636975	0.5	0.343434
0.15	0.128533937	0.5	0.669662872	1	0.985573622	0.89	0.391022553	0.15	0.115995044	0.15	0.104850565	0.5	0.254080867	1	0.67835691	0.15	0.135561756	0.95	0.46398594	0.5	0.253253916	1	0.186663055	0.15	0.142372356	0.15	0.133965579	0.5	0.212315901	1	0.278206863	0.15	0.1315428	0.95	0.866516653	0.2	0.217927099	0.89	0.992324534	0.15	0.198083076	0.15	0.12327176	1	0.972053189	1	0.172590387	0.15	0.167677
0.1	0.089494673	0.2	0.262463603	0.5	0.471529049	0.1	0.051344079	0.1	0.06736291	0.8	1.055444722	0.15	0.118278527	0.5	0.455870536	0.1	0.125576908	0.1	0.122026965	0.15	0.117893568	0.5	0.091125507	0.1	0.141750292	0.8	0.992567286	0.15	0.195663682	0.5	0.15105916	0.1	0.130797746	0.1	0.135988203	0.5	0.580911266	0.1	0.987447523	0.1	0.197168403	0.8	0.967808176	0.5	0.480467822	0.5	0.092626457	0.1	0.131313
1	0.998448611	1	0.748622393	1	0.974181911	0.5	0.305331863	1	0.901046783	0.02	0.047386366	0.8	0.9673434	0.2	0.743024731	0.5	0.454495958	0.2	0.401973018	0.8	0.964195008	0.2	0.138024893	1	0.995545692	0.02	0.116816205	0.8	0.924667915	0.2	0.324428045	0.5	0.493221527	0.2	0.364790885	1	0.421584341	0.5	0.992144971	0.5	0.456429722	0.02	0.0858924	1	0.971832586	0.2	0.182957534	0.5	0.521212
0.15	0.085131441	0.1	0.089368605	0.1	0.122688107	1	0.521452009	0.15	0.230367385	0.2	0.099705816	0.9	0.701753395	1	1.820700196	0.15	0.147032907	0.95	0.508056552	0.9	0.699469414	1	0.363945935	0.15	0.159391218	0.2	0.133109166	0.9	0.798745566	1	0.466588509	0.15	0.131529641	0.95	0.934210197	0.2	0.21892044	1	0.992438275	0.15	0.198197159	0.2	0.121227998	0.1	0.154512911	1	0.315734089	0.15	0.161616
0.2	0.217933157	0.5	0.344331123	1	0.962202955	0.2	0.154661439	0.2	0.196673086	0.99	1.055180523	1	0.958262075	0.8	1.134348319	0.1	0.167182583	1	0.67151029	1	0.955143239	0.8	0.141530651	0.2	0.150074693	0.99	0.993659333	1	0.926407773	0.8	0.44374583	0.1	0.142828299	1	0.823643945	0.05	0.146307169	0.2	0.990344404	0.1	0.202660964	0.99	0.972418849	1	0.965405896	0.8	0.201754518	0.1	0.258586
0.2	0.064131333	0.1	0.100090557	0.15	0.106343035	1	0.391715499	0.2	0.057875118	1	0.413247178	0.5	0.590457969	0.99	1.210415715	0.1	0.111389557	1	1.007086616	0.5	0.588536218	0.99	0.289044529	0.2	0.141937866	1	0.483363959	0.5	0.776872658	0.99	0.434711979	0.1	0.130925908	1	0.953049238	0.1	0.151835216	1	0.992329509	0.1	0.19740689	1	0.495740717	0.15	0.153405451	0.99	0.261318523	0.1	0.129293
1	0.833706482	1	0.97391167	0.5	0.679144671	0.15	0.081764703	1	0.752375771	0.2	0.245902515	0.98	0.839932862	1	1.739958522	0.5	0.423919204	1	1.665143348	0.98	0.836312052	1	0.347806208	1	0.96119699	0.2	0.183034295	0.98	0.93212553	1	0.464331438	0.5	0.214928484	1	0.956066793	1	0.911638478	0.15	0.988659681	0.5	0.201328022	0.2	0.205707808	0.5	0.771695393	1	0.317031479	0.5	0.458303
0.1	0.291937711	0.5	0.331669563	1	0.888213065	1	0.620853464	0.1	0.28456799	0.2	0.0732908	1	1.474264062	1	1.332947388	0.1	0.086059826	1	0.663508737	1	1.469465806	1	0.266447372	0.1	0.245476183	0.2	0.143577874	1	0.931617371	1	0.454503651	0.1	0.130314384	1	0.865701607	1	0.840539991	1	0.992552896	0.1	0.196622289	0.2	0.133905069	1	0.966647547	1	0.28542347	0.1	0.0868687
0.49	0.461410757	0.2	0.195356727	1	0.763874154	1	0.389840269	0.49	0.416398675	0.1	0.363939654	0.17	0.268833712	0.1	0.237861948	0.1	0.099829129	1	1.036192446	0.17	0.267958745	0.1	0.047547031	0.49	0.499272546	0.1	0.457539084	0.17	0.240948005	0.1	0.116291673	0.1	0.13052908	1	0.949470315	1	0.856346586	1	0.99236576	0.1	0.196122341	0.1	0.413736456	1	0.912518837	0.1	0.052930864	0.1	0.104525
1	1.008778018	0.5	0.830905464	0.95	0.832526007	1	0.49635422	1	0.850367954	1	0.962035746	1	1.176842931	0.1	0.213995929	0.2	0.18720099	0.5	0.525341641	1	1.173012685	0.1	0.042776372	1	0.992854887	1	0.993064208	1	0.932223883	0.1	0.115793541	0.2	0.135076809	0.5	0.474671537	0.5	0.58215968	1	0.992511572	0.2	0.20031734	1	0.968248666	0.95	0.890582635	0.1	0.052200299	0.2	0.206061
0.15	0.139662176	0.1	0.121164958	0.5	0.708850937	0.99	0.608983842	0.15	0.126037688	1	0.83518024	0.1	0.1447757	0.2	0.898452935	0.95	0.916616831	1	0.979510355	0.1	0.144304502	0.2	0.179594803	0.15	0.142937703	1	0.972614303	0.1	0.197338482	0.2	0.394086029	0.95	0.915766125	1	0.953177463	0.5	0.512674966	0.99	0.992502839	0.95	0.883455452	1	0.935801611	0.5	0.816286538	0.2	0.223944409	0.95	0.844444
0.8	1.036722335	1	0.966467033	0.1	0.058969225	1	0.494607697	0.8	1.067870277	0.15	0.123058635	0.98	0.499435664	0.2	0.413438898	0.1	0.137867162	0.15	0.13677493	0.98	0.497810161	0.2	0.082643703	0.8	0.997531874	0.15	0.136504224	0.98	0.590770283	0.2	0.130366572	0.1	0.130905278	0.15	0.138308638	1	0.958438207	1	0.990581643	0.1	0.19720535	0.15	0.129330802	0.1	0.151390534	0.2	0.078700627	0.1	0.123232
0.02	0.057434292	0.15	0.153218366	0.5	0.378517251	0.2	0.148998569	0.02	0.04084617	0.83	0.774784223	0.05	0.068273259	1	0.824641315	0.2	0.443928578	0.1	0.095110372	0.05	0.068051052	1	0.111342972	0.02	0.141653861	0.83	0.969401035	0.05	0.193971186	1	0.399232842	0.2	0.271171191	0.1	0.134856867	0.1	0.152390703	0.2	0.989971204	0.2	0.237376875	0.83	0.891537868	0.5	0.427196708	1	0.162409846	0.2	0.373737
0.1	0.047743303	1	1.026850022	1	0.93460542	0.1	0.139143442	0.1	0.04294369	0.8	0.691519852	0.5	0.918478344	1	2.185002496	0.95	1.07361238	1	0.950129368	0.5	0.915488992	1	0.436767557	0.1	0.14184582	0.8	0.845684586	0.5	0.912742193	1	0.490466794	0.95	0.988384541	1	0.939039128	0.15	0.230265078	0.1	0.989806329	0.95	0.931115624	0.8	0.778020904	1	0.970301199	1	0.322333572	0.95	0.969697
0.2	0.114157535	0.1	0.092679709	1	0.875479192	1	0.383448044	0.2	0.103021105	0.5	0.443107099	1	0.945219569	0.5	0.778201687	1	1.114356887	0.15	0.10232551	1	0.942143183	0.5	0.155557373	0.2	0.142416815	0.5	0.485812064	1	0.921212901	0.5	0.341786625	1	0.988093823	0.15	0.135562262	0.15	0.138255291	1	0.992331729	1	0.933594578	0.5	0.460199036	1	0.960938216	0.5	0.178491057	1	0.973737
0.99	1.225405207	1	1.145597633	1	0.837754916	1	0.334166684	0.99	1.105863044	0.15	0.133963406	1	1.068547412	0.99	1.389645126	1	1.011152742	0.5	0.604417125	1	1.065069634	0.99	0.277780875	0.99	0.998791755	0.15	0.13831156	1	0.929851253	0.99	0.456744615	1	0.993929026	0.5	0.528611627	0.5	0.633542178	1	0.99217021	1	0.956125496	0.15	0.13283789	1	0.949780437	0.99	0.294366005	1	1.13535
1	0.437608977	0.15	0.123300928	0.1	0.156035879	0.83	0.445078754	1	0.401719317	0.1	0.093020863	1	1.010140362	1	1.850140586	1	1.782366058	1	0.960545223	1	1.00685268	1	0.369830874	1	0.407401981	0.1	0.130990265	1	0.928681265	1	0.467344872	1	0.996184063	1	0.952424847	0.8	0.919442035	0.83	0.992402947	1	0.98583966	0.1	0.116195438	0.1	0.158945724	1	0.324599735	1	1.00082
0.2	0.240222039	1	0.617943466	0.15	0.265925164	0.8	0.261338905	0.2	0.216787618	0.8	0.850679021	1	0.81239973	0.5	1.472565846	1	0.865144265	1	0.741120201	1	0.80975563	0.5	0.294356179	0.2	0.155945823	0.8	0.986551965	1	0.91085746	0.5	0.458015852	1	0.914892719	1	0.922906511	0.15	0.15862929	0.8	0.992055887	1	0.67947117	0.8	0.948159746	0.15	0.260233106	0.5	0.29877025	1	0.90908
0.2	0.111602896	0.1	0.083755884	0.45	0.298220949	0.5	0.140348878	0.2	0.071792378	0.9	0.783999056	0.2	0.211796103	0.2	0.614119975	1	1.03514852	0.95	0.8299977	0.2	0.211106774	0.2	0.122758524	0.2	0.160537469	0.9	0.876226849	0.2	0.201282818	0.2	0.215086395	1	0.989025868	0.95	0.863495197	0.15	0.149991326	0.5	0.990087479	1	0.931811628	0.9	0.8421431	0.45	0.321885848	0.2	0.136783735	1	0.935354
0.1	0.335270639	0.1	0.103443548	0.1	0.158401843	0.15	0.064004617	0.1	0.358330193	1	1.000334336	0.5	0.543683364	1	1.67877783	0.5	0.467171548	0.5	0.716840389	0.5	0.541913849	1	0.335576592	0.1	0.432792476	1	0.993410694	0.5	0.691328867	1	0.462818938	0.5	0.495008686	0.5	0.889946774	0.1	0.221193573	0.15	0.988086158	0.5	0.485826092	1	0.970817559	0.1	0.156536057	1	0.312070396	0.5	0.537374
1	1.057913058	0.1	0.078282048	1	1.013340172	0.8	0.379929222	1	0.954710285	0.5	0.630517403	0.5	0.430109128	1	0.468861848	1	0.927410701	0.1	0.113478739	0.5	0.428709261	1	0.200946747	1	0.997759339	0.5	0.648434815	0.5	0.428195386	1	0.446912207	1	0.992426596	0.1	0.135776072	0.15	0.144152784	0.8	0.992307715	1	0.945751432	0.5	0.607584262	1	0.972265547	1	0.273450317	1	1.02626
1	0.910321979	1	1.027243486	1	0.98387797	1	0.540501118	1	0.821517183	0.98	0.920874006	0.05	0.055355668	0.5	0.939116384	0.1	0.113117468	0.1	0.133984843	0.05	0.055175503	0.5	0.240145941	1	0.975751506	0.98	0.993655115	0.05	0.192898089	0.5	0.390775455	0.1	0.130278743	0.1	0.137167468	1	0.842673468	1	0.992469118	0.1	0.196521958	0.98	0.967963964	1	0.971756733	0.5	0.217808595	0.1	0.0848485
0.15	0.085986089	0.2	0.210989672	1	0.953869467	0.5	0.206085304	0.15	0.077597873	1	1.126639177	1	0.923860015	1	0.991767828	0.15	0.142547538	0.5	0.340048938	1	0.920853148	1	0.188629775	0.15	0.142072599	1	0.990870114	1	0.920122423	1	0.46165888	0.15	0.131473478	0.5	0.33098096	0.01	0.101935249	0.5	0.991618766	0.15	0.198063705	1	0.965230324	1	0.970887616	1	0.252044309	0.15	0.159596
0.83	0.922760443	0.5	0.437320952	0.5	0.497752422	0.98	0.420936046	0.83	0.832742235	0.17	0.175638025	0.2	0.178498512	1	1.679468786	0.15	0.14227616	1	0.926842687	0.2	0.177917556	1	0.335714709	0.83	0.989588286	0.17	0.15189909	0.2	0.199048832	1	0.46218073	0.15	0.132463407	1	0.951263905	0.5	0.297428233	0.98	0.992372369	0.15	0.198819677	0.17	0.151312684	0.5	0.479114402	1	0.300168243	0.15	0.175758
0.8	0.840250123	1	0.493816891	1	0.815793498	1	0.748792545	0.8	0.656457923	1	1.172826335	1	0.849103657	1	1.704059547	0.1	0.085125379	1	0.718775583	1	0.846340097	1	0.34063024	0.8	0.82288129	1	0.993859803	1	0.915485015	1	0.463485198	0.1	0.130387491	1	0.935081818	0.1	0.138055543	1	0.992449926	0.1	0.196686579	1	0.973008079	1	0.861713201	1	0.316262926	0.1	0.0848485
0.5	0.535400454	0.2	0.178823018	0.5	0.433176782	1	0.49124025	0.5	0.483170442	0.1	0.165809765	0.15	0.094463284	0.99	1.007157796	1	1.079232114	1	1.034474064	0.15	0.094155836	0.99	0.191556878	0.5	0.53399239	0.1	0.143354976	0.15	0.19487657	0.99	0.461206281	1	0.988003571	1	0.948148918	1	0.901400988	1	0.992283216	1	0.931147492	0.1	0.145939394	0.5	0.470446845	0.99	0.262427381	1	0.939394
0.15	0.153321168	0.1	0.057932518	0.5	0.209072705	0.98	0.285563281	0.15	0.138364202	0.98	0.553908353	1	0.883074894	0.1	0.15532837	0.15	0.122138808	0.1	0.112767151	1	0.880200769	0.1	0.031049115	0.15	0.142763637	0.98	0.533668591	1	0.918926009	0.1	0.113895949	0.15	0.131693958	0.1	0.135204543	0.15	0.161525224	0.98	0.992093291	0.15	0.196935457	0.98	0.517288438	0.5	0.178987526	0.1	0.050543742	0.15	0.141804
0.1	0.113896982	1	1.161291761	1	1.080275098	0.5	0.392934019	0.1	0.10278597	0.5	0.861456163	1	0.367584451	1	2.011630825	0.5	0.413012209	0.15	0.165541353	1	0.366781519	1	0.480614637	0.1	0.14223526	0.5	0.973448946	1	0.894183959	1	0.976973483	0.5	0.485777759	0.15	0.141430208	0.2	0.340515139	0.5	0.992297999	0.5	0.368753392	0.5	0.939725101	1	0.973013399	1	0.468634576	0.5	0.480808
0.8	1.024282282	1	0.915307874	0.15	0.433176782	1	0.429133113	0.8	1.026460091	1	0.979173808	1	1.037370501	0.1	0.244189358	1	1.069098361	0.1	0.050993107	1	1.033994193	0.1	0.048811839	0.8	0.99828661	1	0.992334946	1	0.930479853	0.1	0.116355553	1	0.990354263	0.1	0.133284907	1	0.947056744	1	0.99232835	1	0.937000491	1	0.966315325	0.15	0.471953949	0.1	0.053261252	1	0.955556
0.9	0.709094141	1	0.899658789	0.15	0.14886564	1	0.69989021	0.9	0.639919759	0.15	0.12591621	0.1	0.061759936	0.5	1.165899199	0.2	0.137244046	0.45	0.135355803	0.1	0.061558928	0.5	0.233055543	0.9	0.810308807	0.15	0.13712069	0.1	0.193724523	0.5	0.447631583	0.2	0.1314556	0.45	0.150095659	1	0.806010603	1	0.992497437	0.2	0.198207662	0.15	0.130546873	0.15	0.157925801	0.5	0.248505279	0.2	0.139394
1	1.03217996	0.5	0.518973288	0.2	0.263839412	1	0.430615228	1	0.931487532	1	0.958361376	0.1	0.101591376	0.2	0.348071241	1	1.051246974	0.1	0.116337199	0.1	0.101260728	0.2	0.06957714	1	0.997410182	1	0.992424344	0.1	0.194987766	0.2	0.122541646	1	0.987789926	0.1	0.135829365	1	0.949426709	1	0.99240997	1	0.927644487	1	0.966101191	0.2	0.256972628	0.2	0.065608357	1	0.909091
0.5	0.619847744	1	0.93047048	0.8	0.843811423	1	0.472043269	0.5	0.559379631	1	1.009801386	1	1.010576779	0.5	1.380098225	0.95	0.914216288	0.2	0.210668918	1	1.007287677	0.5	0.186340698	0.5	0.606621589	1	0.993464522	1	0.928757292	0.5	0.457633541	0.95	0.900181191	0.2	0.170404649	0.1	0.144204677	1	0.992409156	0.95	0.87675994	1	0.971054184	0.8	0.959795026	0.5	0.256729826	0.95	0.872727
0.98	1.311633413	1	0.866099507	1	0.569843569	0.2	0.082259347	0.98	1.001002004	1	0.821119495	0.1	0.066230995	1	1.229729391	0.5	0.922205374	1	1.068198169	0.1	0.066015435	1	0.45755917	0.98	0.999029478	1	0.986049061	0.1	0.193520419	1	0.522929719	0.5	0.557521997	1	0.950378655	0.99	0.954167408	0.2	0.988581323	0.5	0.74002104	1	0.9294255	1	0.870982465	1	0.358388756	0.5	0.650505
1	1.159729631	0.5	0.736412192	0.5	0.338883647	0.5	0.363751006	1	1.046594328	0.2	0.224519117	0.1	0.101652952	1	1.397409956	0.1	0.124368298	0.1	0.186727513	0.1	0.101322104	1	0.279333014	1	0.994605225	0.2	0.162294558	0.1	0.195401977	1	0.457330379	0.1	0.130728655	0.1	0.15493179	0.1	0.136532169	0.5	0.992316224	0.1	0.197006768	0.2	0.18570738	0.5	0.396565449	1	0.296820636	0.1	0.115152
0.1	0.078554217	0.5	0.598013103	1	0.614687677	1	0.479829705	0.1	0.070891004	0.5	0.575058509	0.8	0.704468193	1	1.595463081	0.1	0.123663057	1	0.960566204	0.8	0.702175375	1	0.318922524	0.1	0.141956023	0.5	0.579526811	0.8	0.871296205	1	0.461079454	0.1	0.131258651	1	0.9522272	0.5	0.507555304	1	0.992439645	0.1	0.197748713	0.5	0.546846027	1	0.6622689	1	0.31038172	0.1	0.149495
0.17	0.279152533	0.2	0.179224034	0.15	0.213957174	1	0.390116732	0.17	0.251920318	0.1	0.134488937	1	0.990841457	1	0.989127877	0.1	0.116788832	0.1	0.081632228	1	0.987616586	1	0.343861087	0.17	0.199119446	0.1	0.138351863	1	0.927735725	1	0.462227852	0.1	0.130703374	0.1	0.134506169	0.15	0.157741603	1	0.992380571	0.1	0.197027705	0.1	0.133418386	0.15	0.180469124	1	0.296993178	0.1	0.109091
1	1.1879636	1	1.067883312	0.15	0.121418522	1	0.576155931	1	1.224603748	0.5	0.562707091	0.1	0.188355053	1	2.148801695	0.5	0.486996818	1	1.020828266	0.1	0.187742018	1	0.295197648	1	0.998851481	0.5	0.562705885	0.1	0.20096035	1	0.492187457	0.5	0.38879285	1	0.948586497	0.5	0.406540664	1	0.992525447	0.5	0.233782041	0.5	0.534273782	0.15	0.154102942	1	0.28354495	0.5	0.343434
0.1	0.124798028	0.15	0.126663056	1	0.501047858	1	0.540262437	0.1	0.112623585	0.05	0.042467769	0.1	0.149427875	0.9	1.428861749	1	1.081677697	0.2	0.157649121	0.1	0.148941536	0.9	0.285620019	0.1	0.142466551	0.05	0.112796521	0.1	0.198764038	0.9	0.454517444	1	0.990864534	0.2	0.138053776	0.15	0.143673186	1	0.991782925	1	0.93846678	0.05	0.078322269	1	0.481288604	0.9	0.287997477	1	0.99596
0.1	0.137216428	0.05	0.051418036	1	1.098515209	1	0.6073665	0.1	0.160644094	1	1.227683049	1	0.64134304	0.99	1.927934341	1	0.953539934	0.15	0.121854029	1	0.639255674	0.99	0.385381331	0.1	0.142383182	1	0.99371464	1	0.83387052	0.99	0.471025499	1	0.976957333	0.15	0.137857407	0.9	0.964704806	1	0.992558212	1	0.912584953	1	0.972514977	1	0.971831731	0.99	0.323129382	1	0.848485
0.98	0.661926017	0.2	0.182650802	1	1.114361825	1	0.588745399	0.98	0.597353035	0.2	0.174792941	0.5	0.300569483	1	1.730990072	1	0.957080184	0.5	0.50768036	0.5	0.299591225	1	0.346013474	0.98	0.692708363	0.2	0.145180583	0.5	0.231293327	1	0.46350752	1	0.992489667	0.5	0.468968618	0.05	0.103987361	1	0.992597299	1	0.947965872	0.2	0.151259864	1	0.974088533	1	0.30120787	1	1.0404
0.5	0.672438162	0.5	0.425615176	0.1	0.496556022	1	0.515073112	0.5	0.787246987	1	0.880477912	0.2	0.299159004	1	1.981561628	0.1	0.120822322	1	0.946218104	0.2	0.298185337	1	0.396101072	0.5	0.520907146	1	0.990949788	0.2	0.259029999	1	0.47446181	0.1	0.13105674	1	0.907905064	0.89	0.936593327	1	0.992444435	0.1	0.197677032	1	0.956648527	0.1	0.447636157	1	0.323217737	0.1	0.155556
1	1.079961726	0.5	0.305596467	1	0.806552901	0.1	0.128987913	1	0.974608035	0.15	0.141643155	1	0.862852664	0.1	0.878190126	0.15	0.151263132	0.5	0.388678181	1	0.860044356	0.1	0.175544402	1	0.997113414	0.15	0.139432328	1	0.913951803	0.1	0.39343156	0.15	0.132302698	0.5	0.375051782	0.1	0.136559327	0.1	0.99001524	0.15	0.198842035	0.15	0.136173904	1	0.950564754	0.1	0.208295358	0.15	0.169697
0.15	0.121761672	1	0.464043921	0.2	0.208308038	1	0.218286531	0.15	0.109883435	0.5	0.761522663	0.8	0.724932028	0.99	1.472565846	0.1	0.05225978	0.5	0.22068906	0.8	0.721806967	0.99	0.294356179	0.15	0.142431222	0.5	0.845480446	0.8	0.924308709	0.99	0.45101235	0.1	0.129457178	0.5	0.16688192	0.15	0.156692808	1	0.991764018	0.1	0.19613093	0.5	0.814008072	0.2	0.171269368	0.99	0.283236241	0.1	0.0484848
1	1.089711136	0.5	0.444407142	1	0.968654897	0.5	0.146693276	1	0.983406359	0.15	0.097626212	0.01	0.054058279	1	1.501588098	0.15	0.159990759	0.1	0.074760404	0.01	0.053882336	1	0.300157536	1	0.997776131	0.15	0.131866425	0.01	0.193177953	1	0.458836102	0.15	0.132218928	0.1	0.135879339	0.5	0.587359966	0.5	0.990511508	0.15	0.198930329	0.15	0.117814216	1	0.970604138	1	0.301910447	0.15	0.163636
1	1.151831275	1	0.99222482	0.5	0.413680389	0.2	0.222191617	1	1.039466482	1	0.928809646	0.1	0.080143007	1	1.596394121	0.45	0.366584273	1	0.975043372	0.1	0.079882168	1	0.319108633	1	0.998536267	1	0.992275428	0.1	0.194735765	1	0.461512152	0.45	0.348378703	1	0.950327185	1	0.91837751	0.2	0.991291689	0.45	0.221801503	1	0.964479657	0.5	0.453347846	1	0.310804256	0.45	0.319192
0.1	0.114005403	0.1	0.062842185	0.85	0.878862187	1	0.58587791	0.1	0.102883815	1	1.048433039	0.99	0.46915361	0.5	0.747202112	0.1	0.130161812	0.05	0.15293924	0.99	0.467927148	0.5	0.149360763	0.1	0.142285675	1	0.872657807	0.99	0.894676283	0.5	0.309011499	0.1	0.13120643	0.05	0.148319747	0.5	0.523430206	1	0.992511259	0.1	0.197773289	1	0.841573613	0.85	0.951003248	0.5	0.168594771	0.1	0.147475
1	0.926136538	1	0.936183807	1	0.97688078	0.8	0.33862523	1	0.835788982	1	0.962559404	1	1.083512416	0.5	0.728012039	0.2	0.19214522	0.15	0.240129467	1	1.079985932	0.5	0.145524795	1	0.990886624	1	0.993195554	1	0.931467805	0.5	0.296949658	0.2	0.147283982	0.15	0.213457873	0.2	0.202703079	0.8	0.992254285	0.2	0.203381968	1	0.968758264	1	0.971872716	0.5	0.165252139	0.2	0.228283
0.2	0.258092358	0.1	0.117748346	0.5	0.521472947	0.99	0.491150999	0.2	0.23291463	0.1	0.089312028	1	1.327490699	1	1.860450193	1	1.077276965	0.15	0.122374283	1	1.323170143	1	0.255584554	0.2	0.165841562	0.1	0.130484291	1	0.936897092	1	0.467869267	1	0.990616316	0.15	0.136303855	1	0.924327279	0.99	0.991552279	1	0.937586274	0.1	0.115311446	0.5	0.488073192	1	0.26380332	1	0.967677
0.15	0.135476776	0.5	0.621804343	1	0.839331095	1	0.559896278	0.15	0.122260587	0.1	0.083227786	0.1	0.108068124	1	1.35754544	0.1	0.137867162	0.2	0.254770105	0.1	0.107716397	1	0.27136436	0.15	0.143465801	0.1	0.128483755	0.1	0.19510834	1	0.456224681	0.1	0.13120781	0.2	0.237762725	0.15	0.142765554	1	0.992479328	0.1	0.197687489	0.1	0.110612729	1	0.948310519	1	0.290593569	0.1	0.145455
0.5	0.44705215	0.1	0.075734727	1	1.033577566	1	0.428925329	0.5	0.523379663	1	0.957716957	0.1	0.124041121	1	1.151404453	1	0.933149399	0.1	0.110427121	0.1	0.123637407	1	0.155462493	0.5	0.416032769	1	0.992926365	0.1	0.195902386	1	0.45016043	1	0.992403654	0.1	0.138970806	1	0.934703706	1	0.992376613	1	0.946013513	1	0.967783229	1	0.972188519	1	0.221657365	1	1.0303
0.1	0.164194883	0.15	0.145776238	0.5	0.376565125	0.1	0.076540916	0.1	0.148177152	0.8	0.720214698	0.2	0.383750607	1	2.227987501	0.15	0.151818186	0.8	0.886553514	0.2	0.382501622	1	0.445359975	0.1	0.144329421	0.8	0.900135382	0.2	0.353312119	1	0.508611612	0.15	0.132679196	0.8	0.931051719	0.15	0.174830721	0.1	0.98862506	0.15	0.199029866	0.8	0.831989205	0.5	0.423842863	1	0.355665981	0.15	0.163636
0.1	0.143538816	1	0.950351201	0.5	0.169270861	0.1	0.068861138	0.1	0.129536149	0.15	0.122790546	0.2	0.26666762	0.15	0.176052236	1	1.037139543	1	0.63273163	0.2	0.265799702	0.15	0.035191678	0.1	0.143757724	0.15	0.136421617	0.2	0.213436006	0.15	0.114540685	1	0.988977877	1	0.852997507	0.2	0.192273505	0.1	0.988526639	1	0.930952181	0.15	0.128123657	0.5	0.205654251	0.15	0.050836533	1	0.931313
0.5	0.778292401	0.1	0.052569616	0.15	0.245867902	0.2	0.289110601	0.5	0.553506674	1	0.915804016	0.1	0.062711434	0.49	0.547190474	0.2	0.126146724	0.5	0.422754891	0.1	0.062574451	0.49	0.150570068	0.5	0.621926766	1	0.992142402	0.1	0.192191521	0.49	0.174373927	0.2	0.131203826	0.5	0.44885824	1	0.780059926	0.2	0.991959795	0.2	0.197676807	1	0.963156627	0.15	0.250492052	0.49	0.125020366	0.2	0.149495
0.05	0.04051541	1	1.221532734	0.15	0.174916466	0.2	0.133039321	0.05	0.047432814	0.1	0.167146943	0.2	0.2328529	1	1.88806546	0.15	0.124056437	0.1	0.14822936	0.2	0.232095038	1	0.259378278	0.05	0.141547788	0.1	0.143875294	0.2	0.20624933	1	0.469356873	0.15	0.131586791	0.1	0.139298432	0.1	0.290241189	0.2	0.989928618	0.15	0.198113302	0.1	0.146190621	0.15	0.164358966	1	0.277832448	0.15	0.189899
0.1	0.049581207	1	2.021569382	1	1.000930618	1	0.287162301	0.1	0.044744403	0.1	0.161416766	0.2	0.255379533	1	1.129418257	0.5	0.404621632	1	0.579950873	0.2	0.254548355	1	0.152493919	0.1	0.14174621	0.1	0.14299034	0.2	0.217203628	1	0.448186346	0.5	0.490190558	1	0.563746805	0.49	0.334541393	1	0.991965745	0.5	0.358480551	0.1	0.143408506	1	0.971419954	1	0.220723609	0.5	0.462626
1	1.185860497	1	0.948125174	1	1.068807342	1	0.703105706	1	1.070176045	1	0.724425704	0.1	0.105704556	1	1.137031165	1	0.929442558	0.15	0.127994317	0.1	0.105360522	1	0.227285014	1	0.998178986	1	0.910443644	0.1	0.195159348	1	0.435414789	1	0.987487325	0.15	0.136226869	1	0.899532497	1	0.992538817	1	0.937036259	1	0.831610325	1	0.972487782	1	0.25869476	1	1.04444
0.2	0.183854123	1	0.804409769	0.2	0.147019875	0.5	0.250415296	0.2	0.16591857	0.5	0.304055899	0.02	0.058568041	1	0.972308541	0.5	0.59800892	0.15	0.118928362	0.02	0.05837742	1	0.277438708	0.2	0.144497535	0.5	0.323949933	0.02	0.193370507	1	0.349295987	0.5	0.451160442	0.15	0.135488594	0.8	0.922669923	0.5	0.991949261	0.5	0.315801099	0.5	0.307552713	0.2	0.158551854	1	0.210946165	0.5	0.383838
1	1.036258769	1	0.627507636	0.9	0.712473653	0.99	0.447169932	1	0.93516844	0.1	0.142976785	1	0.733198726	0.2	0.888207694	0.5	0.382515513	1	0.671551545	1	0.730812399	0.2	0.177546847	1	0.997286506	0.1	0.139569364	1	0.886455346	0.2	0.391761227	0.5	0.183833035	1	0.547028917	0.99	0.964037204	0.99	0.99241889	0.5	0.208066096	0.1	0.136771494	0.9	0.826315832	0.2	0.222002297	0.5	0.29899
0.15	0.106847398	0.5	0.555189884	1	1.071776294	1	0.595351449	0.15	0.114196247	0.2	0.253802503	1	1.239626915	0.49	0.481939646	0.1	0.133075396	1	0.998915967	1	1.235592328	0.49	0.09633655	0.15	0.142456404	0.2	0.21298227	1	0.93154337	0.49	0.188172511	0.1	0.130828146	1	0.9516987	1	0.514506901	1	0.992542144	0.1	0.197257962	0.2	0.212067143	1	0.975227309	0.49	0.109012472	0.1	0.123232
0.5	0.632881605	0.2	0.418260162	1	0.593739154	0.5	0.473852753	0.5	0.571141997	1	0.952572002	0.5	0.373805876	0.15	0.305441628	1	0.946458052	0.1	0.049896311	0.5	0.372589258	0.15	0.061055763	0.5	0.700398967	1	0.991982083	0.5	0.291108043	0.15	0.118229094	1	0.975503274	0.1	0.133372031	0.2	0.241300523	0.5	0.99245933	1	0.91109408	1	0.964365626	1	0.679956831	0.15	0.057280512	1	0.862626
0.15	0.12687278	1	1.500745126	0.5	0.874357281	0.2	0.197615911	0.15	0.114495938	0.8	0.894431139	0.15	0.181091228	1	1.887421995	0.1	0.119283185	0.1	0.112289348	0.15	0.180501834	1	0.377283181	0.15	0.142295919	0.8	0.993184455	0.15	0.198795445	1	0.468564009	0.1	0.131076863	0.1	0.136049414	0.2	0.153873353	0.2	0.991560918	0.1	0.197552544	0.8	0.963700198	0.5	0.941063232	1	0.326688501	0.1	0.135354
1	1.054459572	0.15	0.207893975	0.9	0.948705833	1	0.540209118	1	0.951593697	0.01	0.035480669	0.99	0.834527317	1	1.105034759	0.05	0.118933527	1	1.010876515	0.99	0.831811198	1	0.315310833	1	0.997551414	0.01	0.111645411	0.99	0.913269862	1	0.401624663	0.05	0.13134995	1	0.954012536	0.1	0.321000947	1	0.992432277	0.05	0.197678116	0.01	0.077158778	0.9	0.970338226	1	0.236873342	0.05	0.171717
1	0.353324535	1	0.997216339	1	1.06167153	1	0.450450263	1	0.989215874	0.1	0.094840076	1	1.042128654	1	1.066470633	0.15	0.203519274	0.05	0.054059303	1	1.03873686	1	0.21318043	1	0.707719249	0.1	0.132418192	1	0.930533821	1	0.438237446	0.15	0.154630922	0.05	0.133979403	1	0.951569229	1	0.990875291	0.15	0.204905024	0.1	0.11955143	1	0.834538735	1	0.225120466	0.15	0.236364
1	1.047979101	0.1	0.076192109	0.5	0.363845726	0.5	0.280830206	1	0.945745417	0.1	0.071114406	0.2	0.217659782	0.45	0.527302479	0.1	0.131732152	0.15	0.192578916	0.2	0.216951369	0.45	0.10540428	1	0.997759076	0.1	0.132920699	0.2	0.204187597	0.45	0.144999161	0.1	0.132553505	0.15	0.159830766	1	0.810142713	0.5	0.991819767	0.1	0.198781538	0.1	0.124782173	0.5	0.444893619	0.45	0.1052852	0.1	0.167677
0.1	0.065136699	0.15	0.098595856	0.5	0.494694733	1	0.395946898	0.1	0.058782408	0.99	0.967947057	0.02	0.026894504	1	0.77479991	0.15	0.133087083	0.1	0.303817004	0.02	0.026806971	1	0.221192988	0.1	0.141871637	0.99	0.91591949	0.02	0.191316025	1	0.449405775	0.15	0.131412946	0.1	0.443014109	0.15	0.13912537	1	0.991823189	0.15	0.197966537	0.99	0.896436007	0.5	0.484087399	1	0.259186181	0.15	0.165657
0.1	0.085687075	1	0.884736415	1	1.068763227	1	0.540431459	0.1	0.077328029	1	0.997974315	0.1	0.06265469	1	1.612716939	0.2	0.191582394	1	0.917672742	0.1	0.062450769	1	0.322371456	0.1	0.142051022	1	0.993321285	0.1	0.193470617	1	0.461925883	0.2	0.139425859	1	0.939020542	0.83	0.794862441	1	0.992377147	0.2	0.201356519	1	0.970039391	1	0.972976826	1	0.313487581	0.2	0.256566
0.1	0.089474295	1	0.86405221	0.2	0.100865495	1	0.54834445	0.1	0.080745794	1	1.329877326	0.5	0.659346759	1	1.05720474	0.1	0.128121801	0.2	0.218117909	0.5	0.657200797	1	0.270342879	0.1	0.142017993	1	0.994201627	0.5	0.849794958	1	0.47418947	0.1	0.131225698	0.2	0.15880048	0.8	0.786398332	1	0.992495118	0.1	0.19682779	1	0.97639111	0.2	0.153418674	1	0.290745724	0.1	0.160071
1	1.063150579	1	1.065216173	0.1	0.157296788	0.99	0.402091089	1	0.959436869	0.1	0.077058638	0.15	0.143878895	1	1.833788659	0.8	0.925513137	1	1.030217146	0.15	0.143410616	1	0.366562232	1	0.997907594	0.1	0.126887553	0.15	0.196645011	1	0.46726534	0.8	0.970100711	1	0.948468914	0.5	0.224640972	0.99	0.99158482	0.8	0.905531274	0.1	0.107280294	0.1	0.156782413	1	0.316645176	0.8	0.836364
0.1	0.096206609	0.1	0.144851958	0.5	0.635266607	0.1	0.049982672	0.1	0.08682135	0.15	0.149709951	1	0.692742579	1	1.658308258	1	1.026110133	0.5	0.459495068	1	0.690487924	1	0.227814739	0.1	0.14204644	0.15	0.135835705	1	0.825849503	1	0.459296539	1	0.912759015	0.5	0.457981005	0.15	0.139595307	0.1	0.987374735	1	0.773779866	0.15	0.130351859	0.5	0.653246788	1	0.278880611	1	0.654545
0.1	0.047357781	0.1	0.061947326	1	0.515551004	1	0.875329626	0.1	0.042737879	0.1	0.115637064	0.1	0.079327003	1	0.887802671	0.05	0.070521794	0.85	1.04356511	0.1	0.078985038	1	0.244296117	0.1	0.141740689	0.1	0.135132343	0.1	0.195179445	1	0.397878277	0.05	0.129756608	0.85	0.946520394	0.8	0.946480588	1	0.992663805	0.05	0.196205234	0.1	0.125412454	1	0.560878351	1	0.227821553	0.05	0.0606061
0.8	0.733825362	0.5	0.472225104	0.1	0.180008236	0.1	0.078576995	0.8	0.662238371	0.2	0.303004251	0.15	0.114761665	1	1.593619964	0.5	0.44049706	0.1	0.115726467	0.15	0.114388153	1	0.318554097	0.8	0.832657978	0.2	0.303233441	0.15	0.195860011	1	0.461340648	0.5	0.464967996	0.1	0.135450706	0.9	0.78601322	0.1	0.98847051	0.5	0.264289832	0.2	0.292128318	0.1	0.16225605	1	0.3111946	0.5	0.410101
0.15	0.138464834	0.5	0.292516959	1	1.544587242	0.5	0.37517137	0.15	0.12495715	0.2	0.244328412	0.2	0.292006812	1	1.221925482	0.1	0.113153296	1	1.024704611	0.2	0.291056424	1	0.244254827	0.15	0.14245219	0.2	0.18361377	0.2	0.22249587	1	0.449441281	0.1	0.131165458	1	0.948821075	1	0.951006608	0.5	0.992342702	0.1	0.19771541	0.2	0.200925258	1	0.974595759	1	0.267363828	0.1	0.143434
1	1.026330646	0.5	0.430287773	0.1	0.079905962	0.2	0.112004849	1	0.926208837	0.1	0.067645024	1	1.069974882	1	1.515950935	1	0.567349599	0.1	0.111256938	1	1.066492457	1	0.303028572	1	0.997202504	0.1	0.124212403	1	0.930309527	1	0.459652196	1	0.55740596	0.1	0.135338426	0.5	0.633028952	0.2	0.989470676	1	0.712832611	0.1	0.100117696	0.1	0.152346011	1	0.305843293	1	0.745455
0.1	0.158079945	1	1.125994673	0.15	0.191113145	0.5	0.453145496	0.1	0.142658745	0.2	0.186030484	0.1	0.111460121	0.1	0.536220534	0.15	0.129170748	0.5	0.535382228	0.1	0.111097354	0.1	0.066903296	0.1	0.143615073	0.2	0.147763035	0.1	0.195744137	0.1	0.210294957	0.15	0.130838238	0.5	0.473147312	0.98	0.926974035	0.5	0.992376201	0.15	0.197245216	0.2	0.156080194	0.15	0.168738977	0.1	0.088923365	0.15	0.113131
0.1	0.151964347	0.1	0.055617331	0.1	0.066338075	1	0.736575917	0.1	0.137139743	0.2	0.178940113	1	1.003472438	0.99	1.323971916	0.15	0.126167259	1	0.938917079	1	1.001280504	0.99	0.181884348	0.1	0.14361041	0.2	0.147289193	1	0.863551364	0.99	0.453637265	0.15	0.131133347	1	0.938926038	1	0.953085375	1	0.992544038	0.15	0.197488878	0.2	0.150689615	0.1	0.152335482	0.99	0.285501447	0.15	0.147475
1	0.953609362	0.5	0.555995704	1	0.875738502	1	0.449668555	1	0.860581745	0.1	0.108569228	0.5	0.535974887	0.2	0.482907054	1	0.90875901	0.1	0.089378101	0.5	0.534230461	0.2	0.096529928	1	0.990978953	0.1	0.133901582	0.5	0.678035313	0.2	0.140577506	1	0.513476129	0.1	0.134731881	0.17	0.242980565	1	0.992419029	1	0.733778461	0.1	0.122600633	1	0.963938488	0.2	0.095753809	1	0.650505
0.5	0.328357154	0.5	0.48418556	0.2	0.19623195	1	0.513399503	0.5	0.296324872	0.02	0.027044095	1	0.540849203	1	1.414397403	1	1.074961533	1	0.955505123	1	0.35953812	1	0.282728692	0.5	0.272214997	0.02	0.10795214	1	0.888058271	1	0.456892574	1	0.993914719	1	0.943114839	1	0.959490809	1	0.992455008	1	0.958472261	0.02	0.071734206	0.2	0.161697652	1	0.294942874	1	1.17778
0.1	0.151274251	1	0.521753557	1	0.795796108	1	0.553545446	0.1	0.136516968	1	0.914362134	1	1.073251979	1	1.571628466	0.1	0.099004865	0.5	0.590005849	1	1.069758889	1	0.314158142	0.1	0.142937465	1	0.991152521	1	0.925287187	1	0.460744863	0.1	0.130142969	0.5	0.506327324	0.1	0.150737739	1	0.992289442	0.1	0.196450549	1	0.961284706	1	0.911514353	1	0.309116966	0.1	0.0929293
0.2	0.25929074	0.5	0.36394192	1	0.887534132	1	0.691456754	0.2	0.233996106	1	0.957470703	1	1.032676615	1	1.12467397	0.1	0.122828323	0.5	0.443631786	1	1.029315584	1	0.160135464	0.2	0.181725177	1	0.988901064	1	0.929389093	1	0.405976543	0.1	0.131172324	0.5	0.216255466	0.98	0.513435751	1	0.992557592	0.1	0.197812576	1	0.959867265	1	0.967099284	1	0.23191639	0.1	0.157576
0.2	0.294159221	0.5	0.452666927	0.5	0.491649768	0.9	0.459789337	0.2	0.265463056	0.5	0.537759397	0.99	0.389844525	1	1.372164542	1	0.983214322	0.1	0.104204836	0.99	0.388992969	1	0.274286622	0.2	0.217325232	0.5	0.511632967	0.99	0.897955588	1	0.456276969	1	0.993469404	0.1	0.13521715	0.05	0.128825661	0.9	0.992357329	1	0.9524318	0.5	0.502572018	0.5	0.478084211	1	0.292404898	1	1.08687
1	1.019784328	0.15	0.176711185	0.5	0.520250686	0.99	0.620384479	1	0.920301133	0.15	0.21148283	0.1	0.103754199	1	1.783849572	0.05	0.051724071	0.15	0.110076864	0.1	0.103416513	1	0.356579739	1	0.995504935	0.15	0.15581772	0.1	0.194887314	1	0.465598136	0.05	0.129321156	0.15	0.135403047	0.5	0.920509569	0.99	0.99251206	0.05	0.19604509	0.15	0.173887067	0.5	0.507737463	1	0.320246634	0.05	0.0424242
0.8	1.311633413	0.1	0.1255503	1	0.92567606	1	0.557010346	0.8	1.001002004	0.99	0.949129671	1	0.892214251	1	1.022598311	0.15	0.172011379	1	0.938040093	1	1.115524817	1	0.204410643	0.8	0.999024559	0.99	0.992744483	1	0.942206949	1	0.425765445	0.15	0.134019857	1	0.950879351	1	0.937983281	1	0.992389648	0.15	0.200008631	0.99	0.966566146	1	0.954350498	1	0.238473232	0.15	0.191919
0.01	0.030514478	0.5	0.531854263	0.15	0.112831578	1	0.637641051	0.01	0.027537694	1	0.891526651	0.1	0.13850978	0.8	1.496532609	0.1	0.401042276	1	0.932338519	0.1	0.138058975	0.8	0.299146977	0.01	0.141480912	1	0.991576597	0.1	0.19631435	0.8	0.457298993	0.1	0.366970911	1	0.950644556	1	0.956421012	1	0.992520241	0.1	0.240878534	1	0.95946542	0.15	0.154012396	0.8	0.294878093	0.1	0.412656
0.1	0.129065985	0.15	0.183929126	0.2	0.134663851	0.1	0.28259029	0.1	0.129340402	0.2	0.188374648	0.5	0.648446521	1	1.688702471	1	1.040488758	0.2	0.108462215	0.5	0.646336036	1	0.177573664	0.1	0.143139374	0.2	0.148784503	0.5	0.845174252	1	0.457746374	1	0.989468414	0.2	0.139340608	1	0.956860809	0.1	0.99203237	1	0.93231394	0.2	0.156345824	0.2	0.15481142	1	0.242118927	1	0.941414
0.1	0.087601997	0.1	0.156482753	0.15	0.167842768	0.99	0.473852753	0.1	0.072510809	0.02	0.018041503	0.2	0.144390027	0.2	1.01702247	0.2	0.32413421	0.9	0.890687333	0.2	0.143920084	1	0.337560462	0.1	0.142154358	0.02	0.099043311	0.2	0.196957948	1	0.461393688	0.2	0.139234124	0.9	0.927059542	1	0.903614503	0.99	0.992223582	0.2	0.201656675	0.02	0.061701814	0.15	0.158312519	1	0.2958507	0.2	0.228283
0.99	0.989870022	0.5	0.510097941	0.5	0.392920776	1	0.483191741	0.99	0.951218096	0.1	0.103403696	0.5	0.637346499	1	0.76946286	1	1.080633861	1	1.018222263	0.5	0.634599005	0.2	0.29019739	0.99	0.915935661	0.1	0.133164565	0.5	0.909607958	0.2	0.374128268	1	0.99072949	1	0.956285568	0.2	0.183143353	1	0.992421421	1	0.937785967	0.1	0.121305335	0.5	0.455724935	0.2	0.215698435	1	0.99798
1	1.120668028	0.1	0.074393856	1	0.481920882	1	0.5136991	1	1.011343308	0.1	0.059104851	0.15	0.184542241	1	1.693875954	0.5	0.464140427	1	0.91328899	0.15	0.183941615	1	0.15381054	1	0.998306657	0.1	0.121237107	0.15	0.199060603	1	0.343095239	0.5	0.495709371	1	0.883903497	0.5	0.586552224	1	0.992501285	0.5	0.506455872	0.1	0.095157353	1	0.841993443	1	0.181695584	0.5	0.50101
1	1.329947487	0.2	0.199381078	1	0.880187746	0.5	0.240440031	1	1.200206892	0.5	0.655212951	1	0.763515035	0.99	1.348737571	0.05	0.055770625	0.5	0.681263255	1	0.761030039	1	0.338594607	1	0.998854532	0.5	0.725880509	1	0.777585665	1	0.463279209	0.05	0.129467333	0.5	0.629395571	0.5	0.435094695	0.5	0.992023497	0.05	0.196100304	0.5	0.659909617	1	0.966118529	1	0.31544919	0.05	0.0444444
0.1	0.104792674	0.95	0.770497333	1	0.939292019	0.5	0.234264913	0.1	0.094569817	0.15	0.170179473	0.2	0.279642727	0.35	0.511811264	0.85	1.082195247	0.1	0.112037646	0.2	0.27873258	0.99	0.269603725	0.1	0.142110077	0.15	0.144436246	0.2	0.236979167	0.99	0.454443643	0.85	0.987800339	0.1	0.135818237	0.05	0.120773844	0.5	0.992049528	0.85	0.930461694	0.15	0.150537604	1	0.967489294	0.99	0.286180164	0.85	0.925253
0.15	0.106874494	0.1	0.132792601	0.9	0.8096134	1	0.598668948	0.15	0.081120383	1	0.605209568	1	1.128908225	1	1.778663607	0.1	0.129868818	0.9	0.951965677	1	1.125233991	0.35	0.140834792	0.15	0.143177056	1	0.722991784	1	0.932460808	0.35	0.144321309	0.1	0.130487622	0.9	0.943391273	1	0.934997393	1	0.992469499	0.1	0.19674901	1	0.678660797	0.9	0.946140086	0.35	0.104469267	0.1	0.113131
0.1	0.11045696	0.2	0.373156622	0.5	0.414213271	1	0.436840666	0.1	0.099681533	0.1	0.072161868	1	0.991879602	0.5	0.729596196	1	1.012375903	0.15	0.108139858	1	0.988651353	1	0.240154949	0.1	0.142140136	0.1	0.129890479	1	0.928132286	1	0.4708559	1	0.987690469	0.15	0.135457357	0.2	0.162901286	1	0.992386412	1	0.928021298	0.1	0.115112957	0.5	0.465700476	1	0.291642842	1	0.905051
0.2	0.247070478	0.95	0.843681208	1	1.043541543	1	0.378055513	0.2	0.222967969	0.15	0.128010525	0.02	0.018364864	1	1.323971916	0.1	0.125676434	0.1	0.153426469	0.02	0.018305092	0.5	0.145841457	0.2	0.170210449	0.15	0.137219826	0.02	0.190026752	0.5	0.299758511	0.1	0.13048024	0.1	0.137485449	1	0.922908875	1	0.992359886	0.1	0.19665474	0.15	0.130980869	1	0.972764761	0.5	0.165932344	0.1	0.0949495
0.2	0.258221883	1	0.730753225	0.1	0.170060805	1	0.716937728	0.2	0.23303152	0.2	0.259372713	1	0.970154069	1	2.269899128	0.5	0.430598836	0.15	0.116337199	1	0.966996529	1	0.264653235	0.2	0.168860671	0.2	0.210315431	1	0.926017257	1	0.454098902	0.5	0.491168787	0.15	0.135951887	0.15	0.133905583	1	0.99257536	0.5	0.396101349	0.2	0.220491571	0.1	0.160526132	1	0.283574275	0.5	0.456566
0.1	0.068889772	1	1.095935243	1	0.902314866	0.15	0.056651346	0.1	0.061964315	0.1	0.044486103	0.19	0.197943419	0.5	0.803893161	1	0.91293897	0.1	0.096628053	0.19	0.197299177	1	0.453737832	0.1	0.142051377	0.1	0.118208678	0.19	0.201026408	1	0.500792645	1	0.985956881	0.1	0.135020244	1	0.933813323	0.15	0.987771247	1	0.924934031	0.1	0.08921264	1	0.962142579	1	0.328965766	1	0.923232
0.1	0.116388542	1	1.313413967	1	0.781866892	0.49	0.176078858	0.1	0.105034471	1	0.873517103	1	0.69486708	1	0.691407732	0.1	0.110952719	1	0.619836172	1	0.692605511	0.5	0.10030034	0.1	0.142257725	1	0.98970676	1	0.819367924	0.5	0.356884208	0.1	0.130593271	1	0.823581941	1	0.803772012	0.49	0.991044074	0.1	0.196821836	1	0.955144522	1	0.934993097	0.5	0.143296917	0.1	0.115152
0.2	0.242556982	1	0.594455298	0.1	0.115030282	1	0.607555186	0.2	0.21889478	0.1	0.064192578	0.49	0.337065619	1	1.837417013	1	1.110016243	0.5	0.410359497	0.49	0.335968578	1	0.197385855	0.2	0.159602553	0.1	0.126070637	0.49	0.272176207	1	0.444973531	1	0.990431772	0.5	0.45200211	1	0.959511364	1	0.992496338	1	0.937274796	0.1	0.105750815	0.1	0.153938155	1	0.269564907	1	0.941414
0.2	0.261011224	1	0.961910515	1	1.4259464	1	0.490803404	0.2	0.235548752	1	0.978235799	0.2	0.23672458	0.9	1.574503634	0.1	0.124380681	0.5	0.404354713	0.2	0.235954117	1	0.367287516	0.2	0.175609874	1	0.871577953	0.2	0.211569312	1	0.467353392	0.1	0.131168692	0.5	0.441354146	0.1	0.127680169	1	0.992287547	0.1	0.196761753	1	0.851798205	1	0.97398284	1	0.318545505	0.1	0.0949495
0.05	0.059868354	0.5	0.487681271	1	1.056414258	1	0.365882008	0.05	0.054028006	0.5	0.498459162	1	1.120367906	0.99	1.495217359	0.5	0.486631257	1	0.939594242	1	1.116721469	0.9	0.314732869	0.05	0.141908193	0.5	0.497258312	1	0.93259892	0.9	0.460879499	0.5	0.498044292	1	0.951072238	0.1	0.135204176	1	0.992187065	0.5	0.536251927	0.5	0.481836473	1	0.972976598	0.9	0.308883574	0.5	0.551515
0.1	0.106398841	1	1.06592611	0.05	0.071616244	1	0.310335062	0.1	0.096019297	1	1.011981516	0.9	0.783197316	1	1.728942697	0.5	0.213464737	0.2	0.115030446	0.9	0.78064826	0.99	0.298884067	0.1	0.142156958	1	0.860599672	0.9	0.893579624	0.99	0.459493112	0.5	0.193891452	0.2	0.135772643	1	0.956035435	1	0.991023884	0.5	0.202457945	1	0.834519563	0.05	0.151853678	0.99	0.305867874	0.5	0.374505
0.02	0.027714719	0.15	0.148841682	0.2	0.414213271	0.2	0.285813814	0.02	0.02501106	1	1.114601188	0.5	0.490774859	1	1.449348044	0.15	0.111532482	0.05	0.068117825	0.5	0.489177544	1	0.345604217	0.02	0.141416241	1	0.992930779	0.5	0.571947499	1	0.46413899	0.15	0.132891404	0.05	0.133998164	0.1	0.125823511	0.2	0.992030934	0.15	0.217815737	1	0.968898165	0.2	0.463433496	1	0.315234095	0.15	0.187879
1	0.958702124	0.1	0.088292158	1	0.97977209	0.49	0.155081981	1	1.122386267	1	1.035176483	0.99	1.193043508	1	1.516431212	0.05	0.067538473	0.1	0.125865024	0.99	1.189160535	1	0.289715094	1	0.55928632	1	0.993610068	0.99	0.934258373	1	0.455889854	0.05	0.12958746	0.1	0.136097157	0.1	0.138453108	0.49	0.990902653	0.05	0.196127088	1	0.971824931	1	0.967126035	1	0.291599673	0.05	0.0545455
1	1.109209958	1	0.882017075	1	1.134640761	0.15	0.098287188	1	1.001003009	0.99	0.419844502	0.15	0.435906231	1	1.910864488	0.1	0.133595481	0.5	0.597858745	0.15	0.434487496	1	0.208323983	1	0.995955727	0.99	0.788700203	0.15	0.424198955	1	0.459224784	0.1	0.130561412	0.5	0.771757177	0.8	0.816033124	0.15	0.989039973	0.1	0.196790165	0.99	0.732078111	1	0.951577744	1	0.28913346	0.1	0.111111
0.5	0.463970841	0.15	0.132998837	0.2	0.215399439	1	0.607348128	0.5	0.418709015	0.1	0.102649919	1	1.41987631	0.5	1.449348044	0.15	0.126812328	1	0.693821919	1	1.415255069	1	0.381969181	0.5	0.495589165	0.1	0.132534697	1	0.934330274	1	0.470271284	0.15	0.130985575	1	0.848711727	1	0.953749186	1	0.992505172	0.15	0.197475128	0.1	0.119461721	0.2	0.170730403	1	0.323300729	0.15	0.135354
0.15	0.188320032	0.5	0.561088039	0.15	0.194628054	1	0.320169649	0.15	0.220472879	1	0.950944335	0.02	0.043982768	0.5	1.712233475	1	1.089132885	0.1	0.085668082	0.02	0.043839618	0.5	0.289715094	0.15	0.142762821	1	0.992409219	0.02	0.192468171	0.5	0.451689243	1	0.990757172	0.1	0.134778416	0.1	0.171171799	1	0.990950795	1	0.938650909	1	0.975558292	0.15	0.161805399	0.5	0.284071476	1	0.935354
0.99	1.002145328	1	1.045287809	0.2	0.379878667	1	0.343176536	0.99	0.904382873	0.1	0.111315173	1	0.957975969	0.99	1.077281523	1	1.100010373	0.1	0.111937274	1	0.954858065	0.5	0.235222867	0.99	0.99603708	0.1	0.134327335	1	0.923289448	0.5	0.463471685	1	0.991153301	0.1	0.135810972	0.1	0.15622259	1	0.992269234	1	0.940221695	0.1	0.123571749	0.2	0.204413356	0.5	0.284036	1	0.975758
1	1.076141197	1	0.806504361	0.5	0.551505656	0.45	0.169679157	1	0.883264951	0.5	0.53517073	0.1	0.272182517	0.2	0.418028278	0.2	0.124649341	1	1.284806644	0.1	0.271296651	0.99	0.204894095	1	0.995405545	0.5	0.506922189	0.1	0.221794421	0.99	0.464754669	0.2	0.13206994	1	0.954845436	1	0.71955222	0.45	0.990518597	0.2	0.197185317	0.5	0.500694669	0.5	0.496629136	0.99	0.261462038	0.2	0.190273
0.2	0.226741836	0.95	0.770497333	0.5	0.586814382	1	0.495835047	0.2	0.204622451	0.2	0.110434122	0.99	0.947979201	0.5	1.042425522	0.9	0.894819254	0.1	0.078898381	0.99	0.944893833	0.2	0.08356109	0.2	0.154027768	0.2	0.134188123	0.99	0.90592895	0.2	0.146767855	0.9	0.99149644	0.1	0.134517864	0.5	0.279214883	1	0.991504537	0.9	0.94247367	0.2	0.12407849	0.5	0.614399467	0.2	0.086053525	0.9	1.00808
0.02	0.016535494	0.5	0.780082501	0.1	0.10755911	1	0.518951573	0.02	0.014922404	0.5	0.514513876	0.1	0.197246138	1	1.459728357	0.15	0.127631066	0.1	0.098823159	0.1	0.196604165	0.5	0.286843593	0.02	0.140922535	0.5	0.513182276	0.1	0.20284714	0.5	0.433507952	0.15	0.13054206	0.1	0.134998573	0.2	0.273163066	1	0.992473739	0.15	0.196903738	0.5	0.516180036	0.1	0.153936041	0.5	0.259932623	0.15	0.10101
0.1	0.112156288	0.1	0.123490221	0.5	0.427423147	1	0.63323814	0.1	0.131305308	0.15	0.148901644	1	0.827737298	1	0.992971888	1	1.086325372	0.15	0.170186371	1	0.825043279	1	0.29179005	0.1	0.14209603	0.15	0.140775604	1	0.909846761	1	0.458664306	1	0.980916789	0.15	0.142621661	1	0.920587385	1	0.992290344	1	0.961402612	0.15	0.139784398	0.5	0.462926373	1	0.301890524	1	1.06016
0.1	0.071971582	0.1	0.145805444	1	0.978813151	1	0.59008961	0.1	0.064950526	1	1.167502508	1	0.959764572	0.99	0.915338608	1	0.9890437	0.1	0.061155028	1	0.956640847	1	0.184455285	0.1	0.141916187	1	0.971412619	1	0.925312834	1	0.409152861	1	0.98776789	0.1	0.1343007	0.8	0.839210333	1	0.992519139	1	0.941485986	1	0.9433972	1	0.971674734	1	0.201275277	1	1.0101
0.15	0.074135115	0.5	0.315671718	0.5	0.27274751	1	0.533622273	0.15	0.066902999	0.2	0.231360749	0.5	0.505196872	0.5	0.982522034	0.5	0.81396215	1	1.007233817	0.5	0.503552618	0.99	0.182970138	0.15	0.142004518	0.2	0.185463319	0.5	0.597476115	0.99	0.395615367	0.5	0.50997085	1	0.947346849	0.01	0.122501101	1	0.992382305	0.5	0.594094434	0.2	0.18763364	0.5	0.260077576	0.99	0.228862609	0.5	0.585859
0.5	0.711289564	1	1.00861192	1	1.109000252	1	0.285683483	0.5	0.641901012	1	0.932592986	0.05	0.051901875	1	1.379694639	0.1	0.129977292	0.2	0.208888943	0.05	0.051732951	0.5	0.19639966	0.5	0.784406241	1	0.992093878	0.05	0.192839261	0.5	0.414176325	0.1	0.130530086	0.2	0.139164644	0.1	0.134154593	1	0.992160503	0.1	0.196764218	1	0.964477871	1	0.973387499	0.5	0.237127449	0.1	0.107071
0.15	0.240714646	1	0.846918614	0.15	0.307252293	1	0.512806412	0.15	0.188061903	0.05	0.070130983	0.5	0.370635092	0.15	0.172243622	0.9	1.096389987	1	1.005142935	0.5	0.369428794	1	0.275791839	0.15	0.146703459	0.05	0.124185154	0.5	0.282081586	1	0.453814398	0.9	0.991312624	1	0.942974419	0.99	0.869854524	1	0.992449408	0.9	0.939365086	0.05	0.10036071	0.15	0.335038645	1	0.286691587	0.9	0.977778
1	0.681735795	1	0.96031532	1	1.167176196	1	0.393199907	1	0.615230306	1	1.011356414	1	1.025323632	1	1.498408268	0.15	0.111552292	1	0.914977327	1	1.021986533	0.15	0.049148029	1	0.778533914	1	0.993499692	1	0.929619979	0.15	0.113498901	0.15	0.130679549	1	0.938361949	1	0.959947627	1	0.992300321	0.15	0.197098805	1	0.971342496	1	0.97174938	0.15	0.053014553	0.15	0.135354
0.1	0.101040399	0.1	0.104683169	1	1.200482613	1	0.487813517	0.1	0.077111212	0.02	0.014567474	0.2	0.253975188	0.5	1.067309673	0.1	0.115035209	0.2	0.193444213	0.2	0.25314858	1	0.299521909	0.1	0.142186829	0.02	0.096141577	0.2	0.209983482	1	0.459295502	0.1	0.131033026	0.2	0.149797856	1	0.966630125	1	0.992415942	0.1	0.197504441	0.02	0.05897994	1	0.974561793	1	0.303699515	0.1	0.125253
0.15	0.14391709	0.15	0.180145977	0.19	0.158172637	0.1	0.215329015	0.15	0.129877522	1	0.967420396	1	0.999228651	0.5	0.573664294	0.15	0.123575973	0.5	0.463693782	1	0.995976483	0.5	0.213348149	0.15	0.14280005	1	0.992973584	1	0.927686351	0.5	0.428404013	0.15	0.131144774	0.5	0.463434437	0.1	0.136857065	0.1	0.991101604	0.15	0.197588311	1	0.967983513	0.19	0.158102432	0.5	0.249599982	0.15	0.169697
0.2	0.239871413	0.1	0.047337545	0.1	0.112694404	0.99	0.426037137	0.2	0.216471196	0.19	0.210236015	1	0.799393437	0.19	0.235931941	0.1	0.133965395	0.5	0.482950661	1	0.795947386	0.5	0.114671701	0.2	0.158501122	0.19	0.155731096	1	0.928728134	0.5	0.169137413	0.1	0.130876439	0.5	0.4647902	0.1	0.141432707	0.99	0.992393239	0.1	0.197275958	0.19	0.171509361	0.1	0.154423519	0.5	0.118823512	0.1	0.133333
0.1	0.047791611	0.45	0.224772512	1	1.08208352	0.2	0.15539328	0.1	0.043129388	1	0.820307075	1	1.251856225	0.15	0.181341785	1	0.97380133	1	0.657730063	1	1.247781835	0.19	0.064921248	0.1	0.141750154	1	0.941386296	1	0.935838642	0.19	0.11626571	1	0.893923392	1	0.798557253	0.2	0.377905145	0.2	0.990357018	1	0.795369348	1	0.906552096	1	0.970423316	0.19	0.05702414	1	1.02687
1	1.035114436	0.1	0.126600865	1	0.787381365	1	0.455134897	1	0.934135741	0.49	0.425275827	0.1	0.097506881	0.9	2.0018045	0.5	0.454762999	0.15	0.098281452	0.1	0.097189527	0.15	0.03922744	1	0.996959559	0.49	0.475879957	0.1	0.194851394	0.15	0.11533355	0.5	0.480705358	0.15	0.135343657	0.2	0.239922134	1	0.99243112	0.5	0.271853764	0.49	0.449666338	1	0.934199066	0.15	0.051695959	0.5	0.4
0.1	0.066323652	0.2	0.229254851	1	0.945997955	1	0.505729831	0.1	0.05985357	0.1	0.090321466	0.15	0.106655636	0.19	0.40394913	0.5	0.428122739	0.1	0.07842103	0.15	0.106308506	0.9	0.275003497	0.1	0.141924208	0.1	0.128701233	0.15	0.195032984	0.9	0.476256066	0.5	0.457946602	0.1	0.13475324	0.1	0.124240936	1	0.992400294	0.5	0.255179583	0.1	0.111021296	1	0.973353094	0.9	0.291286082	0.5	0.367677
1	0.567656506	1	0.991621832	0.5	0.521869605	1	0.35896606	1	0.537189858	0.2	0.254888121	0.2	0.096063013	1	1.671471106	1	1.132796432	0.1	0.151973861	0.2	0.095750358	0.19	0.075037927	1	0.756453001	0.2	0.208434143	0.2	0.195077034	0.19	0.126001371	1	0.991076567	0.1	0.138861889	0.2	0.202866556	1	0.991022841	1	0.939832594	0.2	0.213131831	0.5	0.485010087	0.19	0.071105534	1	0.961616
0.5	0.550691317	0.1	0.203201253	0.99	0.620580888	1	0.441544905	0.5	0.421625124	1	1.003518492	0.49	0.37932405	0.1	0.222754942	0.2	0.123299808	0.2	0.149815846	0.49	0.378089472	1	0.334116026	0.5	0.502562225	1	0.99328977	0.49	0.299235262	1	0.462569445	0.2	0.130701705	0.2	0.136923508	0.2	0.225976937	1	0.992331975	0.2	0.196923362	1	0.970154402	0.99	0.67257882	1	0.311803018	0.2	0.115152
1	0.541054121	1	1.045310641	0.5	0.465759115	1	0.541242946	1	0.512015247	0.9	0.717434354	1	1.211920263	0.8	0.833375125	0.05	0.063885425	0.15	0.133553496	1	1.207975852	0.1	0.044527241	1	0.725335202	0.9	0.895180014	1	0.933872709	0.1	0.116032582	0.05	0.130032531	0.15	0.136361695	0.1	0.137066597	1	0.992435126	0.05	0.196427811	0.9	0.830666899	0.5	0.474403999	0.1	0.052542111	0.05	0.0747475
1	1.212943688	0.1	0.075780226	1	0.604414843	1	0.329058987	1	1.094617185	0.1	0.095029656	1	0.655644623	1	1.48295703	0.1	0.122576881	0.2	0.077979908	1	0.652818248	0.8	0.199108245	1	0.997889407	0.1	0.134266247	1	0.913750506	0.8	0.456882469	0.1	0.130717655	0.2	0.135985156	0.02	0.124644665	1	0.992224294	0.1	0.197066935	0.1	0.116546012	1	0.630052785	0.8	0.286326498	0.1	0.125253
1	1.070412508	1	0.947647754	0.5	0.713039288	0.8	0.481564949	1	0.965990374	0.5	0.440723239	0.05	0.057116767	0.2	0.277726051	0.5	0.92970573	0.5	0.447081369	0.05	0.05693087	1	0.296433308	1	0.997925359	0.5	0.48493452	0.05	0.193121006	1	0.458494312	0.5	0.548112472	0.5	0.460299624	1	0.843004128	0.8	0.992407913	0.5	0.753334425	0.5	0.458854421	0.5	0.830665797	1	0.30110464	0.5	0.662626
0.99	0.612880749	0.2	0.171557465	0.5	0.500760734	1	0.431825719	0.99	0.579986874	0.99	1.059746021	1	0.754038381	0.15	0.233426153	1	1.053246295	0.2	0.159917553	1	0.751584229	0.2	0.038153394	0.99	0.749242338	0.99	0.993586557	1	0.879777264	0.2	0.117221461	1	0.78791277	0.2	0.138568498	1	0.955633077	1	0.992386584	1	0.832558	0.99	0.971785553	0.5	0.490905531	0.2	0.061748673	1	0.834343
0.1	0.10339926	0.15	0.132604408	1	0.944850723	1	0.54340274	0.1	0.093312334	0.15	0.222901637	1	0.389300058	1	1.712020941	0.1	0.134776632	1	0.613641592	1	0.388449691	0.15	0.046660345	0.1	0.142112805	0.15	0.177514534	1	0.646400172	0.15	0.116022087	0.1	0.130520192	1	0.87014622	0.5	0.374584747	0.2	0.991245751	0.1	0.196715009	0.15	0.179772044	1	0.971156461	0.15	0.052336858	0.1	0.0929293
0.1	0.073022234	0.5	0.471286081	0.5	0.620098881	0.2	0.324606561	0.1	0.065898683	0.15	0.346782391	0.05	0.049142944	0.99	1.101081021	0.1	0.076099414	0.15	0.463516026	0.05	0.048982999	1	0.370340456	0.1	0.141931954	0.15	0.417374539	0.05	0.192748901	1	0.467046296	0.1	0.130305827	0.15	0.440450635	0.15	0.163815671	1	0.991928918	0.1	0.196631225	0.15	0.385871733	0.5	0.614774246	1	0.299111813	0.1	0.107071
1	1.008880228	1	0.8783862	0.2	0.125017537	1	0.247603254	1	0.922853891	0.15	0.133441886	0.2	0.282480093	1	1.177413519	0.05	0.053695093	0.1	0.085424051	0.2	0.281560711	0.99	0.220098818	1	0.994538235	0.15	0.138192012	0.2	0.238544877	0.99	0.427171069	0.05	0.128919622	0.1	0.134985325	0.99	0.915874838	1	0.992490644	0.05	0.196617545	0.15	0.132864806	0.2	0.154476941	0.99	0.255092311	0.05	0.0383838
0.1	0.115394803	0.5	0.360814857	0.5	0.393609808	1	0.5450675	0.1	0.115640154	1	1.45624753	0.49	0.370921145	1	0.982522034	0.1	0.119475299	1	0.92494601	0.49	0.369713916	1	0.23535718	0.1	0.142378124	1	0.993806	0.49	0.315920174	1	0.443744385	0.1	0.13107294	1	0.940157202	1	0.959027805	0.99	0.992412908	0.1	0.19749196	1	0.972935901	0.5	0.454821565	1	0.26237739	0.1	0.147475
0.5	0.572127035	0.5	0.240159004	1	0.819347947	0.99	0.434006407	0.5	0.516314229	0.02	0.032321263	0.5	0.426006042	0.2	0.262517556	1	0.987447649	0.1	0.117359781	0.5	0.424619529	1	0.19639966	0.5	0.549921863	0.02	0.108401457	0.5	0.397187798	1	0.413554757	1	0.992780537	0.1	0.138484313	0.2	0.190469538	0.35	0.990467733	1	0.951344354	0.02	0.07187833	1	0.953661028	1	0.237354911	1	1.09293
0.2	0.170480982	0.1	0.124147494	1	0.970490283	0.35	0.164694283	0.2	0.153850021	1	0.830425703	0.2	0.224138247	0.5	0.83469922	0.1	0.095342163	0.05	0.057260851	0.2	0.223408749	0.2	0.052475524	0.2	0.143570511	1	0.982585042	0.2	0.204594456	0.2	0.116776434	0.1	0.130119666	0.05	0.133905144	0.02	0.108025825	1	0.992505228	0.1	0.196474038	1	0.940972944	1	0.96986002	0.2	0.053360708	0.1	0.0808081
0.5	0.662705902	1	1.001661279	0.2	0.145880955	1	0.584011622	0.5	0.505758644	0.1	0.22165421	0.2	0.177186428	0.2	0.258168753	0.1	0.130133295	0.2	0.193105525	0.2	0.176609743	0.5	0.166850857	0.5	0.533506504	0.1	0.167878637	0.2	0.199627382	0.5	0.376249092	0.1	0.130797583	0.2	0.159813604	0.1	0.124980664	0.5	0.991917398	0.1	0.197168202	0.1	0.176414455	0.2	0.156736376	0.5	0.195755583	0.1	0.127273
0.15	0.149219482	0.05	0.166432063	1	0.708014141	0.5	0.234774674	0.15	0.134662648	0.99	0.974616156	0.15	0.140275863	0.2	0.297637097	0.15	0.188004352	1	0.984119378	0.15	0.13981931	0.2	0.051606227	0.15	0.142704092	0.99	0.985614637	0.15	0.19649847	0.2	0.117728924	0.15	0.1357178	1	0.945263295	0.5	0.743240811	1	0.992398755	0.15	0.200774971	0.99	0.956320747	1	0.817972992	0.2	0.055725266	0.15	0.20404
1	0.906546654	0.15	0.26131451	1	1.164085759	1	0.426037137	1	0.75037594	0.1	0.118902161	1	0.962217412	0.05	0.161214715	0.1	0.077454879	0.15	0.122920566	1	0.959085703	0.2	0.037135659	1	0.96356421	0.1	0.135982841	1	0.925880533	0.2	0.119210534	0.1	0.129959983	0.15	0.136138603	0.15	0.146894951	1	0.992514157	0.1	0.196314431	0.1	0.128211392	1	0.974607033	0.2	0.054996325	0.1	0.0767677
0.2	0.185247731	0.15	0.133170561	1	1.012903315	1	0.730424351	0.2	0.167176227	1	0.938420199	0.1	0.04441218	0.3	0.732784907	1	1.064481127	0.9	0.968816516	0.1	0.044267633	0.05	0.032225756	0.2	0.149754959	1	0.992152814	0.1	0.192565815	0.05	0.114325214	1	0.990083243	0.9	0.944592684	1	0.801921727	0.5	0.992055768	1	0.935840851	1	0.964608801	1	0.97210722	0.05	0.050756481	1	0.955556
1	1.024894364	0.2	0.277246795	0.5	0.677410548	0.5	0.258682482	1	0.924912669	1	0.963185854	0.1	0.28464564	0.1	0.280387622	0.2	0.194854568	0.2	0.078819248	0.1	0.28371921	0.3	0.146478859	1	0.996683704	1	0.992950945	0.1	0.218387821	0.3	0.317681347	0.2	0.135045357	0.2	0.13483323	0.1	0.132016339	1	0.991026147	0.2	0.200721903	1	0.967710915	0.5	0.722762492	0.3	0.171880836	0.2	0.208081
0.1	0.077849629	0.1	0.110178237	0.9	0.891561389	1	0.442468025	0.1	0.060486756	0.15	0.178871256	1	0.427123161	1	0.578680486	1	1.067213384	0.5	0.431598985	1	0.426190175	0.1	0.037857903	0.1	0.14193723	0.15	0.176857908	1	0.754715509	0.1	0.118586834	1	0.988546429	0.5	0.45758956	0.15	0.141130704	1	0.992485629	1	0.932203639	0.15	0.175931599	0.9	0.870589372	0.1	0.05411655	1	0.969697
1	1.107628972	0.8	0.822998808	0.1	0.082432774	1	0.591257167	1	0.999576254	0.1	0.063954616	1	0.661765892	0.15	0.243428464	1	1.05091357	0.05	0.102091834	1	0.728122055	1	0.115674404	1	0.998408991	0.1	0.12549371	1	0.889113286	1	0.187867086	1	0.987884094	0.05	0.135083577	0.2	0.271440169	0.9	0.992412276	1	0.928898047	0.1	0.104478801	0.1	0.152990851	1	0.12489509	1	0.925253
0.02	0.015952651	1	0.932632868	0.15	0.197513559	0.9	0.506655023	0.02	0.014396419	0.5	0.526607011	0.1	0.08701694	1	1.164599152	0.1	0.135071088	1	1.077666301	0.1	0.086733728	0.15	0.048659741	0.02	0.140837849	0.5	0.503907631	0.1	0.194451236	0.15	0.116454833	0.1	0.13160023	1	0.950645612	1	0.956990526	0.99	0.992436846	0.1	0.198145521	0.5	0.495665908	0.15	0.164526921	0.15	0.053146656	0.1	0.171717
1	1.049455505	0.5	0.392448697	0.1	0.445492913	0.99	0.481141719	1	0.947077793	0.5	0.42198	0.45	0.386134522	1	2.084423204	0.2	0.161146588	0.1	0.15293924	0.45	0.384877778	1	0.232795673	1	0.997465103	0.5	0.48250909	0.45	0.295041059	1	0.444809676	0.2	0.133041706	0.1	0.137655581	0.1	0.141147194	1	0.99244195	0.2	0.199474823	0.5	0.451877279	0.1	0.499976915	1	0.258647053	0.2	0.212121
0.19	0.234882803	0.1	0.161306661	0.15	0.308359743	1	0.556351527	0.19	0.211969241	1	1.034875908	0.2	0.214401517	0.85	0.959896761	0.15	0.05500569	1	0.985570511	0.2	0.213703709	1	0.416662421	0.19	0.155228281	1	0.993553301	0.2	0.202999889	1	0.481291664	0.15	0.129109785	1	0.944357927	1	0.820001835	1	0.992316391	0.15	0.196021222	1	0.971929984	0.15	0.344859424	1	0.311817763	0.15	0.0505051
1	0.978453155	1	0.59578307	0.5	0.307816336	1	0.466381563	1	0.883001947	0.2	0.178537419	1	0.614912827	0.1	0.532481799	0.5	0.411868706	1	0.753616512	1	0.613569643	0.85	0.119764636	1	0.972294546	0.2	0.145907638	1	0.37603006	0.85	0.419489066	0.5	0.489911493	1	0.930399509	0.5	0.532830184	1	0.992480594	0.5	0.356211854	0.2	0.152811372	0.5	0.336589053	0.85	0.171685327	0.5	0.474747
0.49	0.449035574	0.15	0.139286414	0.1	0.114179687	1	0.487968064	0.49	0.40523073	1	0.902167495	1	0.935044577	1	2.215535495	0.5	0.411905975	0.1	0.098512065	1	0.932001308	0.1	0.106439592	0.49	0.469821924	1	0.991679614	1	0.92460564	0.1	0.206324785	0.5	0.487511513	0.1	0.135268542	1	0.802787609	1	0.992506608	0.5	0.36392192	1	0.960996657	0.1	0.156080247	0.1	0.122115305	0.5	0.436364
0.1	0.096828948	0.15	0.129420629	0.2	0.132817828	1	0.61489162	0.1	0.09616932	1	0.896484846	0.5	0.405297525	0.15	0.269363411	1	1.114178067	1	1.066844456	0.5	0.403978412	1	0.442870901	0.1	0.143164638	1	0.993092134	0.5	0.431930566	1	0.498283339	1	0.881249751	1	0.952300422	1	0.944255146	0.5	0.992294883	1	0.872783364	1	0.963666402	0.2	0.155087597	1	0.331722112	1	0.781818
0.05	0.072781803	1	0.623409769	1	1.093232025	0.5	0.466381563	0.05	0.065681708	0.1	0.096670965	0.15	0.12142059	1	1.410252262	0.15	0.117912908	1	0.970377822	0.15	0.120897166	0.15	0.053843965	0.05	0.141942186	0.1	0.131968654	0.15	0.197983551	0.15	0.117748838	0.15	0.130697813	1	0.952323655	1	0.957363139	0.5	0.992489605	0.15	0.196992826	0.1	0.118608214	1	0.972572746	0.15	0.055804584	0.15	0.119192
0.2	0.22460016	1	1.087043751	1	0.862454073	0.5	0.550974714	0.2	0.202689702	1	1.17448725	1	1.00142892	0.1	0.198549499	0.1	0.089122075	0.05	0.086439445	1	0.99816959	1	0.281900106	0.2	0.156180469	1	0.993999153	1	0.917052752	1	0.457789596	0.1	0.130452282	0.05	0.134638776	0.99	0.765162786	0.99	0.991895982	0.1	0.196760956	1	0.974851482	1	0.944385655	1	0.298001524	0.1	0.0929293
1	1.098313557	0.1	0.046319375	0.2	0.227945713	0.99	0.430086827	1	0.991169587	0.1	0.105205742	0.5	0.616196146	1	0.406735039	0.1	0.144089766	0.2	0.246194874	0.5	0.614190625	0.1	0.039688732	1	0.998129152	0.1	0.133159026	0.5	0.778612812	0.1	0.114947191	0.1	0.131942222	0.2	0.224227242	0.1	0.135365496	0.2	0.990339179	0.1	0.198724967	0.1	0.120828195	0.2	0.207718382	0.1	0.051155749	0.1	0.175758
0.9	0.806091915	0.1	0.122195899	1	0.910522167	0.2	0.134516125	0.9	0.727455093	0.15	0.112724239	1	1.103671158	1	1.226996377	0.2	0.147434471	1	0.957384379	1	1.100079063	1	0.081303646	0.9	0.925309236	0.15	0.134443714	1	0.930391587	1	0.143252417	0.2	0.131547664	1	0.940662114	1	0.925437582	0.5	0.992263542	0.2	0.198115587	0.15	0.123720165	1	0.968015532	1	0.083085482	0.2	0.157576
0.1	0.096288199	1	1.1000595	1	1.027614397	0.5	0.335439128	0.1	0.079601726	0.2	0.121899946	1	0.896567253	1	1.082811275	0.15	0.115804191	1	0.8299977	1	0.893649215	1	0.156644645	0.1	0.151596081	0.2	0.136142955	1	0.901964595	1	0.445637496	0.15	0.130994023	1	0.836060923	0.1	0.145642297	1	0.992433549	0.15	0.197298163	0.2	0.128372596	1	0.972508188	1	0.278899835	0.15	0.127273
0.5	0.538792054	0.05	0.050183932	0.1	0.111740985	1	0.469721815	0.5	0.48623118	0.49	0.431528351	1	0.661849494	1	1.572356103	0.2	0.152050483	0.15	0.11167051	1	0.659695387	1	0.135100464	0.5	0.538541846	0.49	0.484577098	1	0.853568168	1	0.432284921	0.2	0.131715782	0.15	0.135231043	0.5	0.703762514	1	0.991885702	0.2	0.19844354	0.49	0.455980845	0.1	0.153982677	1	0.204228652	0.2	0.169697
0.2	0.138464834	0.15	0.22691181	0.5	0.414990804	1	0.296934975	0.2	0.12495715	1	1.127864694	0.15	0.253384978	0.3	0.868392724	0.5	0.476577039	0.2	0.207056984	0.15	0.252560292	1	0.314303592	0.2	0.144754698	1	0.993678412	0.15	0.215275592	1	0.461255004	0.5	0.486521065	0.2	0.139141115	0.2	0.149088089	0.99	0.992157003	0.5	0.315634871	1	0.972470557	0.5	0.464477757	1	0.311485395	0.5	0.430303
0.99	1.105282633	0.1	0.408426023	0.5	0.385849811	0.99	0.294544194	0.99	0.997458808	1	0.777666444	1	1.074105323	0.1	0.207755085	0.2	0.172767191	0.5	0.434364075	1	1.070609455	0.3	0.173585966	0.99	0.998141348	1	0.98495361	1	0.931284883	0.3	0.390066859	0.2	0.133474617	0.5	0.408482835	0.5	0.732531033	0.5	0.992122026	0.2	0.199752356	1	0.917272903	0.5	0.324676187	0.3	0.193302309	0.2	0.193939
0.15	0.228724215	1	0.85188718	0.95	1.090261879	0.5	0.316162956	0.15	0.206411442	0.05	0.063308869	1	0.87961448	0.2	0.263591564	1	1.032951124	0.15	0.221330584	1	0.876751617	0.1	0.035060117	0.15	0.163662404	0.05	0.122091101	1	0.916726066	0.1	0.114507282	1	0.892222053	0.15	0.141111205	0.15	0.165021682	1	0.992391318	1	0.767866348	0.05	0.096476701	0.95	0.971800791	0.1	0.050943992	1	0.69697
0.15	0.497931327	0.2	0.237361017	0.1	0.414213271	1	0.443967993	0.15	0.280247779	1	1.292878636	1	0.848804918	0.5	0.770993332	0.15	0.481164661	0.2	0.108236049	1	0.846042331	0.2	0.052690211	0.15	0.237335809	1	0.993526466	1	0.915358352	0.2	0.118287062	0.15	0.295419139	0.2	0.149882363	1	0.775717959	0.15	0.98736905	0.15	0.269353066	1	0.971703586	0.1	0.464637025	0.2	0.057037289	0.15	0.377778
0.15	0.133649118	1	0.95636357	0.5	0.40065782	0.15	0.054975589	0.15	0.120611222	0.15	0.100766388	0.1	0.081950747	0.15	0.2511564	0.1	0.126803252	0.5	0.501440627	0.1	0.081684023	0.5	0.154116471	0.15	0.142511852	0.15	0.133419375	0.1	0.194259123	0.5	0.335751589	0.1	0.131291614	0.5	0.4647582	0.2	0.251395425	1	0.992347252	0.1	0.19773131	0.15	0.121957204	0.5	0.462312201	0.5	0.17648308	0.1	0.137374
1	1.468288254	0.5	0.426555066	0.2	0.152847886	1	0.482168513	1	1.325052079	1	0.387718712	0.15	0.102796801	1	1.094923814	1	1.106979661	0.5	0.628710417	0.15	0.10246223	0.15	0.050204504	1	0.998763954	1	0.600372342	0.15	0.195141894	0.15	0.116404792	1	0.990633013	0.5	0.539730684	1	0.960664388	0.5	0.992103631	1	0.937644766	1	0.580304428	0.2	0.15619478	0.15	0.052869281	1	0.983838
0.02	0.028020204	0.85	0.968754652	1	0.985426524	0.5	0.343446528	0.02	0.025286745	0.05	0.068555422	0.1	0.087904162	0.2	0.159335806	0.1	0.146170794	0.1	0.107410964	0.1	0.087618062	1	0.218868033	0.02	0.141405268	0.05	0.124381481	0.1	0.194736563	1	0.437433018	0.1	0.134742867	0.1	0.135080886	1	0.955023904	0.5	0.991048784	0.1	0.199662678	0.05	0.10159882	1	0.971834107	1	0.247461397	0.1	0.20202
1	0.944796818	0.1	0.107430339	0.2	0.180063375	0.5	0.184597793	1	0.852628893	0.2	0.191848272	0.1	0.201064805	0.5	0.583655729	0.05	0.058891638	0.5	0.476640714	0.1	0.200198048	0.2	0.043844336	1	0.989302755	0.2	0.154640234	0.1	0.224842807	0.2	0.113691256	0.05	0.12939626	0.5	0.464317588	0.02	0.100136502	0.19	0.988411962	0.05	0.196059738	0.2	0.156976325	0.2	0.158093008	0.2	0.050999732	0.05	0.0484848
0.1	0.277299162	1	0.951246214	1	1.040579998	0.19	0.075919865	0.1	0.250247749	0.49	0.443107099	0.1	0.105853234	1	1.202395064	0.2	0.153518117	0.1	0.151420419	0.1	0.105508715	0.5	0.072821702	0.1	0.191350687	0.49	0.484223743	0.1	0.195146878	0.5	0.1951363	0.2	0.132433245	0.1	0.137460186	1	0.95053456	0.15	0.987545278	0.2	0.199435912	0.49	0.459104557	1	0.824832477	0.5	0.090554496	0.2	0.206061
0.99	1.016590556	0.1	0.103281219	0.5	0.380225361	0.15	0.06314809	0.99	0.917418923	0.5	0.490608437	0.99	0.498472376	0.15	0.36041873	1	1.066088657	1	1.014960201	0.99	0.752803043	1	0.240350826	0.99	0.985572505	0.5	0.497161171	0.99	0.894460668	1	0.4463245	1	0.989929177	1	0.948225215	0.19	0.174251351	0.9	0.992480896	1	0.935060821	0.5	0.479248333	0.5	0.441064695	1	0.266261474	1	0.969697
0.1	0.124798028	0.5	0.497002074	0.5	0.56689742	0.9	0.644154947	0.1	0.112623585	0.2	0.242870689	0.2	0.218920878	1	1.472565846	0.15	0.128552213	0.5	0.408926777	0.2	0.218208361	0.15	0.072045322	0.1	0.142566645	0.2	0.183644157	0.2	0.202741975	0.15	0.125063419	0.15	0.131429375	0.5	0.446955726	1	0.79867115	0.19	0.989437113	0.15	0.197915472	0.2	0.198682004	0.5	0.499936341	0.15	0.068888323	0.15	0.139394
0.15	0.160366888	1	0.871608566	0.5	0.491655208	0.19	0.12079559	0.15	0.161274521	0.2	0.155756468	1	0.940655562	0.2	0.232858145	0.9	1.043504078	1	0.950201126	1	0.93759403	1	0.294356179	0.15	0.148236946	0.2	0.141643666	1	0.923482581	1	0.458786588	0.9	0.988911347	1	0.953530224	0.49	0.31946148	1	0.992483837	0.9	0.931992784	0.2	0.14183129	0.5	0.485436166	1	0.30317574	0.9	0.943434
1	1.06545276	0.1	0.082970818	0.2	0.101334699	1	0.537857908	1	0.961514465	0.15	0.102766468	1	1.130364292	0.5	0.604864065	0.2	0.112209823	0.2	0.206684699	1	1.126685319	0.2	0.064075433	1	0.997483156	0.15	0.13264948	1	0.933155045	0.2	0.115986595	0.2	0.130612482	0.2	0.166345469	0.2	0.208687679	0.1	0.988341322	0.2	0.196922055	0.15	0.119802971	0.2	0.160876444	0.2	0.056277546	0.2	0.115152
0.05	0.076323624	1	0.887007456	1	0.833425604	0.1	0.071679676	0.05	0.068878012	1	0.890431386	0.15	0.173179781	1	2.187321458	0.5	0.425754485	0.15	0.226562109	0.15	0.172616136	0.5	0.120908329	0.05	0.141967466	1	0.991504576	0.15	0.198339587	0.5	0.202605613	0.5	0.473924929	0.15	0.1818009	1	0.961707864	0.8	0.991962038	0.5	0.259811474	1	0.95906403	1	0.944088137	0.5	0.132437112	0.5	0.408081
1	1.132244835	0.5	0.547709871	0.1	0.127669047	0.8	0.48931186	1	1.021790761	0.1	0.065079839	0.15	0.144325943	1	1.447066107	0.05	0.135645391	1	0.890451056	0.15	0.143856208	1	0.437231102	1	0.998481692	0.1	0.123022547	0.15	0.197242022	1	0.491816814	0.05	0.130517955	1	0.920297335	0.9	0.87941453	1	0.99244845	0.05	0.196821558	0.1	0.098888242	0.1	0.154820292	1	0.323981037	0.05	0.0888889
0.15	0.295158812	0.5	0.450856334	1	1.060809029	1	0.477196503	0.15	0.225256966	0.1	0.29908529	1	0.447917802	0.1	0.135000663	1	0.922272965	1	1.167779966	1	0.446939394	1	0.28925895	0.15	0.253792634	0.1	0.317678155	1	0.791868553	1	0.458445316	1	0.992072595	1	0.956307781	0.5	0.503263664	0.2	0.988936137	1	0.944770572	0.1	0.299990308	1	0.973520647	1	0.301848253	1	1.0202
0.1	0.064882512	0.1	0.096734664	0.5	0.520832005	0.2	0.089368672	0.1	0.058553018	1	0.45902907	0.1	0.090381033	1	1.090856668	0.1	0.135836599	0.2	0.132718763	0.1	0.090086872	0.1	0.02698574	0.1	0.141900519	1	0.833381996	0.1	0.19481835	0.1	0.11299657	0.1	0.130906098	0.2	0.136326217	0.99	0.963190716	0.15	0.988684473	0.1	0.197337284	1	0.819745043	0.5	0.48564584	0.1	0.049770392	0.1	0.129293
0.05	0.104100879	0.15	0.102185741	0.1	0.109324463	0.15	0.075113534	0.05	0.048144433	1	0.698790045	0.1	0.116823388	1	1.716397584	1	1.047360227	0.19	0.154339475	0.1	0.116443166	1	0.218055038	0.05	0.14183996	1	0.853626801	0.1	0.196269459	1	0.432192082	1	0.988466777	0.19	0.137324384	0.15	0.438216238	1	0.992424995	1	0.930784468	1	0.747356907	0.1	0.154046745	1	0.251923995	1	0.943434
0.5	0.58183766	1	1.020797199	1	1.031930858	1	0.596171771	0.5	0.525077551	0.1	0.078232324	0.1	0.080316692	1	1.649173385	1	1.069771511	0.1	0.125773081	0.1	0.080055287	1	0.343096532	0.5	0.554828434	0.1	0.127574854	0.1	0.194273405	1	0.463676938	1	0.988971171	0.1	0.136178999	1	0.960470125	0.99	0.992168973	1	0.931459462	0.1	0.10845908	1	0.97263336	1	0.317257501	1	0.953535
0.05	0.049805467	1	1.014592613	1	1.127739305	0.99	0.354313714	0.05	0.044946785	0.45	0.381075234	1	0.967977084	0.15	0.280548606	0.1	0.121398665	1	0.992239948	1	0.964826629	1	0.329658859	0.05	0.141734397	0.45	0.469703414	1	0.925925791	1	0.462621785	0.1	0.130692442	1	0.951064148	0.02	0.117316193	1	0.992311345	0.1	0.196990143	0.45	0.428474011	1	0.97358465	1	0.314905394	0.1	0.109091
0.5	0.484765488	0.2	0.119261308	0.15	0.221145855	1	0.37887653	0.5	0.485796186	0.2	0.206285523	1	1.104848274	1	1.458838312	1	1.111598548	1	0.64835609	1	1.101252348	0.15	0.056079812	0.5	0.53284582	0.2	0.154488262	1	0.932414341	0.15	0.120243567	1	0.993934779	1	0.889206431	1	0.94410788	1	0.992154809	1	0.96000673	0.2	0.167594217	0.15	0.186567653	0.15	0.059785135	1	1.2303
1	1.197955544	0.9	0.826836285	0.1	0.193942314	1	0.316162956	1	1.081091182	1	0.346966272	1	0.709239655	0.5	0.944724721	1	0.935843725	1	0.972135558	1	0.706931308	1	0.196972176	1	0.998729837	1	0.456843861	1	0.87088746	1	0.459718126	1	0.992914693	1	0.951435763	0.1	0.243243167	0.2	0.988659809	1	0.949142517	1	0.435115125	0.1	0.173309156	1	0.264219802	1	1.06061
0.2	0.182056152	1	1.024725174	0.15	0.224495227	0.2	0.084474774	0.2	0.164295997	1	0.935324492	0.8	0.722245737	0.5	0.621865597	0.05	0.092728744	0.5	0.60079126	0.8	0.719895059	0.5	0.188844227	0.2	0.144622546	1	0.992728793	0.8	0.876481332	0.5	0.415225916	0.05	0.130092895	0.5	0.487183071	0.99	0.91066057	0.5	0.99214374	0.05	0.196434327	1	0.966095628	0.15	0.189821308	0.5	0.207334324	0.05	0.0666667
1	1.016182541	1	0.847817687	0.2	0.101829859	0.5	0.268595475	1	0.917050712	0.5	0.393575789	1	0.875867516	1	1.263051628	0.2	0.37185874	0.99	0.891519676	1	0.872091798	0.5	0.07758908	1	0.996694442	0.5	0.423935733	1	0.933872791	0.5	0.215040465	0.2	0.192619834	0.99	0.912352445	0.1	0.17818174	0.2	0.988579722	0.2	0.212949344	0.5	0.401222089	0.2	0.153858993	0.5	0.098719048	0.2	0.319192
1	1.311633413	0.5	0.632425271	1	1.099329109	0.2	0.083075385	1	1.001002004	0.15	0.121486828	1	1.280271386	1	1.678588625	1	1.077721787	0.5	0.497120747	1	1.276104515	1	0.173515253	1	0.999021541	0.15	0.140357879	1	0.929778121	1	0.452825055	1	0.989233886	0.5	0.467584674	1	0.910244335	0.2	0.989053379	1	0.934648153	0.15	0.138359579	1	0.972410748	1	0.289223164	1	0.969697
0.1	0.112857372	0.1	0.121921991	0.05	0.068651604	0.2	0.095775791	0.1	0.101847778	1	0.84643348	0.2	0.412090528	1	1.822198622	1	0.684983219	1	0.932147395	0.2	0.411190379	1	0.335538771	0.1	0.14223886	1	0.968870885	0.2	0.221379015	1	0.462805733	1	0.481316536	1	0.931404542	1	0.949188721	0.05	0.98751697	1	0.416642373	1	0.93372465	0.05	0.14975717	1	0.315871748	1	0.525253
1	1.22396657	0.9	0.883721744	1	1.217017713	0.05	0.051876822	1	1.193068567	0.5	0.554552547	1	0.710716536	0.15	0.601497981	0.15	0.138198389	0.15	0.088570453	1	0.708403382	1	0.36424546	1	0.99889042	0.5	0.598223131	1	0.876576901	1	0.467016924	0.15	0.130909708	0.15	0.134254114	0.5	0.502409934	0.3	0.9919998	0.15	0.197328239	0.5	0.557660605	1	0.973407549	1	0.300808096	0.15	0.133333
0.1	0.099099832	0.15	0.100387594	0.2	0.361924179	0.3	0.23580076	0.1	0.078966065	1	0.897849327	1	1.02647576	1	2.185002496	0.2	0.16324196	0.5	0.659619431	1	1.023134912	0.15	0.075047848	0.1	0.142002895	1	0.990315169	1	0.929152004	0.15	0.238003352	0.2	0.132207492	0.5	0.682869944	0.05	0.119974465	0.1	0.988758236	0.2	0.19905219	1	0.958759687	0.2	0.402507758	0.15	0.099472882	0.2	0.206061
0.15	0.129320839	0.1	0.166962277	0.15	0.150137825	0.1	0.097638517	0.15	0.116705181	1	0.636925269	0.02	0.094554625	1	0.987361177	0.5	0.723199198	0.5	0.627001341	0.02	0.09424688	1	0.436767557	0.15	0.142319912	1	0.771065415	0.02	0.195243791	1	0.497016901	0.5	0.504227397	0.5	0.515045785	0.5	0.372787224	1	0.991305836	0.5	0.465212216	1	0.724559707	0.15	0.156123089	1	0.339348038	0.5	0.551515
0.2	0.136329736	0.15	0.126600865	0.15	0.161925051	1	0.186211939	0.2	0.123030338	1	0.679928675	0.99	0.836235883	0.15	0.27290843	0.15	0.174556572	1	1.051488868	0.99	0.833514204	1	0.197366973	0.2	0.142589586	1	0.794356676	0.99	0.909715459	1	0.424491061	0.15	0.132680245	1	0.950112188	1	0.957053986	0.15	0.988550137	0.15	0.199423046	1	0.706543422	0.15	0.155950416	1	0.217888309	0.15	0.185859
0.49	0.554309885	0.1	0.089701041	1	0.899337093	0.15	0.078332149	0.49	0.441692679	0.15	0.210644203	0.1	0.152899853	0.1	0.208839639	0.2	0.125155499	0.5	0.670764353	0.1	0.152402213	0.15	0.054552591	0.49	0.510464792	0.15	0.160306134	0.1	0.197588835	0.15	0.11884379	0.2	0.138116996	0.5	0.561312631	0.2	0.224981382	1	0.992243764	0.2	0.196853262	0.15	0.168260718	1	0.966647514	0.15	0.0579538	0.2	0.232953
1	1.231467568	1	0.68155046	0.1	0.100478719	1	0.374753031	1	1.111334002	1	1.039799428	0.35	0.356449683	1	1.923902549	0.5	0.433630374	0.2	0.112436686	0.35	0.355289554	0.1	0.030208223	1	0.998705505	1	0.993585412	0.35	0.261721843	0.1	0.113949744	0.5	0.491493903	0.2	0.135681178	1	0.954095995	1	0.992496644	0.5	0.403283527	1	0.97185183	0.1	0.153717719	0.1	0.050491492	0.5	0.472727
1	1.311633413	0.5	0.380941896	1	0.704450009	1	0.670740583	1	1.001002004	1	1.101799594	1	0.988060525	1	0.200032722	0.5	0.791699539	0.5	0.417913499	1	0.983801162	1	0.384575403	1	0.999017368	1	0.993653791	1	0.93654644	1	0.471077649	0.5	0.503487514	0.5	0.451855567	1	0.906269886	0.85	0.992201497	0.5	0.563549748	1	0.972098716	1	0.805717643	1	0.322021837	0.5	0.565657
0.05	0.068248418	0.5	0.37536758	0.2	0.160551171	0.85	0.385463836	0.05	0.061590569	1	0.980667493	0.5	0.411487029	1	1.323971916	0.1	0.140720476	1	0.958572357	0.5	0.410147771	1	0.039985219	0.05	0.141874099	1	0.993140568	0.5	0.351718613	1	0.115510918	0.1	0.130547696	1	0.944347042	1	0.965737084	0.1	0.991133962	0.1	0.196814987	1	0.968821112	0.2	0.156082056	1	0.052051521	0.1	0.109091
1	1.192152706	1	1.022488461	0.5	0.861343107	0.1	0.171345796	1	1.075854429	0.1	0.115824266	1	0.948367802	0.99	1.101081021	0.5	0.481667063	1	0.651452893	1	0.94528117	1	0.264653235	1	0.997318954	0.1	0.135299007	1	0.923191629	1	0.448314965	0.5	0.48308696	1	0.952506239	0.1	0.13420835	1	0.992583053	0.5	0.30583356	0.1	0.126183443	0.5	0.933635027	1	0.277828983	0.5	0.428283
0.15	0.095648625	0.2	0.125178825	0.9	1.108612413	1	0.712930833	0.15	0.074726913	0.1	0.076164447	1	1.108382824	0.15	0.196406212	0.1	0.12426348	0.2	0.145691393	1	1.104775394	0.99	0.220098818	0.15	0.142074307	0.1	0.126361874	1	0.927854478	0.99	0.44250652	0.1	0.131113666	0.2	0.136966972	0.15	0.135884262	0.15	0.988839252	0.1	0.197665491	0.1	0.105868857	0.9	0.973554405	0.99	0.228463261	0.1	0.143434
1	0.284109409	0.05	0.063234636	0.15	0.08285888	0.15	0.086677682	1	0.396918027	0.15	0.209602352	1	1.263070065	1	1.364497533	1	1.039471923	0.1	0.056586424	1	1.258959178	0.15	0.039260304	1	0.527667528	0.15	0.155276537	1	0.927304417	0.15	0.115177601	1	0.989145147	0.1	0.133768102	0.2	0.136263359	1	0.992448729	1	0.931995822	0.15	0.170355704	0.15	0.153057028	0.15	0.05151175	1	0.957576
0.05	0.080340716	0.1	0.136969267	1	0.839411813	1	0.453801043	0.05	0.072503224	0.1	0.119596886	0.5	0.530461787	0.15	0.19049017	0.5	0.485630587	1	0.678115707	0.5	0.528735304	1	0.272754038	0.05	0.141965819	0.1	0.135959211	0.5	0.666728744	1	0.454040766	0.5	0.48745745	1	0.84278264	0.49	0.380417096	0.1	0.988106882	0.5	0.327417604	0.1	0.127591489	1	0.960406794	1	0.285889359	0.5	0.446465
0.1	0.05685662	0.5	0.704444769	0.5	0.638739378	0.1	0.063890676	0.1	0.051310076	0.1	0.133404063	0.2	0.106322864	0.1	0.29703553	1	0.983139813	1	0.963206045	0.2	0.105976817	0.15	0.038077726	0.1	0.141844889	0.1	0.142829921	0.2	0.195304242	0.15	0.115073588	1	0.993169656	1	0.952416131	1	0.962445143	1	0.990064217	1	0.951005091	0.1	0.143000445	0.5	0.878592122	0.15	0.051535774	1	1.10303
0.15	0.157265253	1	0.755033262	0.2	0.294043431	1	0.130882105	0.15	0.141923528	0.1	0.085095817	1	0.463047436	1	1.914891963	0.2	0.331231761	1	1.062961496	1	0.46203598	0.1	0.059375439	0.15	0.143516063	0.1	0.129040054	1	0.822121847	0.1	0.118458977	0.2	0.151929364	1	0.947046011	1	0.758328907	1	0.99204238	0.2	0.204134202	0.1	0.111944863	0.2	0.317428281	0.1	0.057840475	0.2	0.26742
0.2	0.151078213	0.1	0.079526761	1	0.893495772	1	0.366916871	0.2	0.136340055	0.99	0.741696788	1	0.950540833	0.5	0.688184773	0.15	0.152842201	0.1	0.178738707	1	0.947447128	1	0.382774246	0.2	0.144233178	0.99	0.935572717	1	0.923351998	1	0.470258851	0.15	0.132921356	0.1	0.141420006	0.05	0.122121343	1	0.992166889	0.15	0.199167894	0.99	0.861156866	1	0.964606549	1	0.321774467	0.15	0.181818
0.49	0.521867409	0.1	0.121812763	1	0.650436934	1	0.348434744	0.49	0.470957588	0.2	0.200119484	0.05	0.052330633	0.5	0.471783384	1	1.00464259	0.5	0.638929093	0.05	0.052160314	0.5	0.189367382	0.49	0.530577437	0.2	0.151525995	0.05	0.193065239	0.5	0.275974896	1	0.982618077	0.5	0.602355335	1	0.856593955	1	0.992360502	1	0.922308233	0.2	0.165628187	1	0.684061928	0.5	0.171983529	1	0.949495
0.5	0.470550798	1	1.398156682	1	1.017102139	1	0.505963975	0.5	0.424647076	1	0.882610272	0.9	0.950386127	1	1.421724999	1	0.995997167	0.9	1.205253656	0.9	0.947292926	0.5	0.09430638	0.5	0.498115494	1	0.990429567	0.9	0.924598596	0.5	0.135422116	1	0.993505802	0.9	0.952209291	1	0.642878893	0.3	0.992204522	1	0.952557197	1	0.956773792	1	0.972727931	0.5	0.092360592	1	1.09091
0.2	0.286359692	0.1	0.069140135	0.5	0.497960497	0.3	0.279437612	0.2	0.258424396	0.1	0.089147472	0.99	1.060052708	1	0.489928567	0.1	0.127338386	0.1	0.100970981	0.99	1.056602578	1	0.28419343	0.2	0.199403359	0.1	0.129577315	0.99	0.931058376	1	0.457928293	0.1	0.13052463	0.1	0.135125195	0.05	0.120661221	0.1	0.989211419	0.1	0.196860788	0.1	0.113173852	0.5	0.478718567	1	0.299373819	0.1	0.111111
0.2	0.125202554	0.1	0.091738784	0.5	0.356859701	0.1	0.056439559	0.2	0.112988647	1	1.010372148	1	0.947979201	1	1.416808273	0.2	0.144490144	0.1	0.105051212	1	0.944893833	1	0.097933482	0.2	0.142431743	1	0.993392579	1	0.924428321	1	0.172717937	0.2	0.131457932	0.1	0.135630945	0.2	0.253948176	0.2	0.988825649	0.2	0.198138713	1	0.970563712	0.5	0.40681871	1	0.105187208	0.2	0.157576
0.2	0.176255398	0.15	0.200527131	1	1.018829373	0.2	0.084820376	0.2	0.159061125	0.15	0.16805025	1	0.982831878	0.15	0.37001392	0.19	0.205486147	0.1	0.223587448	1	0.979633076	1	0.283210609	0.2	0.145874204	0.15	0.143889007	1	0.922367373	1	0.457710364	0.19	0.141874059	0.1	0.194380566	0.49	0.361565848	0.5	0.992063733	0.19	0.202288148	0.15	0.148635314	1	0.972461289	1	0.298498692	0.19	0.238384
0.15	0.092746027	0.1	0.056770983	0.1	0.115554965	0.5	0.24809574	0.15	0.083698358	0.2	0.207833377	1	1.000360919	0.5	1.330078516	0.1	0.113235659	0.15	0.150169271	1	0.997105066	0.15	0.101816504	0.15	0.14202978	0.2	0.15655553	1	0.926856524	0.15	0.122334061	0.1	0.130960618	0.15	0.137072024	0.5	0.427790805	0.15	0.988425228	0.1	0.197304412	0.2	0.1669876	0.1	0.153993647	0.15	0.07653739	0.1	0.135354
1	1.153498552	1	0.935027855	0.2	0.155324167	0.15	0.0808189	1	1.040971111	0.15	0.12577091	0.2	0.168701174	0.5	0.698822305	1	0.982117395	0.1	0.520176089	0.2	0.168152106	0.5	0.265873904	1	0.998583549	0.15	0.136876273	0.2	0.198708845	0.5	0.453746189	1	0.992596618	0.1	0.45601811	0.2	0.194976848	1	0.992242342	1	0.94916343	0.15	0.129900871	0.2	0.161915241	0.5	0.283520412	1	1.07071
0.1	0.075631124	0.2	0.19391424	1	1.057292368	1	0.352332404	0.1	0.068253068	1	0.462681203	0.15	0.113912487	1	1.60126925	1	0.938196565	0.15	0.122604577	0.15	0.113541739	0.5	0.13968996	0.1	0.141933718	1	0.80472184	0.15	0.19549543	0.5	0.303774899	1	0.97437167	0.15	0.13605175	0.2	0.164102366	0.2	0.987152931	1	0.909208368	1	0.79288883	1	0.97349664	0.5	0.168241198	1	0.888889
0.1	0.294246577	1	0.933086864	0.5	0.947519263	0.2	0.051272214	0.1	0.286818571	0.1	0.075160225	1	1.132239739	0.2	0.419652532	1	1.004771244	0.15	0.220320479	1	1.128554663	1	0.320083139	0.1	0.251763595	0.1	0.127392766	1	0.932840508	1	0.461282077	1	0.693757502	0.15	0.162338725	0.15	0.145856051	0.5	0.991558399	1	0.925900804	0.1	0.108549056	0.5	0.90871005	1	0.310476483	1	1.04663
1	0.342327693	1	0.849384992	0.1	0.100911356	0.5	0.187812908	1	0.478252491	0.1	0.151862996	0.5	0.747849546	0.05	0.175428246	0.15	0.122299506	0.1	0.123024045	0.5	0.745415536	0.2	0.083885767	1	0.685902941	0.1	0.141061611	0.5	0.858739185	0.2	0.12426566	0.15	0.130768699	0.1	0.135194383	1	0.950471929	1	0.992320794	0.15	0.197097506	0.1	0.140040359	0.1	0.153805232	0.2	0.080918567	0.15	0.123232
1	0.82357455	0.2	0.210510523	0.1	0.254051644	1	0.38691527	1	0.743232241	0.15	0.090939485	0.5	0.772338126	0.2	0.34530155	0.5	0.83692627	0.5	0.317603642	0.5	0.769824414	0.05	0.035066947	1	0.95180064	0.15	0.130895615	0.5	0.892245578	0.05	0.115159412	0.5	0.50063976	0.5	0.280857511	0.1	0.118696574	0.15	0.989679196	0.5	0.638795374	0.15	0.115791081	0.1	0.23091102	0.05	0.05201358	0.5	0.583838
0.1	0.078755846	0.5	0.430452786	0.5	0.486053937	0.15	0.115978113	0.1	0.071072964	0.1	0.085308557	0.99	0.352753336	1	1.539672782	0.99	0.835831946	0.15	0.111021392	0.99	0.3519828	0.2	0.069023497	0.1	0.141970139	0.1	0.129386799	0.99	0.875628759	0.2	0.126013049	0.99	0.781027546	0.15	0.135350048	0.1	0.262840072	1	0.992404618	0.99	0.839471111	0.1	0.112876283	0.5	0.512504932	0.2	0.067894932	0.99	0.787879
0.45	0.484476328	0.5	0.448329189	0.1	0.138905122	1	0.473852753	0.45	0.437214126	1	0.432740081	0.2	0.152283068	0.49	0.225639981	0.5	0.43105952	0.1	0.160583145	0.2	0.151950429	1	0.307770412	0.45	0.510619954	1	0.472800495	0.2	0.194974818	1	0.458857045	0.5	0.491431327	0.1	0.136155739	1	0.741370162	0.2	0.988465391	0.5	0.395446307	1	0.444997516	0.1	0.15499125	1	0.299982939	0.5	0.488889
0.2	0.237162666	1	0.715757259	1	0.770243889	0.2	0.074930757	0.2	0.214026695	1	0.983041077	0.2	0.155113868	0.2	0.416049371	0.1	0.118959129	0.2	0.123109997	0.2	0.154609022	0.49	0.107981244	0.2	0.156877065	1	0.993204888	0.2	0.198694772	0.49	0.123075535	0.1	0.130444433	0.2	0.136001957	1	0.37636532	0.5	0.991602959	0.1	0.196662887	1	0.969199661	1	0.903329762	0.49	0.079101365	0.1	0.0949495
1	0.246349563	0.15	0.106952178	0.1	0.478190513	0.5	0.194637478	1	0.229290173	0.1	0.082615193	0.5	0.506701427	1	1.618932458	1	0.958505033	1	0.981948026	0.5	0.405257594	0.2	0.083165519	1	0.418491943	0.1	0.128299348	0.5	0.349275446	0.2	0.141249751	1	0.969565067	1	0.944546259	0.1	0.131650503	1	0.99248631	1	0.909959277	0.1	0.109988705	0.1	0.486771972	0.2	0.083433363	1	0.949495
1	1.045620518	0.1	0.080561862	0.1	0.091856799	1	0.703851918	1	0.94361692	1	1.027738955	1	0.892316236	1	1.658308258	0.15	0.151691137	1	0.667872525	1	0.889412033	1	0.222405379	1	0.997726958	1	0.993527558	1	0.919724482	1	0.46185909	0.15	0.134551409	1	0.818969851	0.45	0.39243795	1	0.992396028	0.15	0.199565718	1	0.971605783	0.1	0.152968423	1	0.285346256	0.15	0.189899
0.5	0.501067469	0.1	0.165381515	0.1	0.11962093	1	0.465647265	0.5	0.452186749	1	0.907858327	1	0.655906304	1	1.323971916	0.15	0.064488436	0.1	0.104028105	1	0.653771539	1	0.33148486	0.5	0.51661603	1	0.989682027	1	0.85078139	1	0.461464065	0.15	0.130080401	0.1	0.135083115	0.2	0.187011096	0.1	0.986465872	0.15	0.196056724	1	0.958565992	0.1	0.153903948	1	0.301618633	0.15	0.0525253
0.15	0.149780087	0.2	0.163033112	0.2	0.192047177	0.1	0.043441477	0.15	0.114307981	0.8	0.772985624	0.99	0.658156944	0.5	0.418028278	0.5	0.863605974	0.2	0.121081725	0.99	0.656014854	1	0.264653235	0.15	0.143123564	0.8	0.948346153	0.99	0.818750298	1	0.445829718	0.5	0.506272598	0.2	0.13649371	1	0.418726349	1	0.992193896	0.5	0.677526749	0.8	0.902307843	0.2	0.161518669	1	0.276480225	0.5	0.60202
1	1.01416001	0.15	0.145336042	0.5	0.877093906	1	0.351023648	1	0.808116658	1	1.00912351	0.05	0.081654786	1	1.379694639	0.15	0.135458174	0.1	0.066368751	0.05	0.081302786	0.5	0.115028585	1	0.959723719	1	0.99414923	0.05	0.195233826	0.5	0.129362372	0.15	0.133597252	0.1	0.134078296	1	0.947848459	1	0.99244905	0.15	0.199247291	1	0.974558278	0.5	0.94509619	0.5	0.087887897	0.15	0.179798
0.5	0.61199001	0.2	0.129493819	0.5	0.30432422	1	0.552314671	0.5	0.552288444	0.2	0.110739758	0.5	0.592107211	0.5	1.093700528	0.5	0.471972091	1	0.98242076	0.5	0.590180093	1	0.275791839	0.5	0.646687703	0.2	0.134586087	0.5	0.764844776	1	0.455029077	0.5	0.494527494	1	0.945847454	0.5	0.425085335	1	0.992486803	0.5	0.499123748	0.2	0.124587091	0.5	0.335811367	1	0.288716783	0.5	0.509091
1	1.075186504	0.5	0.415031274	1	0.904615235	1	0.530682789	1	0.970298651	1	1.137357427	1	0.909163912	0.8	1.723438714	1	1.086780726	1	1.058377043	1	0.906204876	0.5	0.218623506	1	0.997348496	1	0.992522763	1	0.917224589	0.5	0.440500958	1	0.99119182	1	0.949794748	0.15	0.145470902	0.15	0.988878247	1	0.9394656	1	0.968003641	1	0.968018925	0.5	0.239654874	1	0.973737
1	0.949503255	0.2	0.174026027	1	0.43856575	0.15	0.090276934	1	0.800401204	0.2	0.36963849	0.2	0.190367019	0.49	1.341646084	0.5	0.488857157	0.1	0.107448687	0.2	0.189747436	0.8	0.344504007	1	0.952779242	0.2	0.197474446	0.2	0.200021972	0.8	0.463510278	0.5	0.497918299	0.1	0.13557418	1	0.929506189	1	0.992342502	0.5	0.571796121	0.2	0.188129511	1	0.467827936	0.8	0.310340653	0.5	0.559596
1	0.869726993	1	0.574940136	0.49	0.505019586	1	0.478999247	1	0.957936303	1	0.872968111	0.15	0.094638251	1	0.801534152	0.1	0.114248437	0.5	0.448967605	0.15	0.094431528	0.49	0.184312387	1	0.767576192	1	0.987785185	0.15	0.193496668	0.49	0.454241962	0.1	0.130328676	0.5	0.460874524	0.5	0.727398012	0.5	0.992059477	0.1	0.196668224	1	0.953185168	0.49	0.455458639	0.49	0.286010016	0.1	0.0787879
0.15	0.189403483	0.15	0.430287773	0.3	0.326189169	0.5	0.304000267	0.15	0.170926573	0.1	0.082348591	1	0.984885406	0.9	1.224909296	0.2	0.136921758	0.5	0.540842338	1	0.981679921	1	0.199674086	0.15	0.146719964	0.1	0.128282651	1	0.926644663	1	0.428364285	0.2	0.130882913	0.5	0.287472051	1	0.956498405	0.5	0.991645383	0.2	0.197234594	0.1	0.109782896	0.3	0.37226265	1	0.204730845	0.2	0.149495
1	1.065719108	0.1	0.079300224	0.5	0.341959253	0.5	0.249721332	1	0.96175483	0.1	0.071194382	0.5	0.492138134	1	1.272535555	0.2	0.108803834	0.1	0.127034897	0.5	0.490536382	0.9	0.244851272	1	0.997781146	0.1	0.122022603	0.5	0.581249962	0.9	0.447310308	0.2	0.130370169	0.1	0.136534331	1	0.903964812	1	0.992263218	0.2	0.196650939	0.1	0.097188661	0.5	0.405252585	0.9	0.269179111	0.2	0.10101
1	1.150527844	1	0.858639046	1	0.963476081	1	0.406433772	1	1.152974074	1	0.944837211	0.5	0.377144532	0.02	0.1618835	0.5	0.463738435	0.95	0.830310326	0.5	0.375917048	1	0.254371446	1	0.998773112	1	0.992727093	0.5	0.286063627	1	0.449622414	0.5	0.483724849	0.95	0.941634378	1	0.734987749	1	0.992459195	0.5	0.297928235	1	0.966574078	1	0.970098571	1	0.274963121	0.5	0.422222
1	1.159729631	0.1	0.127713663	0.1	0.089397101	1	0.540148235	1	1.046594328	0.99	0.935004246	0.19	0.13633059	0.99	1.59144099	1	0.997646569	0.1	0.336060983	0.19	0.135886878	0.02	0.032359442	1	0.998621294	0.99	0.991406471	0.19	0.196303594	0.02	0.114131666	1	0.985982805	0.1	0.285965038	0.15	0.223443065	1	0.99244527	1	0.924468144	0.99	0.9631034	0.1	0.152977627	0.02	0.050612426	1	0.89697
0.1	0.115866872	0.05	0.05315597	0.5	0.540584671	1	0.586360085	0.1	0.104563691	0.1	0.106052575	0.15	0.130353192	1	1.615053176	1	0.911603329	0.5	0.47948019	0.15	0.129928934	0.99	0.318118535	0.1	0.142282134	0.1	0.133592285	0.15	0.19606701	0.99	0.460401881	1	0.992190225	0.5	0.465447442	1	0.96022489	0.15	0.991494977	1	0.945467815	0.1	0.12230336	0.5	0.494460446	0.99	0.304488122	1	1.04242
0.1	0.078287435	0.2	0.210141955	1	1.054574766	0.15	0.193554315	0.1	0.05412443	0.35	0.331661652	0.9	1.059260474	1	0.732406967	0.2	0.143809154	0.2	0.238172884	0.9	1.055812922	1	0.322838455	0.1	0.142029638	0.35	0.412403238	0.9	0.924304043	1	0.461871261	0.2	0.131524814	0.2	0.214551685	1	0.928543621	1	0.992612202	0.2	0.198253961	0.35	0.368910588	1	0.973443469	1	0.313114736	0.2	0.163636
0.1	0.084414437	1	0.91357043	0.99	1.104274355	1	0.703105706	0.1	0.076179541	1	1.071905716	0.19	0.212007139	1	1.979533371	0.1	0.069165423	0.15	0.133951068	0.19	0.211317124	1	0.086615951	0.1	0.141983723	1	0.994299215	0.19	0.202855495	1	0.126563968	0.1	0.129712838	0.15	0.13726242	1	0.922280254	1	0.992309439	0.1	0.196210638	1	0.976000426	0.99	0.973154497	1	0.083817448	0.1	0.0565657
0.15	0.195595051	0.15	0.114108712	1	1.139937227	1	0.31772013	0.15	0.22899	0.5	0.423546235	1	0.869502881	0.5	0.84943001	1	1.132900119	0.2	0.135066375	1	0.866672929	1	0.395695637	0.15	0.142987948	0.5	0.482789848	1	0.916149499	1	0.473971601	1	0.915022585	0.2	0.136366752	0.1	0.129790246	0.15	0.988835404	1	0.882800952	0.5	0.452207684	1	0.973349477	1	0.326218426	1	0.822222
0.1	0.153175037	0.9	0.899364591	0.9	0.738385492	0.15	0.087818423	0.1	0.138232326	1	0.956602578	0.1	0.115533454	0.2	0.389268163	1	0.941955535	1	1.081956986	0.1	0.11515743	0.5	0.169795445	0.1	0.143043167	1	0.992413734	0.1	0.195864171	0.5	0.381033927	1	0.993115321	1	0.955200824	0.15	0.137123031	0.1	0.987891043	1	0.949988842	1	0.966049444	0.9	0.881419706	0.5	0.189811862	1	1.05657
0.1	0.15992608	0.2	0.073168902	0.5	0.481763031	0.1	0.048629011	0.1	0.12205112	1	1.19456783	1	0.470562827	0.5	1.11997008	1	0.989176762	0.1	0.063172352	1	0.469031296	0.2	0.107114682	0.1	0.144316078	1	0.993626241	1	0.541703305	0.2	0.125082364	1	0.984437463	0.1	0.134154262	0.1	0.133940166	1	0.992539044	1	0.922141246	1	0.972188449	0.5	0.492175973	0.2	0.081356409	1	0.937374
0.1	0.113926871	0.5	0.400658781	1	0.960480491	1	0.619087101	0.1	0.102812943	1	0.888888889	0.15	0.089803205	0.5	0.733188164	0.1	0.152114411	0.2	0.199100252	0.15	0.089510924	0.5	0.223874616	0.1	0.142194263	1	0.969793397	0.15	0.19508541	0.5	0.441791494	0.1	0.131787435	0.2	0.138207421	0.1	0.195214855	1	0.988223238	0.1	0.19855235	1	0.93761763	1	0.966371734	0.5	0.248650257	0.1	0.165657
0.99	0.863966457	0.05	0.094773137	1	0.833425604	1	0.064367958	0.99	0.688437405	0.5	0.435940189	0.1	0.101215781	1	2.163700404	0.5	0.959505108	1	0.64354606	0.1	0.100886356	0.5	0.187487051	0.99	0.879434911	0.5	0.485190864	0.1	0.194950148	0.5	0.281565318	0.5	0.557853316	1	0.820724816	0.1	0.136590389	1	0.992363354	0.5	0.789832653	0.5	0.45781692	1	0.957329686	0.5	0.173496587	0.5	0.676768
0.05	0.104115569	1	1.000411218	1	0.968914009	1	0.426037137	0.05	0.058598757	0.2	0.148722898	0.2	0.139913125	0.8	1.511390863	0.9	0.977358766	0.5	0.403586118	0.2	0.139457752	1	0.2972444	0.05	0.141886374	0.2	0.140502829	0.2	0.196448109	1	0.490277922	0.9	0.990776648	0.5	0.439896324	0.99	0.398874217	0.99	0.992355107	0.9	0.967081378	0.2	0.139081791	1	0.969030967	1	0.2970141	0.9	0.909666
0.2	0.189876635	0.1	0.166432063	0.2	0.302663208	0.99	0.354313714	0.2	0.171353567	1	0.455835644	0.8	0.518467784	1	1.582734944	0.1	0.14941502	0.5	0.457485285	0.8	0.517112405	0.8	0.302117044	0.2	0.14491637	1	0.830885956	0.8	0.911532481	0.8	0.459742372	0.1	0.133343361	0.5	0.472760022	0.2	0.190025007	0.15	0.988093151	0.1	0.199342023	1	0.815655237	0.2	0.331198979	0.8	0.305540359	0.1	0.20404
1	1.046298666	1	0.914917535	0.99	1.207106048	0.15	0.063200993	1	0.944228913	1	0.940573734	1	0.997608544	0.99	1.831240849	0.1	0.08472878	0.5	0.558536847	1	0.994361649	1	0.316378254	1	0.996976337	1	0.99193278	1	0.927052875	1	0.46117856	0.1	0.130539803	0.5	0.460258621	1	0.944265741	1	0.992366365	0.1	0.196406924	1	0.964168125	0.99	0.973301262	1	0.310811717	0.1	0.105707
0.1	0.094982015	1	0.820103139	1	0.948549779	1	0.43907776	0.1	0.07568485	0.05	0.049010154	0.75	0.373225385	0.5	0.674966075	0.1	0.124412383	0.2	0.109025721	0.75	0.372010656	0.99	0.251571838	0.1	0.141964677	0.05	0.118186064	0.75	0.300994409	0.99	0.468186709	0.1	0.130437877	0.2	0.142431579	1	0.962391876	0.15	0.987781668	0.1	0.196724733	0.05	0.088656877	1	0.970668182	0.99	0.286486704	0.1	0.0888889
1	1.109209958	0.1	0.107203136	1	1.48360954	0.15	0.061297287	1	1.001003009	0.9	0.886356038	0.2	0.151054431	1	1.679468786	0.2	0.390914494	1	0.97816009	0.2	0.150562797	0.5	0.134921257	1	0.998237754	0.9	0.990858029	0.2	0.197065279	0.5	0.248442236	0.2	0.246059076	1	0.944047644	0.15	0.158848451	0.1	0.989083598	0.2	0.215807937	0.9	0.957852173	1	0.974960446	0.5	0.150831631	0.2	0.316527
0.15	0.213327743	1	1.160965123	1	0.723842885	0.1	0.095582214	0.15	0.192516945	0.99	0.948859533	0.15	0.099311501	0.2	0.646145691	0.1	0.200984156	0.1	0.104384654	0.15	0.098988274	1	0.335714709	0.15	0.147870974	0.99	0.992908841	0.15	0.194766115	1	0.462759843	0.1	0.154489406	0.1	0.135521202	0.15	0.149656971	1	0.992508378	0.1	0.204994964	0.99	0.967220269	1	0.835392244	1	0.313760942	0.1	0.256566
0.2	0.207481441	1	1.055987873	1	1.280783293	1	0.61618761	0.2	0.187240968	0.1	0.097127203	1	1.328808447	0.95	1.242171274	0.15	0.161411582	1	1.043251369	1	1.324483603	0.2	0.184371337	0.2	0.14925043	0.1	0.132314829	1	0.929330292	0.2	0.215161665	0.15	0.131965267	1	0.617448898	1	0.743126676	0.5	0.991845024	0.15	0.19875349	0.1	0.119479988	1	0.973990444	0.2	0.159319053	0.15	0.181818
0.1	0.123261485	0.05	0.080242827	0.2	0.315020551	0.5	0.22144901	0.1	0.111236937	1	1.000334336	0.5	0.264359489	1	1.399595612	0.1	0.477432412	0.5	0.508406047	0.5	0.263499083	0.95	0.248301827	0.1	0.142871235	1	0.993080427	0.5	0.217052571	0.95	0.452098988	0.1	0.512843229	0.5	0.469273785	0.1	0.134186276	0.5	0.989966949	0.1	0.319310858	1	0.969179949	0.2	0.347232461	0.95	0.267545015	0.1	0.527923
0.15	0.17029805	0.2	0.267915028	0.1	0.252117086	0.5	0.151813826	0.15	0.153684935	1	1.211050519	0.99	0.814688965	1	1.918587174	0.15	0.125976001	0.1	0.104941156	0.99	0.812037414	1	0.279769912	0.15	0.143807244	1	0.993776202	0.99	0.89223358	1	0.457515382	0.15	0.130750565	0.1	0.135272305	0.1	0.143111089	1	0.992345167	0.15	0.197017143	1	0.972828419	0.1	0.234669289	1	0.297200392	0.15	0.125253
1	1.034596801	1	0.888751993	0.15	0.070630362	1	0.457492823	1	0.930589252	1	1.0803867	1	0.831987195	1	1.383853052	0.15	0.175334727	1	1.065764228	1	0.829279344	1	0.259047413	1	0.650515877	1	0.993669132	1	0.907978713	1	0.475988862	0.15	0.133205051	1	0.950170134	0.1	0.130973186	1	0.990843588	0.15	0.199361545	1	0.972343899	0.15	0.151747852	1	0.283013194	0.15	0.185859
0.1	0.115064015	1	0.770497333	0.5	0.372218594	1	0.157652713	0.1	0.103839156	0.2	0.159427778	1	0.823399421	1	0.95690073	0.1	0.160582959	1	1.008818728	1	0.820719521	1	0.190110687	0.1	0.142238673	0.2	0.142271029	1	0.901762609	1	0.448846374	0.1	0.130868518	1	0.953037392	1	0.950372465	1	0.992464164	0.1	0.198725348	0.2	0.143287561	0.5	0.445518795	1	0.271069234	0.1	0.0928384
0.1	0.155800759	0.15	0.103665142	1	0.539203101	1	0.455910684	0.1	0.1406019	0.15	0.122701438	0.2	0.131126493	0.9	2.253313613	0.5	0.490024616	0.15	0.205615017	0.2	0.130699718	1	0.129200623	0.1	0.143412991	0.15	0.136429989	0.2	0.196033676	1	0.411849365	0.5	0.482777271	0.15	0.152756045	1	0.961633317	0.15	0.989436973	0.5	0.318833471	0.15	0.128393844	1	0.575271787	1	0.206708654	0.5	0.468687
0.15	0.090624102	0.2	0.192213609	1	1.375441461	0.15	0.119065722	0.15	0.081783434	0.1	0.116642368	0.15	0.21366749	1	0.989223667	0.15	0.131610714	0.1	0.095149473	0.15	0.212972071	0.9	0.450422497	0.15	0.142052853	0.1	0.135587435	0.15	0.203167337	0.9	0.495936998	0.15	0.131322566	0.1	0.135074232	1	0.822893209	0.5	0.99235555	0.15	0.196306695	0.1	0.126865484	1	0.975426903	0.9	0.322294414	0.15	0.155302
0.1	0.100025734	0.5	0.403225649	0.2	0.240364033	0.5	0.428002163	0.1	0.084318529	1	1.095356244	0.5	0.391340999	1	1.205176639	0.1	0.179835931	0.1	0.069145808	0.5	0.39006731	1	0.252959114	0.1	0.142055082	1	0.993776337	0.5	0.337145006	1	0.467898218	0.1	0.131018601	0.1	0.134304988	0.8	0.835747648	0.5	0.991685469	0.1	0.200616227	1	0.972753257	0.2	0.214497434	1	0.283735809	0.1	0.242424
1	0.587517	0.15	0.205463973	1	0.99556511	0.5	0.224872032	1	0.530202853	0.5	1.050991358	0.15	0.21366749	0.2	0.389441417	0.2	0.131732152	0.1	0.184961694	0.15	0.212972071	1	0.223874616	1	0.635858203	0.5	0.983040903	0.15	0.205190661	1	0.442753565	0.2	0.131225921	0.1	0.144610932	1	0.939712725	1	0.992477841	0.2	0.197709444	0.5	0.955245477	1	0.971938824	1	0.245509249	0.2	0.163636
1	0.990177452	0.2	0.277357547	0.1	0.067242667	1	0.515267854	1	0.965181258	0.5	0.708082289	0.2	0.130302265	0.49	0.538546858	1	1.046135336	0.15	0.178074147	0.2	0.129878173	0.2	0.107162356	1	0.997861584	0.5	0.878617762	0.2	0.196385419	0.2	0.12845178	1	0.988592716	0.15	0.140510922	1	0.951122018	0.2	0.989652212	1	0.931587219	0.5	0.808603304	0.1	0.151952871	0.2	0.084458047	1	0.892929
0.1	0.092060473	0.5	0.439421847	0.5	0.741257774	0.2	0.135038788	0.1	0.092256211	0.99	0.380596119	0.15	0.132369899	1	2.474710955	1	0.960706815	0.2	0.142632472	0.15	0.131939077	0.49	0.107651957	0.1	0.142110925	0.99	0.827838111	0.15	0.197501444	0.49	0.172487493	1	0.958711573	0.2	0.136733822	0.2	0.242005926	0.05	0.98773307	1	0.902757417	0.99	0.785784019	0.5	0.789697887	0.49	0.114269688	1	0.854545
0.1	0.103491824	0.5	0.583639809	1	0.559576947	0.05	0.056450554	0.1	0.093395869	0.2	0.226920611	0.2	0.225778284	0.5	0.904412584	0.1	0.128755115	1	1.032824401	0.2	0.225043449	1	0.339970345	0.1	0.142106482	0.2	0.144361767	0.2	0.204228548	1	0.536282557	0.1	0.130744424	1	0.949626882	1	0.820575553	0.2	0.989261372	0.1	0.19703776	0.2	0.136682916	1	0.548003649	1	0.313138984	0.1	0.125253
0.1	0.059523402	0.1	0.094126247	0.5	0.52256789	0.2	0.111113598	0.1	0.053716706	0.2	0.15193171	0.05	0.096576112	1	2.102679346	0.2	0.14835639	0.05	0.058333141	0.05	0.096261788	0.5	0.180786098	0.1	0.141894648	0.2	0.141221388	0.05	0.194708305	0.5	0.402720808	0.2	0.132178834	0.05	0.133170304	1	0.956368523	1	0.992368195	0.2	0.198758606	0.2	0.139688368	0.5	0.492824639	0.5	0.209398495	0.2	0.187879
1	1.181069839	0.5	0.442471586	0.2	0.226706263	1	0.495446902	1	1.065852731	0.1	0.046066826	0.3	0.364885495	0.2	0.256378134	0.1	0.066523819	0.1	0.103608379	0.3	0.36369791	1	0.420311703	1	0.998685442	0.1	0.118352824	0.3	0.287078067	1	0.485001702	0.1	0.130126085	0.1	0.135063477	0.02	0.13717719	0.49	0.989193506	0.1	0.196181615	0.1	0.089357298	0.2	0.171628515	1	0.328533838	0.1	0.0724848
0.15	0.165540579	0.1	0.164779246	1	0.8174532	0.49	0.183484172	0.15	0.149391571	0.5	0.336003682	0.1	0.155409244	1	1.495128915	1	0.930831291	1	0.939723318	0.1	0.154903437	0.2	0.051248294	0.15	0.150120765	0.5	0.409978681	0.1	0.197407892	0.2	0.116457111	1	0.992283558	1	0.950180425	0.99	0.912715893	0.2	0.990120087	1	0.945628664	0.5	0.374300744	1	0.951412177	0.2	0.052639458	1	1.05455
1	1.172462232	1	0.942200355	0.5	0.437999682	0.2	0.133879338	1	1.058084824	1	0.84382084	1	0.478895986	1	1.556422465	1	0.910817201	0.2	0.342955414	1	0.477337334	1	0.298866388	1	0.998114073	1	0.988122696	1	0.528759505	1	0.459273398	1	0.991832812	0.2	0.327945251	0.1	0.152571432	1	0.992417996	1	0.942605647	1	0.945430903	0.5	0.469385498	1	0.304734485	1	0.99798
0.8	0.976846819	0.5	0.379611884	1	0.950321389	1	0.520951647	0.8	0.763176126	1	0.718590228	0.15	0.125871622	1	1.901171879	0.1	0.123267945	0.15	0.145744157	0.15	0.12546195	1	0.311118563	0.8	0.951136879	1	0.902753166	0.15	0.195875746	1	0.460492448	0.1	0.130714289	0.15	0.137577566	0.35	0.35919829	1	0.992435378	0.1	0.197004456	1	0.801312282	1	0.971148366	1	0.308617843	0.1	0.113131
1	1.311633413	1	1.119602613	0.2	0.179339622	1	0.533622273	1	1.001002004	0.99	0.631997688	1	0.729497683	0.5	0.802597968	0.5	0.43937732	0.15	0.165703699	1	0.727123402	1	0.380031692	1	0.999031006	0.99	0.750057963	1	0.882899806	1	0.469529928	0.5	0.478536758	0.15	0.136069332	1	0.957023441	1	0.992233468	0.5	0.272285767	0.99	0.70056823	0.2	0.159516534	1	0.330356469	0.5	0.40404
0.2	0.111047434	0.2	0.22491913	0.5	0.640993983	1	0.426037137	0.2	0.11447245	0.05	0.069562506	1	0.707891198	0.5	0.727724736	0.5	0.382211314	0.1	0.102775275	1	0.70558724	0.5	0.220850391	0.2	0.142357511	0.05	0.129513458	1	0.833249847	0.5	0.347093285	0.5	0.229737023	0.1	0.13553564	0.5	0.415689253	0.5	0.989891164	0.5	0.207240961	0.05	0.113754175	0.5	0.671433304	0.5	0.195061343	0.5	0.410747
1	1.352335888	0.15	0.246550194	1	1.318308539	0.5	0.134516125	1	1.220411234	0.2	0.076491631	0.85	0.784710783	0.2	0.230519319	0.1	0.135673434	1	0.935468942	0.85	0.781328026	0.5	0.20024757	1	0.998503933	0.2	0.127349252	0.85	0.929675586	0.5	0.287441808	0.1	0.130874121	1	0.789709245	1	0.943955135	1	0.992350243	0.1	0.197345811	0.2	0.108151479	1	0.971704144	0.5	0.176817757	0.1	0.125253
0.2	0.341485511	1	0.826616945	1	0.848589216	1	0.443967993	0.2	0.339159211	0.1	0.097500992	0.2	0.185244367	0.1	0.543735951	0.95	1.005360884	0.1	0.094722919	0.2	0.184641456	0.2	0.046079288	0.2	0.192673484	0.1	0.13230516	0.2	0.19880731	0.2	0.116146913	0.95	0.996242257	0.1	0.135237548	1	0.950531476	0.5	0.992201892	0.95	0.989035979	0.1	0.119553547	1	0.939890651	0.2	0.05270139	0.95	1.01612
1	1.01171585	1	1.270805509	1	0.825005778	0.5	0.351938766	1	0.913019761	0.1	0.1284376	0.1	0.164149143	0.2	0.194018496	0.1	0.46990724	0.1	0.089876162	0.1	0.16361489	0.1	0.054314942	1	0.994672105	0.1	0.137275981	0.1	0.200095026	0.1	0.117683444	0.1	0.304138687	0.1	0.134885374	1	0.946402004	0.8	0.992502949	0.1	0.244400781	0.1	0.130723138	1	0.939712153	0.1	0.05566145	0.1	0.373737
0.1	0.106678333	0.2	0.144427666	0.5	0.472993423	0.8	0.554580416	0.1	0.096271524	0.5	0.438779121	1	1.203463569	1	1.342180854	0.5	0.488753168	1	0.854495138	1	1.199546682	0.2	0.072190632	0.1	0.142169637	0.5	0.481149338	1	0.933056741	0.2	0.120686548	0.5	0.488711321	1	0.88941596	0.5	0.538426694	0.49	0.992354408	0.5	0.329756054	0.5	0.455118805	0.5	0.478600451	0.2	0.066211374	0.5	0.440404
0.1	0.071426416	0.19	0.142374859	0.2	0.217493228	0.49	0.431724457	0.1	0.078670615	1	0.90672016	0.2	0.209130794	0.5	0.241089724	0.2	0.166662559	0.2	0.132425518	0.2	0.20845014	1	0.268293081	0.1	0.141850933	1	0.987314905	0.2	0.204355859	1	0.456055873	0.2	0.139992471	0.2	0.136270591	0.2	0.137342086	1	0.989934193	0.2	0.201745287	1	0.956095439	0.2	0.226101953	1	0.289178917	0.2	0.262626
1	1.057288085	0.1	0.136869213	1	0.970908382	1	0.382428155	1	0.867790873	0.2	0.233551557	0.15	0.117507503	1	1.829888492	0.15	0.128526569	0.1	0.11454688	0.15	0.117125054	0.5	0.048192242	1	0.993786205	0.2	0.172148758	0.15	0.195790168	0.5	0.116788234	0.15	0.130825453	0.1	0.135465893	1	0.794262053	0.9	0.992366692	0.15	0.197305391	0.2	0.189333772	1	0.968372376	0.5	0.054031727	0.15	0.123232
0.99	0.976321251	1	1.079778751	0.5	0.224495227	0.9	0.39416006	0.99	0.881078017	0.15	0.109332182	1	0.78874162	0.1	0.164741357	0.2	0.148767216	0.5	0.648822375	1	0.78617452	1	0.365782614	0.99	0.993118696	0.15	0.130248851	1	0.905186314	1	0.46680921	0.2	0.131498701	0.5	0.780863379	1	0.943830899	1	0.992348118	0.2	0.198214614	0.15	0.114821145	0.5	0.190051453	1	0.324067441	0.2	0.165657
0.1	0.103363253	1	0.763944761	1	1.176049496	1	0.409485578	0.1	0.09327984	1	0.811034041	0.5	0.274403664	0.5	1.208398859	1	0.970836066	0.9	1.023233492	0.5	0.273510568	0.1	0.032930708	0.1	0.142130328	1	0.982356229	0.5	0.223540863	0.1	0.114231772	1	0.993526848	0.9	0.948143316	0.05	0.122375215	0.02	0.98739271	1	0.9531502	1	0.928803217	1	0.972750377	0.1	0.050729784	1	1.10909
0.35	0.543853345	1	0.867196287	0.1	0.078900263	0.02	0.052092029	0.35	0.3867781	0.5	0.579931213	0.1	0.165076102	0.5	1.793850019	0.1	0.077978013	0.1	0.063039446	0.1	0.164538832	0.5	0.241550945	0.35	0.473053885	0.5	0.605644245	0.1	0.197955081	0.5	0.44993365	0.1	0.129876565	0.1	0.134146565	0.9	0.94722979	0.99	0.99243376	0.1	0.19629983	0.5	0.565432927	0.1	0.152057368	0.5	0.262287035	0.1	0.0707071
1	1.311633413	0.5	0.557722104	1	1.084458988	0.99	0.512105246	1	1.001002004	0.1	0.147588834	1	0.630791206	0.1	0.2511564	0.2	0.172011379	0.15	0.087059963	1	0.628738183	0.5	0.358578762	1	0.999029858	0.1	0.142517493	1	0.821239798	0.5	0.462653725	0.2	0.132369379	0.15	0.13488205	0.99	0.960029822	1	0.99251384	0.2	0.198985387	0.1	0.139327624	1	0.972052756	0.5	0.29406833	0.2	0.19798
0.5	0.497190744	0.99	0.827608958	0.1	0.106616092	1	0.519703344	0.5	0.498247861	0.5	0.446983462	0.1	0.157242614	0.5	1.078337052	1	0.998032809	1	1.020669863	0.1	0.156730839	0.1	0.050204504	0.5	0.539260071	0.5	0.488299406	0.1	0.198642377	0.1	0.117160642	1	0.892726241	1	0.948646638	1	0.945478503	1	0.99037341	1	0.820064682	0.5	0.461697076	0.1	0.152724798	0.1	0.054801613	1	0.688889
1	1.143483217	0.5	0.461483459	1	1.059103379	1	0.165892224	1	1.031932803	0.19	0.154861512	1	0.721920461	1	0.969362745	0.5	0.43499505	0.5	0.662334171	1	0.719570842	0.5	0.215552449	1	0.998346349	0.19	0.141736114	1	0.886834797	0.5	0.417377294	0.5	0.491455554	0.5	0.694444157	1	0.941176225	1	0.992494327	0.5	0.410109578	0.19	0.142458354	1	0.973073777	0.5	0.250972459	0.5	0.511111
1	1.161146071	1	0.865324183	1	1.184151205	1	0.636988384	1	1.04787259	0.2	0.157806754	1	0.943571455	0.7	1.015353754	0.05	0.04394098	0.2	0.196458536	1	0.940500433	1	0.276783914	1	0.997790083	0.2	0.144109368	1	0.919390194	1	0.51705978	0.05	0.128865187	0.2	0.176770751	1	0.951548845	0.5	0.992088143	0.05	0.195877091	0.2	0.142694399	1	0.969508873	1	0.290920514	0.05	0.0363636
0.05	0.090396536	0.15	0.086230264	0.2	0.148992582	0.5	0.273335654	0.05	0.081578068	0.15	0.145669502	0.99	0.353150469	0.5	0.66841046	0.5	0.444551912	1	0.968816516	0.99	0.352379065	0.7	0.202962504	0.05	0.142483696	0.15	0.140056877	0.99	0.532981422	0.7	0.426161159	0.5	0.492208838	1	0.943902182	0.2	0.159624644	0.2	0.989449214	0.5	0.428920746	0.15	0.13809972	0.2	0.158407826	0.7	0.235725935	0.5	0.50101
0.5	0.450787075	0.5	0.677626516	1	0.766740073	0.2	0.125261489	0.5	0.527752271	0.1	0.055629195	1	1.016114785	0.5	1.169477144	0.5	0.45370588	1	0.942903671	1	1.012807658	0.5	0.133610833	0.5	0.443432369	0.1	0.122415781	1	0.929240458	0.5	0.267593195	0.5	0.463618631	1	0.94022041	0.15	0.139525796	0.5	0.992278961	0.5	0.29636177	0.1	0.09740159	1	0.906903554	0.5	0.154756859	0.5	0.454152
0.2	0.169461879	0.5	0.582053253	0.5	0.446307284	0.5	0.36039197	0.2	0.152930336	0.9	1.016255115	0.3	0.530906262	0.5	0.870158022	0.2	0.121580753	0.1	0.103975293	0.3	0.529178333	0.5	0.145913613	0.2	0.143482137	0.9	0.991621456	0.3	0.667480919	0.5	0.448042549	0.2	0.142536641	0.1	0.135090178	1	0.960723489	0.5	0.99127213	0.2	0.19701221	0.9	0.965166609	0.5	0.471380231	0.5	0.199690062	0.2	0.245232
1	1.027751029	1	0.976110378	1	1.223128855	0.5	0.219250123	1	0.924431682	0.19	0.153823172	0.1	0.080454318	1	1.776773891	1	1.016732111	1	0.636240194	0.1	0.080192465	0.5	0.173938837	1	0.659081509	0.19	0.141405599	0.1	0.194101062	0.5	0.390925034	1	0.986817177	1	0.95287078	0.5	0.841615785	1	0.992451853	1	0.926351046	0.19	0.141377224	1	0.973788059	0.5	0.195067549	1	0.953535
1	1.01461993	0.5	0.622679008	0.5	0.192235057	1	0.696250967	1	0.915640539	0.15	0.174457146	0.1	0.086945426	1	1.462845883	0.1	0.129397712	0.5	0.502266429	0.1	0.086755506	1	0.355165357	1	0.99552353	0.15	0.144959904	0.1	0.193032264	1	0.465447883	0.1	0.130801478	0.5	0.46841207	0.5	0.872581391	0.8	0.992371332	0.1	0.19712146	0.15	0.150107367	0.5	0.162404911	1	0.310946017	0.1	0.121212
0.05	0.073128512	0.2	0.122356235	1	0.861343107	0.8	0.486346145	0.05	0.065994594	1	0.936038886	0.05	0.0469524	1	1.097369641	1	1.067790844	0.5	0.486211505	0.05	0.046799585	1	0.292413223	0.05	0.141948742	1	0.991826828	0.05	0.192681247	1	0.459238886	1	0.990516628	0.5	0.465458681	0.99	0.778903114	1	0.992389866	1	0.936506703	1	0.963845639	1	0.933862389	1	0.304289191	1	0.979798
0.9	1.036868176	0.5	0.387954372	1	0.546574913	1	0.509303752	0.9	0.935718398	1	0.722665171	0.1	0.106179874	1	1.376076281	0.5	0.450384956	1	0.685574085	0.1	0.105834293	1	0.313333957	0.9	0.99704025	1	0.887212324	0.1	0.195627762	1	0.610698157	0.5	0.492583798	1	0.954300828	0.2	0.144709693	0.99	0.992389135	0.5	0.442700234	1	0.841804866	1	0.602218443	1	0.303039641	0.5	0.49899
0.99	1.119828743	1	0.889854808	1	1.318308539	0.99	0.589269757	0.99	1.010585898	0.15	0.068084324	0.2	0.172876449	0.5	0.789033768	0.1	0.135229885	0.15	0.087779765	0.2	0.172313791	1	0.275068553	0.99	0.998462556	0.15	0.127682602	0.2	0.198848886	1	0.456681706	0.1	0.131090975	0.15	0.134827145	0.2	0.156964105	0.5	0.991726788	0.1	0.19748324	0.15	0.109345867	1	0.971623605	1	0.293977143	0.1	0.129293
0.1	0.08573225	1	1.081805876	1	0.821912102	0.5	0.217195403	0.1	0.077368797	0.1	0.091102576	0.1	0.071439562	1	0.956949453	0.1	0.111649319	0.1	0.103506531	0.1	0.071207049	0.5	0.157722635	0.1	0.142025239	0.1	0.13039953	0.1	0.193828394	0.5	0.361234073	0.1	0.130658228	0.1	0.135070719	0.5	0.379313921	1	0.992481064	0.1	0.19656474	0.1	0.11478347	1	0.953697964	0.5	0.199920487	0.1	0.129869
1	1.03185749	0.2	0.158544786	0.05	0.087875707	1	0.540431459	1	0.93119652	0.2	0.170836459	0.2	0.178728419	0.5	0.69281552	0.05	0.031023997	0.2	0.178119998	0.2	0.178146716	1	0.279148706	1	0.996770491	0.2	0.144519295	0.2	0.198972405	1	0.478832397	0.05	0.129636916	0.2	0.143079783	1	0.936359767	0.2	0.990333964	0.05	0.195755814	0.2	0.150647413	0.05	0.152870928	1	0.292334653	0.05	0.0461069
1	1.31703886	0.1	0.049587747	0.2	0.177829447	0.2	0.206232543	1	1.188557543	0.8	0.37534882	0.5	0.477543073	1	1.651521999	1	0.910817201	1	1.018555471	0.5	0.475988824	0.5	0.138489243	1	0.9987553	0.8	0.516451671	0.5	0.52514375	0.5	0.281379261	1	0.991758559	1	0.954033563	1	0.722535717	0.95	0.992323661	1	0.943009477	0.8	0.777099836	0.2	0.161213165	0.5	0.159981658	1	1.0101
1	1.170530389	1	0.737941394	1	0.86198465	0.95	0.399714743	1	1.056341438	1	1.046034987	0.15	0.126981253	0.49	0.563379266	1	0.976432021	0.5	1.003070111	0.15	0.12656797	1	0.226882458	1	0.998534444	1	0.993473422	0.15	0.195803568	1	0.462591922	1	0.993102347	0.5	0.764511104	0.99	0.77487862	1	0.992426169	1	0.950657125	1	0.971178989	1	0.955894664	1	0.28174495	1	1.05657
1	0.43000101	1	1.048183378	0.5	0.679144671	1	0.45037187	1	0.388053048	0.75	0.333276803	1	0.855628109	1	1.974572366	0.15	0.161633071	0.1	0.109840517	1	0.852843314	0.49	0.112615792	1	0.405373959	0.75	0.393746016	1	0.913555505	0.49	0.180343975	0.15	0.13131668	0.1	0.135696068	0.05	0.132533029	1	0.992428122	0.15	0.199031425	0.75	0.364873371	0.5	0.772718314	0.49	0.120619501	0.15	0.171717
0.1	0.059309747	1	0.93149314	0.2	0.242316453	1	0.668103693	0.1	0.053523893	0.2	0.145727505	0.2	0.119322971	0.35	0.251447412	0.1	0.117599836	0.05	0.061768012	0.2	0.118934613	1	0.394703964	0.1	0.141893752	0.2	0.140299394	0.2	0.195376871	1	0.474283763	0.1	0.130700646	0.05	0.13446921	0.5	0.679349097	1	0.992188367	0.1	0.196985005	0.2	0.138290273	0.2	0.221073053	1	0.321138395	0.1	0.123232
0.2	0.246533123	0.1	0.194507647	1	1.362388806	1	0.445306117	0.2	0.192607674	0.15	0.096617773	0.5	0.320819927	1	1.173619478	0.15	0.11369908	0.1	0.246194874	0.5	0.319775761	0.35	0.06919063	0.2	0.14977988	0.15	0.13147755	0.5	0.246850671	0.35	0.117409112	0.15	0.131741398	0.1	0.153436774	1	0.929506738	1	0.99203213	0.15	0.198145189	0.15	0.116806836	1	0.9733134	0.35	0.06103127	0.15	0.147475
0.15	0.137492061	0.5	0.656371348	1	0.427423147	1	0.415833667	0.15	0.14162296	1	1.075829639	0.5	0.437788909	1	1.94120824	0.1	0.085936498	0.5	0.659629154	0.5	0.436364047	1	0.234598776	0.15	0.143124902	1	0.991596659	0.5	0.420706288	1	0.443932148	0.1	0.130015208	0.5	0.602176338	0.2	0.170047998	0.9	0.992539366	0.1	0.196401615	1	0.965848824	1	0.464937996	1	0.261272644	0.1	0.0848485
0.1	0.096569849	0.9	1.119292191	0.1	0.156950939	0.9	0.725087345	0.1	0.096775174	0.2	0.171006526	1	0.831987195	1	0.944276197	0.1	0.144931296	0.1	0.116880395	1	0.829279344	1	0.388034696	0.1	0.142229734	0.2	0.145200047	1	0.906995182	1	0.47302232	0.1	0.131783245	0.1	0.1357358	0.15	0.13204156	1	0.992389638	0.1	0.198434496	0.2	0.147268354	0.1	0.158524008	1	0.318218512	0.1	0.183838
1	1.229029853	0.1	0.102615294	0.15	0.126686541	1	0.513563771	1	1.109134094	0.5	0.269987957	0.2	0.218531982	1	0.900052245	0.15	0.142389604	1	1.040182048	0.2	0.218054632	1	0.320317622	1	0.998714857	0.5	0.234613219	0.2	0.196872931	1	0.461455677	0.15	0.131594596	1	0.951526074	1	0.951351904	1	0.992011274	0.15	0.19828407	0.5	0.237452394	0.15	0.154472356	1	0.310759169	0.15	0.151515
0.5	1.267986075	0.1	0.114319189	0.19	0.205681251	1	0.383006323	0.5	1.144290013	0.99	0.85524498	1	1.298515212	0.19	0.406421057	0.2	0.136609249	0.15	0.13525228	1	1.294288962	1	0.256950528	0.5	0.99620339	0.99	0.965816765	1	0.917647407	1	0.458560043	0.2	0.13127778	0.15	0.136864731	0.5	0.529562805	0.2	0.989784241	0.2	0.197848572	0.99	0.932221647	0.19	0.167981066	1	0.26249381	0.2	0.145455
0.5	0.888285653	0.1	0.243313097	0.2	0.357618019	0.2	0.12531724	0.5	0.707815755	1	1.067201605	1	0.852771889	0.5	0.924697615	1	1.026504277	1	0.715631436	1	0.849996391	0.19	0.111834633	0.5	0.905406325	1	0.993180111	1	0.916058189	0.19	0.124975641	1	0.9150346	1	0.897381422	0.5	0.381794737	0.49	0.991058177	1	0.951573773	1	0.969735652	0.2	0.389523986	0.19	0.082101368	1	1.01352
0.99	0.557651356	0.15	0.163417718	0.5	0.537448418	0.49	0.173297454	0.99	0.527721693	1	0.90672016	0.2	0.158895652	1	2.494149114	0.05	0.045991452	0.1	0.313591705	0.2	0.158378497	0.5	0.171772599	0.99	0.721788345	1	0.987349965	0.2	0.197413475	0.5	0.384157289	0.05	0.129700008	0.1	0.270640015	0.19	0.144696002	1	0.992560276	0.05	0.195800939	1	0.956112458	0.5	0.475880067	0.5	0.188521042	0.05	0.0461069
0.2	0.111927343	0.1	0.460948961	0.1	0.107640632	1	0.796330163	0.2	0.070566214	0.2	0.141643155	0.5	0.404325099	0.5	0.958202242	0.1	0.136730896	0.1	0.066863412	0.5	0.403009151	1	0.498563922	0.2	0.154932236	0.2	0.139605702	0.5	0.337980173	1	0.517029588	0.1	0.130524539	0.1	0.134061016	0.15	0.143272722	0.5	0.992231415	0.1	0.196772088	0.2	0.136471932	0.1	0.15377052	1	0.331125562	0.1	0.105051
0.2	0.176799871	0.15	0.133421172	1	1.00190417	0.5	0.29102834	0.2	0.159552483	0.15	0.162770097	0.2	0.228420494	1	1.825476429	1	1.012221922	0.1	0.148768595	0.2	0.227677058	0.5	0.191538295	0.2	0.145865001	0.15	0.142741859	0.2	0.204331032	0.5	0.417272828	1	0.993342244	0.1	0.135693172	0.9	0.943267475	1	0.992534604	1	0.953135029	0.15	0.144920654	1	0.969242027	0.5	0.216709725	1	1.12929
0.1	0.078560232	0.15	0.239757905	0.1	0.077741031	1	0.676615175	0.1	0.044215596	0.5	0.424724345	0.1	0.086279472	0.15	0.353022538	0.2	0.408915545	0.2	0.161895996	0.1	0.08599866	1	0.364900672	0.1	0.141771843	0.5	0.479888254	0.1	0.194569203	1	0.467009244	0.2	0.230266902	0.2	0.137685105	0.19	0.185069036	0.2	0.988886334	0.2	0.213831831	0.5	0.451497779	0.1	0.152432118	1	0.315437859	0.2	0.278788
0.5	0.512922365	0.1	0.131012697	1	1.047736901	0.2	0.082499187	0.5	0.232414369	0.05	0.045809129	0.5	0.455498866	1	1.574724173	0.15	0.172676146	0.1	0.110932198	0.5	0.364306009	0.15	0.070566872	0.5	0.309250148	0.05	0.115284992	0.5	0.283426763	0.15	0.121473613	0.15	0.132678626	0.1	0.135684671	1	0.926432211	1	0.992472532	0.15	0.199401807	0.05	0.082856828	1	0.970564841	0.15	0.065667499	0.15	0.179798
1	1.031265318	0.5	0.294835466	1	0.847846926	1	0.481113259	1	0.930662116	0.15	0.1505628	1	0.879295021	1	1.260288803	0.15	0.104150545	0.5	0.639272386	1	0.876433199	1	0.314776953	1	0.997028947	0.15	0.140765909	1	0.919172736	1	0.460837303	0.15	0.1310132	0.5	0.757254567	0.1	0.141313869	1	0.992443046	0.15	0.196960924	0.15	0.139103881	1	0.960165498	1	0.308231681	0.15	0.115283
1	0.785777126	0.15	0.121616258	0.5	0.363016787	1	0.500836735	1	0.709122075	0.2	0.189704458	0.05	0.074837597	1	1.373232932	0.1	0.113898834	0.5	0.391030093	0.05	0.074594025	1	0.251923401	1	0.913348457	0.2	0.148493633	0.05	0.193850873	1	0.451084154	0.1	0.130926806	0.5	0.432362541	1	0.514515571	1	0.992558736	0.1	0.197326496	0.2	0.158914011	0.5	0.439691457	1	0.27376468	0.1	0.155556
0.99	0.637693002	0.1	0.126663056	0.05	0.024997683	1	0.611772663	0.99	0.575484028	0.15	0.157806754	0.2	0.113720728	1	1.249827511	1	0.915269116	1	1.077389892	0.2	0.113230497	1	0.274500186	0.99	0.693447094	0.15	0.142573652	0.2	0.197076027	1	0.456813787	1	0.802407296	1	0.950669427	0.15	0.136751656	0.5	0.992040331	1	0.943123462	0.15	0.142347644	0.05	0.141799578	1	0.293685294	1	1.02222
0.05	0.091564288	0.2	0.133971182	0.2	0.092484785	0.5	0.258265705	0.05	0.069879308	0.2	0.186611115	0.1	0.053997477	0.5	1.120912859	0.1	0.098321826	1	0.6561724	0.1	0.053821733	1	0.249832258	0.05	0.142119341	0.2	0.147991729	0.1	0.192879076	1	0.45225128	0.1	0.130221829	1	0.540325173	0.1	0.135354873	0.5	0.99204221	0.1	0.196511908	0.2	0.156334414	0.2	0.153397026	1	0.270824506	0.1	0.0727273
0.2	0.100145947	1	0.911554736	0.2	0.097121889	0.5	0.234172462	0.2	0.090376392	0.05	0.110980723	1	1.360544218	1	0.993230588	1	0.990529926	0.2	0.128761853	1	1.356116084	0.5	0.151345521	0.2	0.142079083	0.05	0.134235322	1	0.9287051	0.5	0.448467627	1	0.972315463	0.2	0.136252419	0.2	0.14584194	0.2	0.988376307	1	0.914102757	0.05	0.123311506	0.2	0.153671202	0.5	0.21651695	1	0.842424
0.1	0.106970535	1	0.726794524	0.2	0.13081963	0.2	0.074178153	0.1	0.09653522	0.3	0.301761654	1	0.574843475	1	1.807914014	0.2	0.137983777	0.49	0.680183335	1	0.572972544	1	0.198540229	0.1	0.142210833	0.3	0.320595057	1	0.739179477	1	0.415803963	0.2	0.131297003	0.49	0.567973048	0.8	0.876015135	0.1	0.989478684	0.2	0.197907166	0.3	0.30314184	0.2	0.155272574	1	0.239199822	0.2	0.161616
0.1	0.129282545	0.1	0.096570601	1	0.529640145	0.1	0.087435858	0.1	0.116670623	0.2	0.12042823	1	1.005580542	1	1.373503226	0.1	0.137067366	0.3	0.397537966	1	1.0023077	1	0.361390062	0.1	0.142387721	0.2	0.136161933	1	0.928201495	1	0.465960113	0.1	0.130588302	0.3	0.403219679	1	0.951710659	0.2	0.988974361	0.1	0.196902678	0.2	0.128326953	1	0.557037547	1	0.318080028	0.1	0.0989899
0.5	0.534973578	0.2	0.131763969	1	0.900194244	0.2	0.116212032	0.5	0.450965801	0.1	0.128289451	1	0.955694989	1	0.97481278	0.5	1.002469818	0.5	0.49942069	1	0.952584509	1	0.274554216	0.5	0.513259597	0.1	0.137347152	1	0.925810983	1	0.45358071	0.5	0.700681879	0.5	0.468058946	0.75	0.369748097	1	0.992310215	0.5	0.804315019	0.1	0.130607228	1	0.956848322	1	0.285492099	0.5	0.658586
1	1.053076987	0.1	0.067449567	1	0.981179632	1	0.43189654	1	0.950345987	1	0.501804345	1	0.951325657	0.9	1.778285414	0.9	1.12333753	1	0.943900319	1	0.947224651	1	0.194858631	1	0.99492077	1	0.499626111	1	0.933566956	1	0.420187244	0.9	0.99080945	1	0.941748967	0.2	0.149612121	0.5	0.988711508	0.9	0.938605346	1	0.483871963	1	0.969926807	1	0.22302593	0.9	0.99596
0.2	0.259685776	1	0.911993582	0.2	0.155170283	0.5	0.077579573	0.2	0.234352605	0.15	0.116280558	0.5	0.551869769	1	1.148170647	0.1	0.076668584	0.5	0.538584156	0.5	0.55007361	0.9	0.3554675	0.2	0.171016737	0.15	0.135196284	0.5	0.71344763	0.9	0.465274274	0.1	0.12986847	0.5	0.473850375	0.15	0.134164049	1	0.992486519	0.1	0.196247492	0.15	0.125497654	0.2	0.156249739	0.9	0.315493441	0.1	0.0666667
0.15	0.09748177	1	0.982504757	0.5	0.386325755	1	0.588834586	0.15	0.087681971	1	0.646842597	0.1	0.094160031	0.5	0.64084507	0.15	0.140967509	1	1.071512852	0.1	0.09385357	1	0.229511723	0.15	0.142662755	1	0.991603611	0.1	0.195201745	1	0.44592869	0.15	0.130598745	1	0.950884853	1	0.950591169	0.1	0.987646982	0.15	0.196895988	1	0.963613788	0.5	0.446010208	1	0.247181343	0.15	0.109091
1	1.059866497	0.1	0.116928178	0.1	0.064992639	0.1	0.05301165	1	0.893433925	1	0.665997994	0.1	0.15911862	0.49	0.710914174	1	1.103066006	0.99	1.055192668	0.1	0.15860074	0.5	0.182858857	1	0.995155325	1	0.812529656	0.1	0.198148975	0.5	0.153147478	1	0.990499148	0.99	0.949021383	0.5	0.235275988	0.5	0.992328234	1	0.936978918	1	0.774246071	0.1	0.151450933	0.5	0.134006255	1	0.963636
0.5	0.553493546	0.5	0.41678229	0.2	0.22401066	0.5	0.388847214	0.5	0.499498495	0.85	0.955528944	0.5	0.449670003	1	1.374474648	0.5	0.607955015	1	1.255549974	0.5	0.44773155	0.49	0.142107044	0.5	0.560575424	0.85	0.993890568	0.5	0.787062916	0.49	0.280206868	0.5	0.511034041	1	0.956218476	0.99	0.884212739	0.5	0.992406136	0.5	0.695243795	0.85	0.97111004	0.2	0.176719858	0.49	0.160717927	0.5	0.60202
0.1	0.163309683	0.5	0.405245896	0.85	0.963189985	0.5	0.577237869	0.1	0.147378305	0.2	0.181314837	1	0.772653237	0.15	0.312808344	0.2	0.224774606	0.9	0.899023631	1	0.770138499	1	0.511416158	0.1	0.145853501	0.2	0.146797087	1	0.901788454	1	0.569466056	0.2	0.187499927	0.9	0.934490713	1	0.907088208	0.1	0.98859546	0.2	0.211261913	0.2	0.157719586	0.85	0.970389338	1	0.363055778	0.2	0.373466
0.5	0.501190825	0.1	0.138242351	0.5	0.610381342	0.1	0.0808189	0.5	0.452298071	0.1	0.057028228	0.1	0.178195409	1	1.044230094	1	1.096122042	0.5	0.657128986	0.1	0.177615441	0.15	0.06252832	0.5	0.516563251	0.1	0.122046804	0.1	0.198782227	0.15	0.123476852	1	0.990908958	0.5	0.58464444	1	0.896514947	0.5	0.992080791	1	0.939258834	0.1	0.096886277	0.5	0.561806417	0.15	0.064075385	1	0.920242
0.19	0.218782508	0.95	0.999398499	1	1.06646141	0.5	0.346994997	0.19	0.197439581	0.2	0.075165055	0.2	0.373527162	1	1.658308258	0.02	0.067934962	0.15	0.091930251	0.2	0.372711248	1	0.658949283	0.19	0.149156807	0.2	0.141815911	0.2	0.207860225	1	0.986363491	0.02	0.129863363	0.15	0.135151068	0.2	0.143046166	1	0.992115337	0.02	0.196281763	0.2	0.105506844	1	0.973224483	1	0.587213595	0.02	0.0626263
0.2	0.162433849	0.1	0.311969649	0.2	0.17354401	1	0.580988512	0.2	0.146587912	1	1.040644392	0.15	0.117288992	0.2	0.257025326	1	0.945891152	1	1.012701174	0.15	0.116907254	1	0.33148486	0.2	0.145184261	1	0.993079211	0.15	0.195832204	1	0.462613496	1	0.961131476	1	0.945636481	0.15	0.187132597	0.7	0.992155407	1	0.90115869	1	0.968927869	0.2	0.161202122	1	0.31448632	1	0.842424
0.15	0.160709695	0.5	0.445107508	0.1	0.156408681	0.7	0.326727781	0.15	0.145031955	0.2	0.228471422	1	0.98023523	1	1.712020941	0.1	0.129860939	0.2	0.1089945	1	0.977044879	0.2	0.061377065	0.15	0.143064801	0.2	0.173590104	1	0.927002463	0.2	0.115585031	0.1	0.130821132	0.2	0.139611075	0.5	0.389133078	0.5	0.991832469	0.1	0.197138364	0.2	0.182496632	0.1	0.156074785	0.2	0.054651215	0.1	0.121212
0.1	0.080764118	0.2	0.259185311	0.1	0.098387155	0.5	0.215085891	0.1	0.072885323	0.1	0.074572695	1	1.508874449	0.8	1.351979149	1	0.93928103	1	0.947459775	1	1.503963548	1	0.370340456	0.1	0.141970708	0.1	0.12796251	1	0.93381331	1	0.468054167	1	0.993123033	1	0.942954194	0.15	0.189204609	0.5	0.99228647	1	0.949351236	0.1	0.10980919	0.1	0.153268441	1	0.314290265	1	1.07677
0.9	1.235509142	0.15	0.157831812	0.5	0.573289945	0.5	0.469624614	0.9	1.114981308	0.1	0.107621835	0.5	0.349974358	0.5	1.255111314	0.5	0.481663003	1	0.929648234	0.5	0.348835304	0.8	0.270251695	0.9	0.998287248	0.1	0.135763238	0.5	0.275655264	0.8	0.455712143	0.5	0.495510825	1	0.940124215	0.2	0.144555614	0.5	0.992261598	0.5	0.553280333	0.1	0.126657578	0.5	0.630799186	0.8	0.288971865	0.5	0.549495
0.19	0.170666685	0.2	0.146982392	0.2	0.250246892	0.5	0.280005662	0.19	0.154017608	0.15	0.113857478	0.15	0.231188522	0.9	2.503982536	0.5	0.477027339	0.2	0.223587448	0.15	0.230436078	0.5	0.17242443	0.19	0.143738415	0.15	0.134928198	0.15	0.208884869	0.5	0.451907358	0.5	0.481500859	0.2	0.167909992	0.15	0.149381539	1	0.992419381	0.5	0.32228538	0.15	0.124876155	0.2	0.209458363	0.5	0.287361427	0.5	0.482828
0.15	0.189679205	1	1.177410933	0.5	0.381732518	1	0.57174299	0.15	0.171175397	0.15	0.117536129	1	1.290725523	0.1	0.162747534	1	0.961730234	0.99	1.023561965	1	1.286524626	0.9	0.500529558	0.15	0.14564878	0.15	0.137343505	1	0.935779078	0.9	0.542089455	1	0.993349249	0.99	0.946100815	0.2	0.19642782	1	0.99249758	1	0.951892127	0.15	0.129984161	0.5	0.4466253	0.9	0.34827456	1	1.09293
1	1.032382804	0.1	0.058643691	1	1.084820876	1	0.470724994	1	0.931670588	1	0.873062316	1	0.850964156	1	1.525165467	0.15	0.142316308	1	0.968816516	1	0.848194541	0.1	0.032532156	1	0.996302628	1	0.990446966	1	0.914731836	0.1	0.11409192	0.15	0.130609442	1	0.945014064	0.05	0.133872241	1	0.992245084	0.15	0.19687989	1	0.95520407	1	0.971198878	0.1	0.050548763	0.15	0.115152
0.1	0.110422353	0.2	0.184827275	0.2	0.187183889	1	0.65770957	0.1	0.099650302	0.5	0.357379832	0.15	0.186320709	0.5	1.370087273	0.1	0.141341672	1	1.096339261	0.15	0.185714295	1	0.209523876	0.1	0.142252342	0.5	0.424778806	0.15	0.200338285	1	0.460186899	0.1	0.13057534	1	0.953321068	0.3	0.36061379	1	0.992430547	0.1	0.19687854	0.5	0.395731646	0.2	0.159103394	1	0.293017541	0.1	0.105051
1	0.668830914	1	1.001553581	1	1.214660344	1	0.442803652	1	0.603584338	0.1	0.091174107	0.5	0.363622948	1	2.370014333	0.2	0.129220816	0.1	0.117843034	0.5	0.362439472	0.5	0.27387139	1	0.751687755	0.1	0.130096164	0.5	0.296040097	0.5	0.450587675	0.2	0.131310921	0.1	0.13699069	0.1	0.152075196	0.5	0.9919248	0.2	0.197894773	0.1	0.114043168	1	0.970847879	0.5	0.281576499	0.2	0.189899
0.15	0.117549404	0.5	0.374654084	1	1.120532475	0.5	0.25390092	0.15	0.066159644	0.1	0.08735033	0.1	0.092532637	0.15	0.46682237	1	0.927893672	1	0.680704643	0.1	0.092231473	1	0.4737502	0.15	0.141964442	0.1	0.12913366	0.1	0.194543462	1	0.52193484	1	0.992447446	1	0.835834239	1	0.480072535	1	0.990369242	1	0.94517062	0.1	0.111849171	1	0.971323424	1	0.340542859	1	1.02424
0.1	0.106568378	0.5	0.497846202	0.05	0.036271272	1	0.653864484	0.1	0.106794961	0.1	0.152379845	1	1.089045532	0.2	0.213055392	0.5	0.956494107	1	1.056361863	1	1.085501039	0.15	0.093314706	0.1	0.142268572	0.1	0.141182823	1	0.929906179	0.15	0.135676211	0.5	0.756102702	1	0.954615797	0.15	0.141868076	0.5	0.991940424	0.5	0.949517874	0.1	0.140611648	0.05	0.146644098	0.15	0.09129286	0.5	1.04646
0.2	0.202662478	0.5	0.494941973	1	1.098714309	0.5	0.222939125	0.2	0.182892111	0.2	0.144387343	1	0.255111094	1	1.658308258	0.1	0.118808927	0.2	0.242922747	1	0.254280789	0.2	0.042588365	0.2	0.146052993	0.2	0.139858842	1	0.208733153	0.2	0.115513485	0.1	0.130762054	0.2	0.21056419	1	0.84070497	1	0.992445214	0.1	0.196588506	0.2	0.137168225	1	0.973880294	0.2	0.051632029	0.1	0.121546
0.8	0.501232065	0.2	0.123417771	0.5	0.492495386	1	0.531438542	0.8	0.89029502	1	0.834100066	0.19	0.317899353	0.5	1.194551396	0.05	0.070418141	0.1	0.179792957	0.19	0.316864693	1	0.33148486	0.8	0.668051569	1	0.98290223	0.19	0.246621101	1	0.462369125	0.05	0.130082931	0.1	0.143270928	1	0.812978757	0.49	0.991136504	0.05	0.195749094	1	0.942094861	0.5	0.434678235	1	0.312806425	0.05	0.0558923
1	1.197418912	1	0.908038348	0.5	0.522207245	0.49	0.181288203	1	1.0806069	0.15	0.131867097	1	1.149645597	1	1.285487157	0.1	0.247996879	0.15	0.103654438	1	1.14590387	0.5	0.149042083	1	0.998623869	0.15	0.137973762	1	0.930314056	0.5	0.445584299	0.1	0.136597104	0.15	0.135055669	0.85	0.893867224	1	0.992501026	0.1	0.221258529	0.15	0.132198892	0.5	0.462090494	0.5	0.218597003	0.1	0.351515
0.75	0.477143385	0.1	0.113593825	1	1.05182329	1	0.635391996	0.75	0.478157878	0.1	0.101398879	0.99	0.687487401	0.15	0.243808348	0.5	0.976111693	0.5	0.386588956	0.99	0.685249851	1	0.256960386	0.75	0.532439055	0.1	0.133221573	0.99	0.871584429	1	0.452541313	0.5	0.65009111	0.5	0.434320049	0.2	0.164385786	0.35	0.988749551	0.5	0.7860811	0.1	0.121243462	1	0.961505252	1	0.2781762	0.5	0.660606
0.2	0.132344955	1	0.968463403	1	0.997991934	0.35	0.080912544	0.2	0.136426846	1	0.760225214	1	0.405297525	1	1.860379674	0.1	0.121011979	1	0.712473046	1	0.403978412	0.15	0.048735677	0.2	0.142709509	1	0.960266734	1	0.410975546	0.15	0.117326044	0.1	0.131023957	1	0.872769405	0.1	0.1629632	1	0.992268513	0.1	0.197488936	1	0.867118509	1	0.972335195	0.15	0.055287679	0.1	0.133333
0.1	0.106800518	0.5	0.471959745	0.1	0.103427481	1	0.377655656	0.1	0.096381788	0.2	0.139344287	0.15	0.130302265	0.5	0.950479065	1	1.215031363	1	1.157048799	0.15	0.129878173	1	0.255574866	0.1	0.142139306	0.2	0.139122566	0.15	0.196047178	1	0.467710994	1	0.99072571	1	0.944975827	1	0.959688084	1	0.992469062	1	0.96707705	0.2	0.135303291	0.1	0.154168351	1	0.269986028	1	1.02083
0.15	0.11864217	0.1	0.10732574	1	1.143750683	1	0.624655849	0.15	0.10706825	0.2	0.195450549	1	0.998497366	1	1.432405324	0.15	0.141482213	0.2	0.271484538	1	0.995247578	0.5	0.189994483	0.15	0.142189493	0.2	0.167538923	1	0.926034534	0.5	0.417605796	0.15	0.131343851	0.2	0.284686806	0.2	0.18540848	1	0.990087035	0.15	0.197925998	0.2	0.165583026	1	0.934704123	0.5	0.199060963	0.15	0.157576
1	1.148903987	1	0.989362374	0.15	0.48393206	1	0.515645322	1	1.03682476	0.5	0.376415335	0.15	0.15572857	0.5	0.992545919	1	0.949559533	1	0.997766208	0.15	0.155221723	1	0.286328356	1	0.995875394	0.5	0.440932866	0.15	0.197278591	1	0.458614287	1	0.973304482	1	0.953178543	0.15	0.140054981	1	0.991495184	1	0.909806753	0.5	0.412524323	0.15	0.554995123	1	0.301280745	1	0.917172
0.2	0.136706237	1	1.097820167	1	0.860667913	1	0.359330969	0.2	0.12337011	0.15	0.126226068	0.1	0.101085704	1	1.006635726	0.1	0.397104761	0.1	0.103851904	0.1	0.100756703	0.5	0.161474586	0.2	0.143008093	0.15	0.13731367	0.1	0.19504032	0.5	0.362143757	0.1	0.208692322	0.1	0.13496899	1	0.887904791	0.19	0.989696633	0.1	0.2106217	0.15	0.130778397	1	0.963828779	0.5	0.18825842	0.1	0.292929
0.5	0.391409593	0.15	0.223755077	0.1	0.394413646	0.19	0.13078107	0.5	0.353226346	1	0.921309383	1	1.209679701	0.5	0.35639946	0.1	0.068026016	0.2	0.193840834	1	1.205742582	1	0.276995336	0.5	0.401333513	1	0.98904471	1	0.933765804	1	0.420814752	0.1	0.129587267	0.2	0.148935723	0.5	0.246248175	0.5	0.991814389	0.1	0.196131056	1	0.95912308	0.1	0.333686024	1	0.248495457	0.1	0.0565657
0.99	0.972718207	0.1	0.088328456	0.1	0.176380118	0.5	0.276518466	0.99	0.877826462	0.1	0.116441091	0.5	0.360710339	0.45	1.114508183	0.1	0.072862919	0.5	0.463516026	0.5	0.359536343	0.5	0.071241896	0.99	0.982476558	0.1	0.13565291	0.5	0.275844702	0.5	0.119988095	0.1	0.129922343	0.5	0.441730618	0.1	0.156326814	1	0.992514394	0.1	0.196309181	0.1	0.126697346	0.1	0.170801332	0.5	0.065016852	0.1	0.0727273
1	1.090356556	0.1	0.064188926	0.1	0.45970575	1	0.802585112	1	1.096527678	0.2	0.112704125	0.1	0.085286757	1	1.192776642	0.1	0.104264848	1	0.611734381	0.1	0.136629411	0.45	0.222782819	1	0.998437642	0.2	0.134533823	0.1	0.196492942	0.45	0.441466326	0.1	0.131003699	1	0.50839822	1	0.710343583	0.5	0.992255821	0.1	0.196998399	0.2	0.124042649	0.1	0.46790384	0.45	0.247000328	0.1	0.108141
1	1.053076987	0.1	0.201279648	1	1.205242655	0.5	0.30833716	1	0.950345987	0.2	0.338775191	0.15	0.11820856	0.5	0.646139331	0.2	0.175591212	0.1	0.183469707	0.15	0.117823829	1	0.238428167	1	0.995212838	0.2	0.335986947	0.15	0.195397402	1	0.44949066	0.2	0.132896543	0.1	0.155401547	0.1	0.157385612	1	0.99247155	0.2	0.199523455	0.2	0.322025074	1	0.974482562	1	0.254662944	0.2	0.19596
0.1	0.117196736	0.15	0.193784458	0.05	0.058830916	1	0.587414841	0.1	0.120811414	0.99	0.320998082	0.5	0.305944353	1	1.607651237	0.1	0.166293068	0.5	0.531166356	0.5	0.304948603	0.5	0.129158981	0.1	0.143838593	0.99	0.391781052	0.5	0.225651914	0.5	0.237449641	0.1	0.138203874	0.5	0.47334567	1	0.816756896	0.15	0.98946556	0.1	0.200877754	0.99	0.372486137	0.05	0.151420931	0.5	0.145593811	0.1	0.165657
0.2	0.161261915	0.2	0.155215997	1	1.31640122	0.15	0.113598113	0.2	0.145530304	1	0.962390383	1	1.100613145	0.1	0.246305259	0.1	0.133088235	0.2	0.211739826	1	1.097031003	1	0.321358856	0.2	0.14301749	1	0.993183943	1	0.932580247	1	0.461213086	0.1	0.130511092	0.2	0.138968942	1	0.933554519	1	0.99229325	0.1	0.196796651	1	0.968585742	1	0.974723279	1	0.308875919	0.1	0.0969697
0.15	0.187441439	1	0.921333941	1	0.949264445	1	0.506725989	0.15	0.169155932	0.3	0.428202541	1	0.450785463	1	1.193789374	0.5	1.022183039	1	0.946360531	1	0.449318301	0.1	0.049234793	0.15	0.145373883	0.3	0.483237388	1	0.469293242	0.1	0.116773104	0.5	0.721107587	1	0.942289161	0.99	0.541447296	1	0.992331222	0.5	0.824107539	0.3	0.454370915	1	0.965814362	0.1	0.054075151	0.5	0.664646
0.5	0.472563972	0.05	0.077823191	0.2	0.174916466	1	0.405544731	0.5	0.426463858	0.1	0.086033136	0.1	0.089799547	1	1.033244662	0.5	0.405347799	0.5	0.457006367	0.1	0.089603393	1	0.227053364	0.5	0.497181998	0.1	0.127443409	0.1	0.19340375	1	0.47388906	0.5	0.449883802	0.5	0.461830832	1	0.957732908	1	0.992439229	0.5	0.246546233	0.1	0.107403177	0.2	0.16436537	1	0.27352145	0.5	0.414141
0.05	0.048246937	0.1	0.096180965	1	0.938933315	1	0.441888699	0.05	0.043540295	0.05	0.032798661	1	1.036474309	0.5	1.179163818	1	1.041988151	0.1	0.127034897	1	1.033100918	1	0.206538778	0.05	0.141682468	0.05	0.11001222	1	0.930114287	1	0.431130215	1	0.992678087	0.1	0.138652395	0.3	0.536559031	1	0.992334035	1	0.947363476	0.05	0.074503358	1	0.969711099	1	0.231984281	1	1.05859
0.15	0.173266528	1	1.022628924	0.1	0.206902401	1	0.402178421	0.15	0.156363828	0.1	0.076282969	0.15	0.205850414	0.5	0.468947827	0.1	0.133403845	1	1.007767787	0.15	0.205180437	0.5	0.235707053	0.15	0.144882149	0.1	0.128322188	0.15	0.200661673	0.5	0.444121928	0.1	0.130545148	1	0.948041604	0.1	0.129248159	0.5	0.992262979	0.1	0.19687092	0.1	0.110764592	0.1	0.193475025	0.5	0.262525062	0.1	0.0909091
0.2	0.214519136	0.2	0.318369836	0.5	0.558572176	0.5	0.487107273	0.2	0.193592114	0.2	0.163400878	0.1	0.161987806	1	1.169800734	1	0.930119917	0.2	0.225842572	0.1	0.161460587	0.5	0.093739571	0.2	0.148762968	0.2	0.142949293	0.1	0.197694322	0.5	0.146213179	1	0.552708332	0.2	0.142676449	0.1	0.130070571	1	0.992057252	1	0.752951808	0.2	0.145274509	0.5	0.531434912	0.5	0.093911734	1	0.727273
0.15	0.137580005	0.15	0.171727368	1	1.032029004	1	0.319608831	0.15	0.124158639	0.1	0.067343391	0.5	0.716131766	0.5	0.86026925	0.2	0.150707321	0.5	0.675965864	0.5	0.713800988	1	0.233835435	0.15	0.143072527	0.1	0.124504049	0.5	0.880196456	1	0.446966636	0.2	0.131805183	0.5	0.536945616	0.05	0.11976418	1	0.992517164	0.2	0.19866663	0.1	0.102030468	1	0.96571869	1	0.253967028	0.2	0.177778
0.2	0.170187925	0.15	0.130701992	0.5	0.497338618	1	0.581763482	0.2	0.199244984	0.2	0.185925297	0.5	0.321250276	1	1.488458245	0.2	0.128552213	0.1	0.157217022	0.5	0.32020471	0.5	0.171962137	0.2	0.142553581	0.2	0.147473148	0.5	0.252586408	0.5	0.386470101	0.2	0.131685373	0.1	0.142156149	0.1	0.13919656	1	0.992308103	0.2	0.198247857	0.2	0.158308081	0.5	0.460011387	0.5	0.201277461	0.2	0.177778
0.1	0.066525556	0.1	0.111842461	0.1	0.080078457	1	0.441975676	0.1	0.060035777	0.5	0.395019851	1	1.022300578	1	1.126409532	0.49	0.525351139	1	1.060737084	1	1.018973318	1	0.297532965	0.1	0.141904214	0.5	0.472633657	1	0.928541815	1	0.459022013	0.49	0.506745475	1	0.944293164	0.2	0.160680209	1	0.992211457	0.49	0.664095199	0.5	0.437293459	0.1	0.152646772	1	0.303087194	0.49	0.591919
0.05	0.097939363	1	1.017999212	0.1	0.201681956	1	0.313682217	0.05	0.0981476	0.15	0.11632638	0.5	0.978445541	1	1.429741019	0.3	0.408548764	1	0.698923082	0.5	0.975261015	1	0.22516182	0.05	0.142152916	0.15	0.135219569	0.5	0.889329146	1	0.440796524	0.3	0.445563651	1	0.867628807	0.1	0.128366315	0.9	0.992497463	0.3	0.252547705	0.15	0.125405335	0.1	0.164518699	1	0.253265666	0.3	0.383838
0.3	0.275027793	0.1	0.087932481	1	0.955222969	0.9	0.572229379	0.3	0.275612552	1	0.959561612	0.05	0.055047706	1	1.237691569	0.5	0.474863799	1	0.48338659	0.05	0.054868544	1	0.531979735	0.3	0.228848017	1	0.991989363	0.05	0.193197289	1	0.601643599	0.5	0.486209167	1	0.913389952	0.2	0.162238284	1	0.992271547	0.5	0.313702936	1	0.964865849	1	0.97081988	1	0.378557191	0.5	0.511786
0.2	0.155148154	0.1	0.083433175	1	0.996982725	1	0.36946655	0.2	0.140012959	0.2	0.123058635	0.2	0.229583927	0.49	0.858808309	1	1.026405913	0.5	0.657670894	0.2	0.228836705	1	0.21653005	0.2	0.143371095	0.2	0.136454959	0.2	0.203388854	1	0.450701532	1	0.987821834	0.5	0.548211781	0.5	0.4791126	0.5	0.990577092	1	0.929451723	0.2	0.127919796	1	0.969351081	1	0.266796032	1	0.983838
0.1	0.102234732	1	0.793238614	1	0.912658489	0.5	0.18567664	0.1	0.119689793	0.5	0.443107099	0.2	0.28152802	0.5	1.094370725	0.5	0.467953153	0.2	0.330249963	0.2	0.280611737	0.49	0.171670104	0.1	0.142030724	0.5	0.485247352	0.2	0.243275582	0.49	0.385724153	0.5	0.493876606	0.2	0.287837255	0.15	0.14166202	0.49	0.991887079	0.5	0.489805398	0.5	0.459857288	1	0.968288474	0.49	0.193195064	0.5	0.525253
0.05	0.036850945	0.2	0.14410855	0.1	0.083521565	0.49	0.228763039	0.05	0.033256018	0.5	0.537666873	0.2	0.198266873	1	2.238726762	0.05	0.05560943	0.2	0.115071801	0.2	0.197621578	0.5	0.177465523	0.05	0.141596463	0.5	0.511633149	0.2	0.201792741	1	0.628975186	0.05	0.135012716	0.2	0.135903095	1	0.919647204	1	0.992532368	0.05	0.196015948	0.5	0.50172545	0.1	0.154441943	0.5	0.179977071	0.05	0.0424242
1	0.592744891	0.1	0.106335313	0.15	0.217233142	1	0.823274562	1	0.534920747	0.15	0.119312894	1	1.114739834	1	1.727360559	1	0.921188139	1	0.988547109	1	1.111111714	1	0.248555537	1	0.574461144	0.15	0.135774069	1	0.930440835	0.5	0.419919358	1	0.992252368	1	0.944739369	0.2	0.138541541	0.15	0.989388192	1	0.944536613	0.15	0.127010863	0.15	0.167968666	1	0.293905609	1	1.00202
0.15	0.185751008	0.5	0.706063704	0.75	0.793018693	0.15	0.100657703	0.15	0.167630408	1	0.933467068	0.2	0.202321938	0.5	1.09676308	0.99	0.955928807	0.5	0.390404783	0.2	0.201663445	1	0.280112523	0.15	0.144304064	1	0.99026748	0.2	0.206064407	0.5	0.430257785	0.99	0.992679124	0.5	0.428751567	0.5	0.303861956	1	0.9925086	0.99	0.947849657	1	0.960989967	0.75	0.915387093	1	0.294642101	0.99	1.06465
1	0.987074483	0.9	0.949880555	0.5	0.546428184	1	0.971980477	1	1.337514895	0.2	0.233896838	0.49	0.339451365	0.5	0.861106913	1	1.057041688	0.1	0.101562952	0.49	0.338563971	0.5	0.119199668	1	0.993810742	0.2	0.145198333	0.49	0.212333295	0.5	0.481822408	1	0.993861607	0.1	0.134971285	0.5	0.440406799	1	0.992499307	1	0.957394798	0.2	0.138137737	0.5	0.498357291	0.5	0.170100508	1	1.16566
0.1	0.071200094	0.1	0.058520313	0.2	0.18594195	1	0.533622273	0.1	0.083356452	0.15	0.167885298	0.2	0.260531731	1	2.274867955	0.9	0.965284231	1	1.047143698	0.2	0.259683784	0.5	0.191497447	0.1	0.141866028	0.15	0.143783603	0.2	0.213043313	1	0.608427333	0.9	0.974086011	1	0.952971855	1	0.907194768	0.2	0.988085772	0.9	0.909398407	0.15	0.14735139	0.2	0.159207648	0.5	0.157481118	0.9	0.848485
1	0.73873235	0.15	0.080818862	0.2	0.243031393	0.2	0.060128097	1	0.666666667	0.02	0.056017583	1	1.045853959	0.5	1.215048655	0.5	0.441701905	0.1	0.088689828	1	1.04245004	1	0.252568128	1	0.84261091	0.02	0.122963597	1	0.930018947	1	0.555912934	0.5	0.491512143	0.1	0.134768747	0.2	0.162355261	1	0.992500035	0.5	0.428993614	0.02	0.098933156	0.2	0.210917696	1	0.298581657	0.5	0.505051
0.85	1.311633413	1	0.947500706	0.5	0.454148868	1	0.596171771	0.85	1.001002004	1	0.820307075	1	0.993141644	1	0.905164279	0.15	0.087449066	1	0.947993694	1	0.989909287	0.5	0.197034917	0.85	0.999028008	1	0.94078725	1	0.920356611	1	0.579871817	0.15	0.130426463	1	0.942589558	1	0.928662111	0.8	0.992415649	0.15	0.196691944	1	0.906659045	0.5	0.471844588	0.5	0.208524855	0.15	0.111111
0.2	0.219936751	0.5	0.997291933	0.02	0.043332359	0.8	0.435049505	0.2	0.198481223	1	0.853856921	1	0.854307491	0.5	0.725282898	1	1.070766021	0.1	0.377327648	1	0.851526995	1	0.179457549	0.2	0.148607104	1	0.98916011	1	0.900327032	1	0.551483526	1	0.986908677	0.1	0.341626848	1	0.924376513	0.5	0.992383639	1	0.92919219	1	0.949150085	0.02	0.149355507	1	0.287669431	1	0.973737
0.1	0.10838503	0.2	0.21379078	0.5	0.54503309	0.5	0.403878681	0.1	0.086364821	0.2	0.144497288	0.1	0.156833077	1	1.571759018	0.2	0.124056437	0.2	0.115918268	0.1	0.078634073	0.5	0.117613443	0.1	0.1421435	0.2	0.140075539	0.1	0.194478942	1	0.569038998	0.2	0.134780196	0.2	0.137121748	0.2	0.152685574	0.9	0.992590597	0.2	0.197575329	0.2	0.137566781	0.5	0.490755847	0.5	0.138561841	0.2	0.137374
0.1	0.063966682	1	0.899364591	0.1	0.100042236	0.9	0.805749381	0.1	0.057726529	0.5	0.502241418	0.19	0.269746513	1	1.633441096	1	0.95445125	1	1.218314213	0.19	0.268868575	1	0.349535969	0.1	0.141852777	0.5	0.498792262	0.19	0.215088984	1	0.556744563	1	0.979401894	1	0.952860488	0.5	0.407622898	0.1	0.987643686	1	0.914022537	0.5	0.483722814	0.1	0.153787353	1	0.279210285	1	0.884848
0.2	0.106198842	1	0.875309369	0.1	0.069764766	0.1	0.052370064	0.2	0.080872877	0.2	0.176759489	0.5	0.372468966	1	2.16373759	0.1	0.120520346	0.2	0.192119263	0.5	0.3712567	1	0.26488234	0.2	0.165078768	0.2	0.145585498	0.5	0.286232441	0.5	0.401549347	0.1	0.130686433	0.2	0.199815368	0.2	0.198096757	1	0.992462789	0.1	0.197054174	0.2	0.152492175	0.1	0.152505105	1	0.283841673	0.1	0.105051
0.15	0.164492058	0.1	0.096521576	0.1	0.207420833	1	0.490778635	0.15	0.148445336	0.01	0.033131076	1	1.060323829	1	3.379575843	0.15	0.158287432	1	1.051517088	1	1.056872815	1	0.350876366	0.15	0.147135629	0.01	0.11025731	1	0.929108344	1	0.525701385	0.15	0.139630839	1	0.948838046	0.1	0.132672511	0.5	0.992357832	0.15	0.201182863	0.01	0.074881753	0.1	0.170745107	1	0.301015415	0.15	0.272727
1	0.944608121	1	1.056543594	1	0.898198815	0.5	0.440876466	1	0.920762287	0.1	0.058422306	0.1	0.134611604	1	2.754548312	1	0.892152088	0.5	0.451045773	0.1	0.134173487	1	0.548039326	1	0.995110719	0.1	0.122821864	0.1	0.196271983	0.15	0.287161992	1	0.796157475	0.5	0.461305646	0.5	0.258527491	1	0.992493722	1	0.894039716	0.1	0.09877083	1	0.911082872	1	0.482565323	1	0.929053
0.2	0.212029245	0.5	0.46626026	0.5	0.560319604	1	0.762640136	0.2	0.19134512	0.5	0.30412807	0.2	0.258336496	1	1.365269496	0.2	0.194377986	0.15	0.223587448	0.2	0.257495693	1	0.475671849	0.2	0.15148854	0.5	0.331999086	0.2	0.217264664	0.15	0.333015229	0.2	0.136805804	0.15	0.204906482	1	0.933766393	0.15	0.989964065	0.2	0.201275188	0.5	0.311075612	0.5	0.519315366	1	0.329519898	0.2	0.240404
0.1	0.093728169	0.5	0.451356272	0.5	0.240977236	0.15	0.150217436	0.1	0.084584689	1	0.903115967	0.1	0.271706634	0.5	1.591774177	0.99	1.022977155	1	1.041836818	0.1	0.270822317	1	0.286142663	0.1	0.142107655	1	0.991763668	0.1	0.213288802	1	0.554541491	0.99	0.981159831	1	0.947799975	0.05	0.128173689	0.2	0.988303358	0.99	0.920548663	1	0.961431905	0.5	0.219464265	1	0.305781372	0.99	0.915152
0.1	0.104645675	1	1.138467695	1	0.503078327	0.2	0.068558485	0.1	0.094437158	0.05	0.083124315	0.5	0.564890798	1	3.167438824	1	0.989422437	0.1	0.110076864	0.5	0.56305226	0.5	0.258125542	0.1	0.142623386	0.05	0.128428492	0.5	0.737401547	1	0.554173392	1	0.985490048	0.1	0.135932015	0.2	0.141638489	1	0.992435234	1	0.922858182	0.05	0.11049555	1	0.817720975	0.5	0.281107817	1	0.913131
0.15	0.141038746	0.15	0.081487063	1	1.157745635	1	0.533622273	0.15	0.127279969	0.2	0.11589364	1	0.41998887	0.15	0.421551796	0.15	0.363672167	0.5	0.218707827	1	0.419071468	1	0.513638728	0.15	0.142588168	0.2	0.139562828	1	0.91376094	0.5	0.388265306	0.15	0.175030885	0.5	0.140808084	0.1	0.120657939	0.5	0.992306846	0.15	0.208113347	0.2	0.135885037	1	0.974384323	1	0.348809947	0.15	0.244444
0.15	0.113250674	0.1	0.096086418	0.1	0.082023746	0.5	0.479693631	0.15	0.102202712	0.1	0.065161669	0.8	1.025663694	1	1.720873493	1	0.982122215	1	1.050769793	0.8	1.022325489	0.15	0.093746888	0.15	0.143290635	0.1	0.125862178	0.8	0.926781952	1	0.580418275	1	0.993025685	1	0.944444941	1	0.948116831	1	0.992314783	1	0.95187443	0.1	0.105423661	0.1	0.152742876	0.15	0.092350249	1	1.13131
1	1.018523788	0.2	0.193834354	0.5	0.86198465	1	0.413653237	1	0.919163563	0.1	0.045236436	0.49	0.684107213	1	1.603415238	0.1	0.128526569	1	0.968816516	0.49	0.681880663	1	0.279060566	1	0.996867208	0.1	0.11427348	0.49	0.865009038	1	0.595227141	0.1	0.130973012	1	0.921798625	1	0.654625526	0.15	0.98863443	0.1	0.197575748	0.1	0.081018706	0.5	0.923849869	1	0.29243889	0.1	0.141414
0.5	0.404780703	1	1.108415919	0.2	0.237677621	0.15	0.078454391	0.5	0.365293062	1	1.296460811	1	0.450850019	1	1.597679852	1	0.916062405	1	1.024295496	1	0.403331726	1	0.260013282	0.5	0.415216552	1	0.992113454	1	0.326052792	0.1	0.308900755	1	0.941048492	1	0.946326139	1	0.955128885	1	0.992549601	1	0.893843185	1	0.967871537	0.2	0.187887455	1	0.285897618	1	0.814141
0.1	0.085162238	0.5	0.958847637	0.1	0.076545745	1	0.598646256	0.1	0.087788881	1	0.718590228	0.15	0.213925195	1	1.979321048	1	1.360094034	1	0.415407935	0.15	0.213228938	1	0.177383047	0.1	0.142068087	1	0.89040222	0.15	0.205594315	1	0.604211361	1	0.994351922	1	0.714541259	1	0.950580607	0.5	0.992292852	1	0.976579088	1	0.837133639	0.1	0.151940235	1	0.282902574	1	1.13862
0.15	0.142746633	0.1	0.110323986	1	1.101677228	0.5	0.305851941	0.15	0.128821246	1	0.873777642	0.2	0.174608698	0.5	0.710101318	0.2	0.350335181	0.05	0.068652607	0.2	0.174040403	1	0.320970981	0.15	0.14438551	1	0.990575266	0.2	0.199464059	1	0.565711025	0.2	0.158708112	0.05	0.134203746	1	0.947306979	1	0.992384475	0.2	0.205006856	1	0.955162089	1	0.972111125	1	0.307182155	0.2	0.318137
0.1	0.106159728	0.05	0.051474011	0.1	0.070662811	1	0.460929614	0.1	0.09580351	1	0.995460629	0.9	0.954607558	0.5	1.091024076	0.1	0.161633071	0.2	0.202470621	0.9	0.951500617	0.5	0.115151565	0.1	0.142094651	1	0.993376339	0.9	0.921978199	1	0.412875787	0.1	0.132649385	0.2	0.147714461	0.5	0.564869713	0.5	0.990730749	0.1	0.19915694	1	0.970366392	0.1	0.151323273	0.5	0.135027552	0.1	0.183838
0.1	0.159998099	0.1	0.194190961	1	1.054259098	0.5	0.259940788	0.1	0.144389777	0.15	0.083605656	0.2	0.32488135	1	1.509225445	0.15	0.110651764	1	0.870915353	0.2	0.323823965	0.5	0.176922823	0.1	0.143166086	0.15	0.130064547	0.2	0.266174927	1	0.510202167	0.15	0.130605293	1	0.942253322	0.1	0.137041515	1	0.992222544	0.15	0.196839782	0.15	0.114362043	1	0.972487926	0.5	0.176932615	0.15	0.119192
0.2	0.163900609	0.5	0.612342062	1	0.767766295	1	0.323922432	0.2	0.191884203	1	1.066357521	0.2	0.173902364	0.5	1.313029999	0.5	0.404467476	0.5	0.557699254	0.2	0.173336367	1	0.316313951	0.2	0.142490049	1	0.994011273	0.2	0.198928321	0.5	0.430371853	0.5	0.454752712	0.5	0.503038557	0.1	0.155514873	0.5	0.989549852	0.5	0.245615565	1	0.973734454	1	0.907474332	1	0.310859633	0.5	0.419572
1	1.056284585	0.1	0.127191983	1	0.849011997	0.5	0.114684763	1	0.953240674	0.5	0.500401937	0.1	0.099936795	0.5	0.839264782	1	1.090522202	0.2	0.210288962	0.1	0.099611533	0.5	0.212923784	1	0.996538492	0.5	0.49858578	0.1	0.194857218	1	0.598960798	1	0.846013488	0.2	0.1595306	0.5	0.476523816	0.45	0.992267115	1	0.859010068	0.5	0.483232649	1	0.96275397	0.5	0.240083168	1	0.773737
0.15	0.155638994	1	1.150897387	0.2	0.217033492	0.45	0.358634402	0.15	0.140455917	0.1	0.098639352	0.1	0.051563532	1	0.356843342	1	1.040241567	1	1.115183706	0.1	0.051395709	0.5	0.136096992	0.15	0.142943583	0.1	0.132651241	0.1	0.193045106	1	0.578985065	1	0.989795266	1	0.952745021	1	0.87626674	1	0.9923817	1	0.975259935	0.1	0.120136014	0.2	0.18604773	0.5	0.15897543	1	1.03679
0.1	0.108920417	0.15	0.159365004	1	1.027738617	1	0.383820185	0.1	0.098294885	0.1	0.124226695	1	0.729987288	0.5	0.871775431	0.2	0.353778062	1	0.542392909	1	0.727611414	1	0.057866488	0.1	0.142243239	0.1	0.136768316	1	0.881811489	1	0.468490739	0.2	0.155356279	1	0.559921709	0.1	0.162449327	0.5	0.991830925	0.2	0.204707499	0.1	0.12990749	1	0.969788159	1	0.067604776	0.2	0.248485
0.1	0.074123907	1	0.77876689	0.15	0.183604968	0.5	0.207919328	0.1	0.066892885	0.5	0.417328085	0.02	0.066694231	0.1	0.619563419	1	0.930152847	0.1	0.088624749	0.02	0.066477162	0.5	0.141368989	0.1	0.141932647	0.5	0.493454874	0.02	0.193478662	1	0.543669521	1	0.992258038	0.1	0.134857622	0.2	0.216019574	1	0.992469643	1	0.945562637	0.5	0.471184852	0.15	0.160370573	0.5	0.162043973	1	1.05657
1	0.905717801	0.1	0.291111135	1	1.459995111	1	0.517321495	1	0.721706275	1	0.734170697	0.99	0.72777905	0.5	1.240542383	0.1	0.125575045	0.1	0.110076864	0.99	0.725410363	0.1	0.100469744	1	0.931446569	1	0.930492069	0.99	0.883472821	0.5	0.373771328	0.1	0.130854895	0.1	0.135416305	0.15	0.141014965	0.1	0.988805518	0.1	0.1966354	1	0.826394985	1	0.964761073	0.1	0.112524926	0.1	0.0909091
0.2	0.249232524	0.1	0.062070148	1	1.1320404	0.1	0.079257865	0.2	0.224919101	0.1	0.12839001	0.1	0.136154377	0.2	0.553174676	0.2	0.19550282	0.15	0.126978706	0.1	0.135711238	0.5	0.281718173	0.2	0.164656281	0.1	0.13734056	0.1	0.196389405	0.5	0.388021815	0.2	0.139482708	0.15	0.136116091	1	0.952687789	1	0.991989377	0.2	0.201771805	0.1	0.130700379	1	0.970244543	0.5	0.216182982	0.2	0.250505
0.2	0.191069799	0.1	0.117344101	1	0.626587429	1	0.476600659	0.2	0.172430334	0.1	0.070545507	1	1.06044549	0.95	2.242312523	0.1	0.126756945	0.19	0.138378629	1	1.056994081	0.2	0.089704001	0.2	0.157219363	0.1	0.125293595	1	0.931026703	1	0.7397023	0.1	0.130681086	0.19	0.136582657	1	0.957692017	1	0.992218267	0.1	0.197000661	0.1	0.103652055	1	0.691093169	0.2	0.092881163	0.1	0.113131
0.1	0.074781718	0.2	0.176179015	0.5	0.413438618	1	0.332484845	0.1	0.067486524	0.2	0.281729257	1	0.370560019	0.95	1.456130506	0.5	0.417914818	0.2	0.250409818	1	0.148636102	0.95	0.363618247	0.1	0.141959232	0.2	0.159545798	1	0.196902012	1	0.658932445	0.5	0.334495824	0.2	0.232312068	0.5	0.3404011	0.5	0.992314587	0.5	0.29628098	0.2	0.150492394	0.5	0.4502367	0.95	0.312304696	0.5	0.576336
0.5	0.481008797	0.1	0.120719016	0.9	0.938777442	0.5	0.379439754	0.5	0.434084863	0.15	0.107338296	1	1.142202117	1	2.191164689	1	0.918496032	0.5	0.69487454	1	1.138484616	0.95	0.236129271	0.5	0.497908551	0.15	0.133712975	1	0.932627474	1	0.539492806	1	0.551639737	0.5	0.476335147	0.15	0.203041058	0.5	0.99045445	1	0.737727592	0.15	0.122505819	0.9	0.969729506	0.95	0.261988978	1	0.672727
0.15	0.146732049	0.5	0.695671183	0.5	0.441456566	0.5	0.150901381	0.15	0.132417872	0.1	0.139247675	0.5	0.637654829	1	2.292513175	0.15	0.13645388	0.1	0.100460519	0.5	0.635579467	1	0.355324004	0.15	0.143250291	0.1	0.139058561	0.5	0.835704726	0.15	0.340376719	0.15	0.134209478	0.1	0.135058428	1	0.964895351	1	0.992335427	0.15	0.199303731	0.1	0.135191458	0.5	0.380265757	1	0.313952536	0.15	0.175758
1	1.155434243	0.5	0.362998167	0.2	0.215374751	1	0.376426834	1	1.352707473	1	0.927652523	0.2	0.279973615	1	2.580044604	0.1	0.188308566	1	1.05930018	0.2	0.279062391	1	0.371758893	1	0.976516677	1	0.992359293	0.2	0.215763343	1	0.53005649	0.1	0.138778971	1	0.953404977	1	0.921977639	0.5	0.99216328	0.1	0.201344764	1	0.96461149	0.2	0.172686007	1	0.327809763	0.1	0.210101
0.1	0.135558063	1	1.000154624	0.5	0.554918464	0.5	0.276823582	0.1	0.122333944	0.1	0.175638025	0.19	0.175858367	1	0.938337647	0.5	0.429465679	0.1	0.099974045	0.19	0.175286004	1	0.280407378	0.1	0.142655429	0.1	0.152469691	0.19	0.200714602	0.2	0.351860055	0.5	0.490852737	0.1	0.135048218	0.15	0.168364867	1	0.992465333	0.5	0.396342785	0.1	0.151462156	0.5	0.536886877	1	0.306354509	0.5	0.482828
0.2	0.184997102	1	0.609133115	0.99	1.00826837	1	0.478966723	0.2	0.166950048	1	1.057978533	0.1	0.093169711	1	2.146635986	0.1	0.114069759	1	0.937651284	0.1	0.092866473	1	0.186034489	0.2	0.144295216	1	0.99087694	0.1	0.194723144	0.5	0.454157398	0.1	0.131017857	1	0.949930581	0.5	0.355822683	1	0.99225593	0.1	0.197458791	1	0.964422514	0.99	0.97165945	1	0.285150208	0.1	0.145455
0.2	0.224612798	0.2	0.140121665	0.2	0.118121894	1	0.362464103	0.2	0.225090365	0.5	0.262008247	0.15	0.15898784	0.5	0.619249052	0.2	0.185128951	1	1.05771963	0.15	0.158470386	1	0.238331122	0.2	0.18010933	0.5	0.218457796	0.15	0.197454864	1	0.434493415	0.2	0.132019667	1	0.949937868	0.1	0.132694668	1	0.992521611	0.2	0.198898806	0.5	0.223891846	0.2	0.201935622	1	0.290273783	0.2	0.191919
0.99	0.234848973	0.49	0.535252195	1	0.859971565	1	0.85637768	0.99	0.218585983	0.15	0.197927115	0.5	0.651641292	1	2.057329972	1	1.052695894	0.5	0.434601856	0.5	0.649520409	0.5	0.100418765	0.99	0.391311277	0.15	0.152505566	0.5	0.842382368	1	0.590713792	1	0.989588251	0.5	0.457879464	1	0.956058795	1	0.992357777	1	0.933760284	0.15	0.160989109	1	0.963128842	0.5	0.118146362	1	0.949495
1	1.094930307	0.3	0.348369992	0.1	0.188363672	1	0.302805187	1	0.988116383	1	1.267127983	0.5	0.316299386	0.1	0.226613854	0.2	0.122223208	0.05	0.03195556	0.5	0.315269933	1	0.333621076	1	0.998325192	1	0.994073144	0.5	0.239947249	1	0.546321009	0.2	0.131637268	0.05	0.130563528	1	0.227156816	0.49	0.992062106	0.2	0.198053048	1	0.97501614	0.1	0.170197657	1	0.31139028	0.2	0.157576
0.3	0.496474847	0.5	0.463618525	0.5	0.460965871	0.49	0.27635347	0.3	0.387878369	1	0.91900928	0.49	0.582370343	1	1.629636384	0.5	0.453526232	0.2	0.100347848	0.49	0.581098244	0.1	0.036748193	0.3	0.466358661	1	0.99181243	0.49	0.312342646	1	0.540350858	0.5	0.482138456	0.2	0.135122469	0.19	0.298903909	0.5	0.997073954	0.5	0.286622729	1	0.962626736	0.5	0.474442824	0.1	0.062790587	0.5	0.434343
0.1	0.073335068	1	0.87623457	0.1	0.138015315	0.5	0.420836716	0.1	0.066180999	0.15	0.111488938	1	0.990689023	1	1.738810999	0.1	0.174105797	0.2	0.142095562	1	0.987464649	1	0.26426536	0.1	0.141918672	0.15	0.134544159	1	0.922582837	0.5	0.520033799	0.1	0.139276885	0.2	0.136963446	1	0.955292806	1	0.997164619	0.1	0.201516634	0.15	0.124530221	0.1	0.155765717	1	0.27947877	0.1	0.187879
0.1	0.10380891	0.5	0.499974464	0.1	0.090168254	1	0.860895121	0.1	0.103101733	0.5	0.368810134	1	1.112428194	1	1.725482486	0.1	0.095700412	0.2	0.110265587	1	1.108807597	1	0.281969351	0.1	0.143006263	0.5	0.436647753	1	0.92797853	1	0.747054568	0.1	0.13061222	0.2	0.135711708	0.99	0.764320124	1	0.997211256	0.1	0.196922546	0.5	0.407924525	0.1	0.151557566	1	0.295847325	0.1	0.115152
0.05	0.049404982	1	0.994698894	0.5	0.436555092	1	0.664250905	0.05	0.044585369	0.1	0.086584264	0.05	0.047107587	0.95	2.955161782	1	1.08084732	1	0.604195022	0.05	0.046984438	1	0.279807971	0.05	0.141728506	0.1	0.128985473	0.05	0.192006774	1	0.707701361	1	0.990950356	1	0.519918272	1	0.413392167	0.5	0.997098421	1	0.938557202	0.1	0.112081857	0.5	0.318929744	1	0.294256312	1	0.965657
0.1	0.094648683	0.99	0.979548662	0.2	0.251178564	0.5	0.573652868	0.1	0.07541924	1	0.906456644	0.8	0.726962228	0.5	0.823793541	0.2	0.182910488	1	0.885157495	0.8	0.724596199	0.95	0.479215424	0.1	0.142012347	1	0.990562552	0.8	0.888367009	0.5	0.567964079	0.2	0.134185062	1	0.921716176	0.15	0.142877508	0.5	0.997084809	0.2	0.200223272	1	0.960073013	0.2	0.224508695	0.95	0.338688926	0.2	0.210101
0.2	0.209478625	1	1.366318888	0.5	0.592658071	0.5	0.331135873	0.2	0.18904332	0.1	0.063409996	1	0.864541059	0.5	1.278247889	0.5	0.922395765	0.2	0.188806792	1	0.861727256	0.5	0.133588142	0.2	0.148789272	0.1	0.122706161	1	0.917263058	0.5	0.373393809	0.5	0.540747537	0.2	0.170735143	1	0.949009427	1	0.997230781	0.5	0.746686838	0.1	0.097957556	0.5	0.594688936	0.5	0.159856445	0.5	0.638384
0.1	0.078121676	0.9	0.834574975	0.1	0.344791158	1	0.874793099	0.1	0.070500659	1	0.275445806	0.99	0.954056263	1	1.064823002	0.1	0.113282776	1	1.040136275	0.99	0.950951117	0.5	0.284263434	0.1	0.141952162	1	0.246734857	0.99	0.90920497	1	0.763871045	0.1	0.131247598	1	0.948312323	0.15	0.151642873	0.5	0.997141388	0.1	0.197723137	1	0.249075555	0.1	0.420092049	0.5	0.251538041	0.1	0.147475
0.2	0.242413129	0.5	0.610021125	1	1.130091797	0.5	0.467243022	0.2	0.204346598	0.1	0.063276588	0.5	0.384713598	1	2.148050867	1	1.076064766	0.2	0.131453053	0.5	0.383461479	1	0.325963391	0.2	0.151357925	0.1	0.124714412	0.5	0.301366381	0.5	0.585065253	1	0.987006477	0.2	0.13627354	0.1	0.135873497	1	0.997080996	1	0.931950879	0.1	0.102297345	1	0.972032212	1	0.30876276	1	1.06869
0.5	0.562603651	0.15	0.094439874	0.15	0.182239845	1	0.64509641	0.5	0.507719881	0.19	0.288052563	1	1.116065074	1	1.202965119	1	0.988295631	0.2	0.259283384	1	1.11243264	1	0.23848821	0.5	0.546484328	0.19	0.27823748	1	0.932355203	1	0.692777989	1	0.980513025	0.2	0.245608339	1	0.962169992	0.5	0.997005331	1	0.918343013	0.19	0.27208201	0.15	0.164753698	1	0.29114579	1	0.905051
0.15	0.131602719	1	0.940103272	0.1	0.12343944	0.5	0.278905188	0.15	0.118764457	0.1	0.064192578	0.2	0.155409244	0.1	0.484161598	1	0.988221616	0.5	0.454842719	0.2	0.154903437	1	0.195075425	0.15	0.142366349	0.1	0.124456885	0.2	0.19940795	0.5	0.324003045	1	0.975336894	0.5	0.460248547	0.5	0.35880282	1	0.997151357	1	0.913100059	0.1	0.102157146	0.1	0.154689787	1	0.21593801	1	0.856566
1	0.912393729	0.2	0.125456302	1	1.074409873	1	0.604414836	1	0.823386827	1	1.061449582	0.2	0.259635355	0.45	0.556431198	0.5	0.90198853	0.1	0.114082726	0.2	0.259068221	0.1	0.078512692	1	0.984077112	1	0.992707792	0.2	0.200752757	1	0.680376571	0.5	0.52915442	0.1	0.136548185	0.1	0.148614972	1	0.997175963	0.5	0.721774615	1	0.968123503	1	0.973580907	0.1	0.083890817	0.5	0.620202
0.2	0.123525892	1	0.879538859	0.2	0.190625114	1	0.628134479	0.2	0.127335779	0.1	0.066438765	0.1	0.140823409	1	1.94829235	0.2	0.434747078	0.1	0.107092168	0.1	0.140365074	0.45	0.090232086	0.2	0.142494427	0.1	0.125292254	0.1	0.197542671	1	0.69170132	0.2	0.270771494	0.1	0.135153568	0.15	0.138751233	1	0.997195798	0.2	0.223932208	0.1	0.103836051	0.2	0.163851679	0.45	0.09379244	0.2	0.323232
0.5	0.543966979	1	0.965779431	1	0.76659992	1	0.832058277	0.5	0.490901275	0.99	0.677842438	0.95	0.844644436	1	1.846227141	0.2	0.103113891	0.2	0.230300416	0.95	0.84189539	1	0.3159393	0.5	0.542045356	0.99	0.778193443	0.95	0.915115015	1	0.716977668	0.2	0.130545327	0.2	0.143172194	0.5	0.293376599	1	0.997252265	0.2	0.196783095	0.99	0.69159404	1	0.907828304	1	0.305737189	0.2	0.113131
0.5	0.550818114	0.2	0.243313097	0.5	0.454532571	1	1.299604937	0.5	0.644862123	1	0.768870715	1	0.947979201	1	1.869616632	1	0.971918601	0.85	1.036611752	1	0.944893833	1	0.299388185	0.5	0.513302653	1	0.924393624	1	0.906082332	1	0.83385187	1	0.980340263	0.85	0.948858584	1	0.962316464	1	0.997231701	1	0.916246764	1	0.884996395	0.5	0.472944551	1	0.301149073	1	0.890909
0.15	0.139336565	0.99	0.950185481	0.5	0.47596113	1	1.127994751	0.15	0.125743841	0.15	0.130377527	1	0.939232746	0.5	1.097737657	0.5	0.439439861	0.1	0.077406711	1	0.936175845	1	0.303181075	0.15	0.142574688	0.15	0.137594406	1	0.924573542	1	0.746715704	0.5	0.474808605	0.1	0.135149269	1	0.457377571	1	0.997192922	0.5	0.274875034	0.15	0.13136468	0.5	0.476011231	1	0.302206123	0.5	0.420202
1	1.073357286	1	0.899364591	0.1	0.161201536	1	0.991081612	1	0.968647879	1	0.966754704	1	1.497008031	0.5	1.191727794	1	1.190935192	0.5	0.652252371	1	1.492135751	0.5	0.178011512	1	0.996606384	1	0.992542298	1	0.930111862	1	0.766188577	1	0.99446762	0.5	0.518517564	0.1	0.132010224	0.5	0.997176249	1	0.965471292	1	0.966448588	0.1	0.160153252	0.5	0.180253388	1	1.29899
0.2	0.250769604	1	1.125678015	0.35	0.386362955	0.5	0.612111601	0.2	0.082798523	0.15	0.11909302	1	0.734152944	0.5	0.548889777	0.1	0.13870917	0.1	0.073993219	1	0.731763512	0.5	0.193253156	0.2	0.162927701	0.15	0.135682649	1	0.862264058	0.5	0.685847494	0.1	0.130540843	0.1	0.134260843	1	0.958075467	1	0.997219813	0.1	0.196761575	0.15	0.126744482	0.35	0.421738511	0.5	0.231484767	0.1	0.107071
0.15	0.16337744	0.1	0.128239549	0.2	0.236338354	1	1.218028334	0.15	0.147439453	0.1	0.074184239	1	1.476486988	1	2.808660724	1	1.004847033	1	0.949380979	1	1.470122099	0.5	0.089009153	0.15	0.143335822	0.1	0.126673869	1	0.938725829	1	0.764636567	1	0.993166657	1	0.95165965	0.15	0.179310409	0.15	0.996083871	1	0.952427771	0.1	0.106763484	0.2	0.198328807	0.5	0.096458623	1	1.09899
0.02	0.044786378	1	0.740758735	0.1	0.154931498	0.15	0.162106377	0.02	0.040417324	1	0.912046384	0.15	0.081732383	0.15	1.601039678	0.1	0.088148379	0.2	0.14847012	0.15	0.081466371	1	0.311832684	0.02	0.141755613	1	0.991250712	0.15	0.194372773	0.15	0.248584324	0.1	0.130725316	0.2	0.137107611	0.1	0.155009215	1	0.997155821	0.1	0.196574964	1	0.961302156	0.1	0.159745064	1	0.319062606	0.1	0.112962
1	0.831351752	1	1.168799356	1	1.210556776	1	0.661756324	1	0.750250752	0.5	0.468221566	0.9	0.842922857	0.2	0.807351632	1	0.940495925	0.1	0.126272231	0.9	0.840179414	0.15	0.259628056	1	0.921908719	0.5	0.491922174	0.9	0.895226806	1	0.704614058	1	0.974877366	0.1	0.136069107	0.5	0.82410949	1	0.997182991	1	0.910227554	0.5	0.470026567	1	0.972642427	0.15	0.271838954	1	0.880808
0.2	0.327090563	0.2	0.264354223	0.1	0.174656268	1	0.616588133	0.2	0.295181842	0.1	0.129356222	0.1	0.09765542	0.8	1.810257731	0.1	0.550317386	0.1	0.108326819	0.1	0.097337583	0.2	0.179543068	0.2	0.25802848	0.1	0.137493456	0.1	0.19479064	1	0.690080629	0.1	0.394327421	0.1	0.135194695	0.5	0.300965499	1	0.997154603	0.1	0.287175538	0.1	0.131037815	0.1	0.160688146	0.2	0.177037428	0.1	0.40404
0.05	0.12126967	0.1	0.195654907	0.2	0.156498126	1	0.614382609	0.05	0.109439429	0.1	0.044956788	1	0.629312484	1	0.878845371	0.2	0.159908827	0.5	0.520324957	1	1.008158795	0.8	0.200984591	0.05	0.142534624	0.1	0.115888193	1	0.92497632	1	0.68730292	0.2	0.133021844	0.5	0.481502876	1	0.955194167	1	0.997205986	0.2	0.199321836	0.1	0.084202745	0.2	0.156824648	0.8	0.28496866	0.2	0.206061
1	0.921054007	0.15	0.096223722	1	0.879210633	1	0.761141494	1	0.831202268	0.15	0.111335997	1	0.462972703	0.5	0.80542173	1	1.076323231	0.2	0.205659498	1	0.4617624	1	0.349003961	1	0.989531848	0.15	0.134223328	1	0.892072399	1	0.733058718	1	0.990709781	0.2	0.138997323	0.5	0.891533397	0.5	0.997004426	1	0.945037498	0.15	0.123126881	1	0.965328595	1	0.286304335	1	1.11717
0.2	0.169606013	0.5	0.358875404	0.15	0.153572259	0.5	0.273067161	0.2	0.153060408	0.15	0.127387659	0.19	0.182700659	1	1.017313108	0.2	0.179129691	0.5	0.423282924	0.19	0.182106027	0.5	0.130608929	0.2	0.143308224	0.15	0.133280264	0.19	0.200192374	0.5	0.322473527	0.2	0.134422573	0.5	0.453071725	0.05	0.123368489	0.5	0.997100875	0.2	0.200073149	0.15	0.12061868	0.15	0.157114736	0.5	0.153964941	0.2	0.222222
0.5	0.491747278	1	0.775329855	0.1	0.160928512	0.5	0.419549773	0.5	0.443775772	0.5	0.411569955	0.2	0.282979351	0.15	0.578187707	1	1.102989432	1	1.009099724	0.2	0.282058344	1	0.226235396	0.5	0.511615381	0.5	0.479938363	0.2	0.218424455	0.5	0.515855693	1	0.990969474	1	0.95140182	0.2	0.199394783	1	0.997174785	1	0.940033731	0.5	0.446858632	0.1	0.157833577	1	0.217251766	1	1.01212
0.2	0.173266528	1	1.074525415	0.45	0.410157201	1	1.095582661	0.2	0.156363828	1	1.050318175	0.49	0.522266508	1	0.933183255	0.5	0.407064718	0.2	0.157786428	0.49	0.520566698	0.15	0.093760169	0.2	0.143650052	1	0.993670199	0.49	0.647688813	1	0.767420826	0.5	0.48935546	0.2	0.138247924	0.2	0.254597331	0.5	0.99711506	0.5	0.347797561	1	0.972596169	0.45	0.466250236	0.15	0.102715998	0.5	0.452525
0.01	0.02843735	0.2	0.295435833	0.15	0.160338023	0.5	0.504921431	0.01	0.025663196	1	0.4455975	0.1	0.062897412	1	3.103755712	0.05	0.046167002	0.2	0.219206164	0.1	0.062692701	1	0.144339188	0.01	0.141446433	1	0.486190267	0.1	0.193642038	0.5	0.620766156	0.05	0.12968144	0.2	0.164294728	0.2	0.176550102	0.5	0.997040431	0.05	0.195910309	1	0.460995049	0.15	0.156236463	1	0.164025942	0.05	0.0461069
0.1	0.083867068	1	1.085792556	1	0.829150947	0.5	0.322736552	0.1	0.059644655	0.1	0.079835049	0.1	0.238149541	1	2.295378635	0.15	0.375932253	1	1.102765144	0.1	0.237374441	1	0.503311737	0.1	0.141886222	0.1	0.12853695	0.1	0.210175646	0.5	0.360259003	0.15	0.202207051	1	0.951833077	1	0.95668623	1	0.995666247	0.15	0.216626605	0.1	0.11064188	1	0.958901687	1	0.399933203	0.15	0.355556
0.5	0.396406536	0.1	0.117711209	0.2	0.253458534	1	0.137222951	0.5	0.357735821	0.1	0.085288151	0.15	0.171516355	0.1	0.566435402	1	0.986731506	1	0.968816516	0.15	0.170958124	1	0.372223562	0.5	0.421376006	0.1	0.127602989	0.15	0.198548239	1	0.235432165	1	0.993218867	1	0.939076071	0.2	0.185319142	0.5	0.997072797	1	0.952583823	0.1	0.108504465	0.2	0.22112436	1	0.334090103	1	1.10909
1	1.027486956	0.2	0.210942136	0.2	0.305294106	0.5	0.335238417	1	0.927252345	0.2	0.247584722	1	0.996640716	1	1.526879263	0.1	0.107951099	1	1.08439694	1	0.993396971	0.1	0.059269472	1	0.99715522	0.2	0.281639872	1	0.922122983	0.5	0.389980744	0.1	0.130474533	1	0.951013106	0.49	0.224069723	0.1	0.996805071	0.1	0.19672516	0.2	0.26820665	0.2	0.326215507	0.1	0.103064813	0.1	0.0929293
0.05	0.084673522	0.5	0.430287773	1	1.069109484	0.1	0.238251105	0.05	0.076413351	0.05	0.044546454	0.5	0.473875787	1	1.676675047	0.5	0.167531053	0.5	0.439379648	0.5	0.472333473	1	0.247602043	0.05	0.141966833	0.05	0.110171166	0.5	0.525048498	0.1	0.293162376	0.5	0.132366399	0.5	0.415072409	0.2	0.232043467	0.5	0.996523888	0.5	0.199015361	0.05	0.074901848	1	0.973231303	1	0.277209435	0.5	0.208081
0.2	0.219261279	1	0.567880741	0.1	0.104735884	0.5	0.569963026	0.2	0.151587439	1	0.993485733	1	1.065017488	0.85	2.197431146	1	1.088335679	0.5	0.490662817	1	1.061551199	1	0.271893251	0.2	0.148046613	1	0.993392333	1	0.928574948	0.5	0.513517268	1	0.987414316	0.5	0.467161939	1	0.958180582	0.2	0.996686553	1	0.933149836	1	0.970012286	0.1	0.153861895	1	0.290348951	1	1.0303
0.1	0.072425608	0.1	0.216178615	0.5	0.396600103	0.2	0.212721529	0.1	0.06536026	0.15	0.171321832	0.1	0.075216235	1	1.124107483	1	1.023640408	1	1.220537894	0.1	0.074971431	0.85	0.356340186	0.1	0.141947791	0.15	0.144549629	0.1	0.193744469	0.2	0.268707989	1	0.97706706	1	0.953195936	1	0.93556768	0.95	0.997205666	1	0.920369716	0.15	0.150532064	0.5	0.438959302	0.85	0.316855674	1	1.0101
0.1	0.112189337	0.5	0.493088427	1	0.870453028	0.95	0.862274014	0.1	0.101244911	0.1	0.101675397	0.2	0.143236849	0.5	0.889120564	0.1	0.11630196	1	1.044676613	0.2	0.142770659	1	0.225022406	0.1	0.142242276	0.1	0.143805008	0.2	0.196494281	0.95	0.73589099	0.1	0.131693208	1	0.949677843	1	0.897758136	0.95	0.997126036	0.1	0.197280255	0.1	0.134522279	1	0.958670634	1	0.284207555	0.1	0.115283
0.1	0.074427674	0.2	0.196560751	1	1.139673867	0.95	0.559950267	0.1	0.067167018	0.1	0.12186745	1	1.092639799	1	1.927099127	1	0.967857357	0.1	0.098242996	1	1.089083608	0.5	0.197727269	0.1	0.141908925	0.1	0.13629307	1	0.932204649	0.95	0.659022997	1	0.990886729	0.1	0.135157374	0.1	0.15299264	1	0.997199976	1	0.944436569	0.1	0.128148496	1	0.973943087	0.5	0.173044344	1	1.06263
0.1	0.047174149	1	0.878518416	1	1.041243911	1	0.84260528	0.1	0.042572161	0.5	0.556578827	0.02	0.048662714	1	2.65035372	1	0.811366217	0.1	0.041933961	0.02	0.048504333	1	0.312502561	0.1	0.141705933	0.5	0.52864484	0.02	0.19279801	1	0.740168202	1	0.682563136	0.1	0.13310096	0.19	0.24269128	1	0.997221637	1	0.832704821	0.5	0.515596016	1	0.969415084	1	0.303801396	1	0.731313
1	1.426177137	0.5	0.424244774	0.2	0.161201536	1	0.881578512	1	1.669675694	0.5	0.640080448	1	1.002606347	0.5	0.458200608	0.05	0.087118219	1	1.010557305	1	0.999343186	1	0.42978709	1	0.998718962	0.5	0.717539744	1	0.928105721	1	0.762285897	0.05	0.129958391	1	0.924774648	0.5	0.374035698	1	0.997210993	0.05	0.196399453	0.5	0.658121536	0.2	0.156808525	1	0.370561711	0.05	0.0666667
1	0.971841856	0.1	0.138242351	0.5	0.858945759	1	1.015565753	1	0.877035601	1	1.138859986	1	1.108586948	1	1.868265529	0.2	0.184736991	0.15	0.219550407	1	1.104978854	0.5	0.045330229	1	0.987688679	1	0.993848858	1	0.93306462	1	0.778461851	0.2	0.134215574	0.15	0.193754732	1	0.954684515	1	0.997076962	0.2	0.200253334	1	0.974038574	0.5	0.941104309	0.5	0.08264849	0.2	0.20202
0.1	0.074604288	1	0.935523547	0.1	0.103781188	1	0.66873855	0.1	0.067326403	0.5	0.498829823	0.5	0.480983338	1	1.018536709	1	0.836692981	1	0.978193903	0.5	0.479417891	1	0.302961978	0.1	0.141975718	0.5	0.581982123	0.5	0.524780163	1	0.700555025	1	0.966432224	1	0.945827371	0.1	0.143937715	1	0.997193116	1	0.905507943	0.5	0.54354985	0.1	0.153594723	1	0.301716046	1	0.858586
1	0.98979982	0.2	0.209652508	0.5	0.907878751	1	0.825481911	1	0.893241709	0.2	0.183276421	0.5	0.407905114	0.9	1.848107403	0.5	0.777852158	0.1	0.167843109	0.5	0.406577514	1	0.396242271	1	0.99536628	0.2	0.147229912	0.5	0.336755724	1	0.754155869	0.5	0.502711254	0.1	0.151167259	0.2	0.229016806	0.5	0.996791108	0.5	0.538858032	0.2	0.158484596	0.5	0.834496256	1	0.339902516	0.5	0.529293
1	1.147766451	0.5	0.627507636	0.2	0.143526692	0.5	0.238130216	1	1.035798194	0.2	0.207080828	0.2	0.141252159	1	1.356402093	0.2	0.169952234	0.1	0.1437156	0.2	0.140792428	0.9	0.299693092	1	0.998587209	0.2	0.198307378	0.2	0.196617287	0.5	0.312577573	0.2	0.13412167	0.1	0.137261966	0.1	0.247045187	1	0.997184736	0.2	0.200095134	0.2	0.334012306	0.2	0.155346359	0.9	0.299683681	0.2	0.2
0.15	0.114770063	0.1	0.171087245	0.1	0.061491972	1	0.791139573	0.15	0.10357388	0.2	0.197632545	0.1	0.097472664	0.5	1.361989749	1	1.124893834	0.1	0.303477379	0.1	0.097155422	1	0.284284171	0.15	0.142320006	0.2	0.152057543	0.1	0.194900587	1	0.745552989	1	0.993855486	0.1	0.435103394	0.5	0.58605461	0.1	0.995210034	1	0.960324264	0.2	0.160676483	0.1	0.151883485	1	0.331626239	1	1.2202
1	1.311633413	1	0.984695612	0.2	0.204347899	0.1	0.087143623	1	1.001002004	1	1.158704183	0.2	0.204291972	0.9	1.919238106	1	0.519684707	1	1.130746207	0.2	0.203627067	0.5	0.220863203	1	0.999013063	1	0.993766316	0.2	0.200605297	0.1	0.218627738	1	0.529768556	1	0.955721093	1	0.737363888	1	0.997164109	1	0.608305773	1	0.97270252	0.2	0.176839086	0.5	0.251543202	0.02	0.040404
0.5	0.524995269	1	0.760584467	1	0.977580382	1	0.62667139	0.5	0.473780315	0.2	0.153132537	0.1	0.21197379	0.1	0.25363602	0.02	0.036995616	0.05	0.071043244	0.1	0.211283883	0.9	0.311227801	0.5	0.527260042	0.2	0.142846715	0.1	0.20268561	1	0.686100216	0.02	0.128703824	0.05	0.134382434	0.8	0.950289733	1	0.997182699	0.02	0.195888662	0.2	0.140626115	1	0.938292124	0.9	0.304254315	0.1	0.0747475
0.1	0.089069843	1	0.802714147	1	0.833617258	1	0.668654134	0.1	0.08682135	0.49	0.420106784	0.15	0.165563799	1	1.164878663	0.1	0.106696131	1	1.037084188	0.15	0.165024942	0.1	0.041130165	0.1	0.142115901	0.49	0.280302659	0.15	0.198121889	1	0.7100716	0.1	0.130279719	1	0.953409403	0.49	0.782889777	1	0.997180248	0.1	0.196586466	0.49	0.280460956	1	0.94821865	0.1	0.064230357	0.1	0.0929293
0.1	0.113366148	0.5	0.610524186	0.1	0.106969779	1	0.663528698	0.1	0.102306921	0.2	0.241366435	1	0.81340157	0.5	0.633532147	0.1	0.113272164	1	0.95696613	1	0.81075421	1	0.219095357	0.1	0.142278224	0.2	0.182275729	1	0.910700113	1	0.706722419	0.1	0.130398246	1	0.940890175	1	0.527082522	0.95	0.997191663	0.1	0.196658869	0.2	0.196395026	0.1	0.153975337	1	0.287389882	0.15	0.143434
0.5	0.568561644	0.2	0.306575206	1	1.020766738	0.95	1.136397886	0.5	0.433910374	1	0.973297275	0.5	0.265930227	0.5	1.059744891	0.15	0.124717581	0.2	0.167843109	0.5	0.265064709	0.5	0.102734943	0.5	0.526407626	1	0.993118855	0.5	0.211487717	0.95	0.757976092	0.15	0.131086567	0.2	0.139831429	0.15	0.189874997	0.5	0.997062599	0.15	0.197540041	1	0.968984821	1	0.965409426	0.5	0.105816137	0.19	0.159596
1	0.481008797	0.2	0.125223829	0.1	0.078083202	0.5	0.316787136	1	0.434084863	1	0.795740455	1	0.96865834	1	2.051343033	0.19	0.145567541	1	0.972687957	1	0.965505669	0.5	0.171850523	1	0.485898185	1	0.94962316	1	0.926455321	0.5	0.404647991	0.19	0.13159698	1	0.945238186	0.2	0.16303231	0.5	0.99713747	0.19	0.198294439	1	0.912010548	0.1	0.152157027	0.5	0.188947927	0.2	0.272727
1	1.051760171	1	0.917680749	0.5	0.437999682	0.5	0.491546083	1	0.747991723	1	0.833166165	0.15	0.238982253	0.2	0.283447026	0.2	0.177710942	0.5	0.529810819	0.15	0.238204442	1	0.332650221	1	0.956549344	1	0.965526404	0.15	0.206831479	0.5	0.610164181	0.2	0.144779549	0.5	0.474127931	0.9	0.941407159	1	0.997165617	0.2	0.202761315	1	0.929537899	0.5	0.467075797	1	0.31097153	0.5	0.931313
0.1	0.138255632	0.5	0.362417684	1	0.975252006	1	0.772980354	0.1	0.124768357	0.1	0.256726254	0.1	0.104510504	0.5	1.193550486	0.5	1.101121061	1	0.896163678	0.1	0.104170356	0.2	0.045964383	0.1	0.142502202	0.1	0.139929265	0.1	0.194927346	1	0.740619531	0.5	0.494281809	1	0.919513072	0.2	0.303436932	1	0.997199872	0.5	0.93454076	0.1	0.138030396	1	0.971540257	0.2	0.063609811	0.1	0.111111
0.1	0.072369941	0.1	0.094282169	1	0.874357281	1	0.826025999	0.1	0.065310024	0.19	0.19513202	0.5	0.708353526	0.1	0.328468197	0.1	0.111678649	0.5	0.650910179	0.5	0.706048063	0.5	0.265427983	0.1	0.141919043	0.19	0.1504344	0.5	0.879696638	1	0.748642496	0.1	0.130574324	0.5	0.303625952	0.2	0.161551382	1	0.997158847	0.1	0.196849038	0.19	0.160801577	1	0.965086111	0.5	0.24447282	1	1.02424
0.2	0.239392966	1	1.139526298	0.1	0.111364064	1	0.462596338	0.2	0.216039423	1	0.342446695	0.5	0.763515035	1	2.473021903	1	0.924857855	0.1	0.110819317	0.5	0.761030039	0.1	0.053265113	0.2	0.176607907	1	0.333571593	0.5	0.841192638	1	0.5833513	1	0.991732184	0.1	0.135263144	0.1	0.134810133	0.1	0.996412723	1	0.943472527	1	0.319523063	0.1	0.154752277	0.1	0.066687609	0.1	0.107071
0.1	0.131149073	0.1	0.069792102	1	1.148875014	0.1	0.186182774	0.1	0.118355065	0.5	0.427520323	0.1	0.127402265	0.15	0.582989627	0.1	0.121318867	0.1	0.190368372	0.1	0.126987612	1	0.401030579	0.1	0.142863027	0.5	0.483879007	0.1	0.196151179	0.1	0.259608056	0.1	0.13070966	0.1	0.136803861	0.1	0.122112537	0.45	0.996702917	0.1	0.196993909	0.5	0.453781179	1	0.971068256	1	0.327749991	1	0.935354
0.2	0.083061509	1	0.880034502	0.15	0.119721105	0.45	0.213973814	0.2	0.224766107	1	0.981278897	0.5	0.316997411	1	1.794586166	1	1.024701739	0.1	0.058673434	0.5	0.315965686	0.15	0.129648274	0.2	0.157964171	1	0.992622243	0.5	0.263294638	0.45	0.269526541	1	0.98665947	0.1	0.133828328	1	0.842777635	1	0.997152372	1	0.927093501	1	0.967057098	0.15	0.154189707	0.15	0.124844262	1	1.0101
0.15	0.105625063	0.1	0.350278015	0.5	0.652149101	1	0.749209509	0.15	0.095321003	0.1	0.106294191	0.5	0.551013122	0.2	0.416974193	1	0.921164622	1	1.05424348	0.5	0.549219752	1	0.199244649	0.15	0.142178342	0.1	0.133240657	0.5	0.689776507	1	0.733554098	1	0.992019484	1	0.949979201	0.02	0.125077847	1	0.997190127	1	0.944099376	0.1	0.120846158	0.5	0.694770818	1	0.284991058	0.5	0.4
0.1	0.131339877	0.2	0.136584132	1	0.644736693	1	0.709960664	0.1	0.118527256	0.2	0.16449348	0.1	0.075492528	1	1.596309396	0.5	0.463665236	1	0.705488278	0.1	0.075327626	0.2	0.067617437	0.1	0.142656724	0.2	0.143740351	0.1	0.192961211	1	0.722287619	0.5	0.482278229	1	0.944073184	0.99	0.839096396	1	0.997177578	0.5	0.283096198	0.2	0.144622318	1	0.699469336	0.2	0.066966886	0.05	0.0424242
0.1	0.063672361	1	1.325798061	0.5	0.51450753	1	0.718955016	0.1	0.05746092	0.1	0.198646118	0.2	0.219210507	1	1.963538532	0.05	0.055139226	0.15	0.106945492	0.2	0.218497047	1	0.258860983	0.1	0.141868475	0.1	0.151161865	0.2	0.210975187	1	0.725051247	0.05	0.128926817	0.15	0.135378403	0.1	0.145150289	0.5	0.997117602	0.05	0.195944827	0.1	0.164511999	0.5	0.483990241	1	0.275775612	0.2	0.0969697
0.15	0.10685965	0.2	0.197363966	0.5	0.559185777	0.5	0.422131458	0.15	0.104162068	0.5	0.521040978	1	0.544375337	0.5	0.703486489	0.2	0.131632495	0.1	0.116806983	1	0.543186232	1	0.339075557	0.15	0.142298043	0.5	0.505159522	1	0.928731971	0.5	0.523830984	0.2	0.130530029	0.1	0.13595417	1	0.960166845	0.5	0.997011987	0.2	0.196796607	0.5	0.493243588	0.5	0.497744121	1	0.313538142	0.2	0.161616
1	1.075143051	1	0.976136574	0.1	0.115592938	0.5	0.458275061	1	0.970259437	1	0.362696878	0.7	0.748463879	0.5	1.329604025	0.2	0.130922713	1	0.992360677	0.7	0.74602787	0.5	0.166597777	1	0.998092922	1	0.890257204	0.7	0.887002834	0.5	0.585714841	0.2	0.1312262	1	0.946533773	1	0.219211685	0.5	0.996735781	0.2	0.197828053	1	0.813741717	0.1	0.15494884	0.5	0.141103451	0.2	0.147475
0.1	0.147970759	0.5	0.41871148	1	0.675101806	0.5	0.211073785	0.1	0.133535742	0.1	0.051178143	0.5	0.337065619	1	2.156469408	0.2	0.132782751	0.1	0.109024424	0.5	0.335968578	0.5	0.215611463	0.1	0.145674596	0.1	0.121876119	0.5	0.255295745	0.5	0.2746532	0.2	0.131291917	0.1	0.135213304	1	0.960815458	1	0.99724927	0.2	0.19795857	0.1	0.096774229	1	0.753556879	0.5	0.244360673	1	0.676102
1	1.130180388	0.15	0.243313097	0.1	0.16850958	1	1.080061379	1	1.019927708	0.8	1.011863176	0.5	0.616929359	0.2	0.207885332	1	0.774584992	0.15	0.19049903	0.5	0.61426988	1	0.349697742	1	0.994893273	0.8	0.992814017	0.5	0.910818937	1	0.796837858	1	0.851536144	0.15	0.137529608	0.5	0.694898181	0.15	0.99718488	1	0.539236466	0.8	0.968481367	0.1	0.159038863	1	0.311254674	1	0.872727
0.5	0.406303794	1	0.967150258	0.5	0.50990071	0.15	0.615674619	0.5	0.36666757	0.49	0.622150605	0.5	0.622170611	0.15	0.437924653	1	0.973061803	0.75	0.810898959	0.5	0.620145645	0.2	0.033711135	0.5	0.424720867	0.49	0.627917015	0.5	0.818978255	0.15	0.667462484	1	0.978942942	0.75	0.924889566	0.2	0.257911279	0.2	0.997041821	1	0.915834085	0.49	0.591583313	0.5	0.486339672	0.2	0.062081828	0.2	0.288889
0.15	0.201010565	0.1	0.102185741	1	0.878063849	0.2	0.310464454	0.15	0.181401347	1	0.414540839	1	1.053500638	0.5	0.772166687	0.2	0.34562532	0.5	0.555886644	1	1.050071832	0.15	0.071014809	0.15	0.148633197	1	0.431778182	1	0.926841366	0.2	0.411049224	0.2	0.177137718	0.5	0.476478286	0.19	0.166101423	0.8	0.997187864	0.2	0.210537104	1	0.275803689	1	0.962918746	0.15	0.070706877	1	1.06667
1	1.318610345	0.5	0.203029234	0.15	0.153572259	0.8	0.696128744	1	1.189975724	0.15	0.1408453	0.19	0.237270653	1	1.340693807	1	0.924172945	0.2	0.200685735	0.19	0.236498413	0.5	0.12521622	1	0.998803215	0.15	0.139338452	0.19	0.204653324	0.8	0.717782544	1	0.991801143	0.2	0.138252045	0.1	0.134240767	1	0.997024405	1	0.943544638	0.15	0.135712011	0.15	0.156654532	0.5	0.14828362	0.2	0.193939
1	1.044724094	1	0.975442851	0.5	0.410586282	1	0.603494892	1	0.942807946	0.2	0.237207887	0.1	0.095886	1	1.769813257	0.2	0.164109713	0.1	0.114672508	0.1	0.095573922	1	0.265671774	1	0.99708929	0.2	0.179281358	0.1	0.194611984	1	0.684080145	0.2	0.132082959	0.1	0.135340246	0.15	0.15274533	0.5	0.997014046	0.2	0.198942514	0.2	0.191516174	0.5	0.460875261	1	0.248108139	0.2	0.335354
0.15	0.120467771	1	0.899364591	1	1.024493524	0.5	0.309722316	0.15	0.108715758	0.9	0.978045247	1	0.909786482	1	1.448502213	0.2	0.22842878	0.1	0.112009498	1	0.90682542	1	0.286996744	0.15	0.142352914	0.9	0.992171846	1	0.922734799	0.5	0.379310451	0.2	0.192675244	0.1	0.136374444	0.5	0.734507101	1	0.997083276	0.2	0.21216098	0.9	0.96593727	1	0.971744714	1	0.297774718	0.5	0.446465
0.5	0.34216477	1	1.052257947	0.1	0.101401468	1	0.391204458	0.5	0.308785511	0.2	0.242709781	0.1	0.075865351	0.9	1.686501517	0.5	0.482873427	0.2	0.190932276	0.1	0.075618434	1	0.234892251	0.5	0.295808324	0.2	0.194024954	0.1	0.194110339	1	0.5234028	0.5	0.483832198	0.2	0.138915521	0.5	0.300184547	0.15	0.996766043	0.5	0.305813309	0.2	0.197844252	0.1	0.153597027	1	0.260533809	0.1	0.125253
0.1	0.107008861	1	0.689828459	0.2	0.139926291	0.15	0.222340209	0.1	0.096569808	0.2	0.169011539	1	0.818564091	0.5	0.962510964	0.1	0.118467468	0.5	0.602953673	1	0.816776062	0.9	0.291235151	0.1	0.142150317	0.2	0.143958618	1	0.938904868	0.15	0.280787986	0.1	0.130859976	0.5	0.491003651	0.49	0.344356198	1	0.996214066	0.1	0.197249474	0.2	0.147598702	0.2	0.155041616	0.9	0.298293914	0.1	0.105051
1	1.023715125	0.05	0.063731081	0.1	0.095765695	1	0.342281863	1	0.923848468	0.1	0.083328227	0.1	0.111460121	1	2.095257937	0.1	0.118786836	0.2	0.103335179	0.1	0.111097354	0.5	0.214048209	1	0.995896017	0.1	0.128562017	0.1	0.195777387	1	0.406679991	0.1	0.13063903	0.2	0.135650648	1	0.941342167	1	0.997244952	0.1	0.196900853	0.1	0.111023057	0.1	0.153142524	0.5	0.184152352	0.2	0.19798
0.1	0.078399204	0.2	0.220333272	0.15	0.170345846	1	1.1935392	0.1	0.070751113	0.1	0.046361306	1	0.848804918	1	1.398463468	0.2	0.177710942	0.02	0.043939653	1	0.846042331	1	0.232626853	0.1	0.141970243	0.1	0.117187965	1	0.915776555	1	0.800939313	0.2	0.132932754	0.02	0.132800719	1	0.94996772	1	0.997217875	0.2	0.199571287	0.1	0.08670273	0.15	0.160960537	1	0.288702971	0.1	0.0747475
1	0.41326604	1	0.894690649	0.15	0.080614815	1	0.882680415	1	0.372950628	0.05	0.056523696	0.5	0.428916262	1	1.436004066	0.1	0.071130134	0.5	0.613760699	0.5	0.427520278	1	0.22677786	1	0.450407647	0.05	0.121417806	0.5	0.438625973	1	0.768281347	0.1	0.13000693	0.5	0.491069924	0.05	0.117885795	0.1	0.996091675	0.1	0.196381546	0.05	0.095639191	0.15	0.154239435	1	0.253075851	0.85	0.985859
0.1	0.075545029	0.5	0.517719251	1	0.934709271	0.1	0.205285304	0.1	0.068175372	1	0.895542348	0.1	0.181151081	1	3.435669327	0.85	0.974922982	0.1	0.049291021	0.1	0.180561492	1	0.232865524	0.1	0.141956033	1	0.988611919	0.1	0.200195934	0.1	0.250583349	0.85	0.990845402	0.1	0.132824929	0.8	0.829337513	1	0.997176435	0.85	0.938575875	1	0.956838828	1	0.967511836	1	0.257850807	0.1	0.0816162
0.19	0.301447305	0.2	0.228841373	0.15	0.189271517	1	0.587156472	0.19	0.272040164	0.2	0.145919239	1	1.283879154	1	2.512801563	0.1	0.080090256	0.1	0.097524349	1	1.27970054	1	0.557135567	0.19	0.222156968	0.2	0.140238125	1	0.933212907	1	0.67754968	0.1	0.130777401	0.1	0.134690379	1	0.928686181	1	0.997181626	0.1	0.196712489	0.2	0.137597856	0.15	0.188770917	1	0.415593209	0.5	0.581818
0.1	0.10497807	1	1.213569027	0.5	0.37183399	1	0.644759955	0.1	0.082015681	0.99	0.818962334	0.5	0.507645385	1	2.242312523	0.5	0.839501508	0.1	0.069737643	0.5	0.505993163	1	0.407481334	0.1	0.142056478	0.99	0.978093077	0.5	0.610376709	1	0.700365837	0.5	0.501158029	0.1	0.134479119	0.99	0.915079569	0.85	0.997199752	0.5	0.641950495	0.99	0.934771025	0.5	0.443837636	1	0.356903407	0.1	0.0828283
1	1.155519659	1	0.557199803	0.15	0.172601605	0.85	0.845015025	1	1.042795052	0.1	0.135287727	1	1.094705621	1	2.933309733	0.1	0.078417825	0.1	0.219773322	1	1.091142706	1	0.248953648	1	0.997532685	0.1	0.13849459	1	0.932270853	0.85	0.746519821	0.1	0.130149875	0.1	0.141577964	0.5	0.388033318	1	0.996318532	0.1	0.196419107	0.1	0.13359992	0.15	0.163495625	1	0.294427794	1	1.00606
0.1	0.091125823	0.1	0.082271472	0.1	0.447415016	1	0.77938594	0.1	0.08223621	1	1.027606485	0.2	0.1716385	0.2	0.367283576	1	1.107074123	0.15	0.099209475	0.2	0.171079872	1	0.475671849	0.1	0.14205673	1	0.99352669	0.2	0.198280129	1	0.741969317	1	0.991551201	0.15	0.135144095	1	0.960537543	0.5	0.997033532	1	0.941444184	1	0.971864231	0.1	0.471547125	1	0.329315359	0.2	0.133333
0.99	0.797396618	0.1	0.102185741	0.5	0.410877035	0.5	0.341908431	0.99	0.71960805	0.05	0.117927327	0.02	0.064251902	0.2	0.986223118	0.2	0.134037351	1	1.499965068	0.02	0.064042783	0.2	0.059559499	0.99	0.929318242	0.05	0.132097162	0.02	0.193644047	0.5	0.406671531	0.2	0.13131585	1	0.95129265	0.2	0.158873523	1	0.997166778	0.2	0.197847954	0.05	0.112435893	0.5	0.460093337	0.2	0.065754353	0.1	0.121212
1	0.939669358	0.15	0.138181201	0.1	0.137261391	1	0.741059724	1	0.848001632	1	0.065019943	0.49	0.342847984	0.5	0.991793174	0.1	0.092790762	0.5	0.538942637	0.49	0.341732124	0.2	0.213412175	1	0.97598578	1	0.164711775	0.49	0.255497487	1	0.726028071	0.1	0.130911172	0.5	0.474794792	0.2	0.182831998	1	0.997206277	0.1	0.203210269	1	0.123713283	0.1	0.164429782	0.2	0.176804925	0.1	0.107071
0.15	0.131819284	0.19	0.150586865	0.15	0.150273687	1	1.019184933	0.15	0.118959895	0.5	0.346198014	1	1.303684296	0.5	0.825603425	0.1	0.141994311	0.5	0.310320342	1	1.299441222	0.5	0.22056014	0.15	0.142427824	0.5	0.382589755	1	0.935266975	1	0.789535577	0.1	0.130555868	0.5	0.380018931	0.1	0.150580158	0.5	0.995833583	0.1	0.196852848	0.5	0.362633196	0.15	0.158617753	0.5	0.194743952	0.5	0.494949
1	0.937236879	0.2	0.272501829	1	0.915406661	0.5	0.131247019	1	0.938869706	1	1.181378126	0.1	0.053132846	1	1.871066394	0.5	0.452165516	1	0.475590649	0.1	0.052959916	0.5	0.133881637	1	0.99660058	1	0.993937937	0.1	0.192988335	0.5	0.238810039	0.5	0.454974177	1	0.789777394	0.95	0.921120812	1	0.997135695	0.5	0.301953124	1	0.97424983	1	0.967212575	0.5	0.15709931	0.2	0.187879
0.15	0.129144	0.5	0.629775664	0.2	0.233753442	1	0.718435454	0.15	0.116545593	0.15	0.151043168	0.35	0.270188192	0.5	0.718088331	0.2	0.163820123	1	0.999663282	0.35	0.269308816	1	0.207735897	0.15	0.142413546	0.15	0.143636194	0.35	0.213308608	1	0.722687195	0.2	0.13204826	1	0.953461979	1	0.911494945	1	0.996391581	0.2	0.198745856	0.15	0.140683413	0.2	0.198495469	1	0.283698579	0.1	0.030303
0.1	0.07978577	0.1	0.093258767	0.05	0.084760262	1	0.9396377	0.1	0.072002415	0.5	0.548807936	0.2	0.240562324	1	2.371399914	0.1	0.027792649	0.05	0.033728319	0.2	0.239779371	0.5	0.159692229	0.1	0.141966353	0.5	0.51409374	0.2	0.208126005	1	0.772080933	0.1	0.128869894	0.05	0.131697116	1	0.947910617	0.9	0.997209772	0.1	0.195453868	0.5	0.509040529	0.05	0.151331778	0.5	0.141704815	0.5	0.420202
1	1.029442052	1	1.152755265	0.5	0.572837558	0.9	0.710683712	1	0.929016715	0.2	0.265309738	1	0.762018721	1	2.352595845	0.5	0.483469128	0.1	0.076251912	1	0.759538595	1	0.263285627	1	0.996384779	0.2	0.219955607	1	0.893695101	0.9	0.718646672	0.5	0.486762756	0.1	0.134336609	1	0.94995173	1	0.997185418	0.5	0.324760039	0.2	0.231325443	0.5	0.590160257	1	0.30140796	1	1.01212
0.5	0.51074613	0.1	0.092807167	0.15	0.112842479	1	0.984644554	0.5	0.460921225	0.19	0.203070751	0.1	0.083543397	1	3.127271723	1	0.752090653	0.5	0.687525758	0.1	0.08327149	1	0.381502029	0.5	0.520922084	0.19	0.155376886	0.1	0.194369253	1	0.791176878	1	0.990600497	0.5	0.657545014	1	0.838608063	0.5	0.997120767	1	0.889976109	0.19	0.163642663	0.15	0.154031328	1	0.324759909	0.2	0.175758
0.1	0.132067905	1	1.020374088	0.5	0.619732137	0.5	0.523748744	0.1	0.119184262	0.1	0.086481667	0.2	0.290117059	1	2.009564046	0.2	0.159688989	0.1	0.117566413	0.2	0.289172821	1	0.507125144	0.1	0.142444682	0.1	0.1297365	0.2	0.218499759	0.5	0.630755715	0.2	0.131721901	0.1	0.13589895	1	0.96456425	0.9	0.997190323	0.2	0.198499508	0.1	0.113422832	0.5	0.652058004	1	0.446298529	0.2	0.240404
0.1	0.034824895	1	0.981894472	0.5	0.505097217	0.9	0.738036794	0.1	0.031427616	0.15	0.171288935	1	1.019384685	1	1.431196477	0.2	0.34562532	0.2	0.222367074	1	1.016066915	1	0.325875251	0.1	0.141533495	0.15	0.144572232	1	0.926044448	0.9	0.729968717	0.2	0.149874048	0.2	0.158855737	0.15	0.131298783	0.1	0.995300559	0.2	0.203331101	0.15	0.150692917	0.5	0.481721226	1	0.305731858	0.1	0.111111
0.15	0.125333982	0.5	0.403446384	1	0.440420816	0.1	0.09753491	0.15	0.113107254	0.5	0.530043797	0.15	0.093258243	1	2.248434554	0.1	0.111360072	0.1	0.099420837	0.15	0.092954717	1	0.318276938	0.15	0.142280209	0.5	0.509771648	0.15	0.194614691	0.1	0.224521342	0.1	0.130628988	0.1	0.135192968	0.9	0.891531497	1	0.997101158	0.1	0.196980928	0.5	0.498140252	1	0.475228252	1	0.277490951	1	1.25657
0.5	0.520652439	0.05	0.029664749	0.5	0.561343958	1	0.634358421	0.5	0.406767472	0.5	0.348302827	1	0.995705231	0.5	0.956219629	1	1.13281132	1	0.946679944	1	0.992464531	1	0.249633349	0.5	0.489989886	0.5	0.423339956	1	0.927539357	1	0.728717174	1	0.993751307	1	0.949755142	0.1	0.134272354	0.5	0.996870722	1	0.960051125	0.5	0.389531728	0.5	0.53554534	1	0.295524401	1	0.90303
1	1.156540109	0.2	0.093154173	0.2	0.14948279	0.5	0.243622734	1	1.158999121	0.49	0.532346209	1	0.34520037	0.99	1.061787513	1	1.010853415	0.1	0.07943495	1	0.344446332	0.5	0.155062643	1	0.998852861	0.49	0.256137448	1	0.874403799	0.5	0.27261125	1	0.982430858	0.1	0.134365543	1	0.85447644	0.5	0.997108978	1	0.922207508	0.49	0.247211489	0.2	0.156969836	0.5	0.169128739	1	1.05455
0.1	0.108459241	0.2	0.154631718	1	0.778944376	0.5	0.407521463	0.1	0.097878698	1	0.988805497	0.19	0.275460179	0.5	0.892077729	1	0.909998062	1	0.976366649	0.19	0.274563645	0.99	0.172181759	0.1	0.142266244	1	0.991845104	0.19	0.213435816	0.5	0.51528029	1	0.99240955	1	0.952003058	1	0.866619475	1	0.997198115	1	0.94569806	1	0.965398411	1	0.886013942	0.99	0.212347393	0.1	0.0727273
1	0.607709781	0.2	0.119993595	0.5	0.383145485	1	0.788837315	1	0.548425765	0.2	0.234596262	0.5	0.410957315	1	0.856549749	0.1	0.101570926	1	0.685828579	0.5	0.409619781	0.5	0.144661253	1	0.605652594	0.2	0.182614918	0.5	0.352027534	1	0.742232103	0.1	0.130175856	1	0.860094755	0.19	0.167087035	0.2	0.995204732	0.1	0.196414081	0.2	0.188688277	0.5	0.32288788	0.5	0.163453599	0.5	0.40574
0.1	0.101039842	1	0.696082155	1	1.071531012	0.2	0.108998635	0.1	0.091183085	1	1.174189234	0.1	0.067318243	0.5	1.47290055	0.5	0.394733488	1	1.003553868	0.1	0.067028046	1	0.138899959	0.1	0.142126324	1	0.993229029	0.1	0.194913613	0.2	0.223387346	0.5	0.354754045	1	0.947777867	0.2	0.259475317	0.5	0.997132942	0.5	0.240002454	1	0.970316326	1	0.975281182	1	0.170398917	0.5	0.646465
0.1	0.091701321	1	0.821702866	0.5	0.166403586	0.5	0.458975971	0.1	0.082482628	0.05	0.038900432	0.5	0.475056135	0.5	1.282517674	0.5	0.744398143	0.1	0.101130554	0.5	0.47350998	0.5	0.327551308	0.1	0.142477103	0.05	0.113165122	0.5	0.509556993	0.5	0.578713905	0.5	0.544379513	0.1	0.135505032	0.49	0.531244284	0.1	0.995517073	0.5	0.761948475	0.05	0.077838616	0.5	0.21904545	0.5	0.28037505	1	1.18384
0.2	0.299570594	0.2	0.205463973	1	0.952873394	0.1	0.126311381	0.2	0.228623914	0.8	0.846767775	1	1.284730988	1	1.945177132	1	1.079519007	0.2	0.340969811	1	1.280549602	0.5	0.207975839	0.2	0.272603549	0.8	0.987821938	1	0.930158991	0.1	0.232955839	1	0.993384071	0.2	0.342004344	0.1	0.126060931	1	0.997168276	1	0.957731979	0.8	0.947179325	1	0.969635318	0.5	0.234196597	1	0.99798
0.05	0.052862726	1	0.965571622	0.5	0.514651761	1	0.950992558	0.05	0.0477058	0.1	0.24613375	0.5	0.525921789	0.5	1.224269606	1	1.089389377	0.2	0.177410577	0.5	0.524210082	1	0.315434129	0.05	0.141767569	0.1	0.201437041	0.5	0.655015191	1	0.756031401	1	0.991135815	0.2	0.141335903	0.1	0.209518348	0.15	0.996762723	1	0.939451549	0.1	0.20259179	0.5	0.480805136	1	0.305259283	0.1	0.119192
1	1.021745954	0.2	0.143050291	0.99	1.128647391	0.15	0.224186771	1	0.922071397	1	0.833756865	1	1.180308993	0.5	0.867345627	0.1	0.131292953	0.2	0.124607744	1	1.176467466	0.5	0.198530206	1	0.997010521	1	0.987056266	1	0.932447207	0.15	0.290688066	0.1	0.130529797	0.2	0.136033779	0.15	0.160267077	1	0.997212672	0.1	0.196772454	1	0.940005682	0.99	0.97254638	0.5	0.220464417	0.1	0.0545455
0.15	0.201603091	0.2	0.282158252	1	1.011364296	1	0.690102294	0.15	0.160644094	0.99	0.541330205	0.15	0.213134196	1	1.3676446	0.1	0.058456454	1	1.158027743	0.15	0.212440513	0.5	0.140650642	0.15	0.143808089	0.99	0.596979187	0.15	0.201978895	1	0.7156412	0.1	0.129412857	1	0.954234052	1	0.939334872	0.2	0.995770102	0.1	0.196107326	0.99	0.556631389	1	0.970794868	0.5	0.161552958	0.15	0.230303
0.1	0.087953356	0.5	0.422236232	0.2	0.242856247	0.2	0.160346075	0.1	0.079119712	0.5	0.40204825	1	1.044347577	1	1.840707307	1	0.964176274	0.15	0.14605138	1	1.040948562	1	0.221780205	0.1	0.148903965	0.5	0.476341402	1	0.929358936	0.2	0.235758337	1	0.960875516	0.15	0.136788731	0.5	0.481089014	1	0.9971927	1	0.914040578	0.5	0.441809566	0.2	0.225395737	1	0.240193747	1	0.854545
0.1	0.112752944	0.1	0.124147494	0.05	0.117066983	1	0.613855605	0.1	0.101753536	1	1.093664976	1	0.838770814	1	1.252914863	0.15	0.158287432	1	1.24092164	1	0.836040885	1	0.298493077	0.1	0.142205265	1	0.99370772	1	0.911071188	1	0.679305372	0.15	0.139521579	1	0.945406889	1	0.953318715	1	0.997214447	0.15	0.201301462	1	0.972680848	0.05	0.155847543	1	0.299573846	0.1	0.187879
0.5	0.563242957	0.1	0.099415011	0.5	0.463624708	1	0.804074173	0.5	0.50829682	0.15	0.069394107	1	0.945466786	1	2.575730757	1	0.950714086	1	1.003208078	1	0.942389595	1	0.203175383	0.5	0.552877224	0.15	0.129635074	1	0.925180079	1	0.748533281	1	0.979337173	1	0.948505367	0.1	0.127432499	0.5	0.9970268	1	0.913710083	0.15	0.114232854	0.5	0.474237634	1	0.224932076	0.1	0.129293
0.5	0.63534325	0.2	0.21379078	0.2	0.182058725	0.5	0.28807956	0.5	0.573363501	0.2	0.105030977	0.2	0.114227311	1	2.294744315	0.1	0.131361388	1	0.66427663	0.2	0.113855538	1	0.417686069	0.5	0.658032027	0.2	0.134326032	0.2	0.195753431	0.5	0.321640219	0.1	0.133795275	1	0.737252316	0.2	0.146311725	0.5	0.997123657	0.1	0.199207612	0.2	0.124150018	0.2	0.166183496	1	0.3747311	0.1	0.417267
1	1.214630415	0.85	1.052801682	0.1	0.055241401	0.5	0.511294918	1	1.096139367	0.2	0.265522399	1	0.836772321	0.5	1.688177114	0.1	0.137771418	0.5	0.474172888	1	0.834048896	1	0.254774909	1	0.998738986	0.2	0.158722228	1	0.913260554	0.5	0.625685833	0.1	0.131378067	0.5	0.449143828	1	0.961311884	1	0.997157489	0.1	0.197913337	0.2	0.149320031	0.1	0.150434732	1	0.298608104	1	1.17778
0.5	0.520804345	0.1	0.125791197	1	0.855928118	1	0.829263322	0.5	0.46999823	0.15	0.178660275	0.5	0.467136801	0.15	0.508762699	0.1	0.401675821	0.9	0.972218965	0.5	0.465123053	0.5	0.187430542	0.5	0.549517419	0.15	0.148807243	0.5	0.80936067	1	0.736401654	0.1	0.362794282	0.9	0.952465256	0.02	0.120451489	0.2	0.994983645	0.1	0.244946511	0.15	0.15078595	1	0.946291552	0.5	0.286659759	0.05	0.0666667
0.1	0.046738933	0.5	0.605494102	0.5	0.584383779	0.2	0.079941631	0.1	0.042179402	0.1	0.143421862	1	0.722862848	0.1	0.732964173	1	0.88893323	0.1	0.046616698	1	0.720510161	0.15	0.056485583	0.1	0.141772508	0.1	0.139463835	1	0.87342802	0.2	0.215391668	1	0.994378501	0.1	0.134792998	1	0.954324985	0.15	0.995969046	1	0.921458303	0.1	0.136799733	0.5	0.604740628	0.15	0.101906577	1	1.16162
0.2	0.191205443	0.1	0.068688839	0.99	1.024837076	0.15	0.168402506	0.2	0.172552746	0.1	0.050545335	1	1.067073652	0.15	0.620114311	0.05	0.088048021	0.5	0.55420063	1	1.06360067	0.1	0.307702154	0.2	0.144504689	0.1	0.112836484	1	0.930161597	0.15	0.242898599	0.05	0.130057043	0.5	0.275242911	1	0.963282546	0.5	0.997051026	0.05	0.196437866	0.1	0.091361985	0.99	0.973070163	0.1	0.265426118	1	1.04444
0.2	0.217511447	1	1.033138617	1	0.694672946	0.5	0.296934197	0.2	0.165998664	0.2	0.178660275	1	0.955858427	0.5	0.480807502	1	1.020963708	0.2	0.206811074	1	0.952747415	0.15	0.100559077	0.2	0.162784	0.2	0.148860942	1	0.921942365	0.5	0.340391363	1	0.993676844	0.2	0.139211469	0.5	0.478497943	1	0.996903796	1	0.954861986	0.2	0.150677683	1	0.793685039	0.15	0.111795932	0.2	0.210101
0.2	0.181405166	0.2	0.161568662	0.5	0.540360706	1	0.628627128	0.2	0.163708517	0.15	0.143883706	1	0.640126118	1	2.459848682	1	0.935821105	0.5	0.501951001	1	0.638042713	0.5	0.10692448	0.2	0.14530132	0.15	0.139839576	1	0.831414387	1	0.574844805	1	0.991636393	0.5	0.469252998	0.5	0.412992383	1	0.997197609	1	0.943985748	0.15	0.136934883	0.5	0.542426464	0.5	0.111660306	1	0.969697
1	1.308272553	0.1	0.1374124	1	0.792819264	1	0.680575952	1	1.180646417	0.95	0.856596035	0.9	0.989104253	1	1.617257788	0.2	0.157302123	0.99	0.990274314	0.9	0.985885036	1	0.398894381	1	0.998798231	0.95	0.989631823	0.9	0.925093243	1	0.714167824	0.2	0.132384025	0.99	0.945946329	0.2	0.146695172	1	0.99716005	0.2	0.199062347	0.95	0.949847126	1	0.940491071	1	0.338554625	0.1	0.183838
0.2	0.199871087	0.1	0.100561152	0.2	0.299564595	1	0.557016832	0.2	0.233996106	1	0.845397983	1	1.05517065	0.2	0.829704303	1	1.073993031	0.2	0.09009441	1	1.051736408	1	0.26225802	0.2	0.144282235	1	0.952740019	1	0.930376032	1	0.657036734	1	0.990403435	0.2	0.179019305	0.1	0.134974172	0.9	0.997211474	1	0.936945937	1	0.920208045	0.2	0.318007586	1	0.278479749	0.5	0.531313
0.49	0.263346816	0.5	0.48302422	0.95	0.651814905	0.9	0.69062679	0.49	0.483008467	1	0.967868967	0.5	0.403643803	1	1.91458213	0.1	0.151442919	1	0.989800756	0.5	0.402762105	0.2	0.184513971	0.49	0.311876327	1	0.993081299	0.5	0.212107859	0.9	0.715369214	0.1	0.1327366	1	0.946765845	0.2	0.177762134	0.5	0.997125539	0.1	0.198867509	1	0.968502263	0.95	0.664449935	0.2	0.178863912	1	0.882828
0.2	0.269460713	0.2	0.190916306	0.5	0.468915706	0.5	0.370130472	0.2	0.243173966	1	1.587681965	0.2	0.12796784	1	2.605529005	0.5	0.454495958	0.1	0.146181585	0.2	0.127551346	1	0.310472778	0.2	0.179022503	1	0.993606745	0.2	0.1969262	0.5	0.438738405	0.5	0.493163494	0.1	0.137923499	0.1	0.184734519	1	0.997190711	0.5	0.45558572	1	0.97228494	0.5	0.492433611	1	0.304287985	0.5	0.686305
1	1.102070132	0.5	0.392938877	1	0.913691165	1	0.805724649	1	0.994559696	1	1.000334336	0.75	0.300772051	0.1	0.236568291	1	0.894455248	0.5	0.515341718	0.75	0.299793135	1	0.289279904	1	0.998277822	1	0.988008494	0.75	0.253436532	1	0.746462736	1	0.925327245	0.5	0.471007413	0.15	0.156302922	1	0.997132271	1	0.886931068	1	0.960087846	1	0.938504476	1	0.321329936	0.1	0.0969697
1	1.338553239	1	1.098125954	1	0.970396919	1	0.537774594	1	1.207973126	1	0.933533734	0.2	0.187632104	0.5	0.991495888	0.5	0.877662824	0.1	0.105985773	0.2	0.187021422	0.1	0.038362426	1	0.998437849	1	0.992587414	0.2	0.200077201	1	0.645295898	0.5	0.322326471	0.1	0.13522321	1	0.905274068	1	0.997131735	0.5	0.200567068	1	0.96499705	1	0.858488391	0.1	0.062943461	0.1	0.185677
1	1.063534636	0.2	0.185916531	0.9	0.880004703	1	0.55221071	1	0.95978346	0.15	0.099839588	0.49	0.503416135	0.5	0.995318937	0.1	0.124762155	0.1	0.073694266	0.49	0.501777677	0.5	0.160783117	1	0.994106869	0.15	0.132735098	0.49	0.595981507	1	0.65603633	0.1	0.130436787	0.1	0.134593499	0.5	0.239772937	1	0.997229406	0.1	0.196746166	0.15	0.120425499	0.9	0.966260756	0.5	0.172425461	1	1.0404
0.1	0.135798204	0.2	0.238545281	1	0.978935465	1	1.321175505	0.1	0.122550659	0.15	0.124691535	1	1.389579072	0.5	0.726252833	0.1	0.17109302	0.5	0.220959383	1	1.385056438	0.5	0.197232319	0.1	0.142567409	0.15	0.136607789	1	0.935550759	1	0.801441674	0.1	0.138217044	0.5	0.241933156	1	0.952214071	1	0.997183987	0.1	0.198344087	0.15	0.129256433	1	0.968936925	0.5	0.178023107	0.15	0.0545455
0.19	0.225952127	1	1.200054858	0.5	0.532735213	1	0.966289697	0.19	0.232740776	0.9	0.69685981	1	0.650932389	1	2.155369618	1	0.88740398	0.2	0.214167687	1	0.648813813	0.95	0.208367876	0.19	0.170202224	0.9	0.853844268	1	0.818421621	1	0.782073872	1	0.991703786	0.2	0.158552522	0.15	0.208799546	1	0.997220462	1	0.942384858	0.9	0.805429078	0.5	0.56781385	0.95	0.275647184	1	1.02555
1	0.53126489	1	0.899364591	0.1	0.161118261	1	0.862274014	1	0.479438315	0.1	0.075663532	0.1	0.200601805	0.2	0.397749723	0.15	0.075593273	0.5	0.623031548	0.1	0.199948911	0.5	0.11777073	1	0.567485411	0.1	0.126600447	0.1	0.200982915	1	0.748475841	0.15	0.129898027	0.5	0.708440425	0.1	0.135494142	1	0.997139378	0.15	0.196284156	0.1	0.106247958	0.1	0.157844097	0.5	0.139223026	0.15	0.117172
0.1	0.100370933	1	1.006659356	0.1	0.117776516	1	1.127994751	0.1	0.090579431	0.1	0.067711908	0.15	0.166485852	1	1.079967174	1	0.909653502	0.1	0.233747592	0.15	0.165943994	1	0.349519397	0.1	0.142090651	0.1	0.125717293	0.15	0.198922211	1	0.746210807	1	0.7867382	0.1	0.223553213	0.5	0.806245341	0.2	0.995544975	1	0.900248153	0.1	0.104624368	0.1	0.154653795	1	0.31833298	0.1	0.125253
0.5	0.579141996	0.5	0.389351985	0.2	0.361924179	0.2	0.141237709	0.5	0.522644858	0.1	0.090795685	1	0.961344207	0.5	1.069780989	0.15	0.128047564	1	1.492478264	1	0.959763971	0.2	0.064499955	0.5	0.55744214	0.1	0.130762267	1	0.945420801	0.2	0.232288994	0.15	0.130794908	1	0.953796336	0.5	0.830757098	0.2	0.996498697	0.15	0.197050434	0.1	0.115990269	0.2	0.39710961	0.2	0.06584607	1	0.917172
0.1	0.144570149	0.5	0.386114062	0.1	0.121861745	0.2	0.431768557	0.1	0.130466872	1	0.770624629	1	0.894570221	1	0.894764121	0.1	0.117090557	0.15	0.190455875	1	0.891658683	1	0.214113909	0.1	0.144099311	1	0.99347816	1	0.920472266	0.2	0.342150047	0.1	0.130707823	0.15	0.14538103	0.1	0.143176931	0.5	0.9970975	0.1	0.197050938	1	0.971405409	0.1	0.154851221	1	0.28480593	0.1	0.0767677
1	1.066047518	1	1.328217923	1	0.975265279	0.5	0.381390851	1	0.962051202	1	0.98198169	0.2	0.09068539	1	2.111205966	1	1.026376719	0.1	0.102886781	0.2	0.09044832	0.5	0.173477998	1	0.9971735	1	0.910675514	0.2	0.196577516	0.5	0.462752899	1	0.988225571	0.1	0.13552066	0.5	0.29353201	0.5	0.997102732	1	0.929834237	1	0.892640669	1	0.971183193	0.5	0.175742718	0.15	0.187879
0.1	0.091147183	1	0.969786475	0.2	0.186439041	0.5	0.317483121	0.1	0.088846249	0.19	0.222089237	1	0.961137935	0.5	0.727039877	0.1	0.107294263	0.1	0.107427743	1	0.95800974	1	0.187530879	0.1	0.142068338	0.19	0.164632736	1	0.921506005	0.5	0.388362247	0.1	0.130556335	0.1	0.135586963	0.5	0.645229658	1	0.997195319	0.1	0.196477997	0.19	0.177648539	0.2	0.160060428	1	0.281773499	0.75	1.14747
0.2	0.152860784	0.1	0.091200212	1	0.958653635	1	0.719512518	0.2	0.13794873	0.2	0.232462957	0.1	0.061132554	1	1.916277025	0.15	0.167720014	1	1.034913138	0.1	0.060999019	1	0.342357724	0.2	0.143595636	0.2	0.170831661	0.1	0.192148316	1	0.725334444	0.15	0.132153792	1	0.954218832	0.1	0.129064354	0.5	0.9969903	0.15	0.198900787	0.2	0.188556932	1	0.971029023	1	0.314969662	0.5	0.529293
0.1	0.219010208	0.1	0.038927825	0.1	0.085262166	0.5	0.27613854	0.1	0.197645068	0.2	0.274017455	0.8	0.88450766	1	2.05298435	0.75	1.040637287	0.2	0.209098996	0.8	0.881628872	0.5	0.117898358	0.1	0.149882851	0.2	0.242500463	0.8	0.918905223	0.5	0.322277641	0.75	0.991901653	0.2	0.140034071	0.2	0.197740588	1	0.997181633	0.75	0.945231089	0.2	0.239838519	0.1	0.153115797	0.5	0.13885013	0.2	0.20404
0.5	0.609646075	1	1.038144714	1	0.922333261	1	0.911914151	0.5	0.550173168	0.49	0.555354312	0.15	0.139458928	0.15	0.392436049	0.5	0.48522083	1	0.691749571	0.15	0.139005034	1	0.310747626	0.5	0.592328816	0.49	0.522032192	0.15	0.19659357	1	0.766257676	0.5	0.495292892	1	0.869867268	1	0.769300254	1	0.997218473	0.5	0.534285562	0.49	0.514250739	1	0.963850241	1	0.304286659	0.1	0.0929293
1	1.178940276	0.15	0.238919896	1	0.934086512	1	0.904683108	1	0.389259753	0.1	0.067146553	0.15	0.159318635	0.1	0.43105507	0.2	0.170760756	0.5	0.417501219	0.15	0.158800104	1	0.332916381	1	0.86951334	0.1	0.124879245	0.15	0.197242132	1	0.754433059	0.2	0.132282268	0.5	0.453398516	0.7	0.857485651	1	0.997229844	0.2	0.199043533	0.1	0.102732923	1	0.969273775	1	0.310949533	0.1	0.184852
0.8	0.909912014	1	0.908069737	0.1	0.056098256	1	1.202582206	0.8	0.911846651	0.2	0.141254856	0.2	0.157917919	1	1.325530722	0.1	0.119335251	0.5	0.518707022	0.2	0.157403947	0.15	0.063638278	0.8	0.995139763	0.2	0.139412572	0.2	0.197401024	1	0.822170661	0.1	0.13034951	0.5	0.578623855	0.5	0.327175446	1	0.997171242	0.1	0.196564404	0.2	0.136004365	0.1	0.150667483	0.15	0.07193107	0.2	0.20202
0.49	0.858980012	0.1	0.154831672	0.2	0.190693419	1	0.772771341	0.49	0.684464039	0.1	0.163340597	0.5	0.34882974	1	3.090896621	0.1	0.113192672	0.1	0.167344582	0.5	0.347694412	0.1	0.069900822	0.49	0.873962712	0.1	0.143546905	0.5	0.261061374	1	0.72904324	0.1	0.13358457	0.1	0.140009426	0.5	0.657300008	1	0.99717112	0.1	0.197376785	0.1	0.143862082	0.2	0.158460032	0.1	0.07951214	0.5	0.59596
1	0.245701997	0.1	0.147638921	0.5	0.332842849	1	0.550361967	1	0.832208529	0.15	0.153739972	0.5	0.628299366	0.2	0.872475583	0.2	0.185561385	0.05	0.054245494	0.5	0.626254454	1	0.277813935	1	0.408613852	0.15	0.141280581	0.5	0.825639338	1	0.655132038	0.2	0.135162415	0.05	0.133699516	0.5	0.670421115	1	0.99723656	0.2	0.200640312	0.15	0.141029871	0.5	0.373414378	1	0.300753331	0.2	0.111111
0.15	0.141665364	0.1	0.407969459	0.15	0.178369295	1	0.864628221	0.15	0.14196657	1	0.959011867	0.9	1.308058136	0.15	0.255809313	0.5	0.863007968	0.15	0.130735518	0.9	1.303800827	1	0.501226479	0.15	0.143528145	1	0.98966672	0.9	0.933012635	1	0.759692558	0.5	0.507332694	0.15	0.138158454	1	0.949587863	0.5	0.997088118	0.5	0.675908163	1	0.96135907	0.15	0.158754711	1	0.400401934	0.1	0.0949495
0.2	0.273086182	1	1.230504506	0.1	0.297331771	0.5	0.367711159	0.2	0.246445759	0.5	0.39852892	0.1	0.120997914	1	2.072885323	0.2	0.117851605	0.35	0.693821919	0.1	0.120604105	0.2	0.141482527	0.2	0.184677358	0.5	0.468737621	0.1	0.195679738	0.5	0.439580705	0.2	0.130708019	0.35	0.476677039	0.19	0.207093028	0.99	0.997048458	0.2	0.197089095	0.5	0.437657183	0.1	0.316133053	0.2	0.181531251	0.02	0.0383838
0.9	1.122931351	0.05	0.065950339	0.95	0.96986552	0.99	0.408306947	0.9	1.013385837	1	1.188398529	1	0.819179547	1	2.099335983	0.1	0.09013849	0.2	0.224298373	1	0.816513381	0.15	0.027802162	0.9	0.997903397	1	0.993740211	1	0.910980125	0.99	0.540096495	0.1	0.130403257	0.2	0.167763561	0.1	0.133575814	0.5	0.997052865	0.1	0.196645126	1	0.972767356	0.95	0.964575078	0.15	0.062908356	0.5	0.585859
0.2	0.172805925	1	1.128579303	1	1.226730775	0.5	0.3430456	0.2	0.155948159	0.1	0.075297742	0.5	0.534579032	0.2	0.351434946	0.02	0.042164086	0.1	0.131606252	0.5	0.53283915	1	0.336143566	0.2	0.145954257	0.1	0.125881699	0.5	0.666225196	0.5	0.383072638	0.02	0.128480719	0.1	0.136699984	1	0.943395322	1	0.996987359	0.02	0.195784026	0.1	0.104893534	1	0.97725483	1	0.312286538	0.15	0.238028
0.2	0.183015938	1	0.888363727	0.5	0.371163611	1	0.32938343	0.2	0.165162153	0.1	0.079764407	0.1	0.081059505	0.5	2.315862316	0.5	0.851571108	1	0.992239948	0.1	0.080795682	1	0.23307962	0.2	0.144838586	0.1	0.129058028	0.1	0.194312569	1	0.438230173	0.5	0.502041419	1	0.950200468	0.1	0.12973422	0.5	0.997130209	0.5	0.660959266	0.1	0.111939582	0.5	0.44744867	1	0.289088056	0.1	0.0525253
0.1	0.051368235	0.2	0.182650802	1	0.829689989	0.5	0.566399133	0.1	0.046357101	0.2	0.139307331	1	1.288721158	0.9	1.75275129	0.15	0.144197513	0.1	0.11555829	1	1.284526785	0.2	0.056989451	0.1	0.141758747	0.2	0.139193432	1	0.933384589	0.5	0.663831906	0.15	0.154602897	0.1	0.135921856	1	0.897040558	0.5	0.997139217	0.15	0.199555551	0.2	0.135103473	1	0.929892744	0.2	0.064522508	0.1	0.117572
0.1	0.103976646	1	0.902958498	0.2	0.287562063	0.5	0.493188015	0.1	0.093833395	1	1.076905698	0.15	0.217405185	1	1.567336418	0.1	0.069447547	0.2	0.201082659	0.15	0.216697601	0.5	0.257119543	0.1	0.142160939	1	0.993841742	0.15	0.202626554	0.5	0.612499814	0.1	0.129486955	0.2	0.138684549	0.1	0.141255909	1	0.99720326	0.1	0.196151931	1	0.973044997	0.2	0.297842199	0.5	0.295468153	0.1	0.125758
0.1	0.068232464	0.5	0.491830065	0.5	0.708850937	1	0.748011562	0.1	0.061576171	0.02	0.042423856	0.1	0.078518708	0.5	1.681499525	0.1	0.105110999	1	0.997164338	0.1	0.078263155	0.9	0.284229939	0.1	0.141890402	0.02	0.114426929	0.1	0.194091929	1	0.734815119	0.1	0.130758833	1	0.953184464	1	0.922709902	0.5	0.997144751	0.1	0.19655496	0.02	0.081670907	0.5	0.818994559	0.9	0.295403076	0.1	0.0707071
1	1.019970826	1	0.831920044	0.5	0.459990891	0.5	0.470788909	1	0.920469438	1	0.899761615	0.1	0.161205456	1	1.545061945	0.1	0.121046773	0.15	0.162385023	0.1	0.160680784	1	0.254162662	1	0.994869113	1	0.991663203	0.1	0.197562682	0.5	0.590614268	0.1	0.130481815	0.15	0.138001077	0.5	0.437103266	0.5	0.997106982	0.1	0.196442503	1	0.960688033	0.5	0.474691316	1	0.282755171	0.1	0.183838
0.2	0.152533603	0.5	0.578999622	1	0.918280118	0.5	0.33353495	0.2	0.137653467	1	1.036597277	0.1	0.037627506	1	1.609432708	0.1	0.098412369	0.1	0.141909004	0.1	0.037505041	0.5	0.18668916	0.2	0.143733263	1	0.993696599	0.1	0.192125291	0.5	0.393690199	0.1	0.130228292	0.1	0.136580297	0.1	0.167211873	1	0.997155778	0.1	0.196483419	1	0.972466758	1	0.962262144	0.5	0.284062313	0.15	0.135354
0.99	1.024894364	0.1	0.10287497	0.15	0.254425343	1	0.525923299	0.99	0.924912669	0.5	0.458631838	0.2	0.128797548	1	1.933239979	0.1	0.173216229	0.45	0.237331653	0.2	0.128378353	1	0.343598935	0.99	0.995156279	0.5	0.490075046	0.2	0.19600419	1	0.638172008	0.1	0.133261854	0.45	0.456600327	1	0.958915244	1	0.99719985	0.1	0.199752161	0.5	0.466100424	0.15	0.251899076	1	0.280211271	1	1.92929
0.1	0.143413159	0.1	0.150156729	0.15	0.096707047	1	0.707838029	0.1	0.129422751	0.5	0.408816192	1	0.954607558	0.5	1.023085205	0.15	0.132262806	0.15	0.136898829	1	0.951500617	1	0.260989088	0.1	0.142652733	0.5	0.479761986	1	0.924479865	1	0.718331995	0.15	0.130850145	0.15	0.136372959	0.5	0.512025608	1	0.997095644	0.15	0.197244915	0.5	0.445189135	0.15	0.154161879	1	0.282259231	0.5	0.564809
1	1.14969261	0.1	0.054467289	1	1.020766738	1	0.48180435	1	1.03753645	0.1	0.143530269	0.1	0.163689462	0.5	0.929518114	1	1.782366058	1	0.812944414	0.1	0.163156706	1	0.313498375	1	0.998595561	0.1	0.139551311	0.1	0.197788665	1	0.601883842	1	0.995760129	1	0.935521057	1	0.962108738	1	0.997226292	1	0.98138516	0.1	0.136962334	1	0.97244617	1	0.304946995	0.1	0.119192
0.1	0.082025603	1	0.978667518	0.95	0.852268426	1	0.990488915	0.1	0.064083724	0.15	0.117536129	0.15	0.160027375	1	1.876869547	0.5	0.470352681	0.2	0.260602126	0.15	0.159506538	0.5	0.165905709	0.1	0.141916059	0.15	0.13553416	0.15	0.197918578	1	0.790428573	0.5	0.494334362	0.2	0.250350907	0.2	0.158612779	1	0.99719761	0.5	0.494551273	0.15	0.126185208	0.95	0.96293352	0.5	0.17193275	0.1	0.125253
0.05	0.106514724	1	1.021153805	1	0.949736407	1	0.882436489	0.05	0.091130207	0.2	0.140036863	0.5	0.547451651	1	2.355390193	0.1	0.091176648	0.2	0.228248773	0.5	0.545091678	0.5	0.150732667	0.05	0.143308419	0.2	0.139169371	0.5	0.877309684	1	0.76328162	0.1	0.223283647	0.2	0.19262165	0.02	0.12609156	0.5	0.997199779	0.1	0.19704975	0.2	0.135482277	1	0.970137071	0.5	0.179386942	0.5	0.383838
1	0.300602381	0.15	0.109865019	1	0.995416691	0.5	0.649183038	1	0.518418777	0.1	0.10082658	1	1.107312399	0.5	1.165018238	0.1	0.128345198	0.1	0.102013581	1	1.103708453	1	0.304357224	1	0.198068944	0.1	0.132572128	1	0.931899654	0.5	0.703166582	0.1	0.130791567	0.1	0.135065193	0.49	0.338113677	0.15	0.99636576	0.1	0.197180197	0.1	0.119558423	1	0.971022568	1	0.302602679	1	1.02774
0.5	0.407942372	0.1	0.127112095	0.15	0.229203411	0.15	0.195643047	0.5	0.325062143	0.2	0.199073411	1	1.033178197	0.5	1.40263558	0.5	0.392530518	1	0.965617091	1	1.029815534	1	0.261508141	0.5	0.322646456	0.2	0.151027852	1	0.929536141	0.15	0.252955455	0.5	0.418531409	1	0.952172485	1	0.963199536	0.1	0.997072227	0.5	0.242199571	0.2	0.167316237	0.15	0.21765469	1	0.310343354	1	0.966882
1	1.221287217	1	0.921220932	1	0.858945759	0.1	0.532076134	1	1.102146776	0.1	0.135420755	0.1	0.095757656	0.1	0.228860769	1	0.449551564	0.1	0.099822959	0.1	0.095445996	0.5	0.328957278	1	0.998713404	0.1	0.138484205	0.1	0.194881546	0.1	0.641378652	1	0.594603084	0.1	0.13506297	0.1	0.121380535	0.15	0.996844735	1	0.317071695	0.1	0.133796376	1	0.95810761	0.5	0.320713438	0.05	0.0343434
0.15	0.107379732	0.1	0.138695533	0.1	0.158836339	0.15	0.238462949	0.15	0.110691625	0.15	0.111628332	0.5	0.48696231	1	1.289716409	1	0.988616233	0.05	0.066770744	0.5	0.485377405	0.5	0.311925417	0.15	0.143432379	0.15	0.134491794	0.5	0.546574235	0.15	0.290398876	1	0.9935311	0.05	0.134534442	0.35	0.244826012	0.5	0.996612182	1	0.952424966	0.15	0.123862533	0.1	0.156662351	0.5	0.259813786	0.1	0.0686869
0.5	0.62953895	0.15	0.176842652	1	1.129149142	0.5	0.184892967	0.5	0.568125429	1	0.85765577	0.1	0.12618637	1	1.765278916	0.05	0.043532444	0.5	0.644905946	0.1	0.125910735	0.1	0.037112557	0.5	0.613977497	1	0.989742517	0.1	0.194333714	0.5	0.276179113	0.05	0.128448335	0.5	0.559632872	0.2	0.210438467	1	0.99720964	0.05	0.19581556	1	0.95003021	1	0.972437168	0.1	0.062486314	0.1	0.189899
0.2	0.252069457	0.75	0.833035855	0.8	0.471827848	1	0.945926838	0.2	0.227479282	0.5	0.303629361	1	0.896097588	0.1	0.186321447	0.1	0.0930212	1	0.914366032	1	0.893181078	1	0.383804545	0.2	0.163646332	0.5	0.334567774	1	0.921552316	1	0.769848925	0.1	0.130091358	1	0.935261939	1	0.868215108	1	0.997178195	0.1	0.196419035	0.5	0.309799344	0.8	0.47603156	1	0.327718837	0.5	0.632323
0.19	0.19985583	0.5	0.516036582	1	0.97977209	1	0.621911241	0.19	0.18035926	0.1	0.087172802	0.5	0.293108135	0.5	1.376351276	0.1	0.153151741	1	1.075936547	0.5	0.469559323	1	0.286261446	0.19	0.148515166	0.1	0.129957614	0.5	0.513014409	1	0.683674892	0.1	0.132067681	1	0.950555371	0.1	0.130934452	0.2	0.997004683	0.1	0.198836231	0.1	0.114228676	1	0.955995102	1	0.293237026	0.1	0.0969697
0.1	0.087288503	0.2	0.186299099	1	0.825660918	0.2	0.319060101	0.1	0.078773232	0.1	0.148012111	0.1	0.054750851	1	1.640428532	0.5	0.55980086	1	1.471182465	0.1	0.054572655	0.1	0.041435135	0.1	0.142035209	0.1	0.140734416	0.1	0.193259452	0.2	0.41369687	0.5	0.56906234	1	0.953204513	0.2	0.273178568	1	0.997207362	0.5	0.690849392	0.1	0.138363668	1	0.957130051	0.1	0.063401992	0.2	0.224242
0.15	0.19529552	0.1	0.106451935	1	0.991934185	1	0.736246353	0.15	0.176243823	1	1.011056493	1	0.792951366	1	0.697677077	0.1	0.10875537	0.15	0.152580289	1	0.790370564	0.5	0.223192099	0.15	0.145069288	1	0.993501488	1	0.897618172	1	0.729514215	0.1	0.130570165	0.15	0.137239773	1	0.948652547	1	0.997250811	0.1	0.19678689	1	0.971285488	1	0.971558081	0.5	0.252750346	0.1	0.0949495
0.5	0.66090092	0.1	0.117236095	1	1.083051425	1	1.001947735	0.5	0.596427939	0.15	0.186030484	0.5	0.209708191	0.49	0.586419414	0.2	0.188148116	0.2	0.159111394	0.5	0.209025659	1	0.266015438	0.5	0.678914726	0.15	0.147742804	0.5	0.201139835	1	0.789289457	0.2	0.134097442	0.2	0.137506682	0.15	0.1329716	0.1	0.995054323	0.2	0.200062771	0.15	0.156061556	1	0.973233045	1	0.288953287	0.1	0.113131
0.5	0.328397459	0.2	0.207776975	0.5	0.179410484	0.1	0.090971569	0.5	0.350984283	0.1	0.097197075	0.45	0.608243709	0.3	0.957078355	0.1	0.105546779	0.5	0.908083284	0.45	0.606264071	1	0.113136823	0.5	0.401868385	0.1	0.131443283	0.45	0.799841228	0.1	0.219693195	0.1	0.13052002	0.5	0.927365976	1	0.952882739	0.5	0.997097544	0.1	0.196749678	0.1	0.11702232	0.5	0.236771919	1	0.133117129	1	0.977778
0.49	0.205870366	0.5	0.559729499	0.8	0.651814905	0.5	0.381276531	0.49	0.185200096	0.1	0.10910343	1	0.874138547	0.5	0.474954275	0.1	0.118837279	0.1	0.111553604	1	0.871293507	0.49	0.06373391	0.49	0.294787311	0.1	0.134218413	1	0.918863575	0.5	0.46234836	0.1	0.130656455	0.1	0.135697682	1	0.805281256	0.5	0.996951426	0.1	0.196920511	0.1	0.123852979	0.8	0.710245226	0.49	0.082055863	0.1	0.0727273
1	1.215520923	0.2	0.112451762	1	0.982026091	0.5	0.466687085	1	1.096943003	0.2	0.18178674	0.5	0.308052051	1	2.503664841	1	1.119814146	0.5	0.965802355	0.5	0.307049441	0.3	0.212840077	1	0.998426711	0.2	0.159065458	0.5	0.230281808	0.5	0.416404403	1	0.989931727	0.5	0.671576131	0.19	0.252680275	0.5	0.99700486	1	0.936740551	0.2	0.157001298	1	0.970396525	0.3	0.198989179	1	0.981818
0.2	0.216094296	0.02	0.038505144	0.1	0.099161614	0.95	0.7546566	0.2	0.195013612	0.1	0.085845249	1	0.903761579	0.1	0.19076141	0.1	0.106337666	0.2	0.13027294	1	0.900820126	0.5	0.105622809	0.2	0.155286702	0.1	0.128504532	1	0.919536055	0.95	0.743780315	0.1	0.130224365	0.2	0.136185775	0.5	0.413788333	1	0.997221589	0.1	0.196536246	0.1	0.110633323	0.1	0.153675373	0.5	0.100116526	1	0.777778
0.1	0.107548277	0.5	0.569761797	0.2	0.223213116	0.5	0.279278173	0.1	0.097056602	0.5	0.612435066	0.1	0.105915302	0.5	1.12725963	1	1.054036916	0.1	0.083889623	0.1	0.105570581	1	0.405999704	0.1	0.143094305	0.5	0.584654987	0.1	0.195259693	0.5	0.307587829	1	0.989261115	0.1	0.134741922	0.1	0.13057056	0.2	0.99565782	1	0.933859635	0.5	0.572163528	0.2	0.17799159	1	0.349725007	1	0.971717
0.1	0.120297288	0.1	0.045757477	0.1	0.159063314	1	0.828840401	0.1	0.108561906	0.5	0.599130726	1	0.713444142	1	2.019609347	1	1.113143731	0.2	0.14976728	1	0.711885731	0.1	0.042422517	0.1	0.142810743	0.5	0.719180888	1	0.934997944	1	0.753604768	1	0.892184489	0.2	0.137550577	0.5	0.473856866	1	0.997115337	1	0.876227599	0.5	0.676356775	0.1	0.15736548	0.1	0.063991565	0.2	0.373737
1	1.235828887	0.1	0.081271345	0.2	0.258686741	0.2	0.152953367	1	1.11526986	0.1	0.097700017	0.2	0.181305166	0.99	2.094881135	1	1.060344192	0.2	0.118821325	0.2	0.180715076	0.5	0.182798859	1	0.998153636	0.1	0.132071223	0.2	0.198582599	0.2	0.233075691	1	0.990303646	0.2	0.136412291	1	0.952604938	0.5	0.997068133	1	0.93518882	0.1	0.118679442	0.2	0.234212285	0.5	0.188648708	0.2	0.20202
0.05	0.055500499	0.1	0.064738334	0.95	0.91122047	1	0.619935369	0.05	0.048305384	0.5	0.267496091	0.19	0.082228695	1	2.717342057	0.2	0.384350846	0.2	0.120016479	0.19	0.082049079	1	0.327504218	0.05	0.141773989	0.5	0.230657719	0.19	0.195385366	1	0.731085842	0.2	0.208059009	0.2	0.136220136	0.5	0.541542325	1	0.997136176	0.2	0.218294424	0.5	0.231765577	0.95	0.96756283	1	0.309153474	0.2	0.159596
0.8	1.075407278	0.1	0.204018347	1	0.728917422	0.5	0.411380812	0.8	0.835558221	0.1	0.094234394	1	0.836481665	0.9	1.459240165	0.2	0.172406462	1	1.178751217	1	0.833759186	0.99	0.339710454	0.8	0.989786577	0.1	0.130773659	1	0.912463429	0.5	0.504099164	0.2	0.133563919	1	0.950687376	1	0.95992794	1	0.997222421	0.2	0.199722403	0.1	0.115652505	1	0.847366024	0.99	0.313309102	1	1.10303
0.1	0.183015938	0.15	0.092097407	0.1	0.082891831	1	0.649530566	0.1	0.165162153	0.5	0.73155414	0.5	0.565944799	0.5	1.287432036	0.2	0.128552213	0.15	0.253886061	0.5	0.564102831	1	0.440650063	0.1	0.148318048	0.5	0.891729592	0.5	0.732981647	1	0.698447117	0.2	0.131153096	0.15	0.235831582	0.15	0.185089483	0.5	0.99698778	0.2	0.197736707	0.5	0.850131663	0.1	0.152961432	1	0.365454773	0.15	0.167677
1	0.9727886	1	1.183126409	0.5	0.679144671	1	0.811857412	1	0.877889988	0.1	0.069503828	0.2	0.234386536	1	1.82608192	1	0.976950715	0.15	0.106345433	0.2	0.233623683	0.9	0.23663354	1	0.994897245	0.1	0.125262591	0.2	0.20823311	1	0.750439095	1	0.992593505	0.15	0.13564758	1	0.956615318	1	0.997221448	1	0.949337639	0.1	0.1028408	0.5	0.764381528	0.9	0.263163842	0.1	0.0808081
0.2	0.175606386	0.5	0.500307246	0.5	0.436982192	0.5	0.279580828	0.2	0.158475426	0.2	0.200834387	0.1	0.08965985	1	1.699993358	0.15	0.147613251	0.1	0.165335183	0.1	0.089368036	0.5	0.286305852	0.2	0.147316323	0.2	0.160671494	0.1	0.194495497	0.5	0.318795863	0.15	0.131530077	0.1	0.140582269	1	0.913738816	1	0.997206626	0.15	0.198119137	0.2	0.163784026	0.5	0.468048639	0.5	0.252727475	1	1.30101
0.99	0.929885155	0.5	0.337697864	1	0.86198465	1	0.736898119	0.99	0.740963632	1	0.39104353	0.15	0.273098206	1	1.079798886	0.1	0.094268089	0.1	0.15563449	0.15	0.272209359	1	0.202741478	0.99	0.923475317	1	0.813933172	0.15	0.219512714	1	0.729797241	0.1	0.130370834	0.1	0.13885508	1	0.949106524	0.15	0.995955278	0.1	0.196619748	1	0.770875746	1	0.963801477	1	0.282625983	0.1	0.107071
0.5	0.494592728	1	0.480280619	1	0.815793498	1	0.789468478	0.5	0.446343639	0.7	0.391052939	0.1	0.113866331	0.99	2.496268763	1	1.128113031	0.1	0.133448513	0.1	0.113495733	1	0.275674599	0.5	0.513247653	0.7	0.9828567	0.1	0.195243898	1	0.740460121	1	0.988326787	0.1	0.135522169	0.2	0.140418647	0.1	0.996249061	1	0.948490476	0.7	0.947163459	1	0.895309901	1	0.293389232	1	0.939283
1	1.183305479	1	1.087856997	0.99	1.151764674	0.15	0.150910011	1	1.067870277	0.5	0.340601126	0.5	0.385802695	1	1.703419437	0.1	0.104666491	1	0.887500055	0.5	0.384547031	1	0.22631175	1	0.998543458	0.5	0.403915099	0.5	0.312313577	0.15	0.242752826	0.1	0.130397074	1	0.927830142	1	0.917820893	1	0.997200717	0.1	0.196684182	0.5	0.376036225	0.99	0.973803745	1	0.285544269	1	0.674747
0.1	0.125795575	0.05	0.031310424	0.5	0.512592782	0.1	0.16576083	0.1	0.113523818	0.5	0.60560515	1	0.69973091	1	3.405623695	1	1.136424652	1	0.968816516	1	0.697453511	0.99	0.40480034	0.1	0.142628944	0.5	0.582956845	1	0.875469863	0.1	0.254149724	1	0.987939163	1	0.934742116	0.5	0.49310231	1	0.997220615	1	0.965155676	0.5	0.620554168	1	0.596752193	0.99	0.336878753	0.5	0.60202
0.15	0.122084268	0.1	0.066820984	0.5	0.52106371	1	0.962234291	0.15	0.093171305	0.5	0.589968155	0.5	0.553192862	1	1.575361004	1	0.573264501	0.1	0.095785487	0.5	0.551392397	1	0.276230179	0.15	0.14244355	0.5	0.550983383	0.5	0.714022004	1	0.751761445	1	0.581968856	0.1	0.134937776	1	0.836853441	0.2	0.997005982	1	0.720936377	0.5	0.544395176	0.5	0.292991096	1	0.293921279	0.1	0.109091
0.2	0.129394179	0.5	0.638238832	1	1.710172658	1	1.188594278	0.2	0.116771367	1	1.14362134	1	0.959180061	1	1.407260031	0.5	0.80823836	0.5	0.495941726	1	0.956058238	1	0.552263302	0.2	0.142793395	1	0.993480861	1	0.925155188	1	0.800990258	0.5	0.505343909	0.5	0.467818187	1	0.95760771	0.15	0.995164333	0.5	0.587797867	1	0.971322839	0.1	0.073532874	1	0.434691096	0.9	1.04646
0.2	0.265797289	0.1	0.127938525	0.1	0.14579722	0.2	0.335507658	0.2	0.2639866	0.19	0.225733306	1	0.92108448	0.5	0.729859481	0.1	0.129383534	1	1.023199145	1	0.918086646	1	0.255463947	0.2	0.169685672	0.19	0.163261716	1	0.919958125	0.2	0.465182776	0.1	0.130824475	1	0.948569031	1	0.940406848	1	0.997195279	0.1	0.197158506	0.19	0.185922393	0.5	0.302016319	1	0.273360048	0.1	0.0828283
0.15	0.145968177	0.2	0.241985058	0.15	0.304132022	0.15	0.133798948	0.15	0.131728519	0.1	0.107197073	1	1.202533487	1	1.015185474	0.9	0.922217853	1	0.983748253	1	1.198619627	1	0.397357238	0.15	0.143883799	0.1	0.133598808	1	0.93125509	0.15	0.22299009	0.9	0.992576974	1	0.940632305	1	0.7226862	1	0.997171132	0.9	0.947215364	0.1	0.121639734	0.5	0.354935333	1	0.327923982	0.5	0.499537
0.1	0.14185176	0.1	0.102134946	0.15	0.105721819	1	0.797121333	0.1	0.128013671	1	0.980493296	1	0.658628521	1	2.375713127	0.1	0.069170509	0.1	0.151929115	1	0.489606436	0.5	0.162309959	0.1	0.142921937	1	0.993372195	1	0.851677135	1	0.744134469	0.1	0.130076127	0.1	0.135613562	0.9	0.946791876	0.2	0.995351266	0.1	0.196425589	1	0.97013519	0.1	0.084486254	0.5	0.140113937	0.1	0.0888889
0.1	0.04708336	1	1.030199287	0.5	0.598035762	1	0.807292848	0.1	0.057790167	1	1.017319841	0.49	0.351365719	1	1.145489111	0.5	0.701971304	0.1	0.106471656	0.49	0.350222136	1	0.164624671	0.1	0.141669578	1	0.992840016	0.49	0.264478961	1	0.727371991	0.5	0.260071899	0.1	0.135617402	1	0.95837244	0.5	0.997205859	0.5	0.210042139	1	0.967480077	1	0.609058157	1	0.207599901	0.2	0.208081
0.2	0.196247281	0.1	0.073740466	0.8	0.848985263	0.2	0.13514317	0.2	0.177102737	0.1	0.176491196	0.5	0.588027452	0.5	2.459848682	0.1	0.102885516	1	1.025977205	0.5	0.594579966	1	0.471008042	0.2	0.150101158	0.1	0.145931641	0.5	0.554005448	0.2	0.228097653	0.1	0.130274815	1	0.943965495	0.5	0.226020535	0.9	0.997158182	0.1	0.196574268	0.1	0.150132943	1	0.530156925	1	0.393287826	0.5	0.519192
0.05	0.092076544	1	1.062505055	0.15	0.11302103	0.5	0.890557348	0.05	0.070270248	1	0.837791371	0.1	0.068478082	1	0.978331821	0.2	0.182091262	0.15	0.111516445	0.1	0.069241148	1	0.240079564	0.05	0.142150554	1	0.987771034	0.1	0.162453909	0.5	0.744709021	0.2	0.13350423	0.15	0.135629155	0.2	0.146431544	1	0.997178584	0.2	0.199944956	1	0.942592533	1	0.605024893	1	0.291106941	0.15	0.143434
0.15	0.153767706	1	0.746334722	0.15	0.149304652	0.9	0.674014828	0.15	0.138767179	0.5	0.537666873	1	1.077317436	0.5	0.651955868	0.5	0.437167303	0.1	0.131418709	1	1.089322211	0.5	0.398894381	0.15	0.143295037	0.5	0.548439811	1	0.969977429	0.9	0.709363628	0.5	0.491147972	0.1	0.136539279	0.75	0.273969819	0.5	0.997180733	0.5	0.414853702	0.5	0.518526036	1	0.533997175	0.5	0.30365599	0.99	1.03838
0.05	0.082062235	1	0.931611712	0.1	0.252226668	1	0.60271414	0.05	0.046186608	1	0.8809285	1	0.857350999	0.2	0.430990596	0.15	0.127890398	0.5	0.576817893	1	0.866904642	1	0.158648403	0.05	0.141779955	1	0.985905203	1	0.9540835	1	0.683209323	0.15	0.131243504	0.5	0.544886913	0.2	0.168100754	1	0.997215787	0.15	0.197696768	1	0.952506852	1	0.591659873	1	0.186310596	0.2	0.0626263
0.95	0.954689146	0.1	0.110052638	0.15	0.13520819	0.5	0.646615193	0.95	0.861556193	0.5	0.56442746	0.5	0.506951951	1	1.534654468	0.99	1.145395209	1	0.910802683	0.5	0.514434166	0.5	0.105722573	0.95	0.993691194	0.5	0.526351568	0.5	0.740007868	0.5	0.700527522	0.99	0.991354427	1	0.929297709	0.49	0.502931194	1	0.997138018	0.99	0.941737723	0.5	0.520644068	0.1	0.091324092	0.5	0.120906948	1	0.886869
1	0.800478618	0.2	0.350278015	1	0.747468507	1	0.594148563	1	0.72238939	1	1.098914007	0.5	0.414497333	0.5	1.035726323	0.2	0.114885893	0.1	0.080614751	0.5	0.419116164	0.2	0.047850904	1	0.89783568	1	0.993822265	0.5	0.456468962	1	0.678410046	0.2	0.164622209	0.1	0.134716413	1	0.962317739	1	0.997181772	0.2	0.300278571	1	0.974073517	0.1	0.06030064	0.2	0.077057106	0.1	0.165657
0.15	0.132496264	0.2	0.193062345	0.01	0.013857789	1	0.618902132	0.15	0.119570834	0.2	0.163930625	1	1.147538952	1	1.580431315	1	1.302328591	0.5	0.445576364	1	1.16032622	1	0.248862887	0.15	0.142681572	0.2	0.143300829	1	0.977641464	1	0.688164547	1	0.98198666	0.5	0.46005615	1	0.766730917	0.5	0.997067509	1	0.861908828	0.2	0.146566453	1	0.597850004	1	0.276319917	0.5	0.594778
0.1	0.045361414	0.2	0.135601066	0.5	0.330379867	1	0.743421168	0.1	0.040936264	0.49	0.397619161	0.15	0.122432853	0.5	0.61410647	0.1	0.138581251	0.5	0.608979532	0.15	0.124239866	0.5	0.219694266	0.1	0.141701187	0.49	0.47272461	0.15	0.173264928	1	0.732630549	0.1	0.131581793	0.5	0.479549976	0.1	0.175949507	0.5	0.997082437	0.1	0.198194304	0.49	0.438645181	0.1	0.085906298	0.5	0.196821266	0.1	0.107071
1	1.093826804	1	1.260192912	0.1	0.108876874	0.5	0.3934241	1	0.987120531	1	1.309437747	0.05	0.063494295	1	1.560341402	0.5	0.481338384	0.1	0.137615544	0.05	0.064201825	1	0.35146456	1	0.998239911	1	0.993923176	0.05	0.162630331	0.5	0.473301598	0.5	0.495405185	0.1	0.136757801	0.15	0.159632475	1	0.997201713	0.5	0.523233391	1	0.973820982	0.5	0.272446438	1	0.288516689	0.1	0.0686869
1	1.441207565	0.15	0.158936533	1	0.815095595	0.5	0.357443178	1	1.687272343	0.35	0.233724743	0.2	0.180316644	1	1.824966425	0.1	0.107421378	1	0.695567053	0.2	0.18232595	0.5	0.099584833	1	0.998802956	0.35	0.171593861	0.2	0.180298602	0.5	0.465200423	0.1	0.130573079	1	0.87070227	1	0.949387973	1	0.997240147	0.1	0.196823416	0.35	0.190310566	1	0.518275654	0.5	0.119889083	0.5	0.497881
1	1.35619503	1	1.350399992	0.15	0.174402951	1	0.721744101	1	1.223893904	0.2	0.187575278	0.5	0.493814593	1	1.683298483	0.1	0.074928977	0.1	0.128071071	0.5	0.499317273	1	0.253028335	1	0.998386082	0.2	0.148600782	0.5	0.489798796	1	0.725498746	0.1	0.130232176	0.1	0.13622479	1	0.937562472	0.5	0.997200547	0.1	0.196262226	0.2	0.155979599	0.05	0.073686354	1	0.267729377	0.2	0.234343
1	1.311633413	1	1.023264626	0.2	0.367091365	1	0.905757665	1	1.001002004	1	0.846932956	0.5	0.23672458	0.5	0.940633943	0.5	0.431166833	0.5	0.564413199	0.5	0.239362451	1	0.20261763	1	0.998999071	1	0.984645103	0.5	0.22456659	1	0.773522033	0.5	0.222579416	0.5	0.478833202	0.2	0.151483874	0.5	0.99714042	0.5	0.201871306	1	0.946524724	0.15	0.086595465	1	0.282886261	0.5	0.672727
0.05	0.035569286	1	0.682410853	1	0.938665588	0.5	0.952447473	0.05	0.032099389	0.1	0.094439648	1	0.419185964	1	2.199877718	0.2	0.19550282	1	1.03625531	1	0.422937833	1	0.272967322	0.05	0.141573315	0.1	0.13102746	1	0.712980079	0.5	0.819646783	0.2	0.136959348	1	0.94858736	1	0.938650143	0.1	0.995010838	0.2	0.201016677	0.1	0.116076641	0.1	0.102423142	1	0.286183871	0.1	0.294949
0.15	0.119912609	0.5	0.415526614	1	0.715256979	0.5	0.539378966	0.15	0.108214754	0.2	0.255628776	0.5	0.335241236	0.5	0.484161598	0.5	0.97082991	0.1	0.158298759	0.5	0.3389769	0.5	0.152535234	0.15	0.142402295	0.2	0.198924142	0.5	0.366720618	0.5	0.640417303	0.5	0.607355557	0.1	0.138458988	0.1	0.124094356	1	0.997217627	0.5	0.789791474	0.2	0.217198993	0.2	0.258486361	0.5	0.175026737	1	1.00796
0.15	0.147393091	0.9	1.057991448	1	0.974348463	0.1	0.088007667	0.15	0.133014428	1	1.14362134	1	0.835683398	1	2.955161782	0.1	0.414139712	0.15	0.105412264	1	0.844995594	1	0.244242307	0.15	0.142742383	1	0.993592448	1	0.90512889	0.1	0.217850132	0.1	0.232481531	0.15	0.135545677	0.8	0.93375074	1	0.997200825	0.1	0.210496004	1	0.972102394	0.15	0.088304761	1	0.293562001	0.15	0.175758
0.9	0.825903552	0.1	0.077411918	0.1	0.134868663	1	1.111249676	0.9	0.745334041	0.15	0.087709101	0.1	0.095757656	0.1	0.183142653	1	1.782366058	0.5	0.324139882	0.1	0.096824704	0.5	0.078512692	0.9	0.924777955	0.15	0.129390436	0.1	0.164365694	1	0.796724768	1	0.996284487	0.5	0.423415551	0.15	0.14552419	0.1	0.994986252	1	0.9870782	0.15	0.112612878	1	0.55260197	0.5	0.084093706	0.1	0.129293
0.1	0.071980197	0.5	0.411481706	0.99	1.052490973	1	0.678832286	0.1	0.0649583	1	0.941706636	1	0.952428141	1	2.212192132	0.15	0.158159852	1	1.084676836	1	0.963041248	1	0.479215424	0.1	0.141915981	1	0.992487698	1	0.96572656	1	0.708363494	0.15	0.132198908	1	0.950185768	0.15	0.152697738	0.5	0.997132839	0.15	0.198884472	1	0.965810125	1	0.565066957	1	0.376659749	0.1	0.117172
0.1	0.104474685	0.2	0.191985328	0.1	0.097840785	0.1	0.071649309	0.1	0.094282849	0.1	0.103559022	0.1	0.089701968	1	1.635298051	0.1	0.117030481	0.1	0.086477501	0.1	0.090701536	0.1	0.029698809	0.1	0.142132314	0.1	0.13259932	0.1	0.163260892	0.1	0.214567139	0.1	0.130991338	0.1	0.134704377	0.2	0.152861085	1	0.997174971	0.1	0.197410003	0.1	0.11952847	0.5	0.139343525	0.1	0.061483188	1	1.19596
0.1	0.091371477	0.5	0.465967445	0.5	0.507115115	0.5	0.529271423	0.1	0.0824579	1	0.374291635	0.5	0.69486708	1	2.516134261	0.1	0.121616013	0.2	0.141308719	0.5	0.702610131	1	0.245609519	0.1	0.142033448	1	0.843188322	0.5	0.778260347	0.5	0.633551484	0.1	0.13067575	0.2	0.136585472	0.5	0.344357217	1	0.996951394	0.1	0.196976071	1	0.79691475	1	0.588600885	1	0.293651183	0.2	0.187879
1	1.088219331	0.99	0.919284135	0.15	0.150112932	1	0.630821475	1	0.90075188	0.19	0.237704078	0.15	0.19375325	0.2	0.363210845	1	1.064539987	0.1	0.090477784	0.15	0.195912283	1	0.265183468	1	0.99886339	0.19	0.17395396	0.15	0.176861913	1	0.695672836	1	0.99442837	0.1	0.134767421	0.5	0.679161967	0.49	0.996675413	1	0.959826087	0.19	0.196295763	1	0.747379848	1	0.287462705	1	0.876768
1	1.098426004	0.2	0.307904374	0.5	0.409247463	1	0.268289459	1	1.05553524	0.5	0.411057428	1	0.997421625	1	1.491074531	0.2	0.164541835	0.15	0.144815927	1	1.008536104	1	0.408021772	1	0.897709468	0.5	0.479206525	1	0.970568169	1	0.330358062	0.2	0.132248724	0.15	0.137117838	0.9	0.958127153	0.3	0.997106242	0.2	0.198911066	0.5	0.446354745	0.1	0.077478982	1	0.324428443	0.5	0.466667
0.19	0.207661444	1	0.918844525	0.15	0.128148196	0.49	0.240140287	0.19	0.187403412	0.1	0.074528017	0.1	0.062218425	0.5	0.824928489	1	0.950569783	0.15	0.111838073	0.1	0.062911738	0.2	0.080772722	0.19	0.148814016	0.1	0.131033997	0.1	0.162077901	0.49	0.286834242	1	0.963581383	0.15	0.135798387	0.1	0.139694844	0.5	0.996291969	1	0.902354156	0.1	0.117354801	1	0.557404361	0.2	0.086871157	0.5	0.505051
0.2	0.25783384	0.1	0.159078225	0.9	1.474936807	0.3	0.368041379	0.2	0.232681331	0.5	0.492119757	1	1.593531216	1	3.022704477	0.5	0.401182673	1	0.931915312	1	1.61128827	1	0.24179587	0.2	0.168863026	0.5	0.496096621	1	0.975726022	0.3	0.469204404	0.5	0.489701909	1	0.93871809	1	0.908475463	1	0.997240466	0.5	0.35322364	0.5	0.479418969	0.2	0.07791697	1	0.267641961	0.1	0.163636
0.2	0.372154506	0.5	0.478398216	0.05	0.023042458	0.5	0.182642127	0.2	0.335849654	0.2	0.206285523	1	1.875991773	0.5	0.320068876	0.5	0.378315797	0.15	0.148884647	1	1.896896345	0.5	0.133772187	0.2	0.344833279	0.2	0.159835588	1	0.980570571	0.5	0.254631577	0.5	0.492978303	0.15	0.140087382	0.5	0.607290522	0.1	0.994991864	0.5	0.571942057	0.2	0.165533131	1	0.553555952	0.5	0.157066147	0.05	0.0363636
0.49	0.584801513	0.1	0.098387929	0.89	0.9032885	1	0.9627762	0.49	0.527752271	1	1.078583268	1	1.04862693	1	1.689080848	0.1	0.134801512	0.5	0.387572837	1	1.060312001	1	0.490168294	0.49	0.566219962	1	0.989878311	1	0.933712313	1	0.77815836	0.1	0.131545672	0.5	0.434259891	0.1	0.130383808	0.5	0.997101545	0.1	0.19810813	1	0.963022082	1	0.40966465	1	0.387603151	0.15	0.145455
0.2	0.145968177	0.1	0.093597844	0.1	0.107758863	0.1	0.073356682	0.2	0.131728519	0.5	0.501983939	1	0.909424174	1	1.128270657	0.05	0.048274695	0.15	0.170509142	1	0.919558079	0.5	0.051903061	0.2	0.14269224	0.5	0.501429872	1	0.948896317	0.1	0.216047882	0.05	0.12895652	0.15	0.140057175	1	0.959510213	1	0.997209467	0.05	0.195918436	0.5	0.484414469	1	0.4641687	0.5	0.064733811	0.35	0.450929
0.1	0.173687365	0.5	0.566213873	0.15	0.166528182	0.5	0.433484037	0.1	0.156743612	1	1.026052517	1	0.668878315	1	2.816642016	0.15	0.117851605	0.1	0.253518285	1	0.676331767	1	0.273905002	0.1	0.145641318	1	0.992898605	1	0.757408934	0.5	0.542669719	0.15	0.13093309	0.1	0.461623742	0.15	0.188587324	0.99	0.997210807	0.15	0.197308907	1	0.968388638	0.2	0.115059166	1	0.28230863	0.2	0.248485
0.15	0.143938163	0.2	0.233062293	0.5	0.733422059	1	0.776634229	0.15	0.129896539	0.15	0.207210498	0.5	0.588627699	1	1.46264753	0.35	1.010480782	0.1	0.121147547	0.5	0.595186901	1	0.182962809	0.15	0.142738753	0.15	0.154188739	0.5	0.577923778	1	0.74189397	0.35	0.493041054	0.1	0.135921291	0.1	0.128659483	1	0.997186649	0.35	0.91469261	0.15	0.169950292	0.1	0.076805423	1	0.224692838	0.1	0.210101
1	1.20585629	0.5	0.677997522	1	0.856297802	0.99	0.805579751	1	1.088221185	1	1.054333677	1	1.531123984	1	2.336621515	0.2	0.352375641	0.5	0.188806792	1	1.548185622	1	0.31271881	1	0.998151864	1	0.99354898	1	0.975901835	0.99	0.744339417	0.2	0.151992216	0.5	0.164292581	0.1	0.15362145	0.9	0.997176412	0.2	0.203835828	1	0.971559907	0.1	0.080548808	1	0.308850585	1	1.09091
0.5	0.491747278	0.1	0.275420022	0.5	0.487986754	1	1.044945081	0.5	0.443775772	0.2	0.187905239	0.15	0.184132035	0.5	1.416153222	0.1	0.18887613	0.5	0.425305559	0.15	0.186183857	1	0.237186086	0.5	0.509752808	0.2	0.148155659	0.15	0.180175555	1	0.787219266	0.1	0.136782595	0.5	0.453737496	0.1	0.116264779	0.5	0.99717483	0.1	0.20104537	0.2	0.157772251	0.5	0.288542415	1	0.264087826	0.1	0.139394
1	1.313713597	1	1.177221048	0.2	0.235192189	0.9	0.561146076	1	1.18555667	1	0.853226346	1	1.047046268	1	3.448964781	1	0.859747489	0.15	0.115933036	1	1.058713726	1	0.378911597	1	0.998738892	1	0.986726535	1	0.974324743	0.9	0.662598869	1	0.993180292	0.15	0.136021088	0.2	0.142169495	1	0.997192476	1	0.914383956	1	0.948879281	0.1	0.087757368	1	0.327859769	0.2	0.151515
0.1	0.082562234	0.15	0.207258543	1	0.86167502	0.5	0.495077817	0.1	0.065788353	1	0.93779322	0.15	0.066840246	1	2.506576333	0.1	0.122299506	1	0.73906401	0.15	0.067585061	0.5	0.229646468	0.1	0.141929676	1	0.992684612	0.15	0.162806642	0.5	0.613537945	0.1	0.130783998	1	0.921615667	1	0.947137007	1	0.997176443	0.1	0.197107006	1	0.966280544	1	0.625073143	0.5	0.256722084	1	0.993939
0.1	0.103989145	0.1	0.111963805	0.15	0.129897659	1	0.702213884	0.1	0.093844674	0.02	0.025186671	1	0.813421499	1	1.813591626	0.2	0.127385096	0.2	0.20337551	1	0.822485626	1	0.559291586	0.1	0.142226163	0.02	0.105740194	1	0.936494247	1	0.711236463	0.2	0.131221998	0.2	0.149429177	0.1	0.154724388	1	0.997161396	0.2	0.197788908	0.02	0.068890666	0.2	0.112100538	1	0.408869554	0.15	0.149495
0.2	0.145159022	0.1	0.116905386	1	0.904718638	1	0.653726936	0.2	0.130998299	0.2	0.131059846	1	0.885318798	1	1.362666914	1	0.891958384	0.15	0.511531005	1	0.895184092	1	0.406471838	0.2	0.142508085	0.2	0.137818487	1	0.957548346	1	0.703724	1	0.991883363	0.15	0.486309321	0.15	0.154256792	0.99	0.997201486	1	0.943558669	0.2	0.13198904	1	0.612203136	1	0.3381737	0.1	0.149495
0.05	0.087088701	1	1.126216716	0.15	0.109352643	1	0.783851704	0.05	0.078592922	1	0.863774422	1	1.026855331	0.5	0.875186535	0.15	0.124391229	0.05	0.094042514	1	1.038297797	1	0.294095939	0.05	0.142085587	1	0.989699896	1	0.973353159	1	0.742162663	0.15	0.131135849	0.05	0.134827382	0.5	0.594620682	1	0.997188013	0.15	0.197587448	1	0.952695892	0.5	0.330528994	1	0.293852962	0.45	0.444444
1	1.092110991	0.2	0.194109236	0.2	0.223154861	0.99	0.959932062	1	0.985572101	0.5	0.433543855	0.1	0.102044607	1	1.294047573	0.1	0.141207852	0.5	0.623460482	0.1	0.103181712	1	0.220973013	1	0.998205566	0.5	0.495644785	0.1	0.164888902	0.99	0.767621974	0.1	0.131432288	0.5	0.475135932	1	0.960018643	1	0.997239167	0.1	0.198107506	0.5	0.477039833	1	0.400614083	1	0.240203896	0.15	0.159596
1	1.082221523	1	0.752778085	1	0.70748966	1	0.655044424	1	0.976647381	1	0.812469153	0.5	0.379282685	1	1.840707307	0.45	0.498308261	0.15	0.120465853	0.5	0.383509112	0.5	0.141922141	1	0.997991135	1	0.970518021	0.5	0.419845872	1	0.705129862	0.45	0.488695387	0.15	0.135947569	1	0.956146358	1	0.997172526	0.45	0.321376256	1	0.929454402	0.1	0.084436657	0.5	0.162336595	0.02	0.0646465
1	1.140005326	0.5	0.387571647	0.1	0.316316789	1	1.309621555	1	1.028794191	1	0.984903428	0.5	0.485266115	1	2.688494252	0.15	0.140341047	0.5	0.554128461	0.5	0.490673538	1	0.271215478	1	0.998591665	1	0.992938541	0.5	0.483462024	1	0.809804025	0.15	0.131326707	0.5	0.48209168	0.1	0.135047471	1	0.997237407	0.15	0.197861904	1	0.968134198	1	0.56688485	1	0.255508423	1	0.882828
0.5	0.552039409	0.5	0.481522271	0.49	0.338865737	1	0.605799968	0.5	0.465351757	1	0.906370528	1	1.360544218	0.5	0.856984426	0.02	0.064379318	0.5	0.517857528	1	1.375705049	1	0.298493077	0.5	0.521452021	1	0.989818193	1	0.977317244	1	0.673774131	0.02	0.129698325	0.5	0.470535899	0.5	0.484692776	0.5	0.997074081	0.02	0.196173968	1	0.95852265	0.5	0.218792007	1	0.296179486	0.2	0.278788
0.5	0.518550849	0.1	0.182108294	1	0.812760221	1	1.150489509	0.5	0.413198681	1	0.630464663	0.1	0.057534904	0.85	1.872189072	1	0.873309476	1	0.60652957	0.1	0.058176028	1	0.435972041	0.5	0.496921905	1	0.659893552	0.1	0.162247575	1	0.847412983	1	0.983321652	1	0.684145154	0.1	0.139055549	1	0.997058383	1	0.919512716	1	0.611838723	0.2	0.119542474	1	0.365615511	0.2	0.292929
0.1	0.139160815	0.05	0.050356776	0.8	0.914491245	0.5	0.280665098	0.1	0.125585236	0.9	0.928959162	0.5	0.643677351	0.5	1.213525135	0.2	0.242092497	0.5	0.520687814	0.5	0.650849983	0.5	0.138970447	0.1	0.142676749	0.9	0.991251869	0.5	0.700097094	0.5	0.317613861	0.2	0.194878234	0.5	0.471870648	1	0.94005693	1	0.997251502	0.2	0.208122682	0.9	0.962308376	0.5	0.298255725	0.5	0.161423401	0.1	0.109091
0.15	0.142669808	0.15	0.142269452	0.99	1.184087729	1	0.390386284	0.15	0.128751916	1	1.22743072	0.5	0.446650196	1	2.033786738	0.2	0.192353967	0.2	0.113358691	0.5	0.451627313	0.85	0.303598228	0.15	0.142549663	1	0.994144804	0.5	0.470520501	1	0.528621603	0.2	0.14475381	0.2	0.135825288	0.5	0.388432353	1	0.997200199	0.2	0.202972561	1	0.975895965	0.1	0.098571186	0.85	0.301904283	1	1.08889
0.2	0.143131985	0.35	0.547265435	1	0.314902071	1	1.303649926	0.2	0.129169006	0.5	0.453863371	1	0.335932198	0.1	0.206862013	0.1	0.124104452	1	1.041333808	1	0.339675562	0.5	0.19678786	0.2	0.142583367	0.5	0.226085295	1	0.366412791	1	0.876398208	0.1	0.130731205	1	0.941169742	0.1	0.124358353	0.5	0.997131966	0.1	0.197015821	0.5	0.218838154	1	0.866621152	0.5	0.204186825	0.1	0.0686869
0.1	0.099456234	0.2	0.244086743	0.2	0.268954854	1	0.831537802	0.1	0.096945545	0.2	0.117806874	0.5	0.388587671	0.1	0.238351989	1	0.990951663	0.5	0.552090016	0.5	0.392917785	1	0.329803255	0.1	0.142200978	0.2	0.135774474	0.5	0.434846685	1	0.753485955	1	0.993422995	0.5	0.297916908	1	0.886092473	1	0.997073101	1	0.952607492	0.2	0.127591656	0.15	0.089342454	1	0.309987242	0.05	0.0585859
0.2	0.201297532	0.1	0.143217006	0.2	0.103157589	0.5	0.945926838	0.2	0.18166032	0.75	0.862666431	0.5	0.357338017	0.5	1.840707307	0.1	0.106332412	1	0.989663795	0.5	0.360536325	0.1	0.046003053	0.2	0.145872485	0.75	0.975164909	0.5	0.280339366	0.5	0.714053314	0.1	0.130274722	1	0.955677266	0.5	0.181304392	0.5	0.99685208	0.1	0.196509569	0.75	0.941031998	1	0.613857417	0.1	0.063502759	0.5	0.622222
0.1	0.128533937	1	1.079778751	0.1	0.295206247	1	0.376214331	0.1	0.115995044	0.2	0.155932307	0.15	0.229103741	0.2	0.728412628	0.05	0.05959706	0.5	0.373727938	0.15	0.231656692	0.1	0.038651674	0.1	0.14243524	0.2	0.141678781	0.15	0.220361382	1	0.485544037	0.05	0.129997199	0.5	0.215475649	0.45	0.662609445	0.2	0.995636367	0.05	0.196337998	0.2	0.142356358	0.1	0.089398304	0.1	0.062734363	1	0.971717
0.15	0.105163984	0.1	0.125753237	1	0.977321732	0.5	0.250707516	0.15	0.102509208	1	0.216562255	0.1	0.120593834	0.5	0.522535348	0.5	0.900148818	1	0.933422315	0.1	0.121937636	0.5	0.298493077	0.15	0.142186643	1	0.178436716	0.1	0.167704841	0.5	0.302481635	0.5	0.543553373	1	0.939958998	1	0.932550411	1	0.997133073	0.5	0.713599011	1	0.178468126	1	0.623603334	0.5	0.289893306	1	1.10303
1	1.013523688	0.2	0.186667568	1	0.700493362	0.2	0.165736037	1	0.914651238	0.49	0.524413212	0.5	0.55416714	1	1.970597106	1	1.137623254	0.1	0.087478452	0.5	0.560342341	0.2	0.118120967	1	0.996771365	0.49	0.503544096	0.5	0.565797048	0.2	0.234312703	1	0.991017511	0.1	0.134710075	0.5	0.293291466	0.5	0.99621527	1	0.940146086	0.49	0.494797759	0.15	0.094996925	0.2	0.139503614	1	2
0.5	0.381029832	1	1.085137588	0.15	0.105061241	1	0.590146402	0.5	0.343859164	1	1.196324606	0.15	0.173201591	0.2	0.37717614	1	0.976950715	0.5	0.504488391	0.15	0.175131613	0.5	0.084735462	0.5	0.398536049	1	0.993651212	0.15	0.171241728	1	0.677857134	1	0.993176154	0.5	0.468505813	1	0.935951495	1	0.99714084	1	0.951492018	1	0.972480479	1	0.46780648	0.5	0.085498317	0.15	0.189899
0.1	0.168766799	0.15	0.176711185	0.83	0.711031512	0.5	0.379893588	0.1	0.152303063	1	0.458478885	0.1	0.24715715	1	0.932269115	1	1.77121512	0.99	0.959082389	0.1	0.249911274	1	0.218786335	0.1	0.148877511	1	0.492841635	0.1	0.22655012	0.5	0.465412577	1	0.995929281	0.99	0.950546512	0.1	0.137077306	0.5	0.996840094	1	0.98719336	1	0.467259557	0.1	0.082143641	1	0.287354867	0.2	0.185859
0.1	0.127838422	0.1	0.130908016	0.8	0.68483498	1	0.60774974	0.1	0.115367379	0.1	0.199413054	0.5	0.455185438	1	2.958309958	0.15	0.177779415	1	1.036605696	0.5	0.458589618	0.2	0.061163698	0.1	0.142386093	0.1	0.151439436	0.5	0.315081753	1	0.686525104	0.15	0.133079635	1	0.953238024	1	0.862645072	1	0.997123521	0.15	0.199548197	0.1	0.165312759	1	0.576801877	0.2	0.065230502	0.5	0.642424
0.1	0.129502506	0.45	0.394114109	0.5	0.256557082	0.5	0.236152653	0.1	0.116869126	0.1	0.136270283	0.2	0.208739556	1	2.069921348	0.2	0.151061832	0.2	0.223587448	0.2	0.211065585	1	0.509335815	0.1	0.14295228	0.1	0.138693119	0.2	0.188994696	0.5	0.318646349	0.2	0.131583055	0.2	0.177081091	0.2	0.162737452	1	0.997203124	0.2	0.198325615	0.1	0.134239012	0.2	0.101509323	1	0.378712607	0.1	0.119192
1	1.106016185	0.15	0.148976512	0.15	0.119431243	1	0.600024229	1	0.998120799	0.2	0.108770757	0.95	0.86927449	0.5	0.924813416	0.5	1.027694262	0.05	0.112510497	0.95	0.878960999	1	0.32844755	1	0.998306738	0.2	0.134349404	0.95	0.920114264	1	0.657962525	0.5	0.731506497	0.05	0.136116623	0.19	0.148004938	1	0.997184616	0.5	0.830764453	0.2	0.124192815	0.5	0.320566695	1	0.31830749	0.5	0.959596
0.15	0.240145663	1	0.835137149	0.8	0.97677091	1	0.701784924	0.15	0.216718692	0.15	0.198241046	0.95	0.835683398	0.5	0.592552144	0.1	0.126955254	0.5	0.552360069	0.95	0.844995594	1	0.335662921	0.15	0.158668156	0.15	0.152361801	0.95	0.935911833	1	0.709437935	0.1	0.130777578	0.5	0.475432798	1	0.914928139	0.5	0.997086972	0.1	0.197062715	0.15	0.160904237	1	0.253908301	1	0.312223054	0.2	0.143434
0.1	0.051890899	0.2	0.283593337	0.9	0.708592525	1	0.647306976	0.1	0.036903815	1	0.961901242	1	0.940655562	1	2.687474187	0.5	1.044214808	0.2	0.111737621	1	0.951137485	0.5	0.18326095	0.1	0.141688144	1	0.992121333	1	0.948740479	1	0.697125175	0.5	0.641983437	0.2	0.136868957	0.5	0.614599751	1	0.997206322	0.5	0.932951642	1	0.962442104	0.2	0.104140971	0.5	0.162311929	0.1	0.0929293
0.1	0.094784987	0.2	0.248385661	1	0.96760108	0.5	0.361717734	0.1	0.085538411	1	0.867143436	1	1.144199148	1	2.065231102	0.2	0.125694624	0.1	0.092906642	1	1.1569492	0.5	0.06047575	0.1	0.142024336	1	0.990241481	1	0.977003127	0.5	0.456381313	0.2	0.131088971	0.1	0.134819021	0.2	0.205420012	0.5	0.996427269	0.2	0.197538074	1	0.953279686	0.05	0.060286928	0.5	0.076451783	0.2	0.153535
0.1	0.055067486	0.1	0.094700494	0.5	0.596212439	1	0.845955847	0.1	0.049695478	0.2	0.087294254	1	1.084997011	1	1.767867145	0.1	0.118112854	1	0.932826453	1	1.10101072	1	0.435806625	0.1	0.141852811	0.2	0.13744952	1	0.978119464	1	0.748315782	0.1	0.130384796	1	0.936202076	0.1	0.13212044	1	0.997255205	0.1	0.196618611	0.2	0.133077059	0.1	0.06466152	1	0.334471469	0.2	0.228283
0.1	0.126934466	1	1.050807134	0.98	0.991655614	0.5	0.186182774	0.1	0.114551606	0.02	0.029700523	1	0.454639739	0.1	1.438363338	0.2	0.125121932	0.5	0.643799364	1	0.458708933	1	0.334902341	0.1	0.142414419	0.02	0.106854234	1	0.842122355	0.5	0.260511888	0.2	0.131204998	0.5	0.502462565	0.15	0.244858125	0.1	0.99483368	0.2	0.197767626	0.02	0.070045901	1	0.672368149	1	0.311918687	0.2	0.169697
0.2	0.18223783	0.1	0.092666912	1	1.488631906	1	1.136397886	0.2	0.17763739	1	0.924551432	1	0.984239218	1	2.032700666	0.2	0.176251298	0.99	1.117039616	1	0.995206803	1	0.286681159	0.2	0.154115272	1	0.990669286	1	0.973636839	1	0.790368478	0.2	0.135174141	0.99	0.955011158	0.1	0.137767617	1	0.997202451	0.2	0.200377068	1	0.961096419	1	0.529610749	1	0.297725441	1	1.3899
0.1	0.097090448	0.05	0.061984124	0.17	0.271453705	0.1	0.070426914	0.1	0.087618967	0.1	0.027748332	0.5	0.470890629	1	3.163555708	0.2	0.163147647	1	0.720425076	0.5	0.476137862	0.1	0.285025961	0.1	0.142040713	0.1	0.105760806	0.5	0.484103787	0.1	0.212470236	0.2	0.131967991	1	0.88265661	0.5	0.386999726	1	0.997182068	0.2	0.198512771	0.1	0.068701891	1	0.543895126	0.1	0.260236606	0.15	0.20202
0.5	0.564078621	0.5	0.598674323	1	1.068744252	1	0.850691315	0.5	0.509050962	0.1	0.072503833	1	0.97286293	1	1.50299383	1	1.201479944	0.5	0.560019038	1	0.983703747	1	0.225681407	0.5	0.546282681	0.1	0.125164016	1	0.973276928	1	0.748633777	1	0.993654943	0.5	0.484902595	1	0.79538251	1	0.997151471	1	0.963280671	0.1	0.102254594	0.5	0.575153085	1	0.286746985	0.15	0.115152
0.5	0.692422649	1	0.84881752	0.1	0.146186651	1	0.628848566	0.5	0.624874624	0.1	0.067711908	0.1	0.122521995	1	1.840707307	0.15	0.196454762	1	0.9822894	0.1	0.123887283	1	0.513009034	0.5	0.794218014	0.1	0.126197375	0.1	0.164799865	1	0.694498463	0.15	0.150217669	1	0.94610155	0.5	0.586410624	0.2	0.995991998	0.15	0.203751467	0.1	0.105947525	0.5	0.503182894	1	0.42423203	0.1	0.147475
0.1	0.095271242	1	0.998805466	0.98	0.504303051	1	0.967571276	0.1	0.08597723	0.8	0.931683941	1	0.960900193	0.5	1.208599621	0.15	0.142014394	0.2	0.211432918	1	0.971607707	1	0.243728729	0.1	0.142054211	0.8	0.992388403	1	0.961848133	1	0.74958724	0.15	0.130620747	0.2	0.173123513	1	0.948112124	1	0.997182024	0.15	0.196816286	0.8	0.964800295	1	0.95805611	1	0.267667386	0.5	0.606061
0.5	0.393931408	1	1.160423575	0.05	0.068938635	0.2	0.139671553	0.5	0.35550215	0.15	0.116991038	0.15	0.125533428	1	1.591531036	0.1	0.123337113	0.95	0.913718326	0.15	0.101851373	1	0.298493077	0.5	0.385590472	0.15	0.135371922	0.15	0.163698574	0.2	0.244157937	0.1	0.131168783	0.95	0.937521002	1	0.936638723	0.5	0.997064975	0.1	0.197824875	0.15	0.125712394	0.1	0.151432867	1	0.300787892	0.1	0.149495
0.1	0.141922006	0.15	0.166041444	0.5	0.87072859	1	0.573387878	0.1	0.128077064	0.15	0.131479077	0.5	0.678225152	0.1	0.219206005	0.5	0.658043997	0.5	0.499704656	0.5	0.685782758	0.5	0.195989128	0.1	0.142868864	0.15	0.138008044	0.5	0.765611802	1	0.666587809	0.5	0.566432873	0.5	0.469204267	1	0.956547973	1	0.997238575	0.5	0.595279542	0.15	0.131839622	0.15	0.232842403	0.5	0.221054447	0.1	0.163636
0.1	0.114770063	0.2	0.173148746	1	0.954431465	0.5	0.317223577	0.1	0.10357388	0.2	0.159308057	1	0.887010481	0.1	0.300370316	0.1	0.124391229	0.15	0.127421529	1	0.896894626	1	0.487199142	0.1	0.142218193	0.2	0.142368978	1	0.961917176	0.5	0.361502147	0.1	0.131238134	0.15	0.136220994	1	0.730016977	0.5	0.995334152	0.1	0.197857625	0.2	0.144323359	0.15	0.136426408	1	0.362591897	0.05	0.123232
0.5	0.895472876	0.5	0.842985165	1	1.078961233	1	1.16237121	0.5	0.808116658	0.5	0.33559502	1	0.762839917	1	2.005289192	0.1	0.138454731	1	0.985227514	1	0.771340403	0.1	0.048748175	0.5	0.960388873	0.5	0.411338651	1	0.886939524	1	0.796124106	0.1	0.130747383	1	0.946025069	0.49	0.348056119	1	0.997145023	0.1	0.19829157	0.5	0.374411978	0.5	0.627734349	0.1	0.06517555	0.1	0.10101
0.1	0.088449679	0.1	0.121395244	1	1.019984961	0.5	0.123081449	0.1	0.079557873	0.5	0.696484591	0.95	0.83139882	1	1.168137644	0.05	0.132507805	1	0.647874407	0.95	0.840663272	0.1	0.032645192	0.1	0.142538327	0.5	0.850355815	0.95	0.880363304	0.5	0.227998947	0.05	0.1309491	1	0.844218375	0.5	0.520085497	1	0.997048941	0.05	0.197387459	0.5	0.751553176	0.8	0.916941137	0.1	0.064893842	1	0.893334
0.2	0.222561301	0.5	0.923222909	1	0.820317194	1	0.649530566	0.2	0.20084974	0.9	0.807837654	0.5	0.707891198	1	1.863925109	1	0.939096008	0.9	0.967645056	0.5	0.715779379	1	0.204659404	0.2	0.159989386	0.9	0.966971274	0.5	0.803323676	1	0.689174196	1	0.971524728	0.9	0.951135505	0.1	0.149908237	1	0.997185148	1	0.907958472	0.9	0.926384262	0.15	0.158390176	1	0.271536814	0.1	0.0727273
1	0.570796181	0.2	0.141766065	0.2	0.213860219	1	0.433872824	1	0.540161024	0.1	0.089556024	0.1	0.058889384	0.1	0.201341652	0.1	0.136507479	1	0.94552626	0.1	0.059545601	1	0.244826401	1	0.718126092	0.1	0.129777303	0.1	0.16234741	1	0.567368047	0.1	0.130564465	1	0.950475505	1	0.957053732	1	0.997120779	0.1	0.196828627	0.1	0.11303802	0.15	0.147943922	1	0.293273213	0.5	0.529293
0.7	1.133547903	0.1	0.077875795	0.5	0.515418411	1	1.083130559	0.7	1.02296671	1	0.944265509	0.5	0.378004763	0.15	0.536975651	1	0.949653052	0.15	0.167843109	0.5	0.382216949	1	0.302258126	0.7	0.997866017	1	0.992627315	0.5	0.408119936	1	0.761562497	1	0.991559729	0.15	0.150683699	1	0.947901527	1	0.99720469	1	0.943624286	1	0.966214823	0.1	0.226027495	1	0.301761459	1	0.915152
0.5	0.394288304	0.2	0.162980262	0.5	0.434300874	1	0.562456367	0.5	0.355824229	0.2	0.16449348	1	0.933340024	0.75	1.251455516	0.1	0.099190154	0.5	0.553622058	1	0.943740428	0.1	0.039897845	0.5	0.404537632	0.2	0.150481346	1	0.970028628	1	0.662439445	0.1	0.13019386	0.5	0.488916089	0.5	0.478775029	0.5	0.997146825	0.1	0.196438267	0.2	0.147827792	0.15	0.142268183	0.1	0.062629579	1	0.850505
0.5	0.793064551	0.2	0.129304149	0.05	0.070105079	1	0.898540231	0.5	0.54828935	0.5	0.383098012	1	0.874293849	0.5	1.253920113	0.5	0.473121315	0.1	0.133157742	1	0.88403629	0.15	0.082065843	0.5	0.545412317	0.5	0.440119182	1	0.952557301	1	0.760336074	0.5	0.494947883	0.1	0.135776997	0.5	0.456319276	1	0.997230399	0.5	0.501436923	0.5	0.413694921	1	0.840652761	0.15	0.072162952	0.1	0.133333
0.5	0.555095034	0.2	0.130604744	1	0.932863746	0.5	0.544577132	0.5	0.500943753	0.1	0.081493899	1	0.836620649	0.2	0.42660209	1	1.007042018	0.1	0.099154201	1	0.845943289	0.75	0.278305206	0.5	0.54179456	0.1	0.128326334	1	0.934990637	0.5	0.638959717	1	0.987154701	0.1	0.135452842	1	0.962552272	1	0.997193144	1	0.926573434	0.1	0.110187644	0.01	0.09952417	0.75	0.248847317	1	1.04444
1	1.118245997	1	1.074512423	0.2	0.180238118	1	1.326288228	1	1.009157554	0.1	0.094704826	0.1	0.155824617	0.2	0.62377426	1	0.920015948	0.2	0.436360784	0.1	0.157561003	0.5	0.203338397	1	0.997543142	0.1	0.131415968	0.1	0.171769556	1	0.798082571	1	0.967614518	0.2	0.430148593	0.15	0.154537076	1	0.99717949	1	0.905327526	0.1	0.117323787	0.5	0.303548909	0.5	0.215056163	0.15	0.131313
0.19	0.281424053	0.15	0.276284758	1	0.857378829	1	0.963895805	0.19	0.253970244	1	1.177335929	0.15	0.265565118	0.5	0.826564759	0.1	0.219997485	0.1	0.055474145	0.15	0.268524366	0.2	0.047363668	0.19	0.189512523	1	0.993541537	0.15	0.259001369	1	0.769238322	0.1	0.131046492	0.1	0.135108031	0.05	0.150182348	1	0.997185029	0.1	0.201482111	1	0.97158165	0.1	0.136401243	0.2	0.080480135	0.1	0.177778
0.1	0.115544851	0.15	0.115727591	0.15	0.095383902	1	0.697410782	0.1	0.104273084	0.15	0.146809023	0.45	0.297817177	0.5	1.325999417	0.1	0.124613412	0.2	0.112767151	0.45	0.301135816	0.2	0.101152583	0.1	0.142217077	0.15	0.140220874	0.45	0.302988815	1	0.709973548	0.1	0.131159382	0.2	0.136025063	0.2	0.166603636	0.5	0.997052823	0.1	0.19769953	0.15	0.138445933	1	0.898655624	0.2	0.114858437	0.5	0.628201
1	1.083451429	0.1	0.179921619	1	0.891681142	1	0.524009145	1	0.977757306	0.2	0.133149448	0.1	0.158187377	0.1	0.479822305	1	1.106830851	1	1.06554999	0.1	0.159950092	0.5	0.134037528	1	0.99820178	0.2	0.137920024	0.1	0.168258426	1	0.636270929	1	0.989619396	1	0.9501101	0.5	0.473082433	1	0.99706815	1	0.937044333	0.2	0.133011866	0.15	0.160341138	0.5	0.156711187	1	0.874747
0.1	0.07976808	0.1	0.169365097	1	0.625101769	0.5	0.336550146	0.1	0.253222501	0.1	0.072404348	1	1.011968173	1	1.608239467	0.15	0.116953556	0.2	0.194057449	1	1.023244748	0.5	0.215026933	0.1	0.142003967	0.1	0.125456716	1	0.974665795	0.5	0.38723596	0.15	0.130972241	0.2	0.137926014	0.5	0.217072952	1	0.99718133	0.15	0.197368202	0.1	0.103782751	0.2	0.34449047	0.5	0.226361949	0.5	0.428283
1	1.025863884	0.1	0.146170227	1	1.047480479	1	0.468983661	1	0.954824129	0.1	0.121482041	1	0.407347959	0.5	0.804402162	0.1	0.149138134	0.1	0.107191096	1	0.993494578	0.1	0.077809022	1	0.994359093	0.1	0.136215261	1	0.973247648	1	0.584618568	0.1	0.131754379	0.1	0.135187474	1	0.85875363	1	0.997237507	0.1	0.19862906	0.1	0.127817568	1	0.94621646	0.1	0.077177414	0.5	0.515152
0.1	0.206170789	1	0.823877494	0.1	0.062361835	1	0.707838029	0.1	0.186058175	0.1	0.093184315	1	0.952577988	1	0.966762064	0.5	0.487334201	1	1.022399338	1	0.963192765	1	0.174788533	0.1	0.157329952	0.1	0.143563438	1	0.971362712	1	0.713356623	0.5	0.542102607	1	0.948625423	0.5	0.391709541	0.5	0.997061675	0.5	0.334731499	0.1	0.133400019	1	0.802795466	1	0.242965601	0.1	0.141414
0.1	0.165051495	1	0.899364591	0.1	0.102581462	1	1.033851751	0.1	0.165985642	0.1	0.038160282	0.5	0.497078497	1	2.324188381	1	0.954026028	0.1	0.0661289	0.5	0.502617547	0.5	0.337692192	0.1	0.145559809	0.1	0.112405541	0.5	0.488333885	1	0.787201113	1	0.97276197	0.1	0.134283316	1	0.904859573	0.85	0.997175227	1	0.910804976	0.1	0.078411863	1	0.948284873	0.5	0.279762447	1	0.80404
1	0.906093898	0.1	0.088918875	1	1.020425632	0.5	0.329550584	1	0.817701565	0.2	0.150477335	1	0.814688965	0.5	1.395971953	0.5	0.449722467	1	1.0166066	1	0.823767216	1	0.419878079	1	0.986718112	0.2	0.141120444	1	0.8537999	0.5	0.399781075	0.5	0.48176611	1	0.946520391	0.1	0.152533896	0.5	0.997181948	0.5	0.282776099	0.2	0.140680658	0.1	0.142152476	1	0.272052258	0.1	0.133333
0.5	0.597950859	0.5	0.460388959	0.1	0.066876468	0.85	0.71994424	0.5	0.539618857	1	0.897461616	0.5	0.432590288	0.2	0.45297664	0.5	0.468279907	1	0.972735502	0.5	0.437410733	1	0.258043948	0.5	0.613258728	1	0.991087222	0.5	0.46493108	0.85	0.723607324	0.5	0.493628845	1	0.95230318	1	0.954652495	1	0.997209784	0.5	0.488793671	1	0.959823453	0.99	0.953561635	1	0.303203611	0.5	0.670855
0.2	0.131149073	1	0.949848671	0.1	0.102643639	0.5	0.466657158	0.2	0.118355065	0.1	0.131236045	0.5	0.208789634	1	2.140291843	0.1	0.129539921	0.1	0.077319533	0.5	0.211116221	0.5	0.22637383	0.2	0.146405675	0.1	0.137812893	0.5	0.192960931	0.5	0.584564511	0.1	0.13130864	0.1	0.134477466	0.1	0.151370011	0.1	0.99506676	0.1	0.197794847	0.1	0.131871961	0.1	0.134594625	0.5	0.255143426	1	1.00606
0.1	0.143198251	1	0.862077085	0.8	0.71133378	1	0.782086099	0.1	0.129228808	0.1	0.096387929	1	1.078812474	1	2.411739724	1	1.076438794	0.2	0.207195694	1	1.090833909	0.2	0.073455671	0.1	0.143011458	0.1	0.133696012	1	0.975587752	1	0.740972651	1	0.826053318	0.2	0.1387119	0.5	0.775484063	0.1	0.994998426	1	0.858273755	0.1	0.122854641	0.5	0.496115025	0.2	0.069307695	0.1	0.155556
0.1	0.061515217	0.1	0.113127944	1	1.000497973	0.1	0.079548117	0.1	0.055514213	0.15	0.154660059	0.15	0.432590288	1	1.978294279	0.1	0.136863996	0.5	0.388678181	0.15	0.437410733	1	0.347074353	0.1	0.141885162	0.15	0.141626897	0.15	0.46543125	0.1	0.215471317	0.1	0.130908662	0.5	0.409041708	0.15	0.162941523	0.5	0.997121303	0.1	0.197293824	0.15	0.141918861	0.15	0.157099409	1	0.313807776	0.15	0.113131
1	1.037833538	0.1	0.11586495	0.1	0.190190719	0.1	0.091657485	1	0.936589585	0.5	0.508993193	0.15	0.148664085	1	0.872986511	0.5	0.818739147	0.15	0.202643436	0.15	0.150320681	1	0.267764371	1	0.994795926	0.5	0.511189204	0.15	0.170018187	0.1	0.218913108	0.5	0.499536311	0.15	0.138496072	1	0.957699029	0.2	0.997003695	0.5	0.607271718	0.5	0.512472221	0.5	0.403763114	1	0.304774199	0.5	0.418182
0.5	0.565462591	1	0.952427579	0.1	0.150884166	0.5	0.707838029	0.5	0.662006927	1	0.903552764	0.2	0.26348219	0.2	0.564176442	1	1.102501852	0.1	0.138857809	0.2	0.266418228	1	0.219640916	0.5	0.517044906	1	0.991316879	0.2	0.258673866	0.5	0.701413822	1	0.991124201	0.1	0.186156871	0.1	0.149267542	0.5	0.996523291	1	0.939692124	1	0.960717915	0.15	0.141789829	1	0.287857708	1	1.10887
1	1.251979377	0.15	0.121354807	1	0.647593424	0.2	0.280108715	1	1.129844819	0.15	0.145507622	0.8	0.842668955	0.2	0.289451995	0.1	0.14941502	0.95	0.915051048	0.8	0.852058993	1	0.267238445	1	0.998815754	0.15	0.139900849	0.8	0.949459051	0.2	0.316561656	0.1	0.13193673	0.95	0.951048449	1	0.960280863	1	0.997152788	0.1	0.198684258	0.15	0.137727861	0.9	0.964638936	1	0.290945359	0.1	0.0686869
0.2	0.210526652	0.1	0.143012917	0.5	0.303498765	0.5	0.200939275	0.2	0.189989109	0.15	0.152059484	1	0.467813551	1	2.716850762	0.15	0.113461095	0.2	0.161119559	1	0.472000655	0.2	0.1254645	0.2	0.147406073	0.15	0.142022197	1	0.877296007	0.5	0.260580887	0.15	0.130616441	0.2	0.14783653	1	0.966667458	0.2	0.995473217	0.15	0.196915875	0.15	0.140206582	0.05	0.101604234	0.2	0.119000554	0.2	0.165657
0.02	0.057664164	0.5	0.399324239	0.2	0.30207454	1	0.75778673	0.02	0.052038842	1	1.07309624	0.5	0.33842482	1	4.759516645	0.5	0.462763663	0.1	0.068787519	0.5	0.342195959	0.2	0.046938161	0.02	0.141823268	1	0.993718272	0.5	0.367182806	1	0.726899863	0.5	0.483561336	0.1	0.135886732	1	0.925918326	1	0.99655208	0.5	0.298204408	1	0.97268826	0.89	0.934884873	0.2	0.064124976	0.1	0.0909091
0.49	0.399231131	1	0.845509617	1	0.87126183	0.2	0.145041862	0.49	0.360284868	0.1	0.084206215	1	0.765017328	1	1.270975065	1	1.046893737	1	1.653392948	1	0.620695749	1	0.440570394	0.49	0.425184978	0.1	0.129297366	1	0.668879157	0.2	0.230962987	1	0.988838236	1	0.949836133	1	0.943528774	1	0.997211847	1	0.932447462	0.1	0.112524261	0.1	0.134794868	1	0.357102357	0.15	0.159596
0.1	0.073822538	0.1	0.07483569	0.8	0.855881401	1	1.207824528	0.1	0.066620915	0.5	0.481208107	0.15	0.21366749	0.5	1.389370604	0.1	0.077386803	0.5	0.292868271	0.15	0.216048432	1	0.528427246	0.1	0.141918786	0.5	0.494114564	0.15	0.194791413	1	0.788423348	0.1	0.130150793	0.5	0.367954129	1	0.753745145	1	0.997237139	0.1	0.196454512	0.5	0.475020296	0.15	0.155315728	1	0.348142742	0.15	0.153704
1	1.206704065	0.5	0.413634158	0.01	0.054585118	1	1.137608507	1	1.088986257	0.1	0.129954397	0.15	0.121254129	0.9	1.737910934	0.2	0.14251356	1	0.705299535	0.15	0.122605289	1	0.378227339	1	0.998301123	0.1	0.132554765	0.15	0.164271577	1	0.787294802	0.2	0.131376567	1	0.877609619	0.5	0.547150513	0.5	0.996937095	0.2	0.197942523	0.1	0.119719541	0.5	0.58205383	1	0.321935892	1	0.979798
0.1	0.066647972	0.5	0.533660211	0.1	0.080924063	1	0.795981546	0.1	0.060146251	1	0.914508532	1	0.500369471	0.5	1.17092781	0.1	0.132470835	0.2	0.219911444	1	0.505945193	0.5	0.308975483	0.1	0.141861617	1	0.992416606	1	0.492622389	1	0.745669917	0.1	0.130467588	0.2	0.1654854	1	0.96073978	0.5	0.996789089	0.1	0.196805109	1	0.963647097	1	0.916576329	0.5	0.259533734	0.15	0.169697
0.35	0.289019639	0.1	0.149756459	0.99	0.877799505	0.5	0.316893387	0.35	0.281723583	0.5	0.487685278	1	1.097027889	0.5	1.418565461	0.15	0.124751326	0.5	0.653128551	1	1.109252302	0.9	0.386485699	0.35	0.241795668	0.5	0.496604082	1	0.973540423	0.5	0.375189466	0.15	0.131204611	0.5	0.786401736	0.15	0.165730108	1	0.997171293	0.15	0.197721303	0.5	0.478106541	0.5	0.515000402	0.9	0.285559627	0.5	0.434343
0.2	0.220063699	1	0.756932358	1	1.094072083	0.5	0.227864007	0.2	0.198595787	0.1	0.089160184	1	1.11285305	0.99	2.176451609	0.15	0.123582742	0.5	0.411427261	1	1.125253806	0.5	0.232030958	0.2	0.152527301	0.1	0.130297757	1	0.97725388	0.5	0.274299381	0.15	0.133108558	0.5	0.44038694	1	0.959889015	1	0.997208606	0.15	0.196649438	0.1	0.114463188	0.2	0.205889769	0.5	0.211747096	0.15	0.175758
1	1.044779069	0.1	0.139369939	1	1.340428123	1	1.033459489	1	0.942857558	0.1	0.085726105	0.1	0.36616452	1	1.781607449	1	1.07859838	0.1	0.056490484	0.1	0.370244768	0.5	0.230037642	1	0.995902593	0.1	0.128651715	0.1	0.419890554	1	0.759729703	1	0.990022023	0.1	0.134021093	0.15	0.150490517	1	0.99718469	1	0.936808298	0.1	0.110927516	1	0.922032898	0.5	0.256334552	0.1	0.39596
0.1	0.083227716	0.5	0.523951891	0.1	0.109121331	1	0.794177927	0.1	0.097437612	1	1.010892326	1	0.805460879	0.5	0.549866131	0.15	0.122980525	1	0.947760296	1	0.8144363	0.99	0.352938099	0.1	0.141920154	1	0.99172557	1	0.933033453	1	0.745659288	0.15	0.131533438	1	0.949394197	1	0.937428358	0.1	0.997117678	0.15	0.198013035	1	0.965674898	0.15	0.141046057	0.99	0.318887792	0.1	0.127273
0.2	0.254261632	1	0.961968873	0.1	0.125249998	1	0.679827581	0.2	0.229457604	0.5	0.198862825	0.2	0.208026003	0.1	0.203982597	0.5	0.436360047	0.2	0.10839037	0.2	0.21034408	1	0.197803682	0.2	0.164228472	0.5	0.15101435	0.2	0.186757768	1	0.71323853	0.5	0.476658387	0.2	0.136135681	1	0.950219508	1	0.997211962	0.5	0.269953979	0.5	0.167201193	1	0.933953138	1	0.285152439	0.1	0.0868687
1	1.208855659	0.1	0.172264417	0.2	0.387490554	0.1	0.492864639	1	1.090927956	0.45	0.432493247	1	0.9673434	0.5	1.058485808	0.15	0.137844997	0.15	0.185591773	1	0.978122711	0.5	0.115244763	1	0.998554994	0.45	0.483563987	1	0.970701585	0.1	0.610864627	0.15	0.131570485	0.15	0.150190452	1	0.959267718	1	0.997225618	0.15	0.198235008	0.45	0.455889669	0.15	0.176236159	0.5	0.110656672	0.5	0.50303
0.05	0.080474978	0.15	0.114712095	0.2	0.269266502	1	0.781668453	0.05	0.051487797	1	0.951167227	0.5	0.413120292	0.5	1.441797428	0.1	0.429123855	0.15	0.134716875	0.5	0.417723778	0.1	0.042752089	0.05	0.141858651	1	0.992828126	0.5	0.441949895	1	0.740415868	0.1	0.475053577	0.15	0.136557575	0.1	0.152899117	1	0.997148684	0.1	0.261770809	1	0.967251746	0.2	0.194702348	0.1	0.063828988	0.5	0.39596
0.15	0.113465309	0.5	0.352736611	0.1	0.055667581	1	1.216535094	0.15	0.102396409	0.5	0.367137855	0.85	0.877672263	0.1	0.942683122	0.1	0.136900894	1	0.99337808	0.85	0.88745235	0.5	0.229049344	0.15	0.14222316	0.5	0.452745234	0.85	0.940381408	1	0.811555363	0.1	0.130913805	1	0.9529324	0.5	0.43403814	1	0.997214842	0.1	0.197255677	0.5	0.41528993	1	0.776516861	0.5	0.183466182	0.15	0.175758
1	1.096010043	1	1.006919186	0.2	0.235122231	1	0.577971406	1	0.989090788	1	0.372856825	1	0.975558145	0.15	0.429915701	0.1	0.105334633	0.95	0.998891457	1	0.986428995	0.5	0.233804988	1	0.998104527	1	0.981581575	1	0.973346666	1	0.667314713	0.1	0.130308131	0.95	0.947286974	0.5	0.468485533	0.5	0.997111329	0.1	0.196548604	1	0.932634725	0.1	0.294443158	0.5	0.259764882	1	0.977778
0.1	0.132970628	0.1	0.080278154	0.2	0.257868404	1	0.707838029	0.1	0.119998921	0.1	0.087822364	0.5	0.520766906	1	2.149855661	0.5	0.429605709	1	0.982055368	0.5	0.526569921	0.1	0.152867533	0.1	0.142418728	0.1	0.129886167	0.5	0.504834587	1	0.721431872	0.5	0.485157433	1	0.945600999	1	0.962131461	1	0.997206998	0.5	0.408758909	0.1	0.113601597	0.49	0.33959216	0.1	0.16788443	0.2	0.20202
1	0.359247446	0.2	0.153775457	0.1	0.106734729	0.5	0.464763067	1	0.501890409	1	0.916869957	1	0.838194693	0.2	0.455995235	0.5	0.476311356	1	1.0469021	1	0.847534874	1	0.149468626	1	0.713687283	1	0.983801538	1	0.934835534	0.5	0.585985263	0.5	0.483572422	1	0.949237562	0.1	0.149707251	0.1	0.995095377	0.5	0.296995536	1	0.947756141	1	0.896205753	1	0.207210922	0.15	0.391919
0.19	0.209517332	0.1	0.083991668	0.02	0.059138832	1	1.155330249	0.19	0.215979438	0.2	0.195262575	1	1.032178167	1	1.878306986	0.15	0.144197513	0.15	0.187346535	1	1.043679946	0.15	0.06971606	0.19	0.155803113	0.2	0.149917067	1	0.97400265	1	0.779636327	0.15	0.131685348	0.15	0.149686042	0.5	0.687911191	0.1	0.995493412	0.15	0.198450945	0.2	0.164992307	0.8	0.921775052	0.15	0.076684739	0.05	0.10374
0.5	0.447402231	0.15	0.157592084	1	0.928558115	0.1	0.084294959	0.5	0.403756725	0.2	0.313425124	0.5	0.37605528	0.5	1.036983751	1	1.019311791	0.15	0.184024452	0.5	0.380245743	1	0.348625242	0.5	0.486625786	0.2	0.328110916	0.5	0.404404998	0.1	0.219566341	1	0.987576655	0.15	0.149461578	0.5	0.463069207	1	0.997194336	1	0.928247125	0.2	0.313652342	0.99	0.963577236	1	0.317933151	0.5	0.570818
0.1	0.081919381	0.15	0.130009675	1	1.251708038	0.1	0.157106212	0.1	0.056635395	0.19	0.076470994	0.5	0.138963054	0.5	0.886894919	0.2	0.167182583	0.1	0.059761443	0.5	0.140206825	0.2	0.101406599	0.1	0.142052418	0.19	0.134814208	0.5	0.193988757	0.1	0.233292753	0.2	0.132441829	0.1	0.135346166	1	0.388390739	1	0.997157072	0.2	0.199027653	0.19	0.12446511	1	0.516290866	0.2	0.093308189	0.2	0.359596
0.5	0.551622447	1	0.865108737	0.5	0.377448903	1	0.77112746	0.5	0.497809928	1	0.958542294	0.15	0.245535012	0.1	0.421278391	0.15	0.513435932	1	0.953041651	0.15	0.248271061	1	0.304590322	0.5	0.537272472	1	0.992594941	0.15	0.253779585	1	0.739672763	0.15	0.360190363	1	0.942527814	0.5	0.444706257	1	0.997155873	0.15	0.263467773	1	0.966325828	0.2	0.247801914	1	0.301146207	0.15	0.137374
0.1	0.071720905	0.15	0.16201976	0.15	0.171676676	1	0.847978911	0.1	0.083966184	0.5	0.564683951	0.15	0.17467964	1	3.326646606	0.05	0.098553491	0.1	0.127296557	0.15	0.176626132	0.5	0.168159527	0.1	0.141916599	0.5	0.547178996	0.15	0.178181674	1	0.753877884	0.05	0.130413415	0.1	0.136169107	0.5	0.277920459	0.1	0.99478517	0.05	0.19668405	0.5	0.526804193	0.2	0.153081468	0.5	0.175228506	0.1	0.0868687
0.2	0.213428279	0.5	0.359788752	0.99	0.842660431	1	0.71676636	0.2	0.192607674	0.2	0.158729061	1	0.999575421	0.2	0.387973355	0.5	0.417302241	1	1.404289174	1	1.010713901	0.5	0.197232319	0.2	0.153108975	0.2	0.142124991	1	0.97228665	1	0.723423527	0.5	0.385882991	1	0.951111749	0.15	0.210330414	0.15	0.995951295	0.5	0.254482061	0.2	0.142570742	0.1	0.326536313	0.5	0.16644875	0.5	0.632323
1	1.261759561	0.15	0.185552042	1	1.052285003	0.1	0.094405466	1	1.138670915	0.15	0.166116472	1	1.067360244	1	0.924994304	0.2	0.393901901	0.8	0.599509208	1	1.079254064	0.35	0.112670305	1	0.997778509	0.15	0.143582258	1	0.974799275	0.1	0.211657325	0.2	0.324323473	0.8	0.611099827	0.1	0.155279858	0.75	0.997149377	0.2	0.260684686	0.15	0.14550243	1	0.950619229	0.35	0.164704165	0.5	0.470707
0.5	0.542597146	0.1	0.42099371	0.2	0.219781045	0.15	0.194608616	0.5	0.489665074	0.1	0.11147312	0.2	0.108184254	0.1	0.273816101	0.15	0.121227635	1	0.979151438	0.2	0.15672984	0.1	0.093686086	0.5	0.540262398	0.1	0.134111851	0.2	0.166230482	0.15	0.245846195	0.15	0.131043394	1	0.948718564	0.5	0.541461377	0.5	0.997184808	0.15	0.197502813	0.1	0.123186452	1	0.807602364	0.1	0.095002402	0.5	0.537374
1	1.274742506	0.1	0.131835598	0.02	0.027156612	0.75	0.481243163	1	1.150387332	0.15	0.12214421	0.9	0.711509009	0.45	0.779322093	0.1	0.069507053	1	1.01431566	0.9	0.719437503	1	0.369342275	1	0.998713408	0.15	0.136440468	0.9	0.809300909	0.75	0.602765546	0.1	0.130100621	1	0.948431773	0.15	0.157893791	0.2	0.995731523	0.1	0.19636622	0.15	0.128112652	0.15	0.13724827	1	0.325524804	0.2	0.145455
0.15	0.219591753	0.5	0.205463973	0.1	0.063265308	0.5	0.482190916	0.15	0.198169881	0.15	0.050289482	1	1.240052555	0.15	0.331550206	0.5	0.872143529	1	1.015987959	1	1.253870722	0.2	0.062914598	0.15	0.149856541	0.15	0.121485699	1	0.978733792	0.5	0.599747251	0.5	0.519364558	1	0.94788294	0.1	0.219392153	0.2	0.996782203	0.5	0.682214893	0.15	0.095918571	0.83	0.792379784	0.2	0.066982369	1	0.987879
1	1.019970826	0.5	0.394816514	0.5	0.665772603	0.2	0.164048451	1	0.920469438	0.1	0.093094287	1	0.592935268	1	1.626547541	0.5	0.431232522	1	0.926412442	1	0.599542471	1	0.193866731	1	0.996164184	0.1	0.130578285	1	0.676741461	0.2	0.23674905	0.5	0.491359846	1	0.950747947	0.5	0.330773051	0.5	0.997046963	0.5	0.398116836	0.1	0.115274791	0.8	0.781893242	1	0.2853504	0.5	0.45605
0.2	0.175391096	0.15	0.126161045	0.15	0.145281106	0.2	0.23987037	0.2	0.158281139	0.15	0.21791836	0.5	0.873173456	1	1.972469659	1	0.894455248	0.5	0.486386491	0.5	0.882903412	0.1	0.027945615	0.2	0.143957002	0.15	0.163585425	0.5	0.930388125	0.2	0.298233675	1	0.920005651	0.5	0.249427634	0.2	0.174529734	0.5	0.997183464	1	0.884831458	0.15	0.173901271	0.5	0.229994268	0.1	0.062819221	0.1	0.0585859
1	1.081001003	1	0.804266765	1	0.699493891	0.5	0.317852799	1	0.975545927	0.1	0.092025068	0.9	0.947421346	1	1.53113662	0.5	0.463622383	0.8	0.733741874	0.9	0.957978662	0.45	0.126376556	1	0.997531067	0.1	0.130371617	0.9	0.969957255	0.5	0.377324173	0.5	0.493909108	0.8	0.908714499	0.95	0.917040523	0.1	0.9963153	0.5	0.477822037	0.1	0.114245756	0.15	0.137468305	0.45	0.151221998	1	1.03684
1	1.054955915	0.2	0.221317994	0.1	0.093656376	0.5	0.509908778	1	0.95204162	0.5	0.407501525	1	0.590830974	1	2.910847602	0.2	0.125049628	1	1.059048747	1	0.596119129	0.15	0.053764898	1	0.997730798	0.5	0.476701208	1	0.963699862	0.5	0.625825696	0.2	0.130815486	1	0.949501131	0.95	0.93618523	1	0.997167652	0.2	0.197103822	0.5	0.444304382	0.8	0.945825804	0.15	0.064167279	0.5	0.338847
0.05	0.031329823	0.15	0.474860683	0.15	0.115880106	0.1	0.184514112	0.05	0.0282735	1	0.908576413	0.5	0.363353102	1	1.656284957	1	0.890290954	0.1	0.092785655	0.5	0.367402022	1	0.263764466	0.05	0.141509833	1	0.991592902	0.5	0.415486062	0.1	0.250900311	1	0.989067523	0.1	0.134998355	1	0.942335714	0.5	0.997101117	1	0.93799954	1	0.961378164	0.9	0.784469015	1	0.289169573	1	0.955556
0.2	0.16366263	0.05	0.074004257	0.2	0.294852645	1	0.633040577	0.2	0.147696822	0.5	0.529786892	0.5	0.494024948	0.5	2.323637579	0.5	0.421269704	0.1	0.120843089	0.5	0.499529972	1	0.319859945	0.2	0.143365307	0.5	0.511590673	0.5	0.494110749	1	0.690924503	0.5	0.264588761	0.1	0.135689717	1	0.962037266	1	0.996516357	0.5	0.211290544	0.5	0.498222022	1	0.950295254	1	0.307059854	0.1	0.10101
1	0.997047012	0.5	0.379697725	1	1.080402615	0.5	0.583934669	1	0.899781915	1	0.974916954	1	1.067316189	0.5	1.072975673	0.1	0.046980676	0.2	0.23801772	1	1.079209519	1	0.248292425	1	0.995804282	1	0.992984815	1	0.975522807	0.5	0.672181776	0.1	0.129391986	0.2	0.18471887	1	0.9608117	1	0.997241459	0.1	0.196053541	1	0.968196249	0.5	0.627821865	1	0.272493577	0.5	0.49697
0.5	0.55537631	0.15	0.131093763	0.1	0.112546386	1	0.619538415	0.5	0.423847695	1	0.900467637	0.2	0.100728929	0.2	0.259975328	1	1.048381745	0.2	0.133157742	0.2	0.101851373	1	0.323178023	0.5	0.525545439	1	0.989433399	0.2	0.163796761	1	0.668450306	1	0.96755919	0.2	0.136558463	1	0.855555468	0.5	0.996999742	1	0.958334516	1	0.957858734	0.98	0.923598403	1	0.321062593	0.99	1.07273
1	0.997240766	0.5	0.514404439	1	0.429957531	1	0.893759109	1	0.709218565	1	0.770927318	0.1	0.157083818	1	2.371399914	0.5	0.423943083	0.1	0.218166003	0.1	0.158834236	1	0.180010268	1	0.905059023	1	0.993110511	0.1	0.168326719	1	0.768512012	0.5	0.202705953	0.1	0.158140642	1	0.959214617	0.2	0.99584572	0.5	0.199869173	1	0.96976255	1	0.952174274	1	0.242532633	1	1.08283
0.15	0.244762206	0.5	0.480733674	0.5	0.663039724	0.5	0.53681649	0.15	0.220884877	1	0.423668856	0.5	0.634406496	1	1.269192192	1	1.051822601	0.2	0.209395935	0.5	0.641475821	0.5	0.376806094	0.15	0.183610406	1	0.73119161	0.5	0.667541051	0.5	0.63484782	1	0.989321102	0.2	0.140155537	0.5	0.471899657	1	0.997165174	1	0.933017559	1	0.720757346	0.17	0.247425944	0.5	0.320317515	0.2	0.272727
1	1.064752645	1	0.660039684	1	0.640747453	0.2	0.174190699	1	0.960882648	0.05	0.070051039	1	0.514852981	1	1.185140755	0.1	0.108806225	0.95	0.573038014	1	0.520590096	0.5	0.319305032	1	0.997424078	0.05	0.126515501	1	0.563603941	0.2	0.24074865	0.1	0.130524039	0.95	0.948357604	1	0.959066658	1	0.997170437	0.1	0.196779994	0.05	0.106615039	1	0.959151837	0.5	0.324851276	0.05	0.113131
1	0.970111795	0.5	0.483361065	1	1.08371165	1	0.823042292	1	0.945622143	0.49	0.411470972	0.1	0.179764517	0.5	1.017313108	0.5	0.438966701	1	0.986811548	0.1	0.18176767	0.2	0.042158161	1	0.996424549	0.49	0.478077864	0.1	0.175383551	1	0.742325264	0.5	0.491901955	1	0.943607981	0.1	0.153091794	1	0.997188916	0.5	0.415662047	0.49	0.446601656	0.1	0.149024141	0.2	0.063252915	0.5	0.519192
1	0.762634131	0.2	0.123359583	1	1.042740847	1	0.927426694	1	0.688236753	0.5	0.705984581	1	1.542495969	1	1.689585522	0.99	0.939850682	0.1	0.103629675	1	1.559684327	1	0.263285627	1	0.879532258	1	0.96491779	1	0.978440186	1	0.770025228	0.99	0.992292335	0.1	0.135535006	1	0.952042662	1	0.997103625	0.99	0.947176019	0.5	0.500001944	0.98	0.501261779	1	0.293755999	0.2	0.193838
0.9	1.01284295	1	0.966683307	0.99	0.662956503	1	0.760746654	0.9	0.914036908	1	0.919632461	0.1	0.079797774	1	1.686407184	1	1.001603627	0.1	0.066311075	0.1	0.080686977	1	0.20581495	0.9	0.99495428	0.2	0.151796584	0.1	0.162935599	1	0.732001953	1	0.993242781	0.1	0.134292159	0.15	0.152972663	0.2	0.996729749	1	0.952227965	1	0.919370611	0.05	0.127223947	1	0.226856825	0.1	0.0727273
1	1.286252354	0.5	0.413673631	0.1	0.104765364	1	0.63372168	1	1.160774358	1	0.856011273	0.15	0.19085439	1	1.906456834	0.2	0.213173706	0.5	0.528910944	0.15	0.192981121	1	0.248390031	1	0.998879227	0.05	0.092859319	0.15	0.183039939	1	0.697337683	0.2	0.155434853	0.5	0.475558182	0.5	0.762493868	0.2	0.995162554	0.2	0.204791126	1	0.907954959	0.5	0.918955761	1	0.292633736	1	0.915152
0.15	0.235941311	1	0.995984317	1	1.191079975	0.2	0.216952222	0.15	0.212924488	0.5	0.464378369	0.1	0.066248257	0.15	0.215103451	0.05	0.125231517	0.15	0.11483757	0.1	0.066986476	0.5	0.164969693	0.15	0.163017582	0.5	0.393896955	0.1	0.163122306	0.2	0.279909727	0.05	0.130529822	0.15	0.135695395	1	0.95279669	1	0.997241202	0.05	0.196776085	0.5	0.813320398	1	0.936313521	0.5	0.189114681	0.5	0.567797
0.5	0.246725017	0.5	0.311443988	0.1	0.139859665	0.2	0.111307826	0.5	0.467904741	0.5	0.349105287	1	0.874552807	1	0.973094723	0.5	0.476574964	0.5	0.489140035	1	0.884298134	1	0.273986841	0.5	0.240383243	0.1	0.115081674	1	0.957101855	0.2	0.225517839	0.5	0.495081888	0.5	0.46694151	1	0.899308419	1	0.997227378	0.5	0.540405592	0.5	0.369750754	1	0.955466956	1	0.293148222	0.99	1.35556
0.2	0.157312946	1	0.866507707	0.5	0.654766134	1	1.044756155	0.2	0.14196657	0.2	0.177136451	0.2	0.195966265	0.5	1.130175002	0.2	0.16902593	1	0.944723995	0.2	0.198149958	1	0.273471435	0.2	0.143571381	0.5	0.414208421	0.2	0.175808186	1	0.78146155	0.2	0.14163153	1	0.942841586	0.95	0.878661009	1	0.99719627	0.2	0.198453704	0.2	0.155815168	1	0.956136041	1	0.292724645	1	0.785859
0.1	0.051805119	0.1	0.081207351	0.2	0.14579722	1	1.830256701	0.1	0.046751365	1	1.055444722	1	0.794718651	0.5	1.169808057	0.1	0.098543438	0.1	0.095004027	1	0.803574368	1	0.211665135	0.1	0.14181096	0.5	0.56894684	1	0.895205996	1	0.790461159	0.1	0.130133359	0.1	0.134806051	0.5	0.808344928	0.5	0.997130063	0.1	0.196462886	1	0.950012981	1	0.900197086	1	0.284740468	0.5	0.589899
0.75	0.926351605	0.5	0.468322936	0.5	0.752474707	1	1.095101698	0.75	0.928321195	0.15	0.107838628	1	0.886332467	1	1.133117165	1	1.016732111	1	1.145274835	1	0.896209056	0.15	0.034881641	0.75	0.991254081	0.1	0.115161414	1	0.962663688	1	0.842864394	1	0.985449214	1	0.951355551	0.1	0.149852498	0.9	0.997196597	1	0.925505513	0.15	0.151923932	0.2	0.184406119	0.15	0.062058252	1	0.991919
0.2	0.153978504	0.99	1.043695919	0.15	0.186340748	0.5	0.534277963	0.2	0.138957413	0.05	0.050819124	0.5	0.490984106	0.1	0.451183916	0.5	0.423449019	0.99	1.062638888	0.5	0.496455245	1	0.216401881	0.2	0.14300002	1	0.955444607	0.5	0.486158877	0.5	0.63782698	0.5	0.398336434	0.99	0.949594168	0.5	0.418299226	0.5	0.997045245	0.5	0.257883733	0.05	0.144931252	0.5	0.576618968	1	0.206597796	0.2	0.20404
1	0.19985583	1	1.128058597	1	0.817362688	0.9	0.668308017	1	0.18035926	0.2	0.180523305	0.5	0.519546299	0.5	0.89788108	0.99	1.22866427	0.15	0.114014285	0.5	0.525335713	0.5	0.183271622	1	0.157330388	1	0.896304866	0.5	0.524489518	0.9	0.708918105	0.99	0.995304671	0.15	0.136386373	1	0.956879896	0.5	0.997130987	0.99	0.970769366	0.2	0.152568588	0.5	0.427433535	0.5	0.18832779	0.95	0.812121
0.1	0.15944009	0.2	0.243313097	0.2	0.282368062	0.5	0.675446954	0.1	0.143886204	0.5	0.420657656	1	0.924422753	1	1.015961764	1	0.899922913	0.1	0.051499221	1	0.93472379	0.5	0.260148018	0.1	0.148957571	1	0.966466857	1	0.946946444	0.5	0.498617746	1	0.925834291	1	0.961350196	1	0.94717285	0.99	0.997241877	1	0.887365069	0.5	0.451926977	0.05	0.119152272	0.5	0.244303629	0.5	0.490909
0.49	0.557078813	0.05	0.122436558	1	1.139910309	0.5	0.54550475	0.49	0.502734008	0.5	0.302036912	0.15	0.112678812	0.5	0.620981929	0.5	0.481143726	0.5	0.660875651	0.15	0.113934415	1	0.183748729	0.49	0.541545121	1	0.956326872	0.15	0.164392634	0.5	0.650129725	0.5	0.499235051	0.2	0.149895296	1	0.935919178	1	0.997214468	0.5	0.552212587	0.5	0.265746392	1	0.933479294	1	0.208009784	0.15	0.173737
1	1.197418912	0.5	0.512762818	1	1.001546236	0.99	0.836947413	1	1.0806069	1	0.430281297	0.2	0.134481525	1	1.566315107	1	1.058617392	0.5	0.462747955	0.2	0.135980081	0.1	0.073164959	1	0.998444044	1	0.968723938	0.2	0.165204845	0.99	0.752289907	1	0.990054811	0.05	0.093167479	0.1	0.158507724	0.5	0.996395399	1	0.935076022	1	0.609240574	0.2	0.162195072	0.1	0.073954365	1	1.03434
1	0.553493546	0.2	0.134492378	0.02	0.018543843	1	0.68511137	1	0.499498495	0.5	0.439230736	0.15	0.167615519	0.1	0.26904074	0.2	0.166017011	1	1.074642929	0.15	0.169483295	0.5	0.199675478	1	0.565976845	0.1	0.130281834	0.15	0.170313465	1	0.715558774	0.2	0.136665975	0.5	0.391180336	0.15	0.259224694	0.1	0.994870154	0.2	0.200576614	0.5	0.462934	1	0.920796268	0.5	0.178813852	1	1.02687
0.1	0.238736021	0.1	0.086246408	1	0.97960897	0.5	0.199280333	0.1	0.201246913	1	0.980667493	0.5	0.392388786	0.15	0.245696401	0.95	0.919791022	0.1	0.138012241	0.5	0.396761257	1	0.212932323	0.1	0.150901636	0.1	0.096569357	0.5	0.437125171	0.5	0.269460699	0.95	0.94629892	0.1	0.115009787	0.45	0.318778865	0.5	0.996649781	0.95	0.893777571	1	0.924685527	0.15	0.132230999	1	0.285876997	0.9	1.38586
0.1	0.12126967	1	0.865954561	0.19	0.199872531	0.1	0.073926575	0.1	0.109439429	0.1	0.062110206	1	0.395633348	1	1.226682803	0.5	0.490262287	0.1	0.065415867	1	0.399174413	0.5	0.100699772	0.1	0.14265764	0.05	0.109204125	1	0.644088461	0.1	0.215689478	0.5	0.48367548	0.5	0.411269429	0.1	0.155868487	0.5	0.997129453	0.5	0.340880134	0.1	0.145255807	1	0.932528587	0.5	0.110393097	1	0.949495
0.2	0.112752944	0.5	0.785630408	1	0.701639097	0.5	0.463405168	0.2	0.101753536	1	0.925279239	1	0.878996027	0.15	0.460906529	0.15	0.152696194	0.15	0.309680558	1	0.888790865	1	0.348325324	0.2	0.142287051	0.2	0.122451509	1	0.961865384	0.5	0.359273	0.15	0.131782679	0.5	0.566213603	1	0.959852374	0.1	0.997114496	0.15	0.198462128	1	0.925804162	1	0.798568407	1	0.280362136	0.5	0.579798
0.15	0.21590881	0.99	1.030445114	0.49	0.340350584	0.5	0.554438528	0.15	0.194846221	0.1	0.116376826	1	0.938020277	0.5	0.989387917	1	0.92530359	0.2	0.126832229	1	0.948472835	0.1	0.043628228	0.15	0.151400648	0.1	0.106329401	1	0.964928283	0.5	0.652784817	1	0.989048737	0.1	0.115121464	1	0.74751359	0.15	0.996189229	1	0.938641187	0.1	0.146054234	1	0.959407749	0.1	0.063647416	0.85	0.539394
1	1.040864101	1	0.783983441	0.2	0.239031644	0.1	0.362505739	1	0.988198707	0.5	0.614561634	0.9	0.808517235	0.15	0.41375916	1	0.986280217	0.15	0.124787228	0.9	0.817526713	0.15	0.046165115	1	0.997500868	0.2	0.12508385	0.9	0.92819801	0.1	0.430388464	1	0.900103572	1	0.951332408	1	0.957890335	1	0.997208651	1	0.810608174	0.5	0.668760188	0.1	0.125808613	0.15	0.063246075	0.1	0.143434
1	0.95711915	0.5	0.519872735	1	1.131286758	1	0.719323364	1	0.863749142	0.1	0.074852577	0.5	0.413652453	0.1	1.092704915	0.9	1.191837468	0.05	0.044329956	0.5	0.418261869	1	0.198921536	1	0.993574146	0.1	0.111721771	0.5	0.454428526	1	0.659945173	0.9	0.994922144	1	0.892483734	0.5	0.47137374	0.2	0.996147385	0.9	0.96793187	0.1	0.145372497	0.1	0.133283686	1	0.220235949	0.1	0.125253
0.2	0.092199752	1	0.911871638	0.9	0.790830179	0.15	0.16532269	0.2	0.084425349	0.15	0.144078252	1	1.042128654	0.5	1.003786553	1	1.075280885	0.5	0.550660134	1	1.053741313	0.15	0.074741599	0.2	0.144958325	1	0.956394507	1	0.974991701	0.15	0.250313936	1	0.989909198	1	0.962799347	1	0.85060628	1	0.99717093	1	0.935868855	0.15	0.147036945	1	0.955274152	0.15	0.103855572	0.2	0.367677
1	1.109209958	0.2	0.230086253	0.5	0.495557839	1	0.826720027	1	1.001003009	1	0.939281613	0.1	0.169830553	1	1.09807853	0.5	0.834907446	0.8	0.930700819	0.1	0.171723011	0.5	0.160441284	1	0.997474342	0.1	0.106798439	0.1	0.173422653	1	0.753632601	0.5	0.514562109	1	0.952247156	0.5	0.463549462	0.5	0.997113005	0.5	0.626613359	1	0.930019194	0.1	0.123852098	0.5	0.173502095	0.1	0.123232
0.1	0.053228828	0.95	0.848216246	0.99	1.20467064	0.2	0.17535149	0.1	0.041357154	0.1	0.05195729	1	0.901093188	0.2	0.476499393	0.85	0.575499592	0.15	0.129675958	1	0.91113426	0.15	0.042228175	0.1	0.141662711	0.5	0.475615673	1	0.956203936	0.2	0.247619706	0.85	0.508782882	1	0.964853817	0.5	0.179562144	0.5	0.997074553	0.85	0.466458818	0.1	0.144780275	0.1	0.136483345	0.15	0.069480223	0.2	0.119192
0.1	0.071626491	0.5	0.463882134	0.15	0.395866149	1	0.722296864	0.1	0.0646391	1	1.207304453	1	0.780808294	0.05	0.140248602	0.1	0.135932071	0.05	0.041522676	1	0.789509005	0.1	0.083652056	0.1	0.14196087	0.1	0.119376634	1	0.911411529	1	0.722931643	0.1	0.131328576	0.1	0.1295043	1	0.960762424	0.1	0.996211213	0.1	0.197878224	1	0.943940615	0.8	0.813416193	0.1	0.079040139	1	0.957576
0.8	0.941357317	0.15	0.138663093	1	1.433714103	0.5	0.398768741	0.8	0.943358812	1	1.998022361	0.1	0.114874538	0.5	1.365195244	0.1	0.131879602	0.1	0.211294951	0.1	0.116154609	0.5	0.162776198	0.8	0.997342793	1	0.894038423	0.1	0.164112217	0.5	0.489089662	0.1	0.130855598	0.1	0.096597479	0.15	0.463429383	1	0.997227332	0.1	0.197260248	1	0.975983341	1	0.952737073	0.5	0.177164972	0.2	0.177778
0.15	0.150068325	1	1.012123441	0.02	0.044411414	0.5	0.341052567	0.15	0.135428684	1	0.937081515	1	1.424015759	0.15	0.360151846	0.2	0.408218148	0.15	0.166950274	1	1.439883867	1	0.336143566	0.15	0.142668323	0.15	0.127374421	1	0.977335496	0.5	0.395064821	0.2	0.406954111	0.05	0.108834427	0.15	0.157195508	0.2	0.995692453	0.2	0.262103795	1	0.896472945	0.1	0.171095539	1	0.312153671	0.1	0.111111
0.15	0.145809003	1	0.954952996	1	0.967312186	0.35	0.542230066	0.15	0.131584873	1	0.795040091	1	1.05498394	0.5	1.097737657	0.1	0.123156252	1	0.926010354	1	1.066739849	0.2	0.072823273	0.15	0.14260849	0.15	0.113005987	1	0.975595874	0.35	0.543797048	0.1	0.130727044	0.2	0.121970527	0.2	0.257140837	1	0.997123549	0.1	0.197003791	1	0.859529383	0.1	0.154749747	0.2	0.076010676	1	0.993939
0.2	0.180610239	0.9	0.893804882	0.1	0.274835146	0.1	0.16200124	0.2	0.162991138	1	0.620198495	0.05	0.07151928	0.5	1.032943793	0.2	0.122465993	0.01	0.009772919	0.05	0.072316235	0.05	0.014313744	0.2	0.14388209	0.1	0.128333619	0.05	0.162586591	0.1	0.252287639	0.2	0.130604639	0.1	0.106054429	0.8	0.944955004	0.1	0.995232299	0.2	0.196828578	1	0.657685973	1	0.716553093	0.05	0.059737295	0.1	0.0848485
0.5	0.406437671	1	1.028943822	0.99	0.957217992	1	1.279251171	0.5	0.366788387	0.5	0.548723092	0.2	0.413652453	0.5	0.793600841	1	1.0709862	0.5	0.354127627	0.2	0.418261869	0.5	0.286127101	0.5	0.438379133	0.2	0.253434446	0.2	0.458521546	1	0.801653692	1	0.99038633	0.2	0.124845768	1	0.856880027	0.45	0.997028423	1	0.936047138	0.5	0.528673123	0.5	0.285042299	0.5	0.26039147	1	0.953535
0.5	1.135626419	0.15	0.182650802	0.1	0.199168454	0.2	0.149193896	0.5	0.63915798	0.2	0.413388313	1	0.978445541	1	1.184746306	0.2	0.157133466	1	0.734127697	1	0.989348566	0.15	0.080092446	0.5	0.773978229	0.5	0.423479255	1	0.96541655	0.2	0.235148259	0.2	0.131712924	0.1	0.111425371	0.5	0.389046816	0.15	0.995368745	0.2	0.198549669	0.2	0.412527671	0.2	0.276693453	0.15	0.073307884	1	1.03636
0.9	0.961018915	0.5	0.513934338	1	0.835804238	1	0.671475375	0.9	0.867268472	1	1.483264609	1	1.133104529	1	1.887730703	0.1	0.14038738	0.15	0.149507183	1	1.145730952	0.5	0.178011512	0.9	0.986605379	0.15	0.124401427	1	0.949436163	1	0.709928897	0.1	0.130545415	1	0.951826219	1	0.757532262	1	0.997184577	0.1	0.196810781	1	0.960167109	1	0.919479036	0.5	0.208108743	0.1	0.0909091
0.05	0.323074546	0.1	0.144905374	1	0.96911822	0.1	0.105295094	0.05	0.2915576	0.15	0.205472448	0.2	0.215107801	0.5	1.05901144	1	1.111398069	0.15	0.146167907	0.2	0.217504793	0.5	0.167504399	0.05	0.251617632	0.05	0.061262302	0.2	0.186704891	0.1	0.222444793	1	0.991763673	0.1	0.106758285	0.15	0.181072479	1	0.997178841	1	0.942392317	0.15	0.158772738	0.8	0.835668986	0.5	0.177623681	0.2	0.228229
0.1	0.0903145	0.1	0.107901924	0.5	0.510120406	0.45	0.299685785	0.1	0.081504034	1	0.98560087	0.15	0.19436454	0.99	2.327714852	0.1	0.100560731	0.18	0.144130239	0.15	0.196530385	0.5	0.157259877	0.1	0.141990518	1	0.944032623	0.15	0.175403674	0.45	0.322107638	0.1	0.130227094	0.5	0.471397681	0.15	0.152731495	1	0.997134157	0.1	0.19648823	1	0.939105383	0.01	0.120959072	0.5	0.134290576	0.5	0.40404
1	0.984173765	0.2	0.405079219	0.05	0.052407699	0.15	0.127496557	1	0.888164493	0.1	0.075304631	0.2	0.134198514	1	1.763314635	1	1.085467625	0.2	0.216605975	0.2	0.13520214	1	0.248307359	1	0.995356295	1	0.943468852	0.2	0.174472701	0.15	0.226640784	1	0.990125393	0.1	0.118999616	1	0.474157884	1	0.997246068	1	0.936451092	0.1	0.14541811	0.1	0.132109136	1	0.297165804	0.15	0.193939
0.2	0.271829063	0.1	0.092120637	0.5	0.374247218	1	0.625483585	0.2	0.245311276	0.15	0.097447422	0.5	0.550758952	0.5	0.915695293	1	0.934834109	1	0.932823267	0.5	0.556896176	1	0.306118492	0.2	0.192647225	0.5	0.370064178	0.5	0.519460067	1	0.694073978	1	0.992380776	1	0.890676036	1	0.959452536	1	0.997167562	1	0.945849513	0.15	0.14576954	0.99	0.863433804	1	0.302621891	0.1	0.183838
0.5	0.349914267	0.2	0.104683169	1	1.035316204	1	0.758506815	0.5	0.31577902	1	0.874431101	0.5	0.586019872	1	1.303031903	0.1	0.085235853	1	0.867596328	0.5	0.592550015	0.5	0.171731585	0.5	0.305473511	1	0.962686434	0.5	0.628036969	1	0.734432143	0.1	0.130280736	0.15	0.126650348	1	0.962317447	0.5	0.997210305	0.1	0.196524659	1	0.915432046	1	0.959772648	0.5	0.173401877	0.95	1.0151
0.1	0.070595147	1	0.989163494	0.2	0.256450373	1	0.588793625	0.1	0.063708366	1	0.853987823	0.1	0.107413482	0.5	1.301852256	0.2	0.18125801	1	0.932256845	0.1	0.108610413	0.99	0.377467273	0.1	0.14191901	1	0.96523283	0.1	0.164252241	1	0.673231964	0.2	0.160305838	0.15	0.112882864	0.1	0.437727394	0.5	0.997214076	0.2	0.199740732	1	0.903974137	1	0.966772849	0.99	0.325409084	0.2	0.220202
0.1	0.115954802	0.2	0.180145977	1	1.008966907	1	1.119357011	0.1	0.104643043	1	1.05280865	0.5	0.426844443	0.99	2.557754854	0.5	0.431161803	0.1	0.099397716	0.5	0.431600861	1	0.285942914	0.1	0.142272069	0.1	0.106474207	0.5	0.454223998	1	0.808220495	0.5	0.462066026	0.1	0.127963242	1	0.935903572	0.2	0.995240959	0.5	0.270580546	1	0.946788929	0.1	0.13485821	1	0.294062477	0.1	0.135354
1	1.237902179	0.1	0.099506846	1	0.943793278	1	0.651952403	1	1.117140896	0.1	0.091343024	1	0.9774879	1	1.590669444	0.15	0.16068484	0.1	0.127009916	1	0.988380254	0.5	0.148491129	1	0.998288355	0.1	0.120414495	1	0.972793904	1	0.71013596	0.15	0.132067994	0.2	0.252178449	0.2	0.172013999	1	0.997213507	0.15	0.1987755	0.1	0.147386265	0.1	0.139491729	0.5	0.165552593	1	0.99835
0.15	0.145405783	1	0.9491062	1	1.264056532	0.5	0.8935473	0.15	0.131220987	0.1	0.061225771	0.5	0.272378227	0.5	0.996423614	0.1	0.135458174	0.99	1.035392921	0.5	0.275413395	1	0.289775032	0.15	0.142667039	0.1	0.105301543	0.5	0.258783388	0.5	0.748353275	0.1	0.134491797	0.5	0.420227177	1	0.957643525	1	0.997129391	0.1	0.199556774	0.1	0.145217426	0.2	0.375993683	1	0.255541913	0.05	0.0383838
0.2	0.144245026	0.1	0.061388292	0.1	0.102127879	0.5	0.924500813	0.2	0.130173466	0.5	0.466724677	1	1.107498736	1	1.434665754	0.95	1.007864291	0.1	0.144199663	1	1.119839828	0.5	0.257974936	0.2	0.14291702	1	0.929454748	1	0.976190637	0.5	0.814925007	0.95	0.996341328	0.15	0.124016003	0.5	0.444666927	1	0.997171864	0.95	0.989747049	0.5	0.478405423	0.2	0.246503209	0.5	0.240667599	0.5	0.359596
0.1	0.078121676	1	0.943728728	0.15	0.107695077	0.2	0.09997267	0.1	0.070500659	0.5	0.289109754	0.15	0.306836293	0.95	1.266108477	0.2	0.156895147	0.5	0.556636239	0.15	0.310255434	0.99	0.277984858	0.1	0.141915068	0.2	0.149965059	0.15	0.317480259	0.2	0.221061872	0.2	0.132692319	0.05	0.061931983	0.85	0.937542383	0.5	0.99699225	0.2	0.199825923	0.5	0.248186996	0.1	0.122490423	0.99	0.309099581	1	0.89697
0.1	0.120781557	1	1.058553556	0.2	0.096999221	1	0.911914151	0.1	0.108998934	0.5	0.425275827	1	1.165595913	0.5	1.215048655	0.1	0.119333143	0.15	0.190277422	1	1.178584394	1	0.257946396	0.1	0.14223797	1	0.955679854	1	0.973481029	1	0.731784303	0.1	0.130824748	1	0.939667439	1	0.95928057	1	0.997177531	0.1	0.197246923	0.5	0.458448755	0.2	0.206047017	1	0.274271524	0.2	0.256566
0.1	0.136334099	0.1	0.071776698	0.49	0.344481313	1	0.488063744	0.1	0.13540535	1	1.321934056	1	1.198857235	1	1.697828528	1	1.511393169	0.5	0.623781264	1	1.212216354	0.5	0.161582208	0.1	0.148043773	1	0.913818246	1	0.977916812	1	0.607552387	1	0.991596222	1	0.938868302	0.5	0.48157966	1	0.997193836	1	0.976772758	1	0.960080545	0.2	0.230836231	0.5	0.193918606	0.5	0.620202
0.1	0.1738457	0.2	0.161140059	1	1.223731363	1	0.860321873	0.1	0.156886501	0.1	0.054969506	0.19	0.168777711	1	0.945682247	0.05	0.036486606	0.15	0.188908776	0.19	0.170658436	1	0.232648501	0.1	0.146915667	1	0.824017083	0.19	0.170446735	1	0.740322855	0.05	0.128532461	0.5	0.36769995	1	0.935016576	1	0.997172479	0.05	0.195916078	0.1	0.14502424	0.1	0.135096145	1	0.257675285	0.5	0.480808
0.1	0.080960963	0.5	0.360814857	1	0.774078144	0.5	0.391204458	0.1	0.058476938	0.5	0.549519526	0.1	0.112541823	0.9	1.680421977	0.5	0.471557183	0.9	1.246200962	0.1	0.113795901	0.95	0.205314888	0.1	0.141921344	0.2	0.295518519	0.1	0.164970308	0.5	0.503257016	0.5	0.381450426	1	0.958796001	1	0.959666016	0.15	0.99499738	0.5	0.223348773	0.5	0.543700312	0.02	0.122965264	0.95	0.217962845	0.1	0.0868687
0.1	0.036051642	0.15	0.188116457	0.05	0.057673414	1	0.649724637	0.1	0.03253469	0.5	0.478545819	1	1.080618447	1	2.242312523	1	0.925375834	0.1	0.075382333	1	1.092660006	0.5	0.270208858	0.1	0.141570315	0.1	0.112593299	1	0.971520072	1	0.702697433	1	0.956033982	1	0.961737962	0.5	0.415261738	1	0.99710074	1	0.901123239	0.5	0.483373911	1	0.84249308	0.5	0.241861974	0.1	0.173737
0.2	0.184862172	0.1	0.230587961	1	0.761387069	1	0.648502417	0.2	0.166828281	1	0.515676228	1	0.786315301	0.5	1.391015151	0.2	0.353399217	0.15	0.134093625	1	0.795077378	1	0.377571965	0.2	0.144171083	0.15	0.123091335	1	0.911893267	1	0.702612192	0.2	0.153729694	0.1	0.106272301	0.5	0.206609394	0.5	0.997108671	0.2	0.204341077	1	0.50879056	1	0.955131907	1	0.273832718	1	1.04444
1	0.964240459	0.95	1.101396207	1	0.334277121	1	0.733121797	1	0.870175745	0.5	0.359702764	1	1.094526151	0.1	0.496331279	0.5	0.723441496	0.89	0.883342254	1	1.106722687	1	0.187490627	1	0.993026823	0.1	0.111722403	1	0.976239568	1	0.717006255	0.5	0.533142996	0.1	0.119942094	0.15	0.248973792	0.5	0.997078904	0.5	0.730094688	0.5	0.383363803	0.5	0.373264196	1	0.285912793	0.2	0.163636
0.1	0.126175609	0.2	0.175334078	0.05	0.04962188	0.15	0.082717335	0.1	0.13006722	0.5	0.483169393	0.5	0.521163027	0.1	0.329745714	0.5	0.416011034	0.1	0.090308262	0.5	0.526970457	0.9	0.272500861	0.1	0.142591416	0.5	0.373913681	0.5	0.500590775	0.15	0.215653683	0.5	0.488692985	0.1	0.105243359	0.15	0.164230714	1	0.997102166	0.5	0.369913361	0.5	0.370662407	0.15	0.1621655	0.9	0.286923038	0.15	0.191919
0.1	0.074427674	0.1	0.114228892	0.2	0.28523308	1	0.374200422	0.1	0.067167018	0.15	0.174652872	0.99	0.61974066	1	2.202943547	0.1	0.093268249	0.1	0.035317048	0.99	0.626646561	1	0.363618247	0.1	0.142128071	0.15	0.126538333	0.99	0.678667458	1	0.489147239	0.1	0.130139685	1	0.924816796	1	0.958659723	0.1	0.996089119	0.1	0.196420506	0.15	0.152430954	0.99	0.913459614	1	0.322030857	0.15	0.183838
0.15	0.183877514	1	1.059595782	0.49	0.374536058	0.5	0.434605134	0.15	0.16593968	0.1	0.124087904	0.5	0.465128506	0.2	0.445712425	0.1	0.150281796	0.1	0.082660309	0.5	0.470311531	0.5	0.225570024	0.15	0.144365964	0.1	0.278140772	0.5	0.477123055	0.5	0.543083414	0.1	0.131783483	0.2	0.148751579	1	0.96013049	0.5	0.997118891	0.1	0.198470378	0.1	0.146880806	1	0.958191862	0.5	0.254485256	1	1.07071
0.5	0.899487409	0.5	0.318706112	0.5	0.4301578	0.5	0.449845897	0.5	0.621865352	0.5	0.525659282	1	0.603596504	1	1.007121162	1	0.944125321	0.15	0.177827156	1	0.610322507	0.1	0.080486153	0.5	0.82594055	0.1	0.119195335	1	0.644533519	0.5	0.561802548	1	0.991894077	1	0.951781496	0.2	0.185077683	1	0.99712419	1	0.944886392	0.5	0.522479247	0.2	0.192779014	0.1	0.080056187	0.2	0.266667
1	1.043478962	1	0.767523473	0.2	0.226322648	1	0.435736533	1	0.879619751	0.15	0.18178674	0.5	0.712073878	1	1.597975745	0.2	0.137867162	0.5	0.547717962	0.5	0.720008668	0.1	0.053472278	1	0.994111254	1	0.968715128	0.5	0.810672974	1	0.555545067	0.2	0.131022118	1	0.908969691	0.9	0.819472949	0.5	0.996802565	0.2	0.197472751	0.15	0.150434713	0.02	0.105777136	0.1	0.066143871	0.95	0.945455
0.15	0.173444328	0.2	0.239312783	0.2	0.178913247	0.1	0.173501313	0.15	0.156524284	0.1	0.154660059	0.5	0.500082735	1	2.046026683	0.15	0.167968666	1	1.023645396	0.5	0.505655263	1	0.357234089	0.15	0.143976476	0.1	0.107399103	0.5	0.502503554	0.1	0.247050382	0.15	0.134765288	1	0.820770869	1	0.964025102	1	0.997188337	0.15	0.200031688	0.1	0.148269918	0.1	0.123359333	1	0.321562936	1	0.957576
0.15	0.165893024	0.5	0.710749786	0.15	0.14164296	0.5	0.345277259	0.15	0.149709633	0.5	0.421684178	1	0.943571455	0.2	0.383731083	0.15	0.157195754	0.5	0.447582928	1	0.954085871	0.2	0.049485401	0.15	0.145239175	0.2	0.233081813	1	0.971858288	0.5	0.418953875	0.15	0.132194897	0.2	0.293431048	1	0.671647664	0.1	0.99519916	0.15	0.198810678	0.5	0.184807464	0.5	0.740655135	0.2	0.085818445	1	1.05051
1	1.092850734	0.5	0.381933115	1	0.971594965	1	0.737510819	1	1.06526264	0.1	0.073527325	0.5	0.619259306	0.5	0.54051042	1	0.94541976	0.2	0.182030451	0.5	0.626159843	1	0.211079448	1	0.998598535	0.1	0.113358302	0.5	0.636249496	1	0.727658987	1	0.99265974	0.1	0.112464965	0.5	0.929116839	0.15	0.994832304	1	0.947138125	0.1	0.145367957	0.15	0.144958752	1	0.284073387	0.15	0.193939
0.1	0.06194182	0.1	0.049503673	0.1	0.044845011	0.5	0.238796588	0.1	0.046623794	0.2	0.197058709	0.2	0.124848271	1	4.537544257	0.2	0.174815196	1	0.936232623	0.2	0.126239482	1	0.259131202	0.1	0.141480995	1	0.959999792	0.2	0.164802442	0.5	0.286037297	0.2	0.143629358	0.15	0.122769824	0.9	0.956978769	1	0.997086882	0.2	0.202488219	0.2	0.155088627	1	0.797489507	1	0.27858187	0.15	0.175758
0.1	0.118203264	1	1.031374952	0.1	0.287419732	1	0.602321398	0.1	0.106672161	0.95	0.761522663	0.5	0.393076885	0.5	0.581074855	0.95	1.091263625	0.15	0.100309682	0.5	0.397457024	1	0.331788111	0.1	0.142293236	0.5	0.697310921	0.5	0.435257047	1	0.680558029	0.95	0.99011963	0.1	0.111569157	1	0.82315642	0.15	0.996538668	0.95	0.935026867	0.95	0.495799462	0.1	0.130211892	1	0.310773676	0.1	0.0949495
0.15	0.086966188	0.2	0.11795294	1	0.366754378	0.1	0.103458745	0.15	0.078482361	0.1	0.131245847	1	0.818238602	0.5	1.340631581	1	1.060915259	0.1	0.056105055	1	0.827356407	0.2	0.080425026	0.15	0.14204373	0.2	0.278127561	1	0.939947652	0.1	0.222894054	1	0.989730606	0.5	0.37095575	0.5	0.434735278	0.5	0.997058832	1	0.935301095	0.1	0.146399496	0.15	0.139116026	0.2	0.070783198	1	1.04646
0.15	0.114425722	0.15	0.201965314	1	0.73761888	0.15	0.134387613	0.15	0.084274328	0.2	0.368810134	1	0.969176301	0.5	1.347921315	1	0.964502053	1	0.922540695	1	0.979976036	0.5	0.087650338	0.15	0.142052436	1	0.773359794	1	0.968641171	0.15	0.214684116	1	0.992973154	0.15	0.12599898	0.5	0.476606073	0.15	0.996101767	1	0.949372329	0.2	0.351320652	0.2	0.277534225	0.5	0.106951256	0.1	0.147475
0.5	0.511451727	0.15	0.146602058	0.1	0.087864988	1	0.471716896	0.5	0.461557989	0.95	0.8338541	0.2	0.145683442	1	2.009564046	0.15	0.162614803	0.15	0.262293489	0.2	0.147306823	0.95	0.188882767	0.5	0.520325847	0.1	0.107249665	0.2	0.16826494	1	0.591108181	0.15	0.134551119	0.1	0.276979383	1	0.960756725	0.1	0.996292457	0.15	0.199845136	0.95	0.508290849	1	0.956509054	0.95	0.252591325	1	1.01204
0.1	0.122423806	1	1.081017292	0.45	0.389897701	0.15	0.177240112	0.1	0.110480976	1	0.722241491	1	0.707055535	1	0.823202301	0.15	0.130655076	0.2	0.223137645	1	0.714934404	1	0.735817988	0.1	0.142435162	0.5	0.363292006	1	0.802463774	0.15	0.299333196	0.15	0.131685323	0.1	0.118497648	0.2	0.15192571	0.5	0.997108006	0.15	0.198100832	1	0.786197242	0.1	0.139343007	1	0.711837682	0.8	0.757576
0.1	0.127106023	0.95	0.927283537	0.2	0.216491026	0.5	0.380465917	0.1	0.06299345	1	1.083169908	1	1.16250966	0.95	1.538716705	0.1	0.089140831	0.2	0.06193245	1	1.175463751	0.5	0.094228355	0.1	0.144506869	0.1	0.114245407	1	0.977883235	0.5	0.465260882	0.1	0.130400517	1	0.965319574	0.1	0.155869523	1	0.997190484	0.1	0.196655701	1	0.951519504	1	0.814157468	0.5	0.090611571	1	1.08485
1	1.07444476	1	0.911654383	1	0.347635013	0.15	0.159109744	1	0.969629267	1	1.118216826	1	1.011531908	1	1.549162255	1	0.902767529	1	0.716655455	1	1.022803621	0.5	0.298136645	1	0.99811842	1	0.958525053	1	0.973594003	0.15	0.251168872	1	0.99198599	0.1	0.107234329	0.5	0.652143746	0.2	0.996118686	1	0.944349685	1	0.970058148	0.5	0.524395831	0.5	0.263916743	0.2	0.121212
0.5	0.504252851	1	0.971852423	1	0.94415731	0.1	0.198370118	0.5	0.455061387	1	0.467980107	0.5	0.676493377	1	2.117344943	0.1	0.136543092	0.1	0.345905752	0.5	0.684031686	0.5	0.218581835	0.5	0.516454964	0.5	0.358050617	0.5	0.724027009	0.1	0.253096444	0.1	0.131312407	0.2	0.232041703	1	0.55355583	0.05	0.994659509	0.1	0.197867378	1	0.714956327	1	0.796540796	0.5	0.244647395	1	0.953535
0.1	0.122938488	0.15	0.203874887	0.5	0.409247463	0.5	0.386002866	0.1	0.110945449	1	0.950706286	0.9	0.736957931	1	1.141583764	1	1.782366058	0.49	0.393548772	0.9	0.743553978	1	0.325875251	0.1	0.142336126	0.2	0.17801499	0.9	0.968880298	0.5	0.479396208	1	0.996315313	0.1	0.113065908	0.1	0.161613093	0.5	0.99709366	1	0.987778156	1	0.936144782	1	0.943319734	1	0.307256643	1	1.02424
0.1	0.092655546	0.15	0.200259718	0.15	0.143353612	1	0.797121333	0.1	0.083616704	0.5	0.482000812	0.1	0.082321165	0.1	0.299191538	0.8	1.067632963	1	0.903745954	0.1	0.083238487	1	0.251998513	0.1	0.142018741	0.5	0.589523957	0.1	0.163450319	1	0.742841794	0.8	0.808311446	1	0.955780679	1	0.963117477	0.15	0.995532307	0.8	0.858845331	0.5	0.490613762	1	0.956415658	1	0.278484208	1	1.00606
1	0.935867224	0.1	0.099240145	1	0.909442861	0.2	0.172691047	1	0.844570408	1	1.053510318	0.15	0.197246138	0.8	0.794779159	1	0.95761938	0.15	0.105909662	0.15	0.199444093	0.95	0.249521628	1	0.984302404	0.1	0.121264233	0.15	0.179329973	0.2	0.249385688	1	0.991234786	0.5	0.695405858	0.1	0.150759457	0.5	0.997120335	1	0.944104907	1	0.950784105	0.99	0.76032649	0.95	0.279011645	0.5	0.516454
0.5	0.240547444	1	0.884720584	0.5	0.622201454	0.05	0.053932145	0.5	0.217081278	0.15	0.147107991	0.1	0.515438369	1	2.19876497	0.2	0.116368971	0.8	1.06610578	0.1	0.521182008	1	0.344510783	0.5	0.155858676	1	0.944656275	0.1	0.514795089	0.05	0.207218372	0.2	0.130719726	0.2	0.276214291	0.15	0.169063113	0.5	0.997056459	0.2	0.197091195	0.15	0.150101111	0.1	0.133230139	1	0.28304244	0.8	0.99798
0.45	0.537217333	0.1	0.138527095	1	1.114427287	0.5	0.677028104	0.45	0.484810079	0.1	0.087263741	0.15	0.307942244	1	1.520461768	1	1.098280823	0.02	0.047865016	0.15	0.311373709	1	0.235079072	0.45	0.53456032	0.15	0.136130427	0.15	0.320671977	0.5	0.612974735	1	0.990211538	1	0.769720604	0.1	0.150904604	0.5	0.996540675	1	0.936020552	0.1	0.145548486	1	0.965372846	1	0.290023571	1	1.0101
0.1	0.094423467	1	1.1076602	1	0.905304994	0.15	0.138495225	0.1	0.085212158	1	0.871743435	0.5	0.307399572	1	1.960079037	1	0.999774679	0.2	0.100712945	0.5	0.310824991	1	0.239261054	0.1	0.142110652	1	0.956096782	0.5	0.318589336	0.15	0.231444008	1	0.991657438	0.1	0.106959562	1	0.95000561	1	0.997182074	1	0.941776196	1	0.907098916	0.1	0.143571999	1	0.222215699	0.1	0.0868687
1	1.113585677	0.8	0.652399961	1	0.941635329	0.5	0.422131458	1	1.004951863	0.15	0.115102884	0.1	0.097738584	1	2.463523111	1	0.919293757	0.99	1.065838912	0.1	0.131028915	0.1	0.066535775	1	0.998304071	0.1	0.112879494	0.1	0.167454034	0.5	0.545552331	1	0.991975096	0.5	0.358862911	0.2	0.161373311	1	0.997201559	1	0.943723115	0.15	0.146026873	0.5	0.702090755	0.1	0.06793665	0.1	0.119192
0.5	0.448161677	1	1.065535528	0.15	0.255854411	0.5	0.397215188	0.5	0.404442084	0.5	0.554552547	0.2	0.132638001	0.5	0.886917345	0.5	0.440141858	1	0.832511617	0.2	0.134116014	1	0.20614545	0.5	0.48350148	1	0.961538532	0.2	0.165683368	0.5	0.49136741	0.5	0.28069063	0.1	0.11399367	1	0.899240048	0.5	0.997113783	0.5	0.218803635	0.5	0.565538254	0.2	0.147061818	1	0.27059569	0.2	0.262626
1	0.987520233	1	0.941602019	1	1.08457331	0.5	0.372105111	1	0.891184502	1	1.033112409	1	1.091751858	0.8	1.771178062	0.8	1.108863439	0.2	0.248386379	1	1.10391748	0.8	0.176747135	1	0.994538274	0.15	0.118563062	1	0.974698503	0.5	0.301996215	0.8	0.989575263	1	0.954484035	1	0.953239588	0.99	0.99721079	0.8	0.93535078	1	0.947294062	0.5	0.72942188	0.8	0.15374326	0.2	0.145455
0.1	0.095614531	1	0.943154435	1	0.888187003	1	0.860035534	0.1	0.08628703	1	0.797110285	1	0.861286364	1	2.469055245	1	0.917783938	0.2	0.073639182	1	0.87088386	1	0.244118763	0.1	0.142066291	1	0.63183603	1	0.933051614	1	0.762593823	1	0.991651744	0.5	0.355977212	0.5	0.470027397	1	0.997199217	1	0.943314882	1	0.872729471	0.15	0.16419395	1	0.291975946	0.1	0.254545
1	1.02419619	1	1.008143717	1	0.857077179	1	0.725920724	1	0.95327192	0.95	0.761522663	0.2	0.227637089	0.1	0.27009132	0.1	0.113895094	0.1	0.367615812	0.2	0.230173697	1	0.246561368	1	0.990801541	0.1	0.106935354	0.2	0.218090171	1	0.724905689	0.1	0.130382511	0.2	0.17668774	0.5	0.5010591	0.5	0.997057061	0.1	0.196602317	0.95	0.822047897	1	0.771609009	1	0.275598946	0.2	0.179798
0.2	0.217884419	0.5	0.4943073	0.1	0.08274942	0.5	0.407239417	0.2	0.196629103	0.5	0.770996184	1	0.909289377	0.2	0.519651647	0.1	0.115744704	1	0.971753279	1	0.91942178	1	0.317850655	0.2	0.148410496	0.1	0.109674641	1	0.965518512	0.5	0.493952402	0.1	0.130741201	0.5	0.586418647	1	0.940806389	1	0.997174318	0.1	0.197082296	0.5	0.840464622	0.2	0.25584906	1	0.306432184	0.2	0.210101
0.2	0.256372319	0.8	0.888711833	0.15	0.097452612	0.99	0.895115202	0.2	0.264279564	0.1	0.12205182	1	1.026223072	0.1	0.320145996	0.2	0.338462217	1	0.843616404	1	1.037658492	1	0.273513642	0.2	0.211733939	0.1	0.10294322	1	0.974329619	0.99	0.756387807	0.2	0.14242305	0.1	0.120833603	0.15	0.152634384	0.5	0.996826866	0.2	0.202492824	0.1	0.146229808	1	0.960256228	1	0.308546791	0.95	0.935354
0.19	0.082346047	1	0.983128308	0.1	0.088760856	1	0.678076928	0.19	0.074075577	0.1	0.144107118	0.1	0.111589695	0.95	1.854886117	0.2	0.127170119	0.15	0.124301651	0.1	0.112833162	0.5	0.175751468	0.19	0.146236625	1	0.971287534	0.1	0.164258485	1	0.708975867	0.2	0.131160075	1	0.940632919	0.2	0.153466075	0.99	0.997227756	0.2	0.197865239	0.1	0.148862504	1	0.954234441	0.5	0.172597793	0.15	0.137374
1	1.037368292	0.1	0.086134094	0.1	0.2373845	0.5	0.352127657	1	0.936169726	0.5	0.311994808	0.5	0.414428933	1	1.345394207	0.1	0.362686216	0.83	0.782610326	0.5	0.419047002	0.8	0.287218064	1	0.996713462	0.2	0.193246413	0.5	0.453485735	0.5	0.408760207	0.1	0.15651117	0.15	0.134979516	0.15	0.157450089	1	0.997133855	0.1	0.204848946	0.5	0.282542154	0.02	0.097451704	0.8	0.293632255	1	0.894949
0.5	0.52703086	0.1	0.112180163	0.1	0.106884855	1	0.501076695	0.5	0.475617328	1	0.996863717	0.5	0.407684433	0.5	1.413010963	0.2	0.15548137	0.8	0.698504901	0.5	0.41133336	1	0.400387337	0.5	0.531536103	0.5	0.42821064	0.5	0.352286922	1	0.618807394	0.2	0.132000047	1	0.952302427	0.5	0.44583167	0.5	0.997094231	0.2	0.198997152	1	0.943477476	1	0.949368299	1	0.34260519	0.1	0.10101
0.2	0.210801759	0.2	0.259016458	0.99	0.934312733	0.5	0.610415025	0.2	0.190237379	1	0.837053797	0.95	0.93327154	0.5	0.668830888	0.2	0.183796916	0.5	0.447582928	0.95	0.9470459	0.1	0.043798592	0.2	0.149624134	1	0.46883281	0.95	0.978519618	0.5	0.558304125	0.2	0.148216673	0.1	0.108174492	1	0.827683697	1	0.997187086	0.2	0.203432411	1	0.895777679	0.19	0.175095698	0.1	0.064259491	0.1	0.0626263
0.15	0.149336156	0.2	0.144905374	0.2	0.221054431	0.99	1.047407314	0.15	0.13476794	1	0.949129671	0.1	0.413652453	1	1.684857415	0.95	1.033964108	0.15	0.135316571	0.1	0.418261869	0.2	0.084267835	0.15	0.143119534	0.2	0.161799805	0.1	0.458453666	0.99	0.792533204	0.95	0.986098196	1	0.958212792	1	0.952543482	0.95	0.997210052	0.95	0.925002645	1	0.931426725	1	0.795698353	0.2	0.079631861	0.5	0.408081
0.1	0.103980916	0.1	0.237413354	1	0.949822978	1	0.611686779	0.1	0.104162068	0.1	0.103463831	0.5	0.400115355	0.99	2.550508669	0.15	0.121121371	0.1	0.093960468	0.5	0.404573925	0.1	0.051915567	0.1	0.142183622	0.1	0.09258633	0.5	0.447313048	1	0.67659944	0.15	0.131120979	0.15	0.118140827	1	0.954303982	0.5	0.997065536	0.15	0.197711221	0.1	0.146050728	0.49	0.32314153	0.1	0.065700348	0.15	0.139394
0.15	0.126019383	0.2	0.194384887	1	1.141380566	0.5	0.383171472	0.15	0.113725793	0.15	0.178047656	0.2	0.15264094	1	1.463792847	1	0.969179998	0.8	0.859271739	0.2	0.15434185	0.95	0.300792343	0.15	0.142345213	1	0.975241121	0.2	0.167099972	0.5	0.504635268	1	0.977674667	1	0.629555762	0.9	0.932412224	1	0.997120955	1	0.915028219	0.15	0.154459077	0.2	0.211995355	0.95	0.300964377	0.5	0.565657
0.15	0.051340162	0.95	0.951589742	0.15	0.174867552	1	0.551696066	0.15	0.046331766	0.1	0.046786162	1	0.984092319	0.5	0.454756414	0.1	0.136999943	0.9	0.791918238	1	0.995058267	1	0.218172034	0.15	0.141777201	1	0.943573553	1	0.973005078	1	0.656753128	0.1	0.130552848	0.1	0.106468381	0.5	0.455848507	1	0.997103733	0.1	0.196772993	0.1	0.144695321	1	0.961315182	1	0.247367934	1	1.00606
0.1	0.103760691	1	0.916069605	0.15	0.145732511	0.95	0.486877912	0.1	0.093638506	0.45	0.222154386	0.2	0.17981958	0.5	0.495065482	0.1	0.062608693	1	1.010438724	0.2	0.181823348	0.5	0.229136913	0.1	0.1420809	1	0.93469257	0.2	0.170253791	0.95	0.604227401	0.1	0.129596254	0.1	0.109525302	1	0.960278324	0.9	0.997180625	0.1	0.196121413	0.45	0.147669547	0.9	0.876857921	0.5	0.25630485	0.1	0.0828283
0.15	0.236389831	0.1	0.112772239	1	0.384609945	0.5	0.467243022	0.15	0.213329253	0.1	0.125126232	1	0.579093322	0.5	0.679842732	0.5	0.417914818	0.5	0.636886265	1	0.584276422	0.5	0.108459063	0.15	0.159903237	0.5	0.479892756	1	0.968947773	0.5	0.592108034	0.5	0.436267892	0.1	0.102804284	0.1	0.160010666	1	0.997200684	0.5	0.251084742	0.1	0.146360857	0.5	0.492123033	0.5	0.124823947	1	1.22222
0.1	0.110735824	0.1	0.061557407	0.1	0.091261866	1	0.652894458	0.1	0.099933193	0.2	0.226584515	0.5	0.37971056	1	1.329774947	0.15	0.121112524	0.98	0.935756818	0.5	0.383941755	1	0.273220121	0.1	0.142192167	1	0.954229547	0.5	0.417775848	1	0.68672562	0.15	0.131043382	1	0.967682334	1	0.949253088	0.5	0.997151015	0.15	0.197360472	0.2	0.179175087	0.99	0.963023974	1	0.292745179	0.99	1.00404
0.01	0.071078739	0.5	0.4909947	0.1	0.117961923	1	0.673972931	0.01	0.040004831	1	0.980071528	0.5	0.566129877	1	1.033365483	0.5	0.504528747	1	1.13801937	0.5	0.572438381	0.99	0.413596	0.01	0.141717326	1	0.952094036	0.5	0.526308172	1	0.703164043	0.5	0.499695952	0.2	0.192397143	1	0.921307054	0.1	0.996417933	0.5	0.611899014	1	0.940148909	0.15	0.431872644	0.99	0.352879712	0.15	0.141949
0.5	0.53126489	0.15	0.124968934	0.1	0.08109944	0.9	0.646200825	0.5	0.479438315	0.1	0.200834387	0.5	0.465699541	1	1.159378757	1	1.113603168	0.17	0.177412147	0.5	0.470888929	1	1.041489786	0.5	0.529929988	0.5	0.479484056	0.5	0.487704969	0.9	0.697178856	1	0.991807753	0.5	0.425234382	0.1	0.152484403	0.1	0.995601035	1	0.942543515	0.1	0.167233324	1	0.95990153	1	0.895290975	0.1	0.0703297
1	1.069386632	0.5	0.454074863	1	0.977410769	1	0.862274014	1	0.965064575	1	1.033134976	0.2	0.181430707	1	1.012226734	0.1	0.1121219	1	1.184673065	0.2	0.182787566	0.5	0.536865669	1	0.997587836	0.5	0.441245167	0.2	0.164682206	1	0.753882148	0.1	0.130290211	1	0.465606981	1	0.962265366	1	0.997202437	0.1	0.196541615	1	0.947394559	0.02	0.115639268	0.5	0.866057093	0.5	0.879121
0.5	0.579461603	1	0.876999199	1	1.115615876	0.5	0.534910368	0.5	0.522933286	0.1	0.074897546	1	0.832297199	1	1.101108364	1	1.111907919	0.1	0.167484611	1	0.841571662	0.5	0.561797131	0.5	0.567120782	0.2	0.144314962	1	0.929888132	0.5	0.636268001	1	0.993348022	0.2	0.160172063	1	0.960684509	0.2	0.995769233	1	0.957824007	0.1	0.145320401	1	0.943172742	0.5	0.867865513	0.5	0.512088
1	1.118818887	0.1	0.088193437	1	0.716151744	0.1	0.190862585	1	1.009674557	1	0.936609655	0.1	0.127496191	1	1.039293652	0.99	1.098397163	0.98	0.559503387	0.1	0.128916908	0.5	0.771481167	1	0.99832043	1	0.962407301	0.1	0.165313778	0.1	0.254316578	0.99	0.990942346	0.1	0.092814286	0.05	0.15024919	1	0.99719807	0.99	0.939834933	1	0.93287507	0.1	0.249435985	0.5	0.878706695	1	1.1516
1	1.024797338	1	1.246314899	0.8	0.72928458	0.1	0.126802646	1	0.924825108	0.2	0.169559183	1	1.059372761	0.5	0.402407633	0.15	0.115161214	0.5	0.870157741	1	1.071177575	1	0.946135942	1	0.995368231	0.15	0.137676399	1	0.976278943	0.1	0.231443724	0.15	0.131022787	1	0.972649021	0.2	0.456483585	1	0.997198526	0.15	0.196579986	0.2	0.150152759	0.99	0.909246822	1	0.893603706	0.1	0.140659
1	1.113708769	0.99	0.986461082	1	1.034081387	1	0.847134801	1	1.085594132	0.15	0.131059846	0.5	0.520126831	1	0.896135343	0.1	0.075108477	1	0.989064453	0.5	0.525922714	1	1.172656516	1	0.997963465	0.05	0.135814948	0.5	0.501060235	1	0.756509667	1	0.963852321	1	0.93871571	1	0.9545428	1	0.997190167	1	0.970459888	0.15	0.149425538	0.1	0.178722925	1	0.888662311	0.1	0.0922308
1	1.012101841	0.15	0.119729088	1	1.292748621	0.2	0.171397269	1	0.9103557	0.5	0.465796591	0.1	0.109176444	0.15	0.12409774	0.5	0.849953308	0.15	0.127188091	0.1	0.110393021	1	0.824898917	1	0.638878488	0.2	0.141227412	0.1	0.164281751	0.2	0.240393786	0.2	0.158817867	1	0.929746511	1	0.939057072	0.2	0.995433907	0.2	0.169006257	0.5	0.478351861	1	0.908793421	1	0.891236159	0.15	0.230769
0.05	0.068040129	0.1	0.05384656	0.2	0.34232338	1	0.731093215	0.05	0.061402599	1	0.868154852	1	1.030533689	0.15	0.215489432	0.5	0.483219407	1	0.968041794	1	1.042017143	1	1.148668399	0.05	0.141913022	0.5	0.467678228	1	0.974818822	1	0.728722069	0.05	0.091002289	0.1	0.085322579	0.2	0.171951127	0.5	0.996720664	0.05	0.076501617	1	0.876284008	1	0.948039834	1	0.887982092	0.15	0.192846
0.05	0.109292133	0.5	0.690998421	1	0.717643018	1	0.614496394	0.05	0.098630339	0.5	0.356612125	1	1.126212417	1	1.026070104	1	1.243729028	1	1.0200014	1	1.13876204	1	1.11633795	0.05	0.142229141	0.5	0.311615242	1	0.976555988	1	0.68364519	0.5	0.443163276	0.5	0.729393286	0.15	0.161463144	1	0.99726232	0.5	0.448551672	0.5	0.340128687	0.5	0.492937158	1	0.890191464	0.05	0.0593407
0.49	0.428968464	0.5	0.483840047	1	1.036479561	1	0.78679293	0.49	0.38712123	0.5	0.237361658	0.15	0.220846437	1	1.022038447	0.1	0.104084263	1	0.829413632	0.15	0.223307375	1	1.226944942	0.49	0.46546044	1	0.891374641	0.15	0.200129073	1	0.741393639	0.1	0.120068583	0.5	0.460778801	0.2	0.204608214	0.5	0.996675294	0.1	0.117076292	0.5	0.177411191	0.05	0.118310398	1	0.889102485	0.5	0.593407
0.5	0.596632013	1	1.70262509	0.02	0.095476133	0.2	0.139070319	0.5	0.542484597	0.1	0.122701438	0.1	0.193679728	0.5	0.36440407	0.1	0.128086607	0.2	0.226786987	0.1	0.195837942	0.5	0.475064972	0.5	0.567757455	0.5	0.47017171	0.1	0.187295815	0.2	0.22978356	0.5	0.434040604	1	0.967412905	0.5	0.490911826	0.5	0.997170912	0.5	0.439207206	0.1	0.145685201	0.5	0.371848597	0.5	0.86038807	0.1	0.0659341
0.1	0.113120261	0.1	0.144302851	0.99	0.844385648	0.5	0.20785153	0.1	0.102854017	1	0.989994037	0.15	0.224191275	1	1.163959544	0.15	0.354950026	0.5	0.580867181	0.15	0.226689486	1	1.016928633	0.1	0.154796324	1	0.954395439	0.15	0.203689894	0.5	0.297305407	0.5	0.48943021	0.1	0.13383955	0.5	0.609537461	0.5	0.997152997	0.5	0.49432718	1	0.940076466	1	0.956317421	1	0.885383389	0.1	0.220111
1	1.067488889	0.1	0.114468453	0.1	0.15438998	0.95	0.684086386	1	0.970608796	0.05	0.16449348	0.2	0.101691987	1	1.250097221	0.15	0.161260665	0.1	0.135847411	0.2	0.102825163	0.15	0.140825319	1	0.994264503	0.1	0.1362408	0.2	0.164227408	0.95	0.723070058	0.1	0.117256745	0.1	0.111328315	0.1	0.152438321	1	0.997238805	0.1	0.113430104	0.05	0.160609441	0.2	0.229696825	0.15	0.800669293	0.8	0.840786
1	1.032996331	0.15	0.295658036	0.35	0.359923561	1	1.228083903	1	0.939246615	0.15	0.258270747	1	1.271931352	0.1	0.161552279	0.05	0.021732555	0.5	0.568391001	1	1.286104751	0.15	0.152650228	1	0.99619981	1	0.956751797	1	0.974617087	1	0.879975209	1	0.967204965	0.15	0.183584189	0.5	0.454228394	1	0.997140554	1	0.974589564	0.15	0.209787078	1	0.953381623	0.15	0.833771834	0.1	0.127473
0.5	0.5924802	0.2	0.132613253	1	1.166540578	0.5	0.223450452	0.5	0.459378216	0.15	0.131619405	0.05	0.050624261	1	1.299550826	0.5	0.46018317	0.05	0.042896736	0.05	0.051188378	1	1.164377766	0.5	0.527579879	0.1	0.137269737	0.05	0.161514906	0.5	0.263260946	1	0.967210929	0.2	0.130217774	1	0.958650991	0.95	0.997153987	1	0.974667546	0.15	0.147089858	1	0.903521807	1	0.888712575	0.15	0.103297
0.5	0.477374773	0.15	0.155172347	0.5	0.415497288	0.5	0.51553553	0.5	0.481173214	0.2	0.274017455	1	1.215369948	1	1.073986577	0.1	0.073063532	1	1.240083888	1	1.228913072	1	1.206574197	0.5	0.334084319	0.5	0.681215432	1	0.976305116	0.5	0.629819801	1	0.973690459	0.15	0.138146431	0.5	0.260831111	1	0.997149688	1	0.98233408	0.2	0.221804997	1	0.965475108	1	0.887802369	0.1	0.0923077
0.2	0.167505001	0.05	0.04635052	1	0.95761038	0.5	0.518338773	0.2	0.152303063	0.1	0.173735101	0.2	0.361434157	1	0.383269986	0.1	0.152306235	0.2	0.176558526	0.2	0.365461694	0.5	0.25813964	0.2	0.158297015	0.1	0.136415812	0.2	0.38565465	0.5	0.63155279	1	0.960753441	0.05	0.081689982	1	0.961274423	1	0.99717702	1	0.966262633	0.1	0.146855511	0.1	0.132274335	0.5	0.856532471	0.2	0.217582
1	1.226271761	0.5	0.575759271	1	1.119184872	1	0.772771341	1	1.114981308	0.8	0.813412607	0.15	0.149934548	1	0.821086742	0.8	0.982576168	1	0.889371628	0.15	0.1516053	1	0.82815815	1	0.998380946	0.15	0.13786515	0.15	0.167268732	1	0.732314353	1	0.97238512	0.5	0.504157978	0.15	0.329995189	1	0.996954118	1	0.981672911	0.8	0.885244211	0.15	0.134100432	1	0.891632668	0.15	0.178022
0.15	0.134266599	0.8	0.973122244	1	1.27537966	1	0.597582138	0.15	0.104103312	1	0.995477313	0.15	0.138608938	0.5	0.475823606	0.1	0.105340389	0.15	0.143073894	0.15	0.140654698	1	0.889445177	0.15	0.155551682	1	0.958043233	0.15	0.173896981	1	0.680626631	0.1	0.147129241	0.8	0.954165904	1	0.959292061	0.1	0.995356661	0.1	0.155100827	1	0.787875404	0.2	0.134201091	1	0.891898857	0.05	0.0549451
0.05	0.055016278	0.15	0.1355866	0.5	0.671802309	0.95	0.591708522	0.05	0.050023269	0.5	0.387877497	1	0.898119448	1	1.263691895	0.15	0.085900069	0.5	0.769214811	1	0.908127382	0.1	0.183328489	0.05	0.15439503	0.1	0.135309792	1	0.96228844	0.95	0.678568048	0.1	0.098835453	0.15	0.130471455	1	0.962965897	0.8	0.997047176	0.1	0.089490855	0.5	0.412755542	0.49	0.378998152	0.1	0.818422143	0.5	0.243956
0.2	0.169054876	0.05	0.043415283	0.2	0.107359062	1	0.595725324	0.2	0.153712278	0.1	0.159427778	0.1	0.100342677	1	1.154187199	0.1	0.08745024	0.15	0.098612335	0.1	0.101460817	1	0.924631456	0.2	0.157157993	1	0.959329241	0.1	0.164166457	1	0.679252419	0.05	0.12248109	0.05	0.077261921	0.19	0.157291357	1	0.997182742	0.05	0.121494547	0.1	0.151492462	1	0.96226775	1	0.892929231	0.1	0.158242
0.5	0.535902587	0.1	0.220925793	1	0.770852857	1	0.814218135	0.5	0.487266678	1	0.588843453	1	0.703496228	1	0.655222777	0.2	0.123508085	1	0.938191562	1	0.711335435	1	1.267901903	0.5	0.530210443	1	0.968230648	1	0.796797508	1	0.746334772	0.2	0.118460627	0.1	0.16595722	0.1	0.153066128	1	0.997222625	0.2	0.114960122	1	0.604279838	1	0.75439243	1	0.889443729	0.15	0.175824
0.5	0.335054322	0.15	0.174559883	1	0.959804588	1	0.413728324	0.5	0.304646423	0.15	0.137664021	0.2	0.160333795	1	0.971257691	0.15	0.143333705	1	0.350555355	0.2	0.162120428	1	0.434932319	0.5	0.288330366	1	0.933166951	0.2	0.167275914	1	0.521817298	0.1	0.111869429	0.15	0.148450066	1	0.957942315	1	0.997232243	0.1	0.106369817	0.15	0.147071046	0.05	0.120465508	1	0.862041044	1	1.10989
1	0.480366525	1	0.968217987	0.05	0.052840636	0.1	0.115053136	1	0.442566706	0.15	0.127913151	0.5	0.860176903	0.5	0.328586046	0.05	0.072724217	1	0.972282226	0.5	0.869762035	1	0.931763963	1	0.898025635	1	0.91945064	0.5	0.922222554	0.1	0.225486606	0.2	0.112628917	1	0.95309104	1	0.919912599	1	0.997229678	0.2	0.107413537	0.15	0.1462235	1	0.854253297	1	0.884058359	0.01	0.0158761
0.5	0.491729474	0.01	0.012422327	0.9	0.959648375	1	0.746607529	0.5	0.447102502	1	0.616148359	0.9	1.107111422	0.5	0.365404408	0.5	0.281686991	0.1	0.090214169	0.9	1.119448198	0.5	0.539961573	0.5	0.507189217	1	0.648597225	0.9	0.97646723	1	0.738644528	0.1	0.114025081	0.01	0.056586567	1	0.961330458	0.5	0.996764601	0.1	0.109005278	1	0.604645263	1	0.645148738	0.5	0.86732388	0.5	0.41978
1	1.100916862	0.5	0.508924827	0.99	1.070383742	0.8	0.30562975	1	1.001003009	1	1.074381983	0.15	0.082746694	1	2.640944297	0.1	0.135439736	0.1	0.08406847	0.15	0.083668758	1	0.89518476	1	0.994533674	0.5	0.49169871	0.15	0.163670834	0.8	0.35446256	1	0.966535935	0.5	0.394229542	0.5	0.478196957	0.8	0.997178801	1	0.973813328	1	0.946975912	0.05	0.118844847	1	0.893095788	1	0.940659
0.1	0.132040137	1	0.767589302	1	0.957217992	1	0.845527943	0.1	0.109608471	0.1	0.045779852	1	0.838275303	1	1.681552916	0.15	0.147061535	1	0.967390866	1	0.847616381	1	0.821205119	0.1	0.163025561	0.2	0.434125749	1	0.950814265	1	0.735937559	0.1	0.104845507	1	0.791170597	0.99	0.666613028	1	0.997236893	0.1	0.098393759	0.1	0.144699707	0.2	0.259213981	1	0.891045688	0.15	0.184615
0.1	0.05436417	0.15	0.156321734	1	0.992410335	1	0.584688645	0.1	0.049430342	0.1	0.120772574	0.5	0.739025861	1	0.934177385	1	0.942709195	0.8	0.727489594	0.5	0.747260982	1	0.7435426	0.1	0.154346577	1	0.963337635	0.5	0.853471965	1	0.675483912	0.5	0.445742107	0.15	0.138786765	0.5	0.465798577	0.1	0.9952765	0.5	0.450709115	0.1	0.146976381	0.49	0.361408754	1	0.876642516	0.15	0.145055
1	0.97484565	0.15	0.152830253	1	1.01011021	1	0.753742041	1	0.886373406	1	1.087246126	0.2	0.293645314	0.15	0.2353589	0.01	0.007913808	0.15	0.124030855	0.2	0.296917466	1	1.102176992	1	0.991005179	0.15	0.146010721	0.2	0.315894598	1	0.732664437	0.1	0.118653728	0.15	0.13863141	1	0.627261697	0.2	0.996368742	0.1	0.115235168	1	0.95363416	0.5	0.4210614	1	0.887810424	0.18	0.162637
0.1	0.141316579	0.18	0.150699708	0.2	0.170345297	1	0.947339828	0.1	0.128491374	0.05	0.049599395	1	0.892286035	1	0.918119838	0.5	0.512399669	1	0.925054561	1	0.902228967	0.5	0.232766565	0.1	0.15519037	1	0.960167354	1	0.958363049	1	0.775329626	1	0.936580414	0.18	0.136933845	0.5	0.822764762	0.1	0.995473921	1	0.923255307	0.05	0.144969681	0.2	0.198086568	0.5	0.852503189	0.2	0.253934
0.5	0.575620144	0.2	0.379029618	0.15	0.115022653	0.5	0.415859535	0.5	0.523379663	0.15	0.224268766	1	0.649556283	0.2	0.260331682	1	0.907643307	0.1	0.168835296	1	0.656794426	0.5	0.258848267	0.5	0.612666083	0.1	0.136505858	1	0.693519075	0.5	0.401658	0.15	0.132803438	0.2	0.204964959	0.5	0.483842576	0.95	0.997218262	0.15	0.138538594	0.15	0.171607315	0.2	0.163724576	0.5	0.85695228	1	0.934066
0.1	0.102400255	1	0.975341433	1	1.143274291	0.8	0.681100783	0.1	0.093106907	0.1	0.358963548	1	1.015725047	0.5	0.598136043	0.15	0.129286958	0.1	0.163047238	1	1.027043486	1	1.870814475	0.1	0.154744118	0.15	0.136934333	1	0.974820373	0.8	0.708131371	0.15	0.114013332	1	0.954956573	1	0.957751357	1	0.997154344	0.15	0.108884385	0.1	0.389478047	0.15	0.144037565	1	0.901729318	1	0.971429
0.15	0.160140173	1	0.907141445	0.5	0.755137918	1	0.949467192	0.15	0.145606631	1	0.84196449	0.5	0.49728629	1	0.489667761	0.15	0.126256955	1	0.731743136	0.5	0.502827656	1	1.191192688	0.15	0.155859073	1	0.954586976	0.5	0.48735876	1	0.77365256	0.1	0.117564321	1	0.939604719	0.5	0.613656849	0.5	0.997131954	0.1	0.113967893	1	0.902824605	1	0.949911342	1	0.896612616	1	0.993407
1	1.075959326	1	0.974749193	0.5	0.955438157	0.1	0.103862742	1	0.978310497	0.2	0.234596262	0.5	0.356376536	1	1.225300341	0.18	0.124952163	0.5	0.30712717	0.5	0.360347714	1	1.060098499	1	0.996604721	1	0.950857836	0.5	0.383734287	0.1	0.225328714	0.1	0.111111266	1	0.954206101	0.2	0.153196951	0.5	0.996979908	0.1	0.105912832	0.2	0.17161867	0.1	0.11688211	1	0.886864926	0.1	0.123077
0.1	0.063164012	0.1	0.103928272	0.99	0.454647574	0.2	0.199830357	0.1	0.057431554	1	0.94522395	1	1.017449943	1	0.988871702	0.2	0.463918134	0.1	0.144420995	1	1.028787602	0.15	0.167458046	0.1	0.154381	1	0.961579267	1	0.974589012	0.2	0.253817865	0.2	0.425251158	0.1	0.115705601	0.5	0.445586353	1	0.997212349	0.2	0.42904771	1	0.933523611	0.1	0.269581824	0.15	0.836291482	0.1	0.140659
1	1.52519498	0.1	0.132799039	0.2	0.126501463	0.1	0.123111105	1	1.386775712	0.5	0.421586599	0.1	0.115398511	1	0.95724293	1	0.94504343	0.2	0.256366165	0.1	0.116684421	1	1.083892401	1	0.998040931	0.1	0.137148777	0.1	0.164293207	0.1	0.23055903	0.5	0.35794336	0.1	0.129246024	1	0.939530394	0.99	0.997241524	0.5	0.361312346	0.5	0.441828096	1	0.740676166	1	0.886445697	0.99	1.18462
1	2.20403997	0.99	1.082586221	0.2	0.156625572	0.95	0.713290445	1	2.004012036	0.85	0.957470703	0.2	0.155113868			1	0.987893087	1	0.962193941	0.2	0.156842334	0.2	0.185226201	1	0.998718106	0.1	0.136212629	0.2	0.175179031	0.95	0.721398425	0.15	0.127624609	0.99	0.961516641	1	0.956990299			0.15	0.129082474	0.85	0.928354636	1	0.828802349	0.2	0.842483773	0.1	0.158242
0.1	0.102853097	0.1	0.13043328	0.5	0.369234476	1	0.517366982	0.1	0.093518651	0.1	0.106179002	1	1.055860861			1	1.046371854	0.8	0.908886591	1	1.067626541	0.5	0.678760941	0.1	0.155174545	0.5	0.473932781	1	0.976187255	1	0.628675926	0.05	0.083931552	0.1	0.137221499	0.2	0.1558004			0.05	0.068465247	0.1	0.145938406	0.1	0.129877585	0.5	0.873864577	0.5	0.547253
0.1	0.139623868	0.5	0.582007767	1	0.901012548	0.5	0.543368786	0.1	0.126952285	1	0.940166201	0.5	0.777866725			0.1	0.101682671	0.01	0.03583906	0.5	0.78482892	1	0.578080489	0.1	0.156125224	0.5	0.264074943	0.5	0.978797543	0.5	0.645350223	1	0.947523149	0.5	0.508456932	1	0.809170818			1	0.945117434	1	0.934118485	0.45	0.38862315	1	0.868552031	0.15	0.23956
1	1.035581399	0.15	0.198950284	1	0.662298618	0.5	0.25719675	1	1.026721189	0.1	0.10207821	0.1	0.119121562			0.1	0.110133718	0.1	0.095798056	0.1	0.120187744	1	0.867988627	1	0.990183111	0.5	0.468916617	0.1	0.163437346	0.5	0.305946217	1	0.930012266	0.15	0.153883388	1	0.963038777			1	0.928873688	0.1	0.145859861	0.2	0.188065736	1	0.892790528	0.5	0.595604
1	0.996292765	0.5	0.652213269	0.99	0.664571192	1	0.647906458	1	0.825036513	0.5	0.491213048	0.1	0.217469925			0.99	0.989401713	0.1	0.071636826	0.1	0.220679612	1	1.122165258	1	0.972914763	1	0.963722324	0.1	0.298425984	1	0.70227504	0.5	0.436849584	0.5	0.650717976	1	0.959534427			0.5	0.441971073	0.5	0.49073907	1	0.417136464	1	0.888103119	0.15	0.217582
1	0.87424773	0.15	0.197519254	0.05	0.096404642	0.99	0.980789843	1	0.794905264	1	0.861456163	0.5	0.48539585			0.1	0.129379196	0.99	0.975057779	0.5	0.490804719	1	1.086273131	1	0.952353211	0.1	0.135776533	0.5	0.514913084	0.99	0.779571852	1	0.97373471	0.15	0.157568712	0.5	0.723744026			1	0.982324528	1	0.904456704	1	0.946490713	1	0.887182987	0.9	1.2044
0.5	0.6466897	0.9	1.303002911	0.5	0.597877754			0.5	0.587999292	0.1	0.082004383	0.1	0.138717053			0.5	0.460405296	1	1.008054864	0.1	0.140262806			0.5	0.639342167	0.5	0.505020252	0.1	0.165391948			1	0.97294701	0.9	0.965592329	0.9	0.86146163			1	0.980441603	0.1	0.145451269	0.5	0.424334107			0.15	0.136264
0.05	0.049301448	0.1	0.078818266	1	0.918024418			0.05	0.044827088	1	0.876675689	1	0.769201027			0.15	0.248207848	1	1.34331043	1	0.777772396			0.05	0.1543372	0.5	0.474628357	1	0.882017078			0.1	0.102863903	0.1	0.105418632	0.1	0.151477182			0.1	0.095675184	1	0.915329493	0.15	0.143412683			0.05	0.0241758
0.2	0.499213348	0.15	0.140205624	0.2	0.192222293			0.2	0.453907176	0.5	0.541330205	0.1	0.477543073			0.5	0.806971113	0.1	0.077837008	0.1	0.482864437			0.2	0.506164874	1	0.482836953	0.1	0.492709232			0.1	0.129172036	0.15	0.132626343	0.15	0.16455042			0.1	0.130841869	0.5	0.545105454	1	0.928765741			0.1	0.0857143
0.15	0.257352132	0.89	0.923605071	0.15	0.084008325			0.15	0.233996106	0.5	0.354806241	0.1	0.09173243			0.15	0.213260461	0.15	0.150809749	0.1	0.092754624			0.15	0.209886936	0.5	0.44566959	0.1	0.163360736			0.2	0.132391142	0.89	0.944319401	0.1	0.494678335			0.2	0.133092971	0.5	0.191141678	0.5	0.721953361			0.1	0.0967033
1	1.358312254	0.1	0.121398758	1	0.994483876			1	1.235038449	0.1	0.095607909	0.1	0.102396325			0.9	1.034238237	0.1	0.116805115	0.1	0.103907615			1	0.99801565	0.5	0.340559267	0.1	0.165676955			0.1	0.106441302	0.1	0.10853382	0.15	0.339921919			0.1	0.100298318	0.1	0.145746542	1	0.955810648			0.15	0.189011
0.15	0.173590265	0.1	0.036926802	0.5	0.4969344			0.15	0.157836058	0.15	0.100995493	0.2	0.191787157			0.15	0.09468602	0.2	0.3060649	0.2	0.193924282			0.15	0.15742518	0.15	0.141320351	0.2	0.175447765			1	0.963749632	0.1	0.069192528	0.5	0.333008838			1	0.970279984	0.15	0.146009157	1	0.902616203			0.89	1.02857
1	1.141499986	0.1	0.086427973	0.5	0.380820097			1	1.037903007	1	1.008907063	0.5	0.875906376			0.05	0.026253496	0.2	0.246796376	0.5	0.885666786			1	0.997818927	0.1	0.137725505	0.5	0.934076902			0.2	0.147588308	0.1	0.106647097	0.1	0.152930551			0.2	0.156435467	1	0.943090652	1	0.733030529			0.1	0.0813187
0.1	0.068280853	0.15	0.185932533	0.19	0.137659237			0.1	0.062084016	1	1.002774748	0.5	0.303912184			0.1	0.088011139	0.1	0.068035472	0.5	0.307298742			0.1	0.154506249	0.5	0.491520381	0.5	0.312114644			1	0.975016447	0.15	0.152337406	0.2	0.153819809			1	0.982600025	1	0.941775815	0.15	0.228461764			0.1	0.105495
0.15	0.096950887	0.5	0.798583893	0.15	0.131623585			0.15	0.088152097	0.2	0.093887497	1	0.903390443			0.1	0.096528889	0.2	0.18790958	1	0.913457114			0.15	0.154741933	0.15	0.139635235	1	0.965165247			1	0.92929298	0.5	0.502450582	1	0.960105037			1	0.92884064	0.2	0.146883988	1	0.959725869			0.15	0.2
1	1.062459359	1	1.070303243	0.9	1.069583787			1	0.966035722	0.9	0.817205385	1	0.437971959			0.15	0.146263476	0.2	0.180747588	1	0.442852373			1	0.997167236	0.1	0.138559691	1	0.462478537			1	0.798221655	1	0.960241987	1	0.931296634			1	0.782876571	0.9	0.881579128	1	0.927455043			0.1	0.0832707
1	1.040114801	0.5	0.467983797	0.19	0.214073312			1	0.945719047	1	1.203042197	0.49	0.397986964			0.89	1.029787229	0.1	0.109665887	0.49	0.402421816			1	0.995655952	0.5	0.235660675	0.49	0.438370673			0.15	0.113023754	0.5	0.456003416	0.2	0.208353033			0.15	0.104867487	1	0.96193062	1	0.920151581			0.5	0.718681
1	1.144176592	0.2	0.190327414	1	0.87797686			1	1.040336696	1	0.837942399	0.3	0.32574753			0.1	0.085883126	0.02	0.027317268	0.3	0.329377403			1	0.997669656	0.1	0.136430378	0.3	0.346967199			0.2	0.18944025	0.2	0.154743238	1	0.954753122			0.2	0.197244812	1	0.853332632	0.1	0.127901015			1	1.05641
0.05	0.069347685	1	0.978906188	0.1	0.116659417			0.05	0.063054027	0.5	0.62505885	0.5	0.341496262			0.1	0.08608197	1	0.923598115	0.5	0.345301627			0.05	0.154555065	0.2	0.14257446	0.5	0.373813426			0.1	0.11241601	1	0.954912108	1	0.959970898			0.1	0.106827797	0.5	0.654576585	0.15	0.135424087			0.15	0.243956
0.02	0.010370076	0.15	0.104881806	1	0.475148826			0.02	0.009428938	0.1	0.120501856	1	0.962171595			0.15	0.243834875	1	0.967142124	1	0.972893276			0.02	0.152323016	0.95	0.878292872	1	0.969692011			0.15	0.149209038	0.15	0.116604111	0.1	0.152605278			0.15	0.154596016	0.1	0.146455491	0.1	0.132093808			0.5	0.615385
0.1	0.121321212	0.1	0.071270959	0.15	0.111093063			0.1	0.085590935	0.9	0.873428249	0.1	0.089276063			0.1	0.071051809	0.5	0.54319131	0.1	0.090270885			0.1	0.15484523	0.1	0.137536326	0.1	0.163389247			0.1	0.113219715	0.1	0.092441077	0.5	0.455084168			0.1	0.107792294	0.9	0.915008623	0.1	0.197936625			0.2	0.221978
0.1	0.108846416	1	0.964590181	0.1	0.102202207			0.1	0.098968045	0.15	0.09921829	0.5	0.539852754			0.5	0.565391511	0.15	0.21361902	0.5	0.545868447			0.1	0.154831312	0.2	0.370582833	0.5	0.515517823			0.5	0.400113639	1	0.952170289	0.5	0.320593442			0.5	0.40176754	0.15	0.146061279	0.1	0.134798835			1	1.08571
0.5	0.495755282	0.15	0.097539138	0.2	0.141276686			0.5	0.450762947	0.1	0.165017519	1	0.522713455			1	0.999473713	0.99	0.95871684	1	1.064882377			0.5	0.508684	0.95	0.94620147	1	0.976283303			0.15	0.118992541	0.15	0.133091942	0.95	0.958767193			0.15	0.115489118	0.1	0.149153214	0.99	0.86104096			0.15	0.12967
0.5	0.211301452	0.2	0.233308279	0.8	0.63308244			0.5	0.192124761	0.15	0.125126232	0.99	1.102779237			0.15	0.168829499	1	0.900531971	0.99	1.115067739			0.5	0.174322164	1	0.837465059	0.99	0.975682545			0.1	0.364018674	0.2	0.174432663	0.1	0.456273396			0.1	0.367757466	0.15	0.146541216	0.2	0.191619173			0.1	0.0797943
0.5	0.452845515	0.2	0.064755337	1	1.007331011			0.5	0.411747461	0.1	0.088656213	1	1.138393824			0.5	0.460405296	0.2	0.190277422	1	1.151079187			0.5	0.486695942	1	0.962500652	1	0.97604034			0.1	0.125180103	0.2	0.102072887	0.5	0.452029187			0.1	0.12519671	0.1	0.145653209	1	0.942879179			1	0.973626
1	1.170978781	1	0.749320673	0.75	0.376862755			1	0.959231412	1	0.536545066	0.9	0.737385764			0.2	0.226126909	0.02	0.01822374	0.9	0.745602609			1	0.998432027	1	0.964526817	0.9	0.854618738			1	0.970683089	1	0.739451875	0.2	0.154947464			1	0.97924492	1	0.854709937	1	0.9619649			0.15	0.235077
0.1	0.0722662	0.1	0.361672167	0.2	0.137179355			0.1	0.065707672	0.5	0.376504726	0.5	0.481110755			1	1.068627129	0.1	0.104448177	0.5	0.486471873			0.1	0.154529942	1	0.876325663	0.5	0.497551604			0.1	0.10709038	0.1	0.368595613	1	0.958840058			0.1	0.100784034	0.5	0.414278577	0.15	0.157780678			0.2	0.23956
0.5	0.566069294	0.49	0.411486759	0.15	0.100279368			0.5	0.514695602	0.5	0.370995339	1	0.959180061			0.15	0.116393809	0.1	0.059701869	1	0.969868407			0.5	0.562893393	1	0.959800963	1	0.962937171			0.2	0.226368597	0.49	0.432297518	0.2	0.157612947			0.2	0.230642327	0.5	0.393282928	0.15	0.147848419			0.2	0.105495
0.5	0.546497476	1	0.944938774	1	1.341758713			0.5	0.496900027	1	1.010578625	1	0.832297199			0.1	0.080781201	0.5	0.661831263	1	0.841571662			0.5	0.533331837	0.5	0.478490541	1	0.944270972			0.1	0.119114181	1	0.949212834	1	0.814804272			0.1	0.116127181	1	0.94377797	1	0.74563126			1	0.861538
1	0.574200423	0.15	0.110737033	0.5	0.266935876			1	0.522088789	0.2	0.123720756	1	0.917762696			1	0.991425522	0.15	0.171898457	1	0.927989519			1	0.559962817	1	0.962627708	1	0.967176142			1	0.973312148	0.15	0.121700983	0.5	0.431243591			1	0.98180842	0.2	0.146245138	0.1	0.132312148			0.1	0.303297
0.5	0.380785151	0.8	1.038903719	0.99	0.822628739			0.5	0.346226945	0.05	0.062498086	0.2	0.302253421			0.15	0.221430969	1	0.611322796	0.2	0.305621495			0.5	0.387846599	0.15	0.139686944	0.2	0.310743112			0.5	0.55024102	0.8	0.95908914	0.5	0.496353375			0.5	0.555203107	0.05	0.145037821	0.1	0.141343414			0.49	0.474725
0.5	0.518003186	0.02	0.050046708	1	0.840095554			0.5	0.499786548	0.1	0.135373864	0.99	1.205471703			0.2	0.268397184	0.1	0.07332812	0.99	1.218904528			0.5	0.341103072	0.1	0.136597764	0.99	0.97608062			0.2	0.225687833	0.02	0.081451547	0.5	0.477442401			0.2	0.229117195	0.1	0.1466915	0.1	0.129185523			1	0.951648
0.15	0.163855297	0.2	0.10530345	1	0.831424085			0.15	0.148984588	0.5	0.696239472	1	0.947265503			0.2	0.065071633	0.15	0.12930356	1	0.957821082			0.15	0.15715475	1	0.950499291	1	0.97051616			1	0.803185166	0.2	0.119758408	0.2	0.160252748			1	0.788310559	0.5	0.748465531	1	0.949909813			0.15	0.149451
0.1	0.123588494	0.99	1.114419943	0.2	0.132404422			0.1	0.112372204	1	0.746238716	1	1.481600826			1	1.026757358	0.2	0.261992639	1	1.498110617			0.1	0.15505943	0.15	0.137199683	1	0.978613007			0.1	0.117553186	0.99	0.965208129	1	0.931183717			0.1	0.113614923	1	0.809145719	1	0.961492199			0.8	1.07692
0.5	0.549355308	1	1.018683896	0.15	0.215749845			0.5	0.499498495	0.1	0.078600442	1	0.722862848			0.1	0.388346207	0.1	0.044935458	1	0.730917861			0.5	0.544696701	0.5	0.532468336	1	0.823197635			0.5	0.204494421	1	0.495765325	0.1	0.153433335			0.5	0.208891511	0.1	0.1454991	1	0.820344956			0.02	0.0395604
0.15	0.17772063	0.2	0.259707852	0.5	0.39515492			0.15	0.161591571	0.1	0.120393902	1	1.051460107			0.49	0.468176008	1	0.882340508	1	1.060871064			0.15	0.156756036	1	0.962035816	1	0.980263639			0.1	0.114737401	0.2	0.198671327	1	0.961359299			0.1	0.110116845	0.1	0.146432786	0.8	0.834934287			0.1	0.0461758
0.1	0.202075811	0.2	0.090057685	0.15	0.215749845			0.1	0.183736394	1	1.381871104	0.2	0.314594033			1	0.935663395	0.1	0.064840988	0.2	0.31809962			0.1	0.173603503	1	0.936497977	0.2	0.328665953			1	0.960343175	0.2	0.131159715	0.5	0.478744395			1	0.965538062	1	0.960540661	1	0.937588331			0.2	0.127473
0.1	0.137742208	0.1	0.422293331	0.2	0.131572162			0.1	0.125241396	0.1	0.068334798	0.1	0.251775735			0.15	0.114266896	1	0.983882181	0.1	0.254581325			0.1	0.155378922	0.95	0.874392482	0.1	0.240062478			0.5	0.280709685	0.1	0.414252396	0.1	0.1526314			0.5	0.27893921	0.1	0.145265464	1	0.950835525			0.99	1.22198
0.5	0.437894667	1	1.016045878	0.15	0.133659946			0.5	0.416382566	0.1	0.090670221	0.15	0.070534733			0.8	0.968140754	0.5	0.503494103	0.15	0.071320717			0.5	0.326269082	0.5	0.901469078	0.15	0.162630973			0.2	0.169601609	1	0.959521176	1	0.96023069			0.2	0.178087522	0.1	0.145579398	0.2	0.242378692			1	0.878429
0.1	0.082150227	1	0.882068513	0.2	0.285936474			0.1	0.074694672	0.15	0.198191412	0.5	0.371714634			0.02	0.055742233	1	0.338367379	0.5	0.375856728			0.1	0.154585338	0.1	0.13737524	0.5	0.419550023			0.5	0.692625281	1	0.924041488	1	0.961377284			0.5	0.69525907	0.15	0.15611119	1	0.819059724			0.2	0.246154
0.1	0.136499218	0.15	0.129967331	0.05	0.097517321			0.1	0.086658858	0.1	0.056109721	1	0.538473054			0.1	0.041277818	1	1.125859785	1	0.544473373			0.1	0.160083866	0.1	0.138906871	1	0.583123581			0.1	0.140849329	0.15	0.128645466	0.15	0.186949529			0.1	0.145038753	0.1	0.145097706	1	0.955827168			0.2	0.0989011
0.2	0.226272326	0.83	0.818281773	0.3	0.368441586			0.2	0.205736952	1	0.924136751	1	0.906956916			0.2	0.094958169	1	1.045632811	1	1.147105496			0.2	0.16649157	0.5	0.33647553	1	0.98074644			1	0.937613383	0.83	0.87304458	0.1	0.17350545			1	0.939255326	1	0.928997601	0.02	0.135308292			0.1	0.47729
0.95	0.874975984	0.8	0.730342816	0.1	0.147329845			0.95	0.795567425	0.2	0.191655548	0.2	0.240038595			0.99	0.556175384	0.99	0.633825309	0.2	0.242713396			0.95	0.955139655	1	0.961131646	0.2	0.222845001			0.15	0.132384737	0.8	0.762997543	0.15	0.191037737			0.15	0.136701343	0.2	0.151785961	0.99	0.91065096			1	1.06813
0.1	0.135684142	0.5	0.467983797	1	0.483563198			0.1	0.12337011	1	0.922218369	1	0.994217178			1	0.402271726	0.1	0.103686787	1	1.00529595			0.1	0.155134127	1	0.947454216	1	0.973026719			1	0.950350499	0.5	0.456921966	0.2	0.152352038			1	0.953507079	1	0.918497545	0.1	0.151013967			1	0.898901
0.2	0.337216249	0.15	0.141484313	0.15	0.127098338			0.2	0.306612144	1	0.839491447	0.1	0.071047822			0.2	0.238532317	1	1.129177744	0.1	0.071683726			0.2	0.281356126	1	0.95845649	0.1	0.162035504			0.1	0.119261209	0.15	0.13330495	1	0.95987381			0.1	0.105297172	1	0.900480366	0.35	0.359611027			0.15	0.114286
0.95	1.024839406	0.1	0.098243194	1	0.736607202			0.95	0.931829973	0.2	0.208058519	0.5	0.740254158			0.2	0.087553358	0.1	0.112439569	0.5	0.748502966			0.95	0.995067668	0.1	0.137177743	0.5	0.780634823			1	0.964706858	0.1	0.113446297	0.05	0.148263859			1	0.970753213	0.2	0.162888596	1	0.956133444			0.83	0.942857
1	1.063732937	0.8	0.89843742	1	0.714790145			1	0.967193716	0.5	0.425438918	1	0.558819315			0.1	0.330285517	0.5	0.540576495	1	0.565046357			1	0.993412375	0.15	0.14265117	1	0.569781376			0.15	0.11311505	0.8	0.936669554	1	0.961322527			0.15	0.107546567	0.5	0.456988146	0.5	0.409487074			0.8	0.62804
1	1.250372251	0.9	0.828013941	0.85	0.926458397			1	1.136894555	0.5	0.443107099	0.5	0.521860366			1	1.050471696	0.2	0.111549618	0.5	0.527675566			1	0.998374346	0.1	0.135210576	0.5	0.510140432			1	0.928733543	0.9	0.834002677	0.2	0.395009851			1	0.93020765	0.5	0.460553151	1	0.943658451			0.5	0.558242
1	1.291036116	1	1.056494609	0.2	0.187049717			1	1.001002004	1	0.707420196	0.2	0.226399317			1	0.824341377	0.5	0.522829252	0.2	0.228922132			1	0.998718971	0.45	0.151420936	0.2	0.188579482			0.1	0.104819283	1	0.96296377	0.15	0.155071106			0.1	0.097830019	1	0.768616796	1	0.949767155			0.15	0.169231
1	0.486185829	0.5	0.665915597	0.1	0.165748903			1	0.447928091	0.15	0.10570641	1	0.81634642			0.15	0.085381262	0.15	0.150405701	1	0.82544314			1	0.895861212	0.1	0.137430497	1	0.935303609			0.1	0.108137826	0.5	0.603708741	0.15	0.154760924			0.1	0.102200131	0.15	0.145832829	1	0.945936415			0.1	0.120879
1	1.018757743	0.98	1.163609316	1	1.215192253			1	0.926300251	0.1	0.079623486	0.5	0.437406658			0.83	0.418813826	1	1.179295462	0.5	0.442280772			1	0.996037239	0.2	0.172366966	0.5	0.464617916			0.1	0.104814339	0.98	0.957741456	1	0.953086587			0.1	0.097912523	0.1	0.145471634	0.5	0.528422251			0.8	1.00328
0.5	0.564676462	1	1.189890393	0.2	0.211168935			0.5	0.513429176	0.1	0.163455169	1	0.949034714			0.8	0.738085562	0.2	0.233697726	1	0.959610008			0.5	0.559736269	1	0.960396104	1	0.971786878			0.1	0.113266527	1	0.956513559	0.1	0.152284306			0.1	0.107903564	0.1	0.151427945	0.2	0.135554949			0.9	0.824176
1	1.120973646	0.17	0.185498608	0.15	0.118652705			1	1.019239537	0.2	0.16113412	0.2	0.179096808			0.5	0.531634446	1	0.942013117	0.2	0.181092521			1	0.997938138	0.1	0.157003304	0.2	0.172446793			1	0.975662448	0.17	0.149843293	1	0.796754004			1	0.985127667	0.2	0.147746116	1	0.794317932			1	1.03297
0.1	0.085926093	1	1.096572309	1	0.796428517			0.1	0.078127859	0.15	0.143643183	0.5	0.640126118			0.15	0.125442224	0.05	0.070646179	0.5	0.647259178			0.1	0.154578717	1	0.96177311	0.5	0.683567811			0.2	0.15360495	1	0.96591666	0.2	0.155175921			0.2	0.163988995	0.15	0.147158701	1	0.942967207			0.5	0.591209
0.15	0.172299104	0.1	0.175118575	0.5	0.27707794			0.15	0.156662077	0.2	0.127985489	1	1.316523633			0.1	0.094741436	1	1.021572135	1	1.331193933			0.15	0.156764161	0.1	0.136265454	1	0.973943532			0.5	0.441204276	0.1	0.145925462	0.5	0.921764163			0.5	0.445993593	0.2	0.145670642	0.05	0.120675523			0.98	1.18702
0.15	0.171971087	0.98	0.5850056	0.1	0.166684896			0.15	0.156363828	0.5	0.410197034	1	0.84744028			0.8	0.930597908	0.02	0.01471462	1	0.856883486			0.15	0.15968321	1	0.958937792	1	0.927861828			1	0.669287585	0.98	0.513235928	0.9	0.961456952			1	0.670980315	0.5	0.44395778	0.9	0.945798327			1	1.14066
0.1	0.093302248	0.5	1.268707627	1	0.636938754			0.1	0.08483459	0.2	0.17199899	1	0.823888772			0.9	0.719490951	1	0.977192319	1	0.833069539			0.1	0.154633489	0.2	0.139391391	1	0.924688579			0.1	0.109309989	0.5	0.928623549	0.15	0.151540174			0.1	0.103468176	0.2	0.150844941	0.99	0.959368588			0.1	0.0791209
1	1.030203842	1	1.034146097	0.1	0.158775064			1	0.936707559	1	0.452616954	0.5	0.47235302			1	1.024919605	0.19	0.212359611	0.5	0.477616549			1	0.994146191	0.15	0.13935871	0.5	0.48293348			0.2	0.158018568	1	0.957188739	1	0.94636551			0.2	0.168847441	1	0.675604505	1	0.945020666			0.17	0.320879
0.15	0.147493118	0.15	0.132985335	1	0.893067857			0.15	0.081930633	0.15	0.425275827	0.2	0.217198756			0.5	0.763378054	1	0.828593005	0.2	0.219619047			0.15	0.154888416	0.5	0.473309331	0.2	0.232222693			0.1	0.112052534	0.15	0.129988356	0.5	0.86750921			0.1	0.106291473	0.15	0.430712137	1	0.939528842			1	1.33626
0.5	0.450955656	1	1.012165223	1	0.894517163			0.5	0.453907176	0.1	0.078376544	1	0.969593834			0.98	1.816855253	0.49	0.429571543	1	0.980398222			0.5	0.507389362	1	0.919324721	1	0.966186174			1	0.977717794	1	0.956783946	0.2	0.31334424			1	0.986024554	0.1	0.145643561	1	0.951055418			0.1	0.131868
1	1.052170014	1	1.066493153	0.99	0.303236847			1	0.956680188	1	0.848637711	0.5	0.224191275			1	0.948851788	0.1	0.090842802	0.5	0.226689486			1	0.996795564	0.5	0.379047346	0.5	0.203509545			0.05	0.104069178	1	0.963462188	1	0.951141434			0.05	0.097027653	1	0.906044769	0.2	0.158391088			0.1	0.232668
0.2	0.165888704	1	0.867218378	1	1.02601761			0.2	0.150833453	0.1	0.126226068	1	1.1744572			0.1	0.096744025	0.2	0.257462749	1	1.187544424			0.2	0.157121372	0.5	0.168270701	1	0.975301725			1	0.968397999	1	0.914140699	1	0.682729995			1	0.976793685	0.1	0.150222956	0.15	0.13759313			0.98	0.70989
1	1.003490035	0.2	0.237123958	0.3	0.536080355			1	0.912418166	0.05	0.052536815	0.1	0.078793437			0.17	0.126699125	1	1.013655042	0.1	0.079671449			1	0.994481559	0.1	0.137569101	0.1	0.162854683			1	0.928699264	0.2	0.181525961	1	0.960173666			1	0.912491356	0.05	0.144937941	1	0.960107321			0.5	0.942857
0.95	0.872684495	0.5	0.846916126	0.1	0.081238407			0.95	0.7934839	0.2	0.207694244	1	1.082990699			1	1.128760259	0.9	0.724681166	1	1.095058693			0.95	0.946201044	1	0.960167604	1	0.974132123			0.1	0.08731337	0.5	0.542642255	0.5	0.470496413			0.1	0.175053624	0.2	0.170948871	0.5	0.838513309			1	1.07473
0.5	0.70052403	0.1	0.142039348	0.1	0.07717957			0.5	0.636947881	1	0.90292926	0.1	0.084020137			0.1	0.103809112	0.1	0.095363533	0.1	0.084956391			0.5	0.759190817	0.05	0.150124531	0.1	0.16324434			0.5	0.604743531	0.1	0.133208875	0.5	0.399092967			0.5	0.701725969	1	0.922080545	0.5	0.872462326			0.15	0.156044
0.1	0.122399022	0.5	0.594298313	0.05	0.047409987			0.1	0.111290683	0.15	0.112779586	1	1.05766942			0.1	0.145641374	0.5	0.445174989	1	1.069455254			0.1	0.154892703	0.15	0.215230041	1	0.975246873			0.5	0.473734341	0.5	0.52897548	1	0.959837977			0.5	0.453269761	0.15	0.147097732	0.99	0.776276754			1	1.11429
0.1	0.149473181	0.05	0.062544311	0.1	0.111211898			0.1	0.135907723	0.9	0.888888889	1	1.18254794			0.98	0.81519986	0.99	1.070450526	1	1.195725321			0.1	0.156475949	0.15	0.137781727	1	0.970606635			1	0.997000625	0.05	0.073874545	0.1	0.15261463			1	0.989095877	0.9	0.918622653	0.2	0.143102138			1	1.14286
0.1	0.114939571	1	1.29660702	0.2	0.174561263			0.1	0.104508215	0.2	0.072316638	0.2	0.112224534			0.5	0.885137667	0.15	0.225153168	0.2	0.150448863			0.1	0.15489642	0.2	0.239858401	0.2	0.17074283			0.1	0.118342258	1	0.965242196	0.2	0.161807768			0.1	0.176090895	0.2	0.145503873	0.2	0.156139333			0.1	0.114286
0.5	0.36993167	0.2	0.18460608	0.1	0.072135795			0.5	0.336358473	0.5	0.395991951	1	0.765701955			1	1.095796233	0.15	0.350285243	1	0.774234333			0.5	0.354351587	0.1	0.140348895	1	0.883664233			0.1	0.113391599	0.2	0.151834686	1	0.961272798			0.1	0.177397703	0.5	0.434514887	0.5	0.403944128			1	0.931868
1	1.064550166	1	0.929909265	0.2	0.180470266			1	0.967936777	0.05	0.09366923	0.5	0.445703012			0.15	0.11026119	0.15	0.134789784	0.5	0.450669574			1	0.997122259	0.8	0.943874499	0.5	0.468622675			0.15	0.147958763	1	0.945805524	0.5	0.89548353			0.15	0.179967509	0.05	0.145599555	1	0.935068473			0.2	0.259341
1	0.938441365	0.15	0.128639512	0.5	0.4821971			1	0.853272997	1	0.988758536	1	1.221472816			1	1.082046106	1	1.470957101	1	1.235083945			1	0.98681745	1	0.860386592	1	0.976891214			0.15	0.157506719	0.15	0.136245669	0.1	0.152455539			0.15	0.176831709	1	0.94170157	1	0.72050275			0.15	0.164092
1	1.156835545	0.5	0.80427569	0.15	0.128218784			1	1.051846785	0.1	0.16449348	0.5	0.191974783			1	0.942389619	0.02	0.03264774	0.5	0.194113998			1	0.997870692	0.5	0.455403151	0.5	0.176366266			0.05	0.082928887	0.5	0.8042888	0.1	0.23013511			0.05	0.174603244	0.1	0.149371378	0.99	0.771249064			0.5	0.571429
0.1	0.146039547	0.15	0.103107094	1	0.863966867			0.1	0.132785709	1	0.904260675	1	0.860176903			0.1	0.093275388	1	0.838813842	1	0.869762035			0.1	0.155726419	0.1	0.140884674	1	0.922787119			0.5	0.482601239	0.15	0.115675764	0.5	0.505983585			0.5	0.509292353	1	0.919219258	0.05	0.130617243			0.1	0.195604
0.15	0.182833759	1	0.980954415	0.2	0.108362583			0.15	0.166240657	1	0.810550666	1	0.545834885			1	0.919622092	0.1	0.223893141	1	0.551917238			0.15	0.159714964	1	0.569939673	1	0.60461728			0.1	0.085719199	1	0.955046718	0.1	0.153814277			0.1	0.175045804	1	0.883668295	0.5	0.670952093			0.1	0.151648
0.1	0.049885678	1	0.445346738	0.5	0.323946565			0.1	0.045358297	0.1	0.105954446	1	1.316523633			0.2	0.211162489	0.99	0.984460764	1	1.331193933			0.1	0.154266116	0.15	0.137786791	1	0.973835623			0.1	0.139321981	1	0.841556868	1	0.890557227			0.1	0.181554433	0.1	0.145824465	1	0.928630434			0.5	0.694505
0.15	0.193382957	1	1.016598935	0.5	0.415029186			0.15	0.175832462	1	1.147442327	1	0.820799285			0.15	0.112691875	0.1	0.120103193	1	0.829945624			0.15	0.159315143	0.15	0.1374441	1	0.938708377			0.8	0.948055334	1	0.960348537	0.1	0.479580898			0.8	0.903125837	1	0.950146138	0.2	0.169553448			0.05	0.0457927
0.45	0.349930772	0.1	0.094326139	1	0.840095554			0.45	0.318172759	1	1.04368784	0.05	0.087756729			0.5	0.474500688	1	0.947899191	0.05	0.088734621			0.45	0.322974166	1	0.549817281	0.05	0.163335066			0.1	0.119661669	0.1	0.112617326	0.1	0.151496784			0.1	0.176254156	1	0.947912128	0.15	0.130098173			0.1	0.0505495
0.1	0.157328313	0.1	0.087900318	0.2	0.093634332			0.1	0.143049961	0.05	0.079308167	0.2	0.177588677			0.1	0.136580082	1	0.972915004	0.2	0.179567585			0.1	0.155632976	1	0.961215743	0.2	0.175000869			0.15	0.120987162	0.1	0.107406987	0.1	0.152530215			0.15	0.175465811	0.05	0.145366456	1	0.950580827			1	1.14505
0.2	0.237603125	1	1.011484626	1	1.311170247			0.2	0.216039423	0.2	0.264794383	1	0.860817578			0.1	0.117438633	0.15	0.181762105	1	0.87040985			0.2	0.181298845	0.1	0.135247676	1	0.945388509			0.1	0.099112313	1	0.95879572	0.2	0.161357749			0.1	0.175377624	0.2	0.219042454	0.5	0.518038156			0.2	0.189011
1	1.060219116	0.8	0.760648633	1	0.861082811			1	0.963998792	1	0.878399906	0.5	0.678225152			0.5	0.51018653	0.1	0.064600622	0.5	0.685782758			1	0.99687521	0.1	0.137545628	0.5	0.765827035			0.2	0.1275977	0.8	0.81513018	0.5	0.932310432			0.2	0.178640162	1	0.911027206	0.5	0.379415681			1	1.02418
0.1	0.135684142	0.15	0.129684192	0.2	0.160444213			0.1	0.12337011	1	0.761522663	0.2	0.241988372			0.05	0.023855543	0.5	0.531926274	0.2	0.244684899			0.1	0.156447128	1	0.96312802	0.2	0.228943542			0.15	0.144692728	0.15	0.127508102	0.5	0.33174565			0.15	0.177329094	1	0.805929217	0.19	0.142780478			0.15	0.152944
1	1.127910086	1	0.967218629	0.5	0.40826556			1	1.02554646	0.15	0.102457662	1	1.360544218			0.1	0.0610621	0.5	0.426242424	1	1.375705049			1	0.997916589	0.05	0.135756917	1	0.976480215			0.05	0.086391134	1	0.953343876	1	0.954451346			0.05	0.175044739	0.15	0.145679851	0.15	0.141387572			0.5	0.725275
0.15	0.187735481	0.1	0.176530824	0.2	0.230646628			0.15	0.170697523	0.2	0.189974726	1	0.426844443			1	0.986418826	1	1.0453292	1	0.431600861			0.15	0.160582215	0.15	0.161365133	1	0.457707282			0.5	0.156422939	0.1	0.146503535	1	0.458846637			0.5	0.185510294	0.2	0.151461614	0.9	0.942542519			0.15	0.136264
1	1.02071724	0.1	0.170478945	0.1	0.087120332			1	0.928081914	0.5	0.39852892	0.1	0.156738437			0.2	0.226426899	0.2	0.180340827	0.1	0.158485006			1	0.995967365	0.1	0.450880913	0.1	0.17099603			0.1	0.134109398	0.1	0.143021999	0.49	0.446020328			0.1	0.178075002	0.5	0.392201014	0.19	0.186483626			1	1.01099
0.2	0.152475223	1	0.765096052	0.5	0.369057617			0.2	0.138637314	0.15	0.203070751	0.15	0.126515016			1	1.028969723	1	0.911280298	0.15	0.127924799			0.2	0.155938315	1	0.950463176	0.15	0.164841372			0.15	0.148191962	1	0.813292456	0.3	0.365322287			0.15	0.177461339	0.15	0.154468299	1	0.924603185			1	1.04525
0.15	0.149948665	0.5	0.321126054	1	0.887864432			0.15	0.136340055	0.2	0.114412019	0.19	0.205402771			0.15	0.10525869	1	0.91097349	0.19	0.207691618			0.15	0.157243997	0.2	0.159792774	0.19	0.183108398			1	0.992060735	0.5	0.30601832	0.5	0.396234751			1	0.941928023	0.2	0.146569861	0.1	0.139513051			1	1.04396
0.5	0.500347415	0.1	0.151003717	0.05	0.075566947			0.5	0.454938321	0.5	0.434303509	0.2	0.357133826			0.5	0.779430001	0.1	0.09764744	0.2	0.361113444			0.5	0.512687298	1	0.959060715	0.2	0.380597671			0.01	0.065767389	0.1	0.137144007	1	0.957319027			0.01	0.173708644	0.5	0.461568755	1	0.506197496			0.1	0.0703297
1	1.123429578	0.2	0.268051357	0.2	0.134262872			1	1.021472581	0.5	0.576841636	0.5	0.451001643			0.15	0.105534925	1	1.186350758	0.5	0.457658075			1	0.992546601	0.5	0.463492591	0.5	0.602706305			0.5	0.439315489	0.2	0.208955844	0.1	0.151498407			0.5	0.272538662	0.5	0.582250481	0.15	0.135000453			0.1	0.0945055
0.5	0.454258488	1	1.006050825	0.1	0.054523725			0.5	0.4130322	0.1	0.093029874	0.1	0.107494894			1	1.047042502	0.1	0.106268427	0.1	0.108692732			0.5	0.45103195	0.85	0.957166909	0.1	0.164069333			1	0.90470715	1	0.955030445	0.5	0.488925848			1	0.883061399	0.1	0.145664227	0.1	0.133464446			0.1	0.103297
0.5	0.290565764	0.8	1.130196312	1	1.28981239			0.5	0.26419543	0.5	0.437317725	1	1.000547655			1	0.950842195	0.15	0.113862867	1	1.011696969			0.5	0.2177485	0.1	0.137141596	1	0.968645376			0.15	0.133378633	0.8	0.952750896	1	0.624197982			0.15	0.176730193	0.5	0.459626144	0.2	0.143936489			1	1.06593
0.1	0.127029934	0.01	0.037472607	1	0.580445769			0.1	0.115501316	0.1	0.162859915	0.1	0.077635774			1	1.040607614	0.2	0.123131259	0.1	0.078500886			0.1	0.155214265	1	0.95912667	0.1	0.162968784			0.15	0.134717753	0.01	0.072464922	0.99	0.960910184			0.15	0.176457252	0.1	0.148987346	0.8	0.872231663			0.1	0.101099
1	1.022737768	0.1	0.115443431	1	1.015380702			1	0.846935792	1	0.931225707	1	1.046318332			0.1	0.06609174	0.49	0.435887224	1	1.057977678			1	0.986450333	0.1	0.137014037	1	0.971030326			0.18	0.132365738	0.1	0.118034719	1	0.961270273			0.18	0.176605203	1	0.932088897	1	0.950959393			0.1	0.0769231
0.1	0.147503318	0.1	0.089976884	1	0.965008976			0.1	0.134116636	0.5	0.375190206	1	0.846698995			0.1	0.077593866	1	1.139257266	1	0.856133941			0.1	0.155630163	0.5	0.476780344	1	0.948837648			0.2	0.201672402	0.1	0.123851932	0.9	0.870974477			0.2	0.322425489	0.5	0.404227266	0.75	0.369201252			0.8	0.716484
0.05	0.117050306	0.99	0.930906574	1	1.123170042			0.05	0.10642739	1	1.106561602	0.5	0.362525285			0.1	0.090786176	1	0.790234791	0.5	0.366564981			0.05	0.156629992	1	0.950337335	0.5	0.410650904			1	0.932031478	0.99	0.888167067	0.5	0.484470077			1	0.898299482	1	0.953005043	0.2	0.147731975			0.15	0.138462
0.15	0.245996453	1	1.054002093	0.5	0.557248167			0.15	0.223671013	0.2	0.222299297	0.05	0.024963838			1	1.055672377	0.05	0.063948353	0.05	0.025242015			0.15	0.188349341	0.1	0.136436958	0.05	0.157490816			1	0.964047712	1	0.961898948	1	0.952904866			1	0.910302471	0.2	0.177138522	0.15	0.132421104			1	1.02637
0.1	0.159226404	1	1.404538637	0.1	0.095077693			0.1	0.144775791	0.15	0.243678404	0.2	0.092359566			0.1	0.095529892	1	1.305938016	0.2	0.093388748			0.1	0.159776708	1	0.954420367	0.2	0.16401706			1	0.981652649	1	0.970778916	1	0.943513783			1	0.925783442	0.15	0.18716481	1	0.949892961			0.1	0.169231
0.15	0.160864126	0.1	0.081384825	0.1	0.160669354			0.15	0.146264882	1	0.8169886	0.2	0.096990392			0.1	0.058323824	0.15	0.10178423	0.2	0.098071176			0.15	0.156540624	0.5	0.511233254	0.2	0.164187997			0.1	0.109381983	0.1	0.103302356	1	0.955380719			0.1	0.175595518	1	0.875319479	0.5	0.239822448			0.1	0.126911
0.2	0.231568187	0.15	0.122998792	0.5	0.530896935			0.2	0.210552186	1	1.256003304	0.2	0.130642509			0.8	0.664514999	1	0.781480917	0.2	0.132098286			0.2	0.172614528	0.5	0.21852982	0.2	0.166085973			0.1	0.120800352	0.15	0.128611188	0.2	0.327827464			0.1	0.175937881	1	0.962894234	0.99	0.883377849			1	0.958242
0.1	0.137712776	0.1	0.122129102	1	0.78018334			0.1	0.132869825	0.2	0.142745388	1	0.381275106			0.15	0.115177391	0.05	0.069247901	1	0.619625826			0.1	0.157368595	0.1	0.13690922	1	0.591009659			0.99	0.994183948	0.1	0.124331737	0.99	0.960902106			0.99	0.951606186	0.2	0.146985492	1	0.905470081			0.5	0.375824
0.8	0.910858351	0.2	0.320015365	0.1	0.179932061			0.8	0.828193283	0.19	0.1659995	1	0.898975438			1	1.019111434	0.2	0.193786133	1	0.908992911			0.8	0.984469039	0.15	0.137056943	1	0.948559041			0.1	0.135486769	0.2	0.290336247	1	0.957532994			0.1	0.176748346	0.19	0.148762479	1	0.896323326			0.1	0.171429
1	0.53030917	0.2	0.258045376	0.2	0.310288812			1	0.978630399	0.1	0.135274975	1	0.979851177			0.1	0.131493573	0.49	0.447582928	1	0.990769865			1	0.90199139	1	0.960812866	1	0.969466912			0.5	0.479691801	0.2	0.1942824	1	0.963428551			0.5	0.49255842	0.1	0.146944305	0.2	0.140913819			0.2	0.296703
0.05	0.053569641	0.1	0.086479679	0.15	0.118432064			0.05	0.048707922	1	1.067201605	0.2	0.154960192			0.1	0.124332119	0.5	0.495564078	0.2	0.156686946			0.05	0.154380697	1	0.960586504	0.2	0.167478959			0.15	0.147888691	0.1	0.096109249	1	0.82608122			0.15	0.180500625	1	0.944699193	0.15	0.18860528			0.2	0.347253
0.5	0.420485786	0.2	0.196474515	1	0.989788381			0.5	0.382324544	1	0.755046414	0.5	0.385802695			1	0.946901673	0.2	0.245323928	0.5	0.390101776			0.5	0.440432486	0.2	0.140592948	0.5	0.424689226			0.5	0.552351028	0.2	0.155909036	1	0.961940037			0.5	0.658338205	1	0.831187812	0.5	0.387127564			1	1.03516
0.1	0.136769893	0.2	0.188986079	1	1.523579598			0.1	0.124357324	1	1.018101002	0.1	0.064904643			0.5	0.333171559	0.2	0.157329766	0.1	0.065627889			0.1	0.156184825	0.9	0.939705633	0.1	0.162359476			0.15	0.160680978	0.2	0.150241566	0.2	0.343141981			0.15	0.179709879	1	0.944911004	0.15	0.190913023			0.8	1.09636
1	0.685763004	0.1	0.114664467	0.5	0.353385129			1	0.623526493	0.5	0.551225817	0.2	0.223707364			0.1	0.125832481	0.15	0.103804514	0.2	0.226200182			1	0.743737589	1	0.964728607	0.2	0.192707491			0.9	0.993133454	0.1	0.121100154	0.1	0.234709052			0.9	0.954137969	0.5	0.526210457	0.2	0.142676817			0.01	0.032967
0.15	0.127125429	0.02	0.028562391	0.15	0.233441633			0.15	0.115588144	0.99	0.817969059	0.85	0.961885887			0.2	0.31933142	1	0.899425643	0.85	0.972604384			0.15	0.155113769	1	0.896478464	0.85	0.970034795			0.15	0.112323608	0.02	0.067495376	0.15	0.150188395			0.15	0.175808943	0.99	0.871199849	0.15	0.147688651			0.1	0.141241
0.15	0.152500043	1	0.835424501	1	1.303304641			0.15	0.138659882	0.5	0.45610815	0.5	0.609554924			0.2	0.362273954	0.1	0.065737212	0.5	0.616347324			0.15	0.155349362	0.5	0.637560805	0.5	0.59381769			0.05	0.064410324	1	0.951275871	0.5	0.435113898			0.05	0.174562006	0.5	0.473983268	0.2	0.198887368			0.1	0.10989
1	0.690309927	1	1.011224547	1	0.85925746			1	0.62766076	1	0.85524498	1	1.065017488			1	0.923464924	0.1	0.302106354	1	1.076885203			1	0.721253681	0.1	0.137478259	1	0.975920561			0.1	0.093203838	1	0.950519828	1	0.569366877			0.1	0.175197986	1	0.894760489	0.05	0.132032102			0.99	0.962538
1	1.299320299	0.5	0.567950017	0.15	0.188136548			1	1.181400316	0.15	0.067859833	0.2	0.173309043			0.8	1.816855253	1	0.461678588	0.2	0.175240262			1	0.998332214	0.9	0.954393176	0.2	0.174507009			0.1	0.101773747	0.5	0.499062834	1	0.953454893			0.1	0.175443742	0.15	0.14471573	0.3	0.361435327			1	1.12747
0.1	0.075205902	0.15	0.193225344	0.5	0.367166734			0.1	0.06838058	0.5	0.669733596	0.1	0.156196914			0.01	0.03758033	1	0.70584853	0.1	0.157937449			0.1	0.154478623	0.15	0.137107198	0.1	0.167068425			0.15	0.144703101	0.15	0.171762872	0.2	0.214162247			0.15	0.177402283	0.5	0.69719624	0.1	0.150324424			1	1.30549
0.1	0.148464227	0.99	1.002415237	0.1	0.093434439			0.1	0.134990337	0.5	0.575273559	0.1	0.098253946			0.1	0.117261167	0.1	0.07902255	0.1	0.09934881			0.1	0.15609612	0.1	0.138855158	0.1	0.16361638			0.89	0.971617702	0.99	0.957660091	1	0.959148725			0.89	0.914977568	0.5	0.565169304	1	0.470005767			0.1	0.116484
1	1.188424224	1	0.941578297	1	1.099659123			1	1.080568629	1	0.964740749	0.5	0.572513747			0.1	0.097008231	0.45	0.384924479	0.5	0.578893388			1	0.998340026	0.15	0.137518246	0.5	0.635430686			0.1	0.103278514	1	0.948604605	0.1	0.150339373			0.1	0.175171842	1	0.939074538	0.15	0.139848646			0.15	0.233472
0.05	0.039290548	0.2	0.198950284	1	0.257597349			0.05	0.035724729	0.5	0.61542611	0.2	0.249908074			0.99	0.953398147	0.2	0.208369215	0.2	0.252692852			0.05	0.15418174	0.1	0.136734621	0.2	0.22129643			0.1	0.097342631	0.2	0.155515547	0.5	0.777721688			0.1	0.175351627	0.5	0.6128968	1	0.839298254			0.1	0.112088
0.15	0.207912441	0.02	0.01905438	0.19	0.320997528			0.15	0.18904332	0.2	0.120931043	0.5	0.381215676			1	0.932190627	1	0.348968963	0.5	0.385463643			0.15	0.164334227	1	0.831741061	0.5	0.424324273			0.15	0.154885095	0.02	0.057754194	1	0.545754889			0.15	0.178531192	0.2	0.146113023	1	0.809228613			0.2	0.257143
0.1	0.474572954	0.1	0.09447677	1	1.160849783			0.1	0.538848094	0.5	0.383435521	1	1.083352097			1	1.106272822	1	0.944772214	1	1.095424118			0.1	0.420922001	0.5	0.458759151	1	0.972141405			0.1	0.088034855	0.1	0.119739468	0.5	0.487262895			0.1	0.175101901	0.5	0.414263004	0.85	0.890112073			0.2	0.254945
1	1.024013422	0.1	0.062423086	0.99	0.694187498			1	0.931078951	1	0.879489875	0.2	0.186930454			0.1	0.08716832	0.5	0.397551302	0.2	0.189013459			1	0.996080698	0.5	0.447920421	0.2	0.172034518			0.5	0.580542872	0.1	0.090957225	0.2	0.172486608			0.5	0.722231562	1	0.917686603	0.2	0.163640525			0.1	0.0797582
0.2	0.246218261	0.5	0.69199759	1	0.409247463			0.2	0.22387269	1	1.069205118	1	1.213015771			0.15	0.095186572	0.15	0.123450252	1	1.226532662			0.2	0.174592132	1	0.961080056	1	0.972717695			1	0.994049628	0.5	0.652345236	1	0.937053222			1	0.953369276	1	0.696994731	0.1	0.162526711			0.1	0.107692
1	1.063522858	0.15	0.207149795	0.15	0.131572162			1	0.967002703	0.2	0.156698073	1	1.119015345			0.1	0.091879968	1	0.854983313	1	1.131484769			1	0.996758463	0.2	0.137399405	1	0.972461145			0.15	0.145402801	0.15	0.151770081	0.5	0.460340394			0.15	0.182258622	0.2	0.148001431	1	0.959416997			0.2	0.250549
0.5	0.573947224	1	0.639186943	1	1.008228496			0.5	0.521858569	0.1	0.049010154	0.05	0.036222163			0.2	0.304281467	0.5	0.560154087	0.05	0.036625794			0.5	0.566391741	0.05	0.135813594	0.05	0.159876977			0.5	0.486308695	1	0.668575254	1	0.958118755			0.5	0.487437845	0.1	0.144878461	0.2	0.186842146			0.2	0.27033
0.05	0.042364384	0.1	0.091183181	0.15	0.157246265			0.05	0.038519599	1	0.729345933	1	1.097226719			0.2	0.318015062	1	0.906918512	1	1.109453348			0.05	0.15423704	0.1	0.137669155	1	0.976964336			0.2	0.165257288	0.1	0.112640275	0.2	0.159130486			0.2	0.180998864	1	0.796272137	0.15	0.138108283			0.05	0.0747253
0.85	1.033032363	0.15	0.135197228	0.1	0.102070863			0.85	0.939279377	1	1.035974251	0.5	0.363170174			0.1	0.059560594	1	0.643358857	0.5	0.367217056			0.85	0.993463765	0.5	0.784969712	0.5	0.405128555			1	0.985858614	0.15	0.130548301	0.5	0.670040169			1	0.930712765	1	0.948279274	1	0.885350731			0.1	0.103297
0.1	0.098650724	0.2	0.273934287	1	1.221468965			0.1	0.089697664	1	0.920643208	0.5	0.411531913			0.1	0.096813959	1	0.686796641	0.5	0.4161177			0.1	0.154698936	1	0.86115134	0.5	0.449300504			0.15	0.118409658	0.2	0.213258768	1	0.959541411			0.15	0.175923482	1	0.927795721	0.5	0.250939013			0.02	0.0307692
1	0.996345712	0.1	0.04698362	0.5	0.36422574			1	0.905922228	0.1	0.192242043	1	1.050399188			0.2	0.298722838	0.15	0.212771922	1	1.062104007			1	0.994905579	0.1	0.136571984	1	0.958811825			0.1	0.094408359	0.1	0.084821284	1	0.926415885			0.1	0.174994886	0.1	0.154932193	0.1	0.155032614			1	1.23077
0.1	0.095466112	1	0.922557666	0.1	0.138411455			0.1	0.086802073	0.5	0.648726006	1	0.996640716			0.2	0.321450295	1	1.050302453	1	1.007746493			0.1	0.154668497	0.1	0.137423609	1	0.974059981			1	0.965717346	1	0.943784472	1	0.926355915			1	0.911699309	0.5	0.651017853	1	0.706284003			1	1.0989
0.5	0.520470538	0.1	0.067796445	0.15	0.119360594			0.5	0.473235167	0.9	1.139905319	0.1	0.103287447			0.05	0.073731312	1	1.112928883	0.1	0.104438401			0.5	0.522387847	1	0.963643542	0.1	0.164751485			0.15	0.126509431	0.1	0.1024096	0.5	0.469955429			0.15	0.175886668	0.9	0.966365303	0.1	0.156044537			0.5	0.454945
1	1.000632943	1	0.4155288	0.5	0.308926018			1	0.90982037	0.1	0.080754209	1	1.142202117			0.1	0.088504356	1	0.990573225	1	1.154929916			1	0.992581412	0.1	0.136224532	1	0.931823954			0.2	0.160267717	1	0.848849434	0.2	0.224929756			0.2	0.18037609	0.1	0.145301924	1	0.815303524			0.15	0.176629
0.1	0.109195868	0.5	0.800675265	1	1.111339471			0.1	0.099285783	0.1	0.112987611	0.15	0.483276847			0.02	0.034132266	0.1	0.116994208	0.15	0.488662103			0.1	0.154720438	0.1	0.136684311	0.15	0.549355919			0.2	0.093991288	0.5	0.477222031	1	0.955161935			0.2	0.175186513	0.1	0.146156723	1	0.932514724			0.99	1.03736
1	1.059589483	1	0.645313632	1	0.455178716			1	0.963426302	0.1	0.240479013	1	0.859502623			1	1.017565438	0.1	0.076933785	1	0.869080242			1	0.996573606	0.15	0.144031232	1	0.957002592			1	0.791858219	1	0.829484596	0.5	0.19104217			1	0.845935052	0.1	0.198451729	0.99	0.544666688			1	0.975824
0.1	0.133691602	1	1.177176573	0.1	0.079713112			0.1	0.128990064	0.15	0.161514246	0.1	0.310822578			1	0.92265961	0.15	0.211719548	0.1	0.314286139			0.1	0.1570789	0.1	0.136100825	0.1	0.329520878			0.1	0.157973173	1	0.960702897	1	0.960570357			0.1	0.203170848	0.15	0.148108562	1	0.957190102			0.2	0.248352
0.5	0.588197671	1	1.093292846	1	1.046575553			0.5	0.534815715	0.1	0.405125691	0.1	0.176141311			0.5	0.46070727	0.1	0.120804935	0.1	0.17810409			0.5	0.583161373	1	0.958060435	0.1	0.184584279			0.49	0.458387932	1	0.964170818	0.1	0.150559824			0.49	0.325228473	0.1	0.432079544	0.3	0.526371502			0.02	0.0217516
0.5	0.401318664	0.99	1.131128383	0.15	0.186942064			0.5	0.352255175	0.15	0.131867097	0.1	0.435436772			0.15	0.110883159	0.1	0.135560088	0.1	0.440288936			0.5	0.221727807	0.2	0.140375994	0.1	0.462719191			1	0.924587892	0.99	0.723038336	1	0.959707905			1	0.894510081	0.15	0.14651431	0.1	0.12767039			0.1	0.16044
0.15	0.16326222	0.1	0.108412839	0.1	0.163566502			0.15	0.148445336	0.15	0.236965231	1	1.203610832			0.99	1.016838883	0.1	0.085955371	1	1.217022922			0.15	0.160027271	1	0.953713534	1	0.977904824			0.15	0.125166533	0.1	0.1173004	0.1	0.151261895			0.15	0.176441073	0.15	0.173768618	0.1	0.128224762			0.1	0.0857143
0.05	0.051303457	1	1.09253577	0.5	0.723111024			0.05	0.046647405	0.1	0.082616045	0.05	0.058751263			1	0.971860098	0.99	0.749188675	0.05	0.05940594			0.05	0.15430805	1	0.949950036	0.05	0.162267536			0.8	0.987731227	1	0.95362727	1	0.960712832			0.8	0.942950358	0.1	0.146362872	0.05	0.118082045			0.15	0.103297
0.1	0.101481566	0.1	0.117564574	0.5	0.324381108			0.1	0.092271593	0.5	0.291401254	1	1.314618896			0.2	0.279245578	0.2	0.202140893	1	1.329267972			0.1	0.15475418	0.2	0.151291743	1	0.978300751			0.02	0.080001994	0.1	0.122260927	1	0.957040948			0.02	0.174923224	0.5	0.246895368	0.1	0.13717226			0.5	0.727473
0.15	0.138993512	0.5	0.565216018	1	1.032263688			0.15	0.126379137	0.15	0.100536872	1	0.947979201			0.02	0.02036441	1	0.891525527	1	0.958542733			0.15	0.155405997	0.5	0.468786152	1	0.962782721			0.1	0.087536577	0.5	0.497352535	0.2	0.153915963			0.1	0.174602624	0.15	0.14498938	0.2	0.160139336			0.15	0.181872
1	1.071887306	0.2	0.116634059	0.5	0.987981249			1	0.974608035	0.1	0.107838628	0.2	0.17467964			0.1	0.119042568	0.1	0.090047951	0.2	0.176626132			1	0.996868043	0.5	0.46999112	0.2	0.177885595			0.2	0.113529045	0.2	0.122552111	1	0.894937739			0.2	0.175924013	0.1	0.152116638	0.1	0.126614017			1	0.668132
1	1.082592558	0.5	0.914876754	0.05	0.055584189			1	0.98434173	0.2	0.1324107	1	0.937662059			0.1	0.073026836	1	1.020577927	1	0.948110625			1	0.997128499	1	0.809630632	1	0.969006506			0.99	0.996024265	0.5	0.51368276	0.5	0.462205888			0.99	0.686339777	0.2	0.146563044	0.2	0.161029271			0.1	0.18022
0.2	0.173585742	0.15	0.157261206	0.2	0.2318214			0.2	0.083614697	1	0.900937045	0.1	0.206622268			0.15	0.075222091	0.15	0.169747727	0.1	0.208924703			0.2	0.159485091	0.15	0.137000436	0.1	0.205129526			1	0.405848183	0.15	0.140707561	1	0.96172018			1	0.37550974	1	0.920001877	0.5	0.46875854			0.15	0.158242
0.9	1.106516472	1	1.015046983	0.2	0.250697208			0.9	1.006094425	1	0.7183289	0.5	0.557815905			0.5	0.875993901	0.2	0.209932704	0.5	0.564031765			0.9	0.997150625	0.1	0.136479527	0.5	0.555246509			0.2	0.170604271	1	0.933650892	0.5	0.162526693			0.2	0.181899372	1	0.782590442	0.15	0.139613722			0.2	0.265934
0.15	0.096950887	0.2	0.244349689	0.2	0.200199137			0.15	0.088152097	0.1	0.095445758	1	1.030631702			0.15	0.211446568	0.15	0.127041323	1	1.042116249			0.15	0.154873892	0.1	0.140301025	1	0.963758999			0.2	0.122828271	0.2	0.184280868	1	0.921228829			0.2	0.175372236	0.1	0.145632489	1	0.918738288			0.1	0.0615385
1	1.092529651	1	0.984950157	1	1.125603836			1	0.89496819	0.2	0.130229197	0.5	0.651748117			1	0.691731473	1	0.310027228	0.5	0.65541608			1	0.998490556	0.2	0.138355973	0.5	0.344653994			0.1	0.431040843	1	0.954913255	1	0.595428742			0.1	0.248038016	0.2	0.147679697	0.2	0.136857398			1	1.01978
1	1.195470271	0.05	0.094967594	0.2	0.256230228			1	1.086975211	0.1	0.053080162	0.1	0.079970036			0.1	0.13995967	0.1	0.075919419	0.1	0.080861159			1	0.992579124	0.15	0.13788918	0.1	0.163188597			1	0.983446208	0.05	0.096314568	1	0.959572979			1	0.927436225	0.1	0.144506366	0.5	0.308712452			0.1	0.101099
0.5	0.618300502	1	1.068135482	0.49	0.307547715			0.5	0.56218656	1	0.901370779	0.1	0.172641118			0.15	0.117748124	0.1	0.153396966	0.1	0.175189166			0.5	0.634909263	0.2	0.137608554	0.1	0.20921465			1	0.924507318	1	0.963634614	1	0.939106551			1	0.876410356	1	0.923466219	0.5	0.431633169			1	1.12921
0.1	0.098733123	0.02	0.015385313	0.2	0.263070814			0.1	0.089772586	1	0.971060647	1	0.953929658			0.2	0.295415405	0.15	0.091858066	1	0.964559497			0.1	0.154747321	0.5	0.465968322	1	0.971006065			0.15	0.100668353	0.02	0.05497169	0.05	0.151359986			0.15	0.175401034	1	0.938703345	1	0.906204792			0.5	0.540578
0.9	1.079029499	1	1.021732831	1	1.056046615			0.9	0.981102036	0.1	0.115566211	1	0.587562959			0.1	0.048492337	0.1	0.08617026	1	0.954872683			0.9	0.997128913	0.2	0.139939992	1	0.967750458			0.83	0.911749069	1	0.959221072	0.2	0.16100471			0.83	0.455998611	0.1	0.146101733	0.2	0.161961279			1	0.567033
0.15	0.109785948	0.19	0.222038981	1	1.002820577			0.15	0.09982231	0.5	0.411927654	1	0.911422807			1	1.02783344	1	0.437111193	1	0.921578984			0.15	0.154968691	1	0.879861106	1	0.965568087			0.8	0.635289746	0.19	0.168974479	1	0.942020356			0.8	0.754793141	0.5	0.445941218	1	0.927406778			1	1.18681
0.1	0.142250351	1	0.866360347	1	0.862633379			0.1	0.129340402	0.5	0.432552948	0.1	0.137340723			0.1	0.081681382	1	0.992970785	0.1	0.138569973			0.1	0.155408981	0.15	0.447481616	0.1	0.163857503			0.5	0.475727691	1	0.896250352	0.5	0.765751487			0.5	0.456943776	0.5	0.290197841	1	0.922217395			1	1.05495
0.15	0.149367921	0.49	0.449151451	0.1	0.079659689			0.15	0.135812016	0.1	0.136632119	0.15	0.216939022			1	0.991686803	0.1	0.083449689	0.15	0.21935642			0.15	0.155781563	0.1	0.136669811	0.15	0.183766338			0.15	0.133646507	0.49	0.448084989	0.2	0.221714275			0.15	0.176415998	0.1	0.147815634	0.2	0.150902247			0.99	1.1376
0.1	0.131844157	0.1	0.115470007	0.19	0.272375402			0.1	0.119878623	0.95	0.850869752	0.75	0.791944996			0.5	0.463915877	1	1.038120156	0.75	0.800769806			0.1	0.155092948	1	0.951710571	0.75	0.897198755			0.1	0.110517944	0.1	0.108171269	1	0.961353739			0.1	0.175587859	0.95	0.911379413	0.5	0.402573727			0.1	0.107692
1	0.547247928	0.2	0.269197923	0.5	0.376098965			1	0.504185242	0.1	0.30833586	0.5	0.545688355			1	0.341701743	1	0.917028613	0.5	0.551769075			1	0.891988679	0.1	0.140209305	0.5	0.519929576			0.8	0.989935282	0.2	0.207805399	1	0.457740941			0.8	0.940969979	0.1	0.2746437	0.2	0.201127883			0.1	0.0747253
0.5	0.43410364	1	1.059857528	1	1.070657505			0.5	0.394706508	0.5	0.439922943	0.2	0.185690197			1	1.008947082	0.8	0.780793559	0.2	0.187759382			0.5	0.471130317	0.05	0.135740017	0.2	0.172120217			0.9	0.699676099	1	0.96214797	0.1	0.157958817			0.9	0.692939983	0.5	0.466105963	0.1	0.13082186			1	1.50549
0.5	0.408673616	0.9	0.757712197	0.1	0.135923498			0.5	0.371584389	0.2	0.256166349	0.2	0.242702344			1	1.062883225	1	1.025432577	0.2	0.245406827			0.5	0.42654908	0.2	0.161558969	0.2	0.221324715			1	0.97740922	0.9	0.814095054	0.15	0.153191625			1	0.920620706	0.2	0.21291174	0.5	0.364113792			0.1	0.114548
1	0.991682737	0.1	0.087647536	0.2	0.260854185			1	0.983198115	0.15	0.155993404	0.5	0.453533979			0.99	0.486111906	0.2	0.111858341	0.5	0.458587804			1	0.997104217	1	0.955852656	0.5	0.471311771			0.5	0.506512938	0.1	0.114486213	0.19	0.168639064			0.5	0.613788639	0.15	0.148887239	1	0.932413154			0.5	0.562637
0.2	0.117698439	0.5	0.465466104	0.1	0.274354626			0.2	0.107016702	0.2	0.145270357	0.02	0.04327369			0.1	0.086009254	1	1.148845886	0.02	0.043755898			0.2	0.154784242	0.15	0.137796777	0.02	0.16127386			0.98	0.998860979	0.5	0.4561748	0.2	0.385144962			0.98	0.992630913	0.2	0.147082709	0.05	0.126519562			0.2	0.167033
0.05	0.070022053	0.99	1.119241755	0.5	0.570396096			0.05	0.063667192	1	1.163696577	0.5	0.544295149			0.1	0.074092893	0.2	0.371772045	0.5	0.550360345			0.05	0.154466378	0.9	0.955618796	0.5	0.511626697			1	0.981219322	0.99	0.964448562	0.5	0.467620552			1	0.934168545	1	0.958653235	0.2	0.139746544			0.5	0.588121
0.1	0.120635971	0.15	0.235415669	1	1.053630023			0.1	0.109687638	0.1	0.057960616	0.1	0.108698126			1	0.965872863	1	0.88178597	0.1	0.109671015			0.1	0.154920376	0.2	0.136582202	0.1	0.163362553			0.1	0.093843168	0.15	0.177089138	0.1	0.152364291			0.1	0.175271979	0.1	0.145050224	0.1	0.118854197			0.15	0.151648
0.5	0.988394464	0.15	0.503402851	0.8	1.035659581			0.5	0.64212822	0.2	0.182674427	0.1	0.069670309			0.1	0.104840398	0.1	0.083180395	0.1	0.07044666			0.5	0.762614182	0.5	0.463614614	0.1	0.163108502			0.17	0.191652218	0.15	0.387779758	1	0.956340203			0.17	0.176141227	0.2	0.149746014	1	0.947761179			1	0.978611
1	0.800065105	0.15	0.140933514	0.49	0.846290132			1	0.727455093	1	1.069042173	0.1	0.207139998			0.5	0.475904948	0.1	0.052248282	0.1	0.209448203			1	0.898288906	0.05	0.1367963	0.1	0.185730986			1	0.996617769	0.15	0.132895931	0.1	0.150862146			1	0.966823552	1	0.856456839	1	0.646985672			0.2	0.226374
0.1	0.102378789	1	1.538003455	1	0.305036489			0.1	0.093087389	0.5	0.370290153	1	0.768864259			0.2	0.141808965	1	0.954381021	1	0.780212096			0.1	0.154713718	1	0.960609861	1	0.957002077			0.1	0.117567841	1	0.965887087	1	0.957951227			0.1	0.175850726	0.5	0.390911522	1	0.9548063			1	1.01319
0.1	0.083409279	0.02	0.034135827	0.15	0.216010062			0.1	0.075839459	0.5	0.492047343	0.5	0.559560966			0.5	0.917970439	0.99	0.944448734	0.5	0.565796272			0.1	0.154609818	0.1	0.138973622	0.5	0.545249185			0.1	0.139122474	0.02	0.067632496	1	0.945713737			0.1	0.178660382	0.5	0.48954917	1	0.949545492			0.1	0.0769231
0.05	0.039240576	1	0.87704705	0.2	0.176310395			0.05	0.035679292	0.5	0.435001976	0.5	0.240650968			0.15	0.122086363	0.1	0.107123813	0.5	0.243332592			0.05	0.154137226	1	0.954710894	0.5	0.22698013			0.98	0.540544314	1	0.928104474	0.5	0.430318439			0.98	0.677315827	0.5	0.44988317	1	0.945826297			1	1.08132
0.1	0.144411382	0.1	0.23409821	0.9	0.963910947			0.1	0.131305308	0.2	0.102062072	1	0.45211081			1	0.92265961	0.35	0.335011769	1	0.455491995			0.1	0.155611826	1	0.942693809	1	0.576958913			0.5	0.892843811	0.1	0.173147824	0.05	0.139960556			0.5	0.854003614	0.2	0.146014098	0.5	0.5567229			0.02	0.0241758
1	1.221058983	0.99	1.029332572	0.2	0.32804757			1	1.110241616	1	0.897461616	1	1.156178121			0.2	0.167750942	1	1.089229445	1	1.169061657			1	0.997680246	0.1	0.136979737	1	0.977862628			1	0.982977134	0.99	0.94661225	0.2	0.151865176			1	0.928507088	1	0.918934753	0.1	0.135217933			1	1.01758
0.1	0.101360746	0.1	0.125577507	0.2	0.175597177			0.1	0.065850829	0.1	0.112270696	0.1	0.081912691			1	1.017685256	0.5	0.42782448	0.1	0.082825461			0.1	0.154523237	1	0.961908161	0.1	0.163218868			0.15	0.116121427	0.1	0.127270785	0.2	0.152398475			0.15	0.175935978	0.1	0.145998063	0.1	0.154237911			0.19	0.252747
0.1	0.128072734	1	0.991104519	0.1	0.100910757			0.1	0.116449477	1	0.438269217	0.5	0.860817578			0.1	0.068008017	1	0.966265231	0.5	0.87040985			0.1	0.154965936	1	0.961951329	0.5	0.913726495			1	0.985759538	1	0.955353841	0.2	0.154051679			1	0.931990208	1	0.937290439	0.5	0.465594859			1	1.05055
0.15	0.318039169	1	1.017260555	0.1	0.052066059			0.15	0.20661986	0.5	0.466462409	0.2	0.237355821			1	0.92134452	1	1.206634172	0.2	0.240000727			0.15	0.168063282	0.05	0.136389065	0.2	0.203341243			1	0.993841825	1	0.959052412	1	0.809707852			1	0.94566251	0.5	0.478443408	1	0.872705344			0.49	0.47033
0.1	0.058836139	0.15	0.318057805	1	0.737101579			0.1	0.053496458	0.1	0.114557768	0.1	0.076442107			0.02	0.01618655	1	0.897867565	0.1	0.077293917			0.1	0.154392704	0.2	0.226930033	0.1	0.162690522			0.1	0.111949579	0.15	0.172808514	1	0.943019788			0.1	0.175677788	0.1	0.145396453	0.1	0.161142367			0.1	0.104945
1	1.047625891	0.1	0.067545124	0.02	0.067344218			1	0.952548467	1	0.977838388	1	1.100185627			1	1.042073633	0.5	0.440343626	1	1.112445227			1	0.996380651	1	0.951843138	1	0.973704867			1	0.906553759	0.1	0.100990149	1	0.956976186			1	0.888212956	1	0.939664691	0.2	0.218197879			0.05	0.0879121
0.2	0.235523307	0.5	0.55617152	0.99	0.73487182			0.2	0.214148358	1	1.085032876	0.1	0.070567138			0.19	0.238326679	0.2	0.15022515	0.1	0.071353483			0.2	0.167843573	1	0.84735016	0.1	0.162475164			0.2	0.176553163	0.5	0.491754246	0.2	0.155303678			0.2	0.184324998	1	0.951364967	0.15	0.139178751			0.2	0.241758
1	1.050314885	0.5	0.445670591	0.1	0.137481306			1	0.954993421	0.15	0.221148802	1	1.052831698			1	0.971570714	1	0.918776543	1	1.064563623			1	0.99393576	0.15	0.136896939	1	0.974527321			0.15	0.123197725	0.5	0.447843419	0.5	0.437331564			0.15	0.176708432	0.15	0.166289801	1	0.951953899			1	1.0967
1	1.003171776	1	1.092975396	1	1.070780352			1	0.912128791	0.1	0.087299615	1	0.766726788			0.49	0.445877057	1	0.950074479	1	0.775270586			1	0.995152938	0.2	0.140377765	1	0.885150546			0.5	0.491036854	1	0.964481756	0.1	0.149742			0.5	0.540435945	0.1	0.145673615	1	0.957168034			0.9	0.784615
0.1	0.16326222	0.2	0.188560778	1	0.11241227			0.1	0.148445336	0.1	0.06344126	1	0.847862489			0.1	0.092438718	0.05	0.049505207	1	0.857310399			0.1	0.157316853	0.5	0.413315775	1	0.953837505			0.1	0.136133956	0.2	0.153025216	0.2	0.17707063			0.1	0.177245595	0.1	0.145149691	0.5	0.342269446			0.1	0.0285714
0.2	0.194780023	1	0.952816534	1	1.15333376			0.2	0.177102737	0.1	0.198935164	0.2	0.216739642			0.05	0.03303352	0.9	0.895309129	0.2	0.219154818			0.2	0.161009063	0.15	0.142154383	0.2	0.199324153			0.1	0.126025979	1	0.950849982	0.85	0.957264472			0.1	0.1769893	0.1	0.158197963	0.15	0.206245218			0.5	0.553846
0.15	0.041783326	1	1.132791362	0.5	0.643869268			0.15	0.037991274	0.15	0.191527277	1	1.026347124			0.2	0.27660798	0.99	0.958443973	1	1.037783927			0.15	0.15416441	0.2	0.151315956	1	0.969639197			0.5	0.505969509	1	0.953052535	0.5	0.561460781			0.5	0.597323186	0.15	0.153536458	1	0.964562983			0.2	0.16044
0.5	0.497831181	0.1	0.102098219	0.2	0.282702175			0.5	0.452650448	0.2	0.153408058	0.15	0.183356378			1	1.090588018	0.1	0.098108285	0.15	0.185399557			0.5	0.511890059	0.5	0.469829206	0.15	0.173418277			0.05	0.081919606	0.1	0.116543458	1	0.960974581			0.05	0.174672225	0.2	0.147870094	1	0.91958176			0.99	1.09231
0.5	0.497876229	1	1.240424729	0.19	0.177572243			0.5	0.452691408	1	1.081659393	1	1.45801837			0.9	0.817910915	1	1.010438724	1	1.474265376			0.5	0.507879054	0.5	0.542445862	1	0.965846444			0.1	0.083755783	1	0.968594159	0.2	0.160552515			0.1	0.174974278	1	0.941152807	0.15	0.16836132			0.15	0.232967
1	0.846349991	0.1	0.098365547	0.1	0.094077721			1	0.769539387	0.05	0.045431258	1	0.929349506			0.1	0.052131288	1	1.223283352	1	0.937667528			1	0.943681357	0.1	0.136795911	1	0.979957667			1	0.990749343	0.1	0.119123378	0.1	0.155035399			1	0.946039746	0.05	0.14464512	0.5	0.35631436			0.15	0.356044
0.15	0.116045848	0.15	0.119052747	0.15	0.1605373			0.15	0.105514092	0.1	0.095060659	1	0.62573907			0.5	0.535002189	1	1.091299697	1	0.632711812			0.15	0.15482529	0.5	0.469382232	1	0.694698751			0.2	0.149051274	0.15	0.122450083	0.1	0.151715377			0.2	0.177716204	0.1	0.145643866	0.1	0.130772677			0.15	0.145055
0.1	0.097682854	0.2	0.128743593	0.5	0.65799204			0.1	0.088817634	1	1.010717453	0.5	0.412878848			0.2	0.113287271	0.2	0.16103816	0.5	0.417479644			0.1	0.154689206	0.1	0.13884371	0.5	0.440104047			1	0.978134859	0.2	0.127867303	0.5	0.625156874			1	0.921896823	1	0.940278634	1	0.955864343			1	1.46593
0.1	0.178178665	0.49	0.490815133	0.5	0.331289291			0.1	0.162008037	0.2	0.314661499	0.9	0.937506397			0.99	1.000887849	0.15	0.123940846	0.9	0.947953228			0.1	0.158682394	1	0.958708905	0.9	0.968981473			0.15	0.118370797	0.49	0.452160248	0.2	0.21135788			0.15	0.175844203	0.2	0.284093999	1	0.232409771			0.02	0.032967
0.2	0.178206006	1	1.191184712	0.49	0.329237435			0.2	0.162032897	0.15	0.169727106	0.5	0.574618792			0.15	0.207121039	0.1	0.117820574	0.5	0.483945498			0.2	0.156536572	0.5	0.453565669	0.5	0.430221314			0.5	0.622960573	1	0.965468867	0.5	0.437144761			0.5	0.567004146	0.15	0.148895432	0.19	0.304607041			1	0.962637
0.15	0.139974066	1	0.982653342	1	1.000344054			0.15	0.127270701	0.15	0.111277305	0.2	0.215083147			0.15	0.382450472	1	1.106420449	0.2	0.217479864			0.15	0.155303384	1	0.962806584	0.2	0.187987712			0.15	0.117748522	1	0.898976943	1	0.958370901			0.15	0.175823771	0.15	0.150149559	1	0.955039932			0.1	0.281319
0.2	0.166019367	0.05	0.066863124	1	1.123269667			0.2	0.167105969	0.1	0.110539732	0.5	0.55416714			0.15	0.109347214	0.5	1.061607432	0.5	0.560342341			0.2	0.157635039	0.2	0.16839718	0.5	0.559151055			1	0.982139002	0.05	0.092272322	0.2	0.15866962			1	0.926101848	0.1	0.146037897	0.99	0.763125049			0.99	1.0044
0.5	0.46903081	1	1.365462785	0.05	0.044003535			0.5	0.426463858	1	1.006141667	0.99	1.006903238			1	1.201304078	0.5	0.715234635	0.99	1.018123373			0.5	0.493660718	0.15	0.183707726	0.99	0.972746176			1	0.80219615	1	0.964192896	1	0.958440481			1	0.481976026	1	0.943359877	1	0.410191277			0.1	0.125275
0.2	0.208826001	0.15	0.106423564	0.8	0.734047037			0.2	0.18987397	0.1	0.086908253	0.2	0.122328123			0.02	0.034508489	0.99	0.574573327	0.2	0.122940765			0.2	0.162870724	1	0.932274855	0.2	0.164121102			1	0.981948081	0.15	0.12052349	1	0.958681365			1	0.925495409	0.1	0.145795318	0.15	0.140970339			0.15	0.194333
1	1.068160097	1	1.020516227	1	0.87296668			1	1.030596068	0.1	0.082461354	1	0.858807218			1	0.938151116	0.2	0.228230398	1	0.868377088			1	0.89214891	1	0.964596268	1	0.955019415			0.1	0.092535829	1	0.568050977	0.05	0.144956897			0.1	0.175215422	0.1	0.145574484	1	0.948291154			1	1.06813
0.15	0.365501457	0.05	0.072404227	0.99	0.999270427			0.15	0.332330324	1	0.783999056	0.1	0.188108639			0.1	0.341509825	0.2	0.153466374	0.1	0.190204774			0.15	0.31915484	0.2	0.137881004	0.1	0.184579433			0.1	0.09882432	0.05	0.097756796	1	0.961929693			0.1	0.175337669	1	0.845751063	0.15	0.149953366			0.05	0.0857143
0.1	0.15680249	0.2	0.202618922	0.5	0.38846293			0.1	0.14257186	0.2	0.142429989	0.5	0.460341752			0.99	1.009439856	0.1	0.046532148	0.5	0.465471438			0.1	0.156313118	0.19	0.138746583	0.5	0.475433765			0.1	0.098301926	0.2	0.155598312	0.5	0.424495259			0.1	0.175391258	0.2	0.146665937	0.1	0.134048376			1	1.11209
1	1.05669085	0.49	0.467983797	1	1.126941991			1	0.960790734	0.1	0.105096731	0.1	0.137828451			0.1	0.103809112	0.5	0.339397659	0.1	0.139364303			1	0.997044933	0.1	0.137716147	0.1	0.166797238			1	0.984256332	0.49	0.45726537	0.5	0.453134784			1	0.928493089	0.1	0.146024359	1	0.96180579			0.15	0.299451
0.1	0.176678582	0.5	0.518151932	0.2	0.156923827			0.1	0.160644094	0.5	0.69783955	0.1	0.066490817			0.15	0.146212925	1	0.852344283	0.1	0.067231738			0.1	0.163243184	1	0.960804463	0.1	0.162464167			0.1	0.101090281	0.5	0.475198846	1	0.948528039			0.1	0.175448995	0.5	0.756071329	0.5	0.35968282			0.1	0.0923077
0.05	0.044735163	0.2	0.256505814	0.2	0.111245882			0.05	0.040675217	0.9	0.938816449	0.5	0.506020605			1	1.057958364	1	0.725848715	0.5	0.509804964			0.05	0.15424828	1	0.903250225	0.5	0.376746885			0.1	0.085896814	0.2	0.192637273	1	0.959700536			0.1	0.174998804	0.9	0.931871416	0.1	0.143474439			0.05	0.0843828
0.2	0.185559389	0.2	0.16450087	0.1	0.142195842			0.2	0.168718923	0.1	0.057838674	0.2	0.250838484			0.05	0.077442688	0.99	0.638381503	0.2	0.25363363			0.2	0.162923626	1	0.961429838	0.2	0.231335158			0.8	0.645195265	0.2	0.142056686	0.1	0.152781793			0.8	0.764770308	0.1	0.145042731	0.15	0.136932322			0.5	0.58022
1	1.049207966	0.15	0.108535932	0.95	0.852876149			1	0.953986961	0.15	0.079877493	0.5	0.59185565			1	0.941820411	0.05	0.070686748	0.5	0.598450822			1	0.996075116	0.5	0.489771497	0.5	0.614366351			0.15	0.124233863	0.15	0.117814242	1	0.922435655			0.15	0.176026504	0.15	0.145478998	0.5	0.301215829			0.05	0.0549451
0.15	0.155382769	1	0.940421542	1	0.957217992			0.15	0.141280986	1	0.93646432	0.1	0.344324332			0.15	0.226805732	0.2	0.077264274	0.1	0.348161211			0.15	0.156998451	0.99	0.924503463	0.1	0.386684643			1	0.975528289	1	0.948321736	0.15	0.548033727			1	0.919458017	1	0.933477929	1	0.961922243			0.5	0.556044
0.9	1.026980997	0.1	0.068733519	1	0.948386296			0.9	0.933777203	0.5	0.672489962	1	0.967366219			0.1	0.079906536	0.1	0.098485851	1	0.98164379			0.9	0.995674585	0.5	0.472203528	1	0.978002302			0.1	0.133900473	0.1	0.094682535	1	0.950110539			0.1	0.177067415	0.5	0.702202108	1	0.449064536			1	1.1978
0.2	0.10711226	0.1	0.315876388	1	1.419181737			0.2	0.097391273	0.2	0.211300568	0.15	0.181993104			0.05	0.065702077	0.1	0.12973495	0.15	0.184021091			0.2	0.154950554	1	0.942550344	0.15	0.178615046			0.1	0.130385358	0.1	0.297594068	0.1	0.329341872			0.1	0.176946772	0.2	0.184915143	0.1	0.130054048			0.2	0.18022
0.5	0.419012991	1	1.176035616	1	0.741307832			0.5	0.380985413	1	0.888888889	0.1	0.123272311			0.5	0.48398241	0.5	0.443211233	0.1	0.124645961			0.5	0.452377287	0.15	0.136067853	0.1	0.165334432			1	0.945235618	1	0.809608896	0.1	0.171125367			1	0.896561731	1	0.917781683	1	0.957558322			1	1.02198
0.05	0.103038715	1	0.738021168	1	1.743194815			0.05	0.093687423	1	0.86511386	1	1.07295519			0.05	0.061338289	1	0.91587895	1	1.084911356			0.05	0.154734815	0.5	0.693809309	1	0.976281911			0.5	0.269997959	1	0.731226274	0.1	0.458627781			0.5	0.207275144	1	0.907440464	0.15	0.180076033			1	1.17984
1	1.114763596	0.1	0.082624405	0.15	0.082528929			1	1.01359308	0.1	0.095397303	0.2	0.190367019			0.5	0.546202793	0.2	0.235910663	0.2	0.192488319			1	0.997640784	0.5	0.517380152	0.2	0.177747651			0.1	0.131470821	0.1	0.105100728	1	0.962996689			0.1	0.176493096	0.1	0.145631298	0.1	0.153435943			0.1	0.120879
0.1	0.133685731	0.45	0.40246937	0.9	0.851137793			0.1	0.121553065	1	1.044237088	1	0.765561992			1	0.980126945	0.15	0.109963248	1	0.774092811			0.1	0.155334574	1	0.960361209	1	0.88506862			0.2	0.17431339	0.45	0.42662755	0.05	0.149804861			0.2	0.190004689	1	0.659235669	0.5	0.822789809			1	1.32308
1	1.030776086	0.2	0.217866702	0.1	0.098607148			1	0.937227869	0.5	0.460829311	0.5	0.453917163			0.2	0.148952222	1	0.819226304	0.5	0.458975257			1	0.994057811	0.5	0.564475345	0.5	0.472232427			0.2	0.210234789	0.2	0.166028764	1	0.963272102			0.2	0.203452612	0.5	0.476066616	0.5	0.305985804			0.1	0.105495
[truncated: 711 more rows]
[truncated: 14 more columns]
