# Supplementary material for: Benchmarking pipelines for subclonal deconvolution of bulk tumour sequencing data
Source: Nat Commun. 2021 Nov 4;12:6396. doi: 10.1038/s41467-021-26698-7 (PMC8569188; doi:10.1038/s41467-021-26698-7)
Supplement: Supplementary file 4 — Source Data [file 41467_2021_26698_MOESM4_ESM.zip › Source_Data/ccf_heatmaps/sup_fig5a.csv]

FACETS_Ccube_v2r1_C_x	FACETS_Ccube_v2r1_C_y	FACETS_Ccube_v2r1_D_x	FACETS_Ccube_v2r1_D_y	Sequenza_Ccube_v2r1_C_x	Sequenza_Ccube_v2r1_C_y	Sequenza_Ccube_v2r1_D_x	Sequenza_Ccube_v2r1_D_y	TITAN_Ccube_v2r1_C_x	TITAN_Ccube_v2r1_C_y	TITAN_Ccube_v2r1_D_x	TITAN_Ccube_v2r1_D_y	FACETS_PyClone_v2r1_C_x	FACETS_PyClone_v2r1_C_y	FACETS_PyClone_v2r1_D_x	FACETS_PyClone_v2r1_D_y	Sequenza_PyClone_v2r1_C_x	Sequenza_PyClone_v2r1_C_y	Sequenza_PyClone_v2r1_D_x	Sequenza_PyClone_v2r1_D_y	TITAN_PyClone_v2r1_C_x	TITAN_PyClone_v2r1_C_y	TITAN_PyClone_v2r1_D_x	TITAN_PyClone_v2r1_D_y	Sclust_v2r1_C_x	Sclust_v2r1_C_y	Sclust_v2r1_D_x	Sclust_v2r1_D_y	Doubled_VAFs_v2r1_C_x	Doubled_VAFs_v2r1_C_y	Doubled_VAFs_v2r1_D_x	Doubled_VAFs_v2r1_D_y
1.0001	1.134323478	1	1.276640822	1.0001	1.073826226	1	1.190381307	1.0001	1.075978182	1	1.195551259	1.0001	0.993200373	1	0.990755896	1.0001	0.97276584	1	0.986330651	1.0001	0.974458949	1	0.985634267	1.0001	1.06301	1	1.40645	1.0001	1	1	1
1.0001	1.19581964	1	1.267260343	1.0001	1.132042592	1	1.181634644	1.0001	1.134311215	1	1.186766608	1.0001	0.993235655	1	0.990082857	1.0001	0.973206388	1	0.9849508	1.0001	0.974640593	1	0.984646934	1.0001	1.09863	1	1.41613	1.0001	1	1	1
1.0001	1.155116238	1	1.169178859	1.0001	1.093510038	1	0.901927881	1.0001	1.095701441	1	0.908145608	1.0001	0.993004625	1	0.990582474	1.0001	0.971680261	1	0.966866395	1.0001	0.973182781	1	0.972024285	1.0001	1.12603	1	1.72903	1.0001	1	1	1
1.0001	1.008043152	1	0.993871885	1.0001	0.954280851	1	0.926718379	1.0001	0.956193237	1	0.930743215	1.0001	0.992082943	1	0.950768554	1.0001	0.964963319	1	0.918287613	1.0001	0.967611313	1	0.919299489	1.0001	1.00274	1	1.20968	1.0001	0.954084675	1	0.914285714
1.0001	1.04478652	1	1.003616269	1.0001	0.989064572	1	0.935804359	1.0001	0.991046665	1	0.939868655	1.0001	0.992158025	1	0.979638315	1.0001	0.966489485	1	0.97086917	1.0001	0.968686023	1	0.972128689	1.0001	1.0274	1	1.12581	1.0001	0.988764045	1	0.923223653
1.0001	0.984842416	1	0.970754758	1.0001	0.932317487	1	0.90516322	1.0001	0.934185859	1	0.90909444	1.0001	0.991675773	1	0.971991814	1.0001	0.961149861	1	0.957804649	1.0001	0.964041474	1	0.958429203	1.0001	0.969863	1	1.14194	1.0001	0.932187202	1	0.893081761
1.0001	1.104851045	1	0.791521852	1.0001	1.045925656	1	0.738040646	1.0001	1.048021699	1	0.741246034	1.0001	0.992596041	1	0.907919716	1.0001	0.968854102	1	0.776425951	1.0001	0.97071059	1	0.788622582	1.0001	1.08767	1	0.974194	1.0001	1	1	0.728682171
1.0001	1.030849333	1	1.107961065	1.0001	0.975870702	1	1.033098831	1.0001	0.977826354	1	1.037585688	1.0001	0.991085708	1	0.986867186	1.0001	0.959010413	1	0.981810805	1.0001	0.961488358	1	0.981698195	1.0001	1.00274	1	1.22903	1.0001	0.975609756	1	1
1.0001	0.998574257	1	1.10225455	1.0001	0.945316964	1	1.027777891	1.0001	0.947211386	1	1.032241639	1.0001	0.989281982	1	0.985496262	1.0001	0.950233381	1	0.979603542	1.0001	0.952625324	1	0.979747336	1.0001	1.0274	1	1.23871	1.0001	0.945147679	1	1
1.0001	0.948577264	1	1.213400628	1.0001	0.448543345	1	1.131414099	1.0001	0.899786049	1	1.136327949	1.0001	0.98964391	1	0.990199619	1.0001	0.934978083	1	0.985952714	1.0001	0.950750941	1	0.985479558	1.0001	0.950685	1	1.33871	1.0001	0.897959184	1	1
1.0001	1.121839469	1	1.228027063	1.0001	1.062008031	1	1.145052261	1.0001	1.064136303	1	1.150025344	1.0001	0.992035707	1	0.99016902	1.0001	0.965689916	1	0.985401717	1.0001	0.967896109	1	0.984847121	1.0001	0.991781	1	1.36129	1.0001	1	1	1
1.0001	1.083858292	1	1.176078828	1.0001	1.026052517	1	1.096614042	1.0001	1.028108734	1	0.883598945	1.0001	0.99316266	1	0.987874914	1.0001	0.972607363	1	0.982417197	1.0001	0.974309109	1	0.982227596	1.0001	1.03288	1	1.32258	1.0001	1	1	1
0.6667	0.9186451	1	0.966183575	0.6667	0.960213975	1	0.900900901	0.6667	0.962138252	1	0.904813608	0.6667	0.989562416	1	0.968696172	0.6667	0.951930578	1	0.951954688	0.6667	0.95446995	1	0.952566991	0.6667	1.07397	1	1.05161	0.6667	0.96	1	0.888888889
1.0001	0.903993409	1	1.181537097	1.0001	0.855780427	1	1.101703509	1.0001	0.857495418	1	1.106488323	1.0001	0.987046897	1	0.986682815	1.0001	0.926357215	1	0.98058654	1.0001	0.929018447	1	0.980604711	1.0001	0.873973	1	1.30645	1.0001	0.855879752	1	1
1.0001	1.356856725	1	1.167092653	1.0001	1.418254764	1	1.088235041	1.0001	1.421096958	1	1.092961361	1.0001	0.992282637	1	0.983627036	1.0001	0.967355417	1	0.975610163	1.0001	0.969355517	1	0.975508076	1.0001	1.43562	1	1.26452	1.0001	1	1	1
1.0001	1.070528197	1	0.838671621	1.0001	1.118969813	1	0.78200462	1.0001	1.121212237	1	0.785400948	1.0001	0.989338424	1	0.935922768	1.0001	0.955008206	1	0.848313294	1.0001	0.957414757	1	0.855395811	1.0001	1.1726	1	0.996774	1.0001	1	1	0.771929825
1.0001	0.958339451	1	1.31585553	1.0001	0.907228013	1	1.226946373	1.0001	0.909046105	1	1.23227513	1.0001	0.990777422	1	0.98947018	1.0001	0.953259574	1	0.982818593	1.0001	0.956931773	1	0.982895549	1.0001	0.994521	1	1.38387	1.0001	0.907172996	1	1
1.0001	0.857575554	1	1.119961464	1.0001	0.89638102	1	1.044288392	1.0001	0.898177375	1	1.048823846	1.0001	0.989201565	1	0.987703635	1.0001	0.946371093	1	0.982456447	1.0001	0.949579214	1	0.982494775	1.0001	0.89589	1	1.24194	1.0001	0.896358543	1	1
1.0001	0.904269517	1	0.905069738	1.0001	0.85604181	1	0.843916377	1.0001	0.857757324	1	0.847581595	1.0001	0.987310977	1	0.96043958	1.0001	0.925891177	1	0.928382907	1.0001	0.929423467	1	0.930936425	1.0001	0.928767	1	1	1.0001	0.856140351	1	0.832832833
1.0001	1.163203449	1	0.86927449	1.0001	1.101165932	1	0.810539727	1.0001	1.103372677	1	0.814059987	1.0001	0.991609047	1	0.888175379	1.0001	0.963288614	1	0.838226484	1.0001	0.965354348	1	0.840914628	1.0001	1.13699	1	1.00645	1.0001	1	1	0.8
1.0001	1.032771171	1	1.345515747	1.0001	0.977690042	1	1.037957672	1.0001	0.979649341	1	1.045113163	1.0001	0.991997916	1	0.992816664	1.0001	0.964798193	1	0.986564281	1.0001	0.967077129	1	0.986101104	1.0001	1.06027	1	1.95161	1.0001	0.977423639	1	1
1.0001	1.164222609	1	1.148135326	1.0001	1.037880894	1	1.070558615	1.0001	1.039393564	1	1.075208163	1.0001	0.993240879	1	0.987252274	1.0001	0.973443456	1	0.981465052	1.0001	0.97488188	1	0.981726702	1.0001	1.2769	1	1.30645	1.0001	1	1	1
1.0001	0.997222343	1	1.195768258	1.0001	0.944037152	1	0.922439474	1.0001	0.94592901	1	0.928798603	1.0001	0.991862915	1	0.977513908	1.0001	0.963102287	1	0.948485535	1.0001	0.965835321	1	0.950154851	1.0001	1.03288	1	1.1129	1.0001	0.943871707	1	1
1.0001	0.729679911	1	1.003086174	1.0001	0.690763649	1	0.773800673	1.0001	0.692147945	1	0.779135114	1.0001	0.855580103	1	0.941846361	1.0001	0.806725048	1	0.861541552	1.0001	0.809993541	1	0.866916345	1.0001	0.865753	1	0.972678	1.0001	0.691358025	1	1
1.0001	1.169312674	1	1.047546525	1.0001	1.106949331	1	0.976766354	1.0001	1.109167666	1	0.981008553	1.0001	0.993337216	1	0.983334685	1.0001	0.973988379	1	0.97713149	1.0001	0.975334197	1	0.977966864	1.0001	1.16438	1	1.24194	1.0001	1	1	0.963518241
1.0001	0.917473946	1	1.068398517	1.0001	0.868542002	1	0.824183916	1.0001	0.870282567	1	0.82986569	1.0001	0.988443173	1	0.981692126	1.0001	0.933220414	1	0.921641338	1.0001	0.937258644	1	0.929497445	1.0001	0.928767	1	1.06839	1.0001	0.868603043	1	1
1.0001	0.68333774	1	1.082001749	1.0001	0.64689306	1	1.008893523	1.0001	0.648189439	1	1.013275254	1.0001	0.882578138	1	0.98527631	1.0001	0.738581081	1	0.979255666	1.0001	0.736561792	1	0.979369242	1.0001	0.70137	1	1.1871	1.0001	0.647619048	1	0.995121951
1.0001	0.927887224	1	1.059365387	1.0001	0.878399906	1	0.987786645	1.0001	0.880160226	1	0.992076706	1.0001	0.986899448	1	0.96932935	1.0001	0.93682236	1	0.951989469	1.0001	0.939242143	1	0.952584864	1.0001	0.928767	1	1.29032	1.0001	0.878431373	1	0.974358974
1.0001	0.971639412	1	1.192914264	1.0001	1.052743817	1	1.112311949	1.0001	1.054853524	1	1.117142837	1.0001	0.993068772	1	0.988751196	1.0001	0.972476934	1	0.983757354	1.0001	0.974065272	1	0.983326623	1.0001	1.11507	1	1.34839	1.0001	1	1	1
1.0001	1.038423673	1	1.145573283	1.0001	0.983041077	1	1.009818668	1.0001	0.985011099	1	1.011897221	1.0001	0.992500765	1	0.987949342	1.0001	0.968190618	1	0.980655686	1.0001	0.970305887	1	0.981059034	1.0001	0.989041	1	1.49171	1.0001	0.982758621	1	1
1.0001	0.667603192	1	0.914908927	1.0001	0.631997688	1	0.853090756	1.0001	0.633264216	1	0.856795819	1.0001	0.845191162	1	0.964600449	1.0001	0.779089493	1	0.937331334	1.0001	0.781597093	1	0.939201078	1.0001	0.734247	1	1.02903	1.0001	0.632768362	1	0.841857731
1.0001	1.233277297	1	0.495482306	1.0001	1.167502508	1	0.462003772	1.0001	1.169842192	1	0.464010303	1.0001	0.993542245	1	0.539686908	1.0001	0.975600773	1	0.487453276	1.0001	0.976668029	1	0.484480615	1.0001	1.1726	1	0.583871	1.0001	1	1	0.457142857
1.0001	0.958587814	1	0.972416071	1.0001	0.90746313	1	0.750141143	1.0001	0.909281694	1	0.75531248	1.0001	0.989095883	1	0.955043708	1.0001	0.947099804	1	0.805157354	1.0001	0.950161681	1	0.818071955	1.0001	0.915068	1	0.999388	1.0001	0.907407407	1	1
1.0001	0.98987484	1	1.359933616	1.0001	0.937081515	1	1.049079903	1.0001	0.938959434	1	1.056312069	1.0001	0.989760753	1	0.993069365	1.0001	0.951648049	1	0.987168415	1.0001	0.954150285	1	0.9866963	1.0001	1.0137	1	1.36665	1.0001	0.936936937	1	1
1.0001	0.667905005	1	0.945116383	1.0001	0.632283405	1	0.554635711	1.0001	0.633550506	1	0.88508456	1.0001	0.849623338	1	0.947469063	1.0001	0.723521393	1	0.59898672	1.0001	0.72196887	1	0.913537496	1.0001	0.638356	1	1.00645	1.0001	0.633053221	1	0.869565217
1.0001	1.112455231	1	1.001811915	1.0001	1.053124285	1	0.934121921	1.0001	1.055234755	1	0.93817891	1.0001	0.989515215	1	0.978900688	1.0001	0.953492802	1	0.970111053	1.0001	0.955660741	1	0.970914999	1.0001	1.20548	1	1.1129	1.0001	1	1	0.921568627
1.0001	0.917064985	1	1.42372395	1.0001	0.868154852	1	1.098289039	1.0001	0.869894641	1	1.105860444	1.0001	0.987614464	1	0.992531175	1.0001	0.935322516	1	0.985445588	1.0001	0.93860132	1	0.985268181	1.0001	0.942466	1	1.40894	1.0001	0.868217054	1	1
0.7334	0.632884569	1	0.966183575	0.7334	0.599130726	1	0.900900901	0.7334	0.600331388	1	0.904813608	0.7334	0.783477428	1	0.972528477	0.7334	0.71888864	1	0.959042285	0.7334	0.719901559	1	0.959212984	0.7334	0.646575	1	1.06774	0.7334	0.6	1	0.888888889
1.0001	1.00828689	1	0.861878298	1.0001	0.954511589	1	0.803643278	1.0001	0.956424438	1	0.807133585	1.0001	0.991858578	1	0.947773794	1.0001	0.963570878	1	0.812671418	1.0001	0.96626569	1	0.887334255	1.0001	0.994521	1	1.02581	1.0001	0.954314721	1	0.793215917
1.0001	1.038539913	1	0.842698315	1.0001	0.983151118	1	0.785759239	1.0001	0.98512136	1	0.789171874	1.0001	0.992636832	1	0.93895881	1.0001	0.969278617	1	0.854155674	1.0001	0.971348415	1	0.860675892	1.0001	1.00822	1	0.941935	1.0001	0.982868331	1	0.775623269
1.0001	0.984944408	1	1.214090536	1.0001	0.93241404	1	1.132057392	1.0001	0.934282605	1	1.136974036	1.0001	0.991527129	1	0.979408425	1.0001	0.960708685	1	0.968333742	1.0001	0.963725743	1	0.968657493	1.0001	0.931507	1	1.5129	1.0001	0.932283465	1	1
1.0001	0.896158386	1	0.961748376	1.0001	0.848363272	1	0.896765378	1.0001	0.850063398	1	0.900660125	1.0001	0.986691498	1	0.973475936	1.0001	0.918950681	1	0.959404599	1.0001	0.92229945	1	0.960498274	1.0001	0.882192	1	1.09032	1.0001	0.848484848	1	0.884820748
1.0001	1.0566912	0.7333	0.866434471	1.0001	1.000334336	0.7333	0.698917101	1.0001	1.002339014	0.7333	0.584049315	1.0001	0.991893287	0.7333	0.877051016	1.0001	0.963517081	0.7333	0.683128847	1.0001	0.965539245	0.7333	0.70007546	1.0001	1.0137	0.7333	0.867742	1.0001	1	0.7333	0.690196078
1.0001	0.973591861	1	1.149030905	1.0001	0.921666962	1	1.071393681	1.0001	0.92351399	1	1.076046857	1.0001	0.99057348	1	0.977969909	1.0001	0.954883944	1	0.966770278	1.0001	0.957940664	1	0.966638367	1.0001	1	1	1.30645	1.0001	0.921568627	1	1
1.0001	0.994175663	1	1.068193138	1.0001	0.941152961	1	0.996017926	1.0001	0.943039039	1	1.000343737	1.0001	0.991967062	1	0.982231734	1.0001	0.963312121	1	0.975325488	1.0001	0.966734865	1	0.975855168	1.0001	0.972603	1	1.2129	1.0001	0.940996169	1	0.98245614
1.0001	0.719945621	0.7333	0.927141091	1.0001	0.681548522	0.7333	0.926001227	1.0001	0.68291435	0.7333	0.773811918	1.0001	0.898689803	0.7333	0.977971801	1.0001	0.837847709	0.7333	0.968907338	1.0001	0.840006679	0.7333	0.969829067	1.0001	0.769863	0.7333	1.10645	1.0001	0.682170543	0.7333	0.913580247
1.0001	0.893026038	1	1.407551684	1.0001	0.845397983	1	1.31244684	1.0001	0.847092167	1	1.318146935	1.0001	0.978563058	1	0.990783486	1.0001	0.925982068	1	0.98503998	1.0001	0.928798819	1	0.984657955	1.0001	0.978082	1	1.50968	1.0001	0.845528455	1	1
1.0001	0.911267356	1	0.977965834	1.0001	0.862666431	1	0.911887062	1.0001	0.864395221	1	0.762017431	1.0001	0.98625798	1	0.974760616	1.0001	0.932883258	1	0.96299578	1.0001	0.935608664	1	0.963989249	1.0001	0.912329	1	1.09677	1.0001	0.862745098	1	0.899696049
1.0001	1.041335888	1	1.14217413	1.0001	0.985797974	1	1.065000202	1.0001	0.987773521	1	1.06962561	1.0001	0.991886687	1	0.987931694	1.0001	0.963608556	1	0.982880175	1.0001	0.965961568	1	0.982662713	1.0001	0.950685	1	1.25806	1.0001	0.985507246	1	1
1.0001	0.759686012	1	0.966183575	1.0001	0.661895708	1	0.900900901	1.0001	0.663222152	1	0.904813608	1.0001	0.902916622	1	0.957979594	1.0001	0.751179864	1	0.929606526	1.0001	0.748317867	1	0.930721273	1.0001	0.679452	1	1.21935	1.0001	0.662576687	1	0.888888889
1.0001	1.018915567	1	0.595648839	1.0001	0.964573403	1	0.555402296	1.0001	0.966506416	1	0.557814467	1.0001	0.992385964	1	0.692723116	1.0001	0.966595045	1	0.61544667	1.0001	0.969077719	1	0.616940015	1.0001	0.983562	1	0.767742	1.0001	0.96434635	1	0.549019608
1.0001	0.949469174	1	1.227935298	1.0001	0.971441072	1	1.226425626	1.0001	0.973387848	1	1.231752121	1.0001	0.991345082	1	0.991281735	1.0001	0.960720507	1	0.986924585	1.0001	0.963342644	1	0.986154553	1.0001	1.0274	1	1.46452	1.0001	0.971193416	1	1
1.0001	0.9746974	1	0.999600501	1.0001	1.05605706	1	0.932059926	1.0001	1.058173407	1	0.936107961	1.0001	0.99241231	1	0.972259606	1.0001	0.968187937	1	0.957748069	1.0001	0.970039263	1	0.958477444	1.0001	1.09041	1	1.16129	1.0001	1	1	0.91954023
0.6667	0.757193667	1	1.465412193	0.6667	0.581355882	1	1.366397856	0.6667	0.582520924	1	1.372332266	0.6667	0.704184048	1	0.991229257	0.6667	0.683390913	1	0.985795548	0.6667	0.683020287	1	0.985464663	0.6667	0.60274	1	1.6129	0.6667	0.582278481	1	1
1.0001	0.792554014	1	0.773569245	1.0001	0.750284467	1	0.721301053	1.0001	0.751788043	1	0.724433739	1.0001	0.96805143	1	0.896746617	1.0001	0.841651444	1	0.714761262	1.0001	0.840310892	1	0.730562655	1.0001	0.789041	1	0.864516	1.0001	0.75070028	1	0.712215321
1.0001	1.045234275	1	0.858324494	1.0001	0.989488447	1	0.692375116	1.0001	0.991471389	1	0.578582512	1.0001	0.992731266	1	0.854379999	1.0001	0.969902922	1	0.769608105	1.0001	0.971903849	1	0.772845197	1.0001	0.99726	1	0.903226	1.0001	0.989186648	1	0.683760684
1.0001	0.923267609	1	0.78048952	1.0001	1.000334336	1	0.727753742	1.0001	1.002339014	1	0.730914453	1.0001	0.963140605	1	0.90235714	1.0001	0.921313808	1	0.735770776	1.0001	0.925109077	1	0.752129006	1.0001	0.99726	1	0.883871	1.0001	1	1	0.718562874
1.0001	0.840570903	1	1.223383041	1.0001	0.795740455	1	1.140722025	1.0001	0.797335125	1	1.145676301	1.0001	0.979233797	1	0.989450001	1.0001	0.913283744	1	0.984029493	1.0001	0.915399257	1	0.983691641	1.0001	0.873973	1	1.35484	1.0001	0.7960199	1	1
1.0001	1.014310537	1	1.102461975	1.0001	0.960213975	1	1.027971301	1.0001	0.962138252	1	1.032435889	1.0001	0.99170129	1	0.986518138	1.0001	0.962822698	1	0.981237346	1.0001	0.965188659	1	0.981347699	1.0001	1.00548	1	1.23226	1.0001	0.96	1	1
1.0001	0.701231018	1	1.139540002	1.0001	0.553053556	1	1.062544056	1.0001	0.553686884	1	1.067158797	1.0001	0.376430929	1	0.987705691	1.0001	0.346208994	1	0.982183211	1.0001	0.342546314	1	0.982095985	1.0001	0.616163	1	1.25806	1.0001	0.317117117	1	1
1.0001	0.83155348	1	0.776696538	1.0001	0.303224366	1	0.724217042	1.0001	0.303571603	1	0.727362393	1.0001	0.713254498	1	0.898210336	1.0001	0.717104913	1	0.749490195	1.0001	0.719377853	1	0.764236545	1.0001	0.938464	1	0.916129	1.0001	0.521266968	1	0.715083799
1.0001	0.930711741	0.4	0.465751113	1.0001	0.509413754	0.4	0.67467166	1.0001	0.339770876	0.4	0.494103788	1.0001	0.716456639	0.4	0.560163796	1.0001	0.742958835	0.4	0.561825216	1.0001	0.759931168	0.4	0.532663588	1.0001	1.04748	0.4	0.593548	1.0001	0.583107253	0.4	0.486618005
1.0001	0.877695448	1	0.925186853	1.0001	0.480395931	1	0.96706494	1.0001	0.32041645	1	0.779214499	1.0001	0.725448658	1	0.982699438	1.0001	0.753028327	1	0.975095454	1.0001	0.76452048	1	0.975898952	1.0001	0.981122	1	1.12903	1.0001	0.550043516	1	0.953974895
1.0001	0.999727943	1	1.042153287	1.0001	0.94640912	1	0.909716625	1.0001	0.948305731	1	1.067271638	1.0001	0.983544213	1	0.976625854	1.0001	0.939540548	1	0.964719754	1.0001	0.941999046	1	0.966150781	1.0001	0.956164	1	1.05484	1.0001	0.946236559	1	0.897560976
1.0001	1.715639463	1	0.899648979	1.0001	1.077596333	1	0.838861886	1.0001	1.078830339	1	0.842505152	1.0001	0.993868314	1	0.961440324	1.0001	0.975328767	1	0.925819387	1.0001	0.976475948	1	0.928591592	1.0001	1.07592	1	0.983871	1.0001	1	1	0.827860697
1.0001	0.712466844	1	0.905640663	1.0001	0.562135367	1	0.790552002	1.0001	0.374935354	1	1.019670024	1.0001	0.88662965	1	0.942172849	1.0001	0.586654852	1	0.861059527	1.0001	0.591487404	1	0.868044423	1.0001	1.14227	1	0.974194	1.0001	0.643179765	1	0.780337942
1.0001	0.950519039	1	1.055258852	1.0001	0.749664406	1	1.103024579	1.0001	0.249505602	1	0.888764248	1.0001	0.590459343	1	0.987044805	1.0001	0.548664377	1	0.981188842	1.0001	0.549427342	1	0.98136321	1.0001	0.824711	1	1.3129	1.0001	0.428904429	1	1
0.7334	0.941400671	1	1.112314717	0.7334	0.963185854	1	0.77926086	0.7334	0.965116086	1	1.005106479	0.7334	0.991411575	1	0.934683	0.7334	0.961693789	1	0.842844802	0.7334	0.964136421	1	0.85066168	0.7334	1.18016	1	0.954839	0.7334	0.962962963	1	0.769230769
0.7334	1.034367427	1	0.974364737	0.7334	0.835661212	1	0.850542633	0.7334	0.837335884	1	0.997849225	0.7334	0.983452649	1	0.965538148	0.7334	0.925546909	1	0.935695504	0.7334	0.927969906	1	0.938835364	0.7334	0.722764	1	1.00323	0.7334	0.835820896	1	0.839351125
0.7334	0.568692881	1	1.094401749	0.7334	0.459444652	1	1.020455684	0.7334	0.460365382	1	1.024887631	0.7334	0.309066997	1	0.986285046	0.7334	0.324205446	1	0.981615213	0.7334	0.326604022	1	0.981663835	0.7334	0.560737	1	1.19032	0.7334	0.460732984	1	1
0.7334	0.730026445	1	1.202547196	0.7334	0.746920166	1	1.121294007	0.7334	0.748417	1	1.126163905	0.7334	0.970082009	1	0.977775969	0.7334	0.860037586	1	0.966290256	0.7334	0.859880012	1	0.966140102	0.7334	0.98781	1	1.2871	0.7334	0.747346072	1	1
0.7334	0.935685424	1	1.068193138	0.7334	0.755936425	1	0.996017926	0.7334	0.757451328	1	1.000343737	0.7334	0.966640572	1	0.963882491	0.7334	0.830883991	1	0.94288513	0.7334	0.828280099	1	0.943585195	0.7334	0.919348	1	1.23871	0.7334	0.756335283	1	0.98245614
0.7334	0.800713376	1	0.558342253	0.7334	0.64689306	1	0.45293629	0.7334	0.648189439	1	0.522877517	0.7334	0.908591762	1	0.610844597	0.7334	0.780119298	1	0.807682043	0.7334	0.777896104	1	0.562865369	0.7334	0.824805	1	0.622581	0.7334	0.647619048	1	0.514800515
0.7334	0.886212109	1	1.128589725	0.7334	0.90672016	1	1.179674734	0.7334	0.908537235	1	0.950525263	0.7334	0.988324589	1	0.987830277	0.7334	0.94476864	1	0.981547342	0.7334	0.947247203	1	0.981502745	0.7334	1.20298	1	1.40323	0.7334	0.906666667	1	1
0.7334	0.679678188	1	0.860639027	0.7334	0.704812963	1	0.802487742	0.7334	0.7058402	1	0.80597303	0.7334	0.501092615	1	0.946240841	0.7334	0.439027305	1	0.882169925	0.7334	0.437799982	1	0.886491301	0.7334	0.700922	1	0.983871	0.7334	0.513207547	1	0.792079208
1.0001	1.029992835	1	0.931573187	1.0001	1.053828151	1	0.868629053	1.0001	1.055940031	1	0.872401601	1.0001	0.992754173	1	0.959092223	1.0001	0.969923282	1	0.931592273	1.0001	0.971664896	1	0.932980282	1.0001	0.969383	1	1.11613	1.0001	1	1	0.857142857
1.0001	1.290428499	1	1.341496215	1.0001	1.320290621	1	1.250854579	1.0001	1.322936494	1	1.256287172	1.0001	0.993642722	1	0.99100928	1.0001	0.97608979	1	0.985845699	1.0001	0.977097864	1	0.985348427	1.0001	1.21112	1	1.41613	1.0001	1	1	1
1.0001	1.063584795	1	0.62878528	1.0001	1.088197471	1	0.648626103	1.0001	1.090378227	1	0.650682345	1.0001	0.993404937	1	0.60695281	1.0001	0.974707845	1	0.483608421	1.0001	0.975879072	1	0.488804384	1.0001	0.849131	1	0.574194	1.0001	1	1	0.467935166
1.0001	0.502768498	1	1.065615561	1.0001	0.475954178	1	0.993614509	1.0001	0.476907994	1	0.997929882	1.0001	0.322561801	1	0.984913298	1.0001	0.361430156	1	0.978912455	1.0001	0.367100034	1	0.97881998	1.0001	0.523288	1	1.17419	1.0001	0.477192982	1	0.980091884
1.0001	0.96138382	1	0.97268754	1.0001	0.857127178	1	0.906965409	1.0001	0.858108715	1	0.910904455	1.0001	0.980739204	1	0.970077202	1.0001	0.91397545	1	0.953979183	1.0001	0.91573391	1	0.954513131	1.0001	0.848411	1	1.07419	1.0001	1	1	0.894854586
1.0001	1.512604394	0.8667	0.966183575	1.0001	1.43193216	0.8667	0.900900901	1.0001	1.434801764	0.8667	0.904813608	1.0001	0.993647028	0.8667	0.90090928	1.0001	0.975710745	0.8667	0.859648007	1.0001	0.976660187	0.8667	0.86274519	1.0001	1.48767	0.8667	1.07742	1.0001	1	0.8667	0.888888889
1.0001	0.687894157	1	1.005166904	1.0001	0.783893574	1	0.877430466	1.0001	0.391332181	1	0.706991343	1.0001	0.634684446	1	0.967268641	1.0001	0.589783754	1	0.947346439	1.0001	0.587088191	1	0.948298001	1.0001	0.832262	1	1.04516	1.0001	0.369344414	1	0.865800866
0.7334	0.92611298	1	0.949687878	0.7334	0.947544388	1	0.828455919	0.7334	0.949443274	1	0.831082249	0.7334	0.989348609	1	0.940868576	0.7334	0.950087166	1	0.851489167	0.7334	0.952997041	1	0.858441523	0.7334	0.912329	1	1.42903	0.7334	0.947368421	1	1
1.0001	0.618588975	1	1.153635454	1.0001	0.488065857	1	1.075687113	1.0001	0.325532169	1	1.080358935	1.0001	0.706608952	1	0.987639118	1.0001	0.716912782	1	0.982302706	1.0001	0.728085799	1	0.98199252	1.0001	1.0143	1	1.30645	1.0001	0.558782849	1	1
1.0001	0.404549144	1	1.116430218	1.0001	0.254098069	1	1.040995744	1.0001	0.765212484	1	1.045516898	1.0001	0.583300644	1	0.987396944	1.0001	0.505480393	1	0.982579745	1.0001	0.502653954	1	0.982565363	1.0001	0.83419	1	1.25484	1.0001	0.437246964	1	1
1.0001	0.850901382	1	1.274424919	1.0001	0.465730525	1	1.111738806	1.0001	0.310634857	1	1.115263185	1.0001	0.679741301	1	0.976494728	1.0001	0.664583549	1	0.957925089	1.0001	0.668352847	1	0.95900528	1.0001	0.919505	1	1.89677	1.0001	0.533333333	1	1
1.0001	0.648351159	1	1.271513568	1.0001	0.483751044	1	1.185600489	1.0001	0.484456092	1	1.190749677	1.0001	0.928673935	1	0.986708522	1.0001	0.922052822	1	0.979820151	1.0001	0.927694151	1	0.979937061	1.0001	0.994768	1	1.46129	1.0001	0.704545455	1	1
1.0001	0.923058479	1	1.062027725	1.0001	0.873828693	1	0.990269095	1.0001	0.875579853	1	0.994569938	1.0001	0.988458765	1	0.983052722	1.0001	0.937376799	1	0.976001257	1.0001	0.940693436	1	0.9763965	1.0001	0.947945	1	1.15806	1.0001	0.873873874	1	0.976800977
1.0001	1.010045816	1	0.632013855	1.0001	0.956176706	1	0.480047021	1.0001	0.958092892	1	0.481245236	1.0001	0.98837056	1	0.664980846	1.0001	0.947292183	1	0.710321609	1.0001	0.950176514	1	0.701389209	1.0001	1.00822	1	1.14968	1.0001	0.955974843	1	0.545454545
1.0001	0.89495814	1	0.301154494	1.0001	0.847227039	1	0.262773677	1.0001	0.848924889	1	0.792406736	1.0001	0.986012558	1	0.618223366	1.0001	0.924102989	1	0.598187066	1.0001	0.926947855	1	0.598227901	1.0001	0.879452	1	0.893613	1.0001	0.847352025	1	0.448640916
1.0001	0.994366696	1	0.875692065	1.0001	0.941333805	1	0.319875939	1.0001	0.943220246	1	0.481333181	1.0001	0.991524378	1	0.673883233	1.0001	0.961082355	1	0.764787333	1.0001	0.963619854	1	0.751819948	1.0001	1.00274	1	1.08174	1.0001	0.941176471	1	0.545553737
1.0001	0.812747521	1	0.435308024	1.0001	0.769400986	1	0.496363859	1.0001	0.770942872	1	0.497602801	1.0001	0.974718682	1	0.681873827	1.0001	0.869004855	1	0.761168773	1.0001	0.869223056	1	0.748679101	1.0001	0.824658	1	1.07652	1.0001	0.76975945	1	0.56390395
1.0001	1.111145063	1	0.919592669	1.0001	1.051883993	1	0.857458029	1.0001	1.053991977	1	0.86118206	1.0001	0.993219124	1	0.956264908	1.0001	0.973065334	1	0.923902756	1.0001	0.974501314	1	0.924699018	1.0001	1.08219	1	1.05806	1.0001	1	1	0.846153846
1.0001	0.705634056	1	0.953231675	1.0001	0.556744307	1	0.679936742	1.0001	0.557381861	1	0.682092243	1.0001	0.62938056	1	0.897596535	1.0001	0.604285795	1	0.827459151	1.0001	0.609001901	1	0.832616649	1.0001	1.14227	1	0.817694	1.0001	0.637037037	1	0.979591837
1.0001	1.162505437	1	1.80591026	1.0001	1.100505147	1	1.117712155	1.0001	1.102710568	1	1.120502007	1.0001	0.993229165	1	0.993115551	1.0001	0.973086872	1	0.987254735	1.0001	0.974584141	1	0.986570944	1.0001	1.10685	1	1.21413	1.0001	1	1	1
1.0001	0.928041469	1	0.55076215	1.0001	0.878545924	1	0.511657634	1.0001	0.880306537	1	0.512934751	1.0001	0.98899257	1	0.834261378	1.0001	0.939615982	1	0.736710667	1.0001	0.943587743	1	0.727543292	1.0001	0.942466	1	1.08697	1.0001	0.878576953	1	0.581196581
1.0001	1.012241611	0.9333	0.561445091	1.0001	0.958255392	0.9333	0.854607188	1.0001	0.960175743	0.9333	0.427510842	1.0001	0.992094549	0.9333	0.636647777	1.0001	0.964594582	0.9333	0.656566909	1.0001	0.967258424	0.9333	0.648740619	1.0001	0.967123	0.9333	1.02426	1.0001	0.958047292	0.9333	0.484848485
1.0001	0.917803259	1	0.991148444	1.0001	0.868853752	1	0.924178955	1.0001	0.870594942	1	0.928192762	1.0001	0.987500033	1	0.977501523	1.0001	0.935316841	1	0.967357734	1.0001	0.938077665	1	0.9681623	1.0001	0.868493	1	1.12903	1.0001	0.868913858	1	0.911787666
1.0001	0.768836876	0.4	0.602806964	1.0001	0.727832242	0.4	0.420332842	1.0001	0.729290824	0.4	0.515955299	1.0001	0.948737415	0.4	0.846284559	1.0001	0.789877594	0.4	0.529547557	1.0001	0.785862584	0.4	0.526226825	1.0001	0.750685	0.4	0.641788	1.0001	0.728315412	0.4	0.659649123
1.0001	1.13950984	0.4	0.68037288	1.0001	1.165879516	0.4	0.474418983	1.0001	1.168215947	0.4	0.582345616	1.0001	0.992879115	0.4	0.916597332	1.0001	0.970981934	0.4	0.565060388	1.0001	0.972537676	0.4	0.564607586	1.0001	1.10411	0.4	0.765685	1.0001	1	0.4	0.744186047
1.0001	0.957433656	0.4	0.532510202	1.0001	0.906370528	0.4	0.371315429	1.0001	0.908186902	0.4	0.729661762	1.0001	0.990197938	0.4	0.734233229	1.0001	0.950438382	0.4	0.447485613	1.0001	0.954099494	0.4	0.443615805	1.0001	0.945205	0.4	0.557538	1.0001	0.906318083	0.4	0.583034648
1.0001	1.128903049	0.4	0.35272958	1.0001	1.155027271	0.4	0.24595573	1.0001	1.157341955	0.4	0.483320856	1.0001	0.993059254	0.4	0.376276577	1.0001	0.972056577	0.4	0.253078953	1.0001	0.97360802	0.4	0.254494229	1.0001	1.23288	0.4	0.359302	1.0001	1	0.4	0.387096774
1.0001	1.010625262	0.4	0.569525534	1.0001	0.956725248	0.4	0.397125947	1.0001	0.958642533	0.4	0.487469015	1.0001	0.991852247	0.4	0.805342288	1.0001	0.963748432	0.4	0.472443456	1.0001	0.9663029	0.4	0.467647124	1.0001	0.950685	0.4	0.619487	1.0001	0.956521739	0.4	0.623376623
1.0001	1.058780977	0.4	0.457748603	1.0001	1.002312658	0.4	0.318732075	1.0001	1.0043213	0.4	0.631369205	1.0001	0.992641401	0.4	0.285683653	1.0001	0.968671122	0.4	0.227161381	1.0001	0.970784062	0.4	0.287890124	1.0001	1.0137	0.4	0.434819	1.0001	1	0.4	0.316205534
1.0001	1.073508924	0.4	0.537145184	1.0001	1.016255115	0.4	0.595115941	1.0001	1.018291698	0.4	0.736012756	1.0001	0.992640344	0.4	0.743829922	1.0001	0.969550084	0.4	0.596651877	1.0001	0.97124042	0.4	0.449251823	1.0001	1.01096	0.4	0.518626	1.0001	1	0.4	0.588086185
1.0001	0.961937685	0.4	0.458308697	1.0001	0.910634342	0.4	0.50777112	1.0001	0.912459261	0.4	0.39227616	1.0001	0.98826797	0.4	0.589928284	1.0001	0.9441796	0.4	0.552100167	1.0001	0.946885463	0.4	0.323733252	1.0001	0.89589	0.4	0.454685	1.0001	0.910569106	0.4	0.502164502
1.0001	0.768921266	1	1.173713874	1.0001	0.727912131	1	0.886895412	1.0001	0.729370873	1	1.088657229	1.0001	0.960603736	1	0.988223652	1.0001	0.824965278	1	0.962617129	1.0001	0.822699281	1	0.96668024	1.0001	0.8	1	1.0925	1.0001	0.728395062	1	1
1.0001	1.012066555	1	1.20370766	1.0001	0.958089672	1	1.33361638	1.0001	0.960009692	1	1.030278982	1.0001	0.992218065	1	0.99178368	1.0001	0.965580973	1	0.98659473	1.0001	0.967973948	1	0.942707835	1.0001	0.975342	1	1.0386	1.0001	0.95788207	1	1
1.0001	1.045768349	1	1.212008618	1.0001	0.989994037	1	0.845124655	1.0001	0.991977993	1	1.037383949	1.0001	0.991988021	1	0.992512936	1.0001	0.964659301	1	0.92933512	1.0001	0.966828343	1	0.940903337	1.0001	1.04384	1	0.959799	1.0001	0.989690722	1	1
1.0001	0.417850373	1	1.08325451	1.0001	0.819394108	1	0.818541449	1.0001	0.409677187	1	1.00475327	1.0001	0.665437463	1	0.982269644	1.0001	0.68754029	1	0.9072815	1.0001	0.690462418	1	0.917633065	1.0001	0.632877	1	1.0158	1.0001	0.596205962	1	1
1.0001	0.985519618	1	1.133784346	1.0001	0.932958572	1	0.790579447	1.0001	0.934828228	1	0.970430131	1.0001	0.990958241	1	0.991674858	1.0001	0.957376885	1	0.864737758	1.0001	0.960075232	1	0.874290089	1.0001	0.958904	1	1.11508	1.0001	0.932826362	1	1
1.0001	1.016163244	1	0.530441287	1.0001	0.961967871	1	0.49460066	1.0001	0.963895662	1	0.496748763	1.0001	0.991891175	1	0.559123351	1.0001	0.96371917	1	0.548583492	1.0001	0.966033801	1	0.544822424	1.0001	0.991781	1	0.690323	1.0001	0.961748634	1	0.489208633
1.0001	0.911267356	1	1.017528762	1.0001	0.862666431	1	0.772980629	1.0001	0.864395221	1	0.774910018	1.0001	0.985490822	1	0.913006148	1.0001	0.932106561	1	0.830704345	1.0001	0.934994691	1	0.838059131	1.0001	0.876712	1	0.952429	1.0001	0.862745098	1	1
1.0001	0.724239465	1	1.326131604	1.0001	0.571423949	1	1.236528117	1.0001	0.572078314	1	1.241898489	1.0001	0.611646194	1	0.989516968	1.0001	0.588665496	1	0.983658812	1.0001	0.590783154	1	0.983682206	1.0001	0.621918	1	1.47419	1.0001	0.653763441	1	1
1.0001	0.896928923	1	0.645655449	1.0001	0.421083174	1	0.744914803	1.0001	0.844663943	1	0.520264619	1.0001	0.65981522	1	0.585956992	1.0001	0.754765793	1	0.522994023	1.0001	0.758992933	1	0.302689983	1.0001	0.643836	1	0.828031	1.0001	0.613620072	1	0.348909657
1.0001	0.68462865	0.4	0.545698317	1.0001	0.51081859	0.4	0.387028933	1.0001	0.511563087	0.4	0.475075009	1.0001	0.954840063	0.4	0.783758617	1.0001	0.944319954	0.4	0.456353936	1.0001	0.948624319	0.4	0.451217735	1.0001	0.79726	0.4	0.574114	1.0001	0.743818002	0.4	0.607594937
1.0001	0.854138792	1	0.607506711	1.0001	0.873904627	1	0.461432585	1.0001	0.875655939	1	0.462584338	1.0001	0.987277782	1	0.663174035	1.0001	0.936575969	1	0.730257952	1.0001	0.939564478	1	0.717015123	1.0001	0.830137	1	1.23874	1.0001	0.87394958	1	0.524407252
1.0001	0.711281034	1	0.608281741	1.0001	0.673346045	1	0.47864512	1.0001	0.674695436	1	0.792587669	1.0001	0.935456647	1	0.613440481	1.0001	0.831931682	1	0.714727553	1.0001	0.830202996	1	0.60171084	1.0001	0.761644	1	0.981647	1.0001	0.673992674	1	0.448742747
1.0001	1.068869552	1	0.577835256	1.0001	1.011863176	1	0.292401538	1.0001	1.013890958	1	0.293131383	1.0001	0.99230725	1	0.650922586	1.0001	0.967818511	1	0.705631377	1.0001	0.969897624	1	0.69616587	1.0001	1.09589	1	1.12188	1.0001	1	1	0.498924731
1.0001	0.890100543	0.9333	0.527378791	1.0001	0.842628514	0.9333	0.489934511	1.0001	0.844317149	0.9333	0.491157406	1.0001	0.985524765	0.9333	0.669763884	1.0001	0.921422553	0.9333	0.721121843	1.0001	0.924196878	0.9333	0.712122833	1.0001	0.824658	0.9333	1.29718	1.0001	0.842767296	0.9333	0.556634304
1.0001	1.000321697	0.9333	0.563571456	1.0001	0.946971207	0.9333	0.482084441	1.0001	0.948868945	0.9333	0.494167022	1.0001	0.991441501	0.9333	0.886439094	1.0001	0.960902485	0.9333	0.923918471	1.0001	0.963876301	0.9333	0.707047406	1.0001	0.953425	0.9333	1.03532	1.0001	0.94679696	0.9333	0.695319962
1.0001	0.961239256	0.9333	1.126033612	1.0001	0.909973163	0.9333	1.049950259	1.0001	0.911796756	0.9333	1.054510304	1.0001	0.990769946	0.9333	0.986571278	1.0001	0.954020524	0.9333	0.98110051	1.0001	0.957371355	0.9333	0.981012084	1.0001	0.945205	0.9333	1.25161	1.0001	0.90990991	0.9333	1
1.0001	0.982771439	0.9333	0.806712929	1.0001	0.930356962	0.9333	0.752205299	1.0001	0.932221405	0.9333	0.755472206	1.0001	0.991235307	0.9333	0.91035842	1.0001	0.958880563	0.9333	0.818814965	1.0001	0.961677774	0.9333	0.825786926	1.0001	0.928767	0.9333	0.806452	1.0001	0.930232558	0.9333	0.742616034
1.0001	0.972602583	0.9333	1.134095355	1.0001	0.920730445	0.9333	1.057467291	1.0001	0.922575596	0.9333	1.062059983	1.0001	0.988531143	0.9333	0.986041408	1.0001	0.94622329	0.9333	0.980297344	1.0001	0.948939468	0.9333	0.980185243	1.0001	0.991781	0.9333	1.31935	1.0001	0.920634921	0.9333	1
1.0001	1.22009923	0.9333	1.027278433	1.0001	1.155027271	0.9333	0.957867728	1.0001	1.157341955	0.9333	0.962027848	1.0001	0.992219645	0.9333	0.981448066	1.0001	0.966998716	0.9333	0.973734912	1.0001	0.968658805	0.9333	0.974587712	1.0001	1.15616	0.9333	1.17742	1.0001	1	0.9333	0.944927536
1.0001	1.161781463	0.9333	1.101531459	1.0001	1.099819785	0.9333	1.027103657	1.0001	1.102023832	0.9333	1.031564477	1.0001	0.993404354	0.9333	0.984109657	1.0001	0.974389762	0.9333	0.977540009	1.0001	0.975732725	0.9333	0.977787872	1.0001	1.11233	0.9333	1.21613	1.0001	1	0.9333	1
1.0001	0.81982471	0.9333	1.177583522	1.0001	0.776100725	0.9333	1.098017068	1.0001	0.777656037	0.9333	1.102785872	1.0001	0.971880381	0.9333	0.989205157	1.0001	0.840582949	0.9333	0.984373979	1.0001	0.837112807	0.9333	0.9839967	1.0001	0.808219	0.9333	1.26129	1.0001	0.77643909	0.9333	1
1.0001	0.804425348	0.9333	0.563220406	1.0001	0.761522663	0.9333	0.427794858	1.0001	0.763048761	0.9333	0.42886265	1.0001	0.969733161	0.9333	0.636690985	1.0001	0.900439856	0.9333	0.658205	1.0001	0.903327772	0.9333	0.651810281	1.0001	0.860274	0.9333	0.98749	1.0001	0.761904762	0.9333	0.486373166
1.0001	1.209301727	0.9333	0.632013855	1.0001	0.788886016	0.9333	0.480047021	1.0001	1.185647691	0.9333	0.481245236	1.0001	0.990532628	0.9333	0.673898691	1.0001	0.891182215	0.9333	0.74688679	1.0001	0.972079087	0.9333	0.732932223	1.0001	1.63562	0.9333	1.29133	1.0001	1	0.9333	0.545454545
1.0001	1.130610962	0.9333	0.954365394	1.0001	1.07031171	0.9333	0.889881246	1.0001	1.072456624	0.9333	0.893746094	1.0001	0.992736758	0.9333	0.972057402	1.0001	0.970123693	0.9333	0.957124701	1.0001	0.971901	0.9333	0.958312735	1.0001	1.15068	0.9333	1.10968	1.0001	1	0.9333	0.87804878
0.6667	0.892039034	0.9333	1.010233159	0.6667	0.684887053	0.9333	0.941974162	0.6667	0.686259572	0.9333	0.946065255	0.6667	0.922651546	0.9333	0.97435513	0.6667	0.764733092	0.9333	0.962745274	0.6667	0.761154736	0.9333	0.96262907	0.6667	0.712329	0.9333	1.15161	0.6667	0.685499058	0.9333	0.929292929
1.0001	0.54996588	0.9333	0.820654574	1.0001	0.520634367	0.9333	0.765204941	1.0001	0.521677722	0.9333	0.768528306	1.0001	0.482456485	0.9333	0.928182522	1.0001	0.462354295	0.9333	0.816905419	1.0001	0.464218884	0.9333	0.827135227	1.0001	0.608219	0.9333	0.958065	1.0001	0.52173913	0.9333	0.755403868
1.0001	1.029799917	0.9333	0.552756279	1.0001	0.974877254	0.9333	0.472833035	1.0001	0.976830916	0.9333	0.484683746	1.0001	0.992409714	0.9333	0.890326541	1.0001	0.967961557	0.9333	0.931506555	1.0001	0.970179493	0.9333	0.670320714	1.0001	0.991781	0.9333	1.07336	1.0001	0.974619289	0.9333	0.68202765
1.0001	1.044077908	1	1.013621588	1.0001	0.864844534	1	0.945133643	1.0001	0.990374502	1	0.949238458	1.0001	0.992537024	1	0.978941124	1.0001	0.512853374	1	0.970055127	1.0001	0.970566195	1	0.970578109	1.0001	1.0411	1	1.14194	1.0001	0.988095238	1	0.932400932
1.0001	0.819106238	1	1.010766447	1.0001	0.856170959	1	0.942471417	1.0001	0.857886733	1	0.946564669	1.0001	0.986025511	1	0.979203812	1.0001	0.930618584	1	0.970978034	1.0001	0.933520785	1	0.97167588	1.0001	0.967123	1	1.14516	1.0001	0.856269113	1	0.929782082
0.7334	0.704755387	1	1.01936539	0.7334	0.569368993	1	0.95048935	0.7334	0.570510013	1	0.954617425	0.7334	0.643340839	1	0.980704886	0.7334	0.656657309	1	0.973102111	0.7334	0.659740119	1	0.973357547	0.7334	0.643836	1	1.11613	0.7334	0.570327553	1	0.937669377
1.0001	1.390511492	1	1.151450943	1.0001	1.316350879	1	1.073650203	1.0001	1.318988857	1	1.078313179	1.0001	0.993197899	1	0.9868418	1.0001	0.972414847	1	0.981119783	1.0001	0.973897391	1	0.981190858	1.0001	1.26575	1	1.30323	1.0001	1	1	1
1.0001	0.913513284	1	0.778880302	1.0001	0.864792576	1	0.726253254	1.0001	0.866525627	1	0.729407449	1.0001	0.979673702	1	0.900935924	1.0001	0.929487262	1	0.724537285	1.0001	0.931464718	1	0.741737627	1.0001	0.912329	1	0.890323	1.0001	0.864864865	1	0.717086835
1.0001	1.00925016	1	1.200885264	1.0001	0.955423484	1	1.119744368	1.0001	0.957338161	1	1.124607536	1.0001	0.989016642	1	0.987184949	1.0001	0.950272902	1	0.980933267	1.0001	0.952725348	1	0.981063844	1.0001	1.05479	1	1.3	1.0001	0.955223881	1	1
1.0001	1.066085213	1	0.969299623	1.0001	0.966132338	1	0.903806405	1.0001	0.966906792	1	0.907731731	1.0001	0.991062836	1	0.973724001	1.0001	0.956874505	1	0.960313033	1.0001	0.96048983	1	0.961000776	1.0001	0.97052	1	1.07419	1.0001	1	1	0.891747053
1.0001	1.083858292	1	1.160001744	1.0001	1.026052517	1	1.081623248	1.0001	1.028108734	1	1.086320852	1.0001	0.991979944	1	0.985390533	1.0001	0.9657341	1	0.978610859	1.0001	0.96795447	1	0.978951897	1.0001	1.06849	1	1.23871	1.0001	1	1	1
1.0001	1.10827815	1	1.076307535	1.0001	1.049169982	1	1.003584053	1.0001	1.051272527	1	1.007942724	1.0001	0.991707984	1	0.984680836	1.0001	0.963364072	1	0.978701731	1.0001	0.96575199	1	0.97880335	1.0001	1.07123	1	1.19355	1.0001	1	1	0.98989899
1.0001	1.039546919	1	1.035319656	1.0001	0.984104417	1	0.903751411	1.0001	0.98607657	1	0.728199497	1.0001	0.99092668	1	0.973524374	1.0001	0.95844063	1	0.960369918	1.0001	0.960469375	1	0.961467374	1.0001	0.956164	1	0.90679	1.0001	0.98381877	1	0.891692955
1.0001	0.880526551	1	1.088349418	1.0001	0.833565135	1	1.014812295	1.0001	0.835235606	1	1.019219732	1.0001	0.984829953	1	0.98605334	1.0001	0.90747694	1	0.980833894	1.0001	0.909586392	1	0.980700516	1.0001	0.890411	1	1.1871	1.0001	0.833731106	1	1
1.0001	1.446086182	1	1.675517599	1.0001	1.368961586	1	1.751359005	1.0001	1.371704996	1	1.411161001	1.0001	0.992477951	1	0.991288951	1.0001	0.968385273	1	0.984434139	1.0001	0.970106645	1	0.984302677	1.0001	1.31781	1	1.72396	1.0001	1	1	1
1.0001	0.845440397	1	0.999868551	1.0001	0.800350242	1	0.932309865	1.0001	0.801954151	1	0.936358985	1.0001	0.9793262	1	0.978095821	1.0001	0.872600767	1	0.968350666	1.0001	0.872470626	1	0.969462438	1.0001	0.860274	1	1.10323	1.0001	0.800615858	1	0.919786096
1.0001	1.252897974	1	0.678972633	1.0001	1.186076749	1	0.475671849	1.0001	1.188453656	1	0.613531209	1.0001	0.993213585	1	0.564218666	1.0001	0.973000379	1	0.506525593	1.0001	0.974571269	1	0.504486697	1.0001	1.18356	1	0.77823	1.0001	1	1	0.470588235
1.0001	1.366171988	1	1.450728999	1.0001	1.293309482	1	1.352706769	1.0001	1.295901284	1	1.358581717	1.0001	0.993321954	1	0.939655823	1.0001	0.973586642	1	0.910149199	1.0001	0.974983506	1	0.910154285	1.0001	1.16164	1	1.6129	1.0001	1	1	1
1.0001	0.79407598	1	1.015162896	1.0001	0.751725261	1	0.946570808	1.0001	0.753231725	1	0.950681865	1.0001	0.950604712	1	0.978494451	1.0001	0.890956937	1	0.969787608	1.0001	0.89426254	1	0.970708233	1.0001	0.810959	1	1.10645	1.0001	0.752136752	1	0.933814681
1.0001	1.087671217	1	0.733601771	1.0001	1.029662086	1	0.684034084	1.0001	1.031725537	1	0.687004916	1.0001	0.992298685	1	0.860478647	1.0001	0.967535068	1	0.733264233	1.0001	0.969474318	1	0.743458666	1.0001	1.08493	1	0.880645	1.0001	1	1	0.675555556
1.0001	1.124791668	1	1.111094356	1.0001	1.064802779	1	1.036020413	1.0001	1.066936652	1	1.040519959	1.0001	0.992889111	1	0.985364856	1.0001	0.971131517	1	0.978982256	1.0001	0.972840332	1	0.979064015	1.0001	1.11233	1	1.15484	1.0001	1	1	1
1.0001	1.007048523	1	1.025204825	1.0001	0.953339268	1	0.955934229	1.0001	0.955249768	1	0.960085952	1.0001	0.991944123	1	0.981312726	1.0001	0.964378619	1	0.973545419	1.0001	0.966569627	1	0.974294088	1.0001	0.956164	1	1.15806	1.0001	0.953145917	1	0.94302554
1.0001	0.703519008	1	1.18501054	1.0001	0.665997994	1	1.104942261	1.0001	0.667332659	1	1.109741141	1.0001	0.897084391	1	0.985190011	1.0001	0.826387993	1	0.977926768	1.0001	0.829714665	1	0.977750432	1.0001	0.958904	1	1.35161	1.0001	0.666666667	1	1
1.0001	0.928041469	1	0.435174891	1.0001	0.878545924	1	0.405771182	1.0001	0.880306537	1	0.407533489	1.0001	0.988865668	1	0.391901092	1.0001	0.939963962	1	0.409119874	1.0001	0.943415661	1	0.405858254	1.0001	0.350685	1	0.545161	1.0001	0.878576953	1	0.401826484
1.0001	0.309658774	1	1.00831796	1.0001	0.29314364	1	0.940188368	1.0001	0.293731102	1	0.944271705	1.0001	0.28919042	1	0.978974532	1.0001	0.272667296	1	0.970060095	1.0001	0.273586765	1	0.970480931	1.0001	1.0274	1	1.13871	1.0001	0.294930876	1	0.927536232
1.0001	1.050705231	1	1.127698716	1.0001	0.994667619	1	1.051502857	1.0001	0.996660941	1	1.056069645	1.0001	0.9925585	1	0.985640307	1.0001	0.968959698	1	0.979370813	1.0001	0.970923295	1	0.979349637	1.0001	0.936986	1	1.24839	1.0001	0.994350282	1	1
1.0001	0.960371511	1	0.617070457	1.0001	0.909151698	1	0.502990182	1.0001	0.910973645	1	0.503871044	1.0001	0.990139623	1	0.603775004	1.0001	0.951240409	1	0.617754584	1.0001	0.95414548	1	0.610299574	1.0001	0.153425	1	1.12938	1.0001	0.909090909	1	0.401294498
1.0001	0.281027477	1	1.049066345	1.0001	0.480877429	1	0.978183484	1.0001	0.131988434	1	0.982431837	1.0001	0.28923048	1	0.982387294	1.0001	0.2904759	1	0.975272793	1.0001	0.185286556	1	0.975299768	1.0001	1.07123	1	1.22258	1.0001	0.133995951	1	0.964912281
1.0001	1.134664282	1	1.088466332	1.0001	1.074148853	1	1.014921309	1.0001	1.076301456	1	1.019329219	1.0001	0.992719207	1	0.984911841	1.0001	0.969793924	1	0.97884125	1.0001	0.971522815	1	0.979081142	1.0001	1.00548	1	1.18387	1.0001	1	1	1
1.0001	1.047591058	1	1.136429264	1.0001	0.991719535	1	1.059643503	1.0001	0.993706949	1	1.064245647	1.0001	0.992790395	1	0.980519489	1.0001	0.970259874	1	0.971647551	1.0001	0.97224388	1	0.97190004	1.0001	0.964384	1	1.36129	1.0001	0.991411043	1	1
1.0001	0.978581204	1	0.600916709	1.0001	0.926390206	1	0.558251182	1.0001	0.9282467	1	0.559644598	1.0001	0.991453755	1	0.685489304	1.0001	0.959938337	1	0.702771775	1.0001	0.962990317	1	0.695781321	1.0001	0.553425	1	0.76129	1.0001	0.926277702	1	0.633879781
1.0001	0.898196739	1	0.616744625	1.0001	0.491617063	1	0.502724588	1.0001	0.327900767	1	0.503604985	1.0001	0.721088997	1	0.605527386	1.0001	0.742873964	1	0.627669577	1.0001	0.759342532	1	0.619470549	1.0001	0.871233	1	1.09474	1.0001	0.562829195	1	0.401084011
1.0001	0.90239267	1	1.046061506	1.0001	0.854265061	1	0.548067366	1.0001	0.855977015	1	0.786684245	1.0001	0.985819144	1	0.907695315	1.0001	0.92980195	1	0.915470664	1.0001	0.932616541	1	0.884126286	1.0001	0.484932	1	0.929032	1.0001	0.854368932	1	0.790123457
1.0001	0.400799985	1	1.130794264	1.0001	0.379423986	1	0.788494485	1.0001	0.380184355	1	0.967870856	1.0001	0.335979465	1	0.989816557	1.0001	0.316210369	1	0.881501087	1.0001	0.316079438	1	0.889854585	1.0001	0.923288	1	1.55806	1.0001	0.380952381	1	1
1.0001	0.903779284	1	0.832160373	1.0001	0.855577722	1	0.77593332	1.0001	0.857292307	1	0.779303281	1.0001	0.987250821	1	0.925380812	1.0001	0.924553549	1	0.845476927	1.0001	0.927854632	1	0.852871914	1.0001	0.967123	1	0.951613	1.0001	0.855677656	1	0.765957447
1.0001	1.008216586	1	1.051378375	1.0001	0.954445034	1	0.980339295	1.0001	0.95635775	1	0.984597012	1.0001	0.991372096	1	0.980398572	1.0001	0.959879802	1	0.972486545	1.0001	0.962415746	1	0.972723333	1.0001	0.989041	1	1.16129	1.0001	0.954248366	1	0.967032967
1.0001	0.992213356	1	0.937363029	1.0001	0.93929531	1	0.874027689	1.0001	0.941177666	1	0.877823684	1.0001	0.992000924	1	0.970475011	1.0001	0.963330677	1	0.950811191	1.0001	0.965790253	1	0.952927168	1.0001	0.287671	1	1.05161	1.0001	0.939144091	1	0.862453532
1.0001	0.806586627	1	0.87475991	1.0001	0.676242121	1	0.815654511	1.0001	0.269951508	1	0.819196984	1.0001	0.553126871	1	0.949063494	1.0001	0.507697962	1	0.896999493	1.0001	0.271799288	1	0.90107927	1.0001	0.923288	1	0.912903	1.0001	0.271270037	1	0.805031447
1.0001	0.947727997	1	0.897479373	1.0001	0.897182504	1	0.836838875	1.0001	0.898980465	1	0.840473354	1.0001	0.990329163	1	0.957756387	1.0001	0.948633308	1	0.921187154	1.0001	0.952792792	1	0.922961538	1.0001	0.912329	1	1.01935	1.0001	0.897157623	1	0.825870647
1.0001	0.858570214	1	1.005738303	1.0001	0.812779803	1	0.937783013	1.0001	0.81440862	1	0.941855903	1.0001	0.981851187	1	0.979469959	1.0001	0.916800847	1	0.971110162	1.0001	0.918647785	1	0.971922685	1.0001	1.03288	1	1.07097	1.0001	0.81300813	1	0.925170068
1.0001	1.071285093	1	0.986802529	1.0001	1.014149888	1	0.920126683	1.0001	1.016182252	1	0.92412289	1.0001	0.991660307	1	0.976412738	1.0001	0.963181676	1	0.965543392	1.0001	0.965466499	1	0.966691811	1.0001	1.06575	1	1.12581	1.0001	1	1	0.907801418
1.0001	1.089496316	1	0.927419941	1.0001	1.031389846	1	0.864756431	1.0001	1.033456759	1	0.86851216	1.0001	0.99322716	1	0.953282626	1.0001	0.973485724	1	0.919334462	1.0001	0.974965371	1	0.921307329	1.0001	1.09589	1	1.17742	1.0001	1	1	0.853333333
1.0001	1.088354914	1	1.243066674	1.0001	1.030309319	1	1.159075683	1.0001	1.032374067	1	1.16410967	1.0001	0.992266522	1	0.986373859	1.0001	0.966132359	1	0.978980949	1.0001	0.968459894	1	0.978981627	1.0001	0.934247	1	1.4	1.0001	1	1	1
1.0001	0.919050074	1	1.196802663	1.0001	0.87003407	1	1.115937618	1.0001	0.871777625	1	1.120784252	1.0001	0.988619966	1	0.989428783	1.0001	0.933727555	1	0.984674095	1.0001	0.93758437	1	0.984466599	1.0001	1.12877	1	1.28065	1.0001	0.870090634	1	1
1.0001	1.108006818	1	1.03540435	1.0001	1.048913121	1	0.965444596	1.0001	1.051015151	1	0.969637624	1.0001	0.992177066	1	0.98228018	1.0001	0.965985068	1	0.975201456	1.0001	0.968110068	1	0.975571929	1.0001	0.865753	1	1.16129	1.0001	1	1	0.952380952
1.0001	0.887663264	0.9333	0.984468308	1.0001	0.840321223	0.9333	0.917950179	1.0001	0.842005234	0.9333	0.921936933	1.0001	0.985474583	0.9333	0.958991112	1.0001	0.918411059	0.9333	0.931843948	1.0001	0.921267379	0.9333	0.933172412	1.0001	0.986301	0.9333	1.08065	1.0001	0.840466926	0.9333	0.905660377
1.0001	0.988275645	1	1.107077927	1.0001	0.93556761	1	0.985020826	1.0001	0.937442495	1	0.986745846	1.0001	0.990694211	1	0.980412602	1.0001	0.955856206	1	0.969045097	1.0001	0.958524901	1	0.969537496	1.0001	0.983562	1	1.02129	1.0001	0.935427574	1	1
1.0001	1.019935723	0.9333	1.130242262	1.0001	0.965539151	0.9333	1.053874541	1.0001	0.9674741	0.9333	1.058451629	1.0001	0.991582731	0.9333	0.986485914	1.0001	0.962254147	0.9333	0.980731784	1.0001	0.96475921	0.9333	0.980871139	1.0001	1.04932	0.9333	1.25484	1.0001	0.965309201	0.9333	1
1.0001	1.105240478	1	0.988208367	1.0001	1.046294319	1	0.921437531	1.0001	1.048391101	1	0.925439432	1.0001	0.993210287	1	0.973453948	1.0001	0.973622205	1	0.960869544	1.0001	0.97497539	1	0.961400987	1.0001	0.980822	1	1.10323	1.0001	1	1	0.909090909
1.0001	1.016930093	1	1.055181714	1.0001	0.962693821	1	0.983885652	1.0001	0.964623067	1	0.988158771	1.0001	0.991881096	1	0.982501309	1.0001	0.963612897	1	0.975584459	1.0001	0.966157983	1	0.975822181	1.0001	1.21644	1	1.23871	1.0001	0.962472406	1	0.970521542
1.0001	1.247751567	1	1.392583548	1.0001	1.181204817	1	1.298490065	1.0001	1.183571961	1	1.304129544	1.0001	0.993095792	1	0.987378131	1.0001	0.972415207	1	0.979982946	1.0001	0.973858465	1	0.979932602	1.0001	0.890411	1	1.46452	1.0001	1	1	1
1.0001	0.896158386	1	0.723910863	1.0001	0.848363272	1	0.674997967	1.0001	0.850063398	1	0.677929554	1.0001	0.983974687	1	0.85043514	1.0001	0.928818289	1	0.643843256	1.0001	0.931689306	1	0.657809831	1.0001	0.854795	1	0.851613	1.0001	0.848484848	1	0.666666667
1.0001	0.867801264	1	1.137514553	1.0001	0.82151853	1	1.060655462	1.0001	0.82316486	1	1.065262	1.0001	0.982621044	1	0.985716971	1.0001	0.882223001	1	0.979950972	1.0001	0.883244769	1	0.979767446	1.0001	0.863014	1	1.22258	1.0001	0.821720641	1	1
1.0001	0.89187751	1	0.987839236	1.0001	0.84431071	1	0.921093342	1.0001	0.846002715	1	0.925093747	1.0001	0.985436575	1	0.973276052	1.0001	0.924083788	1	0.961066975	1.0001	0.926480832	1	0.961618237	1.0001	0.813699	1	1.07097	1.0001	0.844444444	1	0.908752328
1.0001	0.88580143	1	1.378047185	1.0001	0.838558687	1	1.284935889	1.0001	0.840239165	1	1.290516501	1.0001	0.984577745	1	0.985632135	1.0001	0.923606481	1	0.976684823	1.0001	0.92620774	1	0.976824245	1.0001	1.00274	1	1.54194	1.0001	0.838709677	1	1
1.0001	1.024584637	1	1.094599311	1.0001	0.969940123	1	1.020639898	1.0001	0.971883891	1	1.025072645	1.0001	0.99229428	1	0.98637022	1.0001	0.966184895	1	0.981175591	1.0001	0.968789219	1	0.981075115	1.0001	0.983562	1	1.24194	1.0001	0.96969697	1	1
1.0001	0.977670938	1	0.975997153	1.0001	0.925528488	1	0.910051399	1.0001	0.927383255	1	0.914003849	1.0001	0.990596897	1	0.975633835	1.0001	0.954395792	1	0.963331451	1.0001	0.957294436	1	0.964188521	1.0001	0.783562	1	1.10968	1.0001	0.925418569	1	0.897890295
1.0001	0.860484427	1	1.091725338	1.0001	0.814591924	1	0.84217869	1.0001	0.816224373	1	0.847984517	1.0001	0.969221742	1	0.982149579	1.0001	0.915375609	1	0.938880806	1.0001	0.917615946	1	0.944449741	1.0001	0.994521	1	1.66452	1.0001	0.814814815	1	1
1.0001	1.018887812	0.8667	0.627001778	1.0001	0.964547129	0.8667	0.584636793	1.0001	0.966480089	0.8667	0.587175932	1.0001	0.992461876	0.8667	0.736034074	1.0001	0.967807216	0.8667	0.605045616	1.0001	0.970178377	0.8667	0.611007249	1.0001	0.854795	0.8667	0.83871	1.0001	0.964320154	0.8667	0.577777778
1.0001	0.83284967	1	1.249456284	1.0001	0.788431021	1	1.165033562	1.0001	0.790011043	1	1.170093426	1.0001	0.978076748	1	0.985276674	1.0001	0.881976479	1	0.977896953	1.0001	0.883204149	1	0.977709716	1.0001	1.06849	1	1.37419	1.0001	0.788732394	1	1
1.0001	1.016801228	1	1.094176706	1.0001	0.962571829	1	0.698518095	1.0001	0.964500831	1	1.024676882	1.0001	0.9920403	1	0.985217207	1.0001	0.964501206	1	0.659050627	1.0001	0.966991953	1	0.979602441	1.0001	1.01918	1	1.27097	1.0001	0.962350781	1	1
1.0001	1.024584637	1	1.474559101	1.0001	0.969940123	1	1.37492673	1.0001	0.971883891	1	1.380898181	1.0001	0.990200659	1	0.99006601	1.0001	0.955082249	1	0.983527551	1.0001	0.957197933	1	0.983375593	1.0001	0.936986	1	1.58065	1.0001	0.96969697	1	1
1.0001	0.973916468	1	1.127698716	1.0001	0.921974256	1	1.051502857	1.0001	0.9238219	1	1.056069645	1.0001	0.99137524	1	0.980016324	1.0001	0.957336682	1	0.970628008	1.0001	0.960705148	1	0.970583327	0.7334	0.972603	1	1.16774	1.0001	0.921875	1	1
0.7334	1.002174687	1	0.901577518	0.7334	0.948725371	1	0.840660118	0.7334	0.950626624	1	0.844311194	0.7334	0.990686049	1	0.935658104	0.7334	0.956516608	1	0.888351667	0.7334	0.958876885	1	0.891686048	1.0001	1.00274	1	1.03548	0.7334	0.948545861	1	0.82962963
1.0001	0.991288942	1	0.613786903	1.0001	0.938420199	1	0.572314815	1.0001	0.9403008	1	0.574800439	1.0001	0.989629149	1	0.721777468	1.0001	0.9522217	1	0.614629363	1.0001	0.954713057	1	0.618567599	1.0001	0.860274	1	0.745161	1.0001	0.938271605	1	0.565656566
1.0001	0.830800867	1	0.927419941	1.0001	0.786491488	1	0.864756431	1.0001	0.788067623	1	0.86851216	1.0001	0.975025567	1	0.962003643	1.0001	0.852379584	1	0.937546883	1.0001	0.850627195	1	0.938601926	1.0001	1.11507	1	1.04516	1.0001	0.78679868	1	0.853333333
1.0001	1.155116238	1	1.08731422	1.0001	1.093510038	1	0.9674361	1.0001	1.095701441	1	0.969130324	1.0001	0.992525838	1	0.981239836	1.0001	0.969127214	1	0.968235992	1.0001	0.971016232	1	0.969996434	1.0001	1.06301	1	0.985725	1.0001	1	1	1
1.0001	1.104417172	1	1.189819924	1.0001	1.045514923	1	1.109426686	1.0001	1.047610143	1	1.114245043	1.0001	0.991257439	1	0.987654785	1.0001	0.961156158	1	0.981532735	1.0001	0.963401364	1	0.981455295	1.0001	1.07671	1	1.29677	1.0001	1	1	1
1.0001	1.119310383	1	1.450728999	1.0001	1.05961383	1	1.352706769	1.0001	1.061737304	1	1.358581717	1.0001	0.993181651	1	0.990966611	1.0001	0.97301613	1	0.985185108	1.0001	0.974463772	1	0.984751952	1.0001	1.23288	1	1.53548	1.0001	1	1	1
1.0001	1.229520146	1	0.943646578	1.0001	1.163945738	1	0.879886674	1.0001	1.166278295	1	0.883708115	1.0001	0.992840817	1	0.958694882	1.0001	0.970268542	1	0.931136298	1.0001	0.971818262	1	0.932479929	1.0001	1.02192	1	1.05484	1.0001	1	1	0.868217054
1.0001	1.060488751	1	0.858234215	1.0001	1.003929351	1	0.800245416	1.0001	1.005941233	1	0.803720966	1.0001	0.99107868	1	0.945729933	1.0001	0.95975622	1	0.877509528	1.0001	0.961940341	1	0.882858019	1.0001	1.05205	1	0.970968	1.0001	1	1	0.789873418
1.0001	0.968398152	1	1.629245734	1.0001	0.916750251	1	1.519161562	1.0001	0.918587426	1	1.525759441	1.0001	0.987700736	1	0.991398485	1.0001	0.943062322	1	0.985279937	1.0001	0.945939595	1	0.984803341	1.0001	1.17808	1	1.79355	1.0001	0.916666667	1	1
1.0001	1.279615492	1	0.925083285	1.0001	1.211369333	1	1.061034626	1.0001	1.213796926	1	0.85493076	1.0001	0.993340829	1	0.987609221	1.0001	0.973748094	1	0.983061731	1.0001	0.975141187	1	0.982712588	1.0001	0.726027	1	1.27742	1.0001	1	1	1
1.0001	0.731101216	1	1.375540916	1.0001	0.692109151	1	1.282598962	1.0001	0.693496144	1	1.288169424	1.0001	0.916650499	1	0.990604116	1.0001	0.756245369	1	0.985048479	1.0001	0.752980112	1	0.984759527	1.0001	0.723288	1	1.59032	1.0001	0.692699491	1	1
1.0001	0.72630431	1	1.165702279	1.0001	0.687568081	1	1.086938611	1.0001	0.688945973	1	1.0916593	1.0001	0.923354564	1	0.984463679	1.0001	0.764419845	1	0.977850675	1.0001	0.760854936	1	0.977822196	1.0001	1.04384	1	1.21613	1.0001	0.688172043	1	1
1.0001	1.063595318	1	0.990038119	1.0001	1.006870235	1	0.923143651	1.0001	1.008888011	1	0.927152961	1.0001	0.992902013	1	0.976480367	1.0001	0.971148536	1	0.965903873	1.0001	0.972946149	1	0.966568816	1.0001	0.652055	1	1.10323	1.0001	1	1	0.910769231
1.0001	0.726523446	1	1.16668513	1.0001	0.299960379	1	1.087855053	1.0001	0.382332635	1	1.092579722	1.0001	0.592757737	1	0.986936166	1.0001	0.688788884	1	0.981111272	1.0001	0.54476656	1	0.981300054	1.0001	0.865753	1	1.23871	1.0001	0.655816757	1	1
1.0001	0.938967136	1	0.723910863	1.0001	0.888888889	1	0.674997967	1.0001	0.890670229	1	0.677929554	1.0001	0.988567035	1	0.831412633	1.0001	0.942605545	1	0.753156216	1.0001	0.945441972	1	0.757710691	1.0001	0.917808	1	0.980645	1.0001	0.888888889	1	0.666666667
1.0001	0.886311005	1	0.904458043	1.0001	0.839041085	1	0.843346013	1.0001	0.84072253	1	0.847008754	1.0001	0.985727957	1	0.956166203	1.0001	0.907960857	1	0.921178165	1.0001	0.910354594	1	0.923634198	1.0001	1.06301	1	1.04194	1.0001	0.839190628	1	0.832271762
1.0001	1.078246311	1	1.101531459	1.0001	1.020739841	1	1.027103657	1.0001	1.022785412	1	1.031564477	1.0001	0.992942392	1	0.984264165	1.0001	0.971007288	1	0.977333854	1.0001	0.972669603	1	0.977471145	1.0001	1.32055	1	1.22258	1.0001	1	1	1
1.0001	0.956849962	1	1.058302477	1.0001	1.241367513	1	0.986795553	1.0001	0.854255608	1	0.99108131	1.0001	0.982097002	1	0.983979411	1.0001	0.971908711	1	0.977757201	1.0001	0.915173341	1	0.978174243	1.0001	1.20548	1	1.17742	1.0001	1	1	0.97338403
1.0001	0.849936119	1	0.78550562	1.0001	0.675359728	1	0.732430916	1.0001	0.677525211	1	0.735611941	1.0001	0.955457581	1	0.893363777	1.0001	0.835994338	1	0.799573273	1.0001	0.837753618	1	0.807991128	1.0001	1.76712	1	1.25806	1.0001	1	1	0.723163842
1.0001	1.270754794	1	1.110917922	1.0001	1.00974249	1	1.0358559	1.0001	1.012980141	1	1.040354732	1.0001	0.993570118	1	0.986039525	1.0001	0.973314397	1	0.980495371	1.0001	0.974822614	1	0.980337887	1.0001	1.05479	1	1.29677	1.0001	1	1	1
1.0001	1.087465541	1	1.182803882	1.0001	1.029467379	1	1.102884701	1.0001	1.03153044	1	1.107674645	1.0001	0.992561891	1	0.988722079	1.0001	0.969385755	1	0.983141116	1.0001	0.971487385	1	0.982974631	1.0001	0.961644	1	1.1	1.0001	1	1	1
1.0001	0.992478074	1	0.997600485	1.0001	0.93954591	1	0.930195047	1.0001	0.941428768	1	0.749506509	1.0001	0.98928	1	0.978117665	1.0001	0.95005899	1	0.968126088	1.0001	0.952776084	1	0.969268946	1.0001	0.712329	1	0.545161	1.0001	0.939393939	1	0.917705736
1.0001	0.700004857	1	0.444812699	1.0001	0.662671264	1	0.414757787	1.0001	0.663999263	1	0.534963015	1.0001	0.91993595	1	0.406113356	1.0001	0.772493526	1	0.431405388	1.0001	0.769454631	1	0.426789834	0.7334	1.40822	1	1.32581	1.0001	0.663349917	1	0.410666667
0.7334	1.089335584	1	1.223819922	0.7334	0.865586681	1	1.141129387	0.7334	0.868362109	1	1.146085432	0.7334	0.991746186	1	0.990156884	0.7334	0.93916219	1	0.985600285	0.7334	0.944448074	1	0.985073297	1.0001	0.928767	1	1.17742	0.7334	1	1	1
1.0001	0.923138691	1	1.052599319	1.0001	0.873904627	1	0.981477744	1.0001	0.875655939	1	0.985740405	1.0001	0.988528375	1	0.982810496	1.0001	0.937066991	1	0.975511787	1.0001	0.940541332	1	0.97622184	1.0001	1.70411	1	0.164516	1.0001	0.87394958	1	0.968152866
1.0001	1.261150112	1	0.43086498	1.0001	1.002110604	1	0.451749901	1.0001	1.005323784	1	0.113654364	1.0001	0.993621655	1	0.400095579	1.0001	0.973744857	1	0.327420527	1.0001	0.975163909	1	0.143240465	1.0001	1.68767	1	1.33226	1.0001	1	1	0.113985752
1.0001	1.367541111	1	1.21742935	1.0001	1.086648953	1	1.13517061	1.0001	1.090133198	1	0.914665977	1.0001	0.993654995	1	0.988494727	1.0001	0.974589253	1	0.982909258	1.0001	0.97587863	1	0.982557325	1.0001	1.15342	1	1.11613	1.0001	1	1	1
1.0001	1.179680878	1	1.031313667	1.0001	1.116764564	1	0.961630311	1.0001	1.119002569	1	0.965806772	1.0001	0.99334966	1	0.982726121	1.0001	0.974189986	1	0.975696356	1.0001	0.975522677	1	0.975923415	1.0001	0.778082	1	1.07419	1.0001	1	1	0.948628814
1.0001	0.796074479	1	0.973497468	1.0001	0.753617173	1	0.907720612	1.0001	0.755127428	1	1.064929933	1.0001	0.967177138	1	0.976448223	1.0001	0.835861993	1	0.964058685	1.0001	0.833541768	1	0.965633496	1.0001	1.13699	1	0.825806	1.0001	0.754022989	1	0.895597484
1.0001	1.121839469	1	0.687202876	1.0001	1.062008031	1	0.64077025	1.0001	1.064136303	1	0.516301903	1.0001	0.992030657	1	0.814142435	1.0001	0.96590784	1	0.630880379	1.0001	0.967853696	1	0.643138092	1.0001	1.10411	1	0.777419	1.0001	1	1	0.632996633
1.0001	1.101640389	1	0.7149378	1.0001	1.042886234	1	0.666631192	1.0001	1.044976187	1	0.537139408	1.0001	0.991915846	1	0.846670435	1.0001	0.964959715	1	0.707772593	1.0001	0.967007415	1	0.717884567	1.0001	1.04384	1	1.6129	1.0001	1	1	0.658436214
1.0001	1.064539471	1	1.680250515	1.0001	1.007764033	1	1.566720075	1.0001	1.0097836	1	1.573524505	1.0001	0.992821058	1	0.984081861	1.0001	0.970340755	1	0.973185499	1.0001	0.972228262	1	0.972889384	1.0001	0.912329	1	1.06129	1.0001	1	1	1
1.0001	0.90423726	1	0.959057907	1.0001	0.856011273	1	0.894256697	1.0001	0.857726727	1	0.898140548	1.0001	0.987487822	1	0.966772717	1.0001	0.924766831	1	0.948054736	1.0001	0.927886039	1	0.948051917	1.0001	1.07945	1	0.741935	1.0001	0.856109906	1	0.882352941
1.0001	1.145852705	1	0.593599065	1.0001	1.08474056	1	0.551453096	1.0001	1.086914389	1	0.552829544	1.0001	0.993205337	1	0.692651523	1.0001	0.973090939	1	0.722885256	1.0001	0.974693712	1	0.715721724	1.0001	1.0274	1	0.996774	1.0001	1	1	0.626193204
1.0001	1.071719804	1	0.9205793	1.0001	1.014561415	1	0.858377996	1.0001	1.016594604	1	0.862106022	1.0001	0.993104601	1	0.953616341	1.0001	0.972605921	1	0.918937585	1.0001	0.974248104	1	0.919904361	1.0001	1.02192	1	1.29032	1.0001	1	1	0.847058824
1.0001	0.999081552	1	1.123333442	1.0001	0.945797202	1	1.047432534	1.0001	0.947692588	1	1.051981644	1.0001	0.990490818	1	0.987396844	1.0001	0.95531481	1	0.982013275	1.0001	0.958357581	1	0.981861124	1.0001	0.776541	1	1.15806	1.0001	0.945626478	1	1
1.0001	0.856485308	1	0.995297892	1.0001	0.810806091	1	0.928048035	1.0001	0.812430953	1	0.932078645	1.0001	0.981100144	1	0.975570832	1.0001	0.876473492	1	0.96501832	1.0001	0.876435235	1	0.965951238	1.0001	0.994521	1	1.08065	1.0001	0.81104034	1	0.915593705
1.0001	1.009834692	1	0.96953683	1.0001	0.955976841	1	0.904027585	1.0001	0.957892627	1	0.907953872	1.0001	0.992132893	1	0.975919249	1.0001	0.964708647	1	0.963267069	1.0001	0.967324904	1	0.964854078	1.0001	1.16986	1	0.383871	1.0001	0.955775578	1	0.891964629
1.0001	1.148254361	1	0.601319139	1.0001	1.087014129	1	0.226008021	1.0001	1.089192514	1	0.318661776	1.0001	0.992894551	1	0.613548756	1.0001	0.971429065	1	0.629375838	1.0001	0.972971781	1	0.267079978	1.0001	1.10411	1	1.36452	1.0001	1	1	0.314780836
1.0001	1.156936583	1	1.238700581	1.0001	1.095233298	1	1.155004595	1.0001	1.097428154	1	0.93064725	1.0001	0.993127712	1	0.990654858	1.0001	0.972573827	1	0.986639471	1.0001	0.974121185	1	0.985944744	1.0001	0.953425	0.9333	1.29032	1.0001	1	1	1
1.0001	0.975900176	0.9333	1.081160455	1.0001	0.923852167	0.9333	1.008109073	1.0001	0.925703574	0.9333	1.012487397	1.0001	0.991213718	0.9333	0.973688844	1.0001	0.957248868	0.9333	0.959840626	1.0001	0.9606333	0.9333	0.959900854	1.0001	0.506849	1	0.912903	1.0001	0.923747277	0.9333	0.994350282
1.0001	0.483261081	1	0.777092678	1.0001	0.457487157	1	0.361930189	1.0001	0.458403965	1	0.727733371	1.0001	0.307754125	1	0.896506739	1.0001	0.321239902	1	0.639445748	1.0001	0.322553597	1	0.778226365	1.0001	1.05753	1	1.10645	1.0001	0.458781362	1	0.715447154
1.0001	1.163203449	1	0.995220005	1.0001	1.101165932	1	0.92797541	1.0001	1.103372677	1	0.932005705	1.0001	0.99165568	1	0.979245125	1.0001	0.96332996	1	0.96961403	1.0001	0.965227085	1	0.9705104	1.0001	1.14795	1	2.09032	1.0001	1	1	0.915522264
1.0001	1.13620117	1	1.473963884	1.0001	1.075603775	1	1.137045125	1.0001	1.077759293	1	1.144883708	1.0001	0.993355597	1	0.993493955	1.0001	0.974227778	1	0.989484333	1.0001	0.975564757	1	0.988589429	1.0001	0.978082	1	1.57742	1.0001	1	1	1
1.0001	1.011922894	1	1.51581719	1.0001	0.957953673	1	1.413397109	1.0001	0.95987342	1	1.419535642	1.0001	0.992011455	1	0.990933437	1.0001	0.964404564	1	0.984664324	1.0001	0.967176051	1	0.984477202	1.0001	0.852055	1	1.16774	1.0001	0.957746479	1	1
1.0001	0.906491532	1	1.042839387	1.0001	0.428642726	1	0.972377266	1.0001	0.859865047	1	0.976600403	1.0001	0.986525934	1	0.983478325	1.0001	0.891755308	1	0.977190087	1.0001	0.933476988	1	0.97785856	1.0001	0.816438	1	1.43871	1.0001	0.858237548	1	0.959200666
1.0001	0.820538137	1	1.287074584	1.0001	0.776776103	1	1.200110085	1.0001	0.778332769	1	1.20532229	1.0001	0.972127937	1	0.989982715	1.0001	0.840509941	1	0.984402361	1.0001	0.838502158	1	0.984105789	1.0001	1.48493	0.7333	0.870968	1.0001	0.777112442	1	1
1.0001	1.654729447	0.7333	0.85173153	1.0001	1.566477209	0.7333	0.687056842	1.0001	1.569616442	0.7333	0.574138303	1.0001	0.993609557	0.7333	0.863069353	1.0001	0.975417996	0.7333	0.655944617	1.0001	0.976565828	0.7333	0.671353908	1.0001	1.03288	1	1.28065	1.0001	1	0.7333	0.678529063
1.0001	1.078344464	1	1.135774473	1.0001	1.020832759	1	1.059032955	1.0001	1.022878516	1	1.063632446	1.0001	0.993098336	1	0.984054511	1.0001	0.972734392	1	0.977310307	1.0001	0.974263608	1	0.977386766	1.0001	0.728767	1	1.20968	1.0001	1	1	1
1.0001	0.705051208	1	1.085773509	1.0001	0.667448477	1	1.012410434	1.0001	0.668786049	1	1.016807439	1.0001	0.878909798	1	0.983902414	1.0001	0.73508886	1	0.977389845	1.0001	0.733882232	1	0.97777171	1.0001	0.843836	0.9333	0.999405	1.0001	0.668112798	1	0.99858156
1.0001	0.83194526	0.9333	0.635404568	1.0001	0.787574846	0.9333	0.498967066	1.0001	0.789153152	0.9333	0.901092223	1.0001	0.975309562	0.9333	0.902690339	1.0001	0.852224354	0.9333	0.921359756	1.0001	0.850052347	0.9333	0.916312791	1.0001	1.0274	1	1.21935	1.0001	0.787878788	0.9333	0.71957672
1.0001	1.050818979	1	1.114239121	1.0001	0.9947753	1	1.038952694	1.0001	0.996768837	1	1.043464975	1.0001	0.99261436	1	0.985235116	1.0001	0.968797749	1	0.979161703	1.0001	0.971083831	1	0.979467042	1.0001	1.04384	1	1.17742	1.0001	0.994457641	1	1
1.0001	1.044996757	1	1.045757017	1.0001	0.989263597	1	0.975097759	1.0001	0.991246089	1	0.979332711	1.0001	0.991629101	1	0.983452043	1.0001	0.962688355	1	0.976916023	1.0001	0.964954807	1	0.977450645	1.0001	1.61644	1	1.49032	1.0001	0.988962472	1	0.961876833
1.0001	1.257278709	1	1.367524229	1.0001	0.999034385	1	1.275123943	1.0001	1.002237702	1	1.280661941	1.0001	0.993695757	1	0.991752891	1.0001	0.974187069	1	0.987430171	1.0001	0.975521359	1	0.986664163	0.7334	0.726027	1	1.4129	1.0001	1	1	1
0.7334	0.861263708	1	1.240057075	0.7334	0.695811426	1	1.156269435	0.7334	0.697205837	1	1.161291235	0.7334	0.924778658	1	0.988805857	0.7334	0.763219251	1	0.982779751	0.7334	0.759679657	1	0.982555641	1.0001	0.890411	0.9333	0.884969	0.7334	0.696390658	1	1
1.0001	0.911968025	0.9333	0.553752602	1.0001	0.863329731	0.9333	0.434847851	1.0001	0.86505985	0.9333	0.48272029	1.0001	0.987941199	0.9333	0.810584928	1.0001	0.929245858	0.9333	0.802015166	1.0001	0.933166854	0.9333	0.799633557	1.0001	0.912329	0.9333	1.09858	1.0001	0.863406408	0.9333	0.62745098
1.0001	0.839831082	0.9333	0.928122086	1.0001	0.795040091	0.9333	0.76039291	1.0001	0.796633358	0.9333	0.751536471	1.0001	0.977098375	0.9333	0.925179612	1.0001	0.913659632	0.9333	0.802492607	1.0001	0.915681196	0.9333	0.925547608	1.0001	1.23014	0.9333	0.847557	1.0001	0.795321637	0.9333	0.750670241
1.0001	1.168707291	0.9333	1.031410843	1.0001	1.195752633	0.9333	0.961720922	1.0001	1.19814893	0.9333	0.965897777	1.0001	0.993721027	0.9333	0.974729015	1.0001	0.976632815	0.9333	0.962535606	1.0001	0.977546109	0.9333	0.963855756	1.0001	0.819178	1	1.12147	1.0001	1	0.9333	0.948717949
1.0001	0.819752894	1	0.82686396	1.0001	0.77603274	1	0.770994774	1.0001	0.777587915	1	0.774343285	1.0001	0.976708008	1	0.932816073	1.0001	0.882858886	1	0.816052458	1.0001	0.883970276	1	0.826578546	0.7334	0.746388	1	1.0129	1.0001	0.776371308	1	0.761099366
0.7334	0.994693606	1	1.046818103	0.7334	0.803608894	1	0.844425167	0.7334	0.805219333	1	0.705642972	0.7334	0.980120639	1	0.95598951	0.7334	0.88255497	1	0.920723573	0.7334	0.88303623	1	0.922072951	0.7334	1.2756	1	1.07419	0.7334	0.803864734	1	0.833333333
0.7334	1.035097582	1	0.932995532	0.7334	0.822489134	1	0.869955293	0.7334	0.825126374	1	0.873733601	0.7334	0.988542884	1	0.961870314	0.7334	0.905842623	1	0.93785828	0.7334	0.909176823	1	0.938807361	1.0001	0.945205	1	1.26774	0.7334	1	1	0.858447489
1.0001	0.940908976	1	1.132370642	1.0001	0.890727164	1	1.055859112	1.0001	0.892512189	1	1.060444819	1.0001	0.98971717	1	0.987746569	1.0001	0.945788123	1	0.982697885	1.0001	0.949360183	1	0.982600702	0.7334	0.791321	1	1.22258	1.0001	0.890721649	1	1
0.7334	1.047421635	1	1.010233159	0.7334	0.846207654	1	0.941974162	0.7334	0.847903461	1	0.946065255	0.7334	0.986389116	1	0.976865059	0.7334	0.916047032	1	0.967062449	0.7334	0.919045082	1	0.96745914	1.0001	1.01644	1	0.641935	0.7334	0.846335697	1	0.929292929
1.0001	1.019119691	1	0.444365426	1.0001	0.96476664	1	0.414340735	1.0001	0.96670004	1	0.416140261	1.0001	0.992230297	1	0.480113717	1.0001	0.965899152	1	0.432860742	1.0001	0.968376879	1	0.433885812	1.0001	1.06645	1	1.16774	1.0001	0.964539007	1	0.41025641
1.0001	1.274174087	1	1.02353198	1.0001	1.012459462	1	0.954374414	1.0001	1.015705825	1	0.958519362	1.0001	0.993784242	1	0.982347504	1.0001	0.975189257	1	0.974612731	1.0001	0.976386535	1	0.975252059	1.0001	0.614123	1	1.2092	1.0001	1	1	0.94149114
1.0001	0.998645078	1	0.936817186	1.0001	0.945384007	1	0.873518727	1.0001	0.947278564	1	0.877312511	1.0001	0.991940413	1	0.964989788	1.0001	0.963059826	1	0.944495032	1.0001	0.965841006	1	0.944274601	1.0001	0.927274	1	1.25161	1.0001	0.945214521	1	0.861952862
1.0001	1.076158332	1	1.091145289	1.0001	0.855116029	1	1.017419256	1.0001	0.857857884	1	1.021838015	1.0001	0.990669219	1	0.985680031	1.0001	0.936158256	1	0.979574679	1.0001	0.940373063	1	0.979840569	0.3334	0.326027	1	1.10323	1.0001	1	1	1
0.3334	0.285911259	1	0.982820328	0.3334	0.298848801	1	0.916413549	0.3334	0.299447696	1	0.920393629	0.3334	0.289282637	1	0.973918725	0.3334	0.273414863	1	0.962305497	0.3334	0.27437839	1	0.962764012	0.3334	0.263014	1	1.03003	0.3334	0.300618921	1	0.904148784
0.3334	0.250734145	1	0.963736	0.3334	0.237361658	1	0.756797399	0.3334	0.237837332	1	0.840113293	0.3334	0.288473589	1	0.9871113	0.3334	0.267465686	1	0.726919341	0.3334	0.268645357	1	0.744226502	0.3334	0.29589	1	1.12411	0.3334	0.239316239	1	1
0.3334	0.263719674	1	1.194204951	0.3334	0.249654624	1	1.113515427	0.3334	0.250154934	1	1.118351542	0.3334	0.288745367	1	0.984885616	0.3334	0.269316476	1	0.977429083	0.3334	0.269872442	1	0.977710895	0.3334	0.290411	1	1.04206	0.3334	0.251572327	1	1
0.3334	0.276224256	1	0.826837179	0.3334	0.261492296	1	0.770969802	0.3334	0.262016328	1	0.774318205	0.3334	0.288805206	1	0.93236523	0.3334	0.269964293	1	0.823016222	0.3334	0.271029981	1	0.832000435	0.3334	0.443836	0.4	1.01781	0.3334	0.263374486	1	0.7610748
0.3334	0.441338777	0.4	1.126669957	0.3334	0.417800709	0.4	1.050543609	0.3334	0.418637985	0.4	0.79844524	0.3334	0.295068037	0.4	0.985202821	0.3334	0.294602284	0.4	0.978483112	0.3334	0.294673978	0.4	0.717132228	0.3334	0.547945	1	1.08159	0.3334	0.419213974	0.4	1
0.3334	0.47723485	1	1.010562251	0.3334	0.498829823	1	0.793568864	0.3334	0.499829482	1	0.880932932	0.3334	0.360229218	1	0.988826618	0.3334	0.434568116	1	0.783886272	0.3334	0.444238562	1	0.796400201	0.3334	0.413699	1	1.02779	0.3334	0.5	1	1
0.3334	0.381953665	1	1.114132637	0.3334	0.361582803	1	0.498403235	0.3334	0.362307418	1	0.938938693	0.3334	0.290521049	1	0.903093614	0.3334	0.280486593	1	0.939215392	0.3334	0.28021024	1	0.740397297	0.3334	0.165274	1	1.1634	0.3334	0.363164721	1	0.718766614
0.3334	0.215432833	1	0.941012384	0.3334	0.123190306	1	0.877430466	0.3334	0.123585305	1	0.881241239	0.3334	0.28763237	1	0.964488389	0.3334	0.260830022	1	0.942650272	0.3334	0.256824926	1	0.942540738	0.3334	0.405356	1	0.956689	0.3334	0.199376947	1	0.865800866
0.3334	0.648083351	1	0.99511166	0.3334	0.370591544	1	0.927874386	0.3334	0.371779814	1	0.931904242	0.3334	0.296669672	1	0.96511673	0.3334	0.298121453	1	0.94276242	0.3334	0.298546479	1	0.944116051	0.3334	0.380822	1	0.943401	0.3334	0.594427245	1	0.915422886
0.3334	0.401570263	1	1.057726359	0.3334	0.380153182	1	0.986258361	0.3334	0.380915012	1	0.990541785	0.3334	0.291527861	1	0.982726407	0.3334	0.288326263	1	0.976205393	0.3334	0.28756861	1	0.976170191	0.3334	0.394521	1	1.0599	0.3334	0.381679389	1	0.972855592
0.3334	0.310400093	1	0.819351628	0.3334	0.324445759	1	0.763990032	0.3334	0.325095951	1	0.767308121	0.3334	0.28973127	1	0.920709723	0.3334	0.27486359	1	0.830533801	0.3334	0.275074759	1	0.837557295	0.3334	0.424658	1	0.930114	0.3334	0.326139089	1	0.754208754
0.3334	0.350346815	1	0.718213764	0.3334	0.331661652	1	0.563995024	0.3334	0.332326304	1	0.663748928	0.3334	0.294624536	1	0.942766197	0.3334	0.278856813	1	0.874587947	0.3334	0.278616534	1	0.895400097	0.3334	0.29863	1	0.972633	0.3334	0.333333333	1	0.81300813
0.3334	0.293957978	1	1.085376567	0.3334	0.278280219	1	1.012040312	0.3334	0.278837895	1	1.01643571	0.3334	0.288993366	1	0.983458313	0.3334	0.271192282	1	0.976340592	0.3334	0.272451697	1	0.976513387	0.3334	0.361644	1	1.25433	0.3334	0.280112045	1	0.998217469
0.3334	0.355725072	1	1.085980548	0.3334	0.336753068	1	0.852792937	0.3334	0.337427924	1	0.946676989	0.3334	0.289955287	1	0.991436157	0.3334	0.277860274	1	0.896252331	0.3334	0.278038277	1	0.899644019	0.3334	0.378082	1	1.03376	0.3334	0.338409475	1	1
0.3334	0.26884554	1	1.244469798	0.3334	0.254507111	1	1.160384001	0.3334	0.255017145	1	1.165423671	0.3334	0.289721803	1	0.990153451	0.3334	0.271335618	1	0.985474766	0.3334	0.271131261	1	0.984918945	0.3334	0.449315	1	1.0497	0.3334	0.256410256	1	1
0.3334	0.423646704	1	1.154216127	0.3334	0.401052213	1	1.076228551	0.3334	0.401855925	1	1.080902725	0.3334	0.292984043	1	0.98833864	0.3334	0.288084866	1	0.983126448	0.3334	0.287644177	1	0.983041873	0.3334	0.334247	1	1.30482	0.3334	0.402515723	1	1
0.3334	0.295367503	1	1.328133168	0.3334	0.279614569	1	1.238394441	0.3334	0.280174919	1	1.243772918	0.3334	0.28901463	1	0.989021621	0.3334	0.271390969	1	0.982430804	0.3334	0.272588537	1	0.982437	0.3334	0.30137	1	0.922141	0.3334	0.281442392	1	1
0.3334	0.309326815	1	1.096481504	0.3334	0.292829385	1	1.022394916	0.3334	0.293416218	1	1.026835285	0.3334	0.289172849	1	0.98170254	0.3334	0.270449019	1	0.97398965	0.3334	0.273523402	1	0.974105334	0.3334	0.246575	1	1.37923	0.3334	0.294617564	1	1
0.3334	0.236827182	1	1.192661262	0.3334	0.224196399	1	0.936566591	0.3334	0.22464569	1	1.102217298	0.3334	0.288497876	1	0.9911836	0.3334	0.265518526	1	0.952683568	0.3334	0.267298485	1	0.984906456	0.3334	0.350685	1	1.12145	0.3334	0.226190476	1	1
0.3334	0.357756022	1	1.052118179	0.3334	0.338675701	1	0.826201679	0.3334	0.33935441	1	0.972332123	0.3334	0.290019294	1	0.990481601	0.3334	0.279055789	1	0.844385301	0.3334	0.278638551	1	0.985086222	0.3334	0.380822	1	0.922141	0.3334	0.34032634	1	1
0.3334	0.399735011	1	1.00656236	0.3334	0.37841581	1	0.93855139	0.3334	0.379174159	1	0.942627617	0.3334	0.291298957	1	0.978127785	0.3334	0.285854594	1	0.968750002	0.3334	0.284903929	1	0.96937032	0.3334	0.378082	1	1.01781	0.3334	0.37994723	1	0.925925926
0.3334	0.392577325	1	0.907245956	0.3334	0.371639868	1	0.712437202	0.3334	0.372384637	1	0.838446102	0.3334	0.291122736	1	0.9863945	0.3334	0.289393637	1	0.652870485	0.3334	0.288515709	1	0.980808375	0.3334	0.246575	0.9333	1.29153	0.3334	0.373191615	1	1
0.3334	0.222511482	0.9333	1.141262347	0.3334	0.210644203	0.9333	0.896204329	0.3334	0.211066335	0.9333	1.054716155	0.3334	0.28835409	0.9333	0.992020691	0.3334	0.266495197	0.9333	0.945193664	0.3334	0.265971586	0.9333	0.986897198	0.3334	0.268493	1	1.14271	0.3334	0.212678937	0.9333	1
0.3334	0.263719674	1	1.017040903	0.3334	0.249654624	1	1.126803835	0.3334	0.250154934	1	0.870506935	0.3334	0.288906101	1	0.989663857	0.3334	0.269793445	1	0.984892341	0.3334	0.269905642	1	0.714087526	0.3334	0.361644	0.9333	0.93871	0.3334	0.251572327	1	1
0.3334	0.314517752	0.9333	0.834936625	0.3334	0.297743472	0.9333	0.778521989	0.3334	0.298340152	0.9333	0.781903192	0.3334	0.289261273	0.9333	0.936974178	0.3334	0.273041752	0.9333	0.835606184	0.3334	0.273700948	0.9333	0.844756717	0.3334	0.293151	0.9333	1.25484	0.3334	0.299516908	0.9333	0.768503937
0.3334	0.277634893	0.9333	1.103838525	0.3334	0.262827699	0.9333	1.029254841	0.3334	0.263354408	0.9333	1.033725003	0.3334	0.288891456	0.9333	0.986025519	0.3334	0.270138383	0.9333	0.980475129	0.3334	0.271103644	0.9333	0.9804159	0.3334	0.230137	0.9333	1.06774	0.3334	0.264705882	0.9333	1
0.3334	0.208417803	0.9333	0.943758332	0.3334	0.197302187	0.9333	0.879990877	0.3334	0.197697582	0.9333	0.88381277	0.3334	0.288310761	0.9333	0.970918966	0.3334	0.266348658	0.9333	0.953367392	0.3334	0.26529417	0.9333	0.954796403	0.3334	0.306849	1	0.729032	0.3334	0.199376947	0.9333	0.868319559
0.3334	0.29625738	1	0.59711372	0.3334	0.280456987	1	0.554718209	0.3334	0.281019025	1	0.556102806	0.3334	0.289023713	1	0.690422483	0.3334	0.271467141	1	0.718540128	0.3334	0.272556444	1	0.712110739	0.0667	0.163005	0.9333	1.17097	0.3334	0.282282282	1	0.629885057
0.0667	0.142584008	0.9333	1.048659392	0.0667	0.115193037	0.9333	0.977804027	0.0667	0.115423885	0.9333	0.982050733	0.0667	0.284439561	0.9333	0.978723381	0.0667	0.228212955	0.9333	0.970250628	0.0667	0.210976648	0.9333	0.970260304	0.0667	0.141623	0.9333	1.0129	0.0667	0.117514124	0.9333	0.964539007
0.0667	0.149961874	0.9333	0.872616183	0.0667	0.121153584	0.9333	0.81365563	0.0667	0.121396377	0.9333	0.817189422	0.0667	0.28594207	0.9333	0.953770493	0.0667	0.242488053	0.9333	0.896019762	0.0667	0.228991107	0.9333	0.900633377	0.3334	0.263711	1	1.12581	0.0667	0.12345679	0.9333	0.803065134
0.3334	0.302495772	1	1.034384731	0.3334	0.244385096	1	0.964493871	0.3334	0.244874846	1	0.968682769	0.3334	0.288590022	1	0.982374681	0.3334	0.268324702	1	0.975446976	0.3334	0.269461984	1	0.975932014	0.3334	0.31623	0.9333	0.851613	0.3334	0.246318608	1	0.951445717
0.3334	0.255123341	0.9333	0.59571563	0.3334	0.261027213	0.9333	0.467800351	0.3334	0.261550314	0.9333	0.519300534	0.3334	0.288800099	0.9333	0.861061637	0.3334	0.269869316	0.9333	0.911482274	0.3334	0.271088352	0.9333	0.904616376	0.3334	0.33652	1	1.14516	0.3334	0.262910798	0.9333	0.674796748
0.3334	0.295903342	1	1.00115077	0.3334	0.324569284	1	0.933505448	0.3334	0.324940964	1	0.937559761	0.3334	0.289087768	1	0.979269113	0.3334	0.270399666	1	0.969977121	0.3334	0.270318634	1	0.971082054	0.3334	0.436054	1	1.18065	0.3334	0.187207488	1	0.920962199
0.3334	0.507587121	1	1.051619796	0.3334	0.400328644	1	0.980564404	0.3334	0.400787079	1	0.984823099	0.3334	0.290524697	1	0.982918363	0.3334	0.27358952	1	0.97640096	0.3334	0.273182293	1	0.976693596	0.3334	0.367123	1	1.13871	0.3334	0.230282096	1	0.967254408
0.3334	0.384436795	1	0.755738165	0.3334	0.363933499	1	0.866802345	0.3334	0.364662825	1	0.856706536	0.3334	0.290727948	1	0.947139949	0.3334	0.283695617	1	0.908753827	0.3334	0.283019194	1	0.853705229	0.3334	0.331507	1	1.12903	0.3334	0.365508366	1	0.855345912
0.3334	0.30144605	1	0.956909978	0.3334	0.285368927	1	0.892253899	0.3334	0.285940809	1	0.896129051	0.3334	0.289210121	1	0.969780291	0.3334	0.271809388	1	0.953044326	0.3334	0.272441386	1	0.954052349	0.3334	0.284932	1	1.15806	0.3334	0.287179487	1	0.880382775
0.3334	0.243255892	1	1.038158492	0.3334	0.230282245	1	0.968012648	0.3334	0.230743732	1	0.972216829	0.3334	0.28848632	1	0.98235948	0.3334	0.267441276	1	0.97454024	0.3334	0.268038515	1	0.975082173	0.3334	0.314137	1	1.23548	0.3334	0.232258065	1	0.954907162
0.3334	0.31037864	1	1.134721114	0.3334	0.321856567	1	1.058050768	0.3334	0.322325661	1	1.062645994	0.3334	0.289079385	1	0.985576583	0.3334	0.271413245	1	0.979270897	0.3334	0.271616412	1	0.979063261	0.3334	0.391781	1	1.3	0.3334	0.23580786	1	1
0.3334	0.407929238	1	1.173068138	0.3334	0.386173012	1	1.093806777	0.3334	0.386946906	1	1.098557295	0.3334	0.292010332	1	0.984294546	0.3334	0.292417785	1	0.977122918	0.3334	0.29169142	1	0.976898934	0.3334	0.832877	1	1.15074	0.3334	0.387681159	1	1
0.3334	0.804425348	1	1.149692108	0.3334	0.761522663	1	0.886895412	0.3334	0.763048761	1	0.893009508	0.3334	0.92730365	1	0.982437864	0.3334	0.876630192	1	0.954392324	0.3334	0.879609291	1	0.956750846	0.3334	0.243836	1	1.32436	0.3334	0.761904762	1	1
0.3334	0.247441165	1	1.266489792	0.3334	0.234244302	1	0.976995474	0.3334	0.23471373	1	0.983730703	0.3334	0.288463414	1	0.991627103	0.3334	0.267520963	1	0.980662267	0.3334	0.268390681	1	0.981481418	0.3334	0.578082	1	1.12618	0.3334	0.236208236	1	1
0.3334	0.484308681	1	1.1826619	0.3334	0.458478885	1	0.992998151	0.3334	0.45939768	1	1.102317407	0.3334	0.40699132	1	0.986119719	0.3334	0.382273523	1	0.977946834	0.3334	0.384422677	1	0.978471645	0.3334	0.413699	1	1.31613	0.3334	0.459770115	1	1
0.3334	0.409208847	1	1.160001744	0.3334	0.387384375	1	1.081623248	0.3334	0.388160697	1	1.086320852	0.3334	0.2936399	1	0.985469859	0.3334	0.282340462	1	0.978317112	0.3334	0.282941213	1	0.978428985	0.3334	0.117808	1	0.922581	0.3334	0.388888889	1	1
0.3334	0.106954118	1	0.8084246	0.3334	0.101249898	1	0.753801316	0.3334	0.101452804	1	0.757075154	0.3334	0.272916635	1	0.918953284	0.3334	0.175771047	1	0.800929181	0.3334	0.166639681	1	0.810859432	0.3334	0.345205	0.8667	1.20416	0.3334	0.103612815	1	0.744186047
0.3334	0.338442134	0.8667	1.239112621	0.3334	0.320391887	0.8667	0.955876179	0.3334	0.321033955	0.8667	0.962465816	0.3334	0.289630733	0.8667	0.991826732	0.3334	0.275491539	0.8667	0.980064988	0.3334	0.275782789	0.8667	0.980886862	0.3334	0.317808	1	1.04194	0.3334	0.322097378	0.8667	1
0.3334	0.344643413	1	1.001746542	0.3334	0.326262431	1	0.934060965	0.3334	0.326916264	1	0.93811769	0.3334	0.289765246	1	0.977769741	0.3334	0.277617041	1	0.96848375	0.3334	0.277418557	1	0.968900155	0.3334	0.328767	1	1.3021	0.3334	0.327950311	1	0.921508665
0.3334	0.326447945	1	1.256143904	0.3334	0.309037388	1	0.96901445	0.3334	0.309656701	1	0.975694659	0.3334	0.289367649	1	0.99185263	0.3334	0.273873438	1	0.980520289	0.3334	0.274592846	1	0.981603694	0.3334	0.315068	1	1.47126	0.3334	0.310776942	1	1
0.3334	0.267689493	1	1.464211918	0.3334	0.25341272	1	1.129522264	0.3334	0.253920562	1	1.137308985	0.3334	0.288792494	1	0.993078654	0.3334	0.269734103	1	0.987022604	0.3334	0.270255778	1	0.986480135	0.3334	0.347945	1	1.41935	0.3334	0.255319149	1	1
0.3334	0.336219927	1	1.208456287	0.3334	0.318288198	1	1.126803835	0.3334	0.31892605	1	1.131697663	0.3334	0.289505392	1	0.989750735	0.3334	0.275125777	1	0.984929238	0.3334	0.27551484	1	0.984450126	0.3334	0.405479	1	1.08065	0.3334	0.32	1	1
0.3334	0.286956934	1	1.026309649	0.3334	0.271652565	1	0.956964403	0.3334	0.272196958	1	0.9611206	0.3334	0.292714642	1	0.980054275	0.3334	0.274622873	1	0.971751521	0.3334	0.274638547	1	0.972083145	0.3334	0.232877	1	1.15161	0.3334	0.273504274	1	0.944038929
0.3334	0.217476965	1	0.983965058	0.3334	0.205878193	1	0.917480933	0.3334	0.206290775	1	0.921465649	0.3334	0.288086003	1	0.96872717	0.3334	0.263753806	1	0.952417714	0.3334	0.263077197	1	0.952624257	0.3334	0.342466	1	1.05806	0.3334	0.207927225	1	0.905198777
0.3334	0.327413556	1	0.986802529	0.3334	0.3099515	1	0.920126683	0.3334	0.310572645	1	0.92412289	0.3334	0.289534582	1	0.967894343	0.3334	0.273729414	1	0.950245748	0.3334	0.274245574	1	0.950615802	0.3334	0.364384	1	1.09448	0.3334	0.311688312	1	0.907801418
0.3334	0.35518479	1	0.568687132	0.3334	0.336241602	1	0.477486651	0.3334	0.336915432	1	0.5300532	0.3334	0.289872407	1	0.890109713	0.3334	0.277283258	1	0.931730637	0.3334	0.27720322	1	0.92480684	0.3334	0.328767	1	1.12829	0.3334	0.337899543	1	0.688713911
0.3334	0.327413556	1	0.57222547	0.3334	0.3099515	1	0.480457545	0.3334	0.310572645	1	0.53335116	0.3334	0.290094937	1	0.892486975	0.3334	0.273702001	1	0.932367055	0.3334	0.274044038	1	0.926543324	0.3334	0.416438	1	1.25484	0.3334	0.311688312	1	0.692982456
0.3334	0.355321071	1	1.158281465	0.3334	0.336370614	1	1.080019204	0.3334	0.337044704	1	1.084709841	0.3334	0.291346366	1	0.988262384	0.3334	0.276260382	1	0.982908238	0.3334	0.276548252	1	0.982892181	0.3334	0.375342	1	1.27097	0.3334	0.338028169	1	1
0.3334	0.337581555	1	1.152610373	0.3334	0.319577206	1	1.074731294	0.3334	0.320217641	1	1.079398965	0.3334	0.289606573	1	0.98893594	0.3334	0.274656073	1	0.984651069	0.3334	0.275045026	1	0.984264887	0.3334	0.276712	1	0.996774	0.3334	0.321285141	1	1
0.3334	0.301066974	1	0.837476197	0.3334	0.285010069	1	0.780889967	0.3334	0.285581231	1	0.784281455	0.3334	0.28908789	1	0.929745937	0.3334	0.271936655	1	0.851030639	0.3334	0.272822729	1	0.856934945	0.3334	0.435616	1	1.09032	0.3334	0.286821705	1	0.770833333
0.3334	0.402946929	1	0.979055749	0.3334	0.381456426	1	0.912903334	0.3334	0.382220868	1	0.916868169	0.3334	0.291568091	1	0.976394815	0.3334	0.282847929	1	0.964962923	0.3334	0.282508981	1	0.966126261	0.3334	0.328767	1	1.31613	0.3334	0.382978723	1	0.900695762
0.3334	0.318925802	1	1.164245938	0.3334	0.301916425	1	1.085580672	0.3334	0.302521468	1	1.090295463	0.3334	0.28931844	1	0.986185246	0.3334	0.273334875	1	0.979716741	0.3334	0.274080967	1	0.979959925	0.3334	0.383562	1	0.993548	0.3334	0.303677343	1	1
0.3334	0.382453378	1	0.884575925	0.3334	0.362055865	1	0.824807281	0.3334	0.362781427	1	0.828389506	0.3334	0.290619087	1	0.951407709	0.3334	0.280317179	1	0.906557591	0.3334	0.280222919	1	0.908816387	0.3334	0.243836	1	1.2	0.3334	0.363636364	1	0.814035088
0.3334	0.24770071	1	1.04805176	0.3334	0.234490005	1	0.977237452	0.3334	0.234959925	1	0.981481697	0.3334	0.288597168	1	0.983261645	0.3334	0.268254637	1	0.976677168	0.3334	0.268554518	1	0.97714781	0.3334	0.493151	1	1.13226	0.3334	0.236453202	1	0.963981663
0.3334	0.484308681	1	0.989147813	0.3334	0.458478885	1	0.922313501	0.3334	0.45939768	1	0.926319206	0.3334	0.320390514	1	0.974263549	0.3334	0.321678428	1	0.962499191	0.3334	0.322176599	1	0.963336387	0.3334	0.627397	1	1.25806	0.3334	0.459770115	1	0.909952607
0.3334	0.625036298	1	1.122804318	0.3334	0.591701029	1	1.046939161	0.3334	0.592886803	1	1.051486128	0.3334	0.652137882	1	0.986462935	0.3334	0.61261637	1	0.981108981	0.3334	0.616011073	1	0.980915715	0.3334	0.391781	1	0.970968	0.3334	0.592592593	1	1
0.3334	0.436677796	1	0.883456307	0.3334	0.413388313	1	0.823763314	0.3334	0.414216747	1	0.827341005	0.3334	0.295211395	1	0.955516715	0.3334	0.289725042	1	0.910018544	0.3334	0.289643542	1	0.913375607	0.3334	0.328767	1	0.612903	0.3334	0.414814815	1	0.81300813
0.3334	0.313904844	1	0.470369653	0.3334	0.297163252	1	0.43858792	0.3334	0.29775877	1	0.440492753	0.3334	0.28924324	1	0.452438972	0.3334	0.273288463	1	0.469718886	0.3334	0.274104259	1	0.462837994	0.3334	0.512329	1	0.725806	0.3334	0.298938429	1	0.434108527
0.3334	0.558417672	1	0.581707315	0.3334	0.31931829	1	0.542402766	0.3334	0.320342157	1	0.544758479	0.3334	0.291004713	1	0.656063025	0.3334	0.280715303	1	0.575611621	0.3334	0.280481904	1	0.575815894	0.3334	0.372603	1	1.36129	0.3334	0.512554113	1	0.536231884
0.3334	0.31110546	1	1.239034396	0.3334	0.294513169	1	1.155315856	0.3334	0.295103376	1	1.160333514	0.3334	0.290092704	1	0.989376054	0.3334	0.273026851	1	0.984332067	0.3334	0.273324889	1	0.984082548	0.3334	0.29863	1	1.29032	0.3334	0.296296296	1	1
0.3334	0.305237594	1	1.224015085	0.3334	0.288958256	1	1.141311363	0.3334	0.289537331	1	1.146268198	0.3334	0.289104072	1	0.989328661	0.3334	0.272296654	1	0.984050384	0.3334	0.273046753	1	0.983623988	0.3334	0.183562	0.7333	0.8	0.3334	0.290758048	1	1
0.3334	0.178806036	0.7333	0.813809709	0.3334	0.169269714	0.7333	0.656466867	0.3334	0.169608932	0.7333	0.548575823	0.3334	0.287943362	0.7333	0.82574081	0.3334	0.262523213	0.7333	0.620910754	0.3334	0.25936271	0.7333	0.632465354	0.3334	0.317808	1	1.52903	0.3334	0.171428571	0.7333	0.6484375
0.3334	0.322678947	1	1.450728999	0.3334	0.305469404	1	0.784045656	0.3334	0.306081567	1	1.358581717	0.3334	0.289404139	1	0.989372134	0.3334	0.273423424	1	0.839792908	0.3334	0.274181214	1	0.982374674	0.3334	0.331507	1	1.13226	0.3334	0.307219662	1	1
0.3334	0.320074913	1	1.101067274	0.3334	0.303004251	1	0.902083639	0.3334	0.303611474	1	1.058316685	0.3334	0.28936389	1	0.97519784	0.3334	0.273147175	1	0.962641145	0.3334	0.27379797	1	0.963792079	0.3334	0.4	1	0.877419	0.3334	0.304761905	1	0.890052356
0.3334	0.352513516	1	0.943251941	0.3334	0.333712795	1	0.49745495	0.3334	0.334381558	1	0.937152226	0.3334	0.28983894	1	0.90199354	0.3334	0.27712406	1	0.938096454	0.3334	0.277201096	1	0.738777117	0.3334	0.328767	1	1.17419	0.3334	0.335378323	1	0.71740413
0.3334	0.246472641	1	1.055638115	0.3334	0.233327433	1	0.673915211	0.3334	0.233795023	1	0.988586182	0.3334	0.288675483	1	0.981139525	0.3334	0.268834832	1	0.721287604	0.3334	0.268792503	1	0.973893744	0.3334	0.290411	1	0.948387	0.3334	0.235294118	1	0.970940171
0.3334	0.22502765	1	0.849816367	0.3334	0.213026175	1	0.792396342	0.3334	0.213453081	1	0.795837803	0.3334	0.288757602	1	0.943530154	0.3334	0.268368056	1	0.864791832	0.3334	0.267628417	1	0.870117969	0.3334	0.364384	1	1.52258	0.3334	0.215053763	1	0.782152231
0.3334	0.370572535	1	1.30217627	0.3334	0.350808667	1	1.300575323	0.3334	0.35151169	1	1.086824353	0.3334	0.290214597	1	0.987946999	0.3334	0.278452398	1	0.980786831	0.3334	0.278385957	1	0.980410991	0.3334	0.350685	1	0.983871	0.3334	0.352422907	1	1
0.3334	0.328074695	1	0.999855402	0.3334	0.310577378	1	0.560845157	0.3334	0.311199777	1	0.822720372	0.3334	0.289467021	1	0.955917977	0.3334	0.273897912	1	0.906415758	0.3334	0.274552592	1	0.907533161	0.3334	0.438356	1	0.964516	0.3334	0.312312312	1	0.808482439
0.3334	0.474566	1	0.848001764	0.3334	0.449255813	1	0.790704348	0.3334	0.450156126	1	0.79413846	0.3334	0.303995397	1	0.943683662	0.3334	0.320100465	1	0.857494911	0.3334	0.321979877	1	0.864674424	0.3334	0.345205	1	1.11613	0.3334	0.450574713	1	0.780487805
0.3334	0.322317276	1	0.995849621	0.3334	0.305127021	1	0.928562485	0.3334	0.305738498	1	0.932595329	0.3334	0.289334378	1	0.978996574	0.3334	0.273478194	1	0.969114157	0.3334	0.274307149	1	0.969884753	0.3334	0.232877	1	1.45484	0.3334	0.306878307	1	0.916099773
0.3334	0.243625	1	1.180576125	0.3334	0.230631667	1	1.179124678	0.3334	0.231093854	1	0.985334254	0.3334	0.288471517	1	0.990579844	0.3334	0.267435188	1	0.986240841	0.3334	0.268001145	1	0.985564349	0.3334	0.380822	1	1.05484	0.3334	0.232606438	1	1
0.3334	0.369240801	1	0.955171179	0.3334	0.349547958	1	0.890632586	0.3334	0.350248455	1	0.894500697	0.3334	0.290202869	1	0.96184525	0.3334	0.278312911	1	0.936587302	0.3334	0.278298416	1	0.937666573	0.3334	0.260274	1	0.932258	0.3334	0.351165981	1	0.878787879
0.3334	0.288094553	1	0.86927449	0.3334	0.232750411	1	0.810539727	0.3334	0.233216845	1	0.814059987	0.3334	0.288500575	1	0.944897537	0.3334	0.267410671	1	0.888973115	0.3334	0.268195709	1	0.89252746	0.3334	0.356164	0.7333	0.942592	0.3334	0.234718826	1	0.8
0.3334	0.349255655	0.7333	1.249841096	0.3334	0.330628687	0.7333	0.964152339	0.3334	0.331291269	0.7333	0.970799029	0.3334	0.289863292	0.7333	0.991914693	0.3334	0.278604595	0.7333	0.980717959	0.3334	0.278115902	0.7333	0.98177274	0.3334	0.293151	0.6	0.751373	0.3334	0.332303467	0.7333	1
0.3334	0.307750474	0.6	0.639488258	0.3334	0.291337116	0.6	0.663782928	0.3334	0.291920958	0.6	0.666665807	0.3334	0.28908719	0.6	0.837235857	0.3334	0.272601472	0.6	0.634266656	0.3334	0.273498318	0.6	0.648321699	0.3334	0.230137	1	0.535484	0.3334	0.293129771	0.6	0.655634358
0.3334	0.26822848	1	0.462256334	0.3334	0.278147678	1	0.431022798	0.3334	0.278553068	1	0.432894776	0.3334	0.288607243	1	0.470280094	0.3334	0.268774897	1	0.43663586	0.3334	0.268917095	1	0.43435558	0.3334	0.383562	1	1.41935	0.3334	0.20414673	1	0.426666667
0.3334	0.385275933	1	1.160001744	0.3334	0.364727883	1	1.081623248	0.3334	0.365458801	1	1.086320852	0.3334	0.290771449	1	0.972391644	0.3334	0.279708662	1	0.956056899	0.3334	0.279732529	1	0.956732503	0.3334	0.29589	1	1.39355	0.3334	0.366300366	1	1
0.3334	0.291067322	1	1.267678505	0.3334	0.275543731	1	1.182024552	0.3334	0.276095923	1	1.187158209	0.3334	0.288981357	1	0.989258136	0.3334	0.271076907	1	0.983465284	0.3334	0.272218669	1	0.983334728	0.3334	0.487671	1	1.1	0.3334	0.277383767	1	1
0.3334	0.408463758	1	0.990779789	0.3334	0.386679024	1	0.923835209	0.3334	0.387453932	1	0.927847523	0.3334	0.292080093	1	0.97778908	0.3334	0.282816121	1	0.968182929	0.3334	0.282720795	1	0.969025033	0.3334	0.383562	1	1.27419	0.3334	0.388185654	1	0.911449521
0.3334	0.304280877	1	0.999600501	0.3334	0.288052563	1	0.932059926	0.3334	0.288629823	1	0.936107961	0.3334	0.289425806	1	0.963402132	0.3334	0.272362469	1	0.940676292	0.3334	0.272554268	1	0.94088042	0.3334	0.353425	1	1.31046	0.3334	0.289855072	1	0.91954023
0.3334	0.31110546	1	1.139417844	0.3334	0.294513169	1	1.182705239	0.3334	0.295103376	1	1.187841852	0.3334	0.289271712	1	0.991052313	0.3334	0.272653711	1	0.987018484	0.3334	0.273021871	1	0.986222644	0.3334	0.28843	1	1.20968	0.3334	0.296296296	1	1
0.3334	0.300978659	1	1.064123607	0.3334	0.284926464	1	0.992223364	0.3334	0.285497459	1	0.996532694	0.3334	0.289168348	1	0.981507444	0.3334	0.271899637	1	0.97452451	0.3334	0.272546273	1	0.974569599	0.3334	0.136986	0.7333	0.96129	0.3334	0.286738351	1	0.978723404
0.3334	0.101818235	0.7333	0.970263022	0.3334	0.096387929	0.7333	0.782671328	0.3334	0.096581091	0.7333	0.654038444	0.3334	0.282612744	0.7333	0.935829391	0.3334	0.21863519	0.7333	0.852139772	0.3334	0.201790371	0.7333	0.858327074	0.3334	0.40274	1	1.13002	0.3334	0.098765432	0.7333	0.77258567
0.3334	0.400799985	1	1.125798538	0.3334	0.379423986	1	1.049731069	0.3334	0.380184355	1	1.054290162	0.3334	0.291394471	1	0.988118329	0.3334	0.282720424	1	0.982987789	0.3334	0.282353618	1	0.982851796	0.3334	0.30137	1	1.26452	0.3334	0.380952381	1	1
0.3334	0.312402695	1	1.178172198	0.3334	0.295741218	1	1.098565968	0.3334	0.296333886	1	1.103337156	0.3334	0.289229988	1	0.989056394	0.3334	0.272748725	1	0.984223539	0.3334	0.273552828	1	0.98383902	0.3334	0.29589	1	1.22172	0.3334	0.297520661	1	1
0.3334	0.298319716	1	1.17661473	0.3334	0.282409331	1	1.097113735	0.3334	0.282975281	1	1.101878616	0.3334	0.28904119	1	0.987597102	0.3334	0.271767803	1	0.981740291	0.3334	0.272858338	1	0.981513834	0.3334	0.309589	0.4	0.467604	0.3334	0.284228769	1	1
0.3334	0.266258198	0.4	0.46713543	0.3334	0.252057761	0.4	0.325730084	0.3334	0.252562886	0.4	0.640083251	0.3334	0.288968227	0.4	0.602405462	0.3334	0.270068834	0.4	0.33026228	0.3334	0.270158351	0.4	0.331781373	0.3334	0.591781	0.4	0.856453	0.3334	0.253968254	0.4	0.511784512
0.3334	0.546553589	1	1.062895289	0.3334	0.517404064	0.4	0.496539839	0.3334	0.518440946	1	0.995382396	0.3334	0.494417215	1	0.984256115	0.3334	0.465528902	0.4	0.574004595	0.3334	0.467138282	1	0.978242267	0.3334	0.421918	1	1.16774	0.3334	0.518518519	0.4	0.778761062
0.3334	0.406962205	0.4	0.506440354	0.3334	0.385257554	1	0.99107804	0.3334	0.386029613	0.4	0.693940059	0.3334	0.292263207	0.4	0.678878249	0.3334	0.282148124	1	0.977862953	0.3334	0.282299497	0.4	0.399045023	0.3334	0.268493	0.4	0.511903	0.3334	0.386768448	1	0.977596741
0.3334	0.238365388	1	1.06728951	0.3334	0.225652567	0.4	0.353137117	0.3334	0.226104777	1	0.999497505	0.3334	0.288465008	1	0.984608818	0.3334	0.267244859	0.4	0.401122318	0.3334	0.267491723	1	0.978714345	0.3334	0.309589	1	1.19677	0.3334	0.227642276	0.4	0.554621849
0.3334	0.318876026	1	1.422927882	0.3334	0.301869304	1	0.995175354	0.3334	0.302474253	1	1.105242107	0.3334	0.289295724	1	0.993301649	0.3334	0.273943617	1	0.978498204	0.3334	0.274552402	1	0.987901178	0.3334	0.394521	1	1.42007	0.3334	0.303630363	1	0.981627297
0.3334	0.428382584	1	1.155414332	0.3334	0.405535513	1	1.097674936	0.3334	0.40634821	1	1.082024822	0.3334	0.293657759	1	0.988379011	0.3334	0.296357575	1	0.988682449	0.3334	0.296065696	1	0.983623637	0.3334	0.40274	1	0.888097	0.3334	0.406985573	1	1
0.3334	0.376702949	1	1.093653546	0.3334	0.356612125	1	1.077345796	0.3334	0.357326778	1	0.84948223	0.3334	0.290375448	1	0.98307516	0.3334	0.278840236	1	0.983797466	0.3334	0.278950189	1	0.945816857	0.3334	0.391438	1	1.1129	0.3334	0.358208955	1	1
0.3334	0.587927169	1	1.178242361	0.3334	0.336192616	1	0.843666149	0.3334	0.337270589	1	0.915185573	0.3334	0.291632767	1	0.989877249	0.3334	0.282040171	1	0.940758335	0.3334	0.282003723	1	0.972703165	0.3334	0.401877	1	1.20194	0.3334	0.539499037	1	1
0.3334	0.65831926	1	1.392525874	0.3334	0.376444713	1	0.908919647	0.3334	0.37765175	1	1.081627713	0.3334	0.296504012	1	0.992730737	0.3334	0.290768367	1	0.969523351	0.3334	0.291099124	1	0.985780057	0.2667	0.279452	1	1.39558	0.3334	0.603773585	1	1
0.2667	0.235268235	0.6	0.381878799	0.2667	0.222720596	1	1.074222221	0.2667	0.22316693	0.6	0.357622654	0.2667	0.288516973	0.6	0.327408465	0.2667	0.267409713	1	0.985947589	0.2667	0.267515535	0.6	0.317433935	0.2667	0.347945	0.6	0.464516	0.2667	0.224719101	1	1
0.2667	0.320416968	0.6	0.632690773	0.2667	0.303328063	0.6	0.356076178	0.2667	0.303935935	0.6	0.592503574	0.2667	0.289346692	0.6	0.736038891	0.2667	0.273393806	0.6	0.317191672	0.2667	0.274175179	0.6	0.600766283	0.2667	0.29863	0.6	0.741935	0.2667	0.305084746	0.6	0.352941176
0.2667	0.30833955	0.6	0.712106392	0.2667	0.291894774	0.6	0.589941397	0.2667	0.292479733	0.6	0.666874879	0.2667	0.289185937	0.6	0.834095204	0.2667	0.272745964	0.6	0.595287656	0.2667	0.273745681	0.6	0.639316731	0.2667	0.328767	0.6	0.809677	0.2667	0.293685756	0.6	0.582995951
0.2667	0.297746701	0.6	0.485893883	0.2667	0.281866877	0.6	0.663991095	0.2667	0.282431741	0.6	0.455030916	0.2667	0.289312331	0.6	0.476005774	0.2667	0.271639047	0.6	0.62775374	0.2667	0.272025425	0.6	0.504623839	0.2667	0.287671	0.6	0.583871	0.2667	0.283687943	0.6	0.655839134
0.2667	0.318624762	0.6	0.622312629	0.2667	0.301631441	0.6	0.453063215	0.2667	0.302235913	0.6	0.582784628	0.2667	0.289265758	0.6	0.731847236	0.2667	0.273003733	0.6	0.509542377	0.2667	0.273587752	0.6	0.615194301	0.2667	0.315068	0.6	0.767742	0.2667	0.303393214	0.6	0.448347972
0.2667	0.302071479	0.6	0.716988786	0.2667	0.285961001	0.6	0.580264478	0.2667	0.286534069	0.6	0.538680333	0.2667	0.289066976	0.6	0.848709087	0.2667	0.271908094	0.6	0.610229577	0.2667	0.27282164	0.6	0.705437823	0.2667	0.263014	0.6	0.870968	0.2667	0.287769784	0.6	0.573476703
0.2667	0.252519776	0.6	0.356418547	0.2667	0.239052054	0.6	0.668543597	0.2667	0.239531117	0.6	0.333779584	0.2667	0.28849525	0.6	0.312466185	0.2667	0.267528078	0.6	0.693346312	0.2667	0.268742868	0.6	0.298162803	0.2667	0.315068	0.6	0.53871	0.2667	0.241001565	0.6	0.66031746
0.2667	0.285478453	0.6	0.702360999	0.2667	0.270252936	0.6	0.332336213	0.2667	0.270794525	0.6	0.657748493	0.2667	0.289134031	0.6	0.826221178	0.2667	0.270972891	0.6	0.297838241	0.2667	0.271312104	0.6	0.640298839	0.2667	0.293151	0.6	0.777419	0.2667	0.272108844	0.6	0.329588015
0.2667	0.308906295	0.6	0.59024316	0.2667	0.292431293	0.6	0.654904175	0.2667	0.293017327	0.6	0.552752145	0.2667	0.289185769	0.6	0.663357895	0.2667	0.272636476	0.6	0.629306698	0.2667	0.273628441	0.6	0.578846353	0.2667	0.265753	0.6	0.674194	0.2667	0.294220665	0.6	0.64690027
0.2667	0.217907243	0.6	0.616023796	0.2667	0.206285523	0.6	0.550361865	0.2667	0.206698921	0.6	0.576895249	0.2667	0.288659026	0.6	0.702546304	0.2667	0.268008965	0.6	0.578027508	0.2667	0.267200324	0.6	0.588783089	0.2667	0.260274	0.6	0.687097	0.2667	0.208333333	0.6	0.544061303
0.2667	0.262501955	0.6	0.905615397	0.2667	0.248501851	0.6	0.574400567	0.2667	0.24899985	0.6	0.848092595	0.2667	0.288671925	0.6	0.93772225	0.2667	0.268881117	0.6	0.585791318	0.2667	0.269893563	0.6	0.89568833	0.2667	0.312329	0.6	0.977419	0.2667	0.250423012	0.6	0.567708333
0.2667	0.297279491	0.6	0.558550123	0.2667	0.281424585	0.6	0.844425167	0.2667	0.281988562	0.6	0.523072184	0.2667	0.289055067	0.6	0.605871098	0.2667	0.271579279	0.6	0.893481622	0.2667	0.272588135	0.6	0.564257635	0.2667	0.265753	0.6	0.612903	0.2667	0.283246978	0.6	0.833333333
0.2667	0.265960539	0.6	0.638958094	0.2667	0.251775977	0.6	0.52081025	0.2667	0.252280538	0.6	0.598372808	0.2667	0.288711065	0.6	0.759292934	0.2667	0.268927192	0.6	0.565660283	0.2667	0.270119704	0.6	0.63871752	0.2667	0.317808	0.6	0.712903	0.2667	0.253687316	0.6	0.514991182
0.2667	0.264245839	0.6	0.452710066	0.2667	0.276203017	0.6	0.59578525	0.2667	0.27675653	0.6	0.423954867	0.2667	0.289041988	0.6	0.423416118	0.2667	0.271298914	0.6	0.631520497	0.2667	0.271959301	0.6	0.428297779	0.2667	0.279452	0.6	0.567742	0.2667	0.278041074	0.6	0.588744589
0.2667	0.262927956	0.6	0.643153292	0.2667	0.248905131	0.6	0.422121548	0.2667	0.249403939	0.6	0.602301536	0.2667	0.288712388	0.6	0.759707264	0.2667	0.26928545	0.6	0.43384759	0.2667	0.269913167	0.6	0.6285714	0.2667	0.224658	0.6	0.793548	0.2667	0.250825083	0.6	0.417910448
0.2667	0.19495105	0.6	0.505865422	0.2667	0.184553661	0.6	0.599696989	0.2667	0.184923508	0.6	0.473733905	0.2667	0.287910502	0.6	0.530928403	0.2667	0.261523194	0.6	0.620046943	0.2667	0.258473557	0.6	0.4957226	0.2667	0.254795	0.6	0.648387	0.2667	0.186666667	0.6	0.592592593
0.2667	0.245349677	0.6	1.072022391	0.2667	0.232264361	0.6	0.471685326	0.2667	0.23272982	0.6	0.722632771	0.2667	0.288662123	0.6	0.953029828	0.2667	0.268348654	0.6	0.499492169	0.2667	0.268527629	0.6	0.920747449	0.2667	0.164384	0.6	1.03226	0.2667	0.234234234	0.6	0.466666667
0.2667	0.154140041	0.6	0.655185939	0.2667	0.145919239	0.6	0.864756431	0.2667	0.146211663	0.6	0.613569894	0.2667	0.286394631	0.6	0.757802112	0.2667	0.243327933	0.6	0.918693204	0.2667	0.229541601	0.6	0.602909	0.2667	0.578082	0.6	0.716129	0.2667	0.148148148	0.6	0.853333333
0.2667	0.599921831	0.6	0.626742663	0.2667	0.567926	0.6	0.610916619	0.2667	0.569064128	0.6	0.586933276	0.2667	0.634504571	0.6	0.721380417	0.2667	0.613915283	0.6	0.597364579	0.2667	0.618430237	0.6	0.594027571	0.2667	0.249315	0.6	0.706452	0.2667	0.568888889	0.6	0.603629417
0.2667	0.248319293	0.6	0.836971462	0.2667	0.235075597	0.6	0.584395186	0.2667	0.235546691	0.6	0.783808779	0.2667	0.288579795	0.6	0.929896274	0.2667	0.268036678	0.6	0.590577511	0.2667	0.268511189	0.6	0.857000293	0.2667	0.405479	0.6	0.906452	0.2667	0.237037037	0.6	0.577540107
0.2667	0.43184809	0.6	0.691650006	0.2667	0.408816192	0.6	0.780419336	0.2667	0.409635463	0.6	0.647717839	0.2667	0.294435582	0.6	0.810620338	0.2667	0.288385008	0.6	0.850534063	0.2667	0.288053841	0.6	0.623823222	0.2667	0.326027	0.6	0.76129	0.2667	0.41025641	0.6	0.77037037
0.2667	0.320369375	0.6	0.403510493	0.2667	0.334866153	0.6	0.644916897	0.2667	0.335537228	0.6	0.377880348	0.2667	0.289920425	0.6	0.343932266	0.2667	0.278700995	0.6	0.615101342	0.2667	0.278345011	0.6	0.33686869	0.2667	0.20274	0.6	0.477419	0.2667	0.336528222	0.6	0.637075718
0.2667	0.172946958	0.6	0.621003906	0.2667	0.16372312	0.6	0.376246271	0.2667	0.164051223	0.6	0.48235731	0.2667	0.287199176	0.6	0.586940119	0.2667	0.252923239	0.6	0.337343484	0.2667	0.243877428	0.6	0.570291942	0.2667	0.227397	0.6	0.638807	0.2667	0.165898618	0.6	0.372782632
0.2667	0.210410663	0.6	0.60514973	0.2667	0.199188761	0.6	0.479054794	0.2667	0.199587937	0.6	0.56671188	0.2667	0.288234873	0.6	0.684690793	0.2667	0.265598033	0.6	0.570977162	0.2667	0.264434783	0.6	0.584719555	0.2667	0.20274	0.6	0.648387	0.2667	0.201257862	0.6	0.751431844
0.2667	0.161759722	0.6	0.670263013	0.2667	0.153132537	0.6	0.564261235	0.2667	0.153439416	0.6	0.627689303	0.2667	0.287862441	0.6	0.77929821	0.2667	0.261902611	0.6	0.582453245	0.2667	0.258400714	0.6	0.610747691	0.2667	0.364384	0.6	0.732258	0.2667	0.155339806	0.6	0.557734205
0.2667	0.361739466	0.6	0.533217585	0.2667	0.342446695	0.6	0.624974971	0.2667	0.343132961	0.6	0.406017084	0.2667	0.292574867	0.6	0.624873749	0.2667	0.277625211	0.6	0.603591036	0.2667	0.277974796	0.6	0.624552337	0.2667	0.265753	0.6	0.877936	0.2667	0.344086022	0.6	0.617458713
0.2667	0.206461848	0.6	0.601663164	0.2667	0.195450549	0.6	0.811640512	0.2667	0.195842234	0.6	0.563446774	0.2667	0.288743927	0.6	0.681848415	0.2667	0.267899684	0.6	0.628404726	0.2667	0.266791255	0.6	0.583719015	0.2667	0.320548	0.6	0.690323	0.2667	0.197530864	0.6	0.460606061
0.2667	0.334246822	0.6	0.582816077	0.2667	0.316420325	0.6	0.561010248	0.2667	0.317054434	0.6	0.641989585	0.2667	0.289648228	0.6	0.531247974	0.2667	0.27610012	0.6	0.582100702	0.2667	0.27624947	0.6	0.428707662	0.2667	0.260274	0.6	0.74729	0.2667	0.31813773	0.6	0.554536188
0.2667	0.250824477	0.6	0.281979264	0.2667	0.237447171	0.6	0.640391145	0.2667	0.237923017	0.6	0.627967039	0.2667	0.288515542	0.6	0.389609756	0.2667	0.267468971	0.6	0.42434974	0.2667	0.268615225	0.6	0.409421306	0.2667	0.284932	0.6	0.700258	0.2667	0.239401496	0.6	0.363984674
0.2667	0.273689285	0.6	0.575663729	0.2667	0.552233296	0.6	0.492707582	0.2667	0.259611747	0.6	0.634111057	0.2667	0.288721743	0.6	0.526282071	0.2667	0.312027357	0.6	0.382444302	0.2667	0.270858379	0.6	0.426014927	0.2667	0.50411	0.6	0.731613	0.2667	0.260981912	0.6	0.356092649
0.2667	0.468070879	0.6	0.630332574	0.2667	0.443107099	0.6	0.632532233	0.2667	0.443995089	0.6	0.694330448	0.2667	0.33141062	0.6	0.564078415	0.2667	0.320183333	0.6	0.422629119	0.2667	0.321695577	0.6	0.527535237	0.2667	0.252055	0.6	0.924968	0.2667	0.444444444	0.6	0.359550562
0.2667	0.27508061	0.6	0.620601649	0.2667	0.260409644	0.6	0.692601688	0.2667	0.260931507	0.6	0.575627916	0.2667	0.288740213	0.6	0.576077011	0.2667	0.269444263	0.6	0.532963731	0.2667	0.271154452	0.6	0.523297272	0.2667	0.213699	0.6	0.674924	0.2667	0.262295082	0.6	0.393442623
0.2667	0.221026805	0.6	0.599536427	0.2667	0.209238708	0.6	0.46894628	0.2667	0.209658024	0.6	0.513155976	0.2667	0.288226282	0.6	0.840551982	0.2667	0.26463256	0.6	0.52443474	0.2667	0.263986155	0.6	0.52684026	0.2667	0.235616	0.6	0.565989	0.2667	0.211277659	0.6	0.735632184
0.2667	0.220884868	0.6	0.688332353	0.2667	0.209104341	0.6	0.664240684	0.2667	0.209523388	0.6	0.644610917	0.2667	0.288241203	0.6	0.817458573	0.2667	0.263720357	0.6	0.646457756	0.2667	0.264458551	0.6	0.657459574	0.2667	0.265753	0.6	0.764516	0.2667	0.211143695	0.6	0.656084656
0.2667	0.259477577	0.6	0.584323274	0.2667	0.245638773	0.6	0.64182341	0.2667	0.246131035	0.6	0.547208278	0.2667	0.288637422	0.6	0.653817732	0.2667	0.268569808	0.6	0.645092568	0.2667	0.269639672	0.6	0.576754173	0.2667	0.282192	0.6	0.654839	0.2667	0.247568523	0.6	0.634032634
0.2667	0.243834567	0.6	0.602774507	0.2667	0.230830056	0.6	0.544841972	0.2667	0.231292642	0.6	0.564487527	0.2667	0.28866421	0.6	0.701406966	0.2667	0.268480389	0.6	0.576003572	0.2667	0.268370465	0.6	0.597454529	0.2667	0.246575	0.6	0.719355	0.2667	0.232804233	0.6	0.538631347
0.2667	0.272373734	0.5333	0.418436574	0.2667	0.257847134	0.6	0.5620465	0.2667	0.258363862	0.5333	0.391858355	0.2667	0.288868735	0.5333	0.366735954	0.2667	0.27004244	0.6	0.593820645	0.2667	0.270520359	0.5333	0.368596545	0.2667	0.276712	0.5333	0.483871	0.2667	0.25974026	0.6	0.555555556
0.2667	0.291173344	0.5333	0.596952009	0.2667	0.275644099	0.5333	0.390163833	0.2667	0.276196492	0.5333	0.559034862	0.2667	0.288954296	0.5333	0.667668231	0.2667	0.271004121	0.5333	0.370807993	0.2667	0.272237527	0.5333	0.580734225	0.2667	0.284932	0.5333	0.641935	0.2667	0.277483833	0.5333	0.38647343
0.2667	0.278998897	0.4	0.624151511	0.2667	0.264118956	0.5333	0.556617414	0.2667	0.264648253	0.4	0.584506708	0.2667	0.288811747	0.4	0.737495318	0.2667	0.269923515	0.5333	0.579490278	0.2667	0.27125598	0.4	0.6407677	0.2667	0.306849	0.4	0.780645	0.2667	0.265993266	0.5333	0.550214928
0.2667	0.30461692	0.5333	0.58957007	0.2667	0.288370684	0.4	0.581979112	0.2667	0.288948582	0.5333	0.552121808	0.2667	0.289151406	0.5333	0.667013784	0.2667	0.272272644	0.4	0.635746861	0.2667	0.273406671	0.5333	0.580161196	0.2667	0.224658	0.5333	0.703226	0.2667	0.290172239	0.4	0.575163399
0.2667	0.236672227	0.5333	0.553963604	0.2667	0.224049709	0.5333	0.549734255	0.2667	0.224498706	0.5333	0.421624934	0.2667	0.288307874	0.5333	0.347429146	0.2667	0.265887078	0.5333	0.578492832	0.2667	0.266555489	0.5333	0.270240658	0.2667	0.249315	0.5333	0.555098	0.2667	0.226044226	0.5333	0.543443918
0.2667	0.201067847	0.5333	0.496309553	0.2667	0.190344229	0.5333	0.420575162	0.2667	0.19072568	0.5333	0.432078051	0.2667	0.288361386	0.5333	0.682814474	0.2667	0.266016325	0.5333	0.264914621	0.2667	0.264584421	0.5333	0.391971392	0.2667	0.271233	0.5333	0.556332	0.2667	0.192439863	0.5333	0.239961297
0.2667	0.232622751	0.5333	0.592069434	0.2667	0.220216204	0.5333	0.352000639	0.2667	0.220657519	0.5333	0.554462418	0.2667	0.288599704	0.5333	0.672405232	0.2667	0.268051158	0.5333	0.395310652	0.2667	0.267685539	0.5333	0.58044746	0.2667	0.167123	0.5333	0.66129	0.2667	0.222222222	0.5333	0.552845528
0.2667	0.158624768	0.6	0.412417376	0.2667	0.15016478	0.5333	0.552064742	0.2667	0.150465711	0.6	0.386221484	0.2667	0.285616388	0.6	0.36246547	0.2667	0.229371172	0.5333	0.579592434	0.2667	0.209876394	0.6	0.360433636	0.2667	0.260274	0.6	0.480645	0.2667	0.152380952	0.5333	0.545736434
0.2667	0.244697014	0.6	0.568668154	0.2667	0.231646506	0.6	0.384551337	0.2667	0.232110728	0.6	0.532547539	0.2667	0.288484259	0.6	0.624349318	0.2667	0.267157192	0.6	0.362633057	0.2667	0.268050074	0.6	0.569562905	0.2667	0.852055	0.6	0.651613	0.2667	0.233618234	0.6	0.380952381
0.2667	0.782001717	0.6	0.416410883	0.2667	0.740294959	0.6	0.530244631	0.2667	0.741778516	0.6	0.389961331	0.2667	0.850416589	0.6	0.373503989	0.2667	0.80670344	0.6	0.569830337	0.2667	0.809670097	0.6	0.36726436	0.2667	0.273973	0.6	0.5	0.2667	0.740740741	0.6	0.524271845
0.2667	0.263092509	0.6	0.489092696	0.2667	0.249060908	0.6	0.388275012	0.2667	0.249560028	0.6	0.458026548	0.2667	0.288699793	0.6	0.488219144	0.2667	0.269079437	0.6	0.371050137	0.2667	0.269721598	0.6	0.484812434	0.2667	0.265753	0.6	0.645161	0.2667	0.250980392	0.6	0.384615385
0.2667	0.339977901	0.6	0.582449615	0.2667	0.261027213	0.6	0.456045892	0.2667	0.261550314	0.6	0.54545363	0.2667	0.288819805	0.6	0.651260443	0.2667	0.269939416	0.6	0.491977634	0.2667	0.270975136	0.6	0.576004896	0.2667	0.230137	0.6	0.748387	0.2667	0.262910798	0.6	0.451282051
0.2667	0.256167564	0.6	0.409234812	0.2667	0.242505294	0.6	0.543094911	0.2667	0.242991276	0.6	0.38324107	0.2667	0.288567722	0.6	0.355238528	0.2667	0.268231516	0.6	0.575526603	0.2667	0.2693198	0.6	0.352662384	0.2667	0.320548	0.6	0.503226	0.2667	0.244444444	0.6	0.536912752
0.2667	0.264788861	0.6	0.494062393	0.2667	0.27677061	0.6	0.381583811	0.2667	0.277325261	0.6	0.46268058	0.2667	0.289038238	0.6	0.499804132	0.2667	0.271227544	0.6	0.353838218	0.2667	0.272077298	0.6	0.488506764	0.2667	0.312329	0.6	0.609677	0.2667	0.278606965	0.6	0.378033206
0.2667	0.268702584	0.4667	0.591931099	0.2667	0.28086143	0.6	0.460679799	0.2667	0.281424279	0.4667	0.55433287	0.2667	0.289039385	0.4667	0.663932315	0.2667	0.271579309	0.6	0.494845195	0.2667	0.272698507	0.4667	0.579456109	0.2667	0.353425	0.4667	0.654839	0.2667	0.282685512	0.6	0.455840456
0.2667	0.346549265	0.6	0.640216653	0.2667	0.328066637	0.4667	0.551935755	0.2667	0.328724085	0.6	0.599551426	0.2667	0.289764276	0.6	0.742682095	0.2667	0.275464238	0.4667	0.578461665	0.2667	0.275782417	0.6	0.601568474	0.2667	0.260274	0.6	0.722581	0.2667	0.329749104	0.4667	0.545609548
0.2667	0.265637618	0.6	0.67671488	0.2667	0.251470278	0.6	0.596958771	0.2667	0.251974226	0.6	0.633731362	0.2667	0.288654064	0.6	0.803177208	0.2667	0.268704478	0.6	0.595381205	0.2667	0.270229605	0.6	0.642791278	0.2667	0.632877	0.6	0.751613	0.2667	0.253382534	0.6	0.58989899
0.2667	0.602612667	0.6	0.664335606	0.2667	0.570473325	0.6	0.630990902	0.2667	0.571616558	0.6	0.622138393	0.2667	0.637408784	0.6	0.776462854	0.2667	0.602333316	0.6	0.63192026	0.2667	0.603746444	0.6	0.611056283	0.2667	0.312329	0.6	0.76129	0.2667	0.571428571	0.6	0.623376623
0.2667	0.28237329	0.6	0.583054635	0.2667	0.305943471	0.6	0.619448065	0.2667	0.306556585	0.6	0.54602022	0.2667	0.289591584	0.6	0.653072146	0.2667	0.273322603	0.6	0.603066496	0.2667	0.273766494	0.6	0.576098507	0.2667	0.345999	0.6	0.66129	0.2667	0.307692308	0.6	0.612021858
0.2667	0.264258039	0.6	0.488253106	0.2667	0.289858309	0.6	0.543659052	0.2667	0.29019024	0.6	0.457240286	0.2667	0.288959459	0.6	0.479411685	0.2667	0.269198963	0.6	0.57567313	0.2667	0.268455662	0.6	0.506533477	0.2667	0.241096	0.6	0.554839	0.2667	0.16747182	0.6	0.5374677
0.2667	0.219780126	0.6	0.619134349	0.2667	0.208058519	0.6	0.455263031	0.2667	0.20847547	0.6	0.579808226	0.2667	0.288222039	0.6	0.705355913	0.2667	0.265039006	0.6	0.51156489	0.2667	0.264449613	0.6	0.589253156	0.2667	0.289123	0.6	0.703226	0.2667	0.21010101	0.6	0.450511945
0.2667	0.271217462	0.6	0.615789157	0.2667	0.297491934	0.6	0.577300947	0.2667	0.297832606	0.6	0.576675513	0.2667	0.288698036	0.6	0.701238807	0.2667	0.269037013	0.6	0.586680854	0.2667	0.26893097	0.6	0.588727881	0.2667	0.303342	0.6	0.677419	0.2667	0.171812081	0.6	0.570561457
0.2667	0.303186739	0.6	0.561190385	0.2667	0.226126729	0.6	0.574181781	0.2667	0.2264563	0.6	0.525544742	0.2667	0.288105004	0.6	0.635675881	0.2667	0.263721736	0.6	0.585917995	0.2667	0.262469446	0.6	0.560225565	0.2667	0.241726	0.6	0.7	0.2667	0.166464646	0.6	0.567493113
0.2667	0.303420314	0.6	0.60514973	0.2667	0.239304422	0.6	0.71760256	0.2667	0.239578461	0.6	0.56671188	0.2667	0.28827311	0.6	0.683258992	0.2667	0.266076213	0.6	0.556078281	0.2667	0.264774215	0.6	0.583938079	0.2667	0.249315	0.6	0.651613	0.2667	0.138728324	0.6	0.517412935
0.2667	0.235938922	0.6	0.559790639	0.2667	0.223355513	0.6	0.564261235	0.2667	0.223803119	0.6	0.524233904	0.2667	0.288437171	0.6	0.640311582	0.2667	0.267262015	0.6	0.582296665	0.2667	0.267261118	0.6	0.5735936	0.2667	0.279452	0.6	0.848387	0.2667	0.225352113	0.6	0.557734205
0.2667	0.260634265	0.6	0.209819987	0.2667	0.24673377	0.6	0.521966947	0.2667	0.247228227	0.6	0.196492659	0.2667	0.288664955	0.6	0.241039432	0.2667	0.26884972	0.6	0.574428367	0.2667	0.269710392	0.6	0.216911123	0.2667	0.389041	0.6	0.312903	0.2667	0.248660236	0.6	0.516129032
0.2667	0.378982398	0.6	0.44516699	0.2667	0.358770004	0.6	0.195642961	0.2667	0.359488982	0.6	0.416890911	0.2667	0.292435856	0.6	0.407567358	0.2667	0.278705649	0.6	0.215463392	0.2667	0.279152327	0.6	0.423869118	0.2667	0.322314	0.6	0.564516	0.2667	0.36036036	0.6	0.195121951
0.2667	0.344253104	0.6	0.530895799	0.2667	0.35221955	0.6	0.41508814	0.2667	0.3529254	0.6	0.632096129	0.2667	0.290247692	0.6	0.553401736	0.2667	0.279699871	0.6	0.428757572	0.2667	0.279228421	0.6	0.436909455	0.2667	0.161157	0.6	0.658227	0.2667	0.353829558	0.6	0.410991637
0.2667	0.196328749	0.6	0.559121839	0.2667	0.158613193	0.6	0.630991104	0.2667	0.158931055	0.6	0.425741808	0.2667	0.287575926	0.6	0.639973945	0.2667	0.258187606	0.6	0.42615023	0.2667	0.252841837	0.6	0.657301794	0.2667	0.310105	0.6	0.603226	0.2667	0.16080402	0.6	0.251948862
0.2667	0.339430012	0.6	0.739375079	0.2667	0.347284845	0.6	0.424681786	0.2667	0.347980807	0.6	0.692411515	0.2667	0.290224907	0.6	0.857299144	0.2667	0.279762641	0.6	0.662919726	0.2667	0.279394804	0.6	0.766971514	0.2667	0.427073	0.6	0.974194	0.2667	0.348909657	0.6	0.482853224
0.2667	0.326733208	0.6	0.662880333	0.2667	0.334294221	0.6	0.689417303	0.2667	0.33496415	0.6	0.620775556	0.2667	0.289959667	0.6	0.778757497	0.2667	0.275596233	0.6	0.760819641	0.2667	0.275994228	0.6	0.617518756	0.2667	0.346731	0.6	0.790323	0.2667	0.335958005	0.6	0.680851064
0.2667	0.363373107	0.6	0.505865422	0.2667	0.371782013	0.6	0.618091121	0.2667	0.372527067	0.6	0.473733905	0.2667	0.300546155	0.6	0.513264852	0.2667	0.286040819	0.6	0.608466274	0.2667	0.286390994	0.6	0.521509291	0.2667	0.2	0.6	0.612903	0.2667	0.373333333	0.6	0.610687023
0.2667	0.186938786	0.6	0.655343114	0.2667	0.176968717	0.6	0.471685326	0.2667	0.177323364	0.6	0.613717086	0.2667	0.288064697	0.6	0.765483148	0.2667	0.263683897	0.6	0.526649584	0.2667	0.261292639	0.6	0.609532381	0.2667	0.287671	0.6	0.741935	0.2667	0.179104478	0.6	0.466666667
0.2667	0.282304466	0.6	0.433183609	0.2667	0.267248228	0.6	0.611063174	0.2667	0.267783795	0.6	0.405668689	0.2667	0.288882845	0.6	0.486246046	0.2667	0.270454935	0.6	0.603067322	0.2667	0.271462323	0.6	0.435972516	0.2667	0.235616	0.6	0.683871	0.2667	0.26911315	0.6	0.603773585
0.2667	0.216621422	0.6	0.60386694	0.2667	0.205068279	0.6	0.403914446	0.2667	0.205479238	0.6	0.469046378	0.2667	0.288400802	0.6	0.569579316	0.2667	0.266945448	0.6	0.437136277	0.2667	0.266064669	0.6	0.563374622	0.2667	0.150685	0.6	0.929032	0.2667	0.207119741	0.6	0.4
0.2667	0.120017124	0.6	0.525687735	0.2667	0.113616211	0.6	0.465834996	0.2667	0.113843899	0.6	0.492297146	0.2667	0.285504512	0.6	0.550758804	0.2667	0.238989382	0.6	0.564454869	0.2667	0.224825506	0.6	0.539517974	0.2667	0.339726	0.6	0.56129	0.2667	0.115942029	0.6	0.730769231
0.2667	0.354227828	0.6	0.735006753	0.2667	0.335335677	0.6	0.490168294	0.2667	0.336007693	0.6	0.57090765	0.2667	0.289866624	0.6	0.721997606	0.2667	0.277521425	0.6	0.543745435	0.2667	0.277556501	0.6	0.603971098	0.2667	0.263014	0.6	1.13548	0.2667	0.336996337	0.6	0.484848485
0.2667	0.271961964	0.6	0.690250332	0.2667	0.257457326	0.6	0.566998863	0.2667	0.257973273	0.6	0.64640707	0.2667	0.288737683	0.6	0.810866099	0.2667	0.269324326	0.6	0.600057467	0.2667	0.270811284	0.6	0.625396151	0.2667	0.194328	0.6	0.73871	0.2667	0.259351621	0.6	0.888888889
0.2667	0.214302238	0.6	0.816042739	0.2667	0.169017929	0.6	0.643611796	0.2667	0.16921148	0.6	0.764209406	0.2667	0.287178604	0.6	0.912917991	0.2667	0.255977863	0.6	0.615387043	0.2667	0.250227795	0.6	0.836339784	0.2667	0.320548	0.6	0.874194	0.2667	0.098765432	0.6	0.635791881
0.2667	0.292279755	0.6	0.740207234	0.2667	0.299043472	0.6	0.760904716	0.2667	0.299642757	0.6	0.693190813	0.2667	0.28922651	0.6	0.869176491	0.2667	0.273199293	0.6	0.829229523	0.2667	0.273935112	0.6	0.699748475	0.2667	0.271233	0.6	0.870968	0.2667	0.300813008	0.6	0.751173709
0.2667	0.259641389	0.6	0.361973087	0.2667	0.245793848	0.6	0.690193231	0.2667	0.246286421	0.6	0.338981311	0.2667	0.28874203	0.6	0.301998137	0.2667	0.269214398	0.6	0.684404361	0.2667	0.269540999	0.6	0.288586009	0.2667	0.364958	0.6	0.448387	0.2667	0.247723133	0.6	0.68161435
0.2667	0.337795021	0.6	0.475729061	0.2667	0.370519263	0.6	0.337515446	0.2667	0.370943562	0.6	0.445511742	0.2667	0.296722029	0.6	0.46196363	0.2667	0.276826105	0.6	0.285869426	0.2667	0.275637567	0.6	0.470282126	0.2667	0.350124	0.6	0.503226	0.2667	0.213333333	0.6	0.334682861
0.2667	0.272925919	0.6	0.643153292	0.2667	0.311014234	0.6	0.443585205	0.2667	0.311307539	0.6	0.602301536	0.2667	0.289555995	0.6	0.764442854	0.2667	0.269806336	0.6	0.477182245	0.2667	0.269241747	0.6	0.641527734	0.2667	0.369863	0.6	0.819355	0.2667	0.148148148	0.6	0.43902439
0.2667	0.354406266	0.6	0.551321941	0.2667	0.335504598	0.6	0.599696989	0.2667	0.336176952	0.6	0.516303121	0.2667	0.290421921	0.6	0.591894457	0.2667	0.275717882	0.6	0.632998588	0.2667	0.275909834	0.6	0.561347581	0.2667	0.213699	0.6	0.603226	0.2667	0.337164751	0.6	0.592592593
0.2667	0.196613037	0.6	0.845047219	0.2667	0.186127008	0.6	0.514070459	0.2667	0.186500008	0.6	0.791371581	0.2667	0.288081578	0.6	0.918109616	0.2667	0.263755447	0.6	0.562512182	0.2667	0.261771539	0.6	0.858988317	0.2667	0.457534	0.6	1.07419	0.2667	0.188235294	0.6	0.508361204
0.2667	0.41267132	0.6	0.613786903	0.2667	0.390662183	0.6	0.787949434	0.2667	0.391445073	0.6	0.574800439	0.2667	0.327452973	0.6	0.706902005	0.2667	0.308848307	0.6	0.853582155	0.2667	0.309488427	0.6	0.591648351	0.2667	0.19726	0.6	0.664516	0.2667	0.392156863	0.6	0.777777778
0.2667	0.195552194	0.6	0.65049489	0.2667	0.185122744	0.6	0.572314815	0.2667	0.185493732	0.6	0.60917681	0.2667	0.287782722	0.6	0.757398255	0.2667	0.25989971	0.6	0.588033792	0.2667	0.25595507	0.6	0.605271413	0.2667	0.317808	0.6	0.719355	0.2667	0.187234043	0.6	0.565656566
0.2667	0.294916202	0.6	0.579225209	0.2667	0.279187338	0.6	0.606542532	0.2667	0.279746831	0.6	0.306953366	0.2667	0.289020019	0.6	0.617485691	0.2667	0.271351431	0.6	0.599210067	0.2667	0.272421891	0.6	0.261423396	0.2667	0.484932	0.6	0.354839	0.2667	0.281016442	0.6	0.599326599
0.2667	0.582956859	0.6	0.434594906	0.2667	0.470968461	0.6	0.217703936	0.2667	0.471912286	0.6	0.406990344	0.2667	0.328657908	0.6	0.390849279	0.2667	0.335396022	0.6	0.620299821	0.2667	0.336459803	0.6	0.400736906	0.2667	0.238356	0.6	0.483871	0.2667	0.472222222	0.6	0.303313001
0.2667	0.193722625	0.6	0.723910863	0.2667	0.183390752	0.6	0.405230385	0.2667	0.183758269	0.6	0.543880954	0.2667	0.288147492	0.6	0.854247717	0.2667	0.264744568	0.6	0.404130626	0.2667	0.263186013	0.6	0.70934334	0.2667	0.353425	0.6	0.825806	0.2667	0.185507246	0.6	0.401294498
0.2667	0.325070417	0.6	0.669399503	0.2667	0.332592951	0.6	0.674997967	0.2667	0.33325947	0.6	0.626880642	0.2667	0.289827756	0.6	0.785337069	0.2667	0.276965833	0.6	0.695827817	0.2667	0.277183783	0.6	0.618113401	0.2667	0.260274	0.6	0.76129	0.2667	0.334261838	0.6	0.666666667
0.2667	0.233659967	0.6	0.621527834	0.2667	0.221198102	0.6	0.624169807	0.2667	0.221641385	0.6	0.582049682	0.2667	0.288429269	0.6	0.707419652	0.2667	0.26698316	0.6	0.609816963	0.2667	0.267032385	0.6	0.590242298	0.2667	0.257534	0.6	0.693548	0.2667	0.223201175	0.6	0.616666667
0.2667	0.30632194	0.6	1.03227224	0.2667	0.247476242	0.6	0.57953271	0.2667	0.247972186	0.6	0.801805039	0.2667	0.288697959	0.6	0.968077878	0.2667	0.268934369	0.6	0.587286684	0.2667	0.269794237	0.6	0.901063636	0.2667	0.194521	0.6	1.52258	0.2667	0.24940048	0.6	0.572756857
0.2667	0.182783366	0.6	0.693626774	0.2667	0.17303492	0.6	0.796315386	0.2667	0.173381683	0.6	0.649569047	0.2667	0.288020618	0.6	0.82147875	0.2667	0.263101518	0.6	0.893611313	0.2667	0.260270991	0.6	0.649724242	0.2667	0.235616	0.6	0.783871	0.2667	0.175182482	0.6	1
0.2667	0.246880657	0.6	0.636191433	0.2667	0.233713689	0.6	0.6467601	0.2667	0.234182053	0.6	0.595781879	0.2667	0.288429836	0.6	0.732910545	0.2667	0.267178794	0.6	0.637380951	0.2667	0.268295139	0.6	0.5973903	0.2667	0.328767	0.6	0.696774	0.2667	0.235679214	0.6	0.638888889
0.2667	0.334386542	0.6	0.696310174	0.2667	0.316552593	0.6	0.593205525	0.2667	0.317186967	0.6	0.652082004	0.2667	0.289549544	0.6	0.824625383	0.2667	0.275966851	0.6	0.592848241	0.2667	0.276159102	0.6	0.660850779	0.2667	0.293151	0.6	0.745161	0.2667	0.318269602	0.6	0.586206897
0.2667	0.319825761	0.6	0.679304696	0.2667	0.302768387	0.6	0.64926219	0.2667	0.303375138	0.6	0.636156678	0.2667	0.289328597	0.6	0.801115788	0.2667	0.273471709	0.6	0.64749738	0.2667	0.274222475	0.6	0.627377788	0.2667	0.430137	0.6	0.790323	0.2667	0.304526749	0.6	0.641350211
0.2667	0.414033604	0.6	0.301595088	0.2667	0.391951812	0.6	0.63340573	0.2667	0.392737286	0.6	0.282438397	0.2667	0.292327439	0.6	0.259844065	0.2667	0.284892307	0.6	0.617092771	0.2667	0.284590416	0.6	0.25170236	0.2667	0.241096	0.6	0.354839	0.2667	0.393442623	0.6	0.625752106
0.2667	0.226930598	0.5333	0.620079701	0.2667	0.214827633	0.6	0.281217042	0.2667	0.215258149	0.5333	0.580693531	0.2667	0.288275979	0.5333	0.721057716	0.2667	0.265312931	0.6	0.25004503	0.2667	0.265288045	0.5333	0.598722111	0.2667	0.169863	0.5333	0.724759	0.2667	0.216849817	0.6	0.279301746
0.2667	0.16453148	0.5333	0.346600902	0.2667	0.155756468	0.5333	0.578182424	0.2667	0.156068605	0.5333	0.324585535	0.2667	0.287170622	0.5333	0.291537015	0.2667	0.253824971	0.5333	0.59359584	0.2667	0.245502776	0.5333	0.277960267	0.2667	0.194521	0.5333	0.499702	0.2667	0.157955865	0.5333	0.571428571
0.2667	0.20352242	0.5333	0.538796324	0.2667	0.192667891	0.5333	0.323181922	0.2667	0.193053999	0.5333	0.504573105	0.2667	0.287841767	0.5333	0.569159164	0.2667	0.261177736	0.5333	0.276288517	0.2667	0.258662732	0.5333	0.554848006	0.2667	0.361644	0.5333	0.724759	0.2667	0.194756554	0.5333	0.320582878
0.2667	0.35735023	0.5333	1.037105235	0.2667	0.338291551	0.5333	0.502391167	0.2667	0.33896949	0.5333	0.503903815	0.2667	0.290002588	0.5333	0.582872123	0.2667	0.279462301	0.5333	0.556393768	0.2667	0.279028429	0.5333	0.543136594	0.2667	0.252055	0.5333	0.736203	0.2667	0.339943343	0.5333	0.496872207
0.2667	0.239518721	0.6	0.77030351	0.2667	0.226744389	0.5333	0.349066739	0.2667	0.227198787	0.6	0.721375437	0.2667	0.28839416	0.6	0.892308348	0.2667	0.26664446	0.5333	0.533297858	0.2667	0.267353563	0.6	0.779040937	0.2667	0.284932	0.6	0.935484	0.2667	0.228730823	0.5333	0.504201681
0.2667	0.193381396	0.6	0.424632807	0.2667	0.183067722	0.6	0.718255976	0.2667	0.183434591	0.6	0.397661017	0.2667	0.288411803	0.6	0.386270968	0.2667	0.266277956	0.6	0.768899138	0.2667	0.264794065	0.6	0.380520437	0.2667	0.2	0.6	0.474194	0.2667	0.185185185	0.6	0.709219858
0.2667	0.210317139	0.6	0.789985239	0.2667	0.199100225	0.6	0.395941401	0.2667	0.199499223	0.6	0.739807023	0.2667	0.28798247	0.6	0.893515635	0.2667	0.262518409	0.6	0.384924135	0.2667	0.260639623	0.6	0.814416825	0.2667	0.410959	0.6	0.964516	0.2667	0.201169591	0.6	0.392156863
0.2667	0.390178265	0.6	0.462256334	0.2667	0.369368758	0.6	0.736607858	0.2667	0.370108976	0.6	0.432894776	0.2667	0.290952451	0.6	0.469284441	0.2667	0.281898229	0.6	0.806200388	0.2667	0.281794364	0.6	0.432879416	0.2667	0.224658	0.6	0.645161	0.2667	0.370927318	0.6	0.727272727
0.2667	0.241584444	0.6	0.258420596	0.2667	0.228699941	0.6	0.431022798	0.2667	0.229158257	0.6	0.242006259	0.2667	0.288442747	0.6	0.249982139	0.2667	0.267360096	0.6	0.436089647	0.2667	0.267819922	0.6	0.236645662	0.2667	0.339726	0.6	0.335484	0.2667	0.230680507	0.6	0.426666667
0.2667	0.365702128	0.6	0.845408065	0.2667	0.346198014	0.6	0.240959745	0.2667	0.346891798	0.6	0.569875758	0.2667	0.297288198	0.6	0.855967542	0.2667	0.281609434	0.6	0.235426334	0.2667	0.282483564	0.6	0.659375853	0.2667	0.186301	0.6	0.803226	0.2667	0.347826087	0.6	0.239700375
0.2667	0.192028246	0.6	0.288847316	0.2667	0.18178674	0.6	0.681955963	0.2667	0.182151042	0.6	0.562884326	0.2667	0.287907403	0.6	0.488318074	0.2667	0.262081411	0.6	0.644180285	0.2667	0.259190971	0.6	0.362965107	0.2667	0.227397	0.6	0.616354	0.2667	0.183908046	0.6	0.673511294
0.2667	0.204922971	0.6	0.70034818	0.2667	0.193993746	0.6	0.561728097	0.2667	0.194382511	0.6	0.655863524	0.2667	0.287988537	0.6	0.824856141	0.2667	0.263434619	0.6	0.359535522	0.2667	0.261672142	0.6	0.638368264	0.2667	0.147945	0.6	0.748387	0.2667	0.196078431	0.6	0.263762855
0.2667	0.189484975	0.6	0.549118301	0.2667	0.178183793	0.6	0.653027357	0.2667	0.178443489	0.6	0.507476606	0.2667	0.288182356	0.6	0.802053468	0.2667	0.255250254	0.6	0.62580361	0.2667	0.248350118	0.6	0.652658134	0.2667	0.534247	0.6	0.770839	0.2667	0.131736527	0.6	0.645054032
0.2667	0.54996588	0.6	0.817174302	0.2667	0.520634367	0.6	0.431208652	0.2667	0.521677722	0.6	0.471298822	0.2667	0.482889971	0.6	0.383656018	0.2667	0.461968153	0.6	0.813265085	0.2667	0.461913349	0.6	0.396037991	0.2667	0.268493	0.6	0.538874	0.2667	0.52173913	0.6	0.622222222
0.2667	0.271705234	0.6	0.588333287	0.2667	0.257214288	0.6	0.550914121	0.2667	0.257729747	0.6	0.550963583	0.2667	0.288769301	0.6	0.654126904	0.2667	0.269694347	0.6	0.41908521	0.2667	0.270455629	0.6	0.577635515	0.2667	0.350685	0.6	0.745859	0.2667	0.259109312	0.6	0.397845006
0.2667	0.324619039	0.6	0.468542329	0.2667	0.307306024	0.6	0.548581037	0.2667	0.307921868	0.6	0.438781497	0.2667	0.289433439	0.6	0.464347401	0.2667	0.273929571	0.6	0.576918042	0.2667	0.274534407	0.6	0.443355971	0.2667	0.331507	0.6	0.570992	0.2667	0.309050773	0.6	0.54230949
0.2667	0.34550884	0.6	0.606682131	0.2667	0.327081702	0.6	0.436884063	0.2667	0.327737176	0.6	0.568146947	0.2667	0.289802018	0.6	0.694033017	0.2667	0.27515824	0.6	0.448706259	0.2667	0.275597753	0.6	0.587569104	0.2667	0.183562	0.6	0.748387	0.2667	0.328767123	0.6	0.432432432
0.2667	0.32904282	0.6	0.825832487	0.2667	0.245411053	0.6	0.565690096	0.2667	0.245768729	0.6	0.773377329	0.2667	0.288290045	0.6	0.930570004	0.2667	0.266240319	0.6	0.585073659	0.2667	0.265824918	0.6	0.83038998	0.2667	0.268493	0.6	0.909677	0.2667	0.180433509	0.6	0.559139785
0.2667	0.285899335	0.6	1.036423454	0.2667	0.27065137	0.6	0.770032994	0.2667	0.271193758	0.6	0.556755308	0.2667	0.288892985	0.6	0.660827472	0.2667	0.27068157	0.6	0.822019418	0.2667	0.271797518	0.6	0.595569105	0.2667	0.252055	0.6	0.71671	0.2667	0.272506083	0.6	0.760153257
0.2667	0.234908655	0.6	0.578547236	0.2667	0.222380193	0.6	0.552943416	0.2667	0.222825845	0.6	0.541799122	0.2667	0.288394636	0.6	0.666316997	0.2667	0.26658355	0.6	0.592016625	0.2667	0.266875676	0.6	0.581300791	0.2667	0.257534	0.6	0.603226	0.2667	0.22437972	0.6	0.866920152
0.2667	0.245741562	0.6	0.484438992	0.2667	0.232635345	0.6	0.539456206	0.2667	0.233101548	0.6	0.453668437	0.2667	0.28845784	0.6	0.477729402	0.2667	0.267638861	0.6	0.580300899	0.2667	0.268253845	0.6	0.485167752	0.2667	0.257534	0.6	0.593548	0.2667	0.234604106	0.6	0.533333333
0.2667	0.255187043	0.6	0.554174891	0.2667	0.261092389	0.6	0.451706627	0.2667	0.26161562	0.6	0.518974857	0.2667	0.288759717	0.6	0.607260244	0.2667	0.269704282	0.6	0.491749389	0.2667	0.271227204	0.6	0.557533462	0.2667	0.257534	0.6	0.745161	0.2667	0.262975779	0.6	0.447013487
0.2667	0.267428126	0.6	0.668001776	0.2667	0.253165293	0.6	0.516730642	0.2667	0.253672638	0.6	0.625571695	0.2667	0.288750879	0.6	0.783458812	0.2667	0.269505605	0.6	0.559669641	0.2667	0.270418086	0.6	0.616431072	0.2667	0.178082	0.6	0.732258	0.2667	0.255072464	0.6	0.510978044
0.2667	0.160418658	0.6	0.555054124	0.2667	0.151862996	0.6	0.622866521	0.2667	0.152167331	0.6	0.519798244	0.2667	0.287302426	0.6	0.605855749	0.2667	0.255224416	0.6	0.608712954	0.2667	0.247819296	0.6	0.559531039	0.2667	0.263014	0.6	0.63871	0.2667	0.154074074	0.6	0.615384615
0.2667	0.265746632	0.6	0.569737319	0.2667	0.251573478	0.6	0.517550467	0.2667	0.252077634	0.6	0.533548792	0.2667	0.288691676	0.6	0.63964401	0.2667	0.269226593	0.6	0.561889575	0.2667	0.27018086	0.6	0.56783223	0.2667	0.323288	0.6	0.648387	0.2667	0.253485425	0.6	0.511784512
0.2667	0.276448888	0.6	0.629689838	0.2667	0.288958256	0.6	0.531241554	0.2667	0.289537331	0.6	0.489104003	0.2667	0.28912526	0.6	0.617868622	0.2667	0.27224957	0.6	0.568277961	0.2667	0.273114607	0.6	0.537576872	0.2667	0.309589	0.6	0.985067	0.2667	0.290758048	0.6	0.525252525
0.2667	0.319757098	0.6	0.652371996	0.2667	0.302703386	0.6	0.485755294	0.2667	0.303310006	0.6	0.544483715	0.2667	0.289310697	0.6	0.81778937	0.2667	0.273351583	0.6	0.538384377	0.2667	0.274064255	0.6	0.626572923	0.2667	0.230137	0.6	0.764516	0.2667	0.304461942	0.6	0.761904762
0.2667	0.234716781	0.6	0.571883001	0.2667	0.180210146	0.6	0.651569944	0.2667	0.180571289	0.6	0.535558185	0.2667	0.288139827	0.6	0.623107835	0.2667	0.264463905	0.6	0.616798822	0.2667	0.262439799	0.6	0.57117722	0.2667	0.279452	0.6	0.667742	0.2667	0.182336182	0.6	0.643620365
0.2667	0.260346871	0.6	0.976717707	0.2667	0.246461705	0.6	0.533242258	0.2667	0.246955616	0.6	1.202366466	0.2667	0.288626738	0.6	0.950905477	0.2667	0.268464845	0.6	0.570762224	0.2667	0.269672146	0.6	0.978497954	0.2667	0.230137	0.6	1.57097	0.2667	0.248388987	0.6	0.52722063
0.2667	0.221410935	0.6	0.596518634	0.2667	0.209602352	0.6	0.753459511	0.2667	0.210022397	0.6	0.497867296	0.2667	0.288305981	0.6	0.751477579	0.2667	0.266090573	0.6	0.831415526	0.2667	0.26560417	0.6	0.612716093	0.2667	0.372603	0.6	0.806452	0.2667	0.211640212	0.6	1
0.2667	0.400799985	0.6	0.481638151	0.2667	0.379423986	0.6	0.59578525	0.2667	0.380184355	0.6	0.4510455	0.2667	0.293594497	0.6	0.477502001	0.2667	0.281710643	0.6	0.606265752	0.2667	0.281854035	0.6	0.471179822	0.2667	0.260274	0.6	0.479222	0.2667	0.380952381	0.6	0.588744589
0.2667	0.252804019	0.6	0.297845059	0.2667	0.239321138	0.6	0.449095033	0.2667	0.239800739	0.6	0.278926562	0.2667	0.288625132	0.6	0.321736572	0.2667	0.268487613	0.6	0.477198514	0.2667	0.269163295	0.6	0.288280553	0.2667	0.265753	0.6	0.612903	0.2667	0.241269841	0.6	0.444444444
0.2667	0.226259288	0.6	0.543111075	0.2667	0.214192126	0.6	0.277720393	0.2667	0.214621369	0.6	0.453292197	0.2667	0.288301177	0.6	0.647326204	0.2667	0.266073919	0.6	0.288339835	0.2667	0.265922473	0.6	0.575627822	0.2667	0.30137	0.6	0.703226	0.2667	0.216216216	0.6	0.275862069
0.2667	0.298548227	0.6	0.463273456	0.2667	0.282625655	0.6	0.542443353	0.2667	0.283192039	0.6	0.433847292	0.2667	0.289125692	0.6	0.436169742	0.2667	0.271709056	0.6	0.574589839	0.2667	0.272400793	0.6	0.46027912	0.2667	0.287671	0.6	0.511762	0.2667	0.284444444	0.6	0.536271809
0.2667	0.295721407	0.5333	0.80317665	0.2667	0.279949599	0.6	0.431971195	0.2667	0.28051062	0.5333	0.541408252	0.2667	0.289056194	0.5333	0.816843605	0.2667	0.271467302	0.6	0.467434666	0.2667	0.272608265	0.5333	0.632865955	0.2667	0.315068	0.5333	0.783871	0.2667	0.281776417	0.6	0.427599611
0.2667	0.302620843	0.6	0.615184596	0.2667	0.286481065	0.5333	0.647889615	0.2667	0.287055175	0.6	0.526549578	0.2667	0.289101633	0.6	0.861748122	0.2667	0.27194116	0.5333	0.621808343	0.2667	0.272825302	0.6	0.536173269	0.2667	0.2	0.6	0.695644	0.2667	0.288288288	0.5333	0.64
0.2667	0.205784104	0.6	0.566189702	0.2667	0.194808952	0.6	0.428963674	0.2667	0.195199351	0.6	0.530226512	0.2667	0.28784743	0.6	0.616594589	0.2667	0.260672508	0.6	0.539589222	0.2667	0.257920757	0.6	0.568271942	0.2667	0.279452	0.6	0.63871	0.2667	0.196891192	0.6	0.673139159
0.2667	0.27799308	0.6	0.647578365	0.2667	0.263166782	0.6	0.527933641	0.2667	0.263694171	0.6	0.606445537	0.2667	0.288737314	0.6	0.757871004	0.2667	0.269788064	0.6	0.568959376	0.2667	0.271291431	0.6	0.610937269	0.2667	0.265753	0.6	0.66376	0.2667	0.265043949	0.6	0.521998509
0.2667	0.248648016	0.6	0.566144819	0.2667	0.235386789	0.6	0.60382307	0.2667	0.235858506	0.6	0.53018448	0.2667	0.288527759	0.6	0.61646197	0.2667	0.267692513	0.6	0.604011603	0.2667	0.268517345	0.6	0.568331674	0.2667	0.194521	0.6	0.568109	0.2667	0.237347295	0.6	0.596651446
0.2667	0.395167607	0.6	1.204172358	0.2667	0.46492713	0.6	0.52789179	0.2667	0.185595922	0.6	0.646868179	0.2667	0.299070133	0.6	0.814909221	0.2667	0.275988262	0.6	0.56900526	0.2667	0.24594726	0.6	0.638928073	0.2667	0.252055	0.6	0.85471	0.2667	0.187335723	0.6	0.52195734
0.2667	0.244395157	0.2667	0.271771343	0.2667	0.231360749	0.6	0.642439319	0.2667	0.231824398	0.2667	0.254508994	0.2667	0.288555343	0.2667	0.248682976	0.2667	0.267809615	0.6	0.629503505	0.2667	0.268199167	0.2667	0.243479413	0.2667	0.386301	0.2667	0.316129	0.2667	0.233333333	0.6	1
0.2667	0.361739466	0.2667	0.157094846	0.2667	0.342446695	0.2667	0.253408415	0.2667	0.343132961	0.2667	0.118026817	0.2667	0.290702019	0.2667	0.233462902	0.2667	0.276009021	0.2667	0.24246128	0.2667	0.276546613	0.2667	0.175513663	0.2667	0.309589	0.2667	0.187097	0.2667	0.344086022	0.2667	0.251946214
0.2667	0.313883609	0.2667	0.337056049	0.2667	0.29714315	0.2667	0.14648033	0.2667	0.297738627	0.2667	0.315646951	0.2667	0.289245383	0.2667	0.282585251	0.2667	0.272936645	0.2667	0.170055683	0.2667	0.273900308	0.2667	0.269257298	0.2667	0.309589	0.2667	0.377419	0.2667	0.298918387	0.2667	0.146760343
0.2667	0.302620843	0.2667	0.260591749	0.2667	0.286481065	0.2667	0.314281992	0.2667	0.287055175	0.2667	0.244039505	0.2667	0.289571721	0.2667	0.246226469	0.2667	0.272165259	0.2667	0.266824219	0.2667	0.272560428	0.2667	0.239685599	0.2667	0.279452	0.2667	0.293548	0.2667	0.288288288	0.2667	0.311827957
0.2667	0.244052272	0.2667	0.217644438	0.2667	0.231036151	0.2667	0.242984199	0.2667	0.231499149	0.2667	0.163518287	0.2667	0.288665322	0.2667	0.240285248	0.2667	0.268631191	0.2667	0.238975282	0.2667	0.268535232	0.2667	0.221252386	0.2667	0.257534	0.2667	0.258065	0.2667	0.233009709	0.2667	0.241691843
0.2667	0.253371053	0.2667	0.199337774	0.2667	0.239857931	0.2667	0.202938732	0.2667	0.240338608	0.2667	0.149764321	0.2667	0.288533872	0.2667	0.238752852	0.2667	0.267797512	0.2667	0.220288683	0.2667	0.268871813	0.2667	0.21195908	0.2667	0.652055	0.2667	0.26129	0.2667	0.241805023	0.2667	0.202298851
0.2667	0.716616966	0.2667	0.244520178	0.2667	0.409780914	0.2667	0.185869005	0.2667	0.411094841	0.2667	0.294077152	0.2667	0.30649279	0.2667	0.265799256	0.2667	0.308753149	0.2667	0.209866019	0.2667	0.310107768	0.2667	0.240948165	0.2667	0.457534	0.2667	0.364516	0.2667	0.657004831	0.2667	0.185507246
0.2667	0.452880677	0.2667	0.252799299	0.2667	0.428727041	0.2667	0.227998544	0.2667	0.429586214	0.2667	0.236742015	0.2667	0.297759734	0.2667	0.245038225	0.2667	0.296760083	0.2667	0.238163942	0.2667	0.296708276	0.2667	0.237065036	0.2667	0.227397	0.2667	0.293548	0.2667	0.430107527	0.2667	0.226950355
0.2667	0.224312817	0.2667	0.723910863	0.2667	0.212349467	0.2667	0.235718265	0.2667	0.212775017	0.2667	0.543880954	0.2667	0.288164066	0.2667	0.817732043	0.2667	0.264833299	0.2667	0.236089283	0.2667	0.264671239	0.2667	0.75379473	0.2667	0.30411	0.2667	0.86129	0.2667	0.214379085	0.2667	0.234544296
0.2667	0.333974594	0.2667	0.315954877	0.2667	0.316162616	0.2667	0.674997967	0.2667	0.316796208	0.2667	0.295886082	0.2667	0.289619702	0.2667	0.273656058	0.2667	0.274281652	0.2667	0.750080387	0.2667	0.27469178	0.2667	0.260216171	0.2667	0.230137	0.2667	0.354839	0.2667	0.317880795	0.2667	0.666666667
0.2667	0.204632414	0.2667	0.27090787	0.2667	0.193718685	0.2667	0.404016239	0.2667	0.194106899	0.2667	0.253700367	0.2667	0.288019334	0.2667	0.2504824	0.2667	0.263188598	0.2667	0.271136604	0.2667	0.261602489	0.2667	0.242092652	0.2667	0.424658	0.2667	0.287097	0.2667	0.195804196	0.2667	0.292473118
0.2667	0.441909976	0.2667	0.224816425	0.2667	0.418341444	0.2667	0.252603284	0.2667	0.419179804	0.2667	0.210536555	0.2667	0.297608926	0.2667	0.240741551	0.2667	0.291161176	0.2667	0.241216871	0.2667	0.291868927	0.2667	0.225429854	0.2667	0.175342	0.2667	0.254839	0.2667	0.419753086	0.2667	0.251154201
0.2667	0.271217462	0.2667	0.310622119	0.2667	0.297491934	0.2667	0.209626126	0.2667	0.297832606	0.2667	0.29089205	0.2667	0.28880299	0.2667	0.265471513	0.2667	0.26909343	0.2667	0.224667112	0.2667	0.268866637	0.2667	0.255292241	0.2667	0.408219	0.2667	0.36129	0.2667	0.171812081	0.2667	0.208877285
0.2667	0.399111176	0.2667	0.281667024	0.2667	0.377825247	0.2667	0.289634138	0.2667	0.378582412	0.2667	0.263776122	0.2667	0.291377171	0.2667	0.252998201	0.2667	0.283313342	0.2667	0.253511151	0.2667	0.282890806	0.2667	0.24548424	0.2667	0.158904	0.2667	0.303226	0.2667	0.379358438	0.2667	0.287581699
0.2667	0.163736181	0.2667	0.232817528	0.2667	0.155003584	0.2667	0.262635468	0.2667	0.155314213	0.2667	0.218029444	0.2667	0.286750447	0.2667	0.240852729	0.2667	0.247487566	0.2667	0.244128582	0.2667	0.235466632	0.2667	0.230467303	0.2667	0.194521	0.2667	0.264516	0.2667	0.15720524	0.2667	0.261022928
0.2667	0.195446731	0.2667	0.11317859	0.2667	0.185022905	0.2667	0.217086614	0.2667	0.185393692	0.2667	0.211234275	0.2667	0.288046531	0.2667	0.244472943	0.2667	0.263815542	0.2667	0.230097572	0.2667	0.261739746	0.2667	0.199320885	0.2667	0.150685	0.2667	0.148387	0.2667	0.187134503	0.2667	0.216216216
0.2667	0.126911346	0.2667	0.313428665	0.2667	0.120142741	0.2667	0.210708339	0.2667	0.120383508	0.2667	0.224175869	0.2667	0.286067792	0.2667	0.248225206	0.2667	0.244503422	0.2667	0.195843437	0.2667	0.232050516	0.2667	0.208679924	0.2667	0.293151	0.2667	0.235484	0.2667	0.12244898	0.2667	0.121551379
0.2667	0.307538064	0.2667	0.236046635	0.2667	0.291136034	0.2667	0.223467443	0.2667	0.291719473	0.2667	0.221053445	0.2667	0.289117925	0.2667	0.241691768	0.2667	0.272612572	0.2667	0.20468591	0.2667	0.273612559	0.2667	0.231467331	0.2667	0.312329	0.2667	0.258065	0.2667	0.292929293	0.2667	0.162962963
0.2667	0.31110546	0.2667	0.135291575	0.2667	0.294513169	0.2667	0.220097538	0.2667	0.295103376	0.2667	0.193909443	0.2667	0.289189707	0.2667	0.23953688	0.2667	0.273103228	0.2667	0.230969412	0.2667	0.273877125	0.2667	0.196379388	0.2667	0.545205	0.2667	0.207065	0.2667	0.296296296	0.2667	0.219178082
0.2667	0.441616033	0.2667	0.265832206	0.2667	0.418063178	0.2667	0.193296664	0.2667	0.41890098	0.2667	0.248947099	0.2667	0.299932704	0.2667	0.250553394	0.2667	0.292389446	0.2667	0.192966199	0.2667	0.292432369	0.2667	0.239608773	0.2667	0.361644	0.2667	0.287097	0.2667	0.419475655	0.2667	0.141321045
0.2667	0.232622751	0.2667	0.240928489	0.2667	0.220216204	0.2667	0.247870571	0.2667	0.220657519	0.2667	0.225625214	0.2667	0.289236302	0.2667	0.247036009	0.2667	0.269643464	0.2667	0.23835359	0.2667	0.268907904	0.2667	0.230054017	0.2667	0.323288	0.2667	0.290323	0.2667	0.222222222	0.2667	0.246498599
0.2667	0.335948908	0.2667	0.256307587	0.2667	0.318031633	0.2667	0.224649537	0.2667	0.318668971	0.2667	0.240027463	0.2667	0.289557596	0.2667	0.24567288	0.2667	0.275420061	0.2667	0.228852023	0.2667	0.275717994	0.2667	0.238028519	0.2667	0.227397	0.2667	0.287097	0.2667	0.319744205	0.2667	0.223655914
0.2667	0.204753381	0.2667	0.45835462	0.2667	0.1938332	0.2667	0.238989507	0.2667	0.194221644	0.2667	0.246223073	0.2667	0.288142725	0.2667	0.255045677	0.2667	0.263708176	0.2667	0.237305322	0.2667	0.262033152	0.2667	0.253073795	0.2667	0.265753	0.2667	0.322742	0.2667	0.195918367	0.2667	0.237762238
0.2667	0.271614161	0.2667	0.218833854	0.2667	0.257128072	0.2667	0.244537277	0.2667	0.257643359	0.2667	0.204933983	0.2667	0.288717351	0.2667	0.239787133	0.2667	0.269359574	0.2667	0.251580285	0.2667	0.270816735	0.2667	0.222831038	0.2667	0.241096	0.2667	0.251613	0.2667	0.259023355	0.2667	0.384879725
0.2667	0.25664807	0.2667	0.269959604	0.2667	0.242960173	0.2667	0.204047782	0.2667	0.243447067	0.2667	0.252812333	0.2667	0.28853305	0.2667	0.248568925	0.2667	0.267811154	0.2667	0.222356846	0.2667	0.269149965	0.2667	0.242388196	0.2667	0.164384	0.2667	0.306452	0.2667	0.244897959	0.2667	0.203389831
0.2667	0.178482272	0.2667	0.327176073	0.2667	0.168963218	0.2667	0.25171909	0.2667	0.169301821	0.2667	0.306394531	0.2667	0.287776816	0.2667	0.271652036	0.2667	0.260803636	0.2667	0.241227049	0.2667	0.256992866	0.2667	0.261164159	0.2667	0.40274	0.2667	0.351613	0.2667	0.171122995	0.2667	0.250284414
0.2667	0.408138628	0.2667	0.351273659	0.2667	0.386371235	0.2667	0.305069581	0.2667	0.387145526	0.2667	0.278986026	0.2667	0.301906817	0.2667	0.282120696	0.2667	0.288663929	0.2667	0.259622497	0.2667	0.28831905	0.2667	0.220452797	0.2667	0.293151	0.2667	0.236645	0.2667	0.387878788	0.2667	0.302765648
0.2667	0.291035454	0.2667	0.225521284	0.2667	0.275513564	0.2667	0.278412956	0.2667	0.276065695	0.2667	0.211196643	0.2667	0.288953894	0.2667	0.240641768	0.2667	0.270899445	0.2667	0.215443281	0.2667	0.272276256	0.2667	0.225622392	0.2667	0.246809	0.2667	0.26129	0.2667	0.27735369	0.2667	0.132075472
0.2667	0.289385824	0.2667	0.380221667	0.2667	0.237049161	0.2667	0.21028336	0.2667	0.237272713	0.2667	0.356070779	0.2667	0.288235877	0.2667	0.326774889	0.2667	0.26599795	0.2667	0.22535201	0.2667	0.265001888	0.2667	0.316728024	0.2667	0.287671	0.2667	0.483871	0.2667	0.113549898	0.2667	0.20952381
0.2667	0.280386691	0.2667	0.232308953	0.2667	0.265432734	0.2667	0.354531014	0.2667	0.265964663	0.2667	0.217553172	0.2667	0.288860866	0.2667	0.242329216	0.2667	0.270194773	0.2667	0.316187011	0.2667	0.271331832	0.2667	0.228046974	0.2667	0.257534	0.2667	0.270968	0.2667	0.267303103	0.2667	0.351421189
0.2667	0.259323054	0.2667	0.286706084	0.2667	0.245492491	0.2667	0.216612402	0.2667	0.24598446	0.2667	0.268495111	0.2667	0.288592583	0.2667	0.256314129	0.2667	0.268099341	0.2667	0.227326857	0.2667	0.269573452	0.2667	0.246597892	0.2667	0.216438	0.2667	0.335484	0.2667	0.24742268	0.2667	0.21574973
0.2667	0.237998279	0.2667	0.223144156	0.2667	0.225305037	0.2667	0.267334051	0.2667	0.22575655	0.2667	0.208970505	0.2667	0.288376061	0.2667	0.240209073	0.2667	0.266155036	0.2667	0.245436595	0.2667	0.266958414	0.2667	0.224776503	0.2667	0.509589	0.2667	0.267742	0.2667	0.227295789	0.2667	0.265644955
0.2667	0.43184809	0.2667	0.272805898	0.2667	0.408816192	0.2667	0.208066848	0.2667	0.409635463	0.2667	0.255477836	0.2667	0.36402622	0.2667	0.248437573	0.2667	0.340839997	0.2667	0.224309362	0.2667	0.341883265	0.2667	0.243822253	0.2667	0.252055	0.2667	0.3	0.2667	0.41025641	0.2667	0.207343413
0.2667	0.259205604	0.2667	0.22706588	0.2667	0.245381305	0.2667	0.254373067	0.2667	0.245873051	0.2667	0.212643129	0.2667	0.288587946	0.2667	0.240179242	0.2667	0.268425215	0.2667	0.242792598	0.2667	0.269581447	0.2667	0.227420314	0.2667	0.293151	0.2667	0.270968	0.2667	0.247311828	0.2667	0.252895149
0.2667	0.301540647	0.2667	0.263793685	0.2667	0.285458479	0.2667	0.211723591	0.2667	0.28603054	0.2667	0.220167889	0.2667	0.289087794	0.2667	0.253232766	0.2667	0.272078627	0.2667	0.227145619	0.2667	0.273166881	0.2667	0.245705757	0.2667	0.386301	0.2667	0.33871	0.2667	0.28726877	0.2667	0.210940575
0.2667	0.400799985	0.2667	0.158607869	0.2667	0.379423986	0.2667	0.263469366	0.2667	0.380184355	0.2667	0.148533428	0.2667	0.29241352	0.2667	0.235754308	0.2667	0.28134722	0.2667	0.244306229	0.2667	0.281347823	0.2667	0.189224579	0.2667	0.326027	0.2667	0.229032	0.2667	0.380952381	0.2667	0.261843239
0.2667	0.326664715	0.2667	0.316183616	0.2667	0.309242597	0.2667	0.147891121	0.2667	0.309862321	0.2667	0.296100292	0.2667	0.289397098	0.2667	0.270116303	0.2667	0.274172071	0.2667	0.185276071	0.2667	0.274936042	0.2667	0.25825592	0.2667	0.243836	0.2667	0.387097	0.2667	0.310981535	0.2667	0.148148148
0.2667	0.218772861	0.2667	0.302022175	0.2667	0.207104975	0.2667	0.294819858	0.2667	0.207520015	0.2667	0.282838356	0.2667	0.288266047	0.2667	0.258700182	0.2667	0.264990209	0.2667	0.256123232	0.2667	0.264394703	0.2667	0.252300696	0.2667	0.271233	0.2667	0.332258	0.2667	0.209150327	0.2667	0.292682927
0.2667	0.251822384	0.2667	0.21720169	0.2667	0.238391857	0.2667	0.281615271	0.2667	0.238869596	0.2667	0.203405491	0.2667	0.288607273	0.2667	0.240174381	0.2667	0.268396225	0.2667	0.250684496	0.2667	0.268923144	0.2667	0.221478724	0.2667	0.276712	0.2667	0.277419	0.2667	0.240343348	0.2667	0.279693487
0.2667	0.290851858	0.2667	0.26824705	0.2667	0.275339759	0.2667	0.2025259	0.2667	0.275891542	0.2667	0.274712436	0.2667	0.28893376	0.2667	0.247751881	0.2667	0.271015026	0.2667	0.220055426	0.2667	0.272169744	0.2667	0.234050475	0.2667	0.153425	0.2667	0.283871	0.2667	0.277180406	0.2667	0.201892744
0.2667	0.147638515	0.2667	0.212446249	0.2667	0.139764461	0.2667	0.234158261	0.2667	0.14004455	0.2667	0.198952106	0.2667	0.28517401	0.2667	0.244218634	0.2667	0.228794397	0.2667	0.233071747	0.2667	0.209792084	0.2667	0.218355873	0.2667	0.172603	0.2667	0.287097	0.2667	0.142011834	0.2667	0.233009709
0.2667	0.13171641	0.2667	0.261390231	0.2667	0.124691535	0.2667	0.198091773	0.2667	0.124941418	0.2667	0.244787269	0.2667	0.287020473	0.2667	0.255242016	0.2667	0.254680619	0.2667	0.216663313	0.2667	0.247519343	0.2667	0.237938059	0.2667	0.241096	0.2667	0.309677	0.2667	0.126984127	0.2667	0.197530864
0.2667	0.248695778	0.2667	0.210292714	0.2667	0.235432003	0.2667	0.243728729	0.2667	0.235903811	0.2667	0.196935359	0.2667	0.288435501	0.2667	0.241561132	0.2667	0.266850223	0.2667	0.236155113	0.2667	0.268188118	0.2667	0.217501618	0.2667	0.257534	0.2667	0.229032	0.2667	0.237392374	0.2667	0.242424242
0.2667	0.265276141	0.2667	0.310946013	0.2667	0.25112808	0.2667	0.196083747	0.2667	0.251631343	0.2667	0.291195371	0.2667	0.288693104	0.2667	0.269942952	0.2667	0.268791885	0.2667	0.215320014	0.2667	0.270131845	0.2667	0.257022164	0.2667	0.29863	0.2667	0.348387	0.2667	0.253041363	0.2667	0.195555556
0.2667	0.257406764	0.2667	0.405130979	0.2667	0.243678404	0.2667	0.289936148	0.2667	0.244166737	0.2667	0.379397904	0.2667	0.288948615	0.2667	0.380040455	0.2667	0.269801269	0.2667	0.255331235	0.2667	0.2695423	0.2667	0.359070479	0.2667	0.205479	0.2667	0.522581	0.2667	0.245614035	0.2667	0.287878788
0.2667	0.174995587	0.2667	0.19486637	0.2667	0.165662489	0.2667	0.377757264	0.2667	0.165994478	0.2667	0.182488864	0.2667	0.287835506	0.2667	0.239498894	0.2667	0.261720729	0.2667	0.360797623	0.2667	0.258528385	0.2667	0.210204353	0.2667	0.421918	0.2667	0.264516	0.2667	0.167832168	0.2667	0.374269006
0.2667	0.400799985	0.2667	0.184989308	0.2667	0.379423986	0.2667	0.181699723	0.2667	0.380184355	0.2667	0.173239173	0.2667	0.294353073	0.2667	0.23571001	0.2667	0.281751614	0.2667	0.20784879	0.2667	0.282220986	0.2667	0.200631697	0.2667	0.227397	0.2667	0.209677	0.2667	0.380952381	0.2667	0.181405896
0.2667	0.235491379	0.2667	0.245646258	0.2667	0.222931838	0.2667	0.17249003	0.2667	0.223378596	0.2667	0.190802774	0.2667	0.288280751	0.2667	0.239941519	0.2667	0.265557	0.2667	0.198582107	0.2667	0.266250183	0.2667	0.231654228	0.2667	0.210959	0.2667	0.251516	0.2667	0.224929709	0.2667	0.172346259
0.2667	0.266078333	0.2667	0.44411736	0.2667	0.275918018	0.2667	0.189496421	0.2667	0.276320158	0.2667	0.338020316	0.2667	0.288639052	0.2667	0.293736631	0.2667	0.268643559	0.2667	0.2308639	0.2667	0.268838243	0.2667	0.233677014	0.2667	0.394521	0.2667	0.355355	0.2667	0.202531646	0.2667	0.298850575
0.2667	0.369380047	0.2667	0.251744337	0.2667	0.349679778	0.2667	0.265213239	0.2667	0.350380539	0.2667	0.235754062	0.2667	0.290396652	0.2667	0.250250161	0.2667	0.277540555	0.2667	0.212179552	0.2667	0.277791686	0.2667	0.233908851	0.2667	0.252055	0.2667	0.277419	0.2667	0.351297405	0.2667	0.192907801
0.2667	0.253148998	0.2667	0.183456352	0.2667	0.239647718	0.2667	0.234734584	0.2667	0.240127974	0.2667	0.171803587	0.2667	0.288563933	0.2667	0.236899491	0.2667	0.267793142	0.2667	0.232500937	0.2667	0.268959368	0.2667	0.202745835	0.2667	0.257534	0.2667	0.222581	0.2667	0.241595442	0.2667	0.233576642
0.2667	0.261335937	0.2667	0.395927476	0.2667	0.247398021	0.2667	0.171060653	0.2667	0.247893808	0.2667	0.301342714	0.2667	0.288700319	0.2667	0.276771244	0.2667	0.268988055	0.2667	0.199559421	0.2667	0.269778307	0.2667	0.224506348	0.2667	0.353425	0.2667	0.371032	0.2667	0.249322493	0.2667	0.170940171
0.2667	0.322218056	0.2667	0.20432256	0.2667	0.305033093	0.2667	0.300592424	0.2667	0.305644382	0.2667	0.27996902	0.2667	0.289371567	0.2667	0.247856912	0.2667	0.273944095	0.2667	0.220056742	0.2667	0.27455119	0.2667	0.202830342	0.2667	0.345205	0.2667	0.224975	0.2667	0.306784661	0.2667	0.172265289
0.2667	0.360437449	0.2667	0.162875555	0.2667	0.341214119	0.2667	0.22637383	0.2667	0.341897914	0.2667	0.223177066	0.2667	0.290172168	0.2667	0.239226372	0.2667	0.27651653	0.2667	0.228860862	0.2667	0.276606896	0.2667	0.181125083	0.2667	0.764384	0.2667	0.201293	0.2667	0.342857143	0.2667	0.225352113
0.2667	0.804425348	0.2667	0.450658862	0.2667	0.761522663	0.2667	0.113571921	0.2667	0.763048761	0.2667	0.617506553	0.2667	0.949609712	0.2667	0.585905326	0.2667	0.891694233	0.2667	0.176884102	0.2667	0.893960717	0.2667	0.321832731	0.2667	0.232877	0.2667	0.441074	0.2667	0.761904762	0.2667	0.18018018
0.2667	0.211096065	0.2667	0.133368155	0.2667	0.199837608	0.2667	0.314241095	0.2667	0.200238084	0.2667	0.306723	0.2667	0.287955443	0.2667	0.23434165	0.2667	0.262137995	0.2667	0.321782865	0.2667	0.260370515	0.2667	0.202819557	0.2667	0.424658	0.2667	0.213958	0.2667	0.201904762	0.2667	0.49382716
0.2667	0.451999746	0.2667	0.525978103	0.2667	0.258465649	0.2667	0.15484198	0.2667	0.259294397	0.2667	0.504157031	0.2667	0.289286634	0.2667	0.259716922	0.2667	0.272793317	0.2667	0.166764029	0.2667	0.27375256	0.2667	0.257842946	0.2667	0.241096	0.2667	0.34575	0.2667	0.415384615	0.2667	0.154985755
0.2667	0.230971642	0.2667	0.202717208	0.2667	0.218653154	0.2667	0.25655899	0.2667	0.219091337	0.2667	0.277769318	0.2667	0.288280417	0.2667	0.243867707	0.2667	0.265373173	0.2667	0.25582158	0.2667	0.265669956	0.2667	0.200722419	0.2667	0.719841	0.2667	0.227343	0.2667	0.220663862	0.2667	0.403669725
0.2667	0.866521558	0.2667	0.355335696	0.2667	0.820307075	0.2667	0.224595223	0.2667	0.821950977	0.2667	0.486891836	0.2667	0.973655037	0.2667	0.371256385	0.2667	0.919241867	0.2667	0.230712871	0.2667	0.920875233	0.2667	0.254504975	0.2667	0.391781	0.2667	0.343382	0.2667	0.820512821	0.2667	0.223602484
0.2667	0.313567651	0.2667	0.295274527	0.2667	0.249161036	0.2667	0.393684879	0.2667	0.249959949	0.2667	0.276519304	0.2667	0.289184432	0.2667	0.261658054	0.2667	0.272253091	0.2667	0.378254742	0.2667	0.273067292	0.2667	0.25028809	0.2667	0.28843	0.2667	0.348387	0.2667	0.400527009	0.2667	0.389937107
0.2667	0.309862437	0.2667	0.260131672	0.2667	0.250336595	0.2667	0.275323545	0.2667	0.250838272	0.2667	0.24360865	0.2667	0.289045111	0.2667	0.249323171	0.2667	0.27020311	0.2667	0.248220654	0.2667	0.270071727	0.2667	0.237546724	0.2667	0.332803	0.2667	0.267742	0.2667	0.252252252	0.2667	0.273504274
0.2667	0.352916327	0.2667	0.289724254	0.2667	0.36108325	0.2667	0.242555207	0.2667	0.361806863	0.2667	0.220510821	0.2667	0.290685255	0.2667	0.246797178	0.2667	0.28404561	0.2667	0.236389726	0.2667	0.283218955	0.2667	0.202741735	0.2667	0.246575	0.2667	0.298	0.2667	0.362666667	0.2667	0.241269841
0.2667	0.276427054	0.2667	0.398095837	0.2667	0.261684278	0.2667	0.219961789	0.2667	0.262208695	0.2667	0.372809619	0.2667	0.288908288	0.2667	0.370100587	0.2667	0.27023736	0.2667	0.199339618	0.2667	0.270927726	0.2667	0.349555243	0.2667	0.268493	0.2667	0.470968	0.2667	0.263565891	0.2667	0.12677231
0.2667	0.267176572	0.2667	0.385168106	0.2667	0.252927155	0.2667	0.371197469	0.2667	0.253434023	0.2667	0.250189165	0.2667	0.288731818	0.2667	0.29307442	0.2667	0.269352688	0.2667	0.351664514	0.2667	0.270290496	0.2667	0.211487695	0.2667	0.380822	0.2667	0.309686	0.2667	0.25483504	0.2667	0.367816092
0.2667	0.348351492	0.2667	0.20515672	0.2667	0.329772746	0.2667	0.302939383	0.2667	0.330433613	0.2667	0.192125593	0.2667	0.289853923	0.2667	0.237967624	0.2667	0.275540474	0.2667	0.221772578	0.2667	0.275777921	0.2667	0.215708105	0.2667	0.243836	0.2667	0.251613	0.2667	0.331450094	0.2667	0.143475572
0.2667	0.253251137	0.2667	0.179675061	0.2667	0.239744409	0.2667	0.191294779	0.2667	0.240224859	0.2667	0.168262476	0.2667	0.288574312	0.2667	0.235394079	0.2667	0.268352772	0.2667	0.214441108	0.2667	0.269030008	0.2667	0.196856237	0.2667	0.189041	0.2667	0.209677	0.2667	0.241691843	0.2667	0.190844616
0.2667	0.170428906	0.2667	0.393688509	0.2667	0.161339364	0.2667	0.167534854	0.2667	0.161662689	0.2667	0.299638623	0.2667	0.287487772	0.2667	0.2739175	0.2667	0.258420043	0.2667	0.194239227	0.2667	0.253073575	0.2667	0.222789201	0.2667	0.317808	0.2667	0.397333	0.2667	0.163522013	0.2667	0.16747182
0.2667	0.283530454	0.2667	0.432068626	0.2667	0.26840883	0.2667	0.298892576	0.2667	0.268946724	0.2667	0.279595416	0.2667	0.288978817	0.2667	0.257049635	0.2667	0.270799826	0.2667	0.2190213	0.2667	0.271322628	0.2667	0.225792207	0.2667	0.213699	0.2667	0.329613	0.2667	0.27027027	0.2667	0.17130621
0.2667	0.205276084	0.2667	0.197468655	0.2667	0.194328027	0.2667	0.285674337	0.2667	0.194717461	0.2667	0.184925857	0.2667	0.288000962	0.2667	0.236818989	0.2667	0.262710458	0.2667	0.21986553	0.2667	0.260811906	0.2667	0.210051393	0.2667	0.30411	0.2667	0.222581	0.2667	0.196411709	0.2667	0.20758483
0.2667	0.289924585	0.2667	0.163831807	0.2667	0.27446194	0.2667	0.184126178	0.2667	0.275011964	0.2667	0.180465705	0.2667	0.288916623	0.2667	0.243242942	0.2667	0.270838207	0.2667	0.209349471	0.2667	0.272127064	0.2667	0.191182568	0.2667	0.213699	0.2667	0.28047	0.2667	0.276305221	0.2667	0.183792815
0.2667	0.199644674	0.2667	0.231820698	0.2667	0.188996958	0.2667	0.180016377	0.2667	0.18937571	0.2667	0.323088588	0.2667	0.287924888	0.2667	0.252783009	0.2667	0.26240825	0.2667	0.186456447	0.2667	0.259646805	0.2667	0.21806429	0.2667	0.260274	0.2667	0.248952	0.2667	0.191096634	0.2667	0.104234528
0.2667	0.275003414	0.2667	0.470488779	0.2667	0.260336565	0.2667	0.164415602	0.2667	0.260858282	0.2667	0.358091757	0.2667	0.288744028	0.2667	0.315951521	0.2667	0.269380955	0.2667	0.217123273	0.2667	0.270951815	0.2667	0.249200244	0.2667	0.216438	0.2667	0.508353	0.2667	0.262222222	0.2667	0.259649123
0.2667	0.204154627	0.2667	0.3017413	0.2667	0.19326638	0.2667	0.357200172	0.2667	0.193653688	0.2667	0.229657066	0.2667	0.287776334	0.2667	0.249505518	0.2667	0.259028216	0.2667	0.244846606	0.2667	0.254936705	0.2667	0.205462188	0.2667	0.660274	0.2667	0.350588	0.2667	0.195353248	0.2667	0.204204204
0.2667	0.649526179	0.2667	0.462931472	0.2667	0.371416592	0.2667	0.22908526	0.2667	0.596054711	0.2667	0.219340158	0.2667	0.295382681	0.2667	0.266272841	0.2667	0.288501227	0.2667	0.201776727	0.2667	0.709414337	0.2667	0.231731884	0.2667	0.263014	0.2667	0.36342	0.2667	0.595744681	0.2667	0.131919906
0.2667	0.273217256	0.2667	0.250818331	0.2667	0.258645669	0.2667	0.306080177	0.2667	0.259163997	0.2667	0.234886874	0.2667	0.288855317	0.2667	0.244835033	0.2667	0.269980556	0.2667	0.225057501	0.2667	0.270708036	0.2667	0.236240632	0.2667	0.350685	0.2667	0.319355	0.2667	0.260536398	0.2667	0.222222222
0.2667	0.336219927	0.2667	0.261390231	0.2667	0.318288198	0.2667	0.233871147	0.2667	0.31892605	0.2667	0.244787269	0.2667	0.289612639	0.2667	0.246886562	0.2667	0.274324082	0.2667	0.235593097	0.2667	0.274805475	0.2667	0.239634952	0.2667	0.257534	0.2667	0.316129	0.2667	0.32	0.2667	0.232727273
0.2667	0.214511356	0.2667	0.324980608	0.2667	0.203070751	0.2667	0.243728729	0.2667	0.203477706	0.2667	0.304338517	0.2667	0.288104394	0.2667	0.274303621	0.2667	0.263849859	0.2667	0.238791377	0.2667	0.262710425	0.2667	0.262287544	0.2667	0.268493	0.2667	0.354839	0.2667	0.205128205	0.2667	0.242424242
0.2667	0.261810535	0.2667	0.375038158	0.2667	0.247847307	0.2667	0.303022459	0.2667	0.248343995	0.2667	0.351216516	0.2667	0.288676562	0.2667	0.325910397	0.2667	0.26890589	0.2667	0.260286633	0.2667	0.269887698	0.2667	0.314290341	0.2667	0.268493	0.2667	0.503226	0.2667	0.249770432	0.2667	0.30075188
0.2667	0.243932486	0.2667	0.261390231	0.2667	0.230922754	0.2667	0.349697742	0.2667	0.231385525	0.2667	0.244787269	0.2667	0.288462862	0.2667	0.254390898	0.2667	0.267107086	0.2667	0.315061559	0.2667	0.267732074	0.2667	0.237910991	0.2667	0.216438	0.2667	0.277419	0.2667	0.232896652	0.2667	0.346666667
0.2667	0.212220922	0.2667	0.054284974	0.2667	0.200902473	0.2667	0.243728729	0.2667	0.201305083	0.2667	0.050836906	0.2667	0.287952578	0.2667	0.225384211	0.2667	0.262009165	0.2667	0.236242512	0.2667	0.260387507	0.2667	0.121447322	0.2667	0.19726	0.2667	0.0870968	0.2667	0.202966432	0.2667	0.242424242
0.2667	0.194216319	0.2667	0.229674531	0.2667	0.183858115	0.2667	0.050617071	0.2667	0.184226568	0.2667	0.215086083	0.2667	0.287601476	0.2667	0.243457449	0.2667	0.257054449	0.2667	0.115396138	0.2667	0.250836225	0.2667	0.226067799	0.2667	0.227162	0.2667	0.3	0.2667	0.185973207	0.2667	0.052459016
0.2667	0.236827182	0.2667	0.329352447	0.2667	0.224196399	0.2667	0.214155981	0.2667	0.22464569	0.2667	0.308432666	0.2667	0.288437302	0.2667	0.297469803	0.2667	0.267220886	0.2667	0.224570859	0.2667	0.267277551	0.2667	0.280629879	0.2667	0.273973	0.2667	0.46129	0.2667	0.226190476	0.2667	0.213333333
0.2667	0.28422782	0.2667	0.122655993	0.2667	0.269069003	0.2667	0.307098903	0.2667	0.269608219	0.2667	0.11486514	0.2667	0.288866439	0.2667	0.231898607	0.2667	0.270330381	0.2667	0.279786571	0.2667	0.271774152	0.2667	0.156813267	0.2667	0.264606	0.2667	0.154839	0.2667	0.270928463	0.2667	0.304761905
0.2667	0.287169385	0.2667	0.21490142	0.2667	0.271853684	0.2667	0.114368426	0.2667	0.272398481	0.2667	0.201251329	0.2667	0.288948047	0.2667	0.239948663	0.2667	0.270884727	0.2667	0.149559543	0.2667	0.271922323	0.2667	0.220141286	0.2667	0.227397	0.2667	0.254839	0.2667	0.27370479	0.2667	0.11517165
0.2667	0.229928836	0.2667	0.08721034	0.2667	0.217665965	0.2667	0.200381053	0.2667	0.218102169	0.2667	0.081670921	0.2667	0.288293718	0.2667	0.228388302	0.2667	0.265740916	0.2667	0.21929336	0.2667	0.265788003	0.2667	0.128606186	0.2667	0.285315	0.2667	0.122581	0.2667	0.219679634	0.2667	0.199782845
0.2667	0.285309352	0.2667	0.282534032	0.2667	0.226706975	0.2667	0.081317749	0.2667	0.227433891	0.2667	0.264588059	0.2667	0.289020862	0.2667	0.254395575	0.2667	0.270751539	0.2667	0.121750573	0.2667	0.271243692	0.2667	0.245596307	0.2667	0.238356	0.2667	0.341935	0.2667	0.364672365	0.2667	0.082659479
0.2667	0.235030954	0.2667	0.335147674	0.2667	0.222495969	0.2667	0.263443894	0.2667	0.222941853	0.2667	0.313859793	0.2667	0.28824608	0.2667	0.321914549	0.2667	0.265314649	0.2667	0.243931625	0.2667	0.266026588	0.2667	0.298462643	0.2667	0.163534	0.2667	0.477419	0.2667	0.224495148	0.2667	0.261818182
0.2667	0.252619715	0.2667	0.814125821	0.2667	0.239146664	0.2667	0.312502561	0.2667	0.239625916	0.2667	0.572621229	0.2667	0.288523044	0.2667	0.829325668	0.2667	0.267613688	0.2667	0.299142152	0.2667	0.268866244	0.2667	0.773592119	0.2667	0.274591	0.2667	1.10458	0.2667	0.24109589	0.2667	0.310077519
0.2667	0.32512023	0.2667	0.177388699	0.2667	0.307780484	0.2667	0.710666851	0.2667	0.308397279	0.2667	0.166121339	0.2667	0.289402956	0.2667	0.238105241	0.2667	0.273760054	0.2667	0.771670211	0.2667	0.274357999	0.2667	0.201567376	0.2667	0.307932	0.2667	0.212903	0.2667	0.30952381	0.2667	0.701754386
0.2667	0.374248032	0.2667	0.278441683	0.2667	0.297377701	0.2667	0.165402976	0.2667	0.298331217	0.2667	0.260755648	0.2667	0.290083025	0.2667	0.251096431	0.2667	0.276750412	0.2667	0.198435214	0.2667	0.277282498	0.2667	0.244761393	0.2667	0.372301	0.2667	0.306452	0.2667	0.47751938	0.2667	0.165374677
0.2667	0.641302061	0.2667	0.248175688	0.2667	0.36671382	0.2667	0.259628056	0.2667	0.367889656	0.2667	0.207132773	0.2667	0.294994783	0.2667	0.247373654	0.2667	0.286441559	0.2667	0.243417145	0.2667	0.287107552	0.2667	0.241265502			0.2667	0.279902	0.2667	0.588235294	0.2667	0.258064516
		0.2667	0.366459321			0.2667	0.247870571			0.2667	0.343182589			0.2667	0.306577396			0.2667	0.240462334			0.2667	0.292796528			0.2667	0.435484			0.2667	0.246498599
		0.2667	0.228255482			0.2667	0.341698556			0.2667	0.163256832			0.2667	0.240280478			0.2667	0.290678317			0.2667	0.189645727			0.2667	0.2			0.2667	0.338797814
		0.2667	0.481638151			0.2667	0.162740919			0.2667	0.4510455			0.2667	0.494196577			0.2667	0.184512092			0.2667	0.458732146			0.2667	0.512903			0.2667	0.119402985
		0.2667	0.307661901			0.2667	0.449095033			0.2667	0.288119859			0.2667	0.263786269			0.2667	0.463309487			0.2667	0.253758226			0.2667	0.345161			0.2667	0.444444444
		0.2667	0.251126251			0.2667	0.286873935			0.2667	0.235175235			0.2667	0.252601551			0.2667	0.252462597			0.2667	0.234541583			0.2667	0.293548			0.2667	0.284866469
		0.2667	0.255910893			0.2667	0.234158261			0.2667	0.239655966			0.2667	0.24504019			0.2667	0.2324738			0.2667	0.238559861			0.2667	0.280645			0.2667	0.233009709
		0.2667	0.184922133			0.2667	0.238619616			0.2667	0.173176265			0.2667	0.235845572			0.2667	0.237837982			0.2667	0.20098326			0.2667	0.23871			0.2667	0.237398374
		0.2667	0.23873616			0.2667	0.172427395			0.2667	0.223572136			0.2667	0.24303583			0.2667	0.198648735			0.2667	0.231270124			0.2667	0.274194			0.2667	0.172284644
		0.2667	0.254068005			0.2667	0.222605338			0.2667	0.237930135			0.2667	0.244717308			0.2667	0.230449377			0.2667	0.237732474			0.2667	0.280645			0.2667	0.221645022
		0.2667	0.149106978			0.2667	0.236901248			0.2667	0.139636014			0.2667	0.234996191			0.2667	0.237027577			0.2667	0.184246855			0.2667	0.206452			0.2667	0.235708004
		0.2667	0.212446249			0.2667	0.139032182			0.2667	0.198952106			0.2667	0.24378672			0.2667	0.179420301			0.2667	0.21874658			0.2667	0.26129			0.2667	0.139433551
		0.2667	0.259554832			0.2667	0.198091773			0.2667	0.24306845			0.2667	0.247110681			0.2667	0.216376656			0.2667	0.238644287			0.2667	0.322581			0.2667	0.197530864
		0.2667	0.283911276			0.2667	0.242017343			0.2667	0.243005698			0.2667	0.278118537			0.2667	0.237930763			0.2667	0.236405236			0.2667	0.387097			0.2667	0.240740741
		0.2667	0.299777915			0.2667	0.197969235			0.2667	0.280736647			0.2667	0.257714707			0.2667	0.236025801			0.2667	0.251526676			0.2667	0.332258			0.2667	0.312093628
		0.2667	0.230563945			0.2667	0.27952265			0.2667	0.215919004			0.2667	0.241140686			0.2667	0.249832417			0.2667	0.228341769			0.2667	0.254839			0.2667	0.277634961
		0.2667	0.274636646			0.2667	0.2149853			0.2667	0.257192298			0.2667	0.250859448			0.2667	0.227870698			0.2667	0.243484445			0.2667	0.303226			0.2667	0.21414914
		0.2667	0.335193098			0.2667	0.256080115			0.2667	0.273577084			0.2667	0.295171736			0.2667	0.24231614			0.2667	0.220339405			0.2667	0.284077			0.2667	0.254574383
		0.2667	0.299583512			0.2667	0.273098819			0.2667	0.280554592			0.2667	0.259762988			0.2667	0.214886462			0.2667	0.251046012			0.2667	0.345161			0.2667	0.11055832
		0.2667	0.245741037			0.2667	0.279341383			0.2667	0.230132079			0.2667	0.247794591			0.2667	0.24972063			0.2667	0.232020602			0.2667	0.306452			0.2667	0.277456647
		0.2667	0.411073284			0.2667	0.229136913			0.2667	0.384962766			0.2667	0.356950501			0.2667	0.230316375			0.2667	0.355395659			0.2667	0.429032			0.2667	0.228070175
		0.2667	0.280729073			0.2667	0.383298062			0.2667	0.262897748			0.2667	0.260581263			0.2667	0.355925664			0.2667	0.245712605			0.2667	0.358065			0.2667	0.379719525
		0.2667	0.193761164			0.2667	0.261760892			0.2667	0.181453859			0.2667	0.237417259			0.2667	0.243623411			0.2667	0.20847709			0.2667	0.222581			0.2667	0.260162602
		0.2667	0.223515823			0.2667	0.180669194			0.2667	0.209318564			0.2667	0.240725255			0.2667	0.206651806			0.2667	0.224717367			0.2667	0.274194			0.2667	0.180392157
		0.2667	0.262221356			0.2667	0.208413402			0.2667	0.245565602			0.2667	0.248560666			0.2667	0.223482114			0.2667	0.23908772			0.2667	0.296774			0.2667	0.20768432
		0.2667	0.280101559			0.2667	0.42629158			0.2667	0.262310092			0.2667	0.252891936			0.2667	0.27628354			0.2667	0.24470071			0.2667	0.303226			0.2667	0.243186583
		0.2667	0.21720169			0.2667	0.261175778			0.2667	0.203405491			0.2667	0.240021099			0.2667	0.243463101			0.2667	0.221443341			0.2667	0.232258			0.2667	0.259587021
		0.2667	0.289771171			0.2667	0.2025259			0.2667	0.271365511			0.2667	0.262063542			0.2667	0.220524361			0.2667	0.248561843			0.2667	0.348387			0.2667	0.201892744
		0.2667	0.254943951			0.2667	0.270192038			0.2667	0.238750442			0.2667	0.244618342			0.2667	0.246533113			0.2667	0.238298263			0.2667	0.280645			0.2667	0.268456376
		0.2667	0.397176105			0.2667	0.237718008			0.2667	0.371948307			0.2667	0.337743574			0.2667	0.237445578			0.2667	0.329447375			0.2667	0.46129			0.2667	0.236511456
		0.2667	0.226786946			0.2667	0.370339882			0.2667	0.212381912			0.2667	0.240812626			0.2667	0.32935398			0.2667	0.226372485			0.2667	0.274194			0.2667	0.366972477
		0.2667	0.360501795			0.2667	0.211463504			0.2667	0.337603473			0.2667	0.325760226			0.2667	0.225614353			0.2667	0.308399095			0.2667	0.393548			0.2667	0.210684725
		0.2667	0.260024353			0.2667	0.336143566			0.2667	0.243508148			0.2667	0.245661703			0.2667	0.309587038			0.2667	0.23968333			0.2667	0.296774			0.2667	0.333333333
		0.2667	0.311732613			0.2667	0.24245514			0.2667	0.291932007			0.2667	0.268301693			0.2667	0.238943278			0.2667	0.256159358			0.2667	0.364516			0.2667	0.241171404
		0.2667	0.258885042			0.2667	0.290669599			0.2667	0.242441204			0.2667	0.249540074			0.2667	0.254610969			0.2667	0.237026694			0.2667	0.274194			0.2667	0.288600289
		0.2667	0.258001802			0.2667	0.241392809			0.2667	0.241614065			0.2667	0.259039343			0.2667	0.236015645			0.2667	0.238730223			0.2667	0.312903			0.2667	0.240126382
		0.2667	0.242777731			0.2667	0.240569248			0.2667	0.227356996			0.2667	0.24264819			0.2667	0.236944037			0.2667	0.23374685			0.2667	0.277419			0.2667	0.239316239
		0.2667	0.439503766			0.2667	0.22637383			0.2667	0.411587403			0.2667	0.41072368			0.2667	0.233228627			0.2667	0.403664241			0.2667	0.5			0.2667	0.225352113
		0.2667	0.19221169			0.2667	0.409807566			0.2667	0.180002804			0.2667	0.239254784			0.2667	0.406921109			0.2667	0.208790696			0.2667	0.280645			0.2667	0.405797101
		0.2667	0.247719671			0.2667	0.179224414			0.2667	0.231985034			0.2667	0.247971941			0.2667	0.206299154			0.2667	0.233125366			0.2667	0.332258			0.2667	0.178970917
		0.2667	0.19822479			0.2667	0.230981855			0.2667	0.148928126			0.2667	0.236947467			0.2667	0.231867208			0.2667	0.210811113			0.2667	0.222581			0.2667	0.229885057
		0.2667	0.286739211			0.2667	0.184831223			0.2667	0.268526134			0.2667	0.252503416			0.2667	0.209779928			0.2667	0.24765525			0.2667	0.322581			0.2667	0.184486373
		0.2667	0.256339961			0.2667	0.26736494			0.2667	0.240057781			0.2667	0.244836842			0.2667	0.246617615			0.2667	0.238790198			0.2667	0.283871			0.2667	0.265675341
		0.2667	0.497893446			0.2667	0.239019693			0.2667	0.548444732			0.2667	0.467108245			0.2667	0.238186032			0.2667	0.377055488			0.2667	0.377419			0.2667	0.237791932
		0.2667	0.201387555			0.2667	0.547079202			0.2667	0.188595837			0.2667	0.237538402			0.2667	0.374452057			0.2667	0.213108205			0.2667	0.222581			0.2667	0.311336717
		0.2667	0.495482306			0.2667	0.187780288			0.2667	0.464010303			0.2667	0.541506195			0.2667	0.186704901			0.2667	0.485388101			0.2667	0.745161			0.2667	0.187387387
		0.2667	0.271100842			0.2667	0.462003772			0.2667	0.253881082			0.2667	0.248688468			0.2667	0.354615848			0.2667	0.242897941			0.2667	0.296774			0.2667	0.457142857
		0.2667	0.236703102			0.2667	0.252783218			0.2667	0.221668214			0.2667	0.242717292			0.2667	0.241738338			0.2667	0.230292225			0.2667	0.270968			0.2667	0.251331203
		0.2667	0.257445492			0.2667	0.220709649			0.2667	0.241093091			0.2667	0.251716042			0.2667	0.198191198			0.2667	0.236249954			0.2667	0.312903			0.2667	0.21978022
		0.2667	0.185062935			0.2667	0.240050527			0.2667	0.173308123			0.2667	0.237082453			0.2667	0.234560149			0.2667	0.203688546			0.2667	0.283871			0.2667	0.23880597
		0.2667	0.370884911			0.2667	0.172558683			0.2667	0.347327075			0.2667	0.331377919			0.2667	0.200971073			0.2667	0.316540273			0.2667	0.370968			0.2667	0.172413793
		0.2667	0.328313187			0.2667	0.34582512			0.2667	0.249881084			0.2667	0.257346827			0.2667	0.317473685			0.2667	0.2112482			0.2667	0.177419			0.2667	0.342857143
		0.2667	0.253616775			0.2667	0.249258924			0.2667	0.237507566			0.2667	0.259660504			0.2667	0.207557867			0.2667	0.238407202			0.2667	0.312903			0.2667	0.143302181
		0.2667	0.144420728			0.2667	0.236480507			0.2667	0.173690518			0.2667	0.233400408			0.2667	0.236222084			0.2667	0.172826627			0.2667	0.180645			0.2667	0.235294118
		0.2667	0.233642462			0.2667	0.134662571			0.2667	0.21880198			0.2667	0.242186345			0.2667	0.167174931			0.2667	0.229277485			0.2667	0.296774			0.2667	0.135135135
		0.2667	0.305829635			0.2667	0.217855809			0.2667	0.367812214			0.2667	0.265200514			0.2667	0.228527614			0.2667	0.253706533			0.2667	0.387097			0.2667	0.216972878
		0.2667	0.186264571			0.2667	0.28516547			0.2667	0.174433434			0.2667	0.236938232			0.2667	0.252366362			0.2667	0.203600097			0.2667	0.206452			0.2667	0.283185841
		0.2667	0.285758086			0.2667	0.173679127			0.2667	0.267607328			0.2667	0.25440353			0.2667	0.201407641			0.2667	0.246907976			0.2667	0.36238			0.2667	0.173515982
		0.2667	0.254962395			0.2667	0.266450107			0.2667	0.238767715			0.2667	0.244803296			0.2667	0.245622406			0.2667	0.237895126			0.2667	0.267742			0.2667	0.264775414
		0.2667	0.315247081			0.2667	0.237735206			0.2667	0.295223244			0.2667	0.268771981			0.2667	0.237314473			0.2667	0.257333045			0.2667	0.345161			0.2667	0.236528374
		0.2667	0.493691031			0.2667	0.293946603			0.2667	0.48075707			0.2667	0.245924009			0.2667	0.255597932			0.2667	0.235511167			0.2667	0.373823			0.2667	0.291823899
		0.2667	0.140366939			0.2667	0.332831514			0.2667	0.131451124			0.2667	0.232536229			0.2667	0.231144388			0.2667	0.164581096			0.2667	0.174194			0.2667	0.241411328
		0.2667	0.224618405			0.2667	0.130882686			0.2667	0.210351112			0.2667	0.240182193			0.2667	0.158135536			0.2667	0.225803941			0.2667	0.23871			0.2667	0.131416838
		0.2667	0.160117356			0.2667	0.209441485			0.2667	0.149947035			0.2667	0.23729			0.2667	0.22506934			0.2667	0.194253295			0.2667	0.229032			0.2667	0.208695652
		0.2667	0.286537714			0.2667	0.149298616			0.2667	0.370860474			0.2667	0.237491357			0.2667	0.190364953			0.2667	0.216980703			0.2667	0.282275			0.2667	0.14953271
		0.2667	0.304365435			0.2667	0.256749325			0.2667	0.285032777			0.2667	0.270617042			0.2667	0.213808924			0.2667	0.256397071			0.2667	0.345161			0.2667	0.186836518
		0.2667	0.201510328			0.2667	0.283800203			0.2667	0.188710812			0.2667	0.241225248			0.2667	0.254554794			0.2667	0.21308645			0.2667	0.258065			0.2667	0.281842818
		0.2667	0.231289682			0.2667	0.187894765			0.2667	0.216598644			0.2667	0.241879789			0.2667	0.188018998			0.2667	0.228092959			0.2667	0.296774			0.2667	0.1875
		0.2667	0.23588308			0.2667	0.215662001			0.2667	0.220900279			0.2667	0.242114043			0.2667	0.227284766			0.2667	0.230562466			0.2667	0.274194			0.2667	0.214814815
		0.2667	0.151878071			0.2667	0.219945034			0.2667	0.142231093			0.2667	0.233624631			0.2667	0.229918981			0.2667	0.175119784			0.2667	0.219355			0.2667	0.219028063
		0.2667	0.248253551			0.2667	0.141616039			0.2667	0.232485003			0.2667	0.243116173			0.2667	0.169702953			0.2667	0.23592658			0.2667	0.303226			0.2667	0.141975309
		0.2667	0.288274954			0.2667	0.231479662			0.2667	0.26996433			0.2667	0.254054497			0.2667	0.235218655			0.2667	0.248028826			0.2667	0.322581			0.2667	0.230374753
		0.2667	0.181835799			0.2667	0.268796916			0.2667	0.170285968			0.2667	0.236360182			0.2667	0.246551083			0.2667	0.200473218			0.2667	0.216129			0.2667	0.267083985
		0.2667	0.273403754			0.2667	0.169549596			0.2667	0.256037718			0.2667	0.252639195			0.2667	0.19837165			0.2667	0.242104928			0.2667	0.370009			0.2667	0.169453735
		0.2667	0.542950911			0.2667	0.254930528			0.2667	0.528726416			0.2667	0.254809413			0.2667	0.240927974			0.2667	0.256132474			0.2667	0.373823			0.2667	0.253443526
		0.2667	0.301664137			0.2667	0.366041031			0.2667	0.28250306			0.2667	0.271574146			0.2667	0.252785168			0.2667	0.256552716			0.2667	0.367742			0.2667	0.265232975
		0.2667	0.455086843			0.2667	0.281281425			0.2667	0.5158875			0.2667	0.61778183			0.2667	0.254370474			0.2667	0.618383416			0.2667	0.685191			0.2667	0.279365079
		0.2667	0.155879814			0.2667	0.357368137			0.2667	0.098839811			0.2667	0.229444855			0.2667	0.613940904			0.2667	0.139315774			0.2667	0.121336			0.2667	0.516129032
		0.2667	0.287129418			0.2667	0.105089441			0.2667	0.268891556			0.2667	0.252858935			0.2667	0.151203912			0.2667	0.247748878			0.2667	0.371145			0.2667	0.07804878
		0.2667	0.216291848			0.2667	0.267728782			0.2667	0.20255344			0.2667	0.239251487			0.2667	0.246324903			0.2667	0.221560911			0.2667	0.264084			0.2667	0.266033254
		0.2667	0.285200817			0.2667	0.201677534			0.2667	0.267085456			0.2667	0.254794582			0.2667	0.220967763			0.2667	0.24628329			0.2667	0.349733			0.2667	0.201058201
		0.2667	0.525315628			0.2667	0.265930492			0.2667	0.555114385			0.2667	0.437285239			0.2667	0.245175537			0.2667	0.447472058			0.2667	0.656641			0.2667	0.264264264
		0.2667	0.251469964			0.2667	0.590214207			0.2667	0.325472931			0.2667	0.235352966			0.2667	0.46188137			0.2667	0.208902937			0.2667	0.249809			0.2667	0.426035503
		0.2667	0.463388666			0.2667	0.225327209			0.2667	0.267255752			0.2667	0.242987585			0.2667	0.205844935			0.2667	0.233813194			0.2667	0.299771			0.2667	0.164296998
		0.2667	0.419831069			0.2667	0.31240258			0.2667	0.242134252			0.2667	0.240476737			0.2667	0.225905184			0.2667	0.223456011			0.2667	0.242672			0.2667	0.22675737
		0.2667	0.225433909			0.2667	0.283037369			0.2667	0.211114817			0.2667	0.240126318			0.2667	0.219728393			0.2667	0.226453309			0.2667	0.30334			0.2667	0.205693297
		0.2667	0.111265997			0.2667	0.210201888			0.2667	0.10282828			0.2667	0.23223062			0.2667	0.22590667			0.2667	0.159955749			0.2667	0.182004			0.2667	0.209443665
		0.2667	0.253616775			0.2667	0.175011898			0.2667	0.237507566			0.2667	0.259832724			0.2667	0.182376665			0.2667	0.238504052			0.2667	0.396126			0.2667	0.128205128
		0.2667	0.345212741			0.2667	0.236480507			0.2667	0.323285547			0.2667	0.283679177			0.2667	0.236255559			0.2667	0.270356637			0.2667	0.36129			0.2667	0.235294118
		0.2667	0.221994943			0.2667	0.321887555			0.2667	0.207894287			0.2667	0.2400607			0.2667	0.268822192			0.2667	0.224504109			0.2667	0.270968			0.2667	0.319309601
		0.2667	0.164177356			0.2667	0.206995285			0.2667	0.153749153			0.2667	0.234885696			0.2667	0.22393926			0.2667	0.188676357			0.2667	0.206452			0.2667	0.206289308
		0.2667	0.598597391			0.2667	0.153084292			0.2667	0.560575733			0.2667	0.697164226			0.2667	0.185127942			0.2667	0.595931238			0.2667	0.658065			0.2667	0.153256705
		0.2667	0.384729066			0.2667	0.558151622			0.2667	0.360291878			0.2667	0.333703173			0.2667	0.592624875			0.2667	0.322463852			0.2667	0.470968			0.2667	0.551724138
		0.2667	0.124320247			0.2667	0.358733859			0.2667	0.106687184			0.2667	0.275057705			0.2667	0.323360775			0.2667	0.242917544			0.2667	0.267355			0.2667	0.355555556
		0.2667	0.303399531			0.2667	0.249755265			0.2667	0.415727315			0.2667	0.315921665			0.2667	0.205333098			0.2667	0.238804412			0.2667	0.435484			0.2667	0.10133611
		0.2667	0.248903735			0.2667	0.211558252			0.2667	0.233093889			0.2667	0.244810902			0.2667	0.237175726			0.2667	0.23496035			0.2667	0.270968			0.2667	0.333333333
		0.2667	0.169902634			0.2667	0.232085915			0.2667	0.159110773			0.2667	0.234606522			0.2667	0.234130141			0.2667	0.189201492			0.2667	0.187097			0.2667	0.230971129
		0.2667	0.31195979			0.2667	0.158422726			0.2667	0.292144754			0.2667	0.267299463			0.2667	0.185227171			0.2667	0.256191808			0.2667	0.351613			0.2667	0.158508159
		0.2667	0.520352035			0.2667	0.290881426			0.2667	0.279527404			0.2667	0.274673344			0.2667	0.254520404			0.2667	0.269127338			0.2667	0.365033			0.2667	0.288808664
		0.2667	0.242621026			0.2667	0.277613586			0.2667	0.188452962			0.2667	0.240060422			0.2667	0.267394439			0.2667	0.229865117			0.2667	0.244839			0.2667	0.436578171
		0.2667	0.339124791			0.2667	0.187162697			0.2667	0.317584291			0.2667	0.316387749			0.2667	0.229357172			0.2667	0.296081281			0.2667	0.229032			0.2667	0.295202952
		0.2667	0.171094077			0.2667	0.316210954			0.2667	0.160226538			0.2667	0.234973278			0.2667	0.296279999			0.2667	0.191426712			0.2667	0.342774			0.2667	0.31372549
		0.2667	0.327669377			0.2667	0.159533666			0.2667	0.254513245			0.2667	0.25745366			0.2667	0.188034019			0.2667	0.256286802			0.2667	0.283871			0.2667	0.159600998
		0.2667	0.224223395			0.2667	0.25277069			0.2667	0.209981192			0.2667	0.244848854			0.2667	0.254619726			0.2667	0.223451674			0.2667	0.203226			0.2667	0.397748593
		0.2667	0.1456395			0.2667	0.209073165			0.2667	0.136388782			0.2667	0.233468647			0.2667	0.221570339			0.2667	0.174703023			0.2667	0.290323			0.2667	0.208333333
		0.2667	0.255595645			0.2667	0.135798993			0.2667	0.239360743			0.2667	0.24481287			0.2667	0.16928567			0.2667	0.238511908			0.2667	0.209677			0.2667	0.136253041
		0.2667	0.18004011			0.2667	0.238325669			0.2667	0.168604338			0.2667	0.235157274			0.2667	0.237682701			0.2667	0.196604077			0.2667	0.377419			0.2667	0.237109216
		0.2667	0.32073772			0.2667	0.292690056			0.2667	0.300365129			0.2667	0.267171812			0.2667	0.216989908			0.2667	0.258439423			0.2667	0.493548			0.2667	0.167806658
		0.2667	0.405927929			0.2667	0.299066253			0.2667	0.380144233			0.2667	0.375383386			0.2667	0.256740481			0.2667	0.358224385			0.2667	0.43871			0.2667	0.296860133
		0.2667	0.391968455			0.2667	0.378500366			0.2667	0.367071436			0.2667	0.33047039			0.2667	0.361104281			0.2667	0.319144241			0.2667	0.474194			0.2667	0.375
		0.2667	0.435926319			0.2667	0.3654841			0.2667	0.408237188			0.2667	0.425824701			0.2667	0.318299254			0.2667	0.399168029			0.2667	0.367742			0.2667	0.362195812
		0.2667	0.343925241			0.2667	0.406471838			0.2667	0.322079827			0.2667	0.286148892			0.2667	0.400411374			0.2667	0.272423754			0.2667	0.283871			0.2667	0.402515723
		0.2667	0.284625177			0.2667	0.320687049			0.2667	0.266546379			0.2667	0.257888038			0.2667	0.270217157			0.2667	0.246040828			0.2667	0.416129			0.2667	0.318128655
		0.2667	0.38227881			0.2667	0.265393746			0.2667	0.257687898			0.2667	0.286130016			0.2667	0.244286849			0.2667	0.271603644			0.2667	0.3			0.2667	0.263736264
		0.2667	0.283725232			0.2667	0.308368615			0.2667	0.265703596			0.2667	0.254908211			0.2667	0.269611445			0.2667	0.245751457			0.2667	0.316129			0.2667	0.306010929
		0.2667	0.248683621			0.2667	0.264554608			0.2667	0.232887755			0.2667	0.252363179			0.2667	0.244322855			0.2667	0.233245481			0.2667	0.329032			0.2667	0.262910798
		0.2667	0.27515354			0.2667	0.231880673			0.2667	0.229649069			0.2667	0.255536933			0.2667	0.23114063			0.2667	0.25015339			0.2667	0.483871			0.2667	0.230769231
		0.2667	0.414711988			0.2667	0.274815256			0.2667	0.388370347			0.2667	0.365109437			0.2667	0.248719685			0.2667	0.363629094			0.2667	0.374194			0.2667	0.273004266
		0.2667	0.309172831			0.2667	0.386690907			0.2667	0.289534817			0.2667	0.264555501			0.2667	0.365799062			0.2667	0.254534441			0.2667	0.494013			0.2667	0.38305709
		0.2667	0.417578364			0.2667	0.288282775			0.2667	0.224318515			0.2667	0.263487997			0.2667	0.25290021			0.2667	0.250510016			0.2667	0.36129			0.2667	0.286252354
		0.2667	0.290332689			0.2667	0.222782692			0.2667	0.242317914			0.2667	0.26460307			0.2667	0.248692558			0.2667	0.255335104			0.2667	0.553176			0.2667	0.350877193
		0.2667	0.578238391			0.2667	0.289975743			0.2667	0.310623319			0.2667	0.312495578			0.2667	0.253345425			0.2667	0.306908096			0.2667	0.221862			0.2667	0.287917738
		0.2667	0.211616142			0.2667	0.3084966			0.2667	0.198174726			0.2667	0.238212378			0.2667	0.305077899			0.2667	0.219217842			0.2667	0.485138			0.2667	0.484848485
		0.2667	0.493417097			0.2667	0.197317754			0.2667	0.265058251			0.2667	0.264343663			0.2667	0.218900873			0.2667	0.261478615			0.2667	0.248387			0.2667	0.196769457
		0.2667	0.154242595			0.2667	0.263243498			0.2667	0.144445427			0.2667	0.234139029			0.2667	0.259493568			0.2667	0.180313155			0.2667	0.334272			0.2667	0.414117647
		0.2667	0.309556599			0.2667	0.143820798			0.2667	0.289894209			0.2667	0.267533036			0.2667	0.175607438			0.2667	0.255762328			0.2667	0.36977			0.2667	0.144144144
		0.2667	0.287819982			0.2667	0.288640612			0.2667	0.269538256			0.2667	0.259435297			0.2667	0.253511777			0.2667	0.247292306			0.2667	0.377419			0.2667	0.286604361
		0.2667	0.369819976			0.2667	0.268372686			0.2667	0.346329783			0.2667	0.327358392			0.2667	0.245619559			0.2667	0.314072307			0.2667	0.316523			0.2667	0.266666667
		0.2667	0.283994623			0.2667	0.34483214			0.2667	0.265955877			0.2667	0.254444245			0.2667	0.313305603			0.2667	0.245911914			0.2667	0.388401			0.2667	0.341880342
		0.2667	0.382587429			0.2667	0.264805797			0.2667	0.358286273			0.2667	0.324962628			0.2667	0.244558648			0.2667	0.314350468			0.2667	0.320516			0.2667	0.263157895
		0.2667	0.447365274			0.2667	0.356736927			0.2667	0.240319717			0.2667	0.252886247			0.2667	0.312886021			0.2667	0.250835107			0.2667	0.15652			0.2667	0.35359116
		0.2667	0.165467585			0.2667	0.238674339			0.2667	0.154957429			0.2667	0.235158337			0.2667	0.249326946			0.2667	0.189849744			0.2667	0.390323			0.2667	0.375715922
		0.2667	0.207551851			0.2667	0.154287343			0.2667	0.19436859			0.2667	0.23826993			0.2667	0.186169827			0.2667	0.216833187			0.2667	0.393548			0.2667	0.154440154
		0.2667	0.302356344			0.2667	0.193528077			0.2667	0.2831513			0.2667	0.264319767			0.2667	0.215924771			0.2667	0.253013115			0.2667	0.397097			0.2667	0.193041526
		0.2667	0.351550833			0.2667	0.281926862			0.2667	0.329221057			0.2667	0.287651823			0.2667	0.251193682			0.2667	0.274383986			0.0667	0.109677			0.2667	0.28
		0.2667	0.340260486			0.2667	0.327797398			0.2667	0.466235323			0.2667	0.347331881			0.2667	0.272680026			0.2667	0.250131722			0.0667	0.177419			0.2667	0.325123153
		0.0667	0.088901334			0.2667	0.376982696			0.0667	0.083254507			0.0667	0.229355727			0.2667	0.343349982			0.0667	0.137248067			0.0667	0.0870968			0.2667	0.373507058
		0.0667	0.142456355			0.0667	0.082894487			0.0667	0.133407824			0.0667	0.233444342			0.0667	0.130038547			0.0667	0.173156394			0.0667	0.106452			0.0667	0.084210526
		0.0667	0.071774958			0.0667	0.132830925			0.0667	0.067215962			0.0667	0.226802331			0.0667	0.167312286			0.0667	0.123827332			0.0667	0.0870968			0.0667	0.133333333
		0.0667	0.087661966			0.0667	0.066925299			0.0667	0.08209386			0.0667	0.229162442			0.0667	0.117745623			0.0667	0.135289062			0.0667	0.125806			0.0667	0.068501529
		0.0667	0.064561078			0.0667	0.08173886			0.0667	0.060460293			0.0667	0.226187152			0.0667	0.125712492			0.0667	0.121805153			0.0667	0.0870968			0.0667	0.083073728
		0.0667	0.096683091			0.0667	0.060198843			0.0667	0.090541983			0.0667	0.229145021			0.0667	0.115855791			0.0667	0.132902936			0.0667	0.1			0.0667	0.061884669
		0.0667	0.061341844			0.0667	0.09015045			0.0667	0.057445538			0.0667	0.226046426			0.0667	0.125391608			0.0667	0.122688037			0.0667	0.0645161			0.0667	0.091348265
		0.0667	0.07274666			0.0667	0.057197125			0.0667	0.068125944			0.0667	0.227975032			0.0667	0.116598627			0.0667	0.130395668			0.0667	0.0823549			0.0667	0.05893186
		0.0667	0.052848639			0.0667	0.067831345			0.0667	0.049491804			0.0667	0.223497099			0.0667	0.123674674			0.0667	0.114799066			0.0667	0.112903			0.0667	0.069392813
		0.0667	0.087138247			0.0667	0.049277785			0.0667	0.04680971			0.0667	0.22449203			0.0667	0.109282835			0.0667	0.122106178			0.0667	0.174194			0.0667	0.051141553
		0.0667	0.153838326			0.0667	0.046489222			0.0667	0.110030907			0.0667	0.231470525			0.0667	0.116313877			0.0667	0.146653104			0.0667	0.132258			0.0667	0.075329567
		0.0667	0.138645323			0.0667	0.109683195			0.0667	0.129838861			0.0667	0.233022829			0.0667	0.138504585			0.0667	0.169782854			0.0667	0.21787			0.0667	0.081343943
		0.0667	0.091792159			0.0667	0.129277396			0.0667	0.085961712			0.0667	0.229478106			0.0667	0.163690614			0.0667	0.138084399			0.0667	0.26129			0.0667	0.129837703
		0.0667	0.277343457			0.0667	0.085589986			0.0667	0.265837404			0.0667	0.235050994			0.0667	0.130484135			0.0667	0.197980693			0.0667	0.0903226			0.0667	0.086862106
		0.0667	0.222171892			0.0667	0.135281215			0.0667	0.208059997			0.0667	0.243248097			0.0667	0.195122951			0.0667	0.22256281			0.0667	0.132258			0.0667	0.214111922
		0.0667	0.062793802			0.0667	0.207160278			0.0667	0.05880527			0.0667	0.226389058			0.0667	0.22095345			0.0667	0.12352911			0.0667	0.203226			0.0667	0.206451613
		0.0667	0.113544252			0.0667	0.058550977			0.0667	0.106332158			0.0667	0.230594445			0.0667	0.117344813			0.0667	0.142020892			0.0667	0.145161			0.0667	0.060263653
		0.0667	0.108910902			0.0667	0.105872343			0.0667	0.101993109			0.0667	0.231870078			0.0667	0.134329328			0.0667	0.159241612			0.0667	0.16129			0.0667	0.106813996
		0.0667	0.09987509			0.0667	0.101552057			0.0667	0.093531233			0.0667	0.230852182			0.0667	0.152472075			0.0667	0.149055124			0.0667	0.129032			0.0667	0.102564103
		0.0667	0.136231716			0.0667	0.093126773			0.0667	0.127578561			0.0667	0.232536958			0.0667	0.141937394			0.0667	0.163342863			0.0667	0.174194			0.0667	0.094276094
		0.0667	0.103025735			0.0667	0.12702687			0.0667	0.096481755			0.0667	0.230612639			0.0667	0.15671179			0.0667	0.147247103			0.0667	0.645161			0.0667	0.127623846
		0.0667	0.153092718			0.0667	0.096064537			0.0667	0.143368587			0.0667	0.234472293			0.0667	0.139616365			0.0667	0.183313535			0.0667	0.0806452			0.0667	0.097165992
		0.0667	0.360501795			0.0667	0.142748615			0.0667	0.337603473			0.0667	0.390708324			0.0667	0.178571754			0.0667	0.351375565			0.0667	0.0516129			0.0667	0.143089431
		0.0667	0.059839617			0.0667	0.336143566			0.0667	0.056038729			0.0667	0.22494138			0.0667	0.351117332			0.0667	0.117856338			0.0667	0.0612903			0.0667	0.333333333
		0.0667	0.04268325			0.0667	0.0557964			0.0667	0.039972099			0.0667	0.220539967			0.0667	0.112313262			0.0667	0.109015473			0.0667	0.0967742			0.0667	0.057553957
		0.0667	0.0513076			0.0667	0.039799246			0.0667	0.048048648			0.0667	0.223995046			0.0667	0.10356957			0.0667	0.117263893			0.0667	0.103492			0.0667	0.041817451
		0.0667	0.068146232			0.0667	0.04784087			0.0667	0.063817725			0.0667	0.2266672			0.0667	0.1115884			0.0667	0.122944712			0.0667	0.071374			0.0667	0.04972805
		0.0667	0.07293462			0.0667	0.063541756			0.0667	0.068301965			0.0667	0.22747307			0.0667	0.116931999			0.0667	0.127847738			0.0667	0.221259			0.0667	0.065173116
		0.0667	0.10147956			0.0667	0.068006605			0.0667	0.064345859			0.0667	0.222953105			0.0667	0.121260163			0.0667	0.112891893			0.0667	0.0927862			0.0667	0.069565217
		0.0667	0.135534277			0.0667	0.06841444			0.0667	0.126925422			0.0667	0.2343214			0.0667	0.116936735			0.0667	0.17869476			0.0667	0.119355			0.0667	0.051741294
		0.0667	0.137795163			0.0667	0.126376556			0.0667	0.134185138			0.0667	0.226486216			0.0667	0.173569319			0.0667	0.136873816			0.0667	0.109677			0.0667	0.126984127
		0.0667	0.090019247			0.0667	0.092897318			0.0667	0.084301412			0.0667	0.229841311			0.0667	0.128712889			0.0667	0.141964308			0.0667	0.125806			0.0667	0.069303202
		0.0667	0.079092722			0.0667	0.083936866			0.0667	0.074068917			0.0667	0.228087579			0.0667	0.134539117			0.0667	0.129229271			0.0667	0.129032			0.0667	0.085235921
		0.0667	0.101171697			0.0667	0.073748619			0.0667	0.094745481			0.0667	0.230068035			0.0667	0.122360878			0.0667	0.139463072			0.0667	0.249291			0.0667	0.075213675
		0.0667	0.115132365			0.0667	0.094335771			0.0667	0.107819397			0.0667	0.23074581			0.0667	0.131749185			0.0667	0.14363699			0.0667	0.235484			0.0667	0.095465394
		0.0667	0.25521823			0.0667	0.107353151			0.0667	0.137100433			0.0667	0.235812231			0.0667	0.135822806			0.0667	0.20057282			0.0667	0.0741935			0.0667	0.108270677
		0.0667	0.151734884			0.0667	0.136161758			0.0667	0.142097			0.0667	0.237050364			0.0667	0.197080563			0.0667	0.191868951			0.0667	0.0934839			0.0667	0.215488215
		0.0667	0.049194386			0.0667	0.141482527			0.0667	0.046069661			0.0667	0.223045812			0.0667	0.187598081			0.0667	0.114486155			0.0667	0.0787543			0.0667	0.141843972
		0.0667	0.111598496			0.0667	0.045870441			0.0667	0.059949488			0.0667	0.227803379			0.0667	0.109087412			0.0667	0.135735366			0.1333	0.309677			0.0667	0.047789725
		0.0667	0.070591152			0.0667	0.059539036			0.0667	0.096726156			0.0667	0.228462469			0.0667	0.128984973			0.0667	0.122005003			0.1333	0.151613			0.0667	0.095726496
		0.1333	0.273975827			0.0667	0.049222689			0.1333	0.256573453			0.1333	0.263597472			0.0667	0.116254456			0.1333	0.245485445			0.1333	0.180645			0.0667	0.07960199
		0.1333	0.135534277			0.1333	0.255463947			0.1333	0.126925422			0.1333	0.233676853			0.1333	0.243115466			0.1333	0.174389808			0.1333	0.183871			0.1333	0.253968254
		0.1333	0.131592881			0.1333	0.126376556			0.1333	0.123234375			0.1333	0.232561323			0.1333	0.168730129			0.1333	0.164011933			0.1333	0.274194			0.1333	0.126984127
		0.1333	0.163222587			0.1333	0.12270147			0.1333	0.152855029			0.1333	0.234157998			0.1333	0.157231981			0.1333	0.182688742			0.1333	0.209677			0.1333	0.123368921
		0.1333	0.178331628			0.1333	0.152194034			0.1333	0.138516946			0.1333	0.23496041			0.1333	0.178085231			0.1333	0.19946298			0.1333	0.122581			0.1333	0.152380952
		0.1333	0.150729081			0.1333	0.137568573			0.1333	0.141155084			0.1333	0.234189154			0.1333	0.197031211			0.1333	0.179345345			0.1333	0.119355			0.1333	0.217687075
		0.1333	0.094296369			0.1333	0.140544684			0.1333	0.08830686			0.1333	0.229699118			0.1333	0.174918422			0.1333	0.138371266			0.1333	0.167742			0.1333	0.140921409
		0.1333	0.086892652			0.1333	0.087924992			0.1333	0.081373411			0.1333	0.229424185			0.1333	0.13082225			0.1333	0.137689068			0.1333	0.0979356			0.1333	0.089159068
		0.1333	0.139406768			0.1333	0.081021526			0.1333	0.130551941			0.1333	0.234357912			0.1333	0.130516492			0.1333	0.179390503			0.1333	0.151613			0.1333	0.082368082
		0.1333	0.137228829			0.1333	0.129987392			0.1333	0.073717821			0.1333	0.228434634			0.1333	0.174149761			0.1333	0.135836639			0.1333	0.183871			0.1333	0.130536131
		0.1333	0.10527031			0.1333	0.073213104			0.1333	0.09858376			0.1333	0.230311914			0.1333	0.128698198			0.1333	0.14160058			0.1333	0.177419			0.1333	0.117099135
		0.1333	0.158037144			0.1333	0.098157452			0.1333	0.147998954			0.1333	0.233626382			0.1333	0.13386789			0.1333	0.176509388			0.1333	0.151613			0.1333	0.099224806
		0.1333	0.142231145			0.1333	0.147358958			0.1333	0.142673246			0.1333	0.23304176			0.1333	0.171105957			0.1333	0.170712917			0.1333	0.183871			0.1333	0.147624656
		0.1333	0.132612028			0.1333	0.142056281			0.1333	0.124188788			0.1333	0.231888371			0.1333	0.16453496			0.1333	0.152715494			0.1333	0.141935			0.1333	0.142408377
		0.1333	0.134629477			0.1333	0.123651756			0.1333	0.112364661			0.1333	0.233033262			0.1333	0.145045375			0.1333	0.169587423			0.1333	0.119355			0.1333	0.124303723
		0.1333	0.111621646			0.1333	0.134463958			0.1333	0.104531672			0.1333	0.231016956			0.1333	0.162847975			0.1333	0.148294044			0.1333	0.196774			0.1333	0.134939759
		0.1333	0.100370615			0.1333	0.104079643			0.1333	0.093995283			0.1333	0.229688703			0.1333	0.140748797			0.1333	0.136517316			0.1333	0.190323			0.1333	0.105050505
		0.1333	0.154789013			0.1333	0.093588817			0.1333	0.144957137			0.1333	0.233534269			0.1333	0.129015725			0.1333	0.174278623			0.1333	0.264516			0.1333	0.09473061
		0.1333	0.174040598			0.1333	0.144330296			0.1333	0.162985902			0.1333	0.23469263			0.1333	0.168493452			0.1333	0.189550232			0.1333	0.767742			0.1333	0.144645341
		0.1333	0.204755052			0.1333	0.162281098			0.1333	0.191749438			0.1333	0.244641951			0.1333	0.186491084			0.1333	0.216162999			0.1333	0.248387			0.1333	0.162303665
		0.1333	0.535476532			0.1333	0.190920251			0.1333	0.501464179			0.1333	0.608541053			0.1333	0.213278821			0.1333	0.543940618			0.1333	0.182516			0.1333	0.19047619
		0.1333	0.193999633			0.1333	0.499295685			0.1333	0.18167718			0.1333	0.237805913			0.1333	0.544726826			0.1333	0.208524722			0.1333	0.153581			0.1333	0.49382716
		0.1333	0.190614197			0.1333	0.180891549			0.1333	0.102395855			0.1333	0.231849307			0.1333	0.206725718			0.1333	0.168181882			0.1333	0.229032			0.1333	0.18061089
		0.1333	0.150316291			0.1333	0.10169479			0.1333	0.11675637			0.1333	0.232589624			0.1333	0.162563939			0.1333	0.175287314			0.1333	0.596774			0.1333	0.161616162
		0.1333	0.197594282			0.1333	0.115956984			0.1333	0.185043505			0.1333	0.239508917			0.1333	0.170484787			0.1333	0.210989619			0.1333	0.158065			0.1333	0.183908046
		0.1333	0.459613359			0.1333	0.184243317			0.1333	0.430419677			0.1333	0.471871202			0.1333	0.209126541			0.1333	0.432151831			0.1333	0.141935			0.1333	0.183908046
		0.1333	0.107031605			0.1333	0.428558402			0.1333	0.100233181			0.1333	0.231076806			0.1333	0.434063414			0.1333	0.150352593			0.1333	0.332258			0.1333	0.424242424
		0.1333	0.109270446			0.1333	0.09979974			0.1333	0.102329815			0.1333	0.230913443			0.1333	0.142655614			0.1333	0.147449797			0.1333	0.132617			0.1333	0.100840336
		0.1333	0.277311768			0.1333	0.101887308			0.1333	0.259697502			0.1333	0.265184851			0.1333	0.139803697			0.1333	0.246984489			0.1333	0.151613			0.1333	0.102893891
		0.1333	0.12473684			0.1333	0.258574486			0.1333	0.170918233			0.1333	0.233415148			0.1333	0.245253813			0.1333	0.147927713			0.1333	0.342419			0.1333	0.257028112
		0.1333	0.107845967			0.1333	0.138198916			0.1333	0.100995816			0.1333	0.231244316			0.1333	0.166767418			0.1333	0.152638851			0.1333	0.141935			0.1333	0.138613861
		0.1333	0.383040815			0.1333	0.100559077			0.1333	0.287512567			0.1333	0.300671132			0.1333	0.145844185			0.1333	0.178849172			0.1333	0.135484			0.1333	0.101587302
		0.1333	0.115756913			0.1333	0.142350581			0.1333	0.108404275			0.1333	0.230988108			0.1333	0.173952455			0.1333	0.146567051			0.1333	0.206452			0.1333	0.142697882
		0.1333	0.121416882			0.1333	0.188185273			0.1333	0.113704735			0.1333	0.231838345			0.1333	0.187656224			0.1333	0.156036922			0.1333	0.306452			0.1333	0.108843537
		0.1333	0.181263839			0.1333	0.113213039			0.1333	0.169750338			0.1333	0.235385047			0.1333	0.148541437			0.1333	0.19735742			0.1333	0.0870968			0.1333	0.114035088
		0.1333	0.247916241			0.1333	0.169016282			0.1333	0.232169118			0.1333	0.245611272			0.1333	0.194938474			0.1333	0.233528331			0.1333	0.151613			0.1333	0.16892911
		0.1333	0.082600743			0.1333	0.231165144			0.1333	0.077354116			0.1333	0.22875327			0.1333	0.232612322			0.1333	0.133535233			0.1333	0.26129			0.1333	0.230065359
		0.1333	0.108910902			0.1333	0.077019612			0.1333	0.101993109			0.1333	0.231208388			0.1333	0.126406026			0.1333	0.151610895			0.1333	0.109677			0.1333	0.078431373
		0.1333	0.208530731			0.1333	0.101552057			0.1333	0.195285293			0.1333	0.240786317			0.1333	0.144242264			0.1333	0.216544286			0.1333	0.119355			0.1333	0.102564103
		0.1333	0.1146574			0.1333	0.194440816			0.1333	0.118650274			0.1333	0.231829715			0.1333	0.21501864			0.1333	0.149378447			0.1333	0.164516			0.1333	0.193939394
		0.1333	0.080157657			0.1333	0.118275323			0.1333	0.07506621			0.1333	0.228262067			0.1333	0.141158579			0.1333	0.130836269			0.1333	0.193548			0.1333	0.087507196
		0.1333	0.132735303			0.1333	0.074741599			0.1333	0.124304234			0.1333	0.23197921			0.1333	0.123792592			0.1333	0.156297437			0.1333	0.151613			0.1333	0.076190476
		0.1333	0.156992717			0.1333	0.123766702			0.1333	0.147020867			0.1333	0.234687419			0.1333	0.148952925			0.1333	0.186459059			0.1333	0.225806			0.1333	0.124416796
		0.1333	0.129951957			0.1333	0.146385101			0.1333	0.121697679			0.1333	0.231890979			0.1333	0.181544318			0.1333	0.153397828			0.1333	0.316129			0.1333	0.146666667
		0.1333	0.194846291			0.1333	0.121171419			0.1333	0.182470061			0.1333	0.236627511			0.1333	0.145422398			0.1333	0.207916461			0.1333	0.122581			0.1333	0.121863799
		0.1333	0.254373483			0.1333	0.181681001			0.1333	0.23821621			0.1333	0.253189782			0.1333	0.20724935			0.1333	0.235536049			0.1333	0.235484			0.1333	0.181387479
		0.1333	0.115791391			0.1333	0.237186086			0.1333	0.176692529			0.1333	0.240214579			0.1333	0.233558632			0.1333	0.187191184			0.1333	0.235484			0.1333	0.235988201
		0.1333	0.215425448			0.1333	0.176252596			0.1333	0.201742073			0.1333	0.240447202			0.1333	0.182268011			0.1333	0.220352609			0.1333	0.145161			0.1333	0.102110947
		0.1333	0.204755052			0.1333	0.200869675			0.1333	0.191749438			0.1333	0.2381827			0.1333	0.218826576			0.1333	0.214801982			0.1333	0.198355			0.1333	0.200263505
		0.1333	0.122136708			0.1333	0.190920251			0.1333	0.114378839			0.1333	0.23184712			0.1333	0.213601827			0.1333	0.157503128			0.1333	0.135484			0.1333	0.19047619
		0.1333	0.146422938			0.1333	0.113884228			0.1333	0.137122459			0.1333	0.233074275			0.1333	0.150402967			0.1333	0.167704875			0.1333	0.16129			0.1333	0.114695341
		0.1333	0.124832937			0.1333	0.136529497			0.1333	0.116903809			0.1333	0.231260937			0.1333	0.161314343			0.1333	0.147060871			0.1333	0.125806			0.1333	0.136971643
		0.1333	0.137854527			0.1333	0.116398279			0.1333	0.129098294			0.1333	0.232188261			0.1333	0.138803265			0.1333	0.157458761			0.1333	0.16129			0.1333	0.11716843
		0.1333	0.111103415			0.1333	0.128540031			0.1333	0.104046358			0.1333	0.230408182			0.1333	0.149531099			0.1333	0.141210812			0.1333	0.187097			0.1333	0.129112353
		0.1333	0.139542607			0.1333	0.103596428			0.1333	0.130679152			0.1333	0.232701299			0.1333	0.133421109			0.1333	0.164735542			0.1333	0.199847			0.1333	0.104575163
		0.1333	0.160207029			0.1333	0.130114053			0.1333	0.150031012			0.1333	0.233849425			0.1333	0.158627297			0.1333	0.178396034			0.1333	0.171298			0.1333	0.130660728
		0.1333	0.15536831			0.1333	0.149382229			0.1333	0.145499639			0.1333	0.233913059			0.1333	0.17299391			0.1333	0.179656955			0.1333	0.174866			0.1333	0.149614961
		0.1333	0.10194518			0.1333	0.144870451			0.1333	0.095469835			0.1333	0.230353853			0.1333	0.174930182			0.1333	0.143730844			0.1333	0.128473			0.1333	0.145176695
		0.1333	0.121075486			0.1333	0.095056992			0.1333	0.275082252			0.1333	0.233161698			0.1333	0.136049171			0.1333	0.194687314			0.1333	0.410401			0.1333	0.096174863
		0.1333	0.095862696			0.1333	0.190441385			0.1333	0.089773697			0.1333	0.229218972			0.1333	0.190906883			0.1333	0.133256218			0.1333	0.141935			0.1333	0.139272913
		0.1333	0.564930412			0.1333	0.089385486			0.1333	0.358209402			0.1333	0.272954043			0.1333	0.125705267			0.1333	0.256774865			0.1333	0.129032			0.1333	0.090595766
		0.1333	0.125354751			0.1333	0.380858944			0.1333	0.117392479			0.1333	0.231412507			0.1333	0.289839388			0.1333	0.147958529			0.1333	0.267742			0.1333	0.275862069
		0.1333	0.141062282			0.1333	0.116884836			0.1333	0.182574307			0.1333	0.229878605			0.1333	0.139713434			0.1333	0.16124712			0.1333	0.109677			0.1333	0.117647059
		0.1333	0.190910897			0.1333	0.126397482			0.1333	0.178784635			0.1333	0.238246665			0.1333	0.154235916			0.1333	0.207335634			0.1333	0.151613			0.1333	0.093333333
		0.1333	0.088420661			0.1333	0.178011512			0.1333	0.082804365			0.1333	0.228667958			0.1333	0.205121622			0.1333	0.130648442			0.1333	0.148387			0.1333	0.177777778
		0.1333	0.124749171			0.1333	0.082446292			0.1333	0.116825363			0.1333	0.231573315			0.1333	0.123518008			0.1333	0.149681246			0.1333	0.677419			0.1333	0.083769634
		0.1333	0.125236972			0.1333	0.116320173			0.1333	0.11728218			0.1333	0.231455647			0.1333	0.141833809			0.1333	0.149903808			0.1333	0.158032			0.1333	0.117091596
		0.1333	0.578547236			0.1333	0.116775014			0.1333	0.541799122			0.1333	0.667750929			0.1333	0.141977898			0.1333	0.5959935			0.1333	0.296032			0.1333	0.117539027
		0.1333	0.158053216			0.1333	0.539456206			0.1333	0.122765933			0.1333	0.232919477			0.1333	0.596136313			0.1333	0.181417739			0.1333	0.209226			0.1333	0.533333333
		0.1333	0.368650891			0.1333	0.121925402			0.1333	0.198035214			0.1333	0.252243512			0.1333	0.177468893			0.1333	0.234389904			0.1333	0.180645			0.1333	0.193236715
		0.1333	0.313425823			0.1333	0.196679342			0.1333	0.168368913			0.1333	0.236717763			0.1333	0.232349216			0.1333	0.220124317			0.1333	0.145161			0.1333	0.310077519
		0.1333	0.145959093			0.1333	0.167216156			0.1333	0.136688075			0.1333	0.233378983			0.1333	0.219388516			0.1333	0.172934088			0.1333	0.158065			0.1333	0.264026403
		0.1333	0.126136156			0.1333	0.136096992			0.1333	0.118124251			0.1333	0.232041887			0.1333	0.167347948			0.1333	0.15610429			0.1333	0.148387			0.1333	0.136546185
		0.1333	0.122286282			0.1333	0.117613443			0.1333	0.114518912			0.1333	0.231568146			0.1333	0.149019501			0.1333	0.152514314			0.1333	0.16129			0.1333	0.118363795
		0.1333	0.101602525			0.1333	0.114023695			0.1333	0.095148944			0.1333	0.230363965			0.1333	0.144967708			0.1333	0.143371092			0.1333	0.193548			0.1333	0.114832536
		0.1333	0.125541726			0.1333	0.094737489			0.1333	0.104779828			0.1333	0.232017526			0.1333	0.135793828			0.1333	0.15655697			0.1333	0.144926			0.1333	0.095860566
		0.1333	0.149725632			0.1333	0.12538738			0.1333	0.124964236			0.1333	0.233733353			0.1333	0.149125376			0.1333	0.179408444			0.1333	0.164516			0.1333	0.126011069
		0.1333	0.135123471			0.1333	0.149541553			0.1333	0.12654071			0.1333	0.232552748			0.1333	0.174501911			0.1333	0.16398155			0.1333	0.13871			0.1333	0.149771689
		0.1333	0.143789966			0.1333	0.125993507			0.1333	0.134656727			0.1333	0.232962652			0.1333	0.157732851			0.1333	0.168821029			0.1333	0.100161			0.1333	0.126607319
		0.1333	0.114395654			0.1333	0.134074428			0.1333	0.107129481			0.1333	0.230427762			0.1333	0.162022179			0.1333	0.140196306			0.1333	0.324968			0.1333	0.134556575
		0.1333	0.127520294			0.1333	0.106666218			0.1333	0.119420471			0.1333	0.231586931			0.1333	0.132018179			0.1333	0.152030853							0.1333	0.107594937
		0.1333	0.476487041			0.1333	0.118904058			0.1333	0.25596361			0.1333	0.268201245			0.1333	0.144033821			0.1333	0.261859429							0.1333	0.119633382
						0.1333	0.254211125											0.1333	0.260481411											0.1333	0.4
