# Supplementary material for: Benchmarking pipelines for subclonal deconvolution of bulk tumour sequencing data
Source: Nat Commun. 2021 Nov 4;12:6396. doi: 10.1038/s41467-021-26698-7 (PMC8569188; doi:10.1038/s41467-021-26698-7)
Supplement: Supplementary file 4 — Source Data [file 41467_2021_26698_MOESM4_ESM.zip › Source_Data/ccf_heatmaps/sup_fig5b.csv]

FACETS_Ccube_v2r1_C_x	FACETS_Ccube_v2r1_C_y	FACETS_Ccube_v2r1_D_x	FACETS_Ccube_v2r1_D_y	Sequenza_Ccube_v2r1_C_x	Sequenza_Ccube_v2r1_C_y	Sequenza_Ccube_v2r1_D_x	Sequenza_Ccube_v2r1_D_y	TITAN_Ccube_v2r1_C_x	TITAN_Ccube_v2r1_C_y	TITAN_Ccube_v2r1_D_x	TITAN_Ccube_v2r1_D_y	FACETS_FastClone_v2r1_C_x	FACETS_FastClone_v2r1_C_y	FACETS_FastClone_v2r1_D_x	FACETS_FastClone_v2r1_D_y	Sequenza_FastClone_v2r1_C_x	Sequenza_FastClone_v2r1_C_y	Sequenza_FastClone_v2r1_D_x	Sequenza_FastClone_v2r1_D_y	TITAN_FastClone_v2r1_C_x	TITAN_FastClone_v2r1_C_y	TITAN_FastClone_v2r1_D_x	TITAN_FastClone_v2r1_D_y	FACETS_PyClone_v2r1_C_x	FACETS_PyClone_v2r1_C_y	FACETS_PyClone_v2r1_D_x	FACETS_PyClone_v2r1_D_y	Sequenza_PyClone_v2r1_C_x	Sequenza_PyClone_v2r1_C_y	Sequenza_PyClone_v2r1_D_x	Sequenza_PyClone_v2r1_D_y	TITAN_PyClone_v2r1_C_x	TITAN_PyClone_v2r1_C_y	TITAN_PyClone_v2r1_D_x	TITAN_PyClone_v2r1_D_y	FACETS_PyClone-VI_binomial_v2r1_C_x	FACETS_PyClone-VI_binomial_v2r1_C_y	FACETS_PyClone-VI_binomial_v2r1_D_x	FACETS_PyClone-VI_binomial_v2r1_D_y	Sequenza_PyClone-VI_binomial_v2r1_C_x	Sequenza_PyClone-VI_binomial_v2r1_C_y	Sequenza_PyClone-VI_binomial_v2r1_D_x	Sequenza_PyClone-VI_binomial_v2r1_D_y	TITAN_PyClone-VI_binomial_v2r1_C_x	TITAN_PyClone-VI_binomial_v2r1_C_y	TITAN_PyClone-VI_binomial_v2r1_D_x	TITAN_PyClone-VI_binomial_v2r1_D_y	FACETS_PyClone-VI_beta-binomial_v2r1_C_x	FACETS_PyClone-VI_beta-binomial_v2r1_C_y
1.0001	1	1	1	1.0001	1	1	1	1.0001	0.987103012	1	1													1.0001	0.99475808	1	0.999684229	1.0001	0.980327006	1	0.991836539	1.0001	0.981391755	1	0.991017078	1.0001	1	1	1	1.0001	0.9991	1	1	1.0001	0.9992	1	1	1.0001	0.9993
1.0001	1	1	1	1.0001	1	1	1	1.0001	0.987103012	1	1													1.0001	0.99475808	1	0.999684229	1.0001	0.980327006	1	0.991836539	1.0001	0.981391755	1	0.991017078	1.0001	1	1	1	1.0001	0.9991	1	1	1.0001	0.9992	1	1	1.0001	0.9993
1.0001	1	1	1	1.0001	1	1	0.826232867	1.0001	0.987103012	1	1													1.0001	0.99475808	1	0.999684229	1.0001	0.980327006	1	0.991836539	1.0001	0.981391755	1	0.991017078	1.0001	1	1	1	1.0001	0.9991	1	0.8354	1.0001	0.9992	1	1	1.0001	0.9993
1.0001	1	1	1	1.0001	1	1	1	1.0001	0.987103012	1	1													1.0001	0.99475808	1	0.999684229	1.0001	0.980327006	1	0.991836539	1.0001	0.981391755	1	0.991017078	1.0001	1	1	1	1.0001	0.9991	1	1	1.0001	0.9992	1	1	1.0001	0.9993
1.0001	1	1	1	1.0001	1	1	1	1.0001	0.987103012	1	1													1.0001	0.99475808	1	0.999684229	1.0001	0.980327006	1	0.991836539	1.0001	0.981391755	1	0.991017078	1.0001	1	1	1	1.0001	0.9991	1	1	1.0001	0.9992	1	1	1.0001	0.9993
1.0001	1	1	1	1.0001	1	1	1	1.0001	0.987103012	1	1													1.0001	0.99475808	1	0.999684229	1.0001	0.980327006	1	0.991836539	1.0001	0.981391755	1	0.991017078	1.0001	1	1	1	1.0001	0.9991	1	1	1.0001	0.9992	1	1	1.0001	0.9993
1.0001	1	1	1	1.0001	1	1	0.826232867	1.0001	0.987103012	1	0.79535166													1.0001	0.99475808	1	0.999684229	1.0001	0.980327006	1	0.742851417	1.0001	0.981391755	1	0.745077599	1.0001	1	1	0.7544	1.0001	0.9991	1	0.8354	1.0001	0.9992	1	0.8099	1.0001	0.9993
1.0001	1	1	1	1.0001	1	1	1	1.0001	0.987103012	1	1													1.0001	0.99475808	1	0.999684229	1.0001	0.980327006	1	0.991836539	1.0001	0.981391755	1	0.991017078	1.0001	1	1	1	1.0001	0.9991	1	1	1.0001	0.9992	1	1	1.0001	0.9993
1.0001	1	1	1	1.0001	1	1	1	1.0001	0.987103012	1	1													1.0001	0.99475808	1	0.999684229	1.0001	0.980327006	1	0.991836539	1.0001	0.981391755	1	0.991017078	1.0001	1	1	1	1.0001	0.9991	1	1	1.0001	0.9992	1	1	1.0001	0.9993
1.0001	1	1	1	1.0001	0.456858748	1	1	1.0001	0.987103012	1	1													1.0001	0.99475808	1	0.999684229	1.0001	0.980327006	1	0.991836539	1.0001	0.981391755	1	0.991017078	1.0001	1	1	1	1.0001	0.8671	1	1	1.0001	0.9992	1	1	1.0001	0.9993
1.0001	1	1	1	1.0001	1	1	1	1.0001	0.987103012	1	1													1.0001	0.99475808	1	0.999684229	1.0001	0.980327006	1	0.991836539	1.0001	0.981391755	1	0.991017078	1.0001	1	1	1	1.0001	0.9991	1	1	1.0001	0.9992	1	1	1.0001	0.9993
1.0001	1	1	1	1.0001	1	1	1	1.0001	0.987103012	1	1													1.0001	0.99475808	1	0.999684229	1.0001	0.980327006	1	0.991836539	1.0001	0.981391755	1	0.991017078	1.0001	1	1	1	1.0001	0.9991	1	1	1.0001	0.9992	1	1	1.0001	0.9993
0.6667	1	1	1	0.6667	1	1	1	0.6667	0.987103012	1	1													0.6667	0.99475808	1	0.999684229	0.6667	0.980327006	1	0.991836539	0.6667	0.981391755	1	0.991017078	0.6667	1	1	1	0.6667	0.9991	1	1	0.6667	0.9992	1	1	0.6667	0.9993
1.0001	1	1	1	1.0001	0.85511255	1	1	1.0001	0.987103012	1	1													1.0001	0.99475808	1	0.999684229	1.0001	0.980327006	1	0.991836539	1.0001	0.981391755	1	0.991017078	1.0001	1	1	1	1.0001	0.8671	1	1	1.0001	0.8652	1	1	1.0001	0.9993
1.0001	1	1	1	1.0001	1	1	1	1.0001	0.987103012	1	1													1.0001	0.99475808	1	0.999684229	1.0001	0.980327006	1	0.991836539	1.0001	0.981391755	1	0.991017078	1.0001	1	1	1	1.0001	0.9991	1	1	1.0001	0.9992	1	1	1.0001	0.9993
1.0001	1	1	1	1.0001	1	1	0.826232867	1.0001	0.987103012	1	0.79535166													1.0001	0.99475808	1	0.999684229	1.0001	0.980327006	1	0.991836539	1.0001	0.981391755	1	0.991017078	1.0001	1	1	1	1.0001	0.9991	1	0.8354	1.0001	0.9992	1	0.8099	1.0001	0.9993
1.0001	1	1	1	1.0001	0.85511255	1	1	1.0001	0.987103012	1	1													1.0001	0.99475808	1	0.999684229	1.0001	0.980327006	1	0.991836539	1.0001	0.981391755	1	0.991017078	1.0001	1	1	1	1.0001	0.8671	1	1	1.0001	0.8652	1	1	1.0001	0.9993
1.0001	1	1	1	1.0001	1	1	1	1.0001	0.987103012	1	1													1.0001	0.99475808	1	0.999684229	1.0001	0.980327006	1	0.991836539	1.0001	0.981391755	1	0.991017078	1.0001	1	1	1	1.0001	0.9991	1	1	1.0001	0.9992	1	1	1.0001	0.9993
1.0001	1	1	1	1.0001	0.85511255	1	0.826232867	1.0001	0.987103012	1	0.79535166													1.0001	0.99475808	1	0.999684229	1.0001	0.980327006	1	0.991836539	1.0001	0.981391755	1	0.991017078	1.0001	1	1	1	1.0001	0.8671	1	0.8354	1.0001	0.8652	1	0.8099	1.0001	0.9993
1.0001	1	1	1	1.0001	1	1	1	1.0001	0.987103012	1	1													1.0001	0.99475808	1	0.999684229	1.0001	0.980327006	1	0.991836539	1.0001	0.981391755	1	0.991017078	1.0001	1	1	1	1.0001	0.9991	1	1	1.0001	0.9992	1	1	1.0001	0.9993
1.0001	1	1	1	1.0001	1	1	1	1.0001	0.987103012	1	1													1.0001	0.99475808	1	0.999684229	1.0001	0.980327006	1	0.991836539	1.0001	0.981391755	1	0.991017078	1.0001	1	1	1	1.0001	0.9991	1	1	1.0001	0.9992	1	1	1.0001	0.9993
1.0001	1	1	1	1.0001	1	1	1	1.0001	0.987103012	1	1													1.0001	0.99475808	1	0.999684229	1.0001	0.980327006	1	0.991836539	1.0001	0.981391755	1	0.991017078	1.0001	1	1	1	1.0001	0.9991	1	1	1.0001	0.9992	1	1	1.0001	0.9993
1.0001	1	1	1	1.0001	1	1	1	1.0001	0.987103012	1	1													1.0001	0.99475808	1	0.999684229	1.0001	0.980327006	1	0.991836539	1.0001	0.981391755	1	0.991017078	1.0001	1	1	1	1.0001	0.9991	1	1	1.0001	0.9992	1	1	1.0001	0.9993
1.0001	1	1	1	1.0001	1	1	1	1.0001	0.987103012	1	1													1.0001	0.99475808	1	0.999684229	1.0001	0.681424217	1	0.991836539	1.0001	0.981391755	1	0.991017078	1.0001	1	1	1	1.0001	0.9991	1	1	1.0001	0.9992	1	1	1.0001	0.9993
1.0001	1	1	1	1.0001	1	1	1	1.0001	0.987103012	1	1													1.0001	0.99475808	1	0.999684229	1.0001	0.980327006	1	0.991836539	1.0001	0.981391755	1	0.991017078	1.0001	1	1	1	1.0001	0.9991	1	1	1.0001	0.9992	1	1	1.0001	0.9993
1.0001	1	1	1	1.0001	0.85511255	1	0.826232867	1.0001	0.987103012	1	0.79535166													1.0001	0.99475808	1	0.999684229	1.0001	0.980327006	1	0.991836539	1.0001	0.981391755	1	0.991017078	1.0001	1	1	1	1.0001	0.8671	1	0.8354	1.0001	0.8652	1	0.8099	1.0001	0.9993
1.0001	0.696793984	1	1	1.0001	0.699534365	1	1	1.0001	0.760023603	1	1													1.0001	0.99475808	1	0.999684229	1.0001	0.680358436	1	0.991836539	1.0001	0.680520518	1	0.991017078	1.0001	0.7385	1	1	1.0001	0.7035	1	1	1.0001	0.7037	1	1	1.0001	0.7478
1.0001	1	1	1	1.0001	1	1	1	1.0001	0.987103012	1	1													1.0001	0.99475808	1	0.999684229	1.0001	0.980327006	1	0.991836539	1.0001	0.981391755	1	0.991017078	1.0001	1	1	1	1.0001	0.9991	1	1	1.0001	0.9992	1	1	1.0001	0.9993
1.0001	1	1	1	1.0001	1	1	1	1.0001	0.987103012	1	1													1.0001	0.99475808	1	0.999684229	1.0001	0.980327006	1	0.991836539	1.0001	0.981391755	1	0.991017078	1.0001	1	1	1	1.0001	0.9991	1	1	1.0001	0.9992	1	1	1.0001	0.9993
1.0001	1	1	1	1.0001	1	1	1	1.0001	0.987103012	1	1													1.0001	0.99475808	1	0.999684229	1.0001	0.980327006	1	0.991836539	1.0001	0.981391755	1	0.991017078	1.0001	1	1	1	1.0001	0.9991	1	1	1.0001	0.9992	1	1	1.0001	0.9993
1.0001	1	1	1	1.0001	0.699534365	1	0.826232867	1.0001	0.760023603	1	0.79535166													1.0001	0.99475808	1	0.999684229	1.0001	0.649747506	1	0.991836539	1.0001	0.650853324	1	0.991017078	1.0001	1	1	1	1.0001	0.7035	1	0.8354	1.0001	0.7037	1	0.8099	1.0001	0.9993
1.0001	1	1	0.581196396	1.0001	1	1	0.515385222	1.0001	0.987103012	1	0.569967804													1.0001	0.99475808	1	0.552773199	1.0001	0.980327006	1	0.511878908	1.0001	0.981391755	1	0.514591143	1.0001	1	1	0.5985	1.0001	0.9991	1	0.5346	1.0001	0.9992	1	0.5899	1.0001	0.9993
1.0001	1	1	1	1.0001	1	1	0.826232867	1.0001	0.987103012	1	0.79535166													1.0001	0.99475808	1	0.999684229	1.0001	0.980327006	1	0.780814489	1.0001	0.981391755	1	0.784698947	1.0001	1	1	1	1.0001	0.9991	1	0.8354	1.0001	0.9992	1	0.8099	1.0001	0.9993
1.0001	1	1	1	1.0001	1	1	1	1.0001	0.987103012	1	1													1.0001	0.99475808	1	0.999684229	1.0001	0.980327006	1	0.991836539	1.0001	0.981391755	1	0.991017078	1.0001	1	1	1	1.0001	0.9991	1	1	1.0001	0.9992	1	1	1.0001	0.9993
1.0001	0.696793984	1	1	1.0001	0.699534365	1	0.515385222	1.0001	0.760023603	1	1													1.0001	0.99475808	1	0.999684229	1.0001	0.680358436	1	0.583531225	1.0001	0.680520518	1	0.991017078	1.0001	0.7385	1	1	1.0001	0.7035	1	0.6396	1.0001	0.7037	1	1	1.0001	0.7478
1.0001	1	1	1	1.0001	1	1	1	1.0001	0.987103012	1	1													1.0001	0.99475808	1	0.999684229	1.0001	0.980327006	1	0.991836539	1.0001	0.981391755	1	0.991017078	1.0001	1	1	1	1.0001	0.9991	1	1	1.0001	0.9992	1	1	1.0001	0.9993
1.0001	1	1	1	1.0001	0.85511255	1	1	1.0001	0.987103012	1	1													1.0001	0.99475808	1	0.999684229	1.0001	0.980327006	1	0.991836539	1.0001	0.981391755	1	0.991017078	1.0001	1	1	1	1.0001	0.8671	1	1	1.0001	0.8652	1	1	1.0001	0.9993
0.7334	0.696793984	1	1	0.7334	0.699534365	1	1	0.7334	0.760023603	1	1													0.7334	0.99475808	1	0.999684229	0.7334	0.614145528	1	0.991836539	0.7334	0.615337261	1	0.991017078	0.7334	0.7385	1	1	0.7334	0.7035	1	1	0.7334	0.7037	1	1	0.7334	0.7478
1.0001	1	1	0.827879961	1.0001	1	1	0.826232867	1.0001	0.987103012	1	0.79535166													1.0001	0.99475808	1	0.999684229	1.0001	0.980327006	1	0.667268337	1.0001	0.981391755	1	0.991017078	1.0001	1	1	1	1.0001	0.9991	1	0.8354	1.0001	0.9992	1	0.8099	1.0001	0.9993
1.0001	1	1	0.827879961	1.0001	1	1	0.826232867	1.0001	0.987103012	1	0.79535166													1.0001	0.99475808	1	0.999684229	1.0001	0.980327006	1	0.786385749	1.0001	0.981391755	1	0.991017078	1.0001	1	1	1	1.0001	0.9991	1	0.8354	1.0001	0.9992	1	0.8099	1.0001	0.9993
1.0001	1	1	1	1.0001	1	1	1	1.0001	0.987103012	1	1													1.0001	0.99475808	1	0.999684229	1.0001	0.980327006	1	0.991836539	1.0001	0.981391755	1	0.991017078	1.0001	1	1	1	1.0001	0.9991	1	1	1.0001	0.9992	1	1	1.0001	0.9993
1.0001	1	1	1	1.0001	0.85511255	1	1	1.0001	0.760023603	1	1													1.0001	0.99475808	1	0.999684229	1.0001	0.980327006	1	0.991836539	1.0001	0.981391755	1	0.991017078	1.0001	1	1	1	1.0001	0.8671	1	1	1.0001	0.8652	1	1	1.0001	0.9993
1.0001	1	0.7333	1	1.0001	1	0.7333	0.648937459	1.0001	0.987103012	0.7333	0.569967804													1.0001	0.99475808	0.7333	0.999684229	1.0001	0.980327006	0.7333	0.707430202	1.0001	0.981391755	0.7333	0.71076414	1.0001	1	0.7333	0.7544	1.0001	0.9991	0.7333	0.6396	1.0001	0.9992	0.7333	0.5899	1.0001	0.9993
1.0001	1	1	1	1.0001	1	1	1	1.0001	0.987103012	1	1													1.0001	0.99475808	1	0.999684229	1.0001	0.980327006	1	0.991836539	1.0001	0.981391755	1	0.991017078	1.0001	1	1	1	1.0001	0.9991	1	1	1.0001	0.9992	1	1	1.0001	0.9993
1.0001	1	1	1	1.0001	1	1	1	1.0001	0.987103012	1	1													1.0001	0.99475808	1	0.999684229	1.0001	0.980327006	1	0.991836539	1.0001	0.981391755	1	0.991017078	1.0001	1	1	1	1.0001	0.9991	1	1	1.0001	0.9992	1	1	1.0001	0.9993
1.0001	1	0.7333	1	1.0001	0.85511255	0.7333	1	1.0001	0.760023603	0.7333	0.79535166													1.0001	0.99475808	0.7333	0.999684229	1.0001	0.686713035	0.7333	0.991836539	1.0001	0.687681078	0.7333	0.991017078	1.0001	1	0.7333	1	1.0001	0.8671	0.7333	1	1.0001	0.8652	0.7333	1	1.0001	0.9993
1.0001	1	1	1	1.0001	1	1	1	1.0001	0.987103012	1	1													1.0001	0.99475808	1	0.999684229	1.0001	0.980327006	1	0.991836539	1.0001	0.981391755	1	0.991017078	1.0001	1	1	1	1.0001	0.9991	1	1	1.0001	0.9992	1	1	1.0001	0.9993
1.0001	1	1	1	1.0001	1	1	1	1.0001	0.987103012	1	0.79535166													1.0001	0.99475808	1	0.999684229	1.0001	0.980327006	1	0.991836539	1.0001	0.981391755	1	0.991017078	1.0001	1	1	1	1.0001	0.9991	1	1	1.0001	0.9992	1	1	1.0001	0.9993
1.0001	1	1	1	1.0001	1	1	1	1.0001	0.987103012	1	1													1.0001	0.99475808	1	0.999684229	1.0001	0.980327006	1	0.991836539	1.0001	0.981391755	1	0.991017078	1.0001	1	1	1	1.0001	0.9991	1	1	1.0001	0.9992	1	1	1.0001	0.9993
1.0001	0.827996256	1	1	1.0001	0.699534365	1	1	1.0001	0.760023603	1	1													1.0001	0.99475808	1	0.999684229	1.0001	0.680358436	1	0.991836539	1.0001	0.680520518	1	0.991017078	1.0001	0.7385	1	1	1.0001	0.7035	1	1	1.0001	0.7037	1	1	1.0001	0.7478
1.0001	1	1	0.581196396	1.0001	1	1	0.515385222	1.0001	0.987103012	1	0.569967804													1.0001	0.99475808	1	0.619639681	1.0001	0.980327006	1	0.589596359	1.0001	0.981391755	1	0.591813556	1.0001	1	1	0.5985	1.0001	0.9991	1	0.5346	1.0001	0.9992	1	0.5899	1.0001	0.9993
1.0001	1	1	1	1.0001	1	1	1	1.0001	0.987103012	1	1													1.0001	0.99475808	1	0.999684229	1.0001	0.980327006	1	0.991836539	1.0001	0.981391755	1	0.991017078	1.0001	1	1	1	1.0001	0.9991	1	1	1.0001	0.9992	1	1	1.0001	0.9993
1.0001	1	1	1	1.0001	1	1	1	1.0001	0.987103012	1	1													1.0001	0.99475808	1	0.999684229	1.0001	0.980327006	1	0.991836539	1.0001	0.981391755	1	0.991017078	1.0001	1	1	1	1.0001	0.9991	1	1	1.0001	0.9992	1	1	1.0001	0.9993
0.6667	0.827996256	1	1	0.6667	0.699534365	1	1	0.6667	0.760023603	1	1													0.6667	0.627529812	1	0.999684229	0.6667	0.680358436	1	0.991836539	0.6667	0.680520518	1	0.991017078	0.6667	0.7385	1	1	0.6667	0.7035	1	1	0.6667	0.7037	1	1	0.6667	0.7478
1.0001	0.827996256	1	0.827879961	1.0001	0.85511255	1	0.648937459	1.0001	0.760023603	1	0.79535166													1.0001	0.99475808	1	0.999684229	1.0001	0.755200283	1	0.728254551	1.0001	0.756603994	1	0.731531917	1.0001	0.7385	1	0.7544	1.0001	0.7035	1	0.6396	1.0001	0.8652	1	0.8099	1.0001	0.9993
1.0001	1	1	1	1.0001	1	1	0.515385222	1.0001	0.987103012	1	0.569967804													1.0001	0.99475808	1	0.999684229	1.0001	0.980327006	1	0.690449949	1.0001	0.981391755	1	0.691775283	1.0001	1	1	1	1.0001	0.9991	1	1	1.0001	0.9992	1	0.5899	1.0001	0.9993
1.0001	1	1	0.827879961	1.0001	1	1	0.648937459	1.0001	0.987103012	1	0.79535166													1.0001	0.99475808	1	0.999684229	1.0001	0.980327006	1	0.734568435	1.0001	0.981391755	1	0.737540585	1.0001	1	1	0.7544	1.0001	0.9991	1	0.6396	1.0001	0.9992	1	0.8099	1.0001	0.9993
1.0001	1	1	1	1.0001	1	1	1	1.0001	0.987103012	1	1													1.0001	0.99475808	1	0.999684229	1.0001	0.980327006	1	0.991836539	1.0001	0.981391755	1	0.991017078	1.0001	1	1	1	1.0001	0.9991	1	1	1.0001	0.9992	1	1	1.0001	0.9993
1.0001	1	1	1	1.0001	1	1	1	1.0001	0.987103012	1	1													1.0001	0.99475808	1	0.999684229	1.0001	0.980327006	1	0.991836539	1.0001	0.981391755	1	0.991017078	1.0001	1	1	1	1.0001	0.9991	1	1	1.0001	0.9992	1	1	1.0001	0.9993
1.0001	1	1	1	1.0001	0.456858748	1	1	1.0001	0.760023603	1	1													1.0001	0.288380808	1	0.999684229	1.0001	0.269809742	1	0.991836539	1.0001	0.27040208	1	0.991017078	1.0001	0.2625	1	1	1.0001	0.2324	1	1	1.0001	0.2827	1	1	1.0001	0.2865
1.0001	0.827996256	1	0.827879961	1.0001	0.271019461	1	0.648937459	1.0001	0.321320286	1	0.79535166													1.0001	0.99475808	1	0.999684229	1.0001	0.694214787	1	0.730986658	1.0001	0.694519921	1	0.733478641	1.0001	1	1	0.7544	1.0001	0.8671	1	0.6396	1.0001	0.8652	1	0.8099	1.0001	0.9993
1.0001	1	0.4	0.581196396	1.0001	0.456858748	0.4	0.648937459	1.0001	0.321320286	0.4	0.569967804													1.0001	0.99475808	0.4	0.567423856	1.0001	0.980327006	0.4	0.595784373	1.0001	0.981391755	0.4	0.583304352	1.0001	1	0.4	0.5985	1.0001	0.9991	0.4	0.2424	1.0001	0.9992	0.4	0.5899	1.0001	0.9993
1.0001	0.827996256	1	1	1.0001	0.456858748	1	1	1.0001	0.321320286	1	0.79535166													1.0001	0.99475808	1	0.999684229	1.0001	0.980327006	1	0.991836539	1.0001	0.981391755	1	0.991017078	1.0001	1	1	1	1.0001	0.9991	1	1	1.0001	0.9992	1	1	1.0001	0.9993
1.0001	1	1	1	1.0001	1	1	1	1.0001	0.987103012	1	1													1.0001	0.99475808	1	0.999684229	1.0001	0.980327006	1	0.991836539	1.0001	0.981391755	1	0.991017078	1.0001	1	1	1	1.0001	0.9991	1	1	1.0001	0.9992	1	1	1.0001	0.9993
1.0001	1	1	1	1.0001	1	1	0.826232867	1.0001	0.987103012	1	0.79535166													1.0001	0.99475808	1	0.999684229	1.0001	0.980327006	1	0.991836539	1.0001	0.981391755	1	0.991017078	1.0001	1	1	1	1.0001	0.9991	1	0.8354	1.0001	0.9992	1	0.8099	1.0001	0.9993
1.0001	0.696793984	1	1	1.0001	0.456858748	1	0.826232867	1.0001	0.321320286	1	1													1.0001	0.99475808	1	0.999684229	1.0001	0.577088349	1	0.991836539	1.0001	0.575927017	1	0.991017078	1.0001	1	1	1	1.0001	0.9991	1	0.8354	1.0001	0.9992	1	0.8099	1.0001	0.9993
1.0001	1	1	1	1.0001	0.85511255	1	1	1.0001	0.223048928	1	1													1.0001	0.288380808	1	0.999684229	1.0001	0.589213738	1	0.991836539	1.0001	0.589717617	1	0.991017078	1.0001	0.2625	1	1	1.0001	0.2324	1	1	1.0001	0.2827	1	1	1.0001	0.2865
0.7334	1	1	1	0.7334	1	1	0.826232867	0.7334	0.987103012	1	1													0.7334	0.99475808	1	0.999684229	0.7334	0.980327006	1	0.780339774	0.7334	0.981391755	1	0.991017078	0.7334	1	1	0.7544	0.7334	0.9991	1	0.8354	0.7334	0.9992	1	0.8099	0.7334	0.9993
0.7334	1	1	1	0.7334	1	1	0.826232867	0.7334	0.987103012	1	1													0.7334	0.99475808	1	0.999684229	0.7334	0.980327006	1	0.991836539	0.7334	0.981391755	1	0.991017078	0.7334	1	1	1	0.7334	0.9991	1	0.8354	0.7334	0.9992	1	0.8099	0.7334	0.9993
0.7334	0.696793984	1	1	0.7334	0.456858748	1	1	0.7334	0.321320286	1	1													0.7334	0.288380808	1	0.999684229	0.7334	0.269809742	1	0.991836539	0.7334	0.27040208	1	0.991017078	0.7334	0.3985	1	1	0.7334	0.3688	1	1	0.7334	0.3693	1	1	0.7334	0.2865
0.7334	0.696793984	1	1	0.7334	0.85511255	1	1	0.7334	0.760023603	1	1													0.7334	0.99475808	1	0.999684229	0.7334	0.751434802	1	0.991836539	0.7334	0.752760372	1	0.991017078	0.7334	1	1	1	0.7334	0.8671	1	1	0.7334	0.8652	1	1	0.7334	0.9993
0.7334	1	1	1	0.7334	0.85511255	1	1	0.7334	0.760023603	1	1													0.7334	0.99475808	1	0.999684229	0.7334	0.760440401	1	0.991836539	0.7334	0.761889108	1	0.991017078	0.7334	0.7385	1	1	0.7334	0.7035	1	1	0.7334	0.7037	1	1	0.7334	0.9993
0.7334	1	1	0.581196396	0.7334	0.699534365	1	0.515385222	0.7334	0.760023603	1	0.569967804													0.7334	0.99475808	1	0.59146047	0.7334	0.658847278	1	0.991836539	0.7334	0.680520518	1	0.583304352	0.7334	0.7385	1	0.5985	0.7334	0.7035	1	1	0.7334	0.7037	1	0.5899	0.7334	0.9993
0.7334	1	1	1	0.7334	1	1	1	0.7334	0.987103012	1	1													0.7334	0.99475808	1	0.999684229	0.7334	0.980327006	1	0.991836539	0.7334	0.981391755	1	0.991017078	0.7334	1	1	1	0.7334	0.9991	1	1	0.7334	0.9992	1	1	0.7334	0.9993
0.7334	0.696793984	1	1	0.7334	0.699534365	1	0.826232867	0.7334	0.760023603	1	0.79535166													0.7334	0.288380808	1	0.999684229	0.7334	0.269809742	1	0.991836539	0.7334	0.27040208	1	0.991017078	0.7334	0.2625	1	1	0.7334	0.2829	1	0.8354	0.7334	0.2827	1	0.8099	0.7334	0.2865
1.0001	1	1	1	1.0001	1	1	1	1.0001	0.987103012	1	1													1.0001	0.99475808	1	0.999684229	1.0001	0.980327006	1	0.991836539	1.0001	0.981391755	1	0.991017078	1.0001	1	1	1	1.0001	0.9991	1	1	1.0001	0.9992	1	1	1.0001	0.9993
1.0001	1	1	1	1.0001	1	1	1	1.0001	0.987103012	1	1													1.0001	0.99475808	1	0.999684229	1.0001	0.980327006	1	0.991836539	1.0001	0.981391755	1	0.991017078	1.0001	1	1	1	1.0001	0.9991	1	1	1.0001	0.9992	1	1	1.0001	0.9993
1.0001	1	1	0.581196396	1.0001	1	1	0.648937459	1.0001	0.987103012	1	0.569967804													1.0001	0.99475808	1	0.600341393	1.0001	0.980327006	1	0.569679213	1.0001	0.981391755	1	0.573130883	1.0001	1	1	0.2626	1.0001	0.9991	1	0.2424	1.0001	0.9992	1	0.5899	1.0001	0.9993
1.0001	0.385942804	1	1	1.0001	0.456858748	1	1	1.0001	0.321320286	1	1													1.0001	0.288380808	1	0.999684229	1.0001	0.269809742	1	0.991836539	1.0001	0.27040208	1	0.991017078	1.0001	0.3985	1	1	1.0001	0.3688	1	1	1.0001	0.3693	1	1	1.0001	0.2865
1.0001	1	1	1	1.0001	0.85511255	1	1	1.0001	0.987103012	1	1													1.0001	0.99475808	1	0.999684229	1.0001	0.980327006	1	0.991836539	1.0001	0.981391755	1	0.991017078	1.0001	1	1	1	1.0001	0.9991	1	1	1.0001	0.9992	1	1	1.0001	0.9993
1.0001	1	0.8667	1	1.0001	1	0.8667	1	1.0001	0.987103012	0.8667	1													1.0001	0.99475808	0.8667	0.999684229	1.0001	0.980327006	0.8667	0.991836539	1.0001	0.981391755	0.8667	0.991017078	1.0001	1	0.8667	1	1.0001	0.9991	0.8667	1	1.0001	0.9992	0.8667	1	1.0001	0.9993
1.0001	0.696793984	1	1	1.0001	0.85511255	1	1	1.0001	0.321320286	1	0.79535166													1.0001	0.578767722	1	0.999684229	1.0001	0.584442731	1	0.991836539	1.0001	0.584905834	1	0.991017078	1.0001	0.2625	1	1	1.0001	0.2324	1	1	1.0001	0.2316	1	1	1.0001	0.2865
0.7334	1	1	1	0.7334	1	1	0.826232867	0.7334	0.987103012	1	0.79535166													0.7334	0.99475808	1	0.999684229	0.7334	0.980327006	1	0.991836539	0.7334	0.981391755	1	0.991017078	0.7334	1	1	1	0.7334	0.9991	1	0.8354	0.7334	0.9992	1	0.8099	0.7334	0.9993
1.0001	0.696793984	1	1	1.0001	0.456858748	1	1	1.0001	0.321320286	1	1													1.0001	0.99475808	1	0.999684229	1.0001	0.676712357	1	0.991836539	1.0001	0.981391755	1	0.991017078	1.0001	1	1	1	1.0001	0.9991	1	1	1.0001	0.9992	1	1	1.0001	0.9993
1.0001	0.385942804	1	1	1.0001	0.271019461	1	1	1.0001	0.760023603	1	1													1.0001	0.288380808	1	0.999684229	1.0001	0.269809742	1	0.991836539	1.0001	0.27040208	1	0.991017078	1.0001	0.2625	1	1	1.0001	0.2829	1	1	1.0001	0.2827	1	1	1.0001	0.2865
1.0001	1	1	1	1.0001	0.456858748	1	1	1.0001	0.321320286	1	1													1.0001	0.99475808	1	0.999684229	1.0001	0.659978568	1	0.991836539	1.0001	0.660046588	1	0.991017078	1.0001	1	1	1	1.0001	0.9991	1	1	1.0001	0.9992	1	1	1.0001	0.9993
1.0001	0.696793984	1	1	1.0001	0.456858748	1	1	1.0001	0.321320286	1	1													1.0001	0.99475808	1	0.999684229	1.0001	0.980327006	1	0.991836539	1.0001	0.981391755	1	0.991017078	1.0001	1	1	1	1.0001	0.9991	1	1	1.0001	0.9992	1	1	1.0001	0.9993
1.0001	1	1	1	1.0001	0.85511255	1	1	1.0001	0.987103012	1	1													1.0001	0.99475808	1	0.999684229	1.0001	0.980327006	1	0.991836539	1.0001	0.981391755	1	0.991017078	1.0001	1	1	1	1.0001	0.8671	1	1	1.0001	0.8652	1	1	1.0001	0.9993
1.0001	1	1	0.581196396	1.0001	1	1	0.515385222	1.0001	0.987103012	1	0.569967804													1.0001	0.99475808	1	0.599099103	1.0001	0.980327006	1	0.991836539	1.0001	0.981391755	1	0.991017078	1.0001	1	1	1	1.0001	0.9991	1	1	1.0001	0.9992	1	1	1.0001	0.9993
1.0001	1	1	0.261116589	1.0001	0.85511255	1	0.227200813	1.0001	0.987103012	1	0.79535166													1.0001	0.99475808	1	0.590950878	1.0001	0.980327006	1	0.62537849	1.0001	0.981391755	1	0.624001389	1.0001	1	1	0.7544	1.0001	0.8671	1	0.8354	1.0001	0.8652	1	0.8099	1.0001	0.9993
1.0001	1	1	0.827879961	1.0001	1	1	0.334541429	1.0001	0.987103012	1	0.458436613													1.0001	0.99475808	1	0.999684229	1.0001	0.980327006	1	0.991836539	1.0001	0.981391755	1	0.991017078	1.0001	1	1	1	1.0001	0.9991	1	1	1.0001	0.9992	1	1	1.0001	0.9993
1.0001	0.827996256	1	0.41746654	1.0001	0.85511255	1	0.515385222	1.0001	0.760023603	1	0.458436613													1.0001	0.99475808	1	0.999684229	1.0001	0.772037205	1	0.991836539	1.0001	0.773392896	1	0.991017078	1.0001	1	1	1	1.0001	0.8671	1	1	1.0001	0.8652	1	1	1.0001	0.9993
1.0001	1	1	1	1.0001	1	1	1	1.0001	0.987103012	1	1													1.0001	0.99475808	1	0.999684229	1.0001	0.980327006	1	0.991836539	1.0001	0.981391755	1	0.991017078	1.0001	1	1	1	1.0001	0.9991	1	1	1.0001	0.9992	1	1	1.0001	0.9993
1.0001	0.696793984	1	1	1.0001	0.456858748	1	0.648937459	1.0001	0.760023603	1	0.569967804													1.0001	0.591310352	1	0.999684229	1.0001	0.599364808	1	0.991836539	1.0001	0.598692294	1	0.991017078	1.0001	1	1	1	1.0001	0.9991	1	1	1.0001	0.9992	1	1	1.0001	0.2865
1.0001	1	1	1	1.0001	1	1	1	1.0001	0.987103012	1	1													1.0001	0.99475808	1	0.999684229	1.0001	0.980327006	1	0.991836539	1.0001	0.981391755	1	0.991017078	1.0001	1	1	1	1.0001	0.9991	1	1	1.0001	0.9992	1	1	1.0001	0.9993
1.0001	1	1	0.581196396	1.0001	0.85511255	1	0.515385222	1.0001	0.987103012	1	0.569967804													1.0001	0.99475808	1	0.999684229	1.0001	0.980327006	1	0.991836539	1.0001	0.981391755	1	0.991017078	1.0001	1	1	1	1.0001	0.8671	1	1	1.0001	0.8652	1	1	1.0001	0.9993
1.0001	1	0.9333	0.581196396	1.0001	1	0.9333	1	1.0001	0.987103012	0.9333	0.458436613													1.0001	0.99475808	0.9333	0.589196523	1.0001	0.980327006	0.9333	0.624344784	1.0001	0.981391755	0.9333	0.621769913	1.0001	1	0.9333	1	1.0001	0.9991	0.9333	1	1.0001	0.9992	0.9333	1	1.0001	0.9993
1.0001	1	1	1	1.0001	0.85511255	1	1	1.0001	0.987103012	1	1													1.0001	0.99475808	1	0.999684229	1.0001	0.980327006	1	0.991836539	1.0001	0.981391755	1	0.991017078	1.0001	1	1	1	1.0001	0.8671	1	1	1.0001	0.8652	1	1	1.0001	0.9993
1.0001	0.827996256	0.4	0.581196396	1.0001	0.699534365	0.4	0.515385222	1.0001	0.760023603	0.4	0.569967804													1.0001	0.99475808	0.4	0.999684229	1.0001	0.680358436	0.4	0.583531225	1.0001	0.680520518	0.4	0.583304352	1.0001	0.7385	0.4	0.7544	1.0001	0.7035	0.4	0.5346	1.0001	0.7037	0.4	0.5899	1.0001	0.9993
1.0001	1	0.4	0.581196396	1.0001	1	0.4	0.515385222	1.0001	0.987103012	0.4	0.569967804													1.0001	0.99475808	0.4	0.999684229	1.0001	0.980327006	0.4	0.583531225	1.0001	0.981391755	0.4	0.583304352	1.0001	1	0.4	1	1.0001	0.9991	0.4	0.5346	1.0001	0.9992	0.4	0.5899	1.0001	0.9993
1.0001	1	0.4	0.581196396	1.0001	1	0.4	0.334541429	1.0001	0.987103012	0.4	0.79535166													1.0001	0.99475808	0.4	0.653802715	1.0001	0.980327006	0.4	0.434556695	1.0001	0.981391755	0.4	0.437264481	1.0001	1	0.4	0.5985	1.0001	0.9991	0.4	0.3795	1.0001	0.9992	0.4	0.3618	1.0001	0.9993
1.0001	1	0.4	0.261116589	1.0001	1	0.4	0.227200813	1.0001	0.987103012	0.4	0.569967804													1.0001	0.99475808	0.4	0.222555193	1.0001	0.980327006	0.4	0.252915908	1.0001	0.981391755	0.4	0.255395799	1.0001	1	0.4	0.4189	1.0001	0.9991	0.4	0.2424	1.0001	0.9992	0.4	0.2423	1.0001	0.9993
1.0001	1	0.4	0.581196396	1.0001	1	0.4	0.334541429	1.0001	0.987103012	0.4	0.569967804													1.0001	0.99475808	0.4	0.999684229	1.0001	0.980327006	0.4	0.464675754	1.0001	0.981391755	0.4	0.467525386	1.0001	1	0.4	0.5985	1.0001	0.9991	0.4	0.5346	1.0001	0.9992	0.4	0.5899	1.0001	0.9993
1.0001	1	0.4	0.581196396	1.0001	1	0.4	0.334541429	1.0001	0.987103012	0.4	0.569967804													1.0001	0.99475808	0.4	0.222555193	1.0001	0.980327006	0.4	0.252915908	1.0001	0.981391755	0.4	0.363179798	1.0001	1	0.4	0.2626	1.0001	0.9991	0.4	0.2424	1.0001	0.9992	0.4	0.1313	1.0001	0.9993
1.0001	1	0.4	0.581196396	1.0001	1	0.4	0.515385222	1.0001	0.987103012	0.4	0.79535166													1.0001	0.99475808	0.4	0.658141357	1.0001	0.980327006	0.4	0.583531225	1.0001	0.981391755	0.4	0.440590097	1.0001	1	0.4	0.5985	1.0001	0.9991	0.4	0.6396	1.0001	0.9992	0.4	0.3618	1.0001	0.9993
1.0001	1	0.4	0.581196396	1.0001	1	0.4	0.515385222	1.0001	0.987103012	0.4	0.458436613													1.0001	0.99475808	0.4	0.581425554	1.0001	0.980327006	0.4	0.583531225	1.0001	0.981391755	0.4	0.255395799	1.0001	1	0.4	0.5985	1.0001	0.9991	0.4	0.5346	1.0001	0.9992	0.4	0.3618	1.0001	0.9993
1.0001	0.827996256	1	1	1.0001	0.699534365	1	1	1.0001	0.760023603	1	1													1.0001	0.99475808	1	0.999684229	1.0001	0.73433545	1	0.991836539	1.0001	0.735720772	1	0.991017078	1.0001	0.7385	1	1	1.0001	0.7035	1	1	1.0001	0.7037	1	1	1.0001	0.9993
1.0001	1	1	1	1.0001	1	1	1	1.0001	0.987103012	1	1													1.0001	0.99475808	1	0.999684229	1.0001	0.980327006	1	0.991836539	1.0001	0.981391755	1	0.991017078	1.0001	1	1	1	1.0001	0.9991	1	1	1.0001	0.9992	1	0.8099	1.0001	0.9993
1.0001	1	1	1	1.0001	1	1	0.826232867	1.0001	0.987103012	1	1													1.0001	0.99475808	1	0.999684229	1.0001	0.980327006	1	0.991836539	1.0001	0.981391755	1	0.991017078	1.0001	1	1	1	1.0001	0.9991	1	0.8354	1.0001	0.9992	1	0.8099	1.0001	0.9993
1.0001	0.385942804	1	1	1.0001	0.85511255	1	0.826232867	1.0001	0.321320286	1	1													1.0001	0.616938796	1	0.999684229	1.0001	0.703882296	1	0.991836539	1.0001	0.704646802	1	0.991017078	1.0001	1	1	1	1.0001	0.8671	1	0.8354	1.0001	0.8652	1	0.8099	1.0001	0.9993
1.0001	1	1	1	1.0001	1	1	0.826232867	1.0001	0.987103012	1	1													1.0001	0.99475808	1	0.999684229	1.0001	0.980327006	1	0.817230274	1.0001	0.981391755	1	0.821463066	1.0001	1	1	1	1.0001	0.9991	1	0.8354	1.0001	0.9992	1	0.8099	1.0001	0.9993
1.0001	1	1	0.581196396	1.0001	1	1	0.515385222	1.0001	0.987103012	1	0.569967804													1.0001	0.99475808	1	0.566464939	1.0001	0.980327006	1	0.583531225	1.0001	0.981391755	1	0.583304352	1.0001	1	1	0.5985	1.0001	0.9991	1	0.5346	1.0001	0.9992	1	0.5899	1.0001	0.9993
1.0001	1	1	1	1.0001	1	1	0.826232867	1.0001	0.987103012	1	0.79535166													1.0001	0.99475808	1	0.999684229	1.0001	0.980327006	1	0.991836539	1.0001	0.981391755	1	0.991017078	1.0001	1	1	1	1.0001	0.9991	1	1	1.0001	0.9992	1	1	1.0001	0.9993
1.0001	0.696793984	1	1	1.0001	0.456858748	1	1	1.0001	0.760023603	1	1													1.0001	0.288380808	1	0.999684229	1.0001	0.586294589	1	0.991836539	1.0001	0.585676825	1	0.991017078	1.0001	1	1	1	1.0001	0.9991	1	1	1.0001	0.9992	1	1	1.0001	0.2865
1.0001	1	1	0.581196396	1.0001	0.456858748	1	0.826232867	1.0001	0.760023603	1	0.569967804													1.0001	0.602452406	1	0.530305362	1.0001	0.727082952	1	0.555411523	1.0001	0.727899207	1	0.255395799	1.0001	1	1	0.2626	1.0001	0.8671	1	0.2424	1.0001	0.8652	1	0.3618	1.0001	0.9993
1.0001	0.696793984	0.4	0.581196396	1.0001	0.456858748	0.4	0.334541429	1.0001	0.321320286	0.4	0.569967804													1.0001	0.99475808	0.4	0.999684229	1.0001	0.980327006	0.4	0.454855025	1.0001	0.981391755	0.4	0.457663763	1.0001	1	0.4	0.5985	1.0001	0.9991	0.4	0.5346	1.0001	0.9992	0.4	0.5899	1.0001	0.9993
1.0001	1	1	0.581196396	1.0001	1	1	0.515385222	1.0001	0.987103012	1	0.458436613													1.0001	0.99475808	1	0.999684229	1.0001	0.980327006	1	0.991836539	1.0001	0.981391755	1	0.991017078	1.0001	1	1	1	1.0001	0.9991	1	1	1.0001	0.9992	1	1	1.0001	0.9993
1.0001	0.696793984	1	0.581196396	1.0001	0.699534365	1	0.515385222	1.0001	0.760023603	1	0.79535166													1.0001	0.99475808	1	0.551062428	1.0001	0.68529712	1	0.991836539	1.0001	0.686515334	1	0.619645185	1.0001	0.7385	1	1	1.0001	0.7035	1	1	1.0001	0.7037	1	0.8099	1.0001	0.9993
1.0001	1	1	0.581196396	1.0001	1	1	0.334541429	1.0001	0.987103012	1	0.246147896													1.0001	0.99475808	1	0.602582499	1.0001	0.980327006	1	0.991836539	1.0001	0.981391755	1	0.991017078	1.0001	1	1	1	1.0001	0.9991	1	0.8354	1.0001	0.9992	1	1	1.0001	0.9993
1.0001	1	0.9333	0.581196396	1.0001	0.85511255	0.9333	0.515385222	1.0001	0.987103012	0.9333	0.569967804													1.0001	0.99475808	0.9333	0.999684229	1.0001	0.980327006	0.9333	0.991836539	1.0001	0.981391755	0.9333	0.991017078	1.0001	1	0.9333	1	1.0001	0.8671	0.9333	1	1.0001	0.8652	0.9333	1	1.0001	0.9993
1.0001	1	0.9333	0.581196396	1.0001	1	0.9333	0.515385222	1.0001	0.987103012	0.9333	0.458436613													1.0001	0.99475808	0.9333	0.999684229	1.0001	0.980327006	0.9333	0.991836539	1.0001	0.981391755	0.9333	0.715636526	1.0001	1	0.9333	1	1.0001	0.9991	0.9333	1	1.0001	0.9992	0.9333	0.8099	1.0001	0.9993
1.0001	1	0.9333	1	1.0001	0.85511255	0.9333	1	1.0001	0.987103012	0.9333	1													1.0001	0.99475808	0.9333	0.999684229	1.0001	0.980327006	0.9333	0.991836539	1.0001	0.981391755	0.9333	0.991017078	1.0001	1	0.9333	1	1.0001	0.8671	0.9333	1	1.0001	0.8652	0.9333	1	1.0001	0.9993
1.0001	1	0.9333	1	1.0001	1	0.9333	0.826232867	1.0001	0.987103012	0.9333	0.79535166													1.0001	0.99475808	0.9333	0.999684229	1.0001	0.980327006	0.9333	0.746194824	1.0001	0.981391755	0.9333	0.991017078	1.0001	1	0.9333	1	1.0001	0.9991	0.9333	0.8354	1.0001	0.9992	0.9333	0.8099	1.0001	0.9993
1.0001	1	0.9333	1	1.0001	1	0.9333	1	1.0001	0.987103012	0.9333	1													1.0001	0.99475808	0.9333	0.999684229	1.0001	0.980327006	0.9333	0.991836539	1.0001	0.981391755	0.9333	0.991017078	1.0001	1	0.9333	1	1.0001	0.9991	0.9333	1	1.0001	0.9992	0.9333	1	1.0001	0.9993
1.0001	1	0.9333	1	1.0001	1	0.9333	1	1.0001	0.987103012	0.9333	1													1.0001	0.99475808	0.9333	0.999684229	1.0001	0.980327006	0.9333	0.991836539	1.0001	0.981391755	0.9333	0.991017078	1.0001	1	0.9333	1	1.0001	0.9991	0.9333	1	1.0001	0.9992	0.9333	1	1.0001	0.9993
1.0001	1	0.9333	1	1.0001	1	0.9333	1	1.0001	0.987103012	0.9333	1													1.0001	0.99475808	0.9333	0.999684229	1.0001	0.980327006	0.9333	0.991836539	1.0001	0.981391755	0.9333	0.991017078	1.0001	1	0.9333	1	1.0001	0.9991	0.9333	1	1.0001	0.9992	0.9333	1	1.0001	0.9993
1.0001	0.827996256	0.9333	1	1.0001	0.85511255	0.9333	1	1.0001	0.760023603	0.9333	1													1.0001	0.99475808	0.9333	0.999684229	1.0001	0.779484359	0.9333	0.991836539	1.0001	0.780973698	0.9333	0.991017078	1.0001	0.8515	0.9333	1	1.0001	0.8671	0.9333	1	1.0001	0.8652	0.9333	1	1.0001	0.9993
1.0001	1	0.9333	0.581196396	1.0001	1	0.9333	0.515385222	1.0001	0.987103012	0.9333	0.458436613													1.0001	0.99475808	0.9333	0.589947189	1.0001	0.980327006	0.9333	0.625922084	1.0001	0.981391755	0.9333	0.623267701	1.0001	1	0.9333	1	1.0001	0.8671	0.9333	1	1.0001	0.9992	0.9333	1	1.0001	0.9993
1.0001	1	0.9333	0.581196396	1.0001	0.85511255	0.9333	0.515385222	1.0001	0.987103012	0.9333	0.458436613													1.0001	0.99475808	0.9333	0.999684229	1.0001	0.980327006	0.9333	0.991836539	1.0001	0.981391755	0.9333	0.991017078	1.0001	1	0.9333	1	1.0001	0.9991	0.9333	1	1.0001	0.9992	0.9333	1	1.0001	0.9993
1.0001	1	0.9333	1	1.0001	1	0.9333	0.826232867	1.0001	0.987103012	0.9333	1													1.0001	0.99475808	0.9333	0.999684229	1.0001	0.980327006	0.9333	0.991836539	1.0001	0.981391755	0.9333	0.991017078	1.0001	1	0.9333	1	1.0001	0.9991	0.9333	0.8354	1.0001	0.9992	0.9333	1	1.0001	0.9993
0.6667	1	0.9333	1	0.6667	0.699534365	0.9333	1	0.6667	0.760023603	0.9333	1													0.6667	0.99475808	0.9333	0.999684229	0.6667	0.680358436	0.9333	0.991836539	0.6667	0.680520518	0.9333	0.991017078	0.6667	0.7385	0.9333	1	0.6667	0.7035	0.9333	1	0.6667	0.7037	0.9333	1	0.6667	0.7478
1.0001	0.275772709	0.9333	0.827879961	1.0001	0.271019461	0.9333	0.826232867	1.0001	0.321320286	0.9333	0.79535166													1.0001	0.288380808	0.9333	0.999684229	1.0001	0.269809742	0.9333	0.768074949	1.0001	0.27040208	0.9333	0.770269883	1.0001	0.3985	0.9333	0.7544	1.0001	0.2829	0.9333	0.8354	1.0001	0.2827	0.9333	0.8099	1.0001	0.2865
1.0001	1	0.9333	0.581196396	1.0001	1	0.9333	0.515385222	1.0001	0.987103012	0.9333	0.458436613													1.0001	0.99475808	0.9333	0.999684229	1.0001	0.980327006	0.9333	0.991836539	1.0001	0.981391755	0.9333	0.701595095	1.0001	1	0.9333	1	1.0001	0.9991	0.9333	1	1.0001	0.9992	0.9333	0.5899	1.0001	0.9993
1.0001	1	1	1	1.0001	0.85511255	1	1	1.0001	0.987103012	1	1													1.0001	0.99475808	1	0.999684229	1.0001	0.269809742	1	0.991836539	1.0001	0.981391755	1	0.991017078	1.0001	1	1	1	1.0001	0.2829	1	1	1.0001	0.9992	1	1	1.0001	0.9993
1.0001	1	1	1	1.0001	1	1	1	1.0001	0.987103012	1	1													1.0001	0.99475808	1	0.999684229	1.0001	0.980327006	1	0.991836539	1.0001	0.981391755	1	0.991017078	1.0001	1	1	1	1.0001	0.9991	1	1	1.0001	0.9992	1	1	1.0001	0.9993
0.7334	0.696793984	1	1	0.7334	0.456858748	1	1	0.7334	0.760023603	1	1													0.7334	0.618625477	1	0.999684229	0.7334	0.581735676	1	0.991836539	0.7334	0.582878122	1	0.991017078	0.7334	0.7385	1	1	0.7334	0.7035	1	1	0.7334	0.7037	1	1	0.7334	0.7478
1.0001	1	1	1	1.0001	1	1	1	1.0001	0.987103012	1	1													1.0001	0.99475808	1	0.999684229	1.0001	0.980327006	1	0.991836539	1.0001	0.981391755	1	0.991017078	1.0001	1	1	1	1.0001	0.9991	1	1	1.0001	0.9992	1	1	1.0001	0.9993
1.0001	1	1	0.827879961	1.0001	1	1	0.648937459	1.0001	0.987103012	1	0.79535166													1.0001	0.99475808	1	0.999684229	1.0001	0.980327006	1	0.732960836	1.0001	0.981391755	1	0.736168601	1.0001	1	1	0.7544	1.0001	0.9991	1	0.6396	1.0001	0.9992	1	0.8099	1.0001	0.9993
1.0001	1	1	1	1.0001	1	1	1	1.0001	0.987103012	1	1													1.0001	0.99475808	1	0.999684229	1.0001	0.980327006	1	0.991836539	1.0001	0.981391755	1	0.991017078	1.0001	1	1	1	1.0001	0.9991	1	1	1.0001	0.9992	1	1	1.0001	0.9993
1.0001	1	1	1	1.0001	1	1	1	1.0001	0.987103012	1	1													1.0001	0.99475808	1	0.999684229	1.0001	0.980327006	1	0.991836539	1.0001	0.981391755	1	0.991017078	1.0001	1	1	1	1.0001	0.8671	1	1	1.0001	0.9992	1	1	1.0001	0.9993
1.0001	1	1	1	1.0001	1	1	1	1.0001	0.987103012	1	1													1.0001	0.99475808	1	0.999684229	1.0001	0.980327006	1	0.991836539	1.0001	0.981391755	1	0.991017078	1.0001	1	1	1	1.0001	0.9991	1	1	1.0001	0.9992	1	1	1.0001	0.9993
1.0001	1	1	1	1.0001	1	1	1	1.0001	0.987103012	1	1													1.0001	0.99475808	1	0.999684229	1.0001	0.980327006	1	0.991836539	1.0001	0.981391755	1	0.991017078	1.0001	1	1	1	1.0001	0.9991	1	1	1.0001	0.9992	1	1	1.0001	0.9993
1.0001	1	1	1	1.0001	1	1	1	1.0001	0.987103012	1	0.79535166													1.0001	0.99475808	1	0.999684229	1.0001	0.980327006	1	0.991836539	1.0001	0.981391755	1	0.991017078	1.0001	1	1	1	1.0001	0.9991	1	1	1.0001	0.9992	1	1	1.0001	0.9993
1.0001	1	1	1	1.0001	0.85511255	1	1	1.0001	0.760023603	1	1													1.0001	0.99475808	1	0.999684229	1.0001	0.980327006	1	0.991836539	1.0001	0.981391755	1	0.991017078	1.0001	1	1	1	1.0001	0.8671	1	1	1.0001	0.8652	1	1	1.0001	0.9993
1.0001	1	1	1	1.0001	1	1	1	1.0001	0.987103012	1	1													1.0001	0.99475808	1	0.999684229	1.0001	0.980327006	1	0.991836539	1.0001	0.981391755	1	0.991017078	1.0001	1	1	1	1.0001	0.9991	1	1	1.0001	0.9992	1	1	1.0001	0.9993
1.0001	0.827996256	1	1	1.0001	0.85511255	1	1	1.0001	0.760023603	1	1													1.0001	0.99475808	1	0.999684229	1.0001	0.802036046	1	0.991836539	1.0001	0.803505826	1	0.991017078	1.0001	0.8515	1	1	1.0001	0.8671	1	1	1.0001	0.8652	1	1	1.0001	0.9993
1.0001	1	1	1	1.0001	1	1	0.515385222	1.0001	0.987103012	1	0.569967804													1.0001	0.99475808	1	0.563367182	1.0001	0.980327006	1	0.524320487	1.0001	0.981391755	1	0.526950294	1.0001	1	1	0.5985	1.0001	0.9991	1	0.5346	1.0001	0.9992	1	0.5899	1.0001	0.9993
1.0001	1	1	1	1.0001	1	1	1	1.0001	0.987103012	1	1													1.0001	0.99475808	1	0.999684229	1.0001	0.980327006	1	0.991836539	1.0001	0.981391755	1	0.991017078	1.0001	1	1	1	1.0001	0.9991	1	1	1.0001	0.9992	1	1	1.0001	0.9993
1.0001	1	1	1	1.0001	1	1	1	1.0001	0.987103012	1	1													1.0001	0.99475808	1	0.999684229	1.0001	0.980327006	1	0.991836539	1.0001	0.981391755	1	0.991017078	1.0001	1	1	1	1.0001	0.9991	1	1	1.0001	0.9992	1	1	1.0001	0.9993
1.0001	1	1	0.581196396	1.0001	1	1	0.648937459	1.0001	0.987103012	1	0.569967804													1.0001	0.99475808	1	0.999684229	1.0001	0.980327006	1	0.693633477	1.0001	0.981391755	1	0.695709563	1.0001	1	1	1	1.0001	0.9991	1	0.6396	1.0001	0.9992	1	0.5899	1.0001	0.9993
1.0001	1	1	1	1.0001	1	1	1	1.0001	0.987103012	1	1													1.0001	0.99475808	1	0.999684229	1.0001	0.980327006	1	0.991836539	1.0001	0.981391755	1	0.991017078	1.0001	1	1	1	1.0001	0.9991	1	1	1.0001	0.9992	1	1	1.0001	0.9993
1.0001	1	1	1	1.0001	1	1	1	1.0001	0.987103012	1	1													1.0001	0.99475808	1	0.999684229	1.0001	0.980327006	1	0.991836539	1.0001	0.981391755	1	0.991017078	1.0001	1	1	1	1.0001	0.9991	1	1	1.0001	0.9992	1	1	1.0001	0.9993
1.0001	1	1	1	1.0001	0.85511255	1	1	1.0001	0.760023603	1	1													1.0001	0.99475808	1	0.999684229	1.0001	0.677318878	1	0.991836539	1.0001	0.678370628	1	0.991017078	1.0001	1	1	1	1.0001	0.8671	1	1	1.0001	0.8652	1	1	1.0001	0.9993
1.0001	1	1	0.41746654	1.0001	0.85511255	1	0.334541429	1.0001	0.987103012	1	0.458436613													1.0001	0.99475808	1	0.474240922	1.0001	0.980327006	1	0.417310459	1.0001	0.981391755	1	0.42044588	1.0001	1	1	0.4189	1.0001	0.8671	1	0.3795	1.0001	0.8652	1	0.3618	1.0001	0.9993
1.0001	0.275772709	1	1	1.0001	0.271019461	1	1	1.0001	0.321320286	1	1													1.0001	0.288380808	1	0.999684229	1.0001	0.269809742	1	0.991836539	1.0001	0.27040208	1	0.991017078	1.0001	0.2625	1	1	1.0001	0.2829	1	1	1.0001	0.2827	1	1	1.0001	0.2865
1.0001	1	1	1	1.0001	1	1	1	1.0001	0.987103012	1	1													1.0001	0.99475808	1	0.999684229	1.0001	0.980327006	1	0.991836539	1.0001	0.981391755	1	0.991017078	1.0001	1	1	1	1.0001	0.9991	1	1	1.0001	0.9992	1	1	1.0001	0.9993
1.0001	1	1	0.581196396	1.0001	1	1	0.515385222	1.0001	0.987103012	1	0.569967804													1.0001	0.99475808	1	0.514595242	1.0001	0.980327006	1	0.561406857	1.0001	0.981391755	1	0.556392539	1.0001	1	1	1	1.0001	0.9991	1	1	1.0001	0.9992	1	1	1.0001	0.9993
1.0001	0.275772709	1	1	1.0001	0.456858748	1	1	1.0001	0.223048928	1	1													1.0001	0.288380808	1	0.999684229	1.0001	0.269809742	1	0.991836539	1.0001	0.128825679	1	0.991017078	1.0001	0.3216	1	1	1.0001	0.2324	1	1	1.0001	0.1371	1	1	1.0001	0.2865
1.0001	1	1	1	1.0001	1	1	1	1.0001	0.987103012	1	1													1.0001	0.99475808	1	0.999684229	1.0001	0.980327006	1	0.991836539	1.0001	0.981391755	1	0.991017078	1.0001	1	1	1	1.0001	0.9991	1	1	1.0001	0.9992	1	1	1.0001	0.9993
1.0001	1	1	1	1.0001	1	1	1	1.0001	0.987103012	1	1													1.0001	0.99475808	1	0.999684229	1.0001	0.980327006	1	0.991836539	1.0001	0.981391755	1	0.991017078	1.0001	1	1	1	1.0001	0.9991	1	1	1.0001	0.9992	1	1	1.0001	0.9993
1.0001	1	1	0.581196396	1.0001	1	1	0.515385222	1.0001	0.987103012	1	0.569967804													1.0001	0.99475808	1	0.999684229	1.0001	0.980327006	1	0.991836539	1.0001	0.981391755	1	0.991017078	1.0001	1	1	1	1.0001	0.9991	1	1	1.0001	0.9992	1	1	1.0001	0.9993
1.0001	1	1	0.581196396	1.0001	0.456858748	1	0.515385222	1.0001	0.321320286	1	0.569967804													1.0001	0.99475808	1	0.515726299	1.0001	0.980327006	1	0.56850061	1.0001	0.981391755	1	0.562680072	1.0001	1	1	1	1.0001	0.9991	1	1	1.0001	0.9992	1	1	1.0001	0.9993
1.0001	1	1	1	1.0001	1	1	0.515385222	1.0001	0.987103012	1	0.79535166													1.0001	0.99475808	1	0.999684229	1.0001	0.980327006	1	0.991836539	1.0001	0.981391755	1	0.991017078	1.0001	1	1	1	1.0001	0.9991	1	1	1.0001	0.9992	1	0.8099	1.0001	0.9993
1.0001	0.275772709	1	1	1.0001	0.271019461	1	0.826232867	1.0001	0.321320286	1	1													1.0001	0.288380808	1	0.999684229	1.0001	0.269809742	1	0.991836539	1.0001	0.27040208	1	0.991017078	1.0001	0.2625	1	1	1.0001	0.2829	1	0.8354	1.0001	0.2827	1	0.8099	1.0001	0.2865
1.0001	1	1	1	1.0001	0.85511255	1	0.826232867	1.0001	0.987103012	1	0.79535166													1.0001	0.99475808	1	0.999684229	1.0001	0.980327006	1	0.991836539	1.0001	0.981391755	1	0.991017078	1.0001	1	1	1	1.0001	0.8671	1	0.8354	1.0001	0.8652	1	0.8099	1.0001	0.9993
1.0001	1	1	1	1.0001	1	1	1	1.0001	0.987103012	1	1													1.0001	0.99475808	1	0.999684229	1.0001	0.980327006	1	0.991836539	1.0001	0.981391755	1	0.991017078	1.0001	1	1	1	1.0001	0.9991	1	1	1.0001	0.9992	1	1	1.0001	0.9993
1.0001	1	1	1	1.0001	1	1	0.826232867	1.0001	0.987103012	1	0.79535166													1.0001	0.99475808	1	0.999684229	1.0001	0.980327006	1	0.991836539	1.0001	0.981391755	1	0.991017078	1.0001	1	1	1	1.0001	0.9991	1	0.8354	1.0001	0.9992	1	0.8099	1.0001	0.9993
1.0001	0.827996256	1	1	1.0001	0.699534365	1	0.826232867	1.0001	0.321320286	1	0.79535166													1.0001	0.288380808	1	0.999684229	1.0001	0.484326851	1	0.991836539	1.0001	0.27040208	1	0.991017078	1.0001	0.7385	1	1	1.0001	0.7035	1	0.8354	1.0001	0.2827	1	0.8099	1.0001	0.2865
1.0001	1	1	1	1.0001	0.85511255	1	0.826232867	1.0001	0.987103012	1	0.79535166													1.0001	0.99475808	1	0.999684229	1.0001	0.980327006	1	0.991836539	1.0001	0.981391755	1	0.991017078	1.0001	1	1	1	1.0001	0.8671	1	0.8354	1.0001	0.8652	1	0.8099	1.0001	0.9993
1.0001	1	1	1	1.0001	0.85511255	1	1	1.0001	0.987103012	1	1													1.0001	0.99475808	1	0.999684229	1.0001	0.980327006	1	0.991836539	1.0001	0.981391755	1	0.991017078	1.0001	1	1	1	1.0001	0.8671	1	1	1.0001	0.9992	1	1	1.0001	0.9993
1.0001	1	1	1	1.0001	1	1	1	1.0001	0.987103012	1	1													1.0001	0.99475808	1	0.999684229	1.0001	0.980327006	1	0.991836539	1.0001	0.981391755	1	0.991017078	1.0001	1	1	1	1.0001	0.9991	1	1	1.0001	0.9992	1	1	1.0001	0.9993
1.0001	1	1	1	1.0001	1	1	1	1.0001	0.987103012	1	1													1.0001	0.99475808	1	0.999684229	1.0001	0.980327006	1	0.991836539	1.0001	0.981391755	1	0.991017078	1.0001	1	1	1	1.0001	0.9991	1	1	1.0001	0.9992	1	1	1.0001	0.9993
1.0001	1	1	1	1.0001	1	1	1	1.0001	0.987103012	1	1													1.0001	0.99475808	1	0.999684229	1.0001	0.980327006	1	0.991836539	1.0001	0.981391755	1	0.991017078	1.0001	1	1	1	1.0001	0.9991	1	1	1.0001	0.9992	1	1	1.0001	0.9993
1.0001	1	1	1	1.0001	0.85511255	1	1	1.0001	0.987103012	1	1													1.0001	0.99475808	1	0.999684229	1.0001	0.980327006	1	0.991836539	1.0001	0.981391755	1	0.991017078	1.0001	1	1	1	1.0001	0.8671	1	1	1.0001	0.8652	1	1	1.0001	0.9993
1.0001	1	1	1	1.0001	1	1	1	1.0001	0.987103012	1	1													1.0001	0.99475808	1	0.999684229	1.0001	0.980327006	1	0.991836539	1.0001	0.981391755	1	0.991017078	1.0001	1	1	1	1.0001	0.9991	1	1	1.0001	0.9992	1	1	1.0001	0.9993
1.0001	1	0.9333	1	1.0001	0.85511255	0.9333	1	1.0001	0.760023603	0.9333	1													1.0001	0.99475808	0.9333	0.999684229	1.0001	0.980327006	0.9333	0.991836539	1.0001	0.981391755	0.9333	0.991017078	1.0001	1	0.9333	1	1.0001	0.8671	0.9333	1	1.0001	0.8652	0.9333	1	1.0001	0.9993
1.0001	1	1	1	1.0001	1	1	1	1.0001	0.987103012	1	1													1.0001	0.99475808	1	0.999684229	1.0001	0.980327006	1	0.991836539	1.0001	0.981391755	1	0.991017078	1.0001	1	1	1	1.0001	0.9991	1	1	1.0001	0.9992	1	1	1.0001	0.9993
1.0001	1	0.9333	1	1.0001	1	0.9333	1	1.0001	0.987103012	0.9333	1													1.0001	0.99475808	0.9333	0.999684229	1.0001	0.980327006	0.9333	0.991836539	1.0001	0.981391755	0.9333	0.991017078	1.0001	1	0.9333	1	1.0001	0.9991	0.9333	1	1.0001	0.9992	0.9333	1	1.0001	0.9993
1.0001	1	1	1	1.0001	1	1	1	1.0001	0.987103012	1	1													1.0001	0.99475808	1	0.999684229	1.0001	0.980327006	1	0.991836539	1.0001	0.981391755	1	0.991017078	1.0001	1	1	1	1.0001	0.9991	1	1	1.0001	0.9992	1	1	1.0001	0.9993
1.0001	1	1	1	1.0001	1	1	1	1.0001	0.987103012	1	1													1.0001	0.99475808	1	0.999684229	1.0001	0.980327006	1	0.991836539	1.0001	0.981391755	1	0.991017078	1.0001	1	1	1	1.0001	0.9991	1	1	1.0001	0.9992	1	1	1.0001	0.9993
1.0001	1	1	1	1.0001	1	1	1	1.0001	0.987103012	1	1													1.0001	0.99475808	1	0.999684229	1.0001	0.980327006	1	0.991836539	1.0001	0.981391755	1	0.991017078	1.0001	1	1	1	1.0001	0.9991	1	1	1.0001	0.9992	1	1	1.0001	0.9993
1.0001	1	1	0.827879961	1.0001	1	1	0.648937459	1.0001	0.987103012	1	0.569967804													1.0001	0.99475808	1	0.999684229	1.0001	0.980327006	1	0.583531225	1.0001	0.981391755	1	0.583304352	1.0001	1	1	0.7544	1.0001	0.9991	1	0.6396	1.0001	0.9992	1	0.5899	1.0001	0.9993
1.0001	0.827996256	1	1	1.0001	0.85511255	1	1	1.0001	0.760023603	1	1													1.0001	0.99475808	1	0.999684229	1.0001	0.822565883	1	0.991836539	1.0001	0.824102215	1	0.991017078	1.0001	0.8515	1	1	1.0001	0.8671	1	1	1.0001	0.8652	1	1	1.0001	0.9993
1.0001	1	1	1	1.0001	0.85511255	1	1	1.0001	0.987103012	1	1													1.0001	0.99475808	1	0.999684229	1.0001	0.980327006	1	0.991836539	1.0001	0.981391755	1	0.991017078	1.0001	1	1	1	1.0001	0.8671	1	1	1.0001	0.8652	1	1	1.0001	0.9993
1.0001	1	1	1	1.0001	0.85511255	1	1	1.0001	0.987103012	1	1													1.0001	0.99475808	1	0.999684229	1.0001	0.980327006	1	0.991836539	1.0001	0.981391755	1	0.991017078	1.0001	1	1	1	1.0001	0.8671	1	1	1.0001	0.8652	1	1	1.0001	0.9993
1.0001	1	1	1	1.0001	1	1	1	1.0001	0.987103012	1	1													1.0001	0.99475808	1	0.999684229	1.0001	0.980327006	1	0.991836539	1.0001	0.981391755	1	0.991017078	1.0001	1	1	1	1.0001	0.9991	1	1	1.0001	0.9992	1	1	1.0001	0.9993
1.0001	1	1	1	1.0001	1	1	1	1.0001	0.987103012	1	1													1.0001	0.99475808	1	0.999684229	1.0001	0.980327006	1	0.991836539	1.0001	0.981391755	1	0.991017078	1.0001	1	1	1	1.0001	0.9991	1	1	1.0001	0.9992	1	1	1.0001	0.9993
1.0001	1	1	1	1.0001	1	1	0.826232867	1.0001	0.987103012	1	0.79535166													1.0001	0.99475808	1	0.999684229	1.0001	0.980327006	1	0.991836539	1.0001	0.981391755	1	0.991017078	1.0001	1	1	1	1.0001	0.9991	1	0.8354	1.0001	0.9992	1	1	1.0001	0.9993
1.0001	1	0.8667	0.581196396	1.0001	1	0.8667	0.515385222	1.0001	0.987103012	0.8667	0.569967804													1.0001	0.99475808	0.8667	0.648382907	1.0001	0.980327006	0.8667	0.583531225	1.0001	0.981391755	0.8667	0.583304352	1.0001	1	0.8667	0.5985	1.0001	0.9991	0.8667	0.6396	1.0001	0.9992	0.8667	0.5899	1.0001	0.9993
1.0001	1	1	1	1.0001	0.85511255	1	1	1.0001	0.760023603	1	1													1.0001	0.99475808	1	0.999684229	1.0001	0.789015621	1	0.991836539	1.0001	0.790369754	1	0.991017078	1.0001	1	1	1	1.0001	0.8671	1	1	1.0001	0.8652	1	1	1.0001	0.9993
1.0001	1	1	1	1.0001	1	1	0.648937459	1.0001	0.987103012	1	1													1.0001	0.99475808	1	0.999684229	1.0001	0.980327006	1	0.583531225	1.0001	0.981391755	1	0.991017078	1.0001	1	1	1	1.0001	0.9991	1	0.6396	1.0001	0.9992	1	1	1.0001	0.9993
1.0001	1	1	1	1.0001	1	1	1	1.0001	0.987103012	1	1													1.0001	0.99475808	1	0.999684229	1.0001	0.980327006	1	0.991836539	1.0001	0.981391755	1	0.991017078	1.0001	1	1	1	1.0001	0.9991	1	1	1.0001	0.9992	1	1	1.0001	0.9993
1.0001	1	1	1	1.0001	1	1	1	1.0001	0.987103012	1	1													1.0001	0.99475808	1	0.999684229	1.0001	0.980327006	1	0.991836539	1.0001	0.981391755	1	0.991017078	1.0001	1	1	1	1.0001	0.9991	1	1	1.0001	0.9992	1	1	1.0001	0.9993
0.7334	1	1	1	0.7334	1	1	1	0.7334	0.987103012	1	1													0.7334	0.99475808	1	0.999684229	0.7334	0.980327006	1	0.991836539	0.7334	0.981391755	1	0.991017078	0.7334	1	1	1	0.7334	0.9991	1	1	0.7334	0.9992	1	1	0.7334	0.9993
1.0001	1	1	0.581196396	1.0001	1	1	0.515385222	1.0001	0.987103012	1	0.569967804													1.0001	0.99475808	1	0.636675475	1.0001	0.980327006	1	0.583531225	1.0001	0.981391755	1	0.601014413	1.0001	1	1	0.5985	1.0001	0.9991	1	0.5346	1.0001	0.9992	1	0.5899	1.0001	0.9993
1.0001	0.827996256	1	1	1.0001	0.85511255	1	1	1.0001	0.760023603	1	1													1.0001	0.99475808	1	0.999684229	1.0001	0.789331116	1	0.991836539	1.0001	0.790823636	1	0.991017078	1.0001	0.8515	1	1	1.0001	0.8671	1	1	1.0001	0.8652	1	1	1.0001	0.9993
1.0001	1	1	1	1.0001	1	1	1	1.0001	0.987103012	1	1													1.0001	0.99475808	1	0.999684229	1.0001	0.980327006	1	0.991836539	1.0001	0.981391755	1	0.991017078	1.0001	1	1	1	1.0001	0.9991	1	1	1.0001	0.9992	1	1	1.0001	0.9993
1.0001	1	1	1	1.0001	1	1	1	1.0001	0.987103012	1	1													1.0001	0.99475808	1	0.999684229	1.0001	0.980327006	1	0.991836539	1.0001	0.981391755	1	0.991017078	1.0001	1	1	1	1.0001	0.9991	1	1	1.0001	0.9992	1	1	1.0001	0.9993
1.0001	1	1	1	1.0001	1	1	1	1.0001	0.987103012	1	1													1.0001	0.99475808	1	0.999684229	1.0001	0.980327006	1	0.991836539	1.0001	0.981391755	1	0.991017078	1.0001	1	1	1	1.0001	0.9991	1	1	1.0001	0.9992	1	1	1.0001	0.9993
1.0001	1	1	1	1.0001	1	1	1	1.0001	0.987103012	1	1													1.0001	0.99475808	1	0.999684229	1.0001	0.980327006	1	0.991836539	1.0001	0.981391755	1	0.991017078	1.0001	1	1	1	1.0001	0.9991	1	1	1.0001	0.9992	1	1	1.0001	0.9993
1.0001	1	1	1	1.0001	1	1	0.826232867	1.0001	0.987103012	1	0.79535166													1.0001	0.99475808	1	0.999684229	1.0001	0.980327006	1	0.991836539	1.0001	0.981391755	1	0.991017078	1.0001	1	1	1	1.0001	0.9991	1	0.8354	1.0001	0.9992	1	0.8099	1.0001	0.9993
1.0001	1	1	1	1.0001	1	1	1	1.0001	0.987103012	1	1													1.0001	0.99475808	1	0.999684229	1.0001	0.980327006	1	0.991836539	1.0001	0.981391755	1	0.991017078	1.0001	1	1	1	1.0001	0.9991	1	1	1.0001	0.9992	1	1	1.0001	0.9993
1.0001	1	1	1	1.0001	1	1	1	1.0001	0.987103012	1	0.79535166													1.0001	0.99475808	1	0.999684229	1.0001	0.980327006	1	0.991836539	1.0001	0.981391755	1	0.991017078	1.0001	1	1	1	1.0001	0.9991	1	1	1.0001	0.9992	1	1	1.0001	0.9993
1.0001	0.696793984	1	1	1.0001	0.699534365	1	1	1.0001	0.760023603	1	1													1.0001	0.99475808	1	0.999684229	1.0001	0.680358436	1	0.991836539	1.0001	0.680520518	1	0.991017078	1.0001	0.7385	1	1	1.0001	0.7035	1	1	1.0001	0.7037	1	1	1.0001	0.7478
1.0001	0.696793984	1	1	1.0001	0.699534365	1	1	1.0001	0.760023603	1	1													1.0001	0.99475808	1	0.999684229	1.0001	0.680358436	1	0.991836539	1.0001	0.680520518	1	0.991017078	1.0001	0.7385	1	1	1.0001	0.7035	1	1	1.0001	0.7037	1	1	1.0001	0.7478
1.0001	1	1	1	1.0001	1	1	1	1.0001	0.987103012	1	1													1.0001	0.99475808	1	0.999684229	1.0001	0.980327006	1	0.991836539	1.0001	0.981391755	1	0.991017078	1.0001	1	1	1	1.0001	0.9991	1	1	1.0001	0.9992	1	1	1.0001	0.9993
1.0001	0.696793984	1	1	1.0001	0.271019461	1	1	1.0001	0.321320286	1	1													1.0001	0.288380808	1	0.999684229	1.0001	0.700979862	1	0.991836539	1.0001	0.27040208	1	0.991017078	1.0001	0.2625	1	1	1.0001	0.8671	1	1	1.0001	0.2827	1	1	1.0001	0.2865
1.0001	1	1	1	1.0001	1	1	0.515385222	1.0001	0.987103012	1	0.569967804													1.0001	0.99475808	1	0.999684229	1.0001	0.980327006	1	0.674437434	1.0001	0.981391755	1	0.675741044	1.0001	1	1	1	1.0001	0.9991	1	1	1.0001	0.9992	1	0.5899	1.0001	0.9993
1.0001	1	1	1	1.0001	0.85511255	1	0.826232867	1.0001	0.760023603	1	1													1.0001	0.99475808	1	0.999684229	1.0001	0.980327006	1	0.991836539	1.0001	0.981391755	1	0.991017078	1.0001	1	1	1	1.0001	0.8671	1	0.8354	1.0001	0.8652	1	1	1.0001	0.9993
1.0001	1	1	1	1.0001	1	1	1	1.0001	0.987103012	1	1													1.0001	0.99475808	1	0.999684229	1.0001	0.980327006	1	0.991836539	1.0001	0.981391755	1	0.991017078	1.0001	1	1	1	1.0001	0.9991	1	1	1.0001	0.9992	1	1	1.0001	0.9993
1.0001	1	1	1	1.0001	1	1	1	1.0001	0.987103012	1	1													1.0001	0.99475808	1	0.999684229	1.0001	0.980327006	1	0.991836539	1.0001	0.981391755	1	0.991017078	1.0001	1	1	1	1.0001	0.9991	1	1	1.0001	0.8652	1	1	1.0001	0.9993
1.0001	1	1	1	1.0001	0.85511255	1	0.826232867	1.0001	0.760023603	1	0.79535166													1.0001	0.99475808	1	0.999684229	1.0001	0.713905455	1	0.726671098	1.0001	0.715596597	1	0.727940506	1.0001	1	1	1	1.0001	0.8671	1	0.8354	1.0001	0.8652	1	0.5899	1.0001	0.9993
1.0001	1	1	1	1.0001	1	1	1	1.0001	0.987103012	1	1													1.0001	0.99475808	1	0.999684229	1.0001	0.980327006	1	0.991836539	1.0001	0.981391755	1	0.991017078	1.0001	1	1	1	1.0001	0.9991	1	1	1.0001	0.9992	1	1	1.0001	0.9993
1.0001	1	1	1	1.0001	1	1	1	1.0001	0.987103012	1	1													1.0001	0.99475808	1	0.999684229	1.0001	0.980327006	1	0.991836539	1.0001	0.981391755	1	0.991017078	1.0001	1	1	1	1.0001	0.9991	1	1	1.0001	0.9992	1	1	1.0001	0.9993
1.0001	1	1	1	1.0001	1	1	1	1.0001	0.987103012	1	0.79535166													1.0001	0.99475808	1	0.999684229	1.0001	0.980327006	1	0.991836539	1.0001	0.981391755	1	0.991017078	1.0001	1	1	1	1.0001	0.9991	1	1	1.0001	0.9992	1	1	1.0001	0.9993
1.0001	0.696793984	1	0.41746654	1.0001	0.699534365	1	0.515385222	1.0001	0.760023603	1	0.569967804													1.0001	0.99475808	1	0.484753262	1.0001	0.680358436	1	0.427565533	1.0001	0.680520518	1	0.430730964	1.0001	0.7385	1	0.4189	1.0001	0.7035	1	0.3795	1.0001	0.7037	1	0.3618	1.0001	0.7478
0.7334	1	1	1	0.7334	0.85511255	1	1	0.7334	0.987103012	1	1													0.7334	0.99475808	1	0.999684229	0.7334	0.980327006	1	0.991836539	0.7334	0.981391755	1	0.991017078	0.7334	1	1	1	0.7334	0.8671	1	1	0.7334	0.8652	1	1	0.7334	0.9993
1.0001	1	1	1	1.0001	0.85511255	1	1	1.0001	0.987103012	1	1													1.0001	0.99475808	1	0.999684229	1.0001	0.980327006	1	0.991836539	1.0001	0.981391755	1	0.991017078	1.0001	1	1	1	1.0001	0.8671	1	1	1.0001	0.8652	1	1	1.0001	0.9993
1.0001	1	1	0.41746654	1.0001	1	1	0.515385222	1.0001	0.987103012	1	0.111825093													1.0001	0.99475808	1	0.222555193	1.0001	0.980327006	1	0.323468209	1.0001	0.981391755	1	0.108730113	1.0001	1	1	0.1414	1.0001	0.9991	1	0.1313	1.0001	0.9992	1	0.1313	1.0001	0.9993
1.0001	1	1	1	1.0001	1	1	1	1.0001	0.987103012	1	1													1.0001	0.99475808	1	0.999684229	1.0001	0.980327006	1	0.991836539	1.0001	0.981391755	1	0.991017078	1.0001	1	1	1	1.0001	0.9991	1	1	1.0001	0.9992	1	1	1.0001	0.9993
1.0001	1	1	1	1.0001	1	1	1	1.0001	0.987103012	1	1													1.0001	0.99475808	1	0.999684229	1.0001	0.980327006	1	0.991836539	1.0001	0.981391755	1	0.991017078	1.0001	1	1	1	1.0001	0.9991	1	1	1.0001	0.9992	1	1	1.0001	0.9993
1.0001	0.827996256	1	1	1.0001	0.85511255	1	1	1.0001	0.760023603	1	1													1.0001	0.99475808	1	0.999684229	1.0001	0.758319604	1	0.991836539	1.0001	0.759750005	1	0.991017078	1.0001	0.7385	1	1	1.0001	0.7035	1	1	1.0001	0.7037	1	1	1.0001	0.9993
1.0001	1	1	0.581196396	1.0001	1	1	0.648937459	1.0001	0.987103012	1	0.569967804													1.0001	0.99475808	1	0.999684229	1.0001	0.980327006	1	0.583531225	1.0001	0.981391755	1	0.583304352	1.0001	1	1	0.5985	1.0001	0.9991	1	0.6396	1.0001	0.9992	1	0.5899	1.0001	0.9993
1.0001	1	1	0.581196396	1.0001	1	1	0.648937459	1.0001	0.987103012	1	0.569967804													1.0001	0.99475808	1	0.999684229	1.0001	0.980327006	1	0.679627403	1.0001	0.981391755	1	0.681990787	1.0001	1	1	0.5985	1.0001	0.9991	1	0.6396	1.0001	0.9992	1	0.5899	1.0001	0.9993
1.0001	1	1	1	1.0001	1	1	1	1.0001	0.987103012	1	1													1.0001	0.99475808	1	0.999684229	1.0001	0.980327006	1	0.991836539	1.0001	0.981391755	1	0.991017078	1.0001	1	1	1	1.0001	0.9991	1	1	1.0001	0.9992	1	1	1.0001	0.9993
1.0001	1	1	1	1.0001	0.85511255	1	1	1.0001	0.987103012	1	1													1.0001	0.99475808	1	0.999684229	1.0001	0.980327006	1	0.991836539	1.0001	0.981391755	1	0.991017078	1.0001	1	1	1	1.0001	0.8671	1	1	1.0001	0.8652	1	1	1.0001	0.9993
1.0001	1	1	0.581196396	1.0001	1	1	0.515385222	1.0001	0.987103012	1	0.569967804													1.0001	0.99475808	1	0.999684229	1.0001	0.980327006	1	0.991836539	1.0001	0.981391755	1	0.991017078	1.0001	1	1	0.2626	1.0001	0.9991	1	0.2424	1.0001	0.9992	1	0.2423	1.0001	0.9993
1.0001	1	1	1	1.0001	1	1	1	1.0001	0.987103012	1	1													1.0001	0.99475808	1	0.999684229	1.0001	0.980327006	1	0.991836539	1.0001	0.981391755	1	0.991017078	1.0001	1	1	1	1.0001	0.9991	1	1	1.0001	0.9992	1	1	1.0001	0.9993
1.0001	1	1	1	1.0001	1	1	1	1.0001	0.987103012	1	1													1.0001	0.99475808	1	0.999684229	1.0001	0.980327006	1	0.991836539	1.0001	0.981391755	1	0.991017078	1.0001	1	1	1	1.0001	0.9991	1	1	1.0001	0.9992	1	1	1.0001	0.9993
1.0001	0.827996256	1	1	1.0001	0.85511255	1	1	1.0001	0.760023603	1	1													1.0001	0.99475808	1	0.999684229	1.0001	0.812179406	1	0.991836539	1.0001	0.813683818	1	0.991017078	1.0001	0.8515	1	1	1.0001	0.8671	1	1	1.0001	0.8652	1	1	1.0001	0.9993
1.0001	1	1	1	1.0001	1	1	1	1.0001	0.987103012	1	1													1.0001	0.99475808	1	0.999684229	1.0001	0.980327006	1	0.991836539	1.0001	0.981391755	1	0.991017078	1.0001	1	1	1	1.0001	0.9991	1	0.8354	1.0001	0.9992	1	1	1.0001	0.9993
1.0001	1	1	0.581196396	1.0001	1	1	0.227200813	1.0001	0.987103012	1	0.246147896													1.0001	0.99475808	1	0.528008623	1.0001	0.980327006	1	0.570377777	1.0001	0.981391755	1	0.255395799	1.0001	1	1	1	1.0001	0.9991	1	1	1.0001	0.9992	1	0.3618	1.0001	0.9993
1.0001	1	1	1	1.0001	1	1	1	1.0001	0.987103012	1	1													1.0001	0.99475808	1	0.999684229	1.0001	0.980327006	1	0.991836539	1.0001	0.981391755	1	0.991017078	1.0001	1	1	1	1.0001	0.9991	1	1	1.0001	0.9992	1	1	1.0001	0.9993
1.0001	1	0.9333	1	1.0001	1	0.9333	1	1.0001	0.987103012	0.9333	1													1.0001	0.99475808	0.9333	0.999684229	1.0001	0.980327006	0.9333	0.991836539	1.0001	0.981391755	0.9333	0.991017078	1.0001	1	0.9333	1	1.0001	0.9991	0.9333	1	1.0001	0.9992	0.9333	1	1.0001	0.9993
1.0001	0.385942804	1	1	1.0001	0.456858748	1	0.334541429	1.0001	0.321320286	1	0.79535166													1.0001	0.288380808	1	0.999684229	1.0001	0.269809742	1	0.607453451	1.0001	0.27040208	1	0.731995157	1.0001	0.3985	1	0.7544	1.0001	0.3688	1	0.6396	1.0001	0.3693	1	0.8099	1.0001	0.2865
1.0001	1	1	1	1.0001	1	1	1	1.0001	0.987103012	1	1													1.0001	0.99475808	1	0.999684229	1.0001	0.980327006	1	0.991836539	1.0001	0.981391755	1	0.991017078	1.0001	1	1	1	1.0001	0.9991	1	1	1.0001	0.9992	1	1	1.0001	0.9993
1.0001	1	1	1	1.0001	1	1	1	1.0001	0.987103012	1	1													1.0001	0.99475808	1	0.999684229	1.0001	0.980327006	1	0.991836539	1.0001	0.981391755	1	0.991017078	1.0001	1	1	1	1.0001	0.9991	1	1	1.0001	0.9992	1	1	1.0001	0.9993
1.0001	1	1	1	1.0001	1	1	1	1.0001	0.987103012	1	1													1.0001	0.99475808	1	0.999684229	1.0001	0.980327006	1	0.991836539	1.0001	0.981391755	1	0.991017078	1.0001	1	1	1	1.0001	0.9991	1	1	1.0001	0.9992	1	1	1.0001	0.9993
1.0001	1	1	1	1.0001	0.456858748	1	1	1.0001	0.987103012	1	1													1.0001	0.99475808	1	0.999684229	1.0001	0.980327006	1	0.991836539	1.0001	0.981391755	1	0.991017078	1.0001	1	1	1	1.0001	0.8671	1	1	1.0001	0.8652	1	1	1.0001	0.9993
1.0001	0.827996256	1	1	1.0001	0.85511255	1	1	1.0001	0.760023603	1	1													1.0001	0.99475808	1	0.999684229	1.0001	0.780126495	1	0.991836539	1.0001	0.781616544	1	0.991017078	1.0001	0.8515	1	1	1.0001	0.8671	1	1	1.0001	0.8652	1	1	1.0001	0.9993
1.0001	1	0.7333	0.827879961	1.0001	1	0.7333	0.648937459	1.0001	0.987103012	0.7333	0.569967804													1.0001	0.99475808	0.7333	0.999684229	1.0001	0.980327006	0.7333	0.583531225	1.0001	0.981391755	0.7333	0.69869059	1.0001	1	0.7333	0.7544	1.0001	0.9991	0.7333	0.6396	1.0001	0.9992	0.7333	0.5899	1.0001	0.9993
1.0001	1	1	1	1.0001	1	1	1	1.0001	0.987103012	1	1													1.0001	0.99475808	1	0.999684229	1.0001	0.980327006	1	0.991836539	1.0001	0.981391755	1	0.991017078	1.0001	1	1	1	1.0001	0.9991	1	1	1.0001	0.9992	1	1	1.0001	0.9993
1.0001	0.696793984	1	1	1.0001	0.699534365	1	1	1.0001	0.760023603	1	1													1.0001	0.99475808	1	0.999684229	1.0001	0.680358436	1	0.991836539	1.0001	0.680520518	1	0.991017078	1.0001	0.7385	1	1	1.0001	0.7035	1	1	1.0001	0.7037	1	1	1.0001	0.7478
1.0001	0.827996256	0.9333	0.581196396	1.0001	0.85511255	0.9333	0.515385222	1.0001	0.760023603	0.9333	1													1.0001	0.99475808	0.9333	0.999684229	1.0001	0.790366866	0.9333	0.991836539	1.0001	0.79186334	0.9333	0.991017078	1.0001	0.8515	0.9333	0.7544	1.0001	0.8671	0.9333	1	1.0001	0.8652	0.9333	1	1.0001	0.9993
1.0001	1	1	1	1.0001	1	1	1	1.0001	0.987103012	1	1													1.0001	0.99475808	1	0.999684229	1.0001	0.980327006	1	0.991836539	1.0001	0.981391755	1	0.991017078	1.0001	1	1	1	1.0001	0.9991	1	1	1.0001	0.9992	1	1	1.0001	0.9993
1.0001	1	1	1	1.0001	1	1	1	1.0001	0.987103012	1	1													1.0001	0.99475808	1	0.999684229	1.0001	0.980327006	1	0.991836539	1.0001	0.981391755	1	0.991017078	1.0001	1	1	1	1.0001	0.9991	1	1	1.0001	0.9992	1	1	1.0001	0.9993
1.0001	1	1	1	1.0001	1	1	1	1.0001	0.987103012	1	1													1.0001	0.99475808	1	0.999684229	1.0001	0.980327006	1	0.991836539	1.0001	0.981391755	1	0.991017078	1.0001	1	1	1	1.0001	0.9991	1	1	1.0001	0.9992	1	1	1.0001	0.9993
0.7334	0.827996256	1	1	0.7334	0.699534365	1	1	0.7334	0.760023603	1	1													0.7334	0.99475808	1	0.999684229	0.7334	0.680358436	1	0.991836539	0.7334	0.680520518	1	0.991017078	0.7334	0.7385	1	1	0.7334	0.7035	1	1	0.7334	0.7037	1	1	0.7334	0.7478
1.0001	1	0.9333	0.581196396	1.0001	0.85511255	0.9333	0.515385222	1.0001	0.987103012	0.9333	0.569967804													1.0001	0.99475808	0.9333	0.999684229	1.0001	0.980327006	0.9333	0.991836539	1.0001	0.981391755	0.9333	0.991017078	1.0001	1	0.9333	0.5985	1.0001	0.8671	0.9333	1	1.0001	0.8652	0.9333	1	1.0001	0.9993
1.0001	1	0.9333	1	1.0001	1	0.9333	0.826232867	1.0001	0.987103012	0.9333	0.79535166													1.0001	0.99475808	0.9333	0.999684229	1.0001	0.980327006	0.9333	0.764367257	1.0001	0.981391755	0.9333	0.991017078	1.0001	1	0.9333	0.7544	1.0001	0.9991	0.9333	0.8354	1.0001	0.9992	0.9333	1	1.0001	0.9993
1.0001	1	0.9333	1	1.0001	1	0.9333	1	1.0001	0.987103012	0.9333	1													1.0001	0.99475808	0.9333	0.999684229	1.0001	0.980327006	0.9333	0.991836539	1.0001	0.981391755	0.9333	0.991017078	1.0001	1	0.9333	1	1.0001	0.9991	0.9333	1	1.0001	0.9992	0.9333	1	1.0001	0.9993
1.0001	1	1	0.827879961	1.0001	0.85511255	1	0.826232867	1.0001	0.760023603	1	0.79535166													1.0001	0.99475808	1	0.999684229	1.0001	0.776509449	1	0.774726955	1.0001	0.777805273	1	0.777476779	1.0001	1	1	0.7544	1.0001	0.8671	1	0.8354	1.0001	0.8652	1	0.8099	1.0001	0.9993
0.7334	1	1	1	0.7334	0.85511255	1	1	0.7334	0.760023603	1	0.79535166													0.7334	0.99475808	1	0.999684229	0.7334	0.804396033	1	0.991836539	0.7334	0.805827564	1	0.991017078	0.7334	1	1	1	0.7334	0.8671	1	1	0.7334	0.8652	1	1	0.7334	0.9993
0.7334	1	1	1	0.7334	0.85511255	1	1	0.7334	0.760023603	1	1													0.7334	0.99475808	1	0.999684229	0.7334	0.980327006	1	0.991836539	0.7334	0.981391755	1	0.991017078	0.7334	1	1	1	0.7334	0.8671	1	1	0.7334	0.8652	1	1	0.7334	0.9993
1.0001	1	1	1	1.0001	0.85511255	1	1	1.0001	0.987103012	1	1													1.0001	0.99475808	1	0.999684229	1.0001	0.980327006	1	0.991836539	1.0001	0.981391755	1	0.991017078	1.0001	1	1	1	1.0001	0.8671	1	1	1.0001	0.8652	1	1	1.0001	0.9993
0.7334	1	1	1	0.7334	0.85511255	1	1	0.7334	0.760023603	1	1													0.7334	0.99475808	1	0.999684229	0.7334	0.980327006	1	0.991836539	0.7334	0.981391755	1	0.991017078	0.7334	1	1	1	0.7334	0.8671	1	1	0.7334	0.8652	1	1	0.7334	0.9993
1.0001	1	1	0.581196396	1.0001	1	1	0.515385222	1.0001	0.987103012	1	0.246147896													1.0001	0.99475808	1	0.520200831	1.0001	0.980327006	1	0.480553203	1.0001	0.981391755	1	0.483103332	1.0001	1	1	0.2626	1.0001	0.9991	1	0.2424	1.0001	0.9992	1	0.2423	1.0001	0.9993
1.0001	1	1	1	1.0001	1	1	1	1.0001	0.987103012	1	1													1.0001	0.99475808	1	0.999684229	1.0001	0.980327006	1	0.991836539	1.0001	0.981391755	1	0.991017078	1.0001	1	1	1	1.0001	0.9991	1	1	1.0001	0.9992	1	1	1.0001	0.9993
1.0001	1	1	1	1.0001	1	1	1	1.0001	0.987103012	1	1													1.0001	0.99475808	1	0.999684229	1.0001	0.980327006	1	0.991836539	1.0001	0.981391755	1	0.991017078	1.0001	1	1	1	1.0001	0.9991	1	1	1.0001	0.9992	1	1	1.0001	0.9993
1.0001	1	1	1	1.0001	0.85511255	1	1	1.0001	0.987103012	1	1													1.0001	0.99475808	1	0.999684229	1.0001	0.980327006	1	0.991836539	1.0001	0.981391755	1	0.991017078	1.0001	1	1	1	1.0001	0.8671	1	1	1.0001	0.8652	1	1	1.0001	0.9993
0.3334	0.275772709	1	1	0.3334	0.271019461	1	1	0.3334	0.321320286	1	1													0.3334	0.288380808	1	0.999684229	0.3334	0.269809742	1	0.991836539	0.3334	0.27040208	1	0.991017078	0.3334	0.3216	1	1	0.3334	0.2829	1	1	0.3334	0.2827	1	1	0.3334	0.2865
0.3334	0.275772709	1	1	0.3334	0.271019461	1	0.826232867	0.3334	0.223048928	1	0.79535166													0.3334	0.288380808	1	0.999684229	0.3334	0.269809742	1	0.710107001	0.3334	0.27040208	1	0.713619194	0.3334	0.2625	1	1	0.3334	0.2324	1	0.6396	0.3334	0.2316	1	0.5899	0.3334	0.2865
0.3334	0.275772709	1	1	0.3334	0.271019461	1	1	0.3334	0.223048928	1	1													0.3334	0.288380808	1	0.999684229	0.3334	0.269809742	1	0.991836539	0.3334	0.27040208	1	0.991017078	0.3334	0.2625	1	1	0.3334	0.2324	1	1	0.3334	0.2827	1	1	0.3334	0.2865
0.3334	0.275772709	1	0.827879961	0.3334	0.271019461	1	0.826232867	0.3334	0.223048928	1	0.79535166													0.3334	0.288380808	1	0.999684229	0.3334	0.269809742	1	0.774115125	0.3334	0.27040208	1	0.776507897	0.3334	0.2625	1	0.7544	0.3334	0.2829	1	0.8354	0.3334	0.2827	1	0.8099	0.3334	0.2865
0.3334	0.385942804	0.4	1	0.3334	0.456858748	0.4	1	0.3334	0.321320286	0.4	0.79535166													0.3334	0.288380808	0.4	0.999684229	0.3334	0.269809742	0.4	0.991836539	0.3334	0.27040208	0.4	0.678971121	0.3334	0.3985	0.4	1	0.3334	0.3688	0.4	1	0.3334	0.3693	0.4	0.5899	0.3334	0.2865
0.3334	0.385942804	1	1	0.3334	0.456858748	1	0.826232867	0.3334	0.321320286	1	1													0.3334	0.288380808	1	0.999684229	0.3334	0.507698618	1	0.745960057	0.3334	0.508692312	1	0.748625512	0.3334	0.3985	1	1	0.3334	0.3688	1	0.8354	0.3334	0.3693	1	0.8099	0.3334	0.2865
0.3334	0.385942804	1	1	0.3334	0.271019461	1	0.515385222	0.3334	0.321320286	1	1													0.3334	0.288380808	1	0.999684229	0.3334	0.269809742	1	0.991836539	0.3334	0.27040208	1	0.73768586	0.3334	0.3216	1	0.7544	0.3334	0.3688	1	1	0.3334	0.2827	1	0.8099	0.3334	0.2865
0.3334	0.275772709	1	1	0.3334	0.172507939	1	1	0.3334	0.223048928	1	1													0.3334	0.288380808	1	0.999684229	0.3334	0.269809742	1	0.991836539	0.3334	0.27040208	1	0.991017078	0.3334	0.2625	1	1	0.3334	0.2324	1	1	0.3334	0.2316	1	1	0.3334	0.2865
0.3334	0.696793984	1	1	0.3334	0.271019461	1	1	0.3334	0.321320286	1	1													0.3334	0.288380808	1	0.999684229	0.3334	0.269809742	1	0.991836539	0.3334	0.27040208	1	0.991017078	0.3334	0.3985	1	1	0.3334	0.3688	1	1	0.3334	0.3693	1	1	0.3334	0.2865
0.3334	0.385942804	1	1	0.3334	0.456858748	1	1	0.3334	0.321320286	1	1													0.3334	0.288380808	1	0.999684229	0.3334	0.269809742	1	0.991836539	0.3334	0.27040208	1	0.991017078	0.3334	0.3985	1	1	0.3334	0.3688	1	1	0.3334	0.3693	1	1	0.3334	0.2865
0.3334	0.275772709	1	1	0.3334	0.271019461	1	0.826232867	0.3334	0.321320286	1	0.79535166													0.3334	0.288380808	1	0.999684229	0.3334	0.269809742	1	0.991836539	0.3334	0.27040208	1	0.991017078	0.3334	0.2625	1	1	0.3334	0.2829	1	0.8354	0.3334	0.2827	1	0.8099	0.3334	0.2865
0.3334	0.275772709	1	0.581196396	0.3334	0.271019461	1	0.515385222	0.3334	0.321320286	1	0.569967804													0.3334	0.288380808	1	0.999684229	0.3334	0.269809742	1	0.991836539	0.3334	0.27040208	1	0.991017078	0.3334	0.2625	1	1	0.3334	0.2829	1	1	0.3334	0.2827	1	1	0.3334	0.2865
0.3334	0.275772709	1	1	0.3334	0.271019461	1	1	0.3334	0.321320286	1	1													0.3334	0.288380808	1	0.999684229	0.3334	0.269809742	1	0.991836539	0.3334	0.27040208	1	0.991017078	0.3334	0.2625	1	1	0.3334	0.2829	1	1	0.3334	0.2827	1	1	0.3334	0.2865
0.3334	0.275772709	1	1	0.3334	0.271019461	1	0.826232867	0.3334	0.321320286	1	1													0.3334	0.288380808	1	0.999684229	0.3334	0.269809742	1	0.991836539	0.3334	0.27040208	1	0.991017078	0.3334	0.3216	1	1	0.3334	0.2829	1	0.8354	0.3334	0.2827	1	0.8099	0.3334	0.2865
0.3334	0.275772709	1	1	0.3334	0.271019461	1	1	0.3334	0.223048928	1	1													0.3334	0.288380808	1	0.999684229	0.3334	0.269809742	1	0.991836539	0.3334	0.27040208	1	0.991017078	0.3334	0.2625	1	1	0.3334	0.2829	1	1	0.3334	0.2827	1	1	0.3334	0.2865
0.3334	0.385942804	1	1	0.3334	0.456858748	1	1	0.3334	0.321320286	1	1													0.3334	0.288380808	1	0.999684229	0.3334	0.269809742	1	0.991836539	0.3334	0.27040208	1	0.991017078	0.3334	0.3985	1	1	0.3334	0.3688	1	1	0.3334	0.3693	1	1	0.3334	0.2865
0.3334	0.275772709	1	1	0.3334	0.271019461	1	1	0.3334	0.321320286	1	1													0.3334	0.288380808	1	0.999684229	0.3334	0.269809742	1	0.991836539	0.3334	0.27040208	1	0.991017078	0.3334	0.2625	1	1	0.3334	0.2829	1	1	0.3334	0.2827	1	1	0.3334	0.2865
0.3334	0.275772709	1	1	0.3334	0.271019461	1	1	0.3334	0.321320286	1	1													0.3334	0.288380808	1	0.999684229	0.3334	0.269809742	1	0.991836539	0.3334	0.27040208	1	0.991017078	0.3334	0.2625	1	1	0.3334	0.2829	1	1	0.3334	0.2827	1	1	0.3334	0.2865
0.3334	0.275772709	1	1	0.3334	0.271019461	1	1	0.3334	0.223048928	1	1													0.3334	0.288380808	1	0.999684229	0.3334	0.269809742	1	0.991836539	0.3334	0.27040208	1	0.991017078	0.3334	0.2625	1	1	0.3334	0.2324	1	1	0.3334	0.2316	1	1	0.3334	0.2865
0.3334	0.385942804	1	1	0.3334	0.271019461	1	0.826232867	0.3334	0.321320286	1	1													0.3334	0.288380808	1	0.999684229	0.3334	0.269809742	1	0.779440618	0.3334	0.27040208	1	0.991017078	0.3334	0.3216	1	1	0.3334	0.2829	1	0.8354	0.3334	0.2827	1	1	0.3334	0.2865
0.3334	0.385942804	1	1	0.3334	0.456858748	1	1	0.3334	0.321320286	1	1													0.3334	0.288380808	1	0.999684229	0.3334	0.269809742	1	0.991836539	0.3334	0.27040208	1	0.991017078	0.3334	0.3985	1	1	0.3334	0.3688	1	1	0.3334	0.3693	1	1	0.3334	0.2865
0.3334	0.385942804	1	1	0.3334	0.456858748	1	0.648937459	0.3334	0.321320286	1	0.79535166													0.3334	0.288380808	1	0.999684229	0.3334	0.269809742	1	0.583531225	0.3334	0.27040208	1	0.991017078	0.3334	0.3985	1	1	0.3334	0.3688	1	0.6396	0.3334	0.3693	1	1	0.3334	0.2865
0.3334	0.275772709	0.9333	1	0.3334	0.271019461	0.9333	1	0.3334	0.223048928	0.9333	1													0.3334	0.288380808	0.9333	0.999684229	0.3334	0.269809742	0.9333	0.991836539	0.3334	0.27040208	0.9333	0.991017078	0.3334	0.2625	0.9333	1	0.3334	0.2324	0.9333	0.8354	0.3334	0.2316	0.9333	1	0.3334	0.2865
0.3334	0.275772709	1	1	0.3334	0.271019461	1	1	0.3334	0.223048928	1	0.79535166													0.3334	0.288380808	1	0.999684229	0.3334	0.269809742	1	0.991836539	0.3334	0.27040208	1	0.750749862	0.3334	0.2625	1	1	0.3334	0.2829	1	1	0.3334	0.2827	1	0.8099	0.3334	0.2865
0.3334	0.275772709	0.9333	0.827879961	0.3334	0.271019461	0.9333	0.826232867	0.3334	0.321320286	0.9333	0.79535166													0.3334	0.288380808	0.9333	0.999684229	0.3334	0.269809742	0.9333	0.781290675	0.3334	0.27040208	0.9333	0.783695511	0.3334	0.2625	0.9333	0.7544	0.3334	0.2829	0.9333	0.8354	0.3334	0.2827	0.9333	0.8099	0.3334	0.2865
0.3334	0.275772709	0.9333	1	0.3334	0.271019461	0.9333	1	0.3334	0.223048928	0.9333	1													0.3334	0.288380808	0.9333	0.999684229	0.3334	0.269809742	0.9333	0.991836539	0.3334	0.27040208	0.9333	0.991017078	0.3334	0.2625	0.9333	1	0.3334	0.2829	0.9333	1	0.3334	0.2827	0.9333	1	0.3334	0.2865
0.3334	0.275772709	0.9333	1	0.3334	0.271019461	0.9333	0.826232867	0.3334	0.223048928	0.9333	1													0.3334	0.288380808	0.9333	0.999684229	0.3334	0.269809742	0.9333	0.991836539	0.3334	0.27040208	0.9333	0.991017078	0.3334	0.2625	0.9333	1	0.3334	0.2324	0.9333	0.8354	0.3334	0.2316	0.9333	0.8099	0.3334	0.2865
0.3334	0.275772709	1	0.581196396	0.3334	0.271019461	1	0.515385222	0.3334	0.321320286	1	0.569967804													0.3334	0.288380808	1	0.999684229	0.3334	0.269809742	1	0.991836539	0.3334	0.27040208	1	0.991017078	0.3334	0.2625	1	0.2626	0.3334	0.2829	1	1	0.3334	0.2827	1	1	0.3334	0.2865
0.0667	0.175541591	0.9333	1	0.0667	0.172507939	0.9333	1	0.0667	0.223048928	0.9333	1													0.0667	0.288380808	0.9333	0.999684229	0.0667	0.269809742	0.9333	0.991836539	0.0667	0.128825679	0.9333	0.991017078	0.0667	0.1605	0.9333	1	0.0667	0.1406	0.9333	1	0.0667	0.1371	0.9333	1	0.0667	0.2865
0.0667	0.275772709	0.9333	0.827879961	0.0667	0.172507939	0.9333	0.826232867	0.0667	0.223048928	0.9333	0.79535166													0.0667	0.288380808	0.9333	0.999684229	0.0667	0.269809742	0.9333	0.991836539	0.0667	0.27040208	0.9333	0.991017078	0.0667	0.1605	0.9333	1	0.0667	0.1406	0.9333	0.8354	0.0667	0.1371	0.9333	0.8099	0.0667	0.2865
0.3334	0.275772709	1	1	0.3334	0.271019461	1	1	0.3334	0.223048928	1	1													0.3334	0.288380808	1	0.999684229	0.3334	0.269809742	1	0.991836539	0.3334	0.27040208	1	0.991017078	0.3334	0.2625	1	1	0.3334	0.2324	1	1	0.3334	0.2316	1	1	0.3334	0.2865
0.3334	0.275772709	0.9333	0.581196396	0.3334	0.271019461	0.9333	0.515385222	0.3334	0.223048928	0.9333	0.569967804													0.3334	0.288380808	0.9333	0.999684229	0.3334	0.269809742	0.9333	0.991836539	0.3334	0.27040208	0.9333	0.991017078	0.3334	0.2625	0.9333	0.7544	0.3334	0.2829	0.9333	1	0.3334	0.2827	0.9333	1	0.3334	0.2865
0.3334	0.275772709	1	1	0.3334	0.271019461	1	1	0.3334	0.321320286	1	1													0.3334	0.288380808	1	0.999684229	0.3334	0.269809742	1	0.991836539	0.3334	0.27040208	1	0.991017078	0.3334	0.2625	1	1	0.3334	0.2324	1	1	0.3334	0.2827	1	1	0.3334	0.2865
0.3334	0.385942804	1	1	0.3334	0.456858748	1	1	0.3334	0.321320286	1	1													0.3334	0.288380808	1	0.999684229	0.3334	0.269809742	1	0.991836539	0.3334	0.27040208	1	0.991017078	0.3334	0.2625	1	1	0.3334	0.2829	1	1	0.3334	0.2827	1	1	0.3334	0.2865
0.3334	0.385942804	1	1	0.3334	0.271019461	1	1	0.3334	0.321320286	1	1													0.3334	0.288380808	1	0.999684229	0.3334	0.269809742	1	0.991836539	0.3334	0.27040208	1	0.991017078	0.3334	0.3985	1	1	0.3334	0.3688	1	1	0.3334	0.3693	1	1	0.3334	0.2865
0.3334	0.275772709	1	1	0.3334	0.271019461	1	1	0.3334	0.321320286	1	1													0.3334	0.288380808	1	0.999684229	0.3334	0.269809742	1	0.991836539	0.3334	0.27040208	1	0.991017078	0.3334	0.2625	1	1	0.3334	0.2829	1	1	0.3334	0.2827	1	1	0.3334	0.2865
0.3334	0.275772709	1	1	0.3334	0.271019461	1	1	0.3334	0.223048928	1	1													0.3334	0.288380808	1	0.999684229	0.3334	0.269809742	1	0.991836539	0.3334	0.27040208	1	0.991017078	0.3334	0.2625	1	1	0.3334	0.2324	1	1	0.3334	0.2316	1	1	0.3334	0.2865
0.3334	0.275772709	1	1	0.3334	0.271019461	1	1	0.3334	0.321320286	1	1													0.3334	0.288380808	1	0.999684229	0.3334	0.269809742	1	0.991836539	0.3334	0.27040208	1	0.991017078	0.3334	0.2625	1	1	0.3334	0.2829	1	1	0.3334	0.2827	1	1	0.3334	0.2865
0.3334	0.385942804	1	1	0.3334	0.456858748	1	1	0.3334	0.321320286	1	1													0.3334	0.288380808	1	0.999684229	0.3334	0.269809742	1	0.991836539	0.3334	0.27040208	1	0.991017078	0.3334	0.3985	1	1	0.3334	0.3688	1	1	0.3334	0.3693	1	1	0.3334	0.2865
0.3334	1	1	1	0.3334	1	1	1	0.3334	0.987103012	1	1													0.3334	0.99475808	1	0.999684229	0.3334	0.980327006	1	0.991836539	0.3334	0.981391755	1	0.991017078	0.3334	1	1	1	0.3334	0.9991	1	1	0.3334	0.9992	1	1	0.3334	0.9993
0.3334	0.275772709	1	1	0.3334	0.271019461	1	1	0.3334	0.223048928	1	1													0.3334	0.288380808	1	0.999684229	0.3334	0.269809742	1	0.991836539	0.3334	0.27040208	1	0.991017078	0.3334	0.2625	1	1	0.3334	0.2324	1	1	0.3334	0.2316	1	1	0.3334	0.2865
0.3334	0.275772709	1	1	0.3334	0.271019461	1	1	0.3334	0.321320286	1	1													0.3334	0.288380808	1	0.999684229	0.3334	0.269809742	1	0.991836539	0.3334	0.27040208	1	0.991017078	0.3334	0.2625	1	1	0.3334	0.2829	1	1	0.3334	0.2827	1	1	0.3334	0.2865
0.3334	0.275772709	1	1	0.3334	0.271019461	1	1	0.3334	0.321320286	1	1													0.3334	0.288380808	1	0.999684229	0.3334	0.269809742	1	0.991836539	0.3334	0.27040208	1	0.991017078	0.3334	0.2625	1	1	0.3334	0.2829	1	1	0.3334	0.2827	1	1	0.3334	0.2865
0.3334	0.175541591	1	1	0.3334	0.172507939	1	0.826232867	0.3334	0.223048928	1	0.79535166													0.3334	0.288380808	1	0.999684229	0.3334	0.110551478	1	0.757203449	0.3334	0.128825679	1	0.759359847	0.3334	0.1605	1	0.7544	0.3334	0.1406	1	0.8354	0.3334	0.1371	1	0.8099	0.3334	0.2865
0.3334	0.275772709	0.8667	1	0.3334	0.271019461	0.8667	1	0.3334	0.321320286	0.8667	1													0.3334	0.288380808	0.8667	0.999684229	0.3334	0.269809742	0.8667	0.991836539	0.3334	0.27040208	0.8667	0.991017078	0.3334	0.3216	0.8667	1	0.3334	0.2829	0.8667	1	0.3334	0.2827	0.8667	1	0.3334	0.2865
0.3334	0.385942804	1	1	0.3334	0.271019461	1	1	0.3334	0.321320286	1	1													0.3334	0.288380808	1	0.999684229	0.3334	0.269809742	1	0.991836539	0.3334	0.27040208	1	0.991017078	0.3334	0.3216	1	1	0.3334	0.2829	1	1	0.3334	0.2827	1	1	0.3334	0.2865
0.3334	0.275772709	1	1	0.3334	0.271019461	1	1	0.3334	0.321320286	1	1													0.3334	0.288380808	1	0.999684229	0.3334	0.269809742	1	0.991836539	0.3334	0.27040208	1	0.991017078	0.3334	0.2625	1	1	0.3334	0.2829	1	1	0.3334	0.2827	1	1	0.3334	0.2865
0.3334	0.275772709	1	1	0.3334	0.271019461	1	1	0.3334	0.223048928	1	1													0.3334	0.288380808	1	0.999684229	0.3334	0.269809742	1	0.991836539	0.3334	0.27040208	1	0.991017078	0.3334	0.2625	1	1	0.3334	0.2829	1	1	0.3334	0.2827	1	1	0.3334	0.2865
0.3334	0.275772709	1	1	0.3334	0.271019461	1	1	0.3334	0.321320286	1	1													0.3334	0.288380808	1	0.999684229	0.3334	0.269809742	1	0.991836539	0.3334	0.27040208	1	0.991017078	0.3334	0.3216	1	1	0.3334	0.2829	1	1	0.3334	0.2827	1	1	0.3334	0.2865
0.3334	0.275772709	1	1	0.3334	0.271019461	1	1	0.3334	0.321320286	1	1													0.3334	0.288380808	1	0.999684229	0.3334	0.269809742	1	0.991836539	0.3334	0.27040208	1	0.991017078	0.3334	0.2625	1	1	0.3334	0.2829	1	1	0.3334	0.2827	1	1	0.3334	0.2865
0.3334	0.275772709	1	1	0.3334	0.271019461	1	1	0.3334	0.223048928	1	1													0.3334	0.288380808	1	0.999684229	0.3334	0.269809742	1	0.991836539	0.3334	0.27040208	1	0.991017078	0.3334	0.2625	1	1	0.3334	0.2324	1	1	0.3334	0.2316	1	1	0.3334	0.2865
0.3334	0.275772709	1	1	0.3334	0.271019461	1	1	0.3334	0.321320286	1	1													0.3334	0.288380808	1	0.999684229	0.3334	0.269809742	1	0.991836539	0.3334	0.27040208	1	0.991017078	0.3334	0.2625	1	1	0.3334	0.2829	1	1	0.3334	0.2827	1	1	0.3334	0.2865
0.3334	0.275772709	1	0.581196396	0.3334	0.271019461	1	0.515385222	0.3334	0.321320286	1	0.569967804													0.3334	0.288380808	1	0.999684229	0.3334	0.269809742	1	0.991836539	0.3334	0.27040208	1	0.991017078	0.3334	0.3216	1	1	0.3334	0.2829	1	1	0.3334	0.2827	1	1	0.3334	0.2865
0.3334	0.275772709	1	0.581196396	0.3334	0.271019461	1	0.515385222	0.3334	0.321320286	1	0.569967804													0.3334	0.288380808	1	0.999684229	0.3334	0.269809742	1	0.991836539	0.3334	0.27040208	1	0.991017078	0.3334	0.2625	1	1	0.3334	0.2829	1	1	0.3334	0.2827	1	1	0.3334	0.2865
0.3334	0.275772709	1	1	0.3334	0.271019461	1	1	0.3334	0.321320286	1	1													0.3334	0.288380808	1	0.999684229	0.3334	0.269809742	1	0.991836539	0.3334	0.27040208	1	0.991017078	0.3334	0.2625	1	1	0.3334	0.2829	1	1	0.3334	0.2827	1	1	0.3334	0.2865
0.3334	0.275772709	1	1	0.3334	0.271019461	1	1	0.3334	0.321320286	1	1													0.3334	0.288380808	1	0.999684229	0.3334	0.269809742	1	0.991836539	0.3334	0.27040208	1	0.991017078	0.3334	0.2625	1	1	0.3334	0.2829	1	1	0.3334	0.2827	1	1	0.3334	0.2865
0.3334	0.275772709	1	1	0.3334	0.271019461	1	0.826232867	0.3334	0.321320286	1	0.79535166													0.3334	0.288380808	1	0.999684229	0.3334	0.269809742	1	0.991836539	0.3334	0.27040208	1	0.991017078	0.3334	0.2625	1	1	0.3334	0.2829	1	0.8354	0.3334	0.2827	1	0.8099	0.3334	0.2865
0.3334	0.385942804	1	1	0.3334	0.271019461	1	1	0.3334	0.321320286	1	1													0.3334	0.288380808	1	0.999684229	0.3334	0.269809742	1	0.991836539	0.3334	0.27040208	1	0.991017078	0.3334	0.3985	1	1	0.3334	0.3688	1	1	0.3334	0.2827	1	1	0.3334	0.2865
0.3334	0.275772709	1	1	0.3334	0.271019461	1	1	0.3334	0.321320286	1	1													0.3334	0.288380808	1	0.999684229	0.3334	0.269809742	1	0.991836539	0.3334	0.27040208	1	0.991017078	0.3334	0.2625	1	1	0.3334	0.2829	1	1	0.3334	0.2827	1	1	0.3334	0.2865
0.3334	0.385942804	1	1	0.3334	0.271019461	1	0.826232867	0.3334	0.321320286	1	0.79535166													0.3334	0.288380808	1	0.999684229	0.3334	0.269809742	1	0.991836539	0.3334	0.27040208	1	0.991017078	0.3334	0.3216	1	1	0.3334	0.2829	1	0.8354	0.3334	0.2827	1	0.8099	0.3334	0.2865
0.3334	0.275772709	1	1	0.3334	0.271019461	1	1	0.3334	0.223048928	1	1													0.3334	0.288380808	1	0.999684229	0.3334	0.269809742	1	0.991836539	0.3334	0.27040208	1	0.991017078	0.3334	0.2625	1	1	0.3334	0.2324	1	1	0.3334	0.2316	1	1	0.3334	0.2865
0.3334	0.385942804	1	1	0.3334	0.456858748	1	1	0.3334	0.321320286	1	1													0.3334	0.288380808	1	0.999684229	0.3334	0.269809742	1	0.991836539	0.3334	0.27040208	1	0.991017078	0.3334	0.3985	1	1	0.3334	0.3688	1	1	0.3334	0.3693	1	1	0.3334	0.2865
0.3334	1	1	1	0.3334	0.271019461	1	1	0.3334	0.321320286	1	1													0.3334	0.627921089	1	0.999684229	0.3334	0.610660405	1	0.991836539	0.3334	0.611352549	1	0.991017078	0.3334	1	1	1	0.3334	0.9991	1	1	0.3334	0.9992	1	1	0.3334	0.9993
0.3334	0.385942804	1	1	0.3334	0.271019461	1	0.826232867	0.3334	0.321320286	1	0.79535166													0.3334	0.288380808	1	0.999684229	0.3334	0.269809742	1	0.991836539	0.3334	0.27040208	1	0.991017078	0.3334	0.3985	1	1	0.3334	0.3688	1	0.8354	0.3334	0.3693	1	0.8099	0.3334	0.2865
0.3334	0.275772709	1	0.581196396	0.3334	0.271019461	1	0.515385222	0.3334	0.321320286	1	0.458436613													0.3334	0.288380808	1	0.514656836	0.3334	0.269809742	1	0.457822295	0.3334	0.27040208	1	0.461073958	0.3334	0.3216	1	0.4189	0.3334	0.2829	1	0.3795	0.3334	0.2827	1	0.3618	0.3334	0.2865
0.3334	0.696793984	1	0.581196396	0.3334	0.271019461	1	0.515385222	0.3334	0.321320286	1	0.569967804													0.3334	0.288380808	1	0.612327868	0.3334	0.269809742	1	0.583531225	0.3334	0.27040208	1	0.583304352	0.3334	0.3216	1	0.5985	0.3334	0.2829	1	0.5346	0.3334	0.2827	1	0.5899	0.3334	0.2865
0.3334	0.275772709	1	1	0.3334	0.271019461	1	1	0.3334	0.321320286	1	1													0.3334	0.288380808	1	0.999684229	0.3334	0.269809742	1	0.991836539	0.3334	0.27040208	1	0.991017078	0.3334	0.2625	1	1	0.3334	0.2829	1	1	0.3334	0.2827	1	1	0.3334	0.2865
0.3334	0.275772709	1	1	0.3334	0.271019461	1	1	0.3334	0.321320286	1	1													0.3334	0.288380808	1	0.999684229	0.3334	0.269809742	1	0.991836539	0.3334	0.27040208	1	0.991017078	0.3334	0.2625	1	1	0.3334	0.2829	1	1	0.3334	0.2827	1	1	0.3334	0.2865
0.3334	0.275772709	0.7333	0.827879961	0.3334	0.271019461	0.7333	0.648937459	0.3334	0.223048928	0.7333	0.569967804													0.3334	0.288380808	0.7333	0.999684229	0.3334	0.269809742	0.7333	0.583531225	0.3334	0.27040208	0.7333	0.583304352	0.3334	0.2625	0.7333	0.7544	0.3334	0.2324	0.7333	0.6396	0.3334	0.2316	0.7333	0.5899	0.3334	0.2865
0.3334	0.275772709	1	1	0.3334	0.271019461	1	0.826232867	0.3334	0.321320286	1	1													0.3334	0.288380808	1	0.999684229	0.3334	0.269809742	1	0.991836539	0.3334	0.27040208	1	0.991017078	0.3334	0.2625	1	1	0.3334	0.2829	1	1	0.3334	0.2827	1	1	0.3334	0.2865
0.3334	0.275772709	1	1	0.3334	0.271019461	1	1	0.3334	0.321320286	1	1													0.3334	0.288380808	1	0.999684229	0.3334	0.269809742	1	0.991836539	0.3334	0.27040208	1	0.991017078	0.3334	0.2625	1	1	0.3334	0.2829	1	0.8354	0.3334	0.2827	1	1	0.3334	0.2865
0.3334	0.275772709	1	1	0.3334	0.271019461	1	0.515385222	0.3334	0.321320286	1	1													0.3334	0.288380808	1	0.999684229	0.3334	0.269809742	1	0.991836539	0.3334	0.27040208	1	0.736419667	0.3334	0.3216	1	0.7544	0.3334	0.2829	1	1	0.3334	0.2827	1	0.8099	0.3334	0.2865
0.3334	0.275772709	1	1	0.3334	0.271019461	1	0.648937459	0.3334	0.223048928	1	1													0.3334	0.288380808	1	0.999684229	0.3334	0.269809742	1	0.640863278	0.3334	0.27040208	1	0.991017078	0.3334	0.2625	1	1	0.3334	0.2324	1	0.6396	0.3334	0.2827	1	1	0.3334	0.2865
0.3334	0.275772709	1	0.827879961	0.3334	0.271019461	1	0.826232867	0.3334	0.223048928	1	0.79535166													0.3334	0.288380808	1	0.999684229	0.3334	0.269809742	1	0.991836539	0.3334	0.27040208	1	0.991017078	0.3334	0.2625	1	0.7544	0.3334	0.2324	1	0.8354	0.3334	0.2827	1	0.8099	0.3334	0.2865
0.3334	0.275772709	1	1	0.3334	0.271019461	1	1	0.3334	0.321320286	1	1													0.3334	0.288380808	1	0.999684229	0.3334	0.269809742	1	0.991836539	0.3334	0.27040208	1	0.991017078	0.3334	0.3216	1	1	0.3334	0.2829	1	1	0.3334	0.2827	1	1	0.3334	0.2865
0.3334	0.275772709	1	1	0.3334	0.271019461	1	0.515385222	0.3334	0.321320286	1	0.79535166													0.3334	0.288380808	1	0.999684229	0.3334	0.269809742	1	0.991836539	0.3334	0.27040208	1	0.991017078	0.3334	0.2625	1	1	0.3334	0.2829	1	1	0.3334	0.2827	1	0.8099	0.3334	0.2865
0.3334	0.385942804	1	0.827879961	0.3334	0.456858748	1	0.826232867	0.3334	0.321320286	1	0.79535166													0.3334	0.288380808	1	0.999684229	0.3334	0.269809742	1	0.792596978	0.3334	0.27040208	1	0.991017078	0.3334	0.3985	1	0.7544	0.3334	0.3688	1	0.8354	0.3334	0.3693	1	0.8099	0.3334	0.2865
0.3334	0.275772709	1	1	0.3334	0.271019461	1	1	0.3334	0.321320286	1	1													0.3334	0.288380808	1	0.999684229	0.3334	0.269809742	1	0.991836539	0.3334	0.27040208	1	0.991017078	0.3334	0.2625	1	1	0.3334	0.2829	1	1	0.3334	0.2827	1	1	0.3334	0.2865
0.3334	0.275772709	1	1	0.3334	0.271019461	1	1	0.3334	0.223048928	1	1													0.3334	0.288380808	1	0.999684229	0.3334	0.269809742	1	0.991836539	0.3334	0.27040208	1	0.991017078	0.3334	0.2625	1	1	0.3334	0.2324	1	1	0.3334	0.2316	1	1	0.3334	0.2865
0.3334	0.275772709	1	1	0.3334	0.271019461	1	1	0.3334	0.321320286	1	1													0.3334	0.288380808	1	0.999684229	0.3334	0.269809742	1	0.991836539	0.3334	0.27040208	1	0.991017078	0.3334	0.3216	1	1	0.3334	0.2829	1	1	0.3334	0.2827	1	1	0.3334	0.2865
0.3334	0.275772709	1	1	0.3334	0.271019461	1	0.826232867	0.3334	0.223048928	1	0.79535166													0.3334	0.288380808	1	0.999684229	0.3334	0.269809742	1	0.991836539	0.3334	0.27040208	1	0.991017078	0.3334	0.2625	1	1	0.3334	0.2324	1	0.8354	0.3334	0.2316	1	0.8099	0.3334	0.2865
0.3334	0.385942804	0.7333	1	0.3334	0.271019461	0.7333	1	0.3334	0.321320286	0.7333	1													0.3334	0.288380808	0.7333	0.999684229	0.3334	0.269809742	0.7333	0.991836539	0.3334	0.27040208	0.7333	0.991017078	0.3334	0.3216	0.7333	1	0.3334	0.2829	0.7333	1	0.3334	0.2827	0.7333	1	0.3334	0.2865
0.3334	0.275772709	0.6	0.581196396	0.3334	0.271019461	0.6	0.648937459	0.3334	0.321320286	0.6	0.569967804													0.3334	0.288380808	0.6	0.999684229	0.3334	0.269809742	0.6	0.583531225	0.3334	0.27040208	0.6	0.583304352	0.3334	0.2625	0.6	0.7544	0.3334	0.2829	0.6	0.6396	0.3334	0.2827	0.6	0.5899	0.3334	0.2865
0.3334	0.275772709	1	0.581196396	0.3334	0.271019461	1	0.515385222	0.3334	0.321320286	1	0.569967804													0.3334	0.288380808	1	0.522824517	0.3334	0.269809742	1	0.473810152	0.3334	0.27040208	1	0.476875003	0.3334	0.2625	1	0.5985	0.3334	0.2324	1	0.5346	0.3334	0.2827	1	0.5899	0.3334	0.2865
0.3334	0.275772709	1	1	0.3334	0.271019461	1	1	0.3334	0.321320286	1	1													0.3334	0.288380808	1	0.999684229	0.3334	0.269809742	1	0.991836539	0.3334	0.27040208	1	0.991017078	0.3334	0.3216	1	1	0.3334	0.2829	1	1	0.3334	0.2827	1	1	0.3334	0.2865
0.3334	0.275772709	1	1	0.3334	0.271019461	1	1	0.3334	0.321320286	1	1													0.3334	0.288380808	1	0.999684229	0.3334	0.269809742	1	0.991836539	0.3334	0.27040208	1	0.991017078	0.3334	0.2625	1	1	0.3334	0.2829	1	1	0.3334	0.2827	1	1	0.3334	0.2865
0.3334	0.385942804	1	1	0.3334	0.271019461	1	1	0.3334	0.321320286	1	1													0.3334	0.288380808	1	0.999684229	0.3334	0.269809742	1	0.991836539	0.3334	0.27040208	1	0.991017078	0.3334	0.3985	1	1	0.3334	0.3688	1	1	0.3334	0.2827	1	1	0.3334	0.2865
0.3334	0.275772709	1	1	0.3334	0.271019461	1	1	0.3334	0.321320286	1	1													0.3334	0.288380808	1	0.999684229	0.3334	0.269809742	1	0.991836539	0.3334	0.27040208	1	0.991017078	0.3334	0.2625	1	1	0.3334	0.2829	1	1	0.3334	0.2827	1	1	0.3334	0.2865
0.3334	0.275772709	1	1	0.3334	0.271019461	1	1	0.3334	0.321320286	1	1													0.3334	0.288380808	1	0.999684229	0.3334	0.269809742	1	0.991836539	0.3334	0.27040208	1	0.991017078	0.3334	0.2625	1	1	0.3334	0.2829	1	1	0.3334	0.2827	1	1	0.3334	0.2865
0.3334	0.275772709	1	1	0.3334	0.271019461	1	1	0.3334	0.321320286	1	1													0.3334	0.288380808	1	0.999684229	0.3334	0.269809742	1	0.991836539	0.3334	0.27040208	1	0.991017078	0.3334	0.2625	1	1	0.3334	0.2829	1	1	0.3334	0.2827	1	1	0.3334	0.2865
0.3334	0.175541591	0.7333	1	0.3334	0.172507939	0.7333	0.826232867	0.3334	0.223048928	0.7333	0.569967804													0.3334	0.288380808	0.7333	0.999684229	0.3334	0.269809742	0.7333	0.991836539	0.3334	0.128825679	0.7333	0.991017078	0.3334	0.1605	0.7333	1	0.3334	0.1406	0.7333	0.8354	0.3334	0.1371	0.7333	0.8099	0.3334	0.2865
0.3334	0.385942804	1	1	0.3334	0.271019461	1	1	0.3334	0.321320286	1	1													0.3334	0.288380808	1	0.999684229	0.3334	0.269809742	1	0.991836539	0.3334	0.27040208	1	0.991017078	0.3334	0.3985	1	1	0.3334	0.3688	1	1	0.3334	0.3693	1	1	0.3334	0.2865
0.3334	0.275772709	1	1	0.3334	0.271019461	1	1	0.3334	0.321320286	1	1													0.3334	0.288380808	1	0.999684229	0.3334	0.269809742	1	0.991836539	0.3334	0.27040208	1	0.991017078	0.3334	0.2625	1	1	0.3334	0.2829	1	1	0.3334	0.2827	1	1	0.3334	0.2865
0.3334	0.275772709	1	1	0.3334	0.271019461	1	1	0.3334	0.321320286	1	1													0.3334	0.288380808	1	0.999684229	0.3334	0.269809742	1	0.991836539	0.3334	0.27040208	1	0.991017078	0.3334	0.2625	1	1	0.3334	0.2829	1	1	0.3334	0.2827	1	1	0.3334	0.2865
0.3334	0.275772709	0.4	0.41746654	0.3334	0.271019461	0.4	0.334541429	0.3334	0.223048928	0.4	0.569967804													0.3334	0.288380808	0.4	0.588184871	0.3334	0.269809742	0.4	0.252915908	0.3334	0.27040208	0.4	0.385246132	0.3334	0.2625	0.4	0.5985	0.3334	0.2829	0.4	0.3795	0.3334	0.2827	0.4	0.3618	0.3334	0.2865
0.3334	0.275772709	1	1	0.3334	0.271019461	0.4	0.515385222	0.3334	0.321320286	1	1													0.3334	0.288380808	1	0.999684229	0.3334	0.269809742	0.4	0.583531225	0.3334	0.27040208	1	0.991017078	0.3334	0.2625	1	1	0.3334	0.2829	0.4	0.5346	0.3334	0.2827	1	1	0.3334	0.2865
0.3334	0.275772709	0.4	0.581196396	0.3334	0.271019461	1	1	0.3334	0.321320286	0.4	0.79535166													0.3334	0.288380808	0.4	0.627999398	0.3334	0.269809742	1	0.991836539	0.3334	0.27040208	0.4	0.418231514	0.3334	0.3216	0.4	0.5985	0.3334	0.2829	1	1	0.3334	0.2827	0.4	0.3618	0.3334	0.2865
0.3334	0.275772709	1	1	0.3334	0.271019461	0.4	0.334541429	0.3334	0.223048928	1	1													0.3334	0.288380808	1	0.999684229	0.3334	0.269809742	0.4	0.415601189	0.3334	0.27040208	1	0.991017078	0.3334	0.2625	1	1	0.3334	0.2324	0.4	0.3795	0.3334	0.2316	1	1	0.3334	0.2865
0.3334	0.275772709	1	1	0.3334	0.271019461	1	1	0.3334	0.321320286	1	1													0.3334	0.288380808	1	0.999684229	0.3334	0.269809742	1	0.991836539	0.3334	0.27040208	1	0.991017078	0.3334	0.3216	1	1	0.3334	0.2829	1	1	0.3334	0.2827	1	1	0.3334	0.2865
0.3334	0.385942804	1	1	0.3334	0.456858748	1	1	0.3334	0.321320286	1	1													0.3334	0.288380808	1	0.999684229	0.3334	0.269809742	1	0.991836539	0.3334	0.27040208	1	0.991017078	0.3334	0.3985	1	1	0.3334	0.3688	1	1	0.3334	0.3693	1	1	0.3334	0.2865
0.3334	0.275772709	1	1	0.3334	0.271019461	1	1	0.3334	0.321320286	1	0.79535166													0.3334	0.288380808	1	0.999684229	0.3334	0.269809742	1	0.991836539	0.3334	0.27040208	1	0.991017078	0.3334	0.3216	1	1	0.3334	0.2829	1	1	0.3334	0.2827	1	0.8099	0.3334	0.2865
0.3334	0.696793984	1	1	0.3334	0.271019461	1	0.826232867	0.3334	0.321320286	1	1													0.3334	0.288380808	1	0.999684229	0.3334	0.269809742	1	0.991836539	0.3334	0.27040208	1	0.991017078	0.3334	0.3216	1	1	0.3334	0.2829	1	0.8354	0.3334	0.2827	1	1	0.3334	0.2865
0.3334	0.696793984	1	1	0.3334	0.271019461	1	1	0.3334	0.321320286	1	1													0.3334	0.288380808	1	0.999684229	0.3334	0.269809742	1	0.991836539	0.3334	0.27040208	1	0.991017078	0.3334	0.3985	1	1	0.3334	0.3688	1	1	0.3334	0.3693	1	1	0.3334	0.2865
0.2667	0.275772709	0.6	0.261116589	0.2667	0.271019461	1	1	0.2667	0.223048928	0.6	0.246147896													0.2667	0.288380808	0.6	0.222555193	0.2667	0.269809742	1	0.991836539	0.2667	0.27040208	0.6	0.255395799	0.2667	0.2625	0.6	0.2626	0.2667	0.2324	1	1	0.2667	0.2316	0.6	0.3618	0.2667	0.2865
0.2667	0.275772709	0.6	0.581196396	0.2667	0.271019461	0.6	0.334541429	0.2667	0.321320286	0.6	0.569967804													0.2667	0.288380808	0.6	0.653707426	0.2667	0.269809742	0.6	0.252915908	0.2667	0.27040208	0.6	0.583304352	0.2667	0.2625	0.6	0.5985	0.2667	0.2829	0.6	0.2424	0.2667	0.2827	0.6	0.5899	0.2667	0.2865
0.2667	0.275772709	0.6	0.827879961	0.2667	0.271019461	0.6	0.515385222	0.2667	0.321320286	0.6	0.569967804													0.2667	0.288380808	0.6	0.999684229	0.2667	0.269809742	0.6	0.583531225	0.2667	0.27040208	0.6	0.583304352	0.2667	0.3216	0.6	0.7544	0.2667	0.2829	0.6	0.6396	0.2667	0.2827	0.6	0.5899	0.2667	0.2865
0.2667	0.275772709	0.6	0.581196396	0.2667	0.271019461	0.6	0.648937459	0.2667	0.321320286	0.6	0.458436613													0.2667	0.288380808	0.6	0.52230803	0.2667	0.269809742	0.6	0.583531225	0.2667	0.27040208	0.6	0.464759254	0.2667	0.2625	0.6	0.4189	0.2667	0.2829	0.6	0.6396	0.2667	0.2827	0.6	0.3618	0.2667	0.2865
0.2667	0.275772709	0.6	0.581196396	0.2667	0.271019461	0.6	0.515385222	0.2667	0.321320286	0.6	0.569967804													0.2667	0.288380808	0.6	0.644198112	0.2667	0.269809742	0.6	0.583531225	0.2667	0.27040208	0.6	0.583304352	0.2667	0.2625	0.6	0.5985	0.2667	0.2829	0.6	0.5346	0.2667	0.2827	0.6	0.5899	0.2667	0.2865
0.2667	0.275772709	0.6	0.581196396	0.2667	0.271019461	0.6	0.515385222	0.2667	0.321320286	0.6	0.569967804													0.2667	0.288380808	0.6	0.999684229	0.2667	0.269809742	0.6	0.583531225	0.2667	0.27040208	0.6	0.684124062	0.2667	0.2625	0.6	0.5985	0.2667	0.2829	0.6	0.5346	0.2667	0.2827	0.6	0.5899	0.2667	0.2865
0.2667	0.275772709	0.6	0.261116589	0.2667	0.271019461	0.6	0.648937459	0.2667	0.223048928	0.6	0.246147896													0.2667	0.288380808	0.6	0.222555193	0.2667	0.269809742	0.6	0.681477834	0.2667	0.27040208	0.6	0.255395799	0.2667	0.2625	0.6	0.2626	0.2667	0.2324	0.6	0.6396	0.2667	0.2316	0.6	0.2423	0.2667	0.2865
0.2667	0.275772709	0.6	0.581196396	0.2667	0.271019461	0.6	0.227200813	0.2667	0.321320286	0.6	0.569967804													0.2667	0.288380808	0.6	0.999684229	0.2667	0.269809742	0.6	0.252915908	0.2667	0.27040208	0.6	0.583304352	0.2667	0.2625	0.6	0.7544	0.2667	0.2829	0.6	0.2424	0.2667	0.2827	0.6	0.5899	0.2667	0.2865
0.2667	0.275772709	0.6	0.581196396	0.2667	0.271019461	0.6	0.648937459	0.2667	0.321320286	0.6	0.569967804													0.2667	0.288380808	0.6	0.618480644	0.2667	0.269809742	0.6	0.583531225	0.2667	0.27040208	0.6	0.583304352	0.2667	0.2625	0.6	0.5985	0.2667	0.2829	0.6	0.6396	0.2667	0.2827	0.6	0.5899	0.2667	0.2865
0.2667	0.275772709	0.6	0.581196396	0.2667	0.271019461	0.6	0.515385222	0.2667	0.223048928	0.6	0.569967804													0.2667	0.288380808	0.6	0.640038777	0.2667	0.269809742	0.6	0.583531225	0.2667	0.27040208	0.6	0.583304352	0.2667	0.2625	0.6	0.5985	0.2667	0.2324	0.6	0.5346	0.2667	0.2316	0.6	0.5899	0.2667	0.2865
0.2667	0.275772709	0.6	1	0.2667	0.271019461	0.6	0.515385222	0.2667	0.223048928	0.6	1													0.2667	0.288380808	0.6	0.999684229	0.2667	0.269809742	0.6	0.583531225	0.2667	0.27040208	0.6	0.991017078	0.2667	0.2625	0.6	1	0.2667	0.2324	0.6	0.5346	0.2667	0.2827	0.6	1	0.2667	0.2865
0.2667	0.275772709	0.6	0.581196396	0.2667	0.271019461	0.6	1	0.2667	0.321320286	0.6	0.569967804													0.2667	0.288380808	0.6	0.590682747	0.2667	0.269809742	0.6	0.991836539	0.2667	0.27040208	0.6	0.583304352	0.2667	0.2625	0.6	0.5985	0.2667	0.2829	0.6	1	0.2667	0.2827	0.6	0.5899	0.2667	0.2865
0.2667	0.275772709	0.6	0.581196396	0.2667	0.271019461	0.6	0.515385222	0.2667	0.223048928	0.6	0.569967804													0.2667	0.288380808	0.6	0.655087387	0.2667	0.269809742	0.6	0.583531225	0.2667	0.27040208	0.6	0.620735247	0.2667	0.2625	0.6	0.5985	0.2667	0.2324	0.6	0.5346	0.2667	0.2827	0.6	0.5899	0.2667	0.2865
0.2667	0.275772709	0.6	0.581196396	0.2667	0.271019461	0.6	0.515385222	0.2667	0.321320286	0.6	0.458436613													0.2667	0.288380808	0.6	0.500859884	0.2667	0.269809742	0.6	0.583531225	0.2667	0.27040208	0.6	0.447889973	0.2667	0.2625	0.6	0.4189	0.2667	0.2829	0.6	0.6396	0.2667	0.2827	0.6	0.3618	0.2667	0.2865
0.2667	0.275772709	0.6	0.581196396	0.2667	0.271019461	0.6	0.515385222	0.2667	0.223048928	0.6	0.569967804													0.2667	0.288380808	0.6	0.659910385	0.2667	0.269809742	0.6	0.44467892	0.2667	0.27040208	0.6	0.583304352	0.2667	0.2625	0.6	0.5985	0.2667	0.2324	0.6	0.3795	0.2667	0.2827	0.6	0.5899	0.2667	0.2865
0.2667	0.275772709	0.6	0.581196396	0.2667	0.271019461	0.6	0.515385222	0.2667	0.223048928	0.6	0.569967804													0.2667	0.288380808	0.6	0.552976801	0.2667	0.269809742	0.6	0.583531225	0.2667	0.27040208	0.6	0.504316722	0.2667	0.2625	0.6	0.5985	0.2667	0.2324	0.6	0.6396	0.2667	0.2316	0.6	0.5899	0.2667	0.2865
0.2667	0.275772709	0.6	1	0.2667	0.271019461	0.6	0.515385222	0.2667	0.223048928	0.6	0.79535166													0.2667	0.288380808	0.6	0.999684229	0.2667	0.269809742	0.6	0.501054721	0.2667	0.27040208	0.6	0.991017078	0.2667	0.2625	0.6	1	0.2667	0.2324	0.6	0.5346	0.2667	0.2316	0.6	1	0.2667	0.2865
0.2667	0.175541591	0.6	0.581196396	0.2667	0.172507939	0.6	1	0.2667	0.223048928	0.6	0.569967804													0.2667	0.288380808	0.6	0.672289545	0.2667	0.269809742	0.6	0.991836539	0.2667	0.27040208	0.6	0.583304352	0.2667	0.1605	0.6	0.5985	0.2667	0.1406	0.6	1	0.2667	0.1371	0.6	0.5899	0.2667	0.2865
0.2667	0.696793984	0.6	0.581196396	0.2667	0.456858748	0.6	0.648937459	0.2667	0.760023603	0.6	0.569967804													0.2667	0.623248838	0.6	0.649006754	0.2667	0.589900141	0.6	0.583531225	0.2667	0.591016299	0.6	0.583304352	0.2667	0.7385	0.6	0.5985	0.2667	0.7035	0.6	0.6396	0.2667	0.7037	0.6	0.5899	0.2667	0.2865
0.2667	0.275772709	0.6	1	0.2667	0.271019461	0.6	0.515385222	0.2667	0.223048928	0.6	0.79535166													0.2667	0.288380808	0.6	0.999684229	0.2667	0.269809742	0.6	0.583531225	0.2667	0.27040208	0.6	0.991017078	0.2667	0.2625	0.6	1	0.2667	0.2324	0.6	0.5346	0.2667	0.2316	0.6	0.8099	0.2667	0.2865
0.2667	0.385942804	0.6	0.581196396	0.2667	0.271019461	0.6	0.826232867	0.2667	0.321320286	0.6	0.569967804													0.2667	0.288380808	0.6	0.999684229	0.2667	0.269809742	0.6	0.991836539	0.2667	0.27040208	0.6	0.583304352	0.2667	0.3985	0.6	0.7544	0.2667	0.3688	0.6	0.8354	0.2667	0.3693	0.6	0.5899	0.2667	0.2865
0.2667	0.275772709	0.6	0.41746654	0.2667	0.271019461	0.6	0.648937459	0.2667	0.321320286	0.6	0.458436613													0.2667	0.288380808	0.6	0.222555193	0.2667	0.269809742	0.6	0.583531225	0.2667	0.27040208	0.6	0.390367756	0.2667	0.3216	0.6	0.4189	0.2667	0.2829	0.6	0.6396	0.2667	0.2827	0.6	0.3618	0.2667	0.2865
0.2667	0.175541591	0.6	0.581196396	0.2667	0.172507939	0.6	0.334541429	0.2667	0.223048928	0.6	0.458436613													0.2667	0.288380808	0.6	0.616826878	0.2667	0.269809742	0.6	0.387320107	0.2667	0.27040208	0.6	0.583304352	0.2667	0.1605	0.6	0.5985	0.2667	0.2324	0.6	0.3795	0.2667	0.2316	0.6	0.5899	0.2667	0.2865
0.2667	0.275772709	0.6	0.581196396	0.2667	0.271019461	0.6	0.515385222	0.2667	0.223048928	0.6	0.569967804													0.2667	0.288380808	0.6	0.630915918	0.2667	0.269809742	0.6	0.583531225	0.2667	0.27040208	0.6	0.583304352	0.2667	0.2625	0.6	0.5985	0.2667	0.2324	0.6	0.5346	0.2667	0.2316	0.6	0.5899	0.2667	0.2865
0.2667	0.275772709	0.6	0.581196396	0.2667	0.271019461	0.6	0.515385222	0.2667	0.223048928	0.6	0.569967804													0.2667	0.288380808	0.6	0.684251122	0.2667	0.269809742	0.6	0.583531225	0.2667	0.27040208	0.6	0.583304352	0.2667	0.2625	0.6	0.5985	0.2667	0.2324	0.6	0.5346	0.2667	0.2316	0.6	0.5899	0.2667	0.2865
0.2667	0.275772709	0.6	0.581196396	0.2667	0.271019461	0.6	0.648937459	0.2667	0.321320286	0.6	0.458436613													0.2667	0.288380808	0.6	0.586386568	0.2667	0.269809742	0.6	0.583531225	0.2667	0.27040208	0.6	0.617566224	0.2667	0.2625	0.6	1	0.2667	0.2829	0.6	0.6396	0.2667	0.2827	0.6	1	0.2667	0.2865
0.2667	0.275772709	0.6	0.581196396	0.2667	0.271019461	0.6	0.826232867	0.2667	0.223048928	0.6	0.569967804													0.2667	0.288380808	0.6	0.628247817	0.2667	0.269809742	0.6	0.619672732	0.2667	0.27040208	0.6	0.583304352	0.2667	0.2625	0.6	0.5985	0.2667	0.2324	0.6	1	0.2667	0.2316	0.6	0.5899	0.2667	0.2865
0.2667	0.275772709	0.6	0.581196396	0.2667	0.271019461	0.6	0.515385222	0.2667	0.321320286	0.6	0.569967804													0.2667	0.288380808	0.6	0.537887849	0.2667	0.269809742	0.6	0.583531225	0.2667	0.27040208	0.6	0.51628093	0.2667	0.3216	0.6	0.5985	0.2667	0.2829	0.6	0.5346	0.2667	0.2827	0.6	0.5899	0.2667	0.2865
0.2667	0.275772709	0.6	0.261116589	0.2667	0.271019461	0.6	0.648937459	0.2667	0.223048928	0.6	0.569967804													0.2667	0.288380808	0.6	0.222555193	0.2667	0.269809742	0.6	0.51265876	0.2667	0.27040208	0.6	0.502017818	0.2667	0.2625	0.6	0.4189	0.2667	0.2324	0.6	0.1313	0.2667	0.2316	0.6	0.1313	0.2667	0.2865
0.2667	0.275772709	0.6	0.581196396	0.2667	0.456858748	0.6	0.515385222	0.2667	0.223048928	0.6	0.569967804													0.2667	0.288380808	0.6	0.533694231	0.2667	0.269809742	0.6	0.425372527	0.2667	0.27040208	0.6	0.510954432	0.2667	0.2625	0.6	0.5985	0.2667	0.3688	0.6	0.5346	0.2667	0.2827	0.6	0.5899	0.2667	0.2865
0.2667	0.275772709	0.6	0.581196396	0.2667	0.271019461	0.6	0.648937459	0.2667	0.321320286	0.6	0.569967804													0.2667	0.288380808	0.6	0.539251193	0.2667	0.269809742	0.6	0.507411136	0.2667	0.27040208	0.6	0.541609664	0.2667	0.2625	0.6	1	0.2667	0.2829	0.6	0.1313	0.2667	0.2827	0.6	0.2423	0.2667	0.2865
0.2667	0.275772709	0.6	0.581196396	0.2667	0.271019461	0.6	1	0.2667	0.223048928	0.6	0.569967804													0.2667	0.288380808	0.6	0.589289558	0.2667	0.269809742	0.6	0.541552342	0.2667	0.27040208	0.6	0.542481235	0.2667	0.2625	0.6	0.5985	0.2667	0.2829	0.6	0.2424	0.2667	0.2827	0.6	0.5899	0.2667	0.2865
0.2667	0.275772709	0.6	0.581196396	0.2667	0.271019461	0.6	0.515385222	0.2667	0.223048928	0.6	0.569967804													0.2667	0.288380808	0.6	0.999684229	0.2667	0.269809742	0.6	0.539351466	0.2667	0.27040208	0.6	0.583304352	0.2667	0.2625	0.6	0.7544	0.2667	0.2324	0.6	0.5346	0.2667	0.2316	0.6	0.5899	0.2667	0.2865
0.2667	0.275772709	0.6	0.581196396	0.2667	0.271019461	0.6	0.648937459	0.2667	0.223048928	0.6	0.569967804													0.2667	0.288380808	0.6	0.999684229	0.2667	0.269809742	0.6	0.583531225	0.2667	0.27040208	0.6	0.583304352	0.2667	0.2625	0.6	0.5985	0.2667	0.2324	0.6	0.6396	0.2667	0.2316	0.6	0.5899	0.2667	0.2865
0.2667	0.275772709	0.6	0.581196396	0.2667	0.271019461	0.6	0.648937459	0.2667	0.223048928	0.6	0.569967804													0.2667	0.288380808	0.6	0.613619138	0.2667	0.269809742	0.6	0.583531225	0.2667	0.27040208	0.6	0.583304352	0.2667	0.2625	0.6	0.5985	0.2667	0.2324	0.6	0.6396	0.2667	0.2316	0.6	0.5899	0.2667	0.2865
0.2667	0.275772709	0.6	0.581196396	0.2667	0.271019461	0.6	0.515385222	0.2667	0.223048928	0.6	0.569967804													0.2667	0.288380808	0.6	0.629721375	0.2667	0.269809742	0.6	0.583531225	0.2667	0.27040208	0.6	0.583304352	0.2667	0.2625	0.6	0.5985	0.2667	0.2324	0.6	0.5346	0.2667	0.2316	0.6	0.5899	0.2667	0.2865
0.2667	0.275772709	0.5333	0.41746654	0.2667	0.271019461	0.6	0.515385222	0.2667	0.223048928	0.5333	0.458436613													0.2667	0.288380808	0.5333	0.222555193	0.2667	0.269809742	0.6	0.583531225	0.2667	0.27040208	0.5333	0.408136294	0.2667	0.2625	0.5333	0.4189	0.2667	0.2829	0.6	0.5346	0.2667	0.2827	0.5333	0.3618	0.2667	0.2865
0.2667	0.275772709	0.5333	0.581196396	0.2667	0.271019461	0.5333	0.334541429	0.2667	0.321320286	0.5333	0.569967804													0.2667	0.288380808	0.5333	0.623442103	0.2667	0.269809742	0.5333	0.405036798	0.2667	0.27040208	0.5333	0.583304352	0.2667	0.2625	0.5333	0.5985	0.2667	0.2829	0.5333	0.3795	0.2667	0.2827	0.5333	0.5899	0.2667	0.2865
0.2667	0.275772709	0.4	0.581196396	0.2667	0.271019461	0.5333	0.515385222	0.2667	0.223048928	0.4	0.569967804													0.2667	0.288380808	0.4	0.641835773	0.2667	0.269809742	0.5333	0.583531225	0.2667	0.27040208	0.4	0.611370352	0.2667	0.2625	0.4	0.5985	0.2667	0.2829	0.5333	0.5346	0.2667	0.2827	0.4	0.5899	0.2667	0.2865
0.2667	0.275772709	0.5333	0.581196396	0.2667	0.271019461	0.4	0.515385222	0.2667	0.321320286	0.5333	0.569967804													0.2667	0.288380808	0.5333	0.618646235	0.2667	0.269809742	0.4	0.608829639	0.2667	0.27040208	0.5333	0.583304352	0.2667	0.3216	0.5333	0.5985	0.2667	0.2829	0.4	0.6396	0.2667	0.2827	0.5333	0.5899	0.2667	0.2865
0.2667	0.275772709	0.5333	0.581196396	0.2667	0.271019461	0.5333	0.515385222	0.2667	0.223048928	0.5333	0.458436613													0.2667	0.288380808	0.5333	0.222555193	0.2667	0.269809742	0.5333	0.583531225	0.2667	0.27040208	0.5333	0.334346584	0.2667	0.2625	0.5333	0.1414	0.2667	0.2324	0.5333	0.5346	0.2667	0.2316	0.5333	0.1313	0.2667	0.2865
0.2667	0.275772709	0.5333	0.581196396	0.2667	0.271019461	0.5333	0.515385222	0.2667	0.223048928	0.5333	0.458436613													0.2667	0.288380808	0.5333	0.626988351	0.2667	0.269809742	0.5333	0.33046293	0.2667	0.27040208	0.5333	0.418331921	0.2667	0.2625	0.5333	0.5985	0.2667	0.2324	0.5333	0.1313	0.2667	0.2316	0.5333	0.3618	0.2667	0.2865
0.2667	0.275772709	0.5333	0.581196396	0.2667	0.271019461	0.5333	0.334541429	0.2667	0.223048928	0.5333	0.569967804													0.2667	0.288380808	0.5333	0.620702392	0.2667	0.269809742	0.5333	0.415696797	0.2667	0.27040208	0.5333	0.583304352	0.2667	0.2625	0.5333	0.5985	0.2667	0.2324	0.5333	0.3795	0.2667	0.2316	0.5333	0.5899	0.2667	0.2865
0.2667	0.175541591	0.6	0.41746654	0.2667	0.172507939	0.5333	0.515385222	0.2667	0.223048928	0.6	0.458436613													0.2667	0.288380808	0.6	0.222555193	0.2667	0.269809742	0.5333	0.583531225	0.2667	0.128825679	0.6	0.409376926	0.2667	0.1605	0.6	0.4189	0.2667	0.1406	0.5333	0.5346	0.2667	0.1371	0.6	0.3618	0.2667	0.2865
0.2667	0.275772709	0.6	0.581196396	0.2667	0.271019461	0.6	0.334541429	0.2667	0.223048928	0.6	0.569967804													0.2667	0.288380808	0.6	0.599460504	0.2667	0.269809742	0.6	0.406274336	0.2667	0.27040208	0.6	0.583304352	0.2667	0.2625	0.6	0.5985	0.2667	0.2324	0.6	0.3795	0.2667	0.2316	0.6	0.5899	0.2667	0.2865
0.2667	1	0.6	0.581196396	0.2667	1	0.6	0.515385222	0.2667	0.987103012	0.6	0.458436613													0.2667	0.99475808	0.6	0.222555193	0.2667	0.980327006	0.6	0.583531225	0.2667	0.981391755	0.6	0.418793288	0.2667	1	0.6	0.4189	0.2667	0.9991	0.6	0.5346	0.2667	0.9992	0.6	0.3618	0.2667	0.9993
0.2667	0.275772709	0.6	0.581196396	0.2667	0.271019461	0.6	0.334541429	0.2667	0.223048928	0.6	0.458436613													0.2667	0.288380808	0.6	0.533968609	0.2667	0.269809742	0.6	0.415668301	0.2667	0.27040208	0.6	0.481409797	0.2667	0.2625	0.6	0.5985	0.2667	0.2324	0.6	0.3795	0.2667	0.2827	0.6	0.5899	0.2667	0.2865
0.2667	0.275772709	0.6	0.581196396	0.2667	0.271019461	0.6	0.515385222	0.2667	0.223048928	0.6	0.569967804													0.2667	0.288380808	0.6	0.612034851	0.2667	0.269809742	0.6	0.478110886	0.2667	0.27040208	0.6	0.583304352	0.2667	0.2625	0.6	0.5985	0.2667	0.2829	0.6	0.5346	0.2667	0.2827	0.6	0.5899	0.2667	0.2865
0.2667	0.275772709	0.6	0.41746654	0.2667	0.271019461	0.6	0.515385222	0.2667	0.223048928	0.6	0.458436613													0.2667	0.288380808	0.6	0.222555193	0.2667	0.269809742	0.6	0.583531225	0.2667	0.27040208	0.6	0.401449164	0.2667	0.2625	0.6	0.4189	0.2667	0.2324	0.6	0.5346	0.2667	0.2316	0.6	0.3618	0.2667	0.2865
0.2667	0.275772709	0.6	0.581196396	0.2667	0.271019461	0.6	0.334541429	0.2667	0.321320286	0.6	0.569967804													0.2667	0.288380808	0.6	0.539308182	0.2667	0.269809742	0.6	0.398369193	0.2667	0.27040208	0.6	0.487367635	0.2667	0.2625	0.6	0.5985	0.2667	0.2829	0.6	0.3795	0.2667	0.2827	0.6	0.5899	0.2667	0.2865
0.2667	0.275772709	0.4667	0.581196396	0.2667	0.271019461	0.6	0.515385222	0.2667	0.321320286	0.4667	0.569967804													0.2667	0.288380808	0.4667	0.619781795	0.2667	0.269809742	0.6	0.484061872	0.2667	0.27040208	0.4667	0.583304352	0.2667	0.2625	0.4667	0.5985	0.2667	0.2829	0.6	0.5346	0.2667	0.2827	0.4667	0.5899	0.2667	0.2865
0.2667	0.275772709	0.6	0.581196396	0.2667	0.271019461	0.4667	0.515385222	0.2667	0.321320286	0.6	0.569967804													0.2667	0.288380808	0.6	0.659856719	0.2667	0.269809742	0.4667	0.583531225	0.2667	0.27040208	0.6	0.583304352	0.2667	0.2625	0.6	0.5985	0.2667	0.2829	0.4667	0.5346	0.2667	0.2827	0.6	0.5899	0.2667	0.2865
0.2667	0.275772709	0.6	0.581196396	0.2667	0.271019461	0.6	0.515385222	0.2667	0.223048928	0.6	0.569967804													0.2667	0.288380808	0.6	0.999684229	0.2667	0.269809742	0.6	0.583531225	0.2667	0.27040208	0.6	0.583304352	0.2667	0.2625	0.6	0.5985	0.2667	0.2324	0.6	0.6396	0.2667	0.2316	0.6	0.5899	0.2667	0.2865
0.2667	1	0.6	0.581196396	0.2667	0.456858748	0.6	0.648937459	0.2667	0.321320286	0.6	0.569967804													0.2667	0.626719609	0.6	0.679151597	0.2667	0.599112307	0.6	0.583531225	0.2667	0.600117963	0.6	0.583304352	0.2667	1	0.6	0.5985	0.2667	0.7035	0.6	0.6396	0.2667	0.7037	0.6	0.5899	0.2667	0.2865
0.2667	0.275772709	0.6	0.581196396	0.2667	0.271019461	0.6	0.648937459	0.2667	0.321320286	0.6	0.569967804													0.2667	0.288380808	0.6	0.612807348	0.2667	0.269809742	0.6	0.583531225	0.2667	0.27040208	0.6	0.583304352	0.2667	0.2625	0.6	0.5985	0.2667	0.2829	0.6	0.6396	0.2667	0.2827	0.6	0.5899	0.2667	0.2865
0.2667	0.275772709	0.6	0.581196396	0.2667	0.271019461	0.6	0.515385222	0.2667	0.321320286	0.6	0.458436613													0.2667	0.288380808	0.6	0.525220415	0.2667	0.269809742	0.6	0.583531225	0.2667	0.27040208	0.6	0.464759254	0.2667	0.2625	0.6	0.4189	0.2667	0.2324	0.6	0.5346	0.2667	0.2827	0.6	0.3618	0.2667	0.2865
0.2667	0.275772709	0.6	0.581196396	0.2667	0.271019461	0.6	0.515385222	0.2667	0.223048928	0.6	0.569967804													0.2667	0.288380808	0.6	0.642564752	0.2667	0.269809742	0.6	0.583531225	0.2667	0.27040208	0.6	0.583304352	0.2667	0.2625	0.6	0.5985	0.2667	0.2324	0.6	0.5346	0.2667	0.2316	0.6	0.5899	0.2667	0.2865
0.2667	0.275772709	0.6	0.581196396	0.2667	0.271019461	0.6	0.515385222	0.2667	0.321320286	0.6	0.569967804													0.2667	0.288380808	0.6	0.63986519	0.2667	0.269809742	0.6	0.583531225	0.2667	0.27040208	0.6	0.583304352	0.2667	0.2625	0.6	0.5985	0.2667	0.2829	0.6	0.5346	0.2667	0.2827	0.6	0.5899	0.2667	0.2865
0.2667	0.275772709	0.6	0.581196396	0.2667	0.271019461	0.6	0.515385222	0.2667	0.223048928	0.6	0.569967804													0.2667	0.288380808	0.6	0.598259672	0.2667	0.269809742	0.6	0.583531225	0.2667	0.27040208	0.6	0.556169088	0.2667	0.2625	0.6	0.5985	0.2667	0.2324	0.6	0.5346	0.2667	0.2316	0.6	0.5899	0.2667	0.2865
0.2667	0.275772709	0.6	0.581196396	0.2667	0.271019461	0.6	1	0.2667	0.223048928	0.6	0.569967804													0.2667	0.288380808	0.6	0.630723816	0.2667	0.269809742	0.6	0.57149651	0.2667	0.27040208	0.6	0.583304352	0.2667	0.2625	0.6	0.5985	0.2667	0.2324	0.6	0.2424	0.2667	0.2316	0.6	0.5899	0.2667	0.2865
0.2667	0.275772709	0.6	0.581196396	0.2667	0.271019461	0.6	0.515385222	0.2667	0.223048928	0.6	0.569967804													0.2667	0.288380808	0.6	0.596464828	0.2667	0.269809742	0.6	0.583531225	0.2667	0.27040208	0.6	0.566320543	0.2667	0.2625	0.6	0.5985	0.2667	0.2324	0.6	0.5346	0.2667	0.2316	0.6	0.5899	0.2667	0.2865
0.2667	0.275772709	0.6	0.261116589	0.2667	0.271019461	0.6	0.515385222	0.2667	0.223048928	0.6	0.246147896													0.2667	0.288380808	0.6	0.222555193	0.2667	0.269809742	0.6	0.564021426	0.2667	0.27040208	0.6	0.255395799	0.2667	0.2625	0.6	0.2626	0.2667	0.2324	0.6	0.5346	0.2667	0.2827	0.6	0.2423	0.2667	0.2865
0.2667	0.275772709	0.6	0.41746654	0.2667	0.271019461	0.6	0.227200813	0.2667	0.321320286	0.6	0.458436613													0.2667	0.288380808	0.6	0.487812877	0.2667	0.269809742	0.6	0.252915908	0.2667	0.27040208	0.6	0.433970817	0.2667	0.2625	0.6	0.4189	0.2667	0.2829	0.6	0.2424	0.2667	0.2827	0.6	0.3618	0.2667	0.2865
0.2667	0.275772709	0.6	0.581196396	0.2667	0.271019461	0.6	0.515385222	0.2667	0.321320286	0.6	0.569967804													0.2667	0.288380808	0.6	0.479289712	0.2667	0.269809742	0.6	0.430795992	0.2667	0.27040208	0.6	0.466848347	0.2667	0.3216	0.6	0.5985	0.2667	0.2829	0.6	0.3795	0.2667	0.2827	0.6	0.5899	0.2667	0.2865
0.2667	0.275772709	0.6	0.581196396	0.2667	0.172507939	0.6	0.648937459	0.2667	0.223048928	0.6	0.458436613													0.2667	0.288380808	0.6	0.593589554	0.2667	0.269809742	0.6	0.463065898	0.2667	0.27040208	0.6	0.632064677	0.2667	0.2625	0.6	1	0.2667	0.2324	0.6	0.6396	0.2667	0.2316	0.6	1	0.2667	0.2865
0.2667	0.275772709	0.6	1	0.2667	0.271019461	0.6	0.515385222	0.2667	0.321320286	0.6	0.569967804													0.2667	0.288380808	0.6	0.999684229	0.2667	0.269809742	0.6	0.635113642	0.2667	0.27040208	0.6	0.693722042	0.2667	0.3216	0.6	1	0.2667	0.3688	0.6	1	0.2667	0.2827	0.6	0.5899	0.2667	0.2865
0.2667	0.275772709	0.6	0.581196396	0.2667	0.271019461	0.6	0.515385222	0.2667	0.321320286	0.6	0.569967804													0.2667	0.288380808	0.6	0.677185175	0.2667	0.269809742	0.6	0.692204369	0.2667	0.27040208	0.6	0.583304352	0.2667	0.2625	0.6	0.5985	0.2667	0.2829	0.6	0.6396	0.2667	0.2827	0.6	0.5899	0.2667	0.2865
0.2667	0.275772709	0.6	0.581196396	0.2667	0.271019461	0.6	0.648937459	0.2667	0.321320286	0.6	0.458436613													0.2667	0.288380808	0.6	0.544141448	0.2667	0.269809742	0.6	0.583531225	0.2667	0.27040208	0.6	0.583304352	0.2667	0.2625	0.6	0.5985	0.2667	0.2829	0.6	0.6396	0.2667	0.2827	0.6	0.5899	0.2667	0.2865
0.2667	0.275772709	0.6	0.581196396	0.2667	0.271019461	0.6	0.515385222	0.2667	0.223048928	0.6	0.569967804													0.2667	0.288380808	0.6	0.671715023	0.2667	0.269809742	0.6	0.583531225	0.2667	0.27040208	0.6	0.583304352	0.2667	0.2625	0.6	0.5985	0.2667	0.2324	0.6	0.5346	0.2667	0.2316	0.6	0.5899	0.2667	0.2865
0.2667	0.275772709	0.6	0.581196396	0.2667	0.271019461	0.6	0.648937459	0.2667	0.223048928	0.6	0.246147896													0.2667	0.288380808	0.6	0.517068269	0.2667	0.269809742	0.6	0.583531225	0.2667	0.27040208	0.6	0.483765016	0.2667	0.2625	0.6	0.2626	0.2667	0.2829	0.6	0.6396	0.2667	0.2827	0.6	0.2423	0.2667	0.2865
0.2667	0.275772709	0.6	0.581196396	0.2667	0.271019461	0.6	0.227200813	0.2667	0.223048928	0.6	0.458436613													0.2667	0.288380808	0.6	0.616826878	0.2667	0.269809742	0.6	0.481475946	0.2667	0.27040208	0.6	0.583304352	0.2667	0.2625	0.6	0.5985	0.2667	0.2324	0.6	0.2424	0.2667	0.2316	0.6	0.5899	0.2667	0.2865
0.2667	0.175541591	0.6	0.581196396	0.2667	0.172507939	0.6	0.515385222	0.2667	0.223048928	0.6	0.569967804													0.2667	0.288380808	0.6	0.562757291	0.2667	0.269809742	0.6	0.583531225	0.2667	0.27040208	0.6	0.583304352	0.2667	0.1605	0.6	0.5985	0.2667	0.1406	0.6	0.5346	0.2667	0.1371	0.6	0.5899	0.2667	0.2865
0.2667	0.275772709	0.6	0.581196396	0.2667	0.271019461	0.6	0.515385222	0.2667	0.321320286	0.6	0.569967804													0.2667	0.288380808	0.6	0.677529485	0.2667	0.269809742	0.6	0.583531225	0.2667	0.27040208	0.6	0.583304352	0.2667	0.3216	0.6	0.5985	0.2667	0.2829	0.6	0.5346	0.2667	0.2827	0.6	0.5899	0.2667	0.2865
0.2667	0.275772709	0.6	0.581196396	0.2667	0.271019461	0.6	0.515385222	0.2667	0.223048928	0.6	0.569967804													0.2667	0.288380808	0.6	0.999684229	0.2667	0.269809742	0.6	0.583531225	0.2667	0.27040208	0.6	0.583304352	0.2667	0.2625	0.6	0.7544	0.2667	0.2829	0.6	0.6396	0.2667	0.2827	0.6	0.5899	0.2667	0.2865
0.2667	0.275772709	0.6	1	0.2667	0.172507939	0.6	0.648937459	0.2667	0.223048928	0.6	0.79535166													0.2667	0.288380808	0.6	0.999684229	0.2667	0.269809742	0.6	0.583531225	0.2667	0.27040208	0.6	0.991017078	0.2667	0.1605	0.6	1	0.2667	0.2324	0.6	0.6396	0.2667	0.2316	0.6	0.8099	0.2667	0.2865
0.2667	0.275772709	0.6	0.581196396	0.2667	0.271019461	0.6	0.826232867	0.2667	0.321320286	0.6	0.569967804													0.2667	0.288380808	0.6	0.999684229	0.2667	0.269809742	0.6	0.991836539	0.2667	0.27040208	0.6	0.703146963	0.2667	0.2625	0.6	0.7544	0.2667	0.2829	0.6	0.8354	0.2667	0.2827	0.6	0.5899	0.2667	0.2865
0.2667	0.275772709	0.6	0.261116589	0.2667	0.271019461	0.6	0.648937459	0.2667	0.223048928	0.6	0.246147896													0.2667	0.288380808	0.6	0.222555193	0.2667	0.269809742	0.6	0.70000618	0.2667	0.27040208	0.6	0.255395799	0.2667	0.2625	0.6	0.2626	0.2667	0.2324	0.6	0.6396	0.2667	0.2827	0.6	0.3618	0.2667	0.2865
0.2667	0.275772709	0.6	0.581196396	0.2667	0.271019461	0.6	0.334541429	0.2667	0.321320286	0.6	0.458436613													0.2667	0.288380808	0.6	0.519940893	0.2667	0.269809742	0.6	0.252915908	0.2667	0.27040208	0.6	0.466469878	0.2667	0.2625	0.6	0.5985	0.2667	0.2829	0.6	0.3795	0.2667	0.2827	0.6	0.3618	0.2667	0.2865
0.2667	0.275772709	0.6	0.581196396	0.2667	0.271019461	0.6	0.515385222	0.2667	0.321320286	0.6	0.569967804													0.2667	0.288380808	0.6	0.658322921	0.2667	0.269809742	0.6	0.46320363	0.2667	0.27040208	0.6	0.623896395	0.2667	0.2625	0.6	0.5985	0.2667	0.2829	0.6	0.5346	0.2667	0.2827	0.6	0.5899	0.2667	0.2865
0.2667	0.275772709	0.6	0.581196396	0.2667	0.271019461	0.6	0.515385222	0.2667	0.321320286	0.6	0.569967804													0.2667	0.288380808	0.6	0.583319401	0.2667	0.269809742	0.6	0.583531225	0.2667	0.27040208	0.6	0.583304352	0.2667	0.2625	0.6	0.5985	0.2667	0.2829	0.6	0.6396	0.2667	0.2827	0.6	0.5899	0.2667	0.2865
0.2667	0.275772709	0.6	1	0.2667	0.271019461	0.6	0.515385222	0.2667	0.223048928	0.6	1													0.2667	0.288380808	0.6	0.999684229	0.2667	0.269809742	0.6	0.583531225	0.2667	0.27040208	0.6	0.991017078	0.2667	0.2625	0.6	1	0.2667	0.2324	0.6	0.5346	0.2667	0.2316	0.6	1	0.2667	0.2865
0.2667	0.275772709	0.6	0.581196396	0.2667	0.271019461	0.6	1	0.2667	0.321320286	0.6	0.569967804													0.2667	0.288380808	0.6	0.638516135	0.2667	0.269809742	0.6	0.991836539	0.2667	0.27040208	0.6	0.583304352	0.2667	0.2625	0.6	0.5985	0.2667	0.2829	0.6	1	0.2667	0.2827	0.6	0.5899	0.2667	0.2865
0.2667	0.275772709	0.6	0.581196396	0.2667	0.172507939	0.6	0.515385222	0.2667	0.223048928	0.6	0.569967804													0.2667	0.288380808	0.6	0.668128656	0.2667	0.269809742	0.6	0.583531225	0.2667	0.27040208	0.6	0.583304352	0.2667	0.2625	0.6	0.5985	0.2667	0.2324	0.6	0.5346	0.2667	0.2316	0.6	0.5899	0.2667	0.2865
0.2667	0.275772709	0.6	0.581196396	0.2667	0.271019461	0.6	0.648937459	0.2667	0.321320286	0.6	0.246147896													0.2667	0.288380808	0.6	0.528729338	0.2667	0.269809742	0.6	0.583531225	0.2667	0.27040208	0.6	0.255395799	0.2667	0.2625	0.6	1	0.2667	0.2829	0.6	0.6396	0.2667	0.2827	0.6	0.3618	0.2667	0.2865
0.2667	0.696793984	0.6	0.41746654	0.2667	0.456858748	0.6	0.227200813	0.2667	0.321320286	0.6	0.458436613													0.2667	0.288380808	0.6	0.222555193	0.2667	0.269809742	0.6	0.571237643	0.2667	0.27040208	0.6	0.426611043	0.2667	0.3985	0.6	0.4189	0.2667	0.3688	0.6	0.8354	0.2667	0.3693	0.6	0.3618	0.2667	0.2865
0.2667	0.275772709	0.6	0.581196396	0.2667	0.271019461	0.6	0.515385222	0.2667	0.223048928	0.6	0.569967804													0.2667	0.288380808	0.6	0.999684229	0.2667	0.269809742	0.6	0.423457857	0.2667	0.27040208	0.6	0.689811519	0.2667	0.2625	0.6	0.7544	0.2667	0.2324	0.6	0.3795	0.2667	0.2316	0.6	0.5899	0.2667	0.2865
0.2667	0.275772709	0.6	0.581196396	0.2667	0.271019461	0.6	0.648937459	0.2667	0.321320286	0.6	0.569967804													0.2667	0.288380808	0.6	0.682490386	0.2667	0.269809742	0.6	0.687125008	0.2667	0.27040208	0.6	0.583304352	0.2667	0.3216	0.6	0.5985	0.2667	0.2829	0.6	0.6396	0.2667	0.2827	0.6	0.5899	0.2667	0.2865
0.2667	0.275772709	0.6	0.581196396	0.2667	0.271019461	0.6	0.648937459	0.2667	0.223048928	0.6	0.569967804													0.2667	0.288380808	0.6	0.644555295	0.2667	0.269809742	0.6	0.583531225	0.2667	0.27040208	0.6	0.583304352	0.2667	0.2625	0.6	0.5985	0.2667	0.2324	0.6	0.6396	0.2667	0.2316	0.6	0.5899	0.2667	0.2865
0.2667	0.275772709	0.6	1	0.2667	0.271019461	0.6	0.515385222	0.2667	0.223048928	0.6	0.79535166													0.2667	0.288380808	0.6	0.999684229	0.2667	0.269809742	0.6	0.583531225	0.2667	0.27040208	0.6	0.991017078	0.2667	0.2625	0.6	1	0.2667	0.2324	0.6	0.5346	0.2667	0.2827	0.6	0.8099	0.2667	0.2865
0.2667	0.275772709	0.6	0.581196396	0.2667	0.271019461	0.6	0.826232867	0.2667	0.223048928	0.6	0.569967804													0.2667	0.288380808	0.6	0.999684229	0.2667	0.269809742	0.6	0.991836539	0.2667	0.27040208	0.6	0.583304352	0.2667	0.2625	0.6	0.5985	0.2667	0.2324	0.6	0.8354	0.2667	0.2316	0.6	0.5899	0.2667	0.2865
0.2667	0.275772709	0.6	0.581196396	0.2667	0.271019461	0.6	0.648937459	0.2667	0.223048928	0.6	0.569967804													0.2667	0.288380808	0.6	0.656727749	0.2667	0.269809742	0.6	0.583531225	0.2667	0.27040208	0.6	0.583304352	0.2667	0.2625	0.6	0.5985	0.2667	0.2324	0.6	0.6396	0.2667	0.2316	0.6	0.5899	0.2667	0.2865
0.2667	0.275772709	0.6	0.581196396	0.2667	0.271019461	0.6	0.648937459	0.2667	0.321320286	0.6	0.569967804													0.2667	0.288380808	0.6	0.999684229	0.2667	0.269809742	0.6	0.583531225	0.2667	0.27040208	0.6	0.583304352	0.2667	0.3216	0.6	0.5985	0.2667	0.2829	0.6	0.6396	0.2667	0.2827	0.6	0.5899	0.2667	0.2865
0.2667	0.275772709	0.6	0.581196396	0.2667	0.271019461	0.6	0.648937459	0.2667	0.321320286	0.6	0.569967804													0.2667	0.288380808	0.6	0.999684229	0.2667	0.269809742	0.6	0.583531225	0.2667	0.27040208	0.6	0.583304352	0.2667	0.2625	0.6	0.5985	0.2667	0.2829	0.6	0.6396	0.2667	0.2827	0.6	0.5899	0.2667	0.2865
0.2667	0.385942804	0.6	0.261116589	0.2667	0.271019461	0.6	0.648937459	0.2667	0.321320286	0.6	0.246147896													0.2667	0.288380808	0.6	0.222555193	0.2667	0.269809742	0.6	0.583531225	0.2667	0.27040208	0.6	0.255395799	0.2667	0.3985	0.6	0.2626	0.2667	0.3688	0.6	0.6396	0.2667	0.3693	0.6	0.2423	0.2667	0.2865
0.2667	0.275772709	0.5333	0.581196396	0.2667	0.271019461	0.6	0.227200813	0.2667	0.223048928	0.5333	0.569967804													0.2667	0.288380808	0.5333	0.643520769	0.2667	0.269809742	0.6	0.252915908	0.2667	0.27040208	0.5333	0.583304352	0.2667	0.2625	0.5333	0.5985	0.2667	0.2324	0.6	0.2424	0.2667	0.2316	0.5333	0.5899	0.2667	0.2865
0.2667	0.175541591	0.5333	0.261116589	0.2667	0.172507939	0.5333	0.515385222	0.2667	0.223048928	0.5333	0.246147896													0.2667	0.288380808	0.5333	0.222555193	0.2667	0.269809742	0.5333	0.583531225	0.2667	0.27040208	0.5333	0.255395799	0.2667	0.1605	0.5333	0.2626	0.2667	0.2324	0.5333	0.5346	0.2667	0.2316	0.5333	0.2423	0.2667	0.2865
0.2667	0.275772709	0.5333	0.581196396	0.2667	0.172507939	0.5333	0.334541429	0.2667	0.223048928	0.5333	0.569967804													0.2667	0.288380808	0.5333	0.571575985	0.2667	0.269809742	0.5333	0.252915908	0.2667	0.27040208	0.5333	0.583304352	0.2667	0.2625	0.5333	0.5985	0.2667	0.2324	0.5333	0.2424	0.2667	0.2316	0.5333	0.5899	0.2667	0.2865
0.2667	0.385942804	0.5333	1	0.2667	0.271019461	0.5333	0.515385222	0.2667	0.321320286	0.5333	0.569967804													0.2667	0.288380808	0.5333	0.578930777	0.2667	0.269809742	0.5333	0.583531225	0.2667	0.27040208	0.5333	0.616120874	0.2667	0.3216	0.5333	0.5985	0.2667	0.3688	0.5333	0.5346	0.2667	0.2827	0.5333	0.5899	0.2667	0.2865
0.2667	0.275772709	0.6	1	0.2667	0.271019461	0.5333	0.334541429	0.2667	0.223048928	0.6	0.79535166													0.2667	0.288380808	0.6	0.999684229	0.2667	0.269809742	0.5333	0.613242219	0.2667	0.27040208	0.6	0.724715689	0.2667	0.2625	0.6	1	0.2667	0.2324	0.5333	0.6396	0.2667	0.2316	0.6	0.5899	0.2667	0.2865
0.2667	0.275772709	0.6	0.581196396	0.2667	0.271019461	0.6	0.648937459	0.2667	0.223048928	0.6	0.458436613													0.2667	0.288380808	0.6	0.222555193	0.2667	0.269809742	0.6	0.722820368	0.2667	0.27040208	0.6	0.426590991	0.2667	0.2625	0.6	0.4189	0.2667	0.2324	0.6	0.6396	0.2667	0.2316	0.6	0.3618	0.2667	0.2865
0.2667	0.275772709	0.6	1	0.2667	0.172507939	0.6	0.515385222	0.2667	0.223048928	0.6	1													0.2667	0.288380808	0.6	0.999684229	0.2667	0.269809742	0.6	0.423445391	0.2667	0.27040208	0.6	0.991017078	0.2667	0.2625	0.6	1	0.2667	0.2324	0.6	0.3795	0.2667	0.2316	0.6	1	0.2667	0.2865
0.2667	0.385942804	0.6	0.581196396	0.2667	0.271019461	0.6	1	0.2667	0.321320286	0.6	0.569967804													0.2667	0.288380808	0.6	0.522824517	0.2667	0.269809742	0.6	0.72797756	0.2667	0.27040208	0.6	0.476875003	0.2667	0.3985	0.6	0.5985	0.2667	0.3688	0.6	1	0.2667	0.3693	0.6	0.5899	0.2667	0.2865
0.2667	0.275772709	0.6	0.261116589	0.2667	0.271019461	0.6	0.515385222	0.2667	0.223048928	0.6	0.246147896													0.2667	0.288380808	0.6	0.222555193	0.2667	0.269809742	0.6	0.473810152	0.2667	0.27040208	0.6	0.255395799	0.2667	0.2625	0.6	0.2626	0.2667	0.2324	0.6	0.5346	0.2667	0.2316	0.6	0.2423	0.2667	0.2865
0.2667	0.275772709	0.6	0.827879961	0.2667	0.271019461	0.6	0.227200813	0.2667	0.321320286	0.6	0.569967804													0.2667	0.288380808	0.6	0.999684229	0.2667	0.269809742	0.6	0.252915908	0.2667	0.27040208	0.6	0.583304352	0.2667	0.2625	0.6	0.7544	0.2667	0.2829	0.6	0.2424	0.2667	0.2827	0.6	0.5899	0.2667	0.2865
0.2667	0.275772709	0.6	0.261116589	0.2667	0.271019461	0.6	0.648937459	0.2667	0.223048928	0.6	0.569967804													0.2667	0.288380808	0.6	0.469421932	0.2667	0.269809742	0.6	0.583531225	0.2667	0.27040208	0.6	0.423153351	0.2667	0.2625	0.6	0.5985	0.2667	0.2324	0.6	0.6396	0.2667	0.2316	0.6	0.5899	0.2667	0.2865
0.2667	0.275772709	0.6	0.581196396	0.2667	0.271019461	0.6	0.515385222	0.2667	0.223048928	0.6	0.569967804													0.2667	0.288380808	0.6	0.999684229	0.2667	0.269809742	0.6	0.417932978	0.2667	0.27040208	0.6	0.583304352	0.2667	0.2625	0.6	0.7544	0.2667	0.2324	0.6	0.5346	0.2667	0.2316	0.6	0.5899	0.2667	0.2865
0.2667	0.175541591	0.6	0.581196396	0.2667	0.172507939	0.6	0.648937459	0.2667	0.223048928	0.6	0.569967804													0.2667	0.288380808	0.6	0.999684229	0.2667	0.269809742	0.6	0.583531225	0.2667	0.27040208	0.6	0.583304352	0.2667	0.2625	0.6	0.5985	0.2667	0.2324	0.6	0.6396	0.2667	0.2316	0.6	0.5899	0.2667	0.2865
0.2667	0.275772709	0.6	0.827879961	0.2667	0.271019461	0.6	0.515385222	0.2667	0.321320286	0.6	0.458436613													0.2667	0.288380808	0.6	0.222555193	0.2667	0.269809742	0.6	0.991836539	0.2667	0.27040208	0.6	0.414879781	0.2667	0.3985	0.6	0.4189	0.2667	0.2829	0.6	1	0.2667	0.2827	0.6	0.3618	0.2667	0.2865
0.2667	0.275772709	0.6	0.581196396	0.2667	0.271019461	0.6	0.515385222	0.2667	0.223048928	0.6	0.569967804													0.2667	0.288380808	0.6	0.616047734	0.2667	0.269809742	0.6	0.476556283	0.2667	0.27040208	0.6	0.583304352	0.2667	0.2625	0.6	0.5985	0.2667	0.2829	0.6	0.5346	0.2667	0.2827	0.6	0.5899	0.2667	0.2865
0.2667	0.275772709	0.6	0.581196396	0.2667	0.271019461	0.6	0.515385222	0.2667	0.321320286	0.6	0.569967804													0.2667	0.288380808	0.6	0.522268996	0.2667	0.269809742	0.6	0.583531225	0.2667	0.27040208	0.6	0.472555693	0.2667	0.2625	0.6	0.5985	0.2667	0.2829	0.6	0.5346	0.2667	0.2827	0.6	0.5899	0.2667	0.2865
0.2667	0.275772709	0.6	0.581196396	0.2667	0.271019461	0.6	0.515385222	0.2667	0.321320286	0.6	0.569967804													0.2667	0.288380808	0.6	0.632663781	0.2667	0.269809742	0.6	0.469346858	0.2667	0.27040208	0.6	0.583304352	0.2667	0.2625	0.6	0.5985	0.2667	0.2829	0.6	0.5346	0.2667	0.2827	0.6	0.5899	0.2667	0.2865
0.2667	0.275772709	0.6	0.827879961	0.2667	0.271019461	0.6	0.515385222	0.2667	0.223048928	0.6	0.79535166													0.2667	0.288380808	0.6	0.999684229	0.2667	0.269809742	0.6	0.583531225	0.2667	0.27040208	0.6	0.775575825	0.2667	0.2625	0.6	0.7544	0.2667	0.2324	0.6	0.5346	0.2667	0.2316	0.6	0.8099	0.2667	0.2865
0.2667	0.275772709	0.6	1	0.2667	0.271019461	0.6	0.826232867	0.2667	0.321320286	0.6	0.569967804													0.2667	0.288380808	0.6	0.616826878	0.2667	0.269809742	0.6	0.773196831	0.2667	0.27040208	0.6	0.583304352	0.2667	0.2625	0.6	0.5985	0.2667	0.2829	0.6	0.8354	0.2667	0.2827	0.6	0.5899	0.2667	0.2865
0.2667	0.275772709	0.6	0.581196396	0.2667	0.271019461	0.6	0.515385222	0.2667	0.223048928	0.6	0.569967804													0.2667	0.288380808	0.6	0.611290287	0.2667	0.269809742	0.6	0.583531225	0.2667	0.27040208	0.6	0.571510557	0.2667	0.2625	0.6	0.5985	0.2667	0.2324	0.6	0.5346	0.2667	0.2316	0.6	0.5899	0.2667	0.2865
0.2667	0.275772709	0.6	0.581196396	0.2667	0.271019461	0.6	0.515385222	0.2667	0.223048928	0.6	0.458436613													0.2667	0.288380808	0.6	0.52744444	0.2667	0.269809742	0.6	0.583531225	0.2667	0.27040208	0.6	0.473873315	0.2667	0.2625	0.6	0.5985	0.2667	0.2324	0.6	0.5346	0.2667	0.2316	0.6	0.5899	0.2667	0.2865
0.2667	0.275772709	0.6	0.581196396	0.2667	0.271019461	0.6	0.515385222	0.2667	0.223048928	0.6	0.569967804													0.2667	0.288380808	0.6	0.589325227	0.2667	0.269809742	0.6	0.470585599	0.2667	0.27040208	0.6	0.583304352	0.2667	0.2625	0.6	0.5985	0.2667	0.2829	0.6	0.5346	0.2667	0.2827	0.6	0.5899	0.2667	0.2865
0.2667	0.275772709	0.6	0.581196396	0.2667	0.271019461	0.6	0.515385222	0.2667	0.223048928	0.6	0.569967804													0.2667	0.288380808	0.6	0.681522472	0.2667	0.269809742	0.6	0.583531225	0.2667	0.27040208	0.6	0.583304352	0.2667	0.2625	0.6	0.5985	0.2667	0.2829	0.6	0.5346	0.2667	0.2827	0.6	0.5899	0.2667	0.2865
0.2667	0.175541591	0.6	0.581196396	0.2667	0.172507939	0.6	0.648937459	0.2667	0.223048928	0.6	0.569967804													0.2667	0.288380808	0.6	0.589456081	0.2667	0.269809742	0.6	0.583531225	0.2667	0.27040208	0.6	0.583304352	0.2667	0.2625	0.6	0.5985	0.2667	0.2324	0.6	0.6396	0.2667	0.2316	0.6	0.5899	0.2667	0.2865
0.2667	0.275772709	0.6	0.581196396	0.2667	0.271019461	0.6	0.515385222	0.2667	0.223048928	0.6	0.569967804													0.2667	0.288380808	0.6	0.60320678	0.2667	0.269809742	0.6	0.583531225	0.2667	0.27040208	0.6	0.583304352	0.2667	0.2625	0.6	0.5985	0.2667	0.2324	0.6	0.5346	0.2667	0.2827	0.6	0.5899	0.2667	0.2865
0.2667	0.275772709	0.6	0.581196396	0.2667	0.271019461	0.6	0.515385222	0.2667	0.321320286	0.6	0.569967804													0.2667	0.288380808	0.6	0.603224535	0.2667	0.269809742	0.6	0.583531225	0.2667	0.27040208	0.6	0.560035518	0.2667	0.2625	0.6	0.5985	0.2667	0.2829	0.6	0.5346	0.2667	0.2827	0.6	0.5899	0.2667	0.2865
0.2667	0.275772709	0.6	0.581196396	0.2667	0.271019461	0.6	0.515385222	0.2667	0.321320286	0.6	0.569967804													0.2667	0.288380808	0.6	0.999684229	0.2667	0.269809742	0.6	0.556995006	0.2667	0.27040208	0.6	0.583304352	0.2667	0.2625	0.6	0.7544	0.2667	0.2829	0.6	0.5346	0.2667	0.2827	0.6	0.5899	0.2667	0.2865
0.2667	0.275772709	0.6	0.581196396	0.2667	0.271019461	0.6	0.648937459	0.2667	0.223048928	0.6	0.569967804													0.2667	0.288380808	0.6	0.600954651	0.2667	0.269809742	0.6	0.583531225	0.2667	0.27040208	0.6	0.583304352	0.2667	0.2625	0.6	0.5985	0.2667	0.2324	0.6	0.6396	0.2667	0.2316	0.6	0.5899	0.2667	0.2865
0.2667	0.275772709	0.6	1	0.2667	0.271019461	0.6	0.515385222	0.2667	0.223048928	0.6	1													0.2667	0.288380808	0.6	0.999684229	0.2667	0.269809742	0.6	0.583531225	0.2667	0.27040208	0.6	0.991017078	0.2667	0.2625	0.6	1	0.2667	0.2324	0.6	0.5346	0.2667	0.2316	0.6	1	0.2667	0.2865
0.2667	0.275772709	0.6	0.581196396	0.2667	0.271019461	0.6	0.826232867	0.2667	0.223048928	0.6	0.569967804													0.2667	0.288380808	0.6	0.657956178	0.2667	0.269809742	0.6	0.779037316	0.2667	0.27040208	0.6	0.583304352	0.2667	0.2625	0.6	0.5985	0.2667	0.2324	0.6	0.8354	0.2667	0.2316	0.6	0.5899	0.2667	0.2865
0.2667	0.275772709	0.6	0.581196396	0.2667	0.271019461	0.6	0.515385222	0.2667	0.321320286	0.6	0.458436613													0.2667	0.288380808	0.6	0.528585059	0.2667	0.269809742	0.6	0.583531225	0.2667	0.27040208	0.6	0.476474007	0.2667	0.2625	0.6	0.5985	0.2667	0.2829	0.6	0.6396	0.2667	0.2827	0.6	0.5899	0.2667	0.2865
0.2667	0.275772709	0.6	0.261116589	0.2667	0.271019461	0.6	0.515385222	0.2667	0.223048928	0.6	0.246147896													0.2667	0.288380808	0.6	0.222555193	0.2667	0.269809742	0.6	0.473195473	0.2667	0.27040208	0.6	0.255395799	0.2667	0.2625	0.6	0.2626	0.2667	0.2324	0.6	0.5346	0.2667	0.2316	0.6	0.2423	0.2667	0.2865
0.2667	0.275772709	0.6	0.581196396	0.2667	0.271019461	0.6	0.227200813	0.2667	0.223048928	0.6	0.458436613													0.2667	0.288380808	0.6	0.611107496	0.2667	0.269809742	0.6	0.252915908	0.2667	0.27040208	0.6	0.583304352	0.2667	0.2625	0.6	0.5985	0.2667	0.2324	0.6	0.2424	0.2667	0.2316	0.6	0.5899	0.2667	0.2865
0.2667	0.275772709	0.6	0.41746654	0.2667	0.271019461	0.6	0.515385222	0.2667	0.321320286	0.6	0.458436613													0.2667	0.288380808	0.6	0.503703643	0.2667	0.269809742	0.6	0.583531225	0.2667	0.27040208	0.6	0.449389526	0.2667	0.2625	0.6	0.4189	0.2667	0.2829	0.6	0.5346	0.2667	0.2827	0.6	0.3618	0.2667	0.2865
0.2667	0.275772709	0.5333	0.827879961	0.2667	0.271019461	0.6	0.515385222	0.2667	0.321320286	0.5333	0.569967804													0.2667	0.288380808	0.5333	0.999684229	0.2667	0.269809742	0.6	0.446169696	0.2667	0.27040208	0.5333	0.583304352	0.2667	0.2625	0.5333	0.7544	0.2667	0.2829	0.6	0.3795	0.2667	0.2827	0.5333	0.5899	0.2667	0.2865
0.2667	0.275772709	0.6	0.581196396	0.2667	0.271019461	0.5333	0.648937459	0.2667	0.321320286	0.6	0.569967804													0.2667	0.288380808	0.6	0.999684229	0.2667	0.269809742	0.5333	0.583531225	0.2667	0.27040208	0.6	0.583304352	0.2667	0.2625	0.6	0.7544	0.2667	0.2829	0.5333	0.6396	0.2667	0.2827	0.6	0.5899	0.2667	0.2865
0.2667	0.275772709	0.6	0.581196396	0.2667	0.172507939	0.6	0.515385222	0.2667	0.223048928	0.6	0.569967804													0.2667	0.288380808	0.6	0.596191727	0.2667	0.269809742	0.6	0.583531225	0.2667	0.27040208	0.6	0.583304352	0.2667	0.2625	0.6	0.5985	0.2667	0.2324	0.6	0.5346	0.2667	0.2316	0.6	0.5899	0.2667	0.2865
0.2667	0.275772709	0.6	0.581196396	0.2667	0.271019461	0.6	0.515385222	0.2667	0.223048928	0.6	0.569967804													0.2667	0.288380808	0.6	0.665196326	0.2667	0.269809742	0.6	0.583531225	0.2667	0.27040208	0.6	0.583304352	0.2667	0.2625	0.6	0.5985	0.2667	0.2829	0.6	0.5346	0.2667	0.2827	0.6	0.5899	0.2667	0.2865
0.2667	0.275772709	0.6	0.581196396	0.2667	0.271019461	0.6	0.515385222	0.2667	0.223048928	0.6	0.569967804													0.2667	0.288380808	0.6	0.596270797	0.2667	0.269809742	0.6	0.583531225	0.2667	0.27040208	0.6	0.583304352	0.2667	0.2625	0.6	0.5985	0.2667	0.2324	0.6	0.6396	0.2667	0.2316	0.6	0.5899	0.2667	0.2865
0.2667	0.385942804	0.6	1	0.2667	0.456858748	0.6	0.515385222	0.2667	0.223048928	0.6	0.569967804													0.2667	0.288380808	0.6	0.748058021	0.2667	0.269809742	0.6	0.583531225	0.2667	0.27040208	0.6	0.583304352	0.2667	0.2625	0.6	0.7544	0.2667	0.2829	0.6	0.5346	0.2667	0.2316	0.6	0.5899	0.2667	0.2865
0.2667	0.275772709	0.2667	0.261116589	0.2667	0.271019461	0.6	0.648937459	0.2667	0.223048928	0.2667	0.246147896													0.2667	0.288380808	0.2667	0.222555193	0.2667	0.269809742	0.6	0.583531225	0.2667	0.27040208	0.2667	0.255395799	0.2667	0.2625	0.2667	0.2626	0.2667	0.2324	0.6	0.6396	0.2667	0.2316	0.2667	0.2423	0.2667	0.2865
0.2667	0.275772709	0.2667	0.121911541	0.2667	0.271019461	0.2667	0.227200813	0.2667	0.321320286	0.2667	0.111825093													0.2667	0.288380808	0.2667	0.222555193	0.2667	0.269809742	0.2667	0.252915908	0.2667	0.27040208	0.2667	0.108730113	0.2667	0.2625	0.2667	0.1414	0.2667	0.2829	0.2667	0.2424	0.2667	0.2827	0.2667	0.1313	0.2667	0.2865
0.2667	0.275772709	0.2667	0.261116589	0.2667	0.271019461	0.2667	0.106249621	0.2667	0.321320286	0.2667	0.246147896													0.2667	0.288380808	0.2667	0.222555193	0.2667	0.269809742	0.2667	0.107835829	0.2667	0.27040208	0.2667	0.255395799	0.2667	0.2625	0.2667	0.2626	0.2667	0.2829	0.2667	0.1313	0.2667	0.2827	0.2667	0.2423	0.2667	0.2865
0.2667	0.275772709	0.2667	0.261116589	0.2667	0.271019461	0.2667	0.334541429	0.2667	0.321320286	0.2667	0.246147896													0.2667	0.288380808	0.2667	0.222555193	0.2667	0.269809742	0.2667	0.252915908	0.2667	0.27040208	0.2667	0.255395799	0.2667	0.2625	0.2667	0.2626	0.2667	0.2829	0.2667	0.2424	0.2667	0.2827	0.2667	0.2423	0.2667	0.2865
0.2667	0.275772709	0.2667	0.261116589	0.2667	0.271019461	0.2667	0.227200813	0.2667	0.223048928	0.2667	0.111825093													0.2667	0.288380808	0.2667	0.222555193	0.2667	0.269809742	0.2667	0.252915908	0.2667	0.27040208	0.2667	0.255395799	0.2667	0.2625	0.2667	0.2626	0.2667	0.2324	0.2667	0.2424	0.2667	0.2827	0.2667	0.2423	0.2667	0.2865
0.2667	0.275772709	0.2667	0.261116589	0.2667	0.271019461	0.2667	0.227200813	0.2667	0.223048928	0.2667	0.111825093													0.2667	0.288380808	0.2667	0.222555193	0.2667	0.269809742	0.2667	0.252915908	0.2667	0.27040208	0.2667	0.255395799	0.2667	0.2625	0.2667	0.2626	0.2667	0.2324	0.2667	0.2424	0.2667	0.2316	0.2667	0.2423	0.2667	0.2865
0.2667	1	0.2667	0.261116589	0.2667	0.271019461	0.2667	0.227200813	0.2667	0.321320286	0.2667	0.246147896													0.2667	0.288380808	0.2667	0.222555193	0.2667	0.269809742	0.2667	0.252915908	0.2667	0.27040208	0.2667	0.255395799	0.2667	0.3985	0.2667	0.2626	0.2667	0.3688	0.2667	0.2424	0.2667	0.3693	0.2667	0.2423	0.2667	0.2865
0.2667	0.385942804	0.2667	0.261116589	0.2667	0.456858748	0.2667	0.227200813	0.2667	0.321320286	0.2667	0.246147896													0.2667	0.288380808	0.2667	0.222555193	0.2667	0.269809742	0.2667	0.252915908	0.2667	0.27040208	0.2667	0.255395799	0.2667	0.3985	0.2667	0.2626	0.2667	0.3688	0.2667	0.2424	0.2667	0.3693	0.2667	0.2423	0.2667	0.2865
0.2667	0.275772709	0.2667	1	0.2667	0.271019461	0.2667	0.227200813	0.2667	0.223048928	0.2667	0.569967804													0.2667	0.288380808	0.2667	0.999684229	0.2667	0.269809742	0.2667	0.252915908	0.2667	0.27040208	0.2667	0.66742952	0.2667	0.2625	0.2667	1	0.2667	0.2324	0.2667	0.2424	0.2667	0.2316	0.2667	1	0.2667	0.2865
0.2667	0.275772709	0.2667	0.261116589	0.2667	0.271019461	0.2667	1	0.2667	0.321320286	0.2667	0.246147896													0.2667	0.288380808	0.2667	0.222555193	0.2667	0.269809742	0.2667	0.66633042	0.2667	0.27040208	0.2667	0.255395799	0.2667	0.2625	0.2667	0.2626	0.2667	0.2829	0.2667	1	0.2667	0.2827	0.2667	0.2423	0.2667	0.2865
0.2667	0.275772709	0.2667	0.261116589	0.2667	0.271019461	0.2667	0.515385222	0.2667	0.223048928	0.2667	0.246147896													0.2667	0.288380808	0.2667	0.222555193	0.2667	0.269809742	0.2667	0.340167734	0.2667	0.27040208	0.2667	0.255395799	0.2667	0.2625	0.2667	0.2626	0.2667	0.2324	0.2667	0.1313	0.2667	0.2316	0.2667	0.2423	0.2667	0.2865
0.2667	0.385942804	0.2667	0.261116589	0.2667	0.271019461	0.2667	0.227200813	0.2667	0.321320286	0.2667	0.246147896													0.2667	0.288380808	0.2667	0.222555193	0.2667	0.269809742	0.2667	0.252915908	0.2667	0.27040208	0.2667	0.255395799	0.2667	0.3985	0.2667	0.2626	0.2667	0.3688	0.2667	0.2424	0.2667	0.2827	0.2667	0.2423	0.2667	0.2865
0.2667	0.275772709	0.2667	0.261116589	0.2667	0.271019461	0.2667	0.227200813	0.2667	0.321320286	0.2667	0.246147896													0.2667	0.288380808	0.2667	0.222555193	0.2667	0.269809742	0.2667	0.252915908	0.2667	0.27040208	0.2667	0.255395799	0.2667	0.2625	0.2667	0.2626	0.2667	0.2829	0.2667	0.2424	0.2667	0.2827	0.2667	0.2423	0.2667	0.2865
0.2667	0.385942804	0.2667	0.261116589	0.2667	0.271019461	0.2667	0.227200813	0.2667	0.321320286	0.2667	0.246147896													0.2667	0.288380808	0.2667	0.222555193	0.2667	0.269809742	0.2667	0.252915908	0.2667	0.27040208	0.2667	0.255395799	0.2667	0.3985	0.2667	0.2626	0.2667	0.3688	0.2667	0.2424	0.2667	0.3693	0.2667	0.2423	0.2667	0.2865
0.2667	0.175541591	0.2667	0.261116589	0.2667	0.172507939	0.2667	0.227200813	0.2667	0.223048928	0.2667	0.246147896													0.2667	0.288380808	0.2667	0.222555193	0.2667	0.269809742	0.2667	0.252915908	0.2667	0.27040208	0.2667	0.255395799	0.2667	0.1605	0.2667	0.2626	0.2667	0.1406	0.2667	0.2424	0.2667	0.1371	0.2667	0.2423	0.2667	0.2865
0.2667	0.275772709	0.2667	0.121911541	0.2667	0.271019461	0.2667	0.227200813	0.2667	0.223048928	0.2667	0.246147896													0.2667	0.288380808	0.2667	0.222555193	0.2667	0.269809742	0.2667	0.252915908	0.2667	0.27040208	0.2667	0.255395799	0.2667	0.2625	0.2667	0.1414	0.2667	0.2324	0.2667	0.2424	0.2667	0.2316	0.2667	0.1313	0.2667	0.2865
0.2667	0.175541591	0.2667	0.261116589	0.2667	0.172507939	0.2667	0.227200813	0.2667	0.223048928	0.2667	0.246147896													0.2667	0.288380808	0.2667	0.222555193	0.2667	0.269809742	0.2667	0.252915908	0.2667	0.27040208	0.2667	0.255395799	0.2667	0.1605	0.2667	0.2626	0.2667	0.1406	0.2667	0.1313	0.2667	0.1371	0.2667	0.2423	0.2667	0.2865
0.2667	0.275772709	0.2667	0.261116589	0.2667	0.271019461	0.2667	0.227200813	0.2667	0.321320286	0.2667	0.246147896													0.2667	0.288380808	0.2667	0.222555193	0.2667	0.269809742	0.2667	0.252915908	0.2667	0.27040208	0.2667	0.255395799	0.2667	0.3216	0.2667	0.2626	0.2667	0.2829	0.2667	0.2424	0.2667	0.2827	0.2667	0.2423	0.2667	0.2865
0.2667	0.275772709	0.2667	0.121911541	0.2667	0.271019461	0.2667	0.227200813	0.2667	0.321320286	0.2667	0.246147896													0.2667	0.288380808	0.2667	0.222555193	0.2667	0.269809742	0.2667	0.252915908	0.2667	0.27040208	0.2667	0.165310679	0.2667	0.3216	0.2667	0.1414	0.2667	0.2829	0.2667	0.2424	0.2667	0.2827	0.2667	0.1313	0.2667	0.2865
0.2667	0.275772709	0.2667	0.261116589	0.2667	0.271019461	0.2667	0.227200813	0.2667	0.321320286	0.2667	0.246147896													0.2667	0.288380808	0.2667	0.222555193	0.2667	0.269809742	0.2667	0.16295045	0.2667	0.27040208	0.2667	0.255395799	0.2667	0.3216	0.2667	0.2626	0.2667	0.2829	0.2667	0.1313	0.2667	0.2827	0.2667	0.2423	0.2667	0.2865
0.2667	0.275772709	0.2667	0.261116589	0.2667	0.271019461	0.2667	0.227200813	0.2667	0.223048928	0.2667	0.246147896													0.2667	0.288380808	0.2667	0.222555193	0.2667	0.269809742	0.2667	0.252915908	0.2667	0.27040208	0.2667	0.255395799	0.2667	0.2625	0.2667	0.2626	0.2667	0.2324	0.2667	0.2424	0.2667	0.2827	0.2667	0.2423	0.2667	0.2865
0.2667	0.275772709	0.2667	0.261116589	0.2667	0.271019461	0.2667	0.227200813	0.2667	0.321320286	0.2667	0.246147896													0.2667	0.288380808	0.2667	0.222555193	0.2667	0.269809742	0.2667	0.252915908	0.2667	0.27040208	0.2667	0.255395799	0.2667	0.3216	0.2667	0.2626	0.2667	0.2829	0.2667	0.2424	0.2667	0.2827	0.2667	0.2423	0.2667	0.2865
0.2667	0.275772709	0.2667	0.41746654	0.2667	0.271019461	0.2667	0.227200813	0.2667	0.223048928	0.2667	0.246147896													0.2667	0.288380808	0.2667	0.222555193	0.2667	0.269809742	0.2667	0.252915908	0.2667	0.27040208	0.2667	0.255395799	0.2667	0.2625	0.2667	0.2626	0.2667	0.2324	0.2667	0.2424	0.2667	0.2316	0.2667	0.2423	0.2667	0.2865
0.2667	0.275772709	0.2667	0.261116589	0.2667	0.271019461	0.2667	0.227200813	0.2667	0.223048928	0.2667	0.246147896													0.2667	0.288380808	0.2667	0.222555193	0.2667	0.269809742	0.2667	0.252915908	0.2667	0.27040208	0.2667	0.255395799	0.2667	0.2625	0.2667	0.2626	0.2667	0.2829	0.2667	0.2424	0.2667	0.2827	0.2667	0.2423	0.2667	0.2865
0.2667	0.275772709	0.2667	0.261116589	0.2667	0.271019461	0.2667	0.227200813	0.2667	0.223048928	0.2667	0.246147896													0.2667	0.288380808	0.2667	0.222555193	0.2667	0.269809742	0.2667	0.252915908	0.2667	0.27040208	0.2667	0.255395799	0.2667	0.2625	0.2667	0.2626	0.2667	0.2324	0.2667	0.2424	0.2667	0.2316	0.2667	0.2423	0.2667	0.2865
0.2667	0.275772709	0.2667	0.261116589	0.2667	0.271019461	0.2667	0.227200813	0.2667	0.223048928	0.2667	0.246147896													0.2667	0.288380808	0.2667	0.222555193	0.2667	0.269809742	0.2667	0.252915908	0.2667	0.27040208	0.2667	0.255395799	0.2667	0.2625	0.2667	0.2626	0.2667	0.2324	0.2667	0.2424	0.2667	0.2316	0.2667	0.2423	0.2667	0.2865
0.2667	0.275772709	0.2667	0.261116589	0.2667	0.271019461	0.2667	0.334541429	0.2667	0.321320286	0.2667	0.246147896													0.2667	0.288380808	0.2667	0.222555193	0.2667	0.269809742	0.2667	0.252915908	0.2667	0.27040208	0.2667	0.255395799	0.2667	0.2625	0.2667	0.2626	0.2667	0.2829	0.2667	0.2424	0.2667	0.2827	0.2667	0.2423	0.2667	0.2865
0.2667	0.275772709	0.2667	0.261116589	0.2667	0.271019461	0.2667	0.227200813	0.2667	0.321320286	0.2667	0.246147896													0.2667	0.288380808	0.2667	0.222555193	0.2667	0.269809742	0.2667	0.252915908	0.2667	0.27040208	0.2667	0.255395799	0.2667	0.2625	0.2667	0.2626	0.2667	0.2829	0.2667	0.2424	0.2667	0.2827	0.2667	0.2423	0.2667	0.2865
0.2667	0.275772709	0.2667	0.261116589	0.2667	0.271019461	0.2667	0.227200813	0.2667	0.223048928	0.2667	0.246147896													0.2667	0.288380808	0.2667	0.222555193	0.2667	0.269809742	0.2667	0.252915908	0.2667	0.27040208	0.2667	0.255395799	0.2667	0.2625	0.2667	0.2626	0.2667	0.2324	0.2667	0.2424	0.2667	0.2316	0.2667	0.3618	0.2667	0.2865
0.2667	0.275772709	0.2667	0.261116589	0.2667	0.271019461	0.2667	0.334541429	0.2667	0.223048928	0.2667	0.246147896													0.2667	0.288380808	0.2667	0.222555193	0.2667	0.269809742	0.2667	0.252915908	0.2667	0.27040208	0.2667	0.255395799	0.2667	0.2625	0.2667	0.2626	0.2667	0.2829	0.2667	0.2424	0.2667	0.2827	0.2667	0.2423	0.2667	0.2865
0.2667	0.275772709	0.2667	0.261116589	0.2667	0.271019461	0.2667	0.227200813	0.2667	0.223048928	0.2667	0.246147896													0.2667	0.288380808	0.2667	0.222555193	0.2667	0.269809742	0.2667	0.252915908	0.2667	0.27040208	0.2667	0.255395799	0.2667	0.2625	0.2667	0.2626	0.2667	0.2324	0.2667	0.2424	0.2667	0.2316	0.2667	0.2423	0.2667	0.2865
0.2667	0.275772709	0.2667	0.261116589	0.2667	0.271019461	0.2667	0.227200813	0.2667	0.223048928	0.2667	0.246147896													0.2667	0.288380808	0.2667	0.222555193	0.2667	0.269809742	0.2667	0.252915908	0.2667	0.27040208	0.2667	0.255395799	0.2667	0.2625	0.2667	0.2626	0.2667	0.2324	0.2667	0.2424	0.2667	0.2316	0.2667	0.2423	0.2667	0.2865
0.2667	0.275772709	0.2667	0.261116589	0.2667	0.271019461	0.2667	0.227200813	0.2667	0.321320286	0.2667	0.246147896													0.2667	0.288380808	0.2667	0.222555193	0.2667	0.269809742	0.2667	0.252915908	0.2667	0.27040208	0.2667	0.255395799	0.2667	0.2625	0.2667	0.2626	0.2667	0.2829	0.2667	0.2424	0.2667	0.2827	0.2667	0.2423	0.2667	0.2865
0.2667	0.275772709	0.2667	0.261116589	0.2667	0.271019461	0.2667	0.227200813	0.2667	0.223048928	0.2667	0.246147896													0.2667	0.288380808	0.2667	0.222555193	0.2667	0.269809742	0.2667	0.252915908	0.2667	0.27040208	0.2667	0.255395799	0.2667	0.2625	0.2667	0.2626	0.2667	0.2324	0.2667	0.2424	0.2667	0.2316	0.2667	0.2423	0.2667	0.2865
0.2667	0.275772709	0.2667	0.261116589	0.2667	0.271019461	0.2667	0.227200813	0.2667	0.321320286	0.2667	0.246147896													0.2667	0.288380808	0.2667	0.222555193	0.2667	0.269809742	0.2667	0.252915908	0.2667	0.27040208	0.2667	0.255395799	0.2667	0.2625	0.2667	0.2626	0.2667	0.2829	0.2667	0.2424	0.2667	0.2827	0.2667	0.2423	0.2667	0.2865
0.2667	0.275772709	0.2667	0.121911541	0.2667	0.271019461	0.2667	0.227200813	0.2667	0.321320286	0.2667	0.111825093													0.2667	0.288380808	0.2667	0.222555193	0.2667	0.269809742	0.2667	0.252915908	0.2667	0.27040208	0.2667	0.165310679	0.2667	0.2625	0.2667	0.1414	0.2667	0.2829	0.2667	0.2424	0.2667	0.2827	0.2667	0.1313	0.2667	0.2865
0.2667	0.275772709	0.2667	0.261116589	0.2667	0.271019461	0.2667	0.106249621	0.2667	0.321320286	0.2667	0.246147896													0.2667	0.288380808	0.2667	0.222555193	0.2667	0.269809742	0.2667	0.16295045	0.2667	0.27040208	0.2667	0.255395799	0.2667	0.3216	0.2667	0.2626	0.2667	0.2829	0.2667	0.1313	0.2667	0.2827	0.2667	0.2423	0.2667	0.2865
0.2667	0.275772709	0.2667	0.261116589	0.2667	0.271019461	0.2667	0.227200813	0.2667	0.223048928	0.2667	0.246147896													0.2667	0.288380808	0.2667	0.222555193	0.2667	0.269809742	0.2667	0.252915908	0.2667	0.27040208	0.2667	0.255395799	0.2667	0.2625	0.2667	0.2626	0.2667	0.2324	0.2667	0.2424	0.2667	0.2316	0.2667	0.2423	0.2667	0.2865
0.2667	0.275772709	0.2667	0.261116589	0.2667	0.271019461	0.2667	0.227200813	0.2667	0.223048928	0.2667	0.246147896													0.2667	0.288380808	0.2667	0.222555193	0.2667	0.269809742	0.2667	0.252915908	0.2667	0.27040208	0.2667	0.255395799	0.2667	0.2625	0.2667	0.2626	0.2667	0.2324	0.2667	0.2424	0.2667	0.2316	0.2667	0.2423	0.2667	0.2865
0.2667	0.275772709	0.2667	0.261116589	0.2667	0.271019461	0.2667	0.227200813	0.2667	0.321320286	0.2667	0.246147896													0.2667	0.288380808	0.2667	0.222555193	0.2667	0.269809742	0.2667	0.252915908	0.2667	0.27040208	0.2667	0.255395799	0.2667	0.2625	0.2667	0.2626	0.2667	0.2829	0.2667	0.2424	0.2667	0.2827	0.2667	0.2423	0.2667	0.2865
0.2667	0.175541591	0.2667	0.261116589	0.2667	0.172507939	0.2667	0.227200813	0.2667	0.223048928	0.2667	0.246147896													0.2667	0.288380808	0.2667	0.222555193	0.2667	0.269809742	0.2667	0.252915908	0.2667	0.128825679	0.2667	0.255395799	0.2667	0.1605	0.2667	0.2626	0.2667	0.1406	0.2667	0.2424	0.2667	0.1371	0.2667	0.2423	0.2667	0.2865
0.2667	0.275772709	0.2667	0.261116589	0.2667	0.172507939	0.2667	0.227200813	0.2667	0.223048928	0.2667	0.246147896													0.2667	0.288380808	0.2667	0.222555193	0.2667	0.269809742	0.2667	0.252915908	0.2667	0.27040208	0.2667	0.255395799	0.2667	0.2625	0.2667	0.2626	0.2667	0.2324	0.2667	0.2424	0.2667	0.2316	0.2667	0.2423	0.2667	0.2865
0.2667	0.275772709	0.2667	0.261116589	0.2667	0.271019461	0.2667	0.227200813	0.2667	0.223048928	0.2667	0.246147896													0.2667	0.288380808	0.2667	0.222555193	0.2667	0.269809742	0.2667	0.252915908	0.2667	0.27040208	0.2667	0.255395799	0.2667	0.2625	0.2667	0.2626	0.2667	0.2324	0.2667	0.2424	0.2667	0.2316	0.2667	0.2423	0.2667	0.2865
0.2667	0.275772709	0.2667	0.261116589	0.2667	0.271019461	0.2667	0.227200813	0.2667	0.223048928	0.2667	0.246147896													0.2667	0.288380808	0.2667	0.222555193	0.2667	0.269809742	0.2667	0.252915908	0.2667	0.27040208	0.2667	0.255395799	0.2667	0.2625	0.2667	0.2626	0.2667	0.2324	0.2667	0.2424	0.2667	0.2316	0.2667	0.2423	0.2667	0.2865
0.2667	0.275772709	0.2667	0.261116589	0.2667	0.271019461	0.2667	0.227200813	0.2667	0.223048928	0.2667	0.246147896													0.2667	0.288380808	0.2667	0.222555193	0.2667	0.269809742	0.2667	0.252915908	0.2667	0.27040208	0.2667	0.422798799	0.2667	0.2625	0.2667	0.2626	0.2667	0.2829	0.2667	0.2424	0.2667	0.2827	0.2667	0.2423	0.2667	0.2865
0.2667	0.275772709	0.2667	0.261116589	0.2667	0.271019461	0.2667	0.515385222	0.2667	0.223048928	0.2667	0.246147896													0.2667	0.288380808	0.2667	0.222555193	0.2667	0.269809742	0.2667	0.41972308	0.2667	0.27040208	0.2667	0.255395799	0.2667	0.2625	0.2667	0.2626	0.2667	0.2324	0.2667	0.2424	0.2667	0.2316	0.2667	0.2423	0.2667	0.2865
0.2667	0.275772709	0.2667	0.261116589	0.2667	0.271019461	0.2667	0.227200813	0.2667	0.321320286	0.2667	0.246147896													0.2667	0.288380808	0.2667	0.222555193	0.2667	0.269809742	0.2667	0.252915908	0.2667	0.27040208	0.2667	0.165310679	0.2667	0.2625	0.2667	0.1414	0.2667	0.2829	0.2667	0.2424	0.2667	0.2827	0.2667	0.1313	0.2667	0.2865
0.2667	0.275772709	0.2667	0.261116589	0.2667	0.271019461	0.2667	0.227200813	0.2667	0.223048928	0.2667	0.246147896													0.2667	0.288380808	0.2667	0.222555193	0.2667	0.269809742	0.2667	0.16295045	0.2667	0.27040208	0.2667	0.255395799	0.2667	0.2625	0.2667	0.2626	0.2667	0.2324	0.2667	0.1313	0.2667	0.2316	0.2667	0.2423	0.2667	0.2865
0.2667	0.275772709	0.2667	0.41746654	0.2667	0.271019461	0.2667	0.227200813	0.2667	0.321320286	0.2667	0.246147896													0.2667	0.288380808	0.2667	0.222555193	0.2667	0.269809742	0.2667	0.252915908	0.2667	0.27040208	0.2667	0.255395799	0.2667	0.2625	0.2667	0.2626	0.2667	0.2324	0.2667	0.2424	0.2667	0.2827	0.2667	0.2423	0.2667	0.2865
0.2667	0.275772709	0.2667	0.261116589	0.2667	0.271019461	0.2667	0.227200813	0.2667	0.321320286	0.2667	0.246147896													0.2667	0.288380808	0.2667	0.222555193	0.2667	0.269809742	0.2667	0.252915908	0.2667	0.27040208	0.2667	0.255395799	0.2667	0.3216	0.2667	0.2626	0.2667	0.2829	0.2667	0.2424	0.2667	0.2827	0.2667	0.2423	0.2667	0.2865
0.2667	0.275772709	0.2667	0.261116589	0.2667	0.271019461	0.2667	0.227200813	0.2667	0.223048928	0.2667	0.246147896													0.2667	0.288380808	0.2667	0.222555193	0.2667	0.269809742	0.2667	0.252915908	0.2667	0.27040208	0.2667	0.165310679	0.2667	0.2625	0.2667	0.1414	0.2667	0.2324	0.2667	0.2424	0.2667	0.2316	0.2667	0.1313	0.2667	0.2865
0.2667	0.275772709	0.2667	0.41746654	0.2667	0.271019461	0.2667	0.227200813	0.2667	0.223048928	0.2667	0.246147896													0.2667	0.288380808	0.2667	0.222555193	0.2667	0.269809742	0.2667	0.252915908	0.2667	0.27040208	0.2667	0.255395799	0.2667	0.2625	0.2667	0.2626	0.2667	0.2324	0.2667	0.1313	0.2667	0.2827	0.2667	0.2423	0.2667	0.2865
0.2667	0.275772709	0.2667	0.261116589	0.2667	0.271019461	0.2667	0.227200813	0.2667	0.321320286	0.2667	0.246147896													0.2667	0.288380808	0.2667	0.222555193	0.2667	0.269809742	0.2667	0.252915908	0.2667	0.27040208	0.2667	0.255395799	0.2667	0.3216	0.2667	0.2626	0.2667	0.2829	0.2667	0.2424	0.2667	0.2827	0.2667	0.2423	0.2667	0.2865
0.2667	0.275772709	0.2667	0.121911541	0.2667	0.271019461	0.2667	0.227200813	0.2667	0.321320286	0.2667	0.246147896													0.2667	0.288380808	0.2667	0.222555193	0.2667	0.269809742	0.2667	0.252915908	0.2667	0.27040208	0.2667	0.165310679	0.2667	0.2625	0.2667	0.2626	0.2667	0.2829	0.2667	0.2424	0.2667	0.2827	0.2667	0.1313	0.2667	0.2865
0.2667	1	0.2667	0.581196396	0.2667	1	0.2667	0.106249621	0.2667	0.987103012	0.2667	0.569967804													0.2667	0.99475808	0.2667	0.577264432	0.2667	0.980327006	0.2667	0.107835829	0.2667	0.981391755	0.2667	0.255395799	0.2667	1	0.2667	0.5985	0.2667	0.9991	0.2667	0.1313	0.2667	0.9992	0.2667	0.2423	0.2667	0.9993
0.2667	0.275772709	0.2667	0.121911541	0.2667	0.172507939	0.2667	0.227200813	0.2667	0.223048928	0.2667	0.246147896													0.2667	0.288380808	0.2667	0.222555193	0.2667	0.269809742	0.2667	0.252915908	0.2667	0.27040208	0.2667	0.255395799	0.2667	0.2625	0.2667	0.1414	0.2667	0.2324	0.2667	0.2424	0.2667	0.2316	0.2667	0.2423	0.2667	0.2865
0.2667	0.385942804	0.2667	0.581196396	0.2667	0.271019461	0.2667	0.106249621	0.2667	0.223048928	0.2667	0.569967804													0.2667	0.288380808	0.2667	0.222555193	0.2667	0.269809742	0.2667	0.107835829	0.2667	0.27040208	0.2667	0.255395799	0.2667	0.2625	0.2667	0.2626	0.2667	0.2829	0.2667	0.1313	0.2667	0.2827	0.2667	0.2423	0.2667	0.2865
0.2667	0.275772709	0.2667	0.261116589	0.2667	0.271019461	0.2667	0.227200813	0.2667	0.223048928	0.2667	0.246147896													0.2667	0.288380808	0.2667	0.222555193	0.2667	0.269809742	0.2667	0.252915908	0.2667	0.27040208	0.2667	0.165310679	0.2667	0.2625	0.2667	0.2626	0.2667	0.2324	0.2667	0.2424	0.2667	0.2316	0.2667	0.2423	0.2667	0.2865
0.2667	1	0.2667	0.41746654	0.2667	1	0.2667	0.227200813	0.2667	0.987103012	0.2667	0.458436613													0.2667	0.99475808	0.2667	0.222555193	0.2667	0.980327006	0.2667	0.252915908	0.2667	0.981391755	0.2667	0.255395799	0.2667	1	0.2667	0.4189	0.2667	0.9991	0.2667	0.2424	0.2667	0.9992	0.2667	0.2423	0.2667	0.9993
0.2667	0.275772709	0.2667	0.261116589	0.2667	0.271019461	0.2667	0.334541429	0.2667	0.223048928	0.2667	0.246147896													0.2667	0.288380808	0.2667	0.222555193	0.2667	0.269809742	0.2667	0.406005453	0.2667	0.27040208	0.2667	0.255395799	0.2667	0.2625	0.2667	0.2626	0.2667	0.2324	0.2667	0.3795	0.2667	0.2827	0.2667	0.2423	0.2667	0.2865
0.2667	0.275772709	0.2667	0.261116589	0.2667	0.271019461	0.2667	0.227200813	0.2667	0.223048928	0.2667	0.246147896													0.2667	0.288380808	0.2667	0.222555193	0.2667	0.269809742	0.2667	0.252915908	0.2667	0.27040208	0.2667	0.255395799	0.2667	0.2625	0.2667	0.2626	0.2667	0.2829	0.2667	0.2424	0.2667	0.2827	0.2667	0.2423	0.2667	0.2865
0.2667	0.385942804	0.2667	0.261116589	0.2667	0.271019461	0.2667	0.227200813	0.2667	0.321320286	0.2667	0.246147896													0.2667	0.288380808	0.2667	0.222555193	0.2667	0.269809742	0.2667	0.252915908	0.2667	0.27040208	0.2667	0.255395799	0.2667	0.3985	0.2667	0.1414	0.2667	0.3688	0.2667	0.2424	0.2667	0.3693	0.2667	0.2423	0.2667	0.2865
0.2667	0.275772709	0.2667	0.261116589	0.2667	0.271019461	0.2667	0.227200813	0.2667	0.223048928	0.2667	0.246147896													0.2667	0.288380808	0.2667	0.222555193	0.2667	0.269809742	0.2667	0.252915908	0.2667	0.27040208	0.2667	0.416025578	0.2667	0.2625	0.2667	0.2626	0.2667	0.2829	0.2667	0.2424	0.2667	0.2827	0.2667	0.2423	0.2667	0.2865
0.2667	0.275772709	0.2667	0.41746654	0.2667	0.271019461	0.2667	0.227200813	0.2667	0.223048928	0.2667	0.246147896													0.2667	0.288380808	0.2667	0.222555193	0.2667	0.269809742	0.2667	0.412958147	0.2667	0.27040208	0.2667	0.255395799	0.2667	0.2625	0.2667	0.2626	0.2667	0.2324	0.2667	0.2424	0.2667	0.2827	0.2667	0.2423	0.2667	0.2865
0.2667	0.275772709	0.2667	0.261116589	0.2667	0.271019461	0.2667	0.227200813	0.2667	0.321320286	0.2667	0.246147896													0.2667	0.288380808	0.2667	0.222555193	0.2667	0.269809742	0.2667	0.252915908	0.2667	0.27040208	0.2667	0.255395799	0.2667	0.2625	0.2667	0.2626	0.2667	0.2829	0.2667	0.2424	0.2667	0.2827	0.2667	0.2423	0.2667	0.2865
0.2667	0.275772709	0.2667	0.121911541	0.2667	0.271019461	0.2667	0.227200813	0.2667	0.223048928	0.2667	0.246147896													0.2667	0.288380808	0.2667	0.222555193	0.2667	0.269809742	0.2667	0.252915908	0.2667	0.27040208	0.2667	0.165310679	0.2667	0.2625	0.2667	0.1414	0.2667	0.2324	0.2667	0.2424	0.2667	0.2316	0.2667	0.1313	0.2667	0.2865
0.2667	0.275772709	0.2667	0.41746654	0.2667	0.172507939	0.2667	0.227200813	0.2667	0.223048928	0.2667	0.246147896													0.2667	0.288380808	0.2667	0.222555193	0.2667	0.269809742	0.2667	0.16295045	0.2667	0.27040208	0.2667	0.255395799	0.2667	0.2625	0.2667	0.2626	0.2667	0.2324	0.2667	0.1313	0.2667	0.2316	0.2667	0.2423	0.2667	0.2865
0.2667	0.275772709	0.2667	0.41746654	0.2667	0.271019461	0.2667	0.227200813	0.2667	0.321320286	0.2667	0.246147896													0.2667	0.288380808	0.2667	0.222555193	0.2667	0.269809742	0.2667	0.252915908	0.2667	0.27040208	0.2667	0.255395799	0.2667	0.2625	0.2667	0.2626	0.2667	0.2829	0.2667	0.2424	0.2667	0.2827	0.2667	0.2423	0.2667	0.2865
0.2667	0.275772709	0.2667	0.261116589	0.2667	0.271019461	0.2667	0.227200813	0.2667	0.223048928	0.2667	0.246147896													0.2667	0.288380808	0.2667	0.222555193	0.2667	0.269809742	0.2667	0.252915908	0.2667	0.27040208	0.2667	0.255395799	0.2667	0.2625	0.2667	0.2626	0.2667	0.2324	0.2667	0.2424	0.2667	0.2316	0.2667	0.2423	0.2667	0.2865
0.2667	0.275772709	0.2667	0.121911541	0.2667	0.271019461	0.2667	0.227200813	0.2667	0.321320286	0.2667	0.246147896													0.2667	0.288380808	0.2667	0.222555193	0.2667	0.269809742	0.2667	0.252915908	0.2667	0.27040208	0.2667	0.165310679	0.2667	0.2625	0.2667	0.1414	0.2667	0.2829	0.2667	0.2424	0.2667	0.2827	0.2667	0.1313	0.2667	0.2865
0.2667	0.275772709	0.2667	0.261116589	0.2667	0.271019461	0.2667	0.227200813	0.2667	0.223048928	0.2667	0.246147896													0.2667	0.288380808	0.2667	0.222555193	0.2667	0.269809742	0.2667	0.16295045	0.2667	0.27040208	0.2667	0.255395799	0.2667	0.2625	0.2667	0.2626	0.2667	0.2324	0.2667	0.1313	0.2667	0.2316	0.2667	0.2423	0.2667	0.2865
0.2667	0.275772709	0.2667	0.581196396	0.2667	0.271019461	0.2667	0.227200813	0.2667	0.223048928	0.2667	0.246147896													0.2667	0.288380808	0.2667	0.222555193	0.2667	0.269809742	0.2667	0.252915908	0.2667	0.27040208	0.2667	0.296893902	0.2667	0.2625	0.2667	0.2626	0.2667	0.2829	0.2667	0.2424	0.2667	0.2827	0.2667	0.2423	0.2667	0.2865
0.2667	0.175541591	0.2667	0.261116589	0.2667	0.172507939	0.2667	0.334541429	0.2667	0.223048928	0.2667	0.246147896													0.2667	0.288380808	0.2667	0.222555193	0.2667	0.269809742	0.2667	0.293259521	0.2667	0.27040208	0.2667	0.255395799	0.2667	0.2625	0.2667	0.2626	0.2667	0.2324	0.2667	0.2424	0.2667	0.2316	0.2667	0.2423	0.2667	0.2865
0.2667	0.696793984	0.2667	0.581196396	0.2667	0.271019461	0.2667	0.227200813	0.2667	0.760023603	0.2667	0.246147896													0.2667	0.288380808	0.2667	0.222555193	0.2667	0.269809742	0.2667	0.252915908	0.2667	0.613760996	0.2667	0.255395799	0.2667	0.3985	0.2667	0.2626	0.2667	0.3688	0.2667	0.2424	0.2667	0.7037	0.2667	0.2423	0.2667	0.2865
0.2667	0.275772709	0.2667	0.261116589	0.2667	0.271019461	0.2667	0.334541429	0.2667	0.223048928	0.2667	0.246147896													0.2667	0.288380808	0.2667	0.222555193	0.2667	0.269809742	0.2667	0.252915908	0.2667	0.27040208	0.2667	0.255395799	0.2667	0.2625	0.2667	0.2626	0.2667	0.2829	0.2667	0.2424	0.2667	0.2827	0.2667	0.2423	0.2667	0.2865
0.2667	0.275772709	0.2667	0.261116589	0.2667	0.271019461	0.2667	0.227200813	0.2667	0.321320286	0.2667	0.246147896													0.2667	0.288380808	0.2667	0.222555193	0.2667	0.269809742	0.2667	0.252915908	0.2667	0.27040208	0.2667	0.255395799	0.2667	0.2625	0.2667	0.2626	0.2667	0.2829	0.2667	0.2424	0.2667	0.2827	0.2667	0.2423	0.2667	0.2865
0.2667	0.275772709	0.2667	0.261116589	0.2667	0.271019461	0.2667	0.227200813	0.2667	0.223048928	0.2667	0.246147896													0.2667	0.288380808	0.2667	0.222555193	0.2667	0.269809742	0.2667	0.252915908	0.2667	0.27040208	0.2667	0.255395799	0.2667	0.2625	0.2667	0.2626	0.2667	0.2324	0.2667	0.2424	0.2667	0.2316	0.2667	0.2423	0.2667	0.2865
0.2667	0.275772709	0.2667	0.261116589	0.2667	0.271019461	0.2667	0.334541429	0.2667	0.223048928	0.2667	0.246147896													0.2667	0.288380808	0.2667	0.222555193	0.2667	0.269809742	0.2667	0.252915908	0.2667	0.27040208	0.2667	0.255395799	0.2667	0.2625	0.2667	0.2626	0.2667	0.2324	0.2667	0.2424	0.2667	0.2827	0.2667	0.2423	0.2667	0.2865
0.2667	0.275772709	0.2667	0.261116589	0.2667	0.271019461	0.2667	0.334541429	0.2667	0.223048928	0.2667	0.246147896													0.2667	0.288380808	0.2667	0.222555193	0.2667	0.269809742	0.2667	0.252915908	0.2667	0.27040208	0.2667	0.255395799	0.2667	0.2625	0.2667	0.2626	0.2667	0.2324	0.2667	0.2424	0.2667	0.2316	0.2667	0.2423	0.2667	0.2865
0.2667	0.275772709	0.2667	0.121911541	0.2667	0.172507939	0.2667	0.227200813	0.2667	0.223048928	0.2667	0.111825093													0.2667	0.288380808	0.2667	0.222555193	0.2667	0.269809742	0.2667	0.252915908	0.2667	0.27040208	0.2667	0.108730113	0.2667	0.2625	0.2667	0.0626	0.2667	0.2324	0.2667	0.2424	0.2667	0.2316	0.2667	0.0604	0.2667	0.2865
0.2667	0.175541591	0.2667	0.261116589	0.2667	0.172507939	0.2667	0.106249621	0.2667	0.223048928	0.2667	0.246147896													0.2667	0.288380808	0.2667	0.222555193	0.2667	0.269809742	0.2667	0.107835829	0.2667	0.27040208	0.2667	0.255395799	0.2667	0.2625	0.2667	0.2626	0.2667	0.2324	0.2667	0.0609	0.2667	0.2316	0.2667	0.2423	0.2667	0.2865
0.2667	0.275772709	0.2667	0.261116589	0.2667	0.271019461	0.2667	0.227200813	0.2667	0.223048928	0.2667	0.246147896													0.2667	0.288380808	0.2667	0.222555193	0.2667	0.269809742	0.2667	0.252915908	0.2667	0.27040208	0.2667	0.255395799	0.2667	0.2625	0.2667	0.2626	0.2667	0.2324	0.2667	0.2424	0.2667	0.2316	0.2667	0.2423	0.2667	0.2865
0.2667	0.275772709	0.2667	0.121911541	0.2667	0.271019461	0.2667	0.227200813	0.2667	0.321320286	0.2667	0.111825093													0.2667	0.288380808	0.2667	0.222555193	0.2667	0.269809742	0.2667	0.252915908	0.2667	0.27040208	0.2667	0.108730113	0.2667	0.2625	0.2667	0.1414	0.2667	0.2829	0.2667	0.2424	0.2667	0.2827	0.2667	0.1313	0.2667	0.2865
0.2667	0.275772709	0.2667	0.261116589	0.2667	0.271019461	0.2667	0.106249621	0.2667	0.321320286	0.2667	0.246147896													0.2667	0.288380808	0.2667	0.222555193	0.2667	0.269809742	0.2667	0.107835829	0.2667	0.27040208	0.2667	0.255395799	0.2667	0.2625	0.2667	0.2626	0.2667	0.2829	0.2667	0.1313	0.2667	0.2827	0.2667	0.2423	0.2667	0.2865
0.2667	0.275772709	0.2667	0.121911541	0.2667	0.271019461	0.2667	0.227200813	0.2667	0.223048928	0.2667	0.111825093													0.2667	0.288380808	0.2667	0.222555193	0.2667	0.269809742	0.2667	0.252915908	0.2667	0.27040208	0.2667	0.108730113	0.2667	0.2625	0.2667	0.0626	0.2667	0.2324	0.2667	0.2424	0.2667	0.2316	0.2667	0.0604	0.2667	0.2865
0.2667	0.275772709	0.2667	0.261116589	0.2667	0.271019461	0.2667	0.106249621	0.2667	0.223048928	0.2667	0.246147896													0.2667	0.288380808	0.2667	0.222555193	0.2667	0.269809742	0.2667	0.107835829	0.2667	0.27040208	0.2667	0.255395799	0.2667	0.2625	0.2667	0.2626	0.2667	0.2829	0.2667	0.0609	0.2667	0.2827	0.2667	0.2423	0.2667	0.2865
0.2667	0.275772709	0.2667	0.261116589	0.2667	0.271019461	0.2667	0.227200813	0.2667	0.223048928	0.2667	0.246147896													0.2667	0.288380808	0.2667	0.222555193	0.2667	0.269809742	0.2667	0.252915908	0.2667	0.27040208	0.2667	0.255395799	0.2667	0.2625	0.2667	0.2626	0.2667	0.2324	0.2667	0.2424	0.2667	0.2316	0.2667	0.2423	0.2667	0.2865
0.2667	0.275772709	0.2667	1	0.2667	0.271019461	0.2667	0.227200813	0.2667	0.223048928	0.2667	0.569967804													0.2667	0.288380808	0.2667	0.999684229	0.2667	0.269809742	0.2667	0.252915908	0.2667	0.27040208	0.2667	0.991017078	0.2667	0.2625	0.2667	1	0.2667	0.2324	0.2667	0.2424	0.2667	0.2316	0.2667	1	0.2667	0.2865
0.2667	0.275772709	0.2667	0.261116589	0.2667	0.271019461	0.2667	1	0.2667	0.321320286	0.2667	0.246147896													0.2667	0.288380808	0.2667	0.222555193	0.2667	0.269809742	0.2667	0.676447154	0.2667	0.27040208	0.2667	0.165310679	0.2667	0.2625	0.2667	0.1414	0.2667	0.2829	0.2667	1	0.2667	0.2827	0.2667	0.1313	0.2667	0.2865
0.2667	0.385942804	0.2667	0.261116589	0.2667	0.271019461	0.2667	0.227200813	0.2667	0.321320286	0.2667	0.246147896													0.2667	0.288380808	0.2667	0.222555193	0.2667	0.269809742	0.2667	0.252915908	0.2667	0.27040208	0.2667	0.255395799	0.2667	0.3216	0.2667	0.2626	0.2667	0.2829	0.2667	0.1313	0.2667	0.2827	0.2667	0.2423	0.2667	0.2865
0.2667	0.696793984	0.2667	0.261116589	0.2667	0.271019461	0.2667	0.227200813	0.2667	0.321320286	0.2667	0.246147896													0.2667	0.288380808	0.2667	0.222555193	0.2667	0.269809742	0.2667	0.252915908	0.2667	0.27040208	0.2667	0.255395799	0.2667	0.3216	0.2667	0.2626	0.2667	0.2829	0.2667	0.2424	0.2667	0.2827	0.2667	0.2423	0.2667	0.2865
		0.2667	0.41746654			0.2667	0.227200813			0.2667	0.246147896															0.2667	0.222555193			0.2667	0.252915908			0.2667	0.255395799			0.2667	0.2626			0.2667	0.2424			0.2667	0.3618
		0.2667	0.261116589			0.2667	0.334541429			0.2667	0.246147896															0.2667	0.222555193			0.2667	0.252915908			0.2667	0.165310679			0.2667	0.1414			0.2667	0.3795			0.2667	0.1313
		0.2667	0.581196396			0.2667	0.227200813			0.2667	0.569967804															0.2667	0.536045832			0.2667	0.16295045			0.2667	0.489021306			0.2667	0.5985			0.2667	0.1313			0.2667	0.5899
		0.2667	0.261116589			0.2667	0.515385222			0.2667	0.246147896															0.2667	0.222555193			0.2667	0.485871958			0.2667	0.255395799			0.2667	0.2626			0.2667	0.5346			0.2667	0.2423
		0.2667	0.261116589			0.2667	0.227200813			0.2667	0.246147896															0.2667	0.222555193			0.2667	0.252915908			0.2667	0.255395799			0.2667	0.2626			0.2667	0.2424			0.2667	0.2423
		0.2667	0.261116589			0.2667	0.227200813			0.2667	0.246147896															0.2667	0.222555193			0.2667	0.252915908			0.2667	0.255395799			0.2667	0.2626			0.2667	0.2424			0.2667	0.2423
		0.2667	0.261116589			0.2667	0.227200813			0.2667	0.246147896															0.2667	0.222555193			0.2667	0.252915908			0.2667	0.165310679			0.2667	0.1414			0.2667	0.2424			0.2667	0.1313
		0.2667	0.261116589			0.2667	0.227200813			0.2667	0.246147896															0.2667	0.222555193			0.2667	0.16295045			0.2667	0.255395799			0.2667	0.2626			0.2667	0.1313			0.2667	0.2423
		0.2667	0.261116589			0.2667	0.227200813			0.2667	0.246147896															0.2667	0.222555193			0.2667	0.252915908			0.2667	0.255395799			0.2667	0.2626			0.2667	0.2424			0.2667	0.2423
		0.2667	0.121911541			0.2667	0.227200813			0.2667	0.111825093															0.2667	0.222555193			0.2667	0.252915908			0.2667	0.165310679			0.2667	0.1414			0.2667	0.2424			0.2667	0.1313
		0.2667	0.261116589			0.2667	0.106249621			0.2667	0.246147896															0.2667	0.222555193			0.2667	0.16295045			0.2667	0.255395799			0.2667	0.2626			0.2667	0.1313			0.2667	0.2423
		0.2667	0.261116589			0.2667	0.227200813			0.2667	0.246147896															0.2667	0.222555193			0.2667	0.252915908			0.2667	0.255395799			0.2667	0.2626			0.2667	0.2424			0.2667	0.2423
		0.2667	0.261116589			0.2667	0.227200813			0.2667	0.246147896															0.2667	0.222555193			0.2667	0.252915908			0.2667	0.255395799			0.2667	0.2626			0.2667	0.2424			0.2667	0.2423
		0.2667	0.261116589			0.2667	0.227200813			0.2667	0.246147896															0.2667	0.222555193			0.2667	0.252915908			0.2667	0.255395799			0.2667	0.2626			0.2667	0.2424			0.2667	0.2423
		0.2667	0.261116589			0.2667	0.227200813			0.2667	0.246147896															0.2667	0.222555193			0.2667	0.252915908			0.2667	0.255395799			0.2667	0.2626			0.2667	0.2424			0.2667	0.2423
		0.2667	0.261116589			0.2667	0.227200813			0.2667	0.246147896															0.2667	0.222555193			0.2667	0.252915908			0.2667	0.255395799			0.2667	0.2626			0.2667	0.2424			0.2667	0.2423
		0.2667	0.261116589			0.2667	0.227200813			0.2667	0.246147896															0.2667	0.222555193			0.2667	0.252915908			0.2667	0.255395799			0.2667	0.2626			0.2667	0.2424			0.2667	0.2423
		0.2667	0.261116589			0.2667	0.227200813			0.2667	0.246147896															0.2667	0.222555193			0.2667	0.252915908			0.2667	0.255395799			0.2667	0.2626			0.2667	0.2424			0.2667	0.2423
		0.2667	0.261116589			0.2667	0.227200813			0.2667	0.246147896															0.2667	0.222555193			0.2667	0.252915908			0.2667	0.255395799			0.2667	0.2626			0.2667	0.2424			0.2667	0.2423
		0.2667	0.41746654			0.2667	0.227200813			0.2667	0.458436613															0.2667	0.222555193			0.2667	0.252915908			0.2667	0.402007945			0.2667	0.4189			0.2667	0.2424			0.2667	0.3618
		0.2667	0.261116589			0.2667	0.334541429			0.2667	0.246147896															0.2667	0.222555193			0.2667	0.398926334			0.2667	0.255395799			0.2667	0.2626			0.2667	0.3795			0.2667	0.2423
		0.2667	0.261116589			0.2667	0.227200813			0.2667	0.246147896															0.2667	0.222555193			0.2667	0.252915908			0.2667	0.255395799			0.2667	0.2626			0.2667	0.2424			0.2667	0.2423
		0.2667	0.261116589			0.2667	0.227200813			0.2667	0.246147896															0.2667	0.222555193			0.2667	0.252915908			0.2667	0.255395799			0.2667	0.2626			0.2667	0.2424			0.2667	0.2423
		0.2667	0.261116589			0.2667	0.227200813			0.2667	0.246147896															0.2667	0.222555193			0.2667	0.252915908			0.2667	0.255395799			0.2667	0.2626			0.2667	0.2424			0.2667	0.2423
		0.2667	0.261116589			0.2667	0.515385222			0.2667	0.246147896															0.2667	0.222555193			0.2667	0.342022277			0.2667	0.255395799			0.2667	0.2626			0.2667	0.2424			0.2667	0.2423
		0.2667	0.261116589			0.2667	0.227200813			0.2667	0.246147896															0.2667	0.222555193			0.2667	0.252915908			0.2667	0.255395799			0.2667	0.2626			0.2667	0.2424			0.2667	0.2423
		0.2667	0.261116589			0.2667	0.227200813			0.2667	0.246147896															0.2667	0.222555193			0.2667	0.252915908			0.2667	0.255395799			0.2667	0.2626			0.2667	0.2424			0.2667	0.2423
		0.2667	0.261116589			0.2667	0.227200813			0.2667	0.246147896															0.2667	0.222555193			0.2667	0.252915908			0.2667	0.255395799			0.2667	0.2626			0.2667	0.2424			0.2667	0.2423
		0.2667	0.41746654			0.2667	0.227200813			0.2667	0.458436613															0.2667	0.222555193			0.2667	0.252915908			0.2667	0.385246132			0.2667	0.4189			0.2667	0.2424			0.2667	0.3618
		0.2667	0.261116589			0.2667	0.334541429			0.2667	0.246147896															0.2667	0.222555193			0.2667	0.252915908			0.2667	0.255395799			0.2667	0.2626			0.2667	0.3795			0.2667	0.2423
		0.2667	0.261116589			0.2667	0.227200813			0.2667	0.246147896															0.2667	0.222555193			0.2667	0.252915908			0.2667	0.255395799			0.2667	0.2626			0.2667	0.2424			0.2667	0.2423
		0.2667	0.261116589			0.2667	0.227200813			0.2667	0.246147896															0.2667	0.222555193			0.2667	0.252915908			0.2667	0.255395799			0.2667	0.2626			0.2667	0.2424			0.2667	0.2423
		0.2667	0.261116589			0.2667	0.227200813			0.2667	0.246147896															0.2667	0.222555193			0.2667	0.252915908			0.2667	0.255395799			0.2667	0.2626			0.2667	0.2424			0.2667	0.2423
		0.2667	0.261116589			0.2667	0.227200813			0.2667	0.246147896															0.2667	0.222555193			0.2667	0.252915908			0.2667	0.255395799			0.2667	0.2626			0.2667	0.2424			0.2667	0.2423
		0.2667	0.261116589			0.2667	0.227200813			0.2667	0.246147896															0.2667	0.222555193			0.2667	0.252915908			0.2667	0.255395799			0.2667	0.2626			0.2667	0.2424			0.2667	0.2423
		0.2667	0.261116589			0.2667	0.227200813			0.2667	0.246147896															0.2667	0.222555193			0.2667	0.252915908			0.2667	0.255395799			0.2667	0.2626			0.2667	0.2424			0.2667	0.2423
		0.2667	0.581196396			0.2667	0.227200813			0.2667	0.458436613															0.2667	0.222555193			0.2667	0.252915908			0.2667	0.441956641			0.2667	0.4189			0.2667	0.2424			0.2667	0.3618
		0.2667	0.261116589			0.2667	0.515385222			0.2667	0.246147896															0.2667	0.222555193			0.2667	0.438776778			0.2667	0.255395799			0.2667	0.2626			0.2667	0.3795			0.2667	0.2423
		0.2667	0.261116589			0.2667	0.227200813			0.2667	0.246147896															0.2667	0.222555193			0.2667	0.252915908			0.2667	0.255395799			0.2667	0.2626			0.2667	0.2424			0.2667	0.2423
		0.2667	0.261116589			0.2667	0.227200813			0.2667	0.111825093															0.2667	0.222555193			0.2667	0.252915908			0.2667	0.255395799			0.2667	0.2626			0.2667	0.2424			0.2667	0.2423
		0.2667	0.261116589			0.2667	0.227200813			0.2667	0.246147896															0.2667	0.222555193			0.2667	0.252915908			0.2667	0.255395799			0.2667	0.2626			0.2667	0.2424			0.2667	0.2423
		0.2667	0.261116589			0.2667	0.227200813			0.2667	0.246147896															0.2667	0.222555193			0.2667	0.252915908			0.2667	0.255395799			0.2667	0.2626			0.2667	0.2424			0.2667	0.2423
		0.2667	0.581196396			0.2667	0.227200813			0.2667	0.569967804															0.2667	0.222555193			0.2667	0.252915908			0.2667	0.451063712			0.2667	0.5985			0.2667	0.2424			0.2667	0.5899
		0.2667	0.261116589			0.2667	0.515385222			0.2667	0.246147896															0.2667	0.222555193			0.2667	0.447518579			0.2667	0.255395799			0.2667	0.2626			0.2667	0.1313			0.2667	0.2423
		0.2667	0.581196396			0.2667	0.227200813			0.2667	0.569967804															0.2667	0.552773199			0.2667	0.16295045			0.2667	0.514591143			0.2667	0.5985			0.2667	0.2424			0.2667	0.5899
		0.2667	0.261116589			0.2667	0.515385222			0.2667	0.246147896															0.2667	0.222555193			0.2667	0.427000216			0.2667	0.255395799			0.2667	0.2626			0.2667	0.2424			0.2667	0.2423
		0.2667	0.261116589			0.2667	0.227200813			0.2667	0.246147896															0.2667	0.222555193			0.2667	0.252915908			0.2667	0.255395799			0.2667	0.2626			0.2667	0.2424			0.2667	0.2423
		0.2667	0.261116589			0.2667	0.227200813			0.2667	0.246147896															0.2667	0.222555193			0.2667	0.252915908			0.2667	0.255395799			0.2667	0.2626			0.2667	0.2424			0.2667	0.2423
		0.2667	0.261116589			0.2667	0.227200813			0.2667	0.246147896															0.2667	0.222555193			0.2667	0.252915908			0.2667	0.255395799			0.2667	0.1414			0.2667	0.2424			0.2667	0.1313
		0.2667	0.261116589			0.2667	0.227200813			0.2667	0.246147896															0.2667	0.222555193			0.2667	0.252915908			0.2667	0.255395799			0.2667	0.2626			0.2667	0.1313			0.2667	0.2423
		0.2667	0.261116589			0.2667	0.227200813			0.2667	0.246147896															0.2667	0.222555193			0.2667	0.252915908			0.2667	0.255395799			0.2667	0.2626			0.2667	0.2424			0.2667	0.2423
		0.2667	0.261116589			0.2667	0.227200813			0.2667	0.246147896															0.2667	0.222555193			0.2667	0.252915908			0.2667	0.255395799			0.2667	0.2626			0.2667	0.2424			0.2667	0.2423
		0.2667	0.121911541			0.2667	0.227200813			0.2667	0.246147896															0.2667	0.222555193			0.2667	0.252915908			0.2667	0.108730113			0.2667	0.1414			0.2667	0.2424			0.2667	0.1313
		0.2667	0.261116589			0.2667	0.106249621			0.2667	0.246147896															0.2667	0.222555193			0.2667	0.107835829			0.2667	0.255395799			0.2667	0.2626			0.2667	0.1313			0.2667	0.2423
		0.2667	0.261116589			0.2667	0.227200813			0.2667	0.458436613															0.2667	0.222555193			0.2667	0.252915908			0.2667	0.255395799			0.2667	0.2626			0.2667	0.2424			0.2667	0.2423
		0.2667	0.261116589			0.2667	0.227200813			0.2667	0.246147896															0.2667	0.222555193			0.2667	0.252915908			0.2667	0.255395799			0.2667	0.1414			0.2667	0.2424			0.2667	0.1313
		0.2667	0.261116589			0.2667	0.227200813			0.2667	0.246147896															0.2667	0.222555193			0.2667	0.252915908			0.2667	0.255395799			0.2667	0.2626			0.2667	0.1313			0.2667	0.2423
		0.2667	0.261116589			0.2667	0.227200813			0.2667	0.246147896															0.2667	0.222555193			0.2667	0.252915908			0.2667	0.255395799			0.2667	0.2626			0.2667	0.2424			0.2667	0.2423
		0.2667	0.261116589			0.2667	0.227200813			0.2667	0.246147896															0.2667	0.222555193			0.2667	0.252915908			0.2667	0.255395799			0.2667	0.2626			0.2667	0.2424			0.2667	0.2423
		0.2667	0.581196396			0.2667	0.227200813			0.2667	0.458436613															0.2667	0.222555193			0.2667	0.252915908			0.2667	0.255395799			0.2667	0.2626			0.2667	0.2424			0.2667	0.2423
		0.2667	0.121911541			0.2667	0.334541429			0.2667	0.111825093															0.2667	0.222555193			0.2667	0.252915908			0.2667	0.108730113			0.2667	0.1414			0.2667	0.2424			0.2667	0.1313
		0.2667	0.261116589			0.2667	0.106249621			0.2667	0.246147896															0.2667	0.222555193			0.2667	0.107835829			0.2667	0.255395799			0.2667	0.2626			0.2667	0.1313			0.2667	0.2423
		0.2667	0.121911541			0.2667	0.227200813			0.2667	0.111825093															0.2667	0.222555193			0.2667	0.252915908			0.2667	0.165310679			0.2667	0.1414			0.2667	0.2424			0.2667	0.1313
		0.2667	0.261116589			0.2667	0.227200813			0.2667	0.458436613															0.2667	0.222555193			0.2667	0.16295045			0.2667	0.255395799			0.2667	0.2626			0.2667	0.1313			0.2667	0.2423
		0.2667	0.261116589			0.2667	0.227200813			0.2667	0.246147896															0.2667	0.222555193			0.2667	0.252915908			0.2667	0.255395799			0.2667	0.2626			0.2667	0.2424			0.2667	0.2423
		0.2667	0.261116589			0.2667	0.227200813			0.2667	0.246147896															0.2667	0.222555193			0.2667	0.252915908			0.2667	0.255395799			0.2667	0.2626			0.2667	0.2424			0.2667	0.2423
		0.2667	0.261116589			0.2667	0.227200813			0.2667	0.246147896															0.2667	0.222555193			0.2667	0.16295045			0.2667	0.255395799			0.2667	0.2626			0.2667	0.2424			0.2667	0.2423
		0.2667	0.261116589			0.2667	0.227200813			0.2667	0.246147896															0.2667	0.222555193			0.2667	0.252915908			0.2667	0.255395799			0.2667	0.2626			0.2667	0.2424			0.2667	0.2423
		0.2667	0.121911541			0.2667	0.227200813			0.2667	0.111825093															0.2667	0.222555193			0.2667	0.252915908			0.2667	0.108730113			0.2667	0.1414			0.2667	0.2424			0.2667	0.1313
		0.2667	0.261116589			0.2667	0.106249621			0.2667	0.246147896															0.2667	0.222555193			0.2667	0.107835829			0.2667	0.255395799			0.2667	0.2626			0.2667	0.1313			0.2667	0.2423
		0.2667	0.261116589			0.2667	0.227200813			0.2667	0.246147896															0.2667	0.222555193			0.2667	0.252915908			0.2667	0.255395799			0.2667	0.2626			0.2667	0.2424			0.2667	0.2423
		0.2667	0.261116589			0.2667	0.227200813			0.2667	0.246147896															0.2667	0.222555193			0.2667	0.252915908			0.2667	0.165310679			0.2667	0.1414			0.2667	0.2424			0.2667	0.1313
		0.2667	0.261116589			0.2667	0.227200813			0.2667	0.246147896															0.2667	0.222555193			0.2667	0.16295045			0.2667	0.255395799			0.2667	0.2626			0.2667	0.1313			0.2667	0.2423
		0.2667	0.581196396			0.2667	0.227200813			0.2667	0.569967804															0.2667	0.222555193			0.2667	0.252915908			0.2667	0.255395799			0.2667	0.2626			0.2667	0.2424			0.2667	0.1313
		0.2667	0.261116589			0.2667	0.334541429			0.2667	0.246147896															0.2667	0.222555193			0.2667	0.252915908			0.2667	0.255395799			0.2667	0.2626			0.2667	0.2424			0.2667	0.2423
		0.2667	0.581196396			0.2667	0.227200813			0.2667	0.569967804															0.2667	0.594379741			0.2667	0.252915908			0.2667	0.626979118			0.2667	0.5985			0.2667	0.2424			0.2667	0.5899
		0.2667	0.121911541			0.2667	0.334541429			0.2667	0.111825093															0.2667	0.222555193			0.2667	0.625934928			0.2667	0.108730113			0.2667	0.1414			0.2667	0.6396			0.2667	0.1313
		0.2667	0.261116589			0.2667	0.106249621			0.2667	0.246147896															0.2667	0.222555193			0.2667	0.107835829			0.2667	0.255395799			0.2667	0.2626			0.2667	0.1313			0.2667	0.2423
		0.2667	0.261116589			0.2667	0.227200813			0.2667	0.246147896															0.2667	0.222555193			0.2667	0.252915908			0.2667	0.255395799			0.2667	0.2626			0.2667	0.2424			0.2667	0.2423
		0.2667	0.261116589			0.2667	0.227200813			0.2667	0.246147896															0.2667	0.222555193			0.2667	0.252915908			0.2667	0.255395799			0.2667	0.2626			0.2667	0.2424			0.2667	0.2423
		0.2667	0.581196396			0.2667	0.227200813			0.2667	0.569967804															0.2667	0.50673171			0.2667	0.252915908			0.2667	0.45321395			0.2667	0.4189			0.2667	0.2424			0.2667	0.3618
		0.2667	0.261116589			0.2667	0.515385222			0.2667	0.246147896															0.2667	0.222555193			0.2667	0.526173783			0.2667	0.255395799			0.2667	0.1414			0.2667	0.2424			0.2667	0.2423
		0.2667	0.41746654			0.2667	0.227200813			0.2667	0.246147896															0.2667	0.222555193			0.2667	0.252915908			0.2667	0.255395799			0.2667	0.2626			0.2667	0.2424			0.2667	0.2423
		0.2667	0.41746654			0.2667	0.334541429			0.2667	0.246147896															0.2667	0.222555193			0.2667	0.252915908			0.2667	0.255395799			0.2667	0.2626			0.2667	0.2424			0.2667	0.2423
		0.2667	0.261116589			0.2667	0.227200813			0.2667	0.246147896															0.2667	0.222555193			0.2667	0.252915908			0.2667	0.255395799			0.2667	0.2626			0.2667	0.2424			0.2667	0.2423
		0.2667	0.121911541			0.2667	0.227200813			0.2667	0.111825093															0.2667	0.222555193			0.2667	0.252915908			0.2667	0.108730113			0.2667	0.1414			0.2667	0.2424			0.2667	0.1313
		0.2667	0.261116589			0.2667	0.227200813			0.2667	0.246147896															0.2667	0.222555193			0.2667	0.16295045			0.2667	0.255395799			0.2667	0.2626			0.2667	0.1313			0.2667	0.2423
		0.2667	0.261116589			0.2667	0.227200813			0.2667	0.246147896															0.2667	0.222555193			0.2667	0.252915908			0.2667	0.255395799			0.2667	0.2626			0.2667	0.2424			0.2667	0.3618
		0.2667	0.261116589			0.2667	0.334541429			0.2667	0.246147896															0.2667	0.222555193			0.2667	0.252915908			0.2667	0.255395799			0.2667	0.2626			0.2667	0.3795			0.2667	0.2423
		0.2667	0.121911541			0.2667	0.227200813			0.2667	0.111825093															0.2667	0.222555193			0.2667	0.252915908			0.2667	0.165310679			0.2667	0.1414			0.2667	0.2424			0.2667	0.1313
		0.2667	0.581196396			0.2667	0.227200813			0.2667	0.569967804															0.2667	0.626463019			0.2667	0.16295045			0.2667	0.583304352			0.2667	0.5985			0.2667	0.1313			0.2667	0.5899
		0.2667	0.261116589			0.2667	0.515385222			0.2667	0.246147896															0.2667	0.222555193			0.2667	0.583531225			0.2667	0.255395799			0.2667	0.2626			0.2667	0.5346			0.2667	0.3618
		0.2667	0.121911541			0.2667	0.334541429			0.2667	0.111825093															0.2667	0.222555193			0.2667	0.252915908			0.2667	0.235116488			0.2667	0.2626			0.2667	0.2424			0.2667	0.1313
		0.2667	0.261116589			0.2667	0.227200813			0.2667	0.569967804															0.2667	0.222555193			0.2667	0.252915908			0.2667	0.255395799			0.2667	0.2626			0.2667	0.2424			0.2667	0.2423
		0.2667	0.261116589			0.2667	0.227200813			0.2667	0.246147896															0.2667	0.222555193			0.2667	0.252915908			0.2667	0.255395799			0.2667	0.2626			0.2667	0.2424			0.2667	0.2423
		0.2667	0.121911541			0.2667	0.227200813			0.2667	0.111825093															0.2667	0.222555193			0.2667	0.252915908			0.2667	0.165310679			0.2667	0.1414			0.2667	0.2424			0.2667	0.1313
		0.2667	0.261116589			0.2667	0.227200813			0.2667	0.246147896															0.2667	0.222555193			0.2667	0.16295045			0.2667	0.255395799			0.2667	0.2626			0.2667	0.1313			0.2667	0.2423
		0.2667	0.581196396			0.2667	0.227200813			0.2667	0.246147896															0.2667	0.222555193			0.2667	0.252915908			0.2667	0.255395799			0.2667	0.2626			0.2667	0.2424			0.2667	0.2423
		0.2667	0.261116589			0.2667	0.227200813			0.2667	0.246147896															0.2667	0.222555193			0.2667	0.252915908			0.2667	0.255395799			0.2667	0.2626			0.2667	0.2424			0.2667	0.2423
		0.2667	0.261116589			0.2667	0.227200813			0.2667	0.246147896															0.2667	0.222555193			0.2667	0.252915908			0.2667	0.255395799			0.2667	0.2626			0.2667	0.2424			0.2667	0.2423
		0.2667	0.121911541			0.2667	0.227200813			0.2667	0.111825093															0.2667	0.222555193			0.2667	0.252915908			0.2667	0.165310679			0.2667	0.1414			0.2667	0.2424			0.2667	0.1313
		0.2667	0.261116589			0.2667	0.227200813			0.2667	0.246147896															0.2667	0.222555193			0.2667	0.16295045			0.2667	0.255395799			0.2667	0.2626			0.2667	0.1313			0.2667	0.2423
		0.2667	0.261116589			0.2667	0.227200813			0.2667	0.246147896															0.2667	0.222555193			0.2667	0.252915908			0.2667	0.255395799			0.2667	0.2626			0.2667	0.2424			0.2667	0.2423
		0.2667	0.121911541			0.2667	0.227200813			0.2667	0.111825093															0.2667	0.222555193			0.2667	0.252915908			0.2667	0.108730113			0.2667	0.1414			0.2667	0.2424			0.2667	0.1313
		0.2667	0.261116589			0.2667	0.106249621			0.2667	0.246147896															0.2667	0.222555193			0.2667	0.107835829			0.2667	0.255395799			0.2667	0.2626			0.2667	0.1313			0.2667	0.2423
		0.2667	0.121911541			0.2667	0.227200813			0.2667	0.246147896															0.2667	0.222555193			0.2667	0.252915908			0.2667	0.165310679			0.2667	0.1414			0.2667	0.2424			0.2667	0.1313
		0.2667	0.261116589			0.2667	0.227200813			0.2667	0.246147896															0.2667	0.222555193			0.2667	0.252915908			0.2667	0.255395799			0.2667	0.2626			0.2667	0.2424			0.2667	0.2423
		0.2667	0.261116589			0.2667	0.334541429			0.2667	0.246147896															0.2667	0.222555193			0.2667	0.252915908			0.2667	0.420171167			0.2667	0.2626			0.2667	0.2424			0.2667	0.2423
		0.2667	0.41746654			0.2667	0.515385222			0.2667	0.458436613															0.2667	0.222555193			0.2667	0.417079279			0.2667	0.255395799			0.2667	0.4189			0.2667	0.2424			0.2667	0.3618
		0.2667	0.581196396			0.2667	0.334541429			0.2667	0.246147896															0.2667	0.222555193			0.2667	0.252915908			0.2667	0.452184474			0.2667	0.2626			0.2667	0.3795			0.2667	0.2423
		0.2667	0.261116589			0.2667	0.515385222			0.2667	0.246147896															0.2667	0.222555193			0.2667	0.449095433			0.2667	0.255395799			0.2667	0.2626			0.2667	0.2424			0.2667	0.3618
		0.2667	0.261116589			0.2667	0.334541429			0.2667	0.246147896															0.2667	0.222555193			0.2667	0.252915908			0.2667	0.255395799			0.2667	0.2626			0.2667	0.2424			0.2667	0.2423
		0.2667	0.261116589			0.2667	0.227200813			0.2667	0.246147896															0.2667	0.222555193			0.2667	0.252915908			0.2667	0.255395799			0.2667	0.2626			0.2667	0.2424			0.2667	0.2423
		0.2667	0.261116589			0.2667	0.227200813			0.2667	0.246147896															0.2667	0.222555193			0.2667	0.252915908			0.2667	0.255395799			0.2667	0.2626			0.2667	0.2424			0.2667	0.2423
		0.2667	0.261116589			0.2667	0.227200813			0.2667	0.246147896															0.2667	0.222555193			0.2667	0.252915908			0.2667	0.255395799			0.2667	0.2626			0.2667	0.2424			0.2667	0.2423
		0.2667	0.261116589			0.2667	0.227200813			0.2667	0.246147896															0.2667	0.222555193			0.2667	0.252915908			0.2667	0.255395799			0.2667	0.2626			0.2667	0.2424			0.2667	0.2423
		0.2667	0.41746654			0.2667	0.227200813			0.2667	0.458436613															0.2667	0.222555193			0.2667	0.252915908			0.2667	0.409660064			0.2667	0.4189			0.2667	0.2424			0.2667	0.3618
		0.2667	0.261116589			0.2667	0.334541429			0.2667	0.246147896															0.2667	0.222555193			0.2667	0.406556332			0.2667	0.255395799			0.2667	0.2626			0.2667	0.3795			0.2667	0.2423
		0.2667	0.581196396			0.2667	0.227200813			0.2667	0.246147896															0.2667	0.222555193			0.2667	0.252915908			0.2667	0.255395799			0.2667	0.2626			0.2667	0.2424			0.2667	0.2423
		0.2667	0.261116589			0.2667	0.227200813			0.2667	0.246147896															0.2667	0.222555193			0.2667	0.252915908			0.2667	0.255395799			0.2667	0.2626			0.2667	0.2424			0.2667	0.2423
		0.2667	0.581196396			0.2667	0.227200813			0.2667	0.246147896															0.2667	0.222555193			0.2667	0.252915908			0.2667	0.255395799			0.2667	0.2626			0.2667	0.2424			0.2667	0.3618
		0.2667	0.261116589			0.2667	0.334541429			0.2667	0.246147896															0.2667	0.222555193			0.2667	0.252915908			0.2667	0.255395799			0.2667	0.2626			0.2667	0.2424			0.2667	0.2423
		0.2667	0.581196396			0.2667	0.227200813			0.2667	0.246147896															0.2667	0.222555193			0.2667	0.252915908			0.2667	0.255395799			0.2667	0.2626			0.2667	0.2424			0.2667	0.2423
		0.2667	0.121911541			0.2667	0.227200813			0.2667	0.111825093															0.2667	0.222555193			0.2667	0.252915908			0.2667	0.108730113			0.2667	0.1414			0.2667	0.2424			0.2667	0.1313
		0.2667	0.261116589			0.2667	0.106249621			0.2667	0.246147896															0.2667	0.222555193			0.2667	0.107835829			0.2667	0.255395799			0.2667	0.2626			0.2667	0.1313			0.2667	0.2423
		0.2667	0.261116589			0.2667	0.227200813			0.2667	0.246147896															0.2667	0.222555193			0.2667	0.252915908			0.2667	0.255395799			0.2667	0.2626			0.2667	0.2424			0.2667	0.2423
		0.2667	0.261116589			0.2667	0.227200813			0.2667	0.246147896															0.2667	0.222555193			0.2667	0.252915908			0.2667	0.255395799			0.2667	0.2626			0.2667	0.2424			0.2667	0.2423
		0.2667	0.261116589			0.2667	0.227200813			0.2667	0.246147896															0.2667	0.222555193			0.2667	0.252915908			0.2667	0.255395799			0.2667	0.2626			0.2667	0.2424			0.2667	0.2423
		0.2667	0.41746654			0.2667	0.227200813			0.2667	0.246147896															0.2667	0.222555193			0.2667	0.252915908			0.2667	0.255395799			0.2667	0.4189			0.2667	0.2424			0.2667	0.3618
		0.2667	0.41746654			0.2667	0.334541429			0.2667	0.246147896															0.2667	0.222555193			0.2667	0.252915908			0.2667	0.255395799			0.2667	0.2626			0.2667	0.3795			0.2667	0.2423
		0.2667	0.121911541			0.2667	0.227200813			0.2667	0.111825093															0.2667	0.222555193			0.2667	0.252915908			0.2667	0.165310679			0.2667	0.1414			0.2667	0.2424			0.2667	0.1313
		0.2667	0.261116589			0.2667	0.227200813			0.2667	0.246147896															0.2667	0.222555193			0.2667	0.16295045			0.2667	0.255395799			0.2667	0.2626			0.2667	0.1313			0.2667	0.2423
		0.2667	0.261116589			0.2667	0.227200813			0.2667	0.246147896															0.2667	0.222555193			0.2667	0.252915908			0.2667	0.255395799			0.2667	0.2626			0.2667	0.2424			0.2667	0.2423
		0.2667	0.41746654			0.2667	0.227200813			0.2667	0.246147896															0.2667	0.222555193			0.2667	0.252915908			0.2667	0.255395799			0.2667	0.4189			0.2667	0.2424			0.2667	0.3618
		0.2667	0.261116589			0.2667	0.334541429			0.2667	0.458436613															0.2667	0.222555193			0.2667	0.252915908			0.2667	0.255395799			0.2667	0.4189			0.2667	0.3795			0.2667	0.2423
		0.0667	0.121911541			0.2667	0.334541429			0.0667	0.111825093															0.0667	0.222555193			0.2667	0.392761771			0.0667	0.108730113			0.0667	0.1414			0.2667	0.3795			0.0667	0.1313
		0.0667	0.121911541			0.0667	0.106249621			0.0667	0.111825093															0.0667	0.222555193			0.0667	0.107835829			0.0667	0.108730113			0.0667	0.1414			0.0667	0.1313			0.0667	0.1313
		0.0667	0.121911541			0.0667	0.106249621			0.0667	0.111825093															0.0667	0.222555193			0.0667	0.107835829			0.0667	0.108730113			0.0667	0.0626			0.0667	0.1313			0.0667	0.0604
		0.0667	0.121911541			0.0667	0.106249621			0.0667	0.111825093															0.0667	0.222555193			0.0667	0.107835829			0.0667	0.108730113			0.0667	0.1414			0.0667	0.0609			0.0667	0.1313
		0.0667	0.121911541			0.0667	0.106249621			0.0667	0.111825093															0.0667	0.222555193			0.0667	0.107835829			0.0667	0.108730113			0.0667	0.0626			0.0667	0.0609			0.0667	0.0604
		0.0667	0.121911541			0.0667	0.106249621			0.0667	0.111825093															0.0667	0.222555193			0.0667	0.107835829			0.0667	0.108730113			0.0667	0.1414			0.0667	0.0609			0.0667	0.1313
		0.0667	0.121911541			0.0667	0.106249621			0.0667	0.111825093															0.0667	0.222555193			0.0667	0.107835829			0.0667	0.108730113			0.0667	0.0626			0.0667	0.1313			0.0667	0.0604
		0.0667	0.121911541			0.0667	0.106249621			0.0667	0.111825093															0.0667	0.222555193			0.0667	0.107835829			0.0667	0.108730113			0.0667	0.0626			0.0667	0.0609			0.0667	0.0604
		0.0667	0.121911541			0.0667	0.106249621			0.0667	0.111825093															0.0667	0.222555193			0.0667	0.107835829			0.0667	0.108730113			0.0667	0.0626			0.0667	0.0609			0.0667	0.0604
		0.0667	0.121911541			0.0667	0.106249621			0.0667	0.111825093															0.0667	0.222555193			0.0667	0.107835829			0.0667	0.108730113			0.0667	0.0626			0.0667	0.0609			0.0667	0.0604
		0.0667	0.121911541			0.0667	0.106249621			0.0667	0.111825093															0.0667	0.222555193			0.0667	0.107835829			0.0667	0.108730113			0.0667	0.1414			0.0667	0.0609			0.0667	0.1313
		0.0667	0.121911541			0.0667	0.106249621			0.0667	0.111825093															0.0667	0.222555193			0.0667	0.107835829			0.0667	0.108730113			0.0667	0.1414			0.0667	0.1313			0.0667	0.1313
		0.0667	0.121911541			0.0667	0.106249621			0.0667	0.111825093															0.0667	0.222555193			0.0667	0.107835829			0.0667	0.108730113			0.0667	0.1414			0.0667	0.1313			0.0667	0.1313
		0.0667	0.261116589			0.0667	0.106249621			0.0667	0.246147896															0.0667	0.222555193			0.0667	0.107835829			0.0667	0.165310679			0.0667	0.1414			0.0667	0.1313			0.0667	0.1313
		0.0667	0.261116589			0.0667	0.106249621			0.0667	0.246147896															0.0667	0.222555193			0.0667	0.16295045			0.0667	0.255395799			0.0667	0.2626			0.0667	0.1313			0.0667	0.2423
		0.0667	0.121911541			0.0667	0.227200813			0.0667	0.111825093															0.0667	0.222555193			0.0667	0.252915908			0.0667	0.108730113			0.0667	0.0626			0.0667	0.2424			0.0667	0.0604
		0.0667	0.121911541			0.0667	0.106249621			0.0667	0.111825093															0.0667	0.222555193			0.0667	0.107835829			0.0667	0.108730113			0.0667	0.1414			0.0667	0.0609			0.0667	0.1313
		0.0667	0.121911541			0.0667	0.106249621			0.0667	0.111825093															0.0667	0.222555193			0.0667	0.107835829			0.0667	0.108730113			0.0667	0.1414			0.0667	0.1313			0.0667	0.1313
		0.0667	0.121911541			0.0667	0.106249621			0.0667	0.111825093															0.0667	0.222555193			0.0667	0.107835829			0.0667	0.108730113			0.0667	0.1414			0.0667	0.1313			0.0667	0.1313
		0.0667	0.121911541			0.0667	0.106249621			0.0667	0.111825093															0.0667	0.222555193			0.0667	0.107835829			0.0667	0.108730113			0.0667	0.1414			0.0667	0.1313			0.0667	0.1313
		0.0667	0.121911541			0.0667	0.106249621			0.0667	0.111825093															0.0667	0.222555193			0.0667	0.107835829			0.0667	0.108730113			0.0667	0.1414			0.0667	0.1313			0.0667	0.1313
		0.0667	0.121911541			0.0667	0.106249621			0.0667	0.111825093															0.0667	0.222555193			0.0667	0.107835829			0.0667	0.165310679			0.0667	0.1414			0.0667	0.1313			0.0667	0.1313
		0.0667	0.261116589			0.0667	0.106249621			0.0667	0.246147896															0.0667	0.222555193			0.0667	0.107835829			0.0667	0.420690755			0.0667	0.2626			0.0667	0.1313			0.0667	0.2423
		0.0667	0.121911541			0.0667	0.227200813			0.0667	0.111825093															0.0667	0.222555193			0.0667	0.418039385			0.0667	0.108730113			0.0667	0.0626			0.0667	0.2424			0.0667	0.0604
		0.0667	0.121911541			0.0667	0.106249621			0.0667	0.111825093															0.0667	0.222555193			0.0667	0.107835829			0.0667	0.108730113			0.0667	0.0626			0.0667	0.0609			0.0667	0.0604
		0.0667	0.121911541			0.0667	0.106249621			0.0667	0.111825093															0.0667	0.222555193			0.0667	0.107835829			0.0667	0.108730113			0.0667	0.0626			0.0667	0.0609			0.0667	0.0604
		0.0667	0.121911541			0.0667	0.106249621			0.0667	0.111825093															0.0667	0.222555193			0.0667	0.107835829			0.0667	0.108730113			0.0667	0.0626			0.0667	0.0609			0.0667	0.0604
		0.0667	0.121911541			0.0667	0.106249621			0.0667	0.111825093															0.0667	0.222555193			0.0667	0.107835829			0.0667	0.108730113			0.0667	0.0626			0.0667	0.0609			0.0667	0.0604
		0.0667	0.121911541			0.0667	0.106249621			0.0667	0.111825093															0.0667	0.222555193			0.0667	0.107835829			0.0667	0.108730113			0.0667	0.0626			0.0667	0.0609			0.0667	0.0604
		0.0667	0.121911541			0.0667	0.106249621			0.0667	0.111825093															0.0667	0.222555193			0.0667	0.107835829			0.0667	0.108730113			0.0667	0.1414			0.0667	0.0609			0.0667	0.1313
		0.0667	0.121911541			0.0667	0.106249621			0.0667	0.111825093															0.0667	0.222555193			0.0667	0.107835829			0.0667	0.108730113			0.0667	0.0626			0.0667	0.1313			0.0667	0.1313
		0.0667	0.121911541			0.0667	0.106249621			0.0667	0.111825093															0.0667	0.222555193			0.0667	0.107835829			0.0667	0.108730113			0.0667	0.1414			0.0667	0.0609			0.0667	0.1313
		0.0667	0.121911541			0.0667	0.106249621			0.0667	0.111825093															0.0667	0.222555193			0.0667	0.107835829			0.0667	0.108730113			0.0667	0.0626			0.0667	0.1313			0.0667	0.0604
		0.0667	0.121911541			0.0667	0.106249621			0.0667	0.111825093															0.0667	0.222555193			0.0667	0.107835829			0.0667	0.108730113			0.0667	0.1414			0.0667	0.0609			0.0667	0.1313
		0.0667	0.121911541			0.0667	0.106249621			0.0667	0.111825093															0.0667	0.222555193			0.0667	0.107835829			0.0667	0.108730113			0.0667	0.1414			0.0667	0.1313			0.0667	0.1313
		0.0667	0.261116589			0.0667	0.106249621			0.0667	0.111825093															0.0667	0.222555193			0.0667	0.107835829			0.0667	0.165310679			0.0667	0.2626			0.0667	0.1313			0.0667	0.2423
		0.0667	0.121911541			0.0667	0.106249621			0.0667	0.111825093															0.0667	0.222555193			0.0667	0.16295045			0.0667	0.165310679			0.0667	0.1414			0.0667	0.2424			0.0667	0.1313
		0.0667	0.121911541			0.0667	0.227200813			0.0667	0.111825093															0.0667	0.222555193			0.0667	0.16295045			0.0667	0.108730113			0.0667	0.0626			0.0667	0.1313			0.0667	0.0604
		0.0667	0.121911541			0.0667	0.106249621			0.0667	0.111825093															0.0667	0.222555193			0.0667	0.107835829			0.0667	0.108730113			0.0667	0.1414			0.0667	0.0609			0.0667	0.1313
		0.0667	0.121911541			0.0667	0.106249621			0.0667	0.111825093															0.0667	0.222555193			0.0667	0.107835829			0.0667	0.108730113			0.0667	0.0626			0.0667	0.1313			0.0667	0.0604
		0.1333	0.261116589			0.0667	0.106249621			0.1333	0.246147896															0.1333	0.222555193			0.0667	0.107835829			0.1333	0.255395799			0.1333	0.2626			0.0667	0.0609			0.1333	0.2423
		0.1333	0.121911541			0.1333	0.227200813			0.1333	0.111825093															0.1333	0.222555193			0.1333	0.252915908			0.1333	0.108730113			0.1333	0.1414			0.1333	0.2424			0.1333	0.1313
		0.1333	0.121911541			0.1333	0.106249621			0.1333	0.111825093															0.1333	0.222555193			0.1333	0.107835829			0.1333	0.108730113			0.1333	0.1414			0.1333	0.1313			0.1333	0.1313
		0.1333	0.121911541			0.1333	0.106249621			0.1333	0.111825093															0.1333	0.222555193			0.1333	0.107835829			0.1333	0.108730113			0.1333	0.1414			0.1333	0.1313			0.1333	0.1313
		0.1333	0.261116589			0.1333	0.106249621			0.1333	0.111825093															0.1333	0.222555193			0.1333	0.107835829			0.1333	0.165310679			0.1333	0.2626			0.1333	0.1313			0.1333	0.2423
		0.1333	0.121911541			0.1333	0.106249621			0.1333	0.111825093															0.1333	0.222555193			0.1333	0.16295045			0.1333	0.108730113			0.1333	0.1414			0.1333	0.2424			0.1333	0.1313
		0.1333	0.121911541			0.1333	0.106249621			0.1333	0.111825093															0.1333	0.222555193			0.1333	0.107835829			0.1333	0.108730113			0.1333	0.1414			0.1333	0.1313			0.1333	0.1313
		0.1333	0.121911541			0.1333	0.106249621			0.1333	0.111825093															0.1333	0.222555193			0.1333	0.107835829			0.1333	0.108730113			0.1333	0.1414			0.1333	0.1313			0.1333	0.1313
		0.1333	0.121911541			0.1333	0.106249621			0.1333	0.111825093															0.1333	0.222555193			0.1333	0.107835829			0.1333	0.108730113			0.1333	0.1414			0.1333	0.1313			0.1333	0.1313
		0.1333	0.121911541			0.1333	0.106249621			0.1333	0.111825093															0.1333	0.222555193			0.1333	0.107835829			0.1333	0.108730113			0.1333	0.1414			0.1333	0.1313			0.1333	0.1313
		0.1333	0.121911541			0.1333	0.106249621			0.1333	0.111825093															0.1333	0.222555193			0.1333	0.107835829			0.1333	0.108730113			0.1333	0.1414			0.1333	0.1313			0.1333	0.1313
		0.1333	0.121911541			0.1333	0.106249621			0.1333	0.111825093															0.1333	0.222555193			0.1333	0.107835829			0.1333	0.108730113			0.1333	0.1414			0.1333	0.1313			0.1333	0.1313
		0.1333	0.121911541			0.1333	0.106249621			0.1333	0.111825093															0.1333	0.222555193			0.1333	0.107835829			0.1333	0.108730113			0.1333	0.1414			0.1333	0.1313			0.1333	0.1313
		0.1333	0.121911541			0.1333	0.106249621			0.1333	0.111825093															0.1333	0.222555193			0.1333	0.107835829			0.1333	0.108730113			0.1333	0.1414			0.1333	0.1313			0.1333	0.1313
		0.1333	0.121911541			0.1333	0.106249621			0.1333	0.111825093															0.1333	0.222555193			0.1333	0.107835829			0.1333	0.108730113			0.1333	0.1414			0.1333	0.1313			0.1333	0.1313
		0.1333	0.121911541			0.1333	0.106249621			0.1333	0.111825093															0.1333	0.222555193			0.1333	0.107835829			0.1333	0.108730113			0.1333	0.1414			0.1333	0.1313			0.1333	0.1313
		0.1333	0.121911541			0.1333	0.106249621			0.1333	0.111825093															0.1333	0.222555193			0.1333	0.107835829			0.1333	0.108730113			0.1333	0.1414			0.1333	0.1313			0.1333	0.1313
		0.1333	0.121911541			0.1333	0.106249621			0.1333	0.111825093															0.1333	0.222555193			0.1333	0.107835829			0.1333	0.108730113			0.1333	0.1414			0.1333	0.1313			0.1333	0.1313
		0.1333	0.121911541			0.1333	0.106249621			0.1333	0.111825093															0.1333	0.222555193			0.1333	0.107835829			0.1333	0.165310679			0.1333	0.1414			0.1333	0.1313			0.1333	0.1313
		0.1333	0.261116589			0.1333	0.227200813			0.1333	0.246147896															0.1333	0.222555193			0.1333	0.16295045			0.1333	0.255395799			0.1333	0.2626			0.1333	0.1313			0.1333	0.2423
		0.1333	0.581196396			0.1333	0.227200813			0.1333	0.569967804															0.1333	0.58054636			0.1333	0.252915908			0.1333	0.55029688			0.1333	0.5985			0.1333	0.2424			0.1333	0.5899
		0.1333	0.261116589			0.1333	0.515385222			0.1333	0.246147896															0.1333	0.222555193			0.1333	0.548048086			0.1333	0.255395799			0.1333	0.2626			0.1333	0.5346			0.1333	0.2423
		0.1333	0.261116589			0.1333	0.227200813			0.1333	0.111825093															0.1333	0.222555193			0.1333	0.252915908			0.1333	0.108730113			0.1333	0.1414			0.1333	0.2424			0.1333	0.1313
		0.1333	0.121911541			0.1333	0.106249621			0.1333	0.111825093															0.1333	0.222555193			0.1333	0.107835829			0.1333	0.108730113			0.1333	0.1414			0.1333	0.1313			0.1333	0.1313
		0.1333	0.261116589			0.1333	0.106249621			0.1333	0.246147896															0.1333	0.222555193			0.1333	0.107835829			0.1333	0.255395799			0.1333	0.2626			0.1333	0.1313			0.1333	0.2423
		0.1333	0.581196396			0.1333	0.227200813			0.1333	0.569967804															0.1333	0.522755125			0.1333	0.252915908			0.1333	0.478337203			0.1333	0.5985			0.1333	0.2424			0.1333	0.5899
		0.1333	0.121911541			0.1333	0.515385222			0.1333	0.111825093															0.1333	0.222555193			0.1333	0.475347433			0.1333	0.108730113			0.1333	0.1414			0.1333	0.2424			0.1333	0.1313
		0.1333	0.121911541			0.1333	0.106249621			0.1333	0.111825093															0.1333	0.222555193			0.1333	0.107835829			0.1333	0.108730113			0.1333	0.1414			0.1333	0.1313			0.1333	0.1313
		0.1333	0.261116589			0.1333	0.106249621			0.1333	0.246147896															0.1333	0.222555193			0.1333	0.107835829			0.1333	0.255395799			0.1333	0.2626			0.1333	0.1313			0.1333	0.2423
		0.1333	0.121911541			0.1333	0.227200813			0.1333	0.246147896															0.1333	0.222555193			0.1333	0.252915908			0.1333	0.108730113			0.1333	0.1414			0.1333	0.2424			0.1333	0.1313
		0.1333	0.121911541			0.1333	0.106249621			0.1333	0.111825093															0.1333	0.222555193			0.1333	0.107835829			0.1333	0.108730113			0.1333	0.1414			0.1333	0.1313			0.1333	0.1313
		0.1333	0.261116589			0.1333	0.106249621			0.1333	0.246147896															0.1333	0.222555193			0.1333	0.107835829			0.1333	0.108730113			0.1333	0.2626			0.1333	0.1313			0.1333	0.1313
		0.1333	0.121911541			0.1333	0.106249621			0.1333	0.111825093															0.1333	0.222555193			0.1333	0.107835829			0.1333	0.108730113			0.1333	0.1414			0.1333	0.1313			0.1333	0.1313
		0.1333	0.121911541			0.1333	0.227200813			0.1333	0.111825093															0.1333	0.222555193			0.1333	0.16295045			0.1333	0.108730113			0.1333	0.1414			0.1333	0.1313			0.1333	0.1313
		0.1333	0.121911541			0.1333	0.106249621			0.1333	0.246147896															0.1333	0.222555193			0.1333	0.107835829			0.1333	0.165310679			0.1333	0.1414			0.1333	0.1313			0.1333	0.1313
		0.1333	0.261116589			0.1333	0.227200813			0.1333	0.246147896															0.1333	0.222555193			0.1333	0.16295045			0.1333	0.255395799			0.1333	0.2626			0.1333	0.1313			0.1333	0.2423
		0.1333	0.121911541			0.1333	0.227200813			0.1333	0.111825093															0.1333	0.222555193			0.1333	0.252915908			0.1333	0.108730113			0.1333	0.1414			0.1333	0.2424			0.1333	0.1313
		0.1333	0.121911541			0.1333	0.106249621			0.1333	0.111825093															0.1333	0.222555193			0.1333	0.107835829			0.1333	0.108730113			0.1333	0.1414			0.1333	0.1313			0.1333	0.1313
		0.1333	0.261116589			0.1333	0.106249621			0.1333	0.246147896															0.1333	0.222555193			0.1333	0.107835829			0.1333	0.255395799			0.1333	0.2626			0.1333	0.1313			0.1333	0.2423
		0.1333	0.121911541			0.1333	0.227200813			0.1333	0.111825093															0.1333	0.222555193			0.1333	0.252915908			0.1333	0.108730113			0.1333	0.1414			0.1333	0.2424			0.1333	0.1313
		0.1333	0.121911541			0.1333	0.106249621			0.1333	0.111825093															0.1333	0.222555193			0.1333	0.107835829			0.1333	0.108730113			0.1333	0.0626			0.1333	0.1313			0.1333	0.0604
		0.1333	0.121911541			0.1333	0.106249621			0.1333	0.111825093															0.1333	0.222555193			0.1333	0.107835829			0.1333	0.108730113			0.1333	0.1414			0.1333	0.0609			0.1333	0.1313
		0.1333	0.121911541			0.1333	0.106249621			0.1333	0.111825093															0.1333	0.222555193			0.1333	0.107835829			0.1333	0.165310679			0.1333	0.1414			0.1333	0.1313			0.1333	0.1313
		0.1333	0.121911541			0.1333	0.106249621			0.1333	0.111825093															0.1333	0.222555193			0.1333	0.16295045			0.1333	0.108730113			0.1333	0.1414			0.1333	0.1313			0.1333	0.1313
		0.1333	0.261116589			0.1333	0.106249621			0.1333	0.246147896															0.1333	0.222555193			0.1333	0.107835829			0.1333	0.255395799			0.1333	0.2626			0.1333	0.1313			0.1333	0.2423
		0.1333	0.261116589			0.1333	0.227200813			0.1333	0.246147896															0.1333	0.222555193			0.1333	0.252915908			0.1333	0.255395799			0.1333	0.2626			0.1333	0.2424			0.1333	0.2423
		0.1333	0.121911541			0.1333	0.227200813			0.1333	0.246147896															0.1333	0.222555193			0.1333	0.252915908			0.1333	0.165310679			0.1333	0.1414			0.1333	0.2424			0.1333	0.1313
		0.1333	0.261116589			0.1333	0.227200813			0.1333	0.246147896															0.1333	0.222555193			0.1333	0.16295045			0.1333	0.255395799			0.1333	0.2626			0.1333	0.1313			0.1333	0.2423
		0.1333	0.261116589			0.1333	0.227200813			0.1333	0.246147896															0.1333	0.222555193			0.1333	0.252915908			0.1333	0.255395799			0.1333	0.2626			0.1333	0.2424			0.1333	0.2423
		0.1333	0.121911541			0.1333	0.227200813			0.1333	0.111825093															0.1333	0.222555193			0.1333	0.252915908			0.1333	0.108730113			0.1333	0.1414			0.1333	0.2424			0.1333	0.1313
		0.1333	0.121911541			0.1333	0.106249621			0.1333	0.111825093															0.1333	0.222555193			0.1333	0.107835829			0.1333	0.108730113			0.1333	0.1414			0.1333	0.1313			0.1333	0.1313
		0.1333	0.121911541			0.1333	0.106249621			0.1333	0.111825093															0.1333	0.222555193			0.1333	0.107835829			0.1333	0.108730113			0.1333	0.1414			0.1333	0.1313			0.1333	0.1313
		0.1333	0.121911541			0.1333	0.106249621			0.1333	0.111825093															0.1333	0.222555193			0.1333	0.107835829			0.1333	0.108730113			0.1333	0.1414			0.1333	0.1313			0.1333	0.1313
		0.1333	0.121911541			0.1333	0.106249621			0.1333	0.111825093															0.1333	0.222555193			0.1333	0.107835829			0.1333	0.108730113			0.1333	0.1414			0.1333	0.1313			0.1333	0.1313
		0.1333	0.121911541			0.1333	0.106249621			0.1333	0.111825093															0.1333	0.222555193			0.1333	0.107835829			0.1333	0.108730113			0.1333	0.1414			0.1333	0.1313			0.1333	0.1313
		0.1333	0.121911541			0.1333	0.106249621			0.1333	0.111825093															0.1333	0.222555193			0.1333	0.107835829			0.1333	0.108730113			0.1333	0.1414			0.1333	0.1313			0.1333	0.1313
		0.1333	0.121911541			0.1333	0.106249621			0.1333	0.111825093															0.1333	0.222555193			0.1333	0.107835829			0.1333	0.108730113			0.1333	0.1414			0.1333	0.1313			0.1333	0.1313
		0.1333	0.121911541			0.1333	0.106249621			0.1333	0.111825093															0.1333	0.222555193			0.1333	0.107835829			0.1333	0.108730113			0.1333	0.1414			0.1333	0.1313			0.1333	0.1313
		0.1333	0.121911541			0.1333	0.106249621			0.1333	0.246147896															0.1333	0.222555193			0.1333	0.107835829			0.1333	0.165310679			0.1333	0.1414			0.1333	0.1313			0.1333	0.1313
		0.1333	0.121911541			0.1333	0.227200813			0.1333	0.111825093															0.1333	0.222555193			0.1333	0.16295045			0.1333	0.108730113			0.1333	0.1414			0.1333	0.1313			0.1333	0.1313
		0.1333	0.581196396			0.1333	0.106249621			0.1333	0.246147896															0.1333	0.222555193			0.1333	0.107835829			0.1333	0.255395799			0.1333	0.2626			0.1333	0.1313			0.1333	0.2423
		0.1333	0.121911541			0.1333	0.515385222			0.1333	0.111825093															0.1333	0.222555193			0.1333	0.3604692			0.1333	0.108730113			0.1333	0.1414			0.1333	0.2424			0.1333	0.1313
		0.1333	0.121911541			0.1333	0.106249621			0.1333	0.246147896															0.1333	0.222555193			0.1333	0.107835829			0.1333	0.108730113			0.1333	0.1414			0.1333	0.1313			0.1333	0.1313
		0.1333	0.261116589			0.1333	0.106249621			0.1333	0.246147896															0.1333	0.222555193			0.1333	0.107835829			0.1333	0.255395799			0.1333	0.2626			0.1333	0.1313			0.1333	0.2423
		0.1333	0.121911541			0.1333	0.227200813			0.1333	0.111825093															0.1333	0.222555193			0.1333	0.252915908			0.1333	0.108730113			0.1333	0.1414			0.1333	0.2424			0.1333	0.1313
		0.1333	0.121911541			0.1333	0.106249621			0.1333	0.111825093															0.1333	0.222555193			0.1333	0.107835829			0.1333	0.108730113			0.1333	0.1414			0.1333	0.0609			0.1333	0.1313
		0.1333	0.121911541			0.1333	0.106249621			0.1333	0.111825093															0.1333	0.222555193			0.1333	0.107835829			0.1333	0.108730113			0.1333	0.1414			0.1333	0.1313			0.1333	0.1313
		0.1333	0.581196396			0.1333	0.106249621			0.1333	0.569967804															0.1333	0.607884589			0.1333	0.107835829			0.1333	0.580135387			0.1333	0.5985			0.1333	0.1313			0.1333	0.5899
		0.1333	0.121911541			0.1333	0.515385222			0.1333	0.111825093															0.1333	0.222555193			0.1333	0.577974917			0.1333	0.108730113			0.1333	0.1414			0.1333	0.5346			0.1333	0.1313
		0.1333	0.261116589			0.1333	0.106249621			0.1333	0.246147896															0.1333	0.222555193			0.1333	0.107835829			0.1333	0.255395799			0.1333	0.2626			0.1333	0.1313			0.1333	0.2423
		0.1333	0.261116589			0.1333	0.227200813			0.1333	0.111825093															0.1333	0.222555193			0.1333	0.252915908			0.1333	0.255395799			0.1333	0.2626			0.1333	0.2424			0.1333	0.2423
		0.1333	0.121911541			0.1333	0.227200813			0.1333	0.111825093															0.1333	0.222555193			0.1333	0.252915908			0.1333	0.108730113			0.1333	0.1414			0.1333	0.2424			0.1333	0.1313
		0.1333	0.121911541			0.1333	0.106249621			0.1333	0.111825093															0.1333	0.222555193			0.1333	0.107835829			0.1333	0.108730113			0.1333	0.1414			0.1333	0.1313			0.1333	0.1313
		0.1333	0.121911541			0.1333	0.106249621			0.1333	0.111825093															0.1333	0.222555193			0.1333	0.107835829			0.1333	0.108730113			0.1333	0.1414			0.1333	0.1313			0.1333	0.1313
		0.1333	0.121911541			0.1333	0.106249621			0.1333	0.111825093															0.1333	0.222555193			0.1333	0.107835829			0.1333	0.108730113			0.1333	0.1414			0.1333	0.1313			0.1333	0.1313
		0.1333	0.121911541			0.1333	0.106249621			0.1333	0.111825093															0.1333	0.222555193			0.1333	0.107835829			0.1333	0.108730113			0.1333	0.1414			0.1333	0.1313			0.1333	0.1313
		0.1333	0.121911541			0.1333	0.106249621			0.1333	0.111825093															0.1333	0.222555193			0.1333	0.107835829			0.1333	0.108730113			0.1333	0.1414			0.1333	0.1313			0.1333	0.1313
		0.1333	0.121911541			0.1333	0.106249621			0.1333	0.111825093															0.1333	0.222555193			0.1333	0.107835829			0.1333	0.108730113			0.1333	0.1414			0.1333	0.1313			0.1333	0.1313
		0.1333	0.121911541			0.1333	0.106249621			0.1333	0.111825093															0.1333	0.222555193			0.1333	0.107835829			0.1333	0.108730113			0.1333	0.1414			0.1333	0.1313			0.1333	0.1313
		0.1333	0.121911541			0.1333	0.106249621			0.1333	0.111825093															0.1333	0.222555193			0.1333	0.107835829			0.1333	0.108730113			0.1333	0.1414			0.1333	0.1313			0.1333	0.1313
		0.1333	0.121911541			0.1333	0.106249621			0.1333	0.111825093															0.1333	0.222555193			0.1333	0.107835829			0.1333	0.108730113			0.1333	0.1414			0.1333	0.1313			0.1333	0.1313
		0.1333	0.581196396			0.1333	0.106249621			0.1333	0.246147896															0.1333	0.222555193			0.1333	0.107835829			0.1333	0.255395799			0.1333	0.2626			0.1333	0.1313			0.1333	0.2423
						0.1333	0.227200813																							0.1333	0.252915908											0.1333	0.2424
[truncated: 18 more columns]
