# Supplementary material for: Benchmarking pipelines for subclonal deconvolution of bulk tumour sequencing data
Source: Nat Commun. 2021 Nov 4;12:6396. doi: 10.1038/s41467-021-26698-7 (PMC8569188; doi:10.1038/s41467-021-26698-7)
Supplement: Supplementary file 4 — Source Data [file 41467_2021_26698_MOESM4_ESM.zip › Source_Data/ccf_heatmaps/sup_fig3b.csv]

FACETS_Ccube_S1_x	FACETS_Ccube_S1_y	FACETS_Ccube_S2_x	FACETS_Ccube_S2_y	FACETS_Ccube_S3_x	FACETS_Ccube_S3_y	Sequenza_Ccube_S1_x	Sequenza_Ccube_S1_y	Sequenza_Ccube_S2_x	Sequenza_Ccube_S2_y	Sequenza_Ccube_S3_x	Sequenza_Ccube_S3_y	TITAN_Ccube_S1_x	TITAN_Ccube_S1_y	TITAN_Ccube_S2_x	TITAN_Ccube_S2_y	TITAN_Ccube_S3_x	TITAN_Ccube_S3_y	FACETS_FastClone_S1_x	FACETS_FastClone_S1_y	FACETS_FastClone_S2_x	FACETS_FastClone_S2_y	FACETS_FastClone_S3_x	FACETS_FastClone_S3_y	Sequenza_FastClone_S1_x	Sequenza_FastClone_S1_y	Sequenza_FastClone_S2_x	Sequenza_FastClone_S2_y	Sequenza_FastClone_S3_x	Sequenza_FastClone_S3_y	TITAN_FastClone_S1_x	TITAN_FastClone_S1_y	TITAN_FastClone_S2_x	TITAN_FastClone_S2_y	TITAN_FastClone_S3_x	TITAN_FastClone_S3_y	FACETS_PyClone_S1_x	FACETS_PyClone_S1_y	FACETS_PyClone_S2_x	FACETS_PyClone_S2_y	FACETS_PyClone_S3_x	FACETS_PyClone_S3_y	Sequenza_PyClone_S1_x	Sequenza_PyClone_S1_y	Sequenza_PyClone_S2_x	Sequenza_PyClone_S2_y	Sequenza_PyClone_S3_x	Sequenza_PyClone_S3_y	TITAN_PyClone_S1_x	TITAN_PyClone_S1_y
1	1	1	0.07711527	0.2	0.533312402	1	0.974451834	1	0.153859296	1	1	1	1	0.5	0.461676456	1	0.601701943	1	0.742678026	0.5	0.163748113	0.1	0.095193258	1	0.973052984	0.5	0.163560436	1	0.130766814	1	0.674694331	0.2	0.112943266	1	0.250412573	1	0.988385377	0.5	0.494557929			1	0.991737608	0.5	0.999979863			1	0.990026091
0.5	0.218589635	1	1	0.2	0.533312402	0.5	0.468991126	1	1	1	0.708488335	1	1	0.1	0.095073002	1	0.601701943	0.2	0.267987954	0.1	0.163748113	1	0.095193258	0.5	0.223114866	0.1	0.163560436	1	0.130766814	0.5	0.245440322	1	0.112943266	1	0.250412573	0.5	0.548702549	0.1	0.214531871			0.2	0.216378382	0.5	0.999979863			0.5	0.36693656
0.5	1	1	1	0.02	0.533312402	0.1	0.157069982	1	0.853013866	0.2	0.282016828	1	1	1	1	1	0.601701943	1	0.267987954	1	0.163748113	1	0.095193258	0.1	0.223114866	1	0.163560436	0.2	0.130766814	0.5	0.245440322	1	0.112943266	1	0.250412573	0.5	0.541160871	1	0.99546409			1	0.583418332	1	0.999979863			0.1	0.125810062
1	1	0.1	0.07711527	0.2	0.130708926	0.5	0.468991126	0.1	0.153859296	0.1	0.163595835	1	1	1	1	0.5	0.262036389	0.1	0.267987954	1	0.163748113	0.1	0.095193258	0.5	0.223114866	1	0.163560436	1	0.130766814	1	0.674694331	1	0.112943266	0.5	0.250412573	1	0.988385377	1	0.99546409			1	0.991737608	0.1	0.138381691			0.5	0.480634285
1	1	0.2	0.209872286	0.1	0.130708926	0.5	0.468991126	0.2	0.502649155	0.1	0.163595835	1	1	0.5	0.461676456	1	1	1	0.267987954	0.5	0.163748113	0.2	0.095193258	0.5	0.973052984	0.5	0.163560436	0.5	0.130766814	1	0.674694331	0.1	0.112943266	1	0.250412573	1	0.988385377	0.5	0.568619233			1	0.991737608	0.15	0.138381691			0.5	0.638490362
1	1	0.5	0.209872286	1	0.533312402	0.1	0.157069982	0.5	0.502649155	1	1	1	1	0.5	0.461676456	1	1	1	0.267987954	0.5	0.163748113	0.15	0.095193258	0.1	0.223114866	0.5	0.163560436	1	0.130766814	1	0.674694331	0.2	0.112943266	1	0.948851432	1	0.988385377	0.5	0.514155759			1	0.991737608	0.15	0.138381691			1	0.990026091
1	1	1	0.490388723	0.5	0.280957113	1	0.974451834	1	1	0.5	0.518626241	1	1	1	1	0.15	0.114712728	0.1	0.267987954	1	0.163748113	0.1	0.095193258	1	0.973052984	1	0.163560436	0.5	0.130766814	1	0.674694331	0.1	0.112943266	0.15	0.250412573	1	0.988385377	1	0.99546409			1	0.991737608	0.05	0.138381691			1	0.990026091
1	1	1	1	0.1	0.533312402	1	0.974451834	1	1	1	1	0.1	0.247331179	0.15	0.183384472	0.5	0.262036389	1	0.267987954	0.15	0.163748113	0.2	0.095193258	1	0.973052984	0.15	0.163560436	1	0.130766814	1	0.674694331	0.5	0.112943266	1	0.250412573	1	0.988385377	0.15	0.214531871			0.5	0.216378382	0.5	0.999979863			1	0.990026091
1	1	1	0.490388723	0.5	0.533312402	1	0.974451834	1	0.853013866	0.5	0.518626241	0.5	1	0.2	0.183384472	0.15	0.262036389	1	0.267987954	0.2	0.163748113	1	0.095193258	1	0.973052984	0.2	0.163560436	0.1	0.130766814	1	0.674694331	1	0.112943266	0.5	0.250412573	1	0.988385377	0.05	0.214531871			0.5	0.382919275	0.8	0.613875107			1	0.990026091
0.1	0.218589635	0.1	0.07711527	1	1	1	0.974451834	0.1	0.153859296	1	0.518626241	1	1	0.5	0.461676456	1	1	0.5	0.267987954	0.5	0.163748113	0.5	0.095193258	1	0.973052984	0.5	0.163560436	1	0.130766814	0.1	0.245440322	1	0.708281458	0.5	0.250412573	0.1	0.250097155	0.5	0.99546409			1	0.991737608	0.15	0.138381691			1	0.990026091
0.5	0.218589635	0.5	0.336887148	1	1	1	0.974451834	0.5	0.699999652	0.1	0.282016828	0.15	0.247331179	1	0.461676456	0.5	0.262036389	0.5	0.267987954	1	0.163748113	1	0.095193258	1	0.973052984	1	0.163560436	0.85	0.130766814	0.5	0.245440322	1	0.112943266	1	0.250412573	0.5	0.416107088	1	0.99546409			0.2	0.216378382	0.15	0.138381691			0.1	0.125810062
1	1	1	0.490388723	0.15	0.533312402	0.1	0.157069982	1	1	1	1	0.15	0.247331179	0.5	0.461676456	0.5	0.114712728	0.1	0.267987954	0.5	0.163748113	0.5	0.095193258	0.1	0.223114866	0.5	0.163560436	0.5	0.130766814	1	0.674694331	0.1	0.112943266	1	0.250412573	1	0.988385377	0.5	0.214531871			0.2	0.216378382	1	0.613875107			1	0.990026091
0.15	0.218589635	1	0.844511207	0.15	0.130708926	1	0.974451834	1	0.699999652	0.85	1	1	1	1	1	0.15	0.114712728	1	0.267987954	1	0.163748113	1	0.095193258	0.1	0.223114866	1	0.163560436	1	0.130766814	0.15	0.245440322	0.5	0.112943266	0.15	0.250412573	0.15	0.114224714	1	0.99546409			1	0.991737608	0.5	0.138381691			0.1	0.125810062
0.15	0.218589635	1	0.336887148	1	0.533312402	0.1	0.157069982	1	0.699999652	0.5	0.518626241	1	1	1	1	0.5	0.262036389	0.2	0.267987954	1	0.163748113	0.1	0.095193258	0.1	0.223114866	1	0.163560436	0.15	0.130766814	0.15	0.245440322	1	0.112943266	1	0.250412573	0.15	0.114224714	0.15	0.214531871			1	0.991737608	0.1	0.138381691			0.5	0.525669711
1	1	1	0.844511207	0.8	0.533312402	0.5	0.468991126	1	0.853013866	1	1	1	1	0.1	0.095073002	1	1	0.5	0.267987954	0.1	0.163748113	0.1	0.095193258	1	0.973052984	0.1	0.163560436	0.98	0.130766814	0.15	0.245440322	0.2	0.112943266	1	0.250412573	0.15	0.250097155	1	0.99546409			0.9	0.991737608	1	0.613875107			1	0.990026091
1	1	1	0.490388723	0.9	1	1	0.974451834	1	0.502649155	0.15	0.163595835	1	1	0.5	1	1	1	0.2	0.267987954	0.5	0.163748113	1	0.095193258	0.1	0.223114866	0.5	0.163560436	0.2	0.130766814	1	0.674694331	1	0.112943266	0.5	0.250412573	1	0.988385377	1	0.99546409			1	0.991737608	0.15	0.138381691			0.15	0.125810062
1	1	0.2	0.07711527	0.85	1	0.15	0.157069982	0.2	0.153859296	0.98	1	0.1	0.247331179	0.15	0.183384472	0.15	0.114712728	1	0.267987954	0.15	0.163748113	0.85	0.095193258	0.5	0.223114866	0.15	0.163560436	1	0.130766814	1	0.674694331	0.1	0.112943266	1	0.250412573	1	0.988385377	1	0.99546409			0.5	0.216378382	0.15	0.138381691			0.15	0.125810062
1	1	1	0.490388723	1	1	0.15	0.157069982	1	1	0.2	0.282016828	1	1	1	1	0.15	0.114712728	0.15	0.267987954	1	0.163748113	0.5	0.095193258	1	0.973052984	1	0.163560436	1	0.130766814	1	0.674694331	1	0.112943266	1	0.250412573	1	0.988385377	1	0.99546409			0.5	0.548884528	0.18	0.138381691			0.15	0.125810062
0.1	0.218589635	0.5	0.336887148	1	1	1	0.974451834	0.5	0.502649155	1	1	1	1	1	1	1	1	1	0.267987954	1	0.163748113	1	0.095193258	0.15	0.223114866	1	0.163560436	0.5	0.130766814	1	0.674694331	1	0.112943266	1	0.250412573	1	0.988385377	1	0.99546409			0.1	0.382919275	0.2	0.454609887			1	0.990026091
0.1	0.218589635	0.5	0.209872286	0.1	0.130708926	1	0.974451834	0.5	0.502649155	1	1	1	1	1	1	1	0.601701943	0.9	0.742678026	1	0.94996715	0.1	0.095193258	0.15	0.223114866	1	0.951310481	0.9	0.130766814	0.1	0.245440322	1	0.112943266	1	0.250412573	0.1	0.114224714	0.5	0.99546409			0.1	0.216378382	1	0.691032313			1	0.990026091
0.1	0.218589635	1	0.490388723	1	1	0.5	0.468991126	1	1	0.5	1	0.5	1	1	1	0.5	0.114712728	1	0.267987954	1	0.163748113	0.15	0.095193258	1	0.973052984	1	0.163560436	0.1	0.130766814	0.1	0.245440322	0.2	0.112943266	1	0.250412573	0.1	0.250097155	1	0.99546409			0.5	0.382919275	1	0.691032313			0.5	0.469683841
1	1	0.15	0.07711527	0.1	0.130708926	1	0.974451834	0.15	0.153859296	0.9	0.708488335	1	1	1	1	1	1	0.5	0.267987954	1	0.163748113	0.98	0.095193258	1	0.973052984	1	0.163560436	0.1	0.130766814	0.1	0.245440322	1	0.112943266	1	0.250412573	0.1	0.114224714	1	0.99546409			1	0.991737608	1	0.999979863			1	0.990026091
1	1	1	1	0.1	0.130708926	1	0.974451834	1	0.853013866	0.1	0.282016828	1	1	1	0.461676456	1	1	0.5	0.267987954	1	0.163748113	0.2	0.095193258	0.5	0.223114866	1	0.163560436	1	0.130766814	1	0.674694331	0.5	0.112943266	1	0.250412573	1	0.988385377	1	0.99546409			0.2	0.216378382	0.1	0.138381691			1	0.990026091
1	1	1	0.844511207	0.1	0.280957113	0.1	0.157069982	1	0.853013866	0.1	0.163595835	1	1	0.5	0.461676456	0.19	0.114712728	0.1	0.267987954	0.5	0.163748113	1	0.095193258	1	0.973052984	0.5	0.163560436	0.9	0.130766814	1	0.674694331	0.5	0.112943266	1	0.250412573	1	0.988385377	1	0.99546409			0.2	0.216378382	0.1	0.138381691			0.1	0.125810062
0.5	1	0.1	0.07711527	1	1	0.1	0.157069982	0.1	0.153859296	1	1	1	1	0.2	0.183384472	0.5	0.114712728	0.4	0.267987954	0.2	0.163748113	1	0.095193258	1	0.973052984	0.2	0.163560436	0.1	0.130766814	1	0.245440322	1	0.112943266	0.5	0.250412573	1	0.455411545	1	0.99546409			1	0.991737608	0.99	0.999979863			0.1	0.125810062
1	1	0.15	0.07711527	0.05	0.280957113	0.1	0.157069982	0.15	0.153859296	0.2	0.282016828	0.5	0.247331179	1	1	1	1	0.1	0.267987954	1	0.163748113	1	0.095193258	0.1	0.223114866	1	0.163560436	1	0.130766814	1	0.674694331	0.15	0.112943266	1	0.250412573	1	0.988385377	0.5	0.214531871			1	0.991737608	0.1	0.138381691			1	0.990026091
1	1	1	0.490388723	0.15	0.130708926	1	0.974451834	1	0.502649155	0.9	1	0.5	0.247331179	0.15	0.183384472	0.5	0.262036389	1	0.267987954	0.15	0.163748113	0.5	0.095193258	0.1	0.223114866	0.15	0.163560436	1	0.130766814	0.1	0.245440322	1	0.112943266	1	0.250412573	0.1	0.114224714	0.5	0.585990561			1	0.991737608	0.5	0.999979863			1	0.990026091
1	1	0.5	0.209872286	0.15	0.130708926	1	0.974451834	0.5	0.502649155	1	1	1	1	1	1	1	1	0.5	0.267987954	1	0.163748113	0.9	0.095193258	0.1	0.223114866	1	0.163560436	0.9	0.130766814	0.5	0.245440322	1	0.112943266	1	0.250412573	0.5	0.531065524	1	0.99546409			0.1	0.216378382	0.15	0.138381691			1	0.459055207
1	1	0.1	0.07711527	0.5	0.130708926	1	0.468991126	0.1	0.153859296	1	1	1	1	0.1	0.095073002	1	0.601701943	1	0.267987954	0.1	0.163748113	0.1	0.095193258	1	0.973052984	0.1	0.163560436	0.5	0.130766814	1	0.674694331	0.1	0.112943266	1	0.250412573	1	0.988385377	0.1	0.214531871			1	0.991737608	0.5	0.57810234			1	0.990026091
0.5	0.218589635	0.5	0.336887148	0.5	0.533312402	1	0.974451834	0.5	0.502649155	0.5	1	1	1	1	1	1	1	1	0.267987954	1	0.163748113	0.1	0.095193258	1	0.973052984	1	0.163560436	1	0.130766814	0.2	0.245440322	0.15	0.112943266	0.5	0.250412573	0.2	0.250097155	0.5	0.99546409			1	0.382919275	0.15	0.138381691			0.2	0.125810062
0.2	0.218589635	0.2	0.07711527	0.5	0.280957113	0.2	0.157069982	0.2	0.153859296	1	0.282016828	0.15	0.247331179	1	1	1	1	0.1	0.267987954	1	0.163748113	1	0.095193258	1	0.973052984	1	0.163560436	0.15	0.130766814	1	0.674694331	0.5	0.112943266	1	0.250412573	1	0.988385377	0.5	0.214531871			1	0.991737608	0.9	0.999979863			0.1	0.125810062
0.5	0.218589635	0.2	0.07711527	0.5	0.533312402	0.1	0.157069982	0.2	0.153859296	0.15	0.163595835	0.1	0.247331179	1	1	1	0.601701943	0.2	0.267987954	1	0.163748113	0.9	0.095193258	1	0.973052984	1	0.163560436	1	0.130766814	1	0.674694331	1	0.112943266	1	0.250412573	1	0.634906738	1	0.214531871			0.5	0.382919275	0.2	0.138381691			0.5	0.4954619
1	1	0.1	0.07711527	1	1	0.5	0.468991126	0.1	0.153859296	1	1	1	1	0.1	0.095073002	0.15	0.114712728	0.2	0.267987954	0.1	0.163748113	0.1	0.095193258	0.2	0.223114866	0.1	0.163560436	1	0.130766814	1	0.674694331	0.5	0.112943266	1	0.250412573	1	0.988385377	0.5	0.214531871			0.5	0.216378382	0.05	0.138381691			1	0.990026091
1	1	0.1	0.07711527	0.15	0.130708926	1	0.974451834	0.1	0.153859296	1	1	0.5	1	0.5	0.461676456	0.5	0.114712728	0.1	0.267987954	0.5	0.163748113	0.1	0.095193258	0.1	0.223114866	0.5	0.163560436	0.99	0.130766814	0.5	0.245440322	0.5	0.112943266	1	0.250412573	0.5	0.327302099	0.5	0.214531871			0.5	0.382919275	0.1	0.138381691			0.2	0.23743787
1	1	1	0.336887148	0.5	0.130708926	0.2	0.157069982	1	0.699999652	0.99	1	0.2	0.247331179	0.5	0.461676456	1	1	0.1	0.267987954	0.5	0.163748113	1	0.095193258	0.5	0.223114866	0.5	0.163560436	0.1	0.130766814	0.2	0.245440322	0.1	0.112943266	0.5	0.250412573	0.2	0.114224714	0.5	0.585502946			0.2	0.548884528	0.89	0.999979863			1	0.990026091
0.15	0.218589635	1	1	1	0.533312402	1	0.974451834	1	1	0.5	0.282016828	1	1	1	1	1	1	1	0.267987954	1	0.163748113	1	0.095193258	0.15	0.223114866	1	0.163560436	0.5	0.130766814	0.5	0.245440322	0.5	0.112943266	0.5	0.250412573	0.5	0.424700719	0.15	0.214531871			0.1	0.382919275	0.1	0.138381691			0.5	0.431629452
0.1	0.218589635	1	0.490388723	1	1	1	0.468991126	1	1	0.5	0.518626241	1	1	0.1	0.095073002	1	1	0.05	0.267987954	0.1	0.163748113	0.9	0.095193258	0.1	0.223114866	0.1	0.163560436	1	0.130766814	1	0.674694331	0.2	0.112943266	1	0.250412573	1	0.988385377	0.1	0.214531871			0.5	0.991737608	0.15	0.138381691			1	0.990026091
1	1	1	0.490388723	0.1	0.130708926	1	0.974451834	1	1	1	1	1	1	0.5	1	1	1	1	0.267987954	0.5	0.163748113	0.5	0.095193258	1	0.973052984	0.5	0.163560436	0.5	0.130766814	1	0.674694331	0.2	0.112943266	0.5	0.250412573	1	0.988385377	0.5	0.528882779			0.5	0.382919275	0.5	0.999979863			1	0.990026091
0.2	0.218589635	1	0.490388723	1	1	0.5	0.468991126	1	0.699999652	0.2	0.282016828	1	1	0.5	0.461676456	1	1	1	0.267987954	0.5	0.163748113	1	0.095193258	0.2	0.223114866	0.5	0.163560436	0.15	0.130766814	1	0.674694331	0.1	0.112943266	1	0.250412573	1	0.988385377	0.2	0.214531871			0.5	0.991737608	1	0.999979863			0.5	0.331014034
0.5	1	1	1	0.15	0.130708926	0.2	0.157069982	1	0.853013866	1	1	0.5	1	1	0.461676456	0.5	0.262036389	1	0.267987954	1	0.163748113	0.15	0.095193258	1	0.973052984	1	0.163560436	0.5	0.130766814	0.15	0.245440322	1	0.112943266	0.5	0.250412573	0.15	0.250097155	0.95	0.99546409			1	0.548884528	0.5	0.999979863			0.2	0.251120836
0.2	0.218589635	1	0.490388723	0.2	0.130708926	0.5	0.468991126	1	1	1	1	0.5	1	0.5	0.461676456	1	0.601701943	1	0.267987954	0.5	0.163748113	0.1	0.095193258	0.5	0.223114866	0.5	0.163560436	0.2	0.130766814	0.1	0.245440322	1	0.112943266	1	0.250412573	0.1	0.114224714	0.05	0.552556038			0.2	0.382919275	0.2	0.138381691			0.5	0.627373046
0.1	0.218589635	0.5	0.209872286	0.15	0.130708926	1	0.974451834	0.5	0.502649155	1	0.518626241	1	1	0.05	0.095073002	1	1	1	0.267987954	0.05	0.163748113	0.1	0.095193258	1	0.973052984	0.05	0.163560436	1	0.130766814	1	0.674694331	1	0.112943266	0.5	0.250412573	1	0.988385377	0.95	0.631193376			0.5	0.548884528	1	0.999979863			0.1	0.298984178
1	1	0.5	0.209872286	0.2	0.280957113	1	0.974451834	0.5	0.502649155	0.15	0.163595835	1	1	0.5	0.461676456	1	1	0.5	0.267987954	0.5	0.163748113	1	0.095193258	0.1	0.223114866	0.5	0.163560436	0.2	0.130766814	0.2	0.245440322	1	0.112943266	1	0.250412573	0.2	0.250097155	1	0.99546409			0.5	0.382919275	0.15	0.138381691			1	0.990026091
1	1	1	0.844511207	1	1	1	0.974451834	1	0.699999652	0.15	0.282016828	1	1	0.5	0.461676456	1	1	0.5	0.267987954	0.5	0.163748113	1	0.095193258	1	0.973052984	0.5	0.163560436	1	0.130766814	0.5	0.245440322	1	0.112943266	1	0.250412573	0.5	0.556779075	1	0.99546409			0.2	0.382919275	1	0.999979863			1	0.990026091
1	1	0.15	0.07711527	0.1	0.130708926	0.15	0.157069982	0.15	0.153859296	1	1	1	1	0.15	0.183384472	0.5	0.601701943	0.5	0.267987954	0.15	0.163748113	0.99	0.095193258	0.5	0.223114866	0.15	0.163560436	1	0.130766814	1	0.245440322	1	0.112943266	1	0.250412573	1	0.525306651	1	0.99546409			0.5	0.216378382	0.15	0.138381691			1	0.990026091
1	1	1	0.336887148	0.1	0.130708926	0.1	0.157069982	1	0.699999652	1	1	1	1	0.1	0.183384472	0.1	0.114712728	0.2	0.267987954	0.1	0.163748113	0.1	0.095193258	0.2	0.223114866	0.1	0.163560436	0.1	0.130766814	0.2	0.245440322	1	0.112943266	1	0.250412573	0.2	0.250097155	1	0.99546409			0.1	0.216378382	0.2	0.138381691			0.15	0.23743787
0.5	0.538311771	0.5	0.209872286	1	1	1	0.974451834	0.5	0.502649155	1	0.518626241	1	1	0.5	0.461676456	0.5	0.601701943	0.5	0.267987954	0.5	0.163748113	0.5	0.095193258	0.5	0.973052984	0.5	0.163560436	0.2	0.130766814	0.1	0.245440322	0.5	0.112943266	1	0.250412573	0.1	0.114224714	0.5	0.460837146			1	0.991737608	1	0.641469868			0.1	0.125810062
0.5	0.538311771	0.5	0.490388723	1	1	0.2	0.157069982	0.5	1	0.1	0.282016828	0.1	1	0.1	0.095073002	1	0.601701943	0.1	0.267987954	0.1	0.163748113	0.1	0.095193258	0.1	0.223114866	0.1	0.163560436	1	0.130766814	1	0.674694331	0.5	0.112943266	1	0.250412573	1	0.988385377	1	0.99546409			0.2	0.223430935	0.49	0.594829674			1	0.990026091
1	1	1	1	1	1	0.5	0.468991126	1	1	1	1	0.5	1	0.2	0.183384472	0.15	0.114712728	0.5	0.267987954	0.2	0.163748113	1	0.095193258	1	0.973052984	0.2	0.163560436	0.15	0.130766814	1	0.674694331	0.5	0.112943266	1	0.250412573	1	0.988385377	0.1	0.214531871			1	0.986390668	1	0.999979863			0.2	0.299961033
1	1	0.1	0.07711527	0.5	0.533312402	1	0.974451834	0.1	0.153859296	0.5	0.518626241	1	1	0.95	1	0.5	0.262036389	0.5	0.267987954	0.95	0.163748113	0.5	0.095193258	0.15	0.223114866	0.95	0.163560436	0.15	0.130766814	1	0.674694331	0.2	0.112943266	0.1	0.250412573	1	0.988385377	1	0.99546409			1	0.986390668	0.15	0.138381691			0.5	0.602586037
1	1	0.1	0.209872286	1	1	0.2	0.157069982	0.1	0.153859296	0.5	0.708488335	0.15	1	0.1	0.095073002	1	1	0.5	0.267987954	0.1	0.163748113	0.15	0.095193258	1	0.973052984	0.1	0.163560436	1	0.130766814	1	0.72334708	1	0.112943266	1	0.250412573	0.5	0.342300005	1	0.99546409			1	0.986390668	0.8	0.999979863			1	0.599562088
1	1	0.15	0.07711527	0.9	1	0.1	0.157069982	0.15	0.153859296	1	1	0.15	1	0.95	0.780239525	0.5	0.262036389	1	0.267987954	0.95	0.163748113	0.02	0.095193258	1	0.973052984	0.95	0.163560436	1	0.130766814	0.2	0.128496271	0.15	0.112943266	0.49	0.250412573	0.02	0.022948146	1	0.99546409			0.15	0.223430935	0.02	0.138381691			0.2	0.23743787
1	1	1	1	0.15	0.130708926	1	0.974451834	1	1	1	1	1	1	1	1	1	0.601701943	0.2	0.267987954	1	0.163748113	0.5	0.095193258	0.15	0.223114866	1	0.163560436	0.15	0.130766814	0.05	0.128496271	1	0.112943266	1	0.250412573	0.2	0.136344822	0.95	0.99546409			1	0.986390668	0.99	0.999979863			0.1	0.125810062
1	1	0.5	0.209872286	1	1	1	0.974451834	0.5	0.502649155	0.5	0.518626241	1	1	1	1	0.5	0.601701943	0.5	0.267987954	1	0.163748113	0.2	0.095193258	1	0.973052984	1	0.163560436	1	0.130766814	0.5	0.128496271	0.5	0.112943266	1	0.250412573	1	0.983300485	0.5	0.585398104			1	0.986390668	1	0.138381691			1	0.990026091
0.1	0.211062752	0.2	0.07711527	1	1	1	0.974451834	0.2	0.153859296	0.5	0.282016828	1	1	1	1	1	1	0.05	0.267987954	1	0.163748113	1	0.095193258	0.1	0.223114866	1	0.163560436	0.1	0.130766814	0.1	0.128496271	0.5	0.112943266	1	0.250412573	0.5	0.478116867	0.1	0.214531871			0.5	0.223430935	0.2	0.138381691			0.1	0.333889591
0.5	0.211062752	1	1	0.5	0.533312402	1	1	1	1	0.8	0.518626241	1	1	1	0.461676456	1	0.262036389	0.5	0.267987954	1	0.163748113	0.2	0.095193258	0.1	0.223114866	1	0.163560436	1	0.130766814	0.5	0.128496271	1	0.112943266	0.8	0.250412573	0.15	0.136344822	0.5	0.575172526			0.5	0.492080032	0.2	0.138381691			1	0.990026091
1	1	1	0.336887148	0.5	1	0.5	0.416512338	1	0.502649155	0.2	0.163595835	0.1	1	1	1	1	1	0.1	0.267987954	1	0.163748113	0.2	0.095193258	1	0.973052984	1	0.163560436	0.1	0.130766814	0.5	0.128496271	0.1	0.112943266	1	0.250412573	0.1	0.136344822	1	0.99546409			0.1	0.223430935	0.1	0.138381691			1	0.990026091
0.15	0.211062752	0.5	0.209872286	0.5	0.533312402	0.1	0.130806163	0.5	0.502649155	1	1	0.1	1	0.5	0.461676456	1	1	0.2	0.267987954	0.5	0.163748113	1	0.095193258	0.2	0.223114866	0.5	0.163560436	0.5	0.130766814	0.1	0.128496271	0.2	0.112943266	1	0.948851432	0.15	0.136344822	1	0.99546409			1	0.986390668	1	0.999979863			0.5	0.991979356
0.15	0.211062752	0.5	0.209872286	1	1	0.5	0.416512338	0.5	0.502649155	0.5	0.518626241	0.1	1	1	1	1	1	0.5	0.267987954	1	0.163748113	1	0.095193258	0.5	0.223114866	1	0.163560436	0.5	0.130766814	1	0.72334708	0.15	0.112943266	0.5	0.250412573	1	0.775665924	1	0.99546409			0.2	0.223430935	1	0.999979863			0.05	0.991979356
0.15	0.211062752	0.5	0.336887148	0.15	0.280957113	0.5	0.416512338	0.5	0.502649155	0.2	0.282016828	1	1	0.1	0.095073002	1	0.601701943	0.1	0.267987954	0.1	0.163748113	0.1	0.095193258	1	0.223114866	0.1	0.163560436	1	0.130766814	1	0.72334708	1	0.112943266	1	0.250412573	0.1	0.059274837	0.1	0.214531871			0.1	0.223430935	0.15	0.138381691			1	0.991979356
1	1	1	1	0.15	0.130708926	0.1	0.130806163	1	1	0.5	1	1	1	1	1	1	1	1	0.267987954	1	0.163748113	0.2	0.095193258	0.2	0.223114866	1	0.163560436	1	0.130766814	1	0.72334708	0.5	0.112943266	1	0.250412573	1	0.983300485	0.1	0.214531871			0.5	0.223430935	0.83	0.691032313			0.5	0.991979356
1	1	1	0.336887148	0.15	0.130708926	1	1	1	0.502649155	1	1	1	1	0.5	0.461676456	1	1	0.5	0.488705269	0.5	0.163748113	1	0.095193258	0.1	0.223114866	0.5	0.163560436	0.5	0.130766814	1	0.72334708	0.2	0.112943266	0.5	0.250412573	0.2	0.136344822	0.45	0.214531871			0.2	0.223430935	0.8	0.999979863			0.15	0.991979356
1	1	0.99	0.490388723	0.45	0.533312402	1	1	0.99	1	1	1	0.5	1	1	1	0.2	0.114712728	1	0.488705269	1	0.163748113	0.15	0.095193258	1	0.973052984	1	0.163560436	0.5	0.130766814	1	0.72334708	1	0.112943266	1	0.250412573	0.2	0.136344822	0.1	0.214531871			1	0.986390668	0.5	0.534924586			0.1	0.991979356
1	1	1	1	0.85	1	1	1	1	1	0.15	0.282016828	1	1	1	1	0.49	0.262036389	0.1	0.488705269	1	0.163748113	0.15	0.095193258	0.1	0.223114866	1	0.163560436	0.8	0.130766814	0.1	0.128496271	1	0.112943266	1	0.250412573	0.1	0.136344822	1	0.99546409			0.1	0.223430935	0.15	0.138381691			1	0.991979356
0.1	0.211062752	1	0.490388723	1	0.533312402	1	1	1	1	0.02	0.163595835	1	1	0.95	1	0.15	0.262036389	1	0.488705269	0.95	0.163748113	1	0.095193258	1	0.973052984	0.95	0.163560436	0.2	0.130766814	0.1	0.128496271	0.5	0.112943266	1	0.250412573	0.1	0.059274837	1	0.99546409			0.15	0.223430935	0.1	0.138381691			1	0.991979356
0.1	0.211062752	0.5	0.209872286	1	1	1	1	0.5	0.502649155	0.49	1	1	1	0.5	1	1	1	1	0.488705269	0.5	0.163748113	1	0.095193258	1	0.973052984	0.5	0.163560436	1	0.130766814	0.05	0.128496271	0.5	0.112943266	1	0.250412573	1	0.663828791	1	0.99546409			1	0.986390668	0.8	0.999979863			0.2	0.991979356
0.1	0.211062752	1	0.490388723	1	0.533312402	0.1	0.130806163	1	1	1	1	1	1	0.1	0.183384472	1	1	0.2	0.488705269	0.1	0.163748113	0.15	0.095193258	1	0.75	0.1	0.163560436	0.5	0.130766814	0.2	0.128496271	0.5	0.112943266	0.2	0.250412573	0.15	0.136344822	0.5	0.554995346			0.9	0.986390668	0.9	0.999979863			1	0.991979356
1	1	0.1	0.07711527	0.5	0.533312402	0.1	0.130806163	0.1	0.153859296	0.5	0.518626241	0.5	1	0.5	0.461676456	1	0.601701943	1	0.488705269	0.5	0.163748113	1	0.095193258	1	0.339638065	0.5	0.163560436	0.2	0.130766814	0.1	0.128496271	1	0.112943266	1	0.250412573	1	0.983300485	0.5	0.99546409			1	0.986390668	1	0.999979863			0.15	0.991979356
1	1	1	0.490388723	1	1	0.1	0.130806163	1	0.502649155	1	1	0.2	1	1	1	0.8	0.601701943	0.15	0.488705269	1	0.163748113	0.1	0.095193258	1	0.339638065	1	0.163560436	0.2	0.130766814	0.2	0.128496271	1	0.112943266	1	0.250412573	0.15	0.059274837	0.5	0.531165244			0.5	0.223430935	0.5	0.999979863			1	0.991979356
1	0.211062752	0.1	0.07711527	0.5	0.533312402	1	0.824590485	0.1	0.153859296	0.2	0.518626241	0.5	1	1	1	1	1	0.5	0.488705269	1	0.163748113	1	0.095193258	1	0.339638065	1	0.163560436	0.5	0.130766814	0.1	0.128496271	0.99	0.112943266	1	0.250412573	0.1	0.136344822	1	0.99546409			0.5	0.54241974	0.98	0.999979863			0.1	0.991979356
1	1	1	0.490388723	1	1	0.1	0.130806163	1	0.502649155	1	0.518626241	1	1	1	0.780239525	1	1	0.1	0.488705269	1	0.163748113	0.1	0.095193258	0.5	0.339638065	1	0.163560436	1	0.130766814	1	0.72334708	1	0.112943266	1	0.250412573	0.1	0.136344822	0.15	0.99546409			0.15	0.223430935	1	0.999979863			0.15	0.991979356
0.1	0.065867833	0.05	0.07711527	1	1	0.5	0.416512338	0.05	0.153859296	1	1	1	1	0.1	0.183384472	0.5	0.262036389	0.5	0.488705269	0.1	0.163748113	0.5	0.095193258	0.5	0.339638065	0.1	0.163560436	0.1	0.130766814	0.1	0.128496271	1	0.112943266	0.5	0.250412573	0.2	0.136344822	0.2	0.482586349			0.1	0.223430935	1	0.999979863			0.5	0.991979356
0.5	0.538311771	1	0.490388723	1	1	1	0.824590485	1	0.699999652	1	0.518626241	1	1	0.15	0.183384472	1	1	0.2	0.488705269	0.15	0.163748113	0.1	0.095193258	1	0.339638065	0.15	0.163560436	0.2	0.130766814	0.5	0.128496271	0.5	0.112943266	1	0.250412573	0.15	0.136344822	0.1	0.214531871			0.4	0.223430935	0.98	0.999979863			0.1	0.991979356
1	1	1	1	0.1	0.130708926	0.15	0.130806163	1	0.699999652	1	1	0.15	1	0.1	0.095073002	0.5	0.262036389	0.2	0.488705269	0.1	0.163748113	0.5	0.095193258	1	0.339638065	0.1	0.163560436	1	0.130766814	0.1	0.128496271	1	0.112943266	1	0.250412573	0.5	0.478116867	0.8	0.99546409			0.1	0.223430935	0.5	0.999979863			0.5	0.991979356
0.2	0.211062752	0.2	0.07711527	0.7	1	0.15	0.130806163	0.2	0.153859296	1	1	0.1	1	0.15	0.183384472	1	0.262036389	0.2	0.488705269	0.15	0.163748113	0.15	0.095193258	1	0.339638065	0.15	0.163560436	0.49	0.130766814	1	0.72334708	0.1	0.112943266	1	0.250412573	0.1	0.136344822	1	0.99546409			1	0.986390668	1	0.999979863			0.2	0.991979356
1	1	0.2	0.209872286	0.5	0.533312402	1	0.824590485	0.2	0.153859296	0.5	0.518626241	1	1	0.45	0.461676456	0.5	0.114712728	1	0.488705269	0.45	0.163748113	1	0.095193258	0.9	0.75	0.45	0.163560436	1	0.130766814	0.15	0.128496271	0.1	0.112943266	1	0.250412573	0.5	0.478116867	0.5	0.614327999			0.5	0.557748244	0.15	0.138381691			0.1	0.991979356
1	0.538311771	0.5	0.209872286	0.2	0.280957113	1	1	0.5	0.502649155	0.2	0.518626241	0.2	1	0.1	0.183384472	1	0.601701943	1	0.488705269	0.1	0.163748113	1	0.095193258	1	0.339638065	0.1	0.163560436	0.5	0.130766814	0.15	0.128496271	1	0.112943266	1	0.250412573	0.2	0.136344822	1	0.524626191			1	0.716522284	1	0.999979863			0.5	0.991979356
1	1	0.15	0.07711527	1	1	0.5	0.416512338	0.15	0.153859296	0.5	0.518626241	0.5	1	1	1	1	0.601701943	1	0.488705269	1	0.163748113	0.5	0.095193258	0.5	0.339638065	1	0.163560436	0.1	0.130766814	0.1	0.128496271	0.1	0.112943266	1	0.250412573	0.1	0.059274837	1	0.99546409			1	0.986390668	1	0.999979863			0.2	0.991979356
0.5	0.211062752	0.15	0.07711527	0.95	1	1	1	0.15	0.153859296	1	0.518626241	0.2	1	1	1	1	1	0.1	0.488705269	1	0.163748113	0.5	0.095193258	0.5	0.339638065	1	0.163560436	1	0.130766814	0.2	0.128496271	1	0.112943266	1	0.250412573	0.5	0.478116867	1	0.99546409			0.1	0.223430935	0.1	0.138381691			0.2	0.991979356
0.2	0.211062752	0.2	0.209872286	0.05	0.130708926	1	1	0.2	0.153859296	0.8	1	0.1	1	1	1	1	0.601701943	1	0.488705269	1	0.163748113	0.8	0.095193258	1	0.339638065	1	0.163560436	0.2	0.130766814	0.5	0.128496271	0.05	0.112943266	1	0.250412573	0.2	0.27646185	0.1	0.214531871			0.2	0.223430935	1	0.999979863			1	0.991979356
0.5	0.211062752	1	1	1	1	0.1	0.130806163	1	0.699999652	0.2	0.282016828	1	1	0.5	0.461676456	0.1	0.114712728	1	0.488705269	0.5	0.163748113	0.2	0.095193258	0.2	0.339638065	0.5	0.163560436	1	0.130766814	0.15	0.128496271	1	0.112943266	0.5	0.250412573	0.2	0.136344822	1	0.99546409			0.1	0.223430935	0.2	0.138381691			1	0.991979356
1	1	1	1	1	1	0.1	0.130806163	1	1	0.5	0.282016828	1	1	1	1	0.2	0.114712728	0.5	0.488705269	1	0.163748113	1	0.095193258	1	0.339638065	1	0.163560436	1	0.130766814	0.05	0.128496271	1	0.112943266	1	0.250412573	1	0.983300485	1	0.99546409			0.2	0.223430935	0.5	0.999979863			1	0.991979356
1	1	0.5	0.209872286	0.1	0.130708926	0.1	0.130806163	0.5	0.502649155	0.5	0.282016828	1	1	0.5	0.461676456	0.5	1	0.5	0.488705269	0.5	0.163748113	0.5	0.095193258	1	0.339638065	0.5	0.163560436	1	0.130766814	1	0.72334708	0.2	0.112943266	1	0.250412573	1	0.983300485	0.5	0.525606188			0.1	0.223430935	0.5	0.999979863			0.1	0.991979356
1	1	1	0.844511207	0.1	0.130708926	1	1	1	0.853013866	0.2	0.163595835	1	0.884253297	0.5	0.183384472	0.2	0.114712728	1	0.488705269	0.5	0.163748113	0.2	0.095193258	1	0.339638065	0.5	0.163560436	1	0.130766814	1	0.72334708	0.2	0.112943266	1	0.250412573	1	0.983300485	0.85	0.99546409			0.1	0.223430935	0.05	0.138381691			1	0.991979356
0.15	0.211062752	1	0.336887148	0.5	0.533312402	1	1	1	1	0.2	0.163595835	0.5	0.884253297	1	1	1	0.601701943	1	0.488705269	1	0.163748113	0.2	0.095193258	0.1	0.339638065	1	0.163560436	0.1	0.130766814	0.5	0.128496271	0.5	0.112943266	1	0.250412573	0.1	0.136344822	1	0.99546409			1	0.986390668	1	0.999979863			1	0.991979356
0.1	0.065867833	0.2	0.07711527	0.1	0.130708926	1	0.824590485	0.2	0.153859296	0.15	0.163595835	0.1	0.168359775	0.15	0.461676456	0.1	0.114712728	0.2	0.488705269	0.15	0.163748113	0.1	0.095193258	1	0.339638065	0.15	0.163560436	1	0.130766814	1	0.72334708	0.15	0.112943266	1	0.250412573	1	0.693874741	0.5	0.464988266			0.1	0.223430935	0.2	0.138381691			0.1	0.991979356
1	1	1	1	0.1	0.280957113	1	0.824590485	1	0.699999652	0.2	0.518626241	0.5	0.884253297	0.15	0.183384472	1	1	0.1	0.488705269	0.15	0.163748113	0.5	0.095193258	1	0.339638065	0.15	0.163560436	0.5	0.130766814	1	0.72334708	0.15	0.112943266	1	0.250412573	1	0.983300485	1	0.99546409			0.05	0.223430935	1	0.999979863			0.5	0.991979356
0.2	0.211062752	0.5	0.209872286	1	1	0.2	0.416512338	0.5	0.502649155	1	1	0.5	0.884253297	0.2	0.461676456	1	1	0.15	0.488705269	0.2	0.163748113	1	0.095193258	0.5	0.339638065	0.2	0.163560436	0.2	0.130766814	0.1	0.128496271	0.15	0.112943266	0.2	0.250412573	0.1	0.136344822	1	0.99546409			1	0.986390668	0.15	0.138381691			1	0.991979356
0.5	0.538311771	0.2	0.209872286	1	1	0.1	0.130806163	0.2	0.153859296	1	1	1	0.884253297	0.1	0.183384472	1	0.601701943	0.2	0.488705269	0.1	0.163748113	0.1	0.095193258	0.2	0.339638065	0.1	0.163560436	1	0.130766814	0.1	0.128496271	0.2	0.112943266	0.2	0.250412573	0.5	0.136344822	0.5	0.214531871			1	0.986390668	1	0.999979863			1	0.991979356
1	0.538311771	0.15	0.07711527	1	1	0.5	0.416512338	0.15	0.153859296	1	0.518626241	1	0.884253297	0.8	0.780239525	0.5	0.262036389	0.2	0.488705269	0.8	0.163748113	1	0.095193258	0.1	0.339638065	0.8	0.163560436	0.5	0.130766814	0.1	0.128496271	1	0.112943266	1	0.250412573	0.5	0.478116867	0.15	0.214531871			0.1	0.223430935	1	0.138381691			0.2	0.991979356
0.2	0.211062752	1	1	0.15	0.130708926	0.15	0.130806163	1	1	1	1	1	0.884253297	1	0.461676456	1	0.601701943	1	0.488705269	1	0.163748113	0.15	0.095193258	0.5	0.339638065	1	0.163560436	1	0.130766814	1	0.72334708	1	0.112943266	1	0.250412573	0.1	0.136344822	1	0.99546409			1	0.986390668	1	0.999979863			1	0.991979356
0.1	0.211062752	1	1	0.1	0.130708926	0.1	0.130806163	1	1	0.1	0.282016828	1	0.884253297	0.5	0.461676456	0.2	0.114712728	1	0.488705269	0.5	0.163748113	0.1	0.095193258	0.5	0.339638065	0.5	0.163560436	0.8	0.130766814	0.2	0.128496271	0.5	0.112943266	1	0.250412573	1	0.983300485	1	0.99546409			1	0.986390668	0.1	0.138381691			0.15	0.991979356
1	1	1	1	0.2	0.533312402	1	1	1	1	1	1	1	0.884253297	1	0.780239525	1	1	1	0.488705269	1	0.163748113	0.49	0.095193258	1	0.339638065	1	0.163560436	0.2	0.130766814	1	0.72334708	0.1	0.112943266	1	0.250412573	1	0.782198808	0.9	0.99546409			1	0.719780473	0.1	0.138381691			0.1	0.991979356
1	1	0.15	0.209872286	0.2	0.280957113	0.2	0.130806163	0.15	0.502649155	1	1	0.1	0.168359775	0.15	0.183384472	0.2	0.114712728	1	0.488705269	0.15	0.163748113	1	0.095193258	0.5	0.339638065	0.15	0.163560436	0.5	0.130766814	1	0.72334708	1	0.112943266	1	0.250412573	0.2	0.136344822	1	0.99546409			0.5	0.621466596	0.1	0.138381691			0.15	0.991979356
1	1	0.5	0.336887148	0.5	0.533312402	1	1	0.5	0.699999652	1	1	1	0.884253297	0.15	0.095073002	1	1	1	0.488705269	0.15	0.163748113	0.5	0.095193258	0.05	0.339638065	0.15	0.163560436	0.5	0.130766814	1	0.72334708	1	0.112943266	1	0.250412573	1	0.983300485	0.5	0.557501902			0.5	0.223430935	1	0.999979863			0.15	0.991979356
1	1	1	0.490388723	0.2	0.130708926	0.5	0.416512338	1	0.502649155	0.2	0.282016828	0.1	0.168359775	1	0.461676456	1	1	0.1	0.488705269	1	0.163748113	1	0.095193258	0.5	0.339638065	1	0.163560436	0.2	0.130766814	0.2	0.128496271	0.2	0.112943266	1	0.250412573	0.15	0.136344822	0.9	0.99546409			0.5	0.517900003	0.1	0.138381691			0.1	0.991979356
0.5	0.461042719	1	1	1	1	1	0.824590485	1	1	1	1	0.5	0.884253297	1	1	1	1	1	0.488705269	1	0.163748113	0.2	0.095193258	0.1	0.339638065	1	0.163560436	0.2	0.130766814	0.1	0.128496271	1	0.112943266	1	0.250412573	0.1	0.136344822	1	0.99546409			0.2	0.223430935	0.8	0.999979863			0.2	0.991979356
0.1	0.16117008	0.5	0.209872286	0.05	0.130708926	0.1	0.130806163	0.5	0.502649155	1	0.518626241	1	0.884253297	1	1	1	1	1	0.488705269	1	0.163748113	1	0.095193258	0.1	0.339638065	1	0.163560436	0.1	0.130766814	0.15	0.128496271	0.5	0.112943266	1	0.250412573	0.15	0.136344822	0.5	0.214531871			0.1	0.223430935	0.15	0.138381691			1	0.991979356
0.5	0.461042719	1	0.490388723	0.15	0.533312402	1	1	1	1	1	0.708488335	0.15	0.168359775	0.1	0.461676456	1	1	0.5	0.488705269	0.1	0.163748113	0.1	0.095193258	1	0.339638065	0.1	0.163560436	0.15	0.130766814	0.1	0.128496271	0.5	0.112943266	0.5	0.250412573	0.15	0.136344822	0.5	0.500688328			0.5	0.223430935	1	0.999979863			0.1	0.991979356
0.5	0.461042719	1	1	1	1	0.5	0.416512338	1	1	0.5	0.708488335	0.15	0.168359775	1	0.780239525	1	0.601701943	1	0.488705269	1	0.163748113	1	0.095193258	0.5	0.168869499	1	0.163560436	0.5	0.130766814	0.5	0.128496271	0.15	0.112943266	1	0.250412573	0.1	0.059274837	1	0.99546409			0.1	0.223430935	0.1	0.138381691			0.2	0.501818984
0.1	0.16117008	0.1	0.07711527	0.5	0.533312402	0.2	0.130806163	0.1	0.153859296	0.5	0.518626241	0.15	0.168359775	0.2	0.183384472	0.5	0.262036389	0.1	0.488705269	0.2	0.163748113	1	0.095193258	0.2	0.168869499	0.2	0.163560436	0.5	0.130766814	0.15	0.128496271	1	0.112943266	1	0.250412573	0.1	0.136344822	0.2	0.214531871			0.1	0.223430935	1	0.999979863			0.05	0.991979356
1	1	1	0.490388723	1	1	0.5	0.824590485	1	1	0.9	1	1	0.884253297	1	1	1	1	0.15	0.488705269	1	0.163748113	1	0.095193258	1	0.911175251	1	0.163560436	0.5	0.130766814	0.1	0.128496271	1	0.112943266	1	0.250412573	0.2	0.136344822	0.1	0.214531871			0.5	0.223430935	0.5	0.138381691			1	0.991979356
1	1	0.2	0.209872286	0.15	0.130708926	0.1	0.130806163	0.2	0.153859296	0.5	0.518626241	1	0.884253297	0.5	0.461676456	1	1	0.1	0.488705269	0.5	0.163748113	0.1	0.095193258	0.5	0.168869499	0.5	0.163560436	0.2	0.130766814	0.1	0.128496271	1	0.112943266	1	0.250412573	1	0.581262372	0.5	0.99546409			0.1	0.223430935	0.1	0.138381691			0.5	0.991979356
1	1	0.5	0.209872286	1	1	1	1	0.5	0.502649155	1	1	0.5	0.884253297	0.85	1	1	1	1	0.488705269	0.85	0.163748113	1	0.095193258	0.15	0.168869499	0.85	0.163560436	1	0.130766814	1	0.72334708	0.2	0.112943266	0.2	0.250412573	0.1	0.136344822	1	0.527081904			0.5	0.223430935	0.2	0.999979863			1	0.991979356
1	1	1	0.844511207	0.85	1	0.15	0.130806163	1	0.853013866	0.5	0.518626241	1	0.884253297	1	1	1	1	0.9	0.488705269	1	0.163748113	0.5	0.095193258	0.1	0.168869499	1	0.163560436	1	0.130766814	0.1	0.128496271	0.15	0.112943266	0.2	0.250412573	0.1	0.136344822	1	0.99546409			0.5	0.496052701	1	0.999979863			1	0.991979356
1	1	1	0.490388723	0.15	0.130708926	1	1	1	0.502649155	1	1	1	0.884253297	0.5	0.461676456	0.2	0.114712728	1	0.973052984	0.5	0.163748113	0.2	0.095193258	0.15	0.168869499	0.5	0.163560436	1	0.130766814	0.2	0.128496271	0.5	0.112943266	1	0.250412573	0.2	0.136344822	0.1	0.214531871			0.5	0.587063424	0.8	0.999979863			0.2	0.991979356
0.1	0.16117008	0.5	0.336887148	0.9	1	1	1	0.5	0.502649155	1	0.518626241	0.1	0.168359775	1	1	1	0.601701943	0.5	0.223114866	1	0.163748113	1	0.095193258	1	0.168869499	1	0.163560436	1	0.130766814	0.1	0.128496271	0.1	0.112943266	1	0.250412573	0.05	0.059274837	0.15	0.214531871			1	0.692187882	0.01	0.138381691			0.1	0.481561012
1	1	1	1	0.5	0.533312402	0.15	0.130806163	1	1	1	1	0.1	0.168359775	0.1	0.095073002	1	1	0.1	0.223114866	0.1	0.163748113	0.5	0.095193258	0.1	0.168869499	0.1	0.163560436	0.5	0.130766814	1	0.72334708	1	0.112943266	0.49	0.250412573	1	0.983300485	1	0.99546409			0.2	0.223430935	0.1	0.138381691			1	0.991979356
0.1	0.16117008	1	1	1	0.533312402	1	1	1	1	0.1	0.282016828	1	0.884253297	1	1	0.5	0.114712728	0.5	0.223114866	1	0.163748113	1	0.095193258	1	0.911175251	1	0.163560436	0.15	0.130766814	0.5	0.72334708	1	0.112943266	1	0.250412573	0.5	0.398930672	0.2	0.214531871			0.5	0.532731652	0.1	0.138381691			1	0.991979356
0.5	0.461042719	0.15	0.07711527	0.5	0.533312402	0.1	0.130806163	0.15	0.153859296	0.2	0.163595835	1	0.884253297	0.5	0.183384472	0.2	0.262036389	0.5	0.973052984	0.5	0.163748113	0.1	0.095193258	0.2	0.168869499	0.5	0.163560436	0.1	0.130766814	0.2	0.128496271	0.15	0.112943266	0.15	0.250412573	1	0.983300485	1	0.99546409			0.1	0.223430935	0.99	0.999979863			1	0.991979356
1	1	1	1	1	1	0.1	0.130806163	1	1	0.15	0.282016828	1	0.884253297	0.5	0.183384472	0.2	0.114712728	0.1	0.223114866	0.5	0.163748113	0.8	0.095193258	0.2	0.168869499	0.5	0.163560436	1	0.130766814	1	0.72334708	0.2	0.112943266	1	0.250412573	1	0.983300485	1	0.99546409			0.05	0.223430935	1	0.999979863			0.1	0.991979356
0.15	0.16117008	1	1	0.1	0.130708926	1	1	1	1	1	0.518626241	1	0.884253297	0.1	0.095073002	1	1	1	0.973052984	0.1	0.163748113	0.2	0.095193258	0.1	0.168869499	0.1	0.163560436	1	0.130766814	0.1	0.128496271	0.5	0.112943266	1	0.250412573	0.15	0.136344822	0.5	0.214531871			0.5	0.223430935	1	0.999979863			0.1	0.477108058
0.15	0.16117008	1	0.490388723	0.49	0.533312402	0.2	0.130806163	1	0.502649155	0.2	0.518626241	0.2	0.168359775	0.15	0.183384472	1	1	1	0.973052984	0.15	0.163748113	0.5	0.095193258	0.1	0.168869499	0.15	0.163560436	0.1	0.130766814	0.5	0.128496271	1	0.112943266	1	0.250412573	0.2	0.136344822	0.5	0.99546409			0.1	0.223430935	0.1	0.138381691			1	0.991979356
1	1	1	1	1	0.533312402	0.5	0.416512338	1	1	0.1	0.282016828	0.1	0.168359775	1	1	1	1	1	0.973052984	1	0.163748113	0.2	0.095193258	1	0.168869499	1	0.163560436	0.1	0.130766814	0.1	0.128496271	1	0.112943266	1	0.250412573	0.1	0.136344822	1	0.99546409			0.15	0.223430935	0.1	0.138381691			1	0.991979356
1	1	0.5	0.336887148	0.1	0.130708926	1	0.416512338	0.5	0.699999652	0.5	1	0.5	0.884253297	1	1	1	1	1	0.973052984	1	0.163748113	0.5	0.095193258	0.15	0.168869499	1	0.163560436	1	0.130766814	1	0.72334708	0.1	0.112943266	0.15	0.250412573	0.1	0.136344822	0.15	0.214531871			0.5	0.223430935	0.2	0.553728951			0.5	0.991979356
0.5	0.461042719	1	0.336887148	0.1	0.130708926	0.2	0.130806163	1	0.853013866	0.5	0.518626241	1	0.884253297	0.2	0.183384472	1	1	1	0.973052984	0.2	0.163748113	0.2	0.095193258	1	0.911175251	0.2	0.163560436	0.2	0.130766814	0.5	0.128496271	1	0.112943266	1	0.250412573	1	0.983300485	0.2	0.214531871			0.1	0.223430935	0.2	0.138381691			1	0.991979356
1	1	1	0.336887148	0.15	0.130708926	0.1	0.130806163	1	0.502649155	1	1	0.2	0.168359775	0.9	1	1	1	0.1	0.223114866	0.9	0.163748113	0.2	0.095193258	0.15	0.168869499	0.9	0.163560436	1	0.130766814	0.2	0.128496271	0.1	0.112943266	1	0.250412573	1	0.983300485	0.15	0.214531871			1	0.986390668	0.1	0.138381691			0.1	0.991979356
1	1	1	1	0.2	0.280957113	1	1	1	1	1	1	1	0.884253297	0.15	0.095073002	0.15	0.262036389	0.1	0.223114866	0.15	0.163748113	0.1	0.095193258	0.1	0.168869499	0.15	0.163560436	1	0.130766814	0.5	0.128496271	0.1	0.112943266	0.5	0.250412573	0.2	0.136344822	0.5	0.214531871			0.5	0.543551478	0.2	0.138381691			0.2	0.991979356
0.1	0.16117008	1	1	0.2	0.130708926	0.1	0.130806163	1	1	1	1	0.5	0.884253297	1	1	0.5	0.262036389	0.1	0.223114866	1	0.163748113	0.15	0.095193258	0.1	0.168869499	1	0.163560436	1	0.130766814	0.1	0.128496271	0.5	0.112943266	0.5	0.250412573	0.15	0.136344822	1	0.99546409			1	0.971082551	0.2	0.138381691			0.15	0.991979356
0.1	0.16117008	0.5	0.336887148	0.5	0.533312402	1	1	0.5	0.699999652	1	1	1	0.884253297	1	1	1	1	1	0.973052984	1	0.163748113	0.5	0.095193258	0.2	0.168869499	1	0.163560436	0.5	0.130766814	1	0.72334708	1	0.112943266	1	0.250412573	1	0.983300485	1	0.99546409			0.1	0.479579032	0.1	0.138381691			0.1	0.991979356
0.1	0.16117008	0.2	0.209872286	1	1	1	0.824590485	0.2	0.153859296	1	1	1	0.884253297	0.5	0.461676456	1	1	0.1	0.223114866	0.5	0.163748113	0.5	0.095193258	0.15	0.168869499	0.5	0.163560436	0.5	0.130766814	0.15	0.128496271	1	0.112943266	1	0.250412573	0.1	0.136344822	1	0.99546409			1	0.971082551	0.02	0.138381691			1	0.991979356
1	1	1	0.490388723	0.15	0.130708926	1	0.974787998	1	1	1	1	0.5	0.168359775	0.9	1	1	1	0.5	0.223114866	0.9	0.163748113	0.5	0.095193258	0.5	0.168869499	0.9	0.163560436	0.9	0.130766814	1	0.72334708	0.1	0.112943266	1	0.250412573	0.1	0.136344822	0.9	0.99546409			1	0.520131122	1	0.999979863			0.9	0.991979356
1	1	1	0.490388723	0.45	0.533312402	0.2	0.211670991	1	1	0.98	1	0.2	0.168359775	0.15	0.095073002	1	0.601701943	1	0.973052984	0.15	0.163748113	0.2	0.095193258	0.1	0.168869499	0.15	0.163560436	0.5	0.130766814	0.1	0.128496271	0.5	0.112943266	1	0.250412573	1	0.983300485	0.5	0.4095429			0.2	0.251418243	1	0.999979863			0.5	0.991979356
1	0.461042719	0.2	0.209872286	0.1	0.130708926	1	0.974787998	0.2	0.502649155	1	0.708488335	0.5	0.884253297	0.1	0.183384472	0.5	0.262036389	0.15	0.223114866	0.1	0.163748113	0.5	0.095193258	0.5	0.168869499	0.1	0.163560436	1	0.130766814	1	0.72334708	1	0.112943266	1	0.250412573	1	0.983300485	1	0.99546409			1	0.690087574	0.5	0.999979863			0.2	0.991979356
1	1	1	1	0.1	0.130708926	0.1	0.091047611	1	1	0.2	0.282016828	0.1	0.168359775	0.15	0.095073002	1	1	0.15	0.223114866	0.15	0.163748113	0.2	0.095193258	0.2	0.168869499	0.15	0.163560436	0.5	0.130766814	0.15	0.128496271	1	0.112943266	1	0.250412573	0.15	0.136344822	1	0.99546409			0.15	0.538400982	0.15	0.138381691			0.2	0.991979356
0.2	0.16117008	1	0.336887148	0.15	0.130708926	1	0.974787998	1	1	1	1	1	0.884253297	1	0.461676456	1	1	1	0.973052984	1	0.163748113	1	0.095193258	0.1	0.168869499	1	0.163560436	1	0.130766814	1	0.128496271	0.15	0.112943266	1	0.250412573	0.5	0.356341621	1	0.99546409			0.5	0.251418243	0.99	0.999979863			0.1	0.991979356
0.1	0.16117008	0.1	0.209872286	0.1	0.130708926	1	0.974787998	0.1	0.502649155	0.2	0.282016828	1	0.884253297	0.5	0.461676456	1	1	1	0.973052984	0.5	0.163748113	0.02	0.095193258	0.5	0.168869499	0.5	0.163560436	1	0.130766814	0.1	0.128496271	1	0.112943266	1	0.250412573	1	0.983300485	1	0.99546409			0.5	0.251418243	1	0.999979863			0.5	0.988889852
0.5	0.461042719	1	0.490388723	0.1	0.130708926	0.15	0.211670991	1	1	1	1	1	0.884253297	0.5	0.461676456	1	1	0.5	0.223114866	0.5	0.163748113	1	0.095193258	0.2	0.168869499	0.5	0.163560436	1	0.130766814	0.1	0.128496271	0.1	0.112943266	1	0.250412573	0.1	0.136344822	1	0.99546409			0.2	0.251418243	0.2	0.138381691			1	0.988889852
1	1	1	1	0.2	0.130708926	1	0.974787998	1	0.853013866	0.5	0.282016828	0.15	0.168359775	1	1	0.2	0.114712728	1	0.973052984	1	0.163748113	1	0.095193258	0.2	0.168869499	1	0.163560436	0.1	0.130766814	0.1	0.128496271	1	0.112943266	0.5	0.250412573	0.2	0.136344822	1	0.99546409			1	0.971082551	0.1	0.138381691			0.5	0.988889852
0.2	0.16117008	1	1	0.5	0.533312402	1	0.974787998	1	1	1	1	0.1	0.168359775	0.2	0.095073002	0.2	0.262036389	1	0.973052984	0.2	0.163748113	0.1	0.095193258	1	0.911175251	0.2	0.163560436	0.1	0.130766814	1	0.72334708	1	0.112943266	0.5	0.250412573	0.15	0.136344822	0.2	0.214531871			1	0.971082551	0.5	0.999979863			0.15	0.522974304
1	1	1	1	1	1	0.5	0.456793757	1	1	0.5	0.518626241	1	0.884253297	0.1	0.183384472	1	1	0.1	0.223114866	0.1	0.163748113	1	0.095193258	1	0.911175251	0.1	0.163560436	0.2	0.130766814	0.2	0.128496271	1	0.112943266	1	0.250412573	0.05	0.059274837	0.15	0.214531871			0.1	0.251418243	0.15	0.138381691			1	0.988889852
1	0.461042719	1	1	0.15	0.533312402	0.5	0.456793757	1	1	1	0.518626241	0.2	0.168359775	0.5	0.461676456	0.49	0.114712728	0.1	0.223114866	0.5	0.163748113	0.5	0.095193258	1	0.911175251	0.5	0.163560436	0.15	0.130766814	0.5	0.128496271	0.5	0.112943266	1	0.250412573	0.15	0.368948891	0.2	0.214531871			1	0.971082551	1	0.999979863			1	0.988889852
1	1	0.5	0.07711527	1	1	0.1	0.091047611	0.5	0.153859296	0.5	0.518626241	0.5	0.884253297	1	0.461676456	1	1	0.1	0.223114866	1	0.163748113	0.15	0.095193258	0.1	0.168869499	1	0.163560436	0.15	0.130766814	1	0.128496271	1	0.112943266	1	0.250412573	0.5	0.390119253	0.5	0.214531871			0.5	0.606252293	0.1	0.138381691			0.2	0.988889852
0.5	0.461042719	0.5	0.336887148	0.1	0.130708926	1	0.974787998	0.5	0.699999652	0.5	0.282016828	1	0.884253297	0.1	0.183384472	1	1	1	0.973052984	0.1	0.163748113	1	0.095193258	1	0.168869499	0.1	0.163560436	1	0.130766814	0.2	0.128496271	1	0.112943266	1	0.250412573	0.1	0.136344822	0.5	0.456290666			1	0.600301986	0.15	0.138381691			1	0.988889852
0.2	0.16117008	0.1	0.209872286	1	1	0.2	0.211670991	0.1	0.153859296	0.9	1	0.2	0.168359775	1	1	0.49	0.262036389	1	0.973052984	1	0.163748113	1	0.095193258	1	0.911175251	1	0.951310481	0.5	0.130766814	0.1	0.128496271	1	0.112943266	1	0.250412573	1	0.983300485	1	0.99546409			0.2	0.251418243	0.2	0.138381691			0.15	0.988889852
0.5	0.461042719	0.5	0.209872286	0.9	1	0.1	0.091047611	0.5	0.502649155	0.9	1	0.1	0.168359775	0.1	0.095073002	1	1	1	0.973052984	0.1	0.163748113	0.1	0.095193258	0.1	0.168869499	0.1	0.163560436	0.2	0.130766814	1	0.72334708	1	0.112943266	1	0.250412573	0.9	0.983300485	0.5	0.214531871			0.1	0.251418243	1	0.999979863			0.5	0.988889852
1	1	1	1	0.1	0.130708926	0.5	0.456793757	1	0.853013866	1	1	1	0.884253297	0.15	0.183384472	1	0.601701943	1	0.973052984	0.15	0.163748113	0.1	0.095193258	0.5	0.168869499	0.15	0.163560436	0.1	0.130766814	1	0.72334708	0.5	0.112943266	0.5	0.250412573	0.5	0.32612457	1	0.99546409			0.2	0.251418243	0.1	0.138381691			0.1	0.536403678
1	1	0.5	0.209872286	0.2	0.280957113	0.2	0.211670991	0.5	0.502649155	0.5	0.282016828	0.1	0.884253297	0.1	0.095073002	0.15	0.114712728	0.2	0.223114866	0.1	0.163748113	0.2	0.095193258	0.5	0.168869499	0.1	0.163560436	0.1	0.130766814	1	0.72334708	0.2	0.112943266	1	0.250412573	0.2	0.136344822	0.2	0.52252013			1	0.653480722	1	0.138381691			0.5	0.988889852
1	1	0.5	0.209872286	0.15	0.130708926	1	0.974787998	0.5	0.502649155	1	1	1	0.884253297	1	1	1	0.601701943	0.1	0.223114866	1	0.163748113	0.1	0.095193258	0.1	0.168869499	1	0.163560436	0.5	0.130766814	1	0.692359705	1	0.112943266	1	0.250412573	0.2	0.297542781	1	0.99546409			1	0.512878273	0.5	0.999979863			0.2	0.988889852
0.15	0.16117008	1	0.490388723	0.1	0.130708926	0.1	0.091047611	1	1	0.15	0.163595835	1	0.884253297	0.2	0.183384472	1	1	0.5	0.223114866	0.2	0.163748113	1	0.095193258	1	0.911175251	0.2	0.163560436	0.5	0.130766814	0.5	0.253212715	1	0.112943266	0.15	0.250412573	0.1	0.136344822	1	0.99546409			1	0.971082551	1	0.138381691			0.2	0.988889852
0.1	0.16117008	0.5	0.07711527	0.5	0.533312402	0.15	0.211670991	0.5	0.153859296	1	1	1	0.965331737	1	0.780239525	1	1	0.15	0.223114866	1	0.163748113	0.2	0.095193258	1	0.168869499	1	0.163560436	0.15	0.130766814	0.1	0.253212715	0.2	0.112943266	0.49	0.250412573	0.1	0.136344822	0.19	0.214531871			1	0.971082551	1	0.999979863			0.2	0.988889852
1	1	1	0.490388723	0.1	0.130708926	1	0.974787998	1	1	0.2	0.163595835	0.2	0.113351628	1	1	1	1	0.1	0.223114866	1	0.163748113	1	0.095193258	0.2	0.168869499	1	0.163560436	1	0.130766814	0.5	0.253212715	1	0.112943266	0.49	0.250412573	0.5	0.151790779	1	0.99546409			1	0.971082551	1	0.999979863			1	0.988889852
0.2	0.16117008	1	1	1	1	0.9	0.974787998	1	1	1	1	0.05	0.113351628	0.2	0.183384472	1	0.601701943	1	0.973052984	0.2	0.163748113	1	0.095193258	1	0.911175251	0.2	0.163560436	0.02	0.130766814	0.5	0.253212715	1	0.112943266	1	0.250412573	1	0.57166084	1	0.99546409			1	0.971082551	0.99	0.527036423			1	0.988889852
0.5	0.461042719	1	1	1	1	1	0.974787998	1	1	0.5	0.282016828	0.5	0.403066147	0.15	0.095073002	0.15	0.114712728	0.2	0.223114866	0.15	0.163748113	0.15	0.095193258	0.15	0.168869499	0.15	0.163560436	0.5	0.130766814	1	0.692359705	0.1	0.112943266	1	0.250412573	0.5	0.467419326	1	0.99546409			1	0.971082551	0.1	0.138381691			1	0.988889852
1	1	1	1	1	0.533312402	0.5	0.456793757	1	1	0.3	0.518626241	0.1	0.113351628	0.5	0.461676456	1	0.262036389	1	0.973052984	0.5	0.163748113	1	0.095193258	0.1	0.168869499	0.5	0.163560436	1	0.130766814	1	0.692359705	1	0.112943266	1	0.250412573	0.15	0.151790779	0.5	0.569141868			0.5	0.971082551	0.1	0.138381691			1	0.988889852
0.2	0.16117008	0.2	0.209872286	0.5	1	0.5	0.456793757	0.2	0.153859296	1	1	0.5	0.403066147	0.5	0.461676456	1	0.262036389	0.5	0.223114866	0.5	0.163748113	0.5	0.095193258	0.15	0.168869499	0.5	0.163560436	1	0.130766814	1	0.692359705	0.1	0.112943266	1	0.250412573	0.15	0.151790779	0.99	0.552556038			0.1	0.251418243	1	0.999979863			1	0.988889852
0.1	0.16117008	0.15	0.07711527	0.5	0.280957113	0.15	0.091047611	0.15	0.153859296	0.15	0.163595835	0.5	0.403066147	1	0.780239525	1	0.114712728	1	0.973052984	1	0.163748113	0.5	0.095193258	0.15	0.168869499	1	0.163560436	0.1	0.130766814	1	0.692359705	1	0.112943266	1	0.250412573	1	0.987174609	0.5	0.4095429			0.15	0.251418243	0.1	0.138381691			0.1	0.504806139
1	1	1	1	1	1	0.1	0.211670991	1	1	1	0.708488335	0.1	0.113351628	0.01	0.095073002	1	1	0.1	0.223114866	0.01	0.163748113	0.9	0.095193258	0.1	0.168869499	0.01	0.163560436	1	0.130766814	1	0.692359705	1	0.112943266	1	0.250412573	1	0.695392351	1	0.598519702			0.1	0.251418243	0.5	0.999979863			0.5	0.988889852
1	1	1	0.490388723	0.1	0.130708926	0.4	0.211670991	1	1	1	1	1	0.965331737	0.15	0.095073002	0.5	0.262036389	1	0.973052984	0.15	0.163748113	0.5	0.095193258	0.1	0.168869499	0.15	0.163560436	1	0.130766814	0.1	0.253212715	1	0.112943266	1	0.250412573	0.2	0.151790779	0.15	0.214531871			1	0.971082551	0.2	0.138381691			1	0.988889852
1	1	0.5	0.209872286	1	1	0.1	0.091047611	0.5	0.153859296	0.15	0.163595835	1	0.965331737	0.2	0.095073002	0.5	0.262036389	0.5	0.223114866	0.2	0.163748113	1	0.095193258	0.2	0.168869499	0.2	0.163560436	1	0.130766814	1	0.692359705	1	0.112943266	0.5	0.250412573	0.15	0.376484905	0.5	0.99546409			0.9	0.971082551	0.5	0.999979863			1	0.988889852
1	1	1	0.490388723	0.05	0.130708926	1	0.974787998	1	0.502649155	0.15	0.282016828	1	0.965331737	0.15	0.183384472	1	1	0.2	0.223114866	0.15	0.163748113	0.5	0.095193258	1	0.168869499	0.15	0.163560436	0.9	0.130766814	0.1	0.253212715	0.5	0.112943266	1	0.948851432	1	0.987174609	0.5	0.99546409			1	0.981308287	0.15	0.138381691			0.2	0.988889852
1	1	1	0.490388723	0.1	0.533312402	0.5	0.456793757	1	1	0.15	0.282016828	1	0.965331737	0.5	0.461676456	1	0.601701943	0.5	0.973052984	0.5	0.163748113	1	0.095193258	0.1	0.168869499	0.5	0.163560436	0.2	0.130766814	0.5	0.253212715	0.5	0.112943266	0.5	0.250412573	0.1	0.151790779	1	0.99546409			0.2	0.207971165	1	0.999979863			1	0.988889852
1	1	0.1	0.07711527	0.05	0.130708926	1	0.974787998	0.1	0.153859296	0.5	0.518626241	1	0.965331737	0.2	0.183384472	1	1	0.1	0.223114866	0.2	0.163748113	1	0.095193258	0.1	0.168869499	0.2	0.163560436	0.5	0.130766814	1	0.692359705	0.1	0.112943266	1	0.250412573	0.15	0.151790779	0.5	0.629984471			1	0.790249677	0.2	0.539881638			0.15	0.458570498
1	1	1	1	0.2	0.130708926	1	0.974787998	1	0.699999652	1	1	0.1	0.113351628	1	0.461676456	1	1	1	0.973052984	1	0.163748113	1	0.095193258	0.2	0.168869499	1	0.163560436	0.1	0.130766814	0.15	0.253212715	0.5	0.112943266	0.5	0.250412573	0.5	0.515861271	0.5	0.214531871			0.1	0.106700957	0.1	0.552793187			0.2	0.988889852
1	1	1	1	1	1	0.1	0.091047611	1	1	1	1	0.1	0.113351628	1	1	0.5	0.262036389	0.15	0.223114866	1	0.163748113	0.1	0.095193258	0.05	0.168869499	1	0.163560436	0.2	0.130766814	0.15	0.253212715	1	0.112943266	1	0.250412573	0.1	0.151790779	1	0.625083711			1	0.981308287	1	0.999979863			1	0.988889852
1	1	0.5	0.209872286	0.1	0.533312402	0.2	0.211670991	0.5	0.502649155	0.1	0.163595835	0.05	0.113351628	1	1	0.5	0.601701943	1	0.973052984	1	0.163748113	0.1	0.095193258	1	0.911175251	1	0.163560436	0.98	0.130766814	0.15	0.253212715	0.5	0.112943266	1	0.250412573	0.5	0.404557513	1	0.99546409			1	0.981308287	1	0.999979863			0.2	0.488174897
1	1	1	1	1	1	0.1	0.211670991	1	1	0.88	0.708488335	0.2	0.113351628	0.15	0.183384472	1	0.601701943	1	0.973052984	0.15	0.163748113	0.5	0.095193258	0.5	0.168869499	0.15	0.163560436	1	0.130766814	1	0.692359705	0.5	0.112943266	0.5	0.250412573	0.2	0.151790779	1	0.99546409			0.15	0.207971165	1	0.999979863			1	0.988889852
0.1	0.230024866	1	0.844511207	0.5	1	0.1	0.091047611	1	0.699999652	1	1	0.1	0.113351628	0.9	1	1	0.601701943	0.15	0.223114866	0.9	0.163748113	0.2	0.095193258	1	0.911175251	0.9	0.163560436	0.2	0.130766814	1	0.692359705	1	0.112943266	1	0.250412573	0.2	0.535715468	1	0.99546409			1	0.981308287	0.19	0.138381691			1	0.988889852
0.5	1	0.5	0.209872286	0.5	0.533312402	0.2	0.211670991	0.5	0.502649155	1	1	0.2	0.113351628	0.5	0.461676456	0.1	0.114712728	1	0.973052984	0.5	0.163748113	0.15	0.095193258	1	0.911175251	0.5	0.163560436	1	0.130766814	0.5	0.253212715	0.5	0.112943266	1	0.250412573	0.2	0.29514733	1	0.99546409			1	0.981308287	1	0.999979863			1	0.988889852
1	1	0.1	0.07711527	0.9	1	0.1	0.091047611	0.1	0.153859296	0.5	0.518626241	0.1	0.113351628	1	1	1	1	0.1	0.223114866	1	0.163748113	0.15	0.095193258	0.15	0.168869499	1	0.163560436	0.5	0.130766814	1	0.692359705	1	0.112943266	1	0.250412573	1	0.987174609	0.5	0.99546409			0.5	0.469818783	0.49	0.138381691			1	0.988889852
0.15	0.230024866	1	0.490388723	0.1	0.130708926	0.1	0.091047611	1	0.699999652	1	1	1	0.965331737	0.1	0.183384472	1	1	0.1	0.223114866	0.1	0.163748113	0.2	0.095193258	0.2	0.168869499	0.1	0.163560436	0.2	0.130766814	1	0.692359705	1	0.112943266	1	0.250412573	1	0.987174609	0.9	0.99546409			0.5	0.469818783	0.2	0.524176586			1	0.988889852
0.15	0.230024866	0.15	0.07711527	0.5	0.533312402	1	0.974787998	0.15	0.153859296	0.5	0.282016828	0.1	0.113351628	1	1	1	1	1	0.973052984	1	0.163748113	1	0.095193258	0.1	0.168869499	1	0.163560436	0.2	0.130766814	0.1	0.253212715	1	0.112943266	1	0.250412573	1	0.987174609	0.15	0.214531871			0.1	0.106700957	1	0.999979863			1	0.988889852
1	1	0.5	0.490388723	0.5	0.533312402	0.1	0.091047611	0.5	0.502649155	1	1	0.5	0.403066147	1	0.780239525	0.5	0.262036389	0.2	0.223114866	1	0.163748113	0.5	0.095193258	0.1	0.168869499	1	0.163560436	1	0.130766814	0.1	0.253212715	0.2	0.112943266	1	0.250412573	0.1	0.151790779	0.1	0.590434134			1	0.981308287	0.9	0.999979863			1	0.988889852
1	1	1	1	0.2	0.280957113	0.05	0.091047611	1	1	1	1	0.1	0.113351628	0.1	0.095073002	0.5	0.262036389	0.5	0.223114866	0.1	0.163748113	0.5	0.095193258	1	0.911175251	0.1	0.163560436	0.5	0.130766814	1	0.692359705	1	0.112943266	1	0.250412573	1	0.987174609	0.15	0.214531871			0.2	0.207971165	0.5	0.589253605			1	0.988889852
1	1	0.5	0.07711527	1	1	1	0.974787998	0.5	0.153859296	1	0.518626241	1	0.965331737	1	1	1	0.262036389	1	0.223114866	1	0.163748113	0.1	0.095193258	1	0.911175251	1	0.163560436	1	0.130766814	1	0.692359705	0.2	0.112943266	1	0.948851432	1	0.987174609	0.15	0.214531871			0.1	0.106700957	0.99	0.999979863			0.5	0.988889852
1	1	0.2	0.209872286	0.5	0.533312402	1	0.974787998	0.2	0.153859296	1	1	0.15	0.113351628	1	1	1	1	0.2	0.223114866	1	0.163748113	0.2	0.095193258	0.2	0.168869499	1	0.163560436	0.5	0.130766814	1	0.253212715	0.15	0.112943266	1	0.250412573	0.1	0.151790779	0.1	0.214531871			0.5	0.343166167	0.15	0.138381691			1	0.988889852
0.1	0.230024866	0.2	0.209872286	1	1	0.1	0.091047611	0.2	0.153859296	0.5	0.518626241	0.15	0.113351628	0.05	0.095073002	1	1	0.1	0.223114866	0.05	0.163748113	0.2	0.095193258	0.15	0.168869499	0.05	0.163560436	1	0.130766814	1	0.253212715	1	0.708281458	1	0.250412573	0.5	0.474968595	0.5	0.214531871			0.2	0.207971165	0.15	0.581703823			0.1	0.988889852
1	1	0.5	0.209872286	1	0.533312402	1	0.974787998	0.5	0.502649155	1	0.518626241	0.1	0.113351628	1	1	1	1	1	0.973052984	1	0.163748113	0.1	0.095193258	1	0.911175251	1	0.163560436	0.2	0.130766814	0.2	0.253212715	1	0.112943266	1	0.250412573	1	0.987174609	0.1	0.214531871			1	0.981308287	1	0.999979863			0.15	0.988889852
1	1	1	0.490388723	0.2	0.130708926	1	0.974787998	1	0.502649155	0.1	0.282016828	0.1	0.113351628	1	1	1	1	0.1	0.223114866	1	0.163748113	0.1	0.095193258	0.1	0.168869499	1	0.163560436	0.5	0.130766814	0.1	0.253212715	0.5	0.112943266	1	0.250412573	1	0.987174609	1	0.99546409			0.1	0.106700957	0.02	0.138381691			0.1	0.46969764
1	1	0.15	0.209872286	0.95	1	1	0.974787998	0.15	0.153859296	0.5	0.282016828	0.2	0.403066147	0.15	0.095073002	1	1	1	0.973052984	0.15	0.163748113	0.1	0.095193258	0.1	0.168869499	0.15	0.163560436	0.1	0.130766814	0.5	0.253212715	0.1	0.112943266	0.5	0.250412573	0.2	0.151790779	1	0.99546409			0.15	0.207971165	1	0.999979863			1	0.988889852
0.5	1	0.5	0.336887148	0.85	1	0.5	0.456793757	0.5	0.699999652	0.1	0.282016828	0.5	0.403066147	0.2	0.183384472	0.5	0.114712728	1	0.973052984	0.2	0.163748113	0.1	0.095193258	1	0.911175251	0.2	0.163560436	0.5	0.130766814	1	0.692359705	0.5	0.112943266	0.5	0.250412573	1	0.987174609	0.1	0.214531871			1	0.981308287	0.1	0.138381691			0.9	0.988889852
1	1	1	0.844511207	1	1	0.5	0.456793757	1	0.699999652	0.9	1	0.15	0.113351628	0.5	1	1	1	0.5	0.259045642	0.5	0.163748113	0.5	0.095193258	1	0.911175251	0.5	0.163560436	0.1	0.130766814	0.2	0.253212715	1	0.112943266	0.1	0.250412573	0.1	0.151790779	0.2	0.214531871			0.9	0.981308287	0.99	0.999979863			0.2	0.988889852
1	1	1	1	0.45	0.533312402	0.5	0.456793757	1	1	1	0.518626241	0.05	0.113351628	0.15	0.183384472	0.05	0.114712728	1	0.259045642	0.15	0.163748113	0.5	0.095193258	0.15	0.168869499	0.15	0.163560436	0.9	0.130766814	1	0.692359705	1	0.112943266	0.99	0.250412573	0.15	0.151790779	1	0.99546409			1	0.981308287	0.1	0.138381691			0.2	0.988889852
1	1	1	0.844511207	0.1	0.130708926	0.2	0.211670991	1	0.853013866	1	1	1	0.965331737	0.2	0.183384472	0.5	0.262036389	0.5	0.259045642	0.2	0.163748113	0.15	0.095193258	0.5	0.168869499	0.2	0.163560436	0.9	0.130766814	0.5	0.253212715	0.1	0.112943266	1	0.250412573	0.15	0.151790779	1	0.99546409			0.5	0.364930124	1	0.999979863			1	0.98433622
1	1	0.15	0.209872286	0.9	1	0.1	0.091047611	0.15	0.153859296	0.2	0.282016828	1	0.965331737	0.5	0.461676456	1	1	0.15	0.259045642	0.5	0.163748113	0.1	0.095193258	1	0.911175251	0.5	0.163560436	1	0.130766814	1	0.253212715	0.15	0.112943266	1	0.250412573	0.1	0.151790779	0.1	0.214531871			0.5	0.469818783	1	0.999979863			1	0.98433622
0.5	0.230024866	1	0.490388723	0.1	0.533312402	0.1	0.091047611	1	1	1	1	0.5	0.403066147	0.5	0.461676456	1	0.601701943	0.15	0.259045642	0.5	0.163748113	1	0.095193258	0.1	0.168869499	0.5	0.163560436	0.5	0.130766814	1	0.692359705	1	0.112943266	0.5	0.250412573	0.2	0.151790779	0.5	0.4095429			0.15	0.106700957	0.5	0.999979863			1	0.98433622
0.5	1	1	1	0.1	0.130708926	0.15	0.091047611	1	0.699999652	1	0.518626241	1	0.965331737	0.1	0.095073002	0.15	0.114712728	1	0.259045642	0.1	0.163748113	0.02	0.095193258	0.2	0.168869499	0.1	0.163560436	0.5	0.130766814	0.5	0.253212715	1	0.112943266	1	0.250412573	1	0.586547401	0.5	0.495449837			0.1	0.207971165	0.05	0.138381691			1	0.98433622
1	1	0.15	0.07711527	0.2	0.280957113	0.5	0.456793757	0.15	0.153859296	0.15	0.518626241	1	0.965331737	0.5	0.461676456	0.5	0.262036389	1	0.998413226	0.5	0.163748113	0.5	0.095193258	0.15	0.168869499	0.5	0.163560436	1	0.130766814	0.2	0.253212715	0.5	0.112943266	0.5	0.250412573	0.1	0.151790779	0.95	0.99546409			0.4	0.324043093	0.5	0.999979863			1	0.98433622
1	1	0.2	0.209872286	0.2	0.130708926	0.2	0.091047611	0.2	0.502649155	1	0.708488335	0.1	0.113351628	0.1	0.183384472	0.5	0.262036389	0.2	0.259045642	0.1	0.163748113	1	0.095193258	0.05	0.168869499	0.1	0.163560436	0.15	0.130766814	0.5	0.253212715	1	0.112943266	0.5	0.250412573	0.2	0.151790779	0.5	0.4095429			0.1	0.106700957	1	0.999979863			1	0.98433622
1	1	0.5	0.336887148	1	1	0.1	0.211670991	0.5	0.502649155	0.5	0.282016828	0.1	0.113351628	1	1	0.2	0.114712728	0.15	0.259045642	1	0.163748113	1	0.095193258	0.15	0.168869499	1	0.163560436	1	0.130766814	0.1	0.253212715	1	0.112943266	1	0.250412573	1	0.987174609	1	0.99546409			1	0.981308287	0.2	0.138381691			1	0.98433622
0.15	0.230024866	1	1	0.5	0.533312402	0.1	0.211670991	1	1	0.9	0.518626241	0.2	0.113351628	0.5	0.461676456	0.49	0.262036389	1	0.259045642	0.5	0.163748113	0.1	0.095193258	0.5	0.168869499	0.5	0.163560436	0.2	0.130766814	1	0.692359705	0.5	0.112943266	1	0.250412573	0.5	0.151790779	0.2	0.214531871			0.5	0.469818783	1	0.999979863			0.1	0.198084992
0.1	0.230024866	0.5	0.209872286	0.2	0.280957113	0.5	0.211670991	0.5	0.502649155	0.5	0.518626241	0.1	0.113351628	1	1	0.49	0.114712728	0.1	0.259045642	1	0.163748113	0.1	0.095193258	0.1	0.168869499	1	0.163560436	1	0.130766814	1	0.692359705	0.1	0.112943266	1	0.250412573	1	0.543064927	1	0.99546409			1	0.981308287	1	0.999979863			0.5	0.98433622
1	1	0.98	0.490388723	0.15	0.130708926	0.1	0.091047611	0.98	1	0.5	0.282016828	1	0.965331737	0.2	0.183384472	1	1	0.15	0.259045642	0.2	0.163748113	1	0.095193258	1	0.911175251	0.2	0.163560436	0.5	0.130766814	1	0.692359705	1	0.112943266	1	0.250412573	1	0.987174609	0.5	0.50852332			1	0.981308287	0.1	0.138381691			1	0.98433622
0.5	1	1	1	1	1	0.5	0.456793757	1	1	1	1	0.2	0.113351628	0.15	0.461676456	1	0.601701943	0.5	0.259045642	0.15	0.163748113	1	0.095193258	0.9	0.911175251	0.15	0.163560436	0.3	0.130766814	0.15	0.253212715	0.15	0.112943266	0.5	0.250412573	1	0.608337538	0.5	0.589911043			0.1	0.106700957	1	0.999979863			0.15	0.198084992
0.2	0.230024866	1	0.336887148	0.15	0.130708926	0.5	0.456793757	1	0.699999652	0.5	0.518626241	1	0.965331737	1	1	1	1	0.1	0.259045642	1	0.163748113	1	0.095193258	0.5	0.168869499	1	0.163560436	1	0.130766814	0.1	0.253212715	0.5	0.112943266	1	0.250412573	1	0.987174609	1	0.99546409			0.2	0.207971165	0.1	0.138381691			0.15	0.385966749
1	1	1	0.490388723	0.5	0.533312402	0.5	0.456793757	1	0.502649155	0.5	0.518626241	1	0.965331737	1	1	1	1	0.5	0.259045642	1	0.163748113	0.9	0.095193258	0.2	0.168869499	1	0.163560436	0.15	0.130766814	1	0.692359705	1	0.112943266	1	0.250412573	1	0.667387979	0.1	0.214531871			0.1	0.106700957	0.15	0.138381691			1	0.98433622
1	1	0.5	0.209872286	0.2	0.130708926	1	0.456793757	0.5	0.502649155	1	1	1	0.965331737	0.2	0.183384472	1	1	0.2	0.259045642	0.2	0.163748113	0.2	0.095193258	0.2	0.168869499	0.2	0.163560436	1	0.130766814	0.2	0.253212715	1	0.112943266	1	0.250412573	0.1	0.151790779	1	0.99546409			0.1	0.106700957	0.2	0.138381691			1	0.98433622
1	1	1	0.490388723	0.1	0.130708926	0.05	0.091047611	1	1	0.1	0.163595835	0.15	0.113351628	0.19	0.183384472	1	1	0.2	0.259045642	0.19	0.163748113	0.5	0.095193258	0.1	0.168869499	0.19	0.163560436	1	0.130766814	0.5	0.253212715	0.2	0.112943266	1	0.250412573	0.1	0.151790779	0.5	0.462931922			0.2	0.207971165	0.49	0.999979863			1	0.98433622
0.2	0.197154032	0.2	0.07711527	0.15	0.130708926	0.2	0.211670991	0.2	0.153859296	1	1	0.2	0.113351628	0.1	0.183384472	1	1	0.2	0.259045642	0.1	0.163748113	0.1	0.095193258	0.1	0.168869499	0.1	0.163560436	0.15	0.130766814	1	0.253212715	0.5	0.112943266	0.5	0.250412573	1	0.987174609	0.1	0.214531871			0.1	0.106700957	1	0.999979863			1	0.98433622
1	1	1	1	0.5	0.280957113	0.5	0.456793757	1	1	1	0.518626241	0.1	0.113351628	1	1	0.5	0.262036389	1	0.259045642	1	0.163748113	0.1	0.095193258	1	0.993428803	1	0.163560436	0.15	0.130766814	0.2	0.253212715	0.1	0.112943266	0.5	0.250412573	1	0.987174609	1	0.99546409			0.1	0.106700957	1	0.999979863			0.1	0.198084992
1	1	1	0.336887148	0.1	0.130708926	0.1	0.211670991	1	0.502649155	1	1	0.15	0.113351628	1	0.780239525	1	0.601701943	1	0.259045642	1	0.163748113	0.2	0.095193258	0.5	0.310344421	1	0.163560436	0.15	0.130766814	0.1	0.253212715	0.2	0.112943266	1	0.250412573	0.5	0.673829978	0.05	0.214531871			1	0.981308287	0.05	0.138381691			1	0.98433622
1	1	0.1	0.07711527	1	1	0.05	0.091047611	0.1	0.153859296	0.9	0.518626241	0.1	0.113351628	1	0.780239525	0.5	0.114712728	1	0.259045642	1	0.163748113	0.98	0.095193258	0.5	0.310344421	1	0.163560436	0.5	0.130766814	1	0.692359705	0.5	0.112943266	1	0.250412573	1	0.61725016	1	0.99546409			0.1	0.106700957	1	0.999979863			1	0.98433622
0.15	0.197154032	1	0.209872286	1	1	0.1	0.091047611	1	0.502649155	0.1	0.163595835	0.5	0.403066147	0.5	0.461676456	1	1	0.1	0.259045642	0.5	0.163748113	0.2	0.095193258	1	0.993428803	0.5	0.163560436	1	0.130766814	0.1	0.253212715	1	0.112943266	1	0.250412573	0.1	0.151790779	0.1	0.214531871			0.05	0.04420909	1	0.138381691			1	0.98433622
1	1	1	0.490388723	1	1	0.5	0.456793757	1	1	1	1	0.15	0.113351628	0.99	0.461676456	0.5	0.262036389	1	0.259045642	0.99	0.163748113	0.15	0.095193258	1	0.993428803	0.99	0.163560436	1	0.130766814	1	0.692359705	0.15	0.112943266	1	0.250412573	0.2	0.151790779	1	0.99546409			1	0.981308287	0.05	0.138381691			0.5	0.98433622
1	1	0.5	0.209872286	0.15	0.130708926	0.1	0.091047611	0.5	0.153859296	1	1	0.1	0.403066147	0.5	0.461676456	1	1	1	0.259045642	0.5	0.163748113	1	0.095193258	1	0.993428803	0.5	0.163560436	0.5	0.130766814	1	0.692359705	0.5	0.112943266	1	0.250412573	0.15	0.151790779	0.2	0.544051274			1	0.981308287	0.15	0.138381691			1	0.610119595
0.5	0.446609584	1	0.490388723	0.2	0.130708926	0.15	0.456793757	1	0.502649155	0.35	0.518626241	0.1	0.113351628	1	0.780239525	1	1	0.1	0.259045642	1	0.163748113	0.2	0.095193258	1	0.993428803	1	0.163560436	0.1	0.130766814	0.5	0.320973077	1	0.112943266	1	0.250412573	0.1	0.151790779	0.15	0.214531871			0.1	0.106700957	0.2	0.138381691			1	0.98433622
0.5	0.446609584	1	0.336887148	1	1	0.5	0.456793757	1	1	0.5	1	1	0.965331737	0.15	0.095073002	0.5	0.262036389	0.5	0.259045642	0.15	0.163748113	1	0.095193258	1	0.993428803	0.15	0.163560436	0.88	0.130766814	1	0.320973077	1	0.112943266	1	0.250412573	1	0.987174609	1	0.99546409			1	0.981308287	0.49	0.999979863			1	0.98433622
0.1	0.197154032	0.2	0.209872286	0.02	0.130708926	0.15	0.211670991	0.2	0.502649155	1	1	0.1	0.113351628	0.5	0.780239525	1	0.601701943	1	0.259045642	0.5	0.163748113	0.5	0.095193258	1	0.993428803	0.5	0.163560436	1	0.130766814	0.1	0.320973077	0.5	0.112943266	1	0.250412573	0.9	0.658974704	1	0.99546409			1	0.981308287	0.5	0.999979863			1	0.98433622
1	1	1	1	1	1	0.1	0.091047611	1	1	0.1	0.163595835	0.2	0.403066147	0.5	0.461676456	1	1	1	0.259045642	0.5	0.163748113	0.2	0.095193258	0.1	0.310344421	0.5	0.163560436	1	0.130766814	1	0.320973077	0.1	0.112943266	1	0.250412573	0.2	0.334902993	0.2	0.214531871			1	0.753997824	0.2	0.138381691			0.5	0.463090723
0.2	0.197154032	0.5	0.209872286	0.2	0.130708926	1	0.974787998	0.5	0.153859296	1	1	0.1	0.113351628	1	1	0.1	0.262036389	0.2	0.259045642	1	0.163748113	0.2	0.095193258	0.5	0.310344421	1	0.163560436	0.1	0.130766814	1	0.320973077	1	0.112943266	0.5	0.250412573	0.2	0.408350615	0.5	0.99546409			0.5	0.469818783	0.2	0.138381691			0.5	0.454690823
0.1	0.086412133	0.2	0.07711527	0.2	0.130708926	0.2	0.197788944	0.2	0.153859296	0.9	1	1	0.965331737	0.5	0.780239525	1	1	1	0.259045642	0.5	0.163748113	0.2	0.095193258	1	0.993428803	0.5	0.163560436	0.5	0.130766814	0.2	0.320973077	0.15	0.112943266	0.2	0.250412573	1	0.99407617	0.9	0.99546409			0.5	0.364930124	0.15	0.138381691			1	0.98433622
0.5	0.446609584	1	0.336887148	0.2	0.130708926	1	0.985357356	1	1	1	1	0.5	0.403066147	0.2	0.183384472	1	1	0.1	0.259045642	0.2	0.163748113	1	0.095193258	0.15	0.310344421	0.2	0.163560436	1	0.130766814	1	0.320973077	1	0.112943266	0.15	0.250412573	0.2	0.281418751	0.1	0.214531871			0.5	0.469818783	1	0.999979863			1	0.98433622
0.2	0.197154032	1	1	0.2	0.130708926	1	0.985357356	1	1	0.5	0.518626241	0.2	0.403066147	0.15	0.183384472	1	1	0.15	0.259045642	0.15	0.163748113	0.5	0.095193258	0.15	0.310344421	0.15	0.163560436	0.5	0.130766814	0.15	0.320973077	1	0.112943266	0.5	0.250412573	1	0.693982341	1	0.99546409			0.2	0.469818783	0.1	0.138381691			1	0.98433622
1	1	0.5	0.209872286	1	1	1	0.985357356	0.5	0.502649155	0.5	0.518626241	1	0.965331737	0.5	0.461676456	1	1	0.15	0.259045642	0.5	0.163748113	1	0.095193258	1	0.993428803	0.5	0.163560436	1	0.130766814	0.5	0.320973077	0.2	0.112943266	1	0.250412573	0.1	0.094772389	0.5	0.99546409			0.1	0.106700957	1	0.138381691			0.15	0.198084992
0.1	0.086412133	1	0.490388723	0.1	0.130708926	0.15	0.197788944	1	1	0.5	0.518626241	0.1	0.113351628	1	0.780239525	1	0.601701943	0.1	0.259045642	1	0.163748113	0.1	0.095193258	1	0.993428803	1	0.163560436	0.1	0.130766814	0.1	0.320973077	0.5	0.112943266	1	0.948851432	1	0.99407617	1	0.99546409			0.1	0.106700957	1	0.613875107			0.1	0.198084992
0.15	0.197154032	0.1	0.07711527	0.1	0.130708926	1	0.985357356	0.1	0.153859296	1	1	0.5	0.113351628	1	1	1	1	0.2	0.259045642	1	0.163748113	0.1	0.095193258	1	0.993428803	1	0.163560436	0.1	0.130766814	0.5	0.320973077	1	0.112943266	1	0.250412573	1	0.99407617	1	0.99546409			0.15	0.106700957	0.1	0.138381691			1	0.98433622
1	0.749510112	1	1	1	1	1	0.985357356	1	1	1	1	0.1	0.113351628	0.2	0.183384472	1	0.601701943	1	0.259045642	0.2	0.163748113	0.18	0.095193258	1	0.993428803	0.2	0.163560436	1	0.130766814	0.2	0.320973077	0.5	0.112943266	1	0.250412573	0.1	0.16638669	1	0.99546409			0.5	0.333061032	0.1	0.138381691			0.5	0.98433622
0.9	1	1	1	1	1	0.5	0.438782054	1	1	0.2	0.282016828	1	0.965331737	0.1	0.095073002	1	1	0.1	0.259045642	0.1	0.163748113	0.5	0.095193258	0.1	0.310344421	0.1	0.163560436	0.15	0.130766814	0.2	0.320973077	0.2	0.112943266	1	0.250412573	1	0.99407617	0.5	0.545875466			0.2	0.106700957	0.45	0.623958859			0.2	0.198084992
1	1	0.2	0.209872286	1	0.533312402	0.5	0.438782054	0.2	0.153859296	0.5	0.518626241	0.5	0.403066147	1	1	1	1	0.2	0.259045642	1	0.163748113	1	0.095193258	0.1	0.310344421	1	0.163560436	1	0.130766814	0.2	0.320973077	0.5	0.112943266	0.15	0.250412573	1	0.99407617	0.5	0.575041877			0.1	0.194793197	0.2	0.138381691			1	0.98433622
0.5	0.446609584	0.5	0.209872286	1	1	0.1	0.197788944	0.5	0.502649155	0.15	0.282016828	0.2	0.113351628	1	1	1	1	1	0.259045642	1	0.163748113	0.1	0.095193258	0.1	0.310344421	1	0.163560436	1	0.130766814	1	0.320973077	0.5	0.112943266	1	0.250412573	0.5	0.436917469	1	0.99546409			0.1	0.106700957	1	0.138381691			1	0.98433622
0.5	0.446609584	1	0.490388723	1	1	1	0.985357356	1	1	0.5	0.518626241	0.5	0.965331737	1	1	0.5	0.262036389	0.5	0.259045642	1	0.163748113	0.2	0.095193258	1	0.993428803	1	0.163560436	0.5	0.130766814	1	0.320973077	0.98	0.112943266	1	0.250412573	0.5	0.436917469	0.1	0.214531871			0.5	0.307409533	1	0.999979863			1	0.98433622
0.15	0.086412133	1	1	0.95	1	0.2	0.197788944	1	0.853013866	1	1	0.1	0.113351628	0.1	0.183384472	0.5	0.262036389	1	0.259045642	0.1	0.163748113	0.5	0.095193258	1	0.993428803	0.1	0.163560436	1	0.130766814	1	0.320973077	0.5	0.112943266	1	0.250412573	0.1	0.16638669	1	0.99546409			0.1	0.106700957	0.5	0.999979863			1	0.992219822
0.1	0.197154032	0.15	0.209872286	1	1	0.1	0.080275186	0.15	0.153859296	1	1	1	0.965331737	0.5	0.780239525	0.1	0.114712728	1	0.259045642	0.5	0.163748113	0.1	0.095193258	1	0.993428803	0.5	0.163560436	0.1	0.130766814	0.1	0.320973077	1	0.112943266	1	0.250412573	1	0.99407617	0.5	0.99546409			0.5	0.469818783	0.15	0.138381691			1	0.992219822
0.4	0.446609584	1	0.490388723	0.85	0.533312402	0.5	0.438782054	1	0.502649155	1	1	0.15	0.113351628	0.9	1	0.99	0.601701943	1	0.259045642	0.9	0.94996715	0.5	0.095193258	0.5	0.993428803	0.9	0.163560436	0.5	0.130766814	1	0.320973077	1	0.112943266	0.1	0.250412573	0.2	0.218641038	0.5	0.99546409			0.5	0.469818783	1	0.999979863			1	0.992219822
0.1	0.086412133	0.5	0.336887148	0.9	1	0.2	0.197788944	0.5	0.502649155	1	0.518626241	1	0.965331737	0.15	0.183384472	1	0.601701943	1	0.259045642	0.15	0.163748113	0.1	0.095193258	1	0.993428803	0.15	0.163560436	0.1	0.130766814	1	0.320973077	1	0.112943266	1	0.250412573	0.5	0.30932126	0.1	0.214531871			0.5	0.469818783	0.5	0.999979863			1	0.992219822
1	1	1	0.336887148	0.15	0.130708926	1	0.985357356	1	0.502649155	1	0.708488335	0.1	0.113351628	0.1	0.461676456	1	0.601701943	1	0.259045642	0.1	0.163748113	0.9	0.095193258	1	0.993428803	0.1	0.163560436	0.9	0.130766814	0.5	0.320973077	0.5	0.112943266	1	0.250412573	0.2	0.218641038	1	0.99546409			1	0.981308287	1	0.999979863			1	0.992219822
0.5	0.446609584	1	1	0.1	0.130708926	0.1	0.080275186	1	1	1	1	1	0.965331737	0.15	0.183384472	0.5	0.262036389	0.1	0.259045642	0.15	0.163748113	0.9	0.095193258	1	0.993428803	0.15	0.163560436	1	0.130766814	0.5	0.320973077	1	0.112943266	1	0.250412573	1	0.99407617	1	0.99546409			0.05	0.106700957	1	0.999979863			1	0.992219822
1	0.749510112	1	0.336887148	0.2	0.130708926	0.15	0.197788944	1	0.853013866	0.99	1	0.15	0.113351628	0.15	0.183384472	1	0.262036389	0.1	0.259045642	0.15	0.163748113	1	0.095193258	1	0.993428803	0.15	0.163560436	1	0.130766814	1	0.320973077	1	0.112943266	0.15	0.250412573	0.1	0.094772389	0.1	0.214531871			0.2	0.207971165	1	0.999979863			0.5	0.390350274
1	1	0.2	0.209872286	1	1	1	0.985357356	0.2	0.153859296	1	1	1	0.965331737	0.1	0.095073002	1	1	1	0.259045642	0.1	0.163748113	0.5	0.095193258	0.5	0.310344421	0.1	0.163560436	0.1	0.130766814	1	0.320973077	0.2	0.112943266	1	0.250412573	0.15	0.218641038	0.1	0.214531871			0.5	0.469818783	0.15	0.138381691			0.5	0.390350274
0.1	0.086412133	0.1	0.209872286	1	1	0.9	0.985357356	0.1	0.153859296	1	1	0.1	0.113351628	0.5	0.183384472	1	0.601701943	1	0.259045642	0.5	0.163748113	0.5	0.095193258	0.2	0.310344421	0.5	0.163560436	0.1	0.130766814	0.2	0.320973077	1	0.112943266	1	0.250412573	1	0.99407617	1	0.99546409			0.1	0.207971165	1	0.999979863			1	0.992219822
0.2	0.197154032	1	0.490388723	0.5	0.533312402	1	0.985357356	1	0.853013866	0.5	0.518626241	0.1	0.113351628	0.15	0.183384472	0.2	0.262036389	0.5	0.259045642	0.15	0.163748113	1	0.095193258	0.5	0.310344421	0.15	0.163560436	0.2	0.130766814	0.1	0.320973077	1	0.112943266	1	0.250412573	0.9	0.99407617	1	0.597088084			0.05	0.106700957	1	0.999979863			0.2	0.28088607
0.1	0.086412133	0.2	0.07711527	0.5	0.533312402	0.5	0.438782054	0.2	0.153859296	0.9	1	0.1	0.113351628	0.1	0.183384472	0.5	0.114712728	1	0.259045642	0.1	0.163748113	0.15	0.095193258	1	0.993428803	0.1	0.163560436	1	0.130766814	0.15	0.320973077	0.1	0.112943266	0.1	0.250412573	1	0.99407617	0.2	0.214531871			0.1	0.106700957	1	0.999979863			1	0.992219822
0.2	0.197154032	1	1	1	1	0.5	0.438782054	1	1	1	1	0.1	0.113351628	0.2	0.183384472	0.5	0.114712728	0.1	0.259045642	0.2	0.163748113	0.1	0.095193258	1	0.993428803	0.2	0.163560436	1	0.130766814	0.2	0.320973077	1	0.112943266	1	0.250412573	0.5	0.378942347	0.49	0.214531871			0.5	0.469818783	0.1	0.138381691			1	0.992219822
0.1	0.197154032	1	1	1	1	0.15	0.080275186	1	1	0.5	0.282016828	1	0.965331737	1	1	1	1	0.2	0.259045642	1	0.163748113	1	0.095193258	1	0.993428803	1	0.163560436	0.1	0.130766814	0.2	0.320973077	1	0.112943266	1	0.250412573	0.5	0.480952754	0.5	0.214531871			0.1	0.106700957	0.1	0.138381691			0.9	0.992219822
0.1	0.197154032	1	1	1	0.533312402	0.1	0.197788944	1	1	0.35	0.518626241	0.2	0.113351628	1	1	1	1	0.15	0.259045642	1	0.163748113	0.2	0.095193258	0.15	0.310344421	1	0.163560436	0.2	0.130766814	1	0.320973077	0.5	0.112943266	1	0.250412573	0.1	0.290496148	1	0.99546409			0.15	0.293259161	0.1	0.138381691			1	0.992219822
1	1	1	1	0.2	0.130708926	0.4	0.438782054	1	1	0.7	1	0.5	0.403066147	0.1	0.095073002	1	1	0.1	0.259045642	0.1	0.163748113	1	0.095193258	0.1	0.310344421	0.1	0.163560436	0.15	0.130766814	1	0.320973077	1	0.112943266	1	0.250412573	0.4	0.395391535	0.5	0.591857221			0.5	0.469818783	0.1	0.138381691			0.5	0.28088607
0.1	0.086412133	1	0.490388723	0.2	0.130708926	0.1	0.080275186	1	1	0.5	0.518626241	1	0.965331737	0.2	0.183384472	1	1	1	0.259045642	0.2	0.163748113	0.5	0.095193258	1	0.993428803	0.2	0.163560436	0.1	0.130766814	1	0.320973077	1	0.112943266	1	0.250412573	0.1	0.094772389	0.05	0.214531871			0.15	0.106700957	0.1	0.138381691			0.5	0.992219822
0.05	0.086412133	1	1	0.05	0.130708926	1	0.985357356	1	1	1	1	0.1	0.113351628	1	1	0.5	0.262036389	0.9	0.259045642	1	0.163748113	0.3	0.095193258	0.2	0.310344421	1	0.163560436	1	0.130766814	1	0.320973077	1	0.112943266	1	0.250412573	1	0.99407617	1	0.99546409			0.1	0.106700957	0.99	0.999979863			0.1	0.480794577
1	1	0.05	0.07711527	0.2	0.533312402	0.5	0.438782054	0.05	0.153859296	0.15	0.282016828	0.2	0.113351628	1	1	1	1	0.2	0.259045642	1	0.163748113	1	0.095193258	0.5	0.993428803	1	0.163560436	0.5	0.130766814	1	0.320973077	0.2	0.112943266	1	0.250412573	0.5	0.542519115	0.99	0.99546409			1	0.981308287	0.2	0.138381691			0.1	0.157513217
1	1	1	0.490388723	0.1	0.130708926	1	0.736698597	1	1	1	1	0.1	0.113351628	0.1	0.095073002	1	1	0.2	0.259045642	0.1	0.163748113	0.15	0.095193258	0.2	0.310344421	0.1	0.163560436	0.9	0.130766814	0.1	0.320973077	0.5	0.112943266	1	0.250412573	1	0.596899667	1	0.99546409			1	0.990610633	1	0.999979863			1	0.992219822
0.1	0.197154032	1	1	1	1	1	0.985357356	1	1	1	0.518626241	1	0.965331737	0.5	0.461676456	1	0.601701943	1	0.736347746	0.5	0.163748113	1	0.095193258	0.1	0.310344421	0.5	0.163560436	0.1	0.130766814	1	0.320973077	0.2	0.112943266	1	0.250412573	1	0.99407617	0.9	0.99546409			0.5	0.205417361	0.1	0.138381691			0.2	0.28088607
1	1	0.2	0.07711527	0.85	0.533312402	0.1	0.080275186	0.2	0.153859296	0.5	0.518626241	0.05	0.113351628	0.5	0.461676456	1	0.601701943	0.2	0.308827042	0.5	0.163748113	1	0.095193258	1	0.993428803	0.5	0.163560436	0.5	0.130766814	1	0.320973077	0.2	0.112943266	1	0.250412573	0.1	0.094772389	0.5	0.99546409			0.5	0.568487491	1	0.999979863			0.2	0.390350274
1	0.749510112	0.5	0.209872286	1	1	0.2	0.197788944	0.5	0.502649155	0.2	0.518626241	1	0.965331737	0.95	1	0.15	0.114712728	1	0.308827042	0.95	0.163748113	0.15	0.095193258	1	0.993428803	0.95	0.163560436	0.5	0.130766814	0.5	0.320973077	1	0.112943266	1	0.250412573	0.2	0.218641038	1	0.99546409			1	0.990610633	0.15	0.138381691			1	0.992219822
1	0.749510112	0.5	0.336887148	1	1	0.1	0.080275186	0.5	0.502649155	1	1	1	0.965331737	0.1	0.461676456	0.5	0.114712728	1	0.308827042	0.1	0.163748113	0.2	0.095193258	1	0.993428803	0.1	0.163560436	1	0.130766814	1	0.320973077	1	0.112943266	1	0.250412573	0.2	0.218641038	1	0.99546409			1	0.990610633	0.2	0.138381691			1	0.992219822
0.5	0.446609584	1	1	1	1	0.2	0.197788944	1	1	1	1	1	0.977487878	0.5	0.461676456	0.5	0.262036389	1	0.308827042	0.5	0.163748113	0.15	0.095193258	1	1	0.5	0.163560436	0.5	0.130766814	0.1	0.320973077	0.5	0.112943266	1	0.250412573	0.1	0.16638669	1	0.99546409			1	0.990610633	0.15	0.138381691			1	0.992219822
0.5	0.446609584	0.1	0.209872286	1	1	0.1	0.197788944	0.1	0.153859296	1	1	0.5	0.470486815	0.15	0.183384472	0.2	0.114712728	1	0.308827042	0.15	0.163748113	0.15	0.095193258	0.2	0.642071229	0.15	0.163560436	0.1	0.130766814	0.15	0.320973077	1	0.112943266	1	0.250412573	0.1	0.271252065	0.2	0.214531871			1	0.990610633	1	0.138381691			0.1	0.390350274
0.5	0.446609584	0.5	0.336887148	0.1	0.130708926	0.1	0.197788944	0.5	0.502649155	1	1	0.1	0.157564409	0.2	0.095073002	1	1	1	0.308827042	0.2	0.163748113	0.5	0.095193258	1	0.642071229	0.2	0.163560436	0.5	0.130766814	0.1	0.320973077	0.1	0.112943266	0.5	0.250412573	1	0.99407617	0.99	0.99546409			1	0.990610633	0.1	0.138381691			1	0.992219822
0.2	0.446609584	1	0.336887148	0.5	0.533312402	1	0.985357356	1	1	1	1	0.5	0.470486815	1	1	0.2	0.114712728	0.5	0.308827042	1	0.163748113	1	0.095193258	0.1	0.642071229	1	0.163560436	1	0.130766814	1	0.320973077	1	0.112943266	0.5	0.250412573	0.1	0.094772389	1	0.99546409			1	0.990610633	0.1	0.138381691			1	0.628264818
0.1	0.086412133	1	0.336887148	0.1	0.130708926	0.1	0.080275186	1	0.502649155	0.5	0.518626241	0.5	0.470486815	0.2	0.183384472	1	1	0.5	0.308827042	0.2	0.163748113	1	0.095193258	1	0.642071229	0.2	0.163560436	0.1	0.130766814	0.9	0.320973077	0.2	0.112943266	1	0.250412573	0.05	0.094772389	1	0.99546409			0.1	0.205417361	0.2	0.518057214			0.5	0.390350274
0.5	0.197154032	1	1	1	1	0.05	0.080275186	1	1	1	1	0.1	0.157564409	1	1	1	0.601701943	1	0.308827042	1	0.163748113	0.15	0.095193258	1	0.642071229	1	0.163560436	1	0.130766814	0.5	0.317335414	0.5	0.112943266	1	0.250412573	1	0.99407617	1	0.99546409			0.5	0.205417361	0.15	0.138381691			0.5	0.390350274
0.1	0.197154032	1	1	0.15	0.280957113	1	0.985357356	1	0.699999652	1	1	1	0.977487878	0.1	0.183384472	1	1	0.2	0.308827042	0.1	0.163748113	0.5	0.095193258	0.1	0.642071229	0.1	0.163560436	1	0.130766814	1	0.317335414	1	0.112943266	1	0.250412573	1	0.99407617	1	0.99546409			1	0.990610633	1	0.999979863			0.5	0.418525769
0.1	0.197154032	1	1	0.2	0.280957113	1	0.985357356	1	1	0.1	0.163595835	1	0.977487878	0.5	0.461676456	1	1	0.2	0.308827042	0.5	0.163748113	0.2	0.095193258	1	0.642071229	0.5	0.163560436	1	0.130766814	0.1	0.317335414	0.2	0.112943266	1	0.250412573	0.1	0.218641038	0.15	0.214531871			0.15	0.205417361	0.1	0.138381691			0.2	0.390350274
0.5	0.197154032	0.5	0.209872286	1	1	0.1	0.197788944	0.5	0.502649155	0.1	0.282016828	1	0.977487878	0.5	0.461676456	1	1	1	0.308827042	0.5	0.163748113	0.1	0.095193258	1	0.642071229	0.5	0.163560436	0.9	0.130766814	1	0.4989	0.5	0.112943266	1	0.250412573	1	0.99407617	0.5	0.47514383			0.15	0.205417361	1	0.999979863			0.5	0.390350274
0.1	0.086412133	1	1	0.5	0.533312402	1	0.985357356	1	1	0.5	1	1	0.977487878	0.5	0.461676456	1	0.601701943	1	0.308827042	0.5	0.163748113	0.88	0.095193258	0.5	0.642071229	0.5	0.163560436	0.1	0.130766814	1	0.317335414	1	0.112943266	1	0.250412573	1	0.740085766	1	0.99546409			1	0.990610633	1	0.999979863			0.1	0.390350274
0.5	0.446609584	1	1	0.5	0.533312402	1	0.736698597	1	1	0.1	0.163595835	1	0.977487878	0.2	0.183384472	1	1	0.9	0.736347746	0.2	0.163748113	1	0.095193258	0.5	0.642071229	0.2	0.163560436	0.5	0.130766814	0.2	0.317335414	1	0.112943266	1	0.250412573	1	0.75068752	0.2	0.214531871			1	0.990610633	0.8	0.999979863			0.5	0.992219822
0.5	0.446609584	1	1	0.5	0.533312402	1	0.736698597	1	1	1	1	0.1	0.157564409	1	0.780239525	0.1	0.114712728	1	0.308827042	1	0.163748113	0.1	0.095193258	0.1	0.642071229	1	0.163560436	1	0.130766814	1	0.317335414	0.15	0.112943266	1	0.250412573	0.5	0.597515028	1	0.99546409			1	0.990610633	1	0.999979863			0.5	0.390350274
0.5	0.446609584	1	1	0.5	0.533312402	0.5	0.438782054	1	1	0.5	1	1	0.977487878	0.1	0.095073002	1	0.601701943	0.5	0.308827042	0.1	0.163748113	1	0.095193258	1	0.642071229	0.1	0.163560436	1	0.130766814	0.15	0.317335414	1	0.112943266	0.2	0.250412573	0.5	0.342151323	1	0.214531871			1	0.990610633	1	0.999979863			0.5	0.678484983
1	0.749510112	0.5	0.336887148	1	0.533312402	0.5	0.438782054	0.5	0.502649155	0.8	1	0.1	0.157564409	1	1	0.5	0.601701943	0.5	0.308827042	1	0.163748113	0.1	0.095193258	0.2	0.642071229	1	0.163560436	0.35	0.130766814	0.5	0.317335414	0.5	0.112943266	1	0.250412573	0.5	0.436917469	0.5	0.214531871			0.1	0.205417361	0.2	0.500395213			1	0.992219822
0.2	0.197154032	0.5	0.209872286	1	1	0.5	0.438782054	0.5	0.502649155	1	0.518626241	0.5	0.470486815	0.5	0.461676456	0.15	0.114712728	0.1	0.308827042	0.5	0.163748113	0.5	0.095193258	0.2	0.642071229	0.5	0.163560436	0.5	0.130766814	0.5	0.317335414	1	0.112943266	1	0.250412573	0.2	0.402786315	0.2	0.214531871			0.1	0.205417361	1	0.999979863			0.5	0.390350274
0.5	0.446609584	1	0.844511207	1	1	0.2	0.438782054	1	0.853013866	1	0.282016828	1	0.977487878	0.1	0.183384472	1	0.262036389	0.1	0.308827042	0.1	0.163748113	1	0.095193258	1	0.642071229	0.1	0.163560436	1	0.130766814	0.2	0.317335414	1	0.112943266	0.5	0.250412573	0.1	0.094772389	1	0.99546409			0.1	0.205417361	0.1	0.138381691			0.05	0.157513217
0.1	0.197154032	0.15	0.07711527	0.05	0.130708926	0.1	0.080275186	0.15	0.153859296	0.15	0.282016828	0.15	0.157564409	0.1	0.183384472	0.5	0.114712728	0.5	0.308827042	0.1	0.163748113	0.5	0.095193258	1	0.642071229	0.1	0.163560436	1	0.130766814	1	0.317335414	1	0.112943266	1	0.250412573	0.5	0.333993046	0.5	0.623266505			1	0.990610633	1	0.999979863			0.5	0.390350274
0.05	0.086412133	1	1	0.2	0.533312402	0.5	0.197788944	1	1	0.1	0.282016828	0.15	0.157564409	1	1	1	1	1	0.308827042	1	0.163748113	1	0.095193258	0.9	1	1	0.163560436	0.1	0.130766814	1	0.317335414	0.2	0.112943266	0.5	0.250412573	0.1	0.544244968	1	0.99546409			1	0.990610633	0.02	0.138381691			0.1	0.221638696
0.5	0.446609584	0.2	0.209872286	1	0.533312402	0.1	0.197788944	0.2	0.502649155	1	1	1	0.977487878	1	1	1	1	0.2	0.308827042	1	0.163748113	0.2	0.095193258	1	0.642071229	1	0.163560436	0.9	0.130766814	0.1	0.317335414	0.2	0.112943266	0.5	0.250412573	0.1	0.218641038	0.2	0.214531871			1	0.990610633	0.99	0.999979863			0.5	0.221638696
0.1	0.197154032	0.5	0.209872286	1	1	0.1	0.197788944	0.5	0.502649155	0.2	0.282016828	1	0.977487878	0.15	0.183384472	1	1	0.2	0.308827042	0.15	0.163748113	0.1	0.095193258	0.5	0.642071229	0.15	0.163560436	0.15	0.130766814	1	0.317335414	0.1	0.112943266	0.2	0.250412573	0.5	0.223273664	0.5	0.537011753			0.5	0.617775725	0.1	0.138381691			0.1	0.157513217
0.15	0.197154032	1	1	1	1	0.5	0.197788944	1	1	1	1	0.5	0.470486815	0.1	0.183384472	1	1	1	0.308827042	0.1	0.163748113	0.15	0.095193258	0.5	0.642071229	0.1	0.163560436	1	0.130766814	0.5	0.317335414	1	0.112943266	1	0.250412573	0.1	0.094772389	1	0.99546409			1	0.990610633	0.35	0.138381691			1	0.992219822
0.5	0.446609584	0.5	0.209872286	1	1	0.1	0.080275186	0.5	0.502649155	0.15	0.518626241	1	0.977487878	0.15	0.183384472	1	0.601701943	1	0.308827042	0.15	0.163748113	0.1	0.095193258	0.1	0.642071229	0.15	0.163560436	0.2	0.130766814	1	0.317335414	0.2	0.112943266	1	0.250412573	0.5	0.396074634	1	0.99546409			1	0.990610633	1	0.999979863			1	0.986596837
0.1	0.086412133	1	1	0.15	0.130708926	0.5	0.438782054	1	1	1	1	1	0.977487878	0.2	0.095073002	0.15	0.114712728	1	0.308827042	0.2	0.163748113	1	0.095193258	0.4	0.642071229	0.2	0.163560436	0.5	0.130766814	0.2	0.317335414	1	0.112943266	1	0.948851432	0.5	0.436917469	1	0.99546409			1	0.640206948	0.5	0.999979863			0.2	0.271231169
1	1	1	0.490388723	1	1	0.5	0.438782054	1	1	1	0.518626241	0.1	0.157564409	1	1	1	1	0.1	0.308827042	1	0.163748113	0.15	0.095193258	0.1	0.642071229	1	0.163560436	0.5	0.130766814	0.1	0.317335414	1	0.112943266	1	0.250412573	0.5	0.651797136	0.5	0.458332385			1	0.990610633	1	0.999979863			1	0.986596837
1	1	0.2	0.209872286	0.2	0.280957113	0.5	0.438782054	0.2	0.502649155	0.5	0.708488335	0.1	0.157564409	0.05	0.095073002	0.15	0.114712728	1	0.308827042	0.05	0.163748113	1	0.095193258	0.5	0.642071229	0.05	0.163560436	0.5	0.130766814	0.2	0.317335414	1	0.112943266	1	0.250412573	1	0.593231693	0.2	0.544664978			0.5	0.205417361	1	0.999979863			0.1	0.271231169
0.2	0.226341093	0.15	0.209872286	1	1	1	0.736698597	0.15	0.153859296	1	1	0.1	0.157564409	0.1	0.095073002	0.5	0.262036389	1	0.308827042	0.1	0.163748113	1	0.095193258	1	0.642071229	0.1	0.163560436	0.15	0.130766814	1	0.317335414	1	0.112943266	1	0.250412573	0.2	0.331733473	0.05	0.510070031			0.2	0.205417361	1	0.999979863			1	0.986596837
1	0.433583185	1	1	0.1	0.533312402	0.2	0.197788944	1	0.853013866	1	1	1	0.977487878	1	1	1	0.601701943	1	0.308827042	1	0.163748113	0.5	0.095193258	1	0.642071229	1	0.163560436	0.1	0.130766814	1	0.317335414	1	0.112943266	1	0.948851432	0.5	0.436917469	1	0.99546409			0.5	0.501015595	0.5	0.999979863			1	0.986596837
1	1	1	0.490388723	0.15	0.130708926	0.5	0.438782054	1	1	1	1	1	0.977487878	0.2	0.461676456	1	0.601701943	0.5	0.308827042	0.2	0.163748113	1	0.095193258	0.1	0.642071229	0.2	0.163560436	1	0.130766814	1	0.317335414	1	0.112943266	1	0.250412573	0.1	0.202805517	0.5	0.214531871			1	0.990610633	0.2	0.138381691			0.1	0.271231169
1	1	1	0.209872286	1	1	0.1	0.197788944	1	0.502649155	1	1	1	0.470486815	0.15	0.183384472	1	0.601701943	0.5	0.308827042	0.15	0.163748113	0.1	0.095193258	0.2	0.642071229	0.15	0.163560436	1	0.130766814	1	0.317335414	1	0.112943266	0.5	0.250412573	0.05	0.094772389	1	0.99546409			1	0.990610633	1	0.138381691			1	0.986596837
1	1	1	1	0.5	0.533312402	0.05	0.080275186	1	1	0.2	0.518626241	1	0.977487878	0.15	0.183384472	1	1	0.5	0.308827042	0.15	0.163748113	1	0.095193258	0.2	0.642071229	0.15	0.163560436	0.2	0.130766814	1	0.317335414	1	0.112943266	1	0.250412573	0.5	0.378942347	0.1	0.214531871			1	0.990610633	1	0.999979863			1	0.986596837
1	1	1	1	0.2	0.130708926	0.5	0.438782054	1	1	1	0.708488335	0.2	0.157564409	1	1	1	1	0.2	0.308827042	1	0.163748113	0.1	0.095193258	0.1	0.642071229	1	0.163560436	0.5	0.130766814	1	0.317335414	1	0.112943266	1	0.250412573	0.1	0.094772389	1	0.99546409			0.15	0.205417361	0.05	0.138381691			0.5	0.271231169
0.5	0.226341093	1	1	1	1	0.1	0.197788944	1	0.699999652	0.5	0.518626241	0.1	0.157564409	0.1	0.183384472	1	0.601701943	0.1	0.308827042	0.1	0.163748113	0.5	0.095193258	1	0.642071229	0.1	0.163560436	0.15	0.130766814	1	0.317335414	0.2	0.112943266	0.5	0.250412573	0.15	0.218641038	0.1	0.214531871			0.1	0.205417361	0.9	0.999979863			0.5	0.271231169
0.5	0.433583185	1	0.336887148	1	1	0.15	0.197788944	1	0.699999652	0.5	0.708488335	0.5	0.470486815	1	1	0.15	0.114712728	0.5	0.308827042	1	0.163748113	0.02	0.095193258	0.05	0.642071229	1	0.163560436	0.5	0.130766814	0.5	0.317335414	0.5	0.112943266	1	0.250412573	0.2	0.306835355	1	0.99546409			1	0.990610633	0.99	0.999979863			0.1	0.271231169
1	1	1	1	1	1	0.5	0.438782054	1	1	0.2	0.708488335	1	0.977487878	0.2	0.183384472	1	1	0.5	0.308827042	0.2	0.163748113	0.1	0.095193258	1	0.642071229	0.2	0.163560436	1	0.130766814	0.1	0.317335414	0.5	0.112943266	1	0.250412573	0.5	0.315539821	1	0.99546409			0.2	0.205417361	0.1	0.138381691			1	0.986596837
0.2	0.226341093	1	1	0.1	0.130708926	0.1	0.080275186	1	1	0.9	0.708488335	0.2	0.157564409	0.1	0.095073002	1	1	0.5	0.308827042	0.1	0.163748113	0.1	0.095193258	1	0.642071229	0.1	0.163560436	0.15	0.130766814	0.15	0.317335414	1	0.112943266	0.15	0.250412573	0.1	0.094772389	0.2	0.214531871			0.5	0.654864572	1	0.999979863			0.2	0.271231169
0.2	0.226341093	1	0.336887148	1	0.533312402	1	0.985357356	1	0.699999652	0.5	0.518626241	1	0.977487878	0.5	1	1	1	1	0.308827042	0.5	0.163748113	0.9	0.095193258	0.1	0.642071229	0.5	0.163560436	1	0.130766814	0.1	0.317335414	0.5	0.112943266	1	0.250412573	1	0.99407617	1	0.99546409			0.2	0.205417361	1	0.999979863			0.5	0.271231169
1	1	1	0.336887148	0.1	0.533312402	1	0.944392182	1	0.699999652	1	1	1	0.470486815	0.9	1	0.1	0.114712728	0.2	0.308827042	0.9	0.163748113	1	0.095193258	1	0.642071229	0.9	0.163560436	0.1	0.130766814	1	0.317335414	1	0.112943266	1	0.250412573	0.5	0.147601348	0.5	0.214531871			0.1	0.205417361	1	0.999979863			0.2	0.271231169
1	1	0.15	0.209872286	0.2	0.280957113	0.5	0.44964038	0.15	0.153859296	0.1	0.163595835	1	0.977487878	0.15	0.095073002	1	1	0.5	0.308827042	0.15	0.163748113	0.1	0.095193258	1	0.642071229	0.15	0.163560436	1	0.130766814	0.9	0.317335414	1	0.112943266	1	0.250412573	1	0.985735711	1	0.99546409			1	0.990610633	0.2	0.138381691			1	0.986596837
0.9	1	0.1	0.209872286	0.1	0.130708926	0.1	0.105813472	0.1	0.153859296	0.5	0.518626241	0.5	0.470486815	1	1	1	0.601701943	0.5	0.308827042	1	0.163748113	1	0.095193258	1	0.642071229	1	0.163560436	1	0.130766814	1	0.93122861	1	0.112943266	1	0.250412573	0.5	0.411047075	0.5	0.214531871			1	0.990610633	0.15	0.138381691			0.15	0.271231169
1	1	1	1	0.19	0.130708926	0.5	0.44964038	1	1	0.85	1	0.2	0.157564409	0.5	0.780239525	1	0.601701943	0.2	0.308827042	0.5	0.163748113	0.1	0.095193258	0.5	0.642071229	0.5	0.163560436	1	0.130766814	0.5	0.270922287	1	0.112943266	0.2	0.250412573	0.15	0.147601348	1	0.99546409			1	0.990610633	1	0.999979863			1	0.986596837
0.5	0.226341093	1	1	0.1	0.533312402	0.5	0.44964038	1	1	1	0.708488335	0.5	0.470486815	0.2	0.183384472	1	1	0.5	0.308827042	0.2	0.163748113	0.1	0.095193258	0.5	0.642071229	0.2	0.163560436	1	0.130766814	0.1	0.270922287	1	0.112943266	0.15	0.250412573	0.1	0.331078535	1	0.99546409			1	0.969534977	0.5	0.999979863			0.9	0.986596837
0.5	0.433583185	1	0.490388723	0.2	0.130708926	1	0.944392182	1	1	1	1	1	0.977487878	1	1	1	0.601701943	0.1	0.308827042	1	0.163748113	0.1	0.095193258	0.5	0.642071229	1	0.163560436	0.99	0.130766814	0.5	0.270922287	0.5	0.112943266	0.2	0.250412573	1	0.760891963	1	0.651797462			0.5	0.334048327	0.5	0.999979863			1	0.986596837
0.1	0.433583185	0.1	0.07711527	1	0.533312402	1	0.944392182	0.1	0.153859296	1	1	1	0.977487878	1	0.780239525	1	1	1	0.308827042	1	0.163748113	0.2	0.095193258	0.2	0.642071229	1	0.163560436	1	0.130766814	0.5	0.93122861	1	0.112943266	0.5	0.250412573	1	0.70352333	1	0.99546409			0.1	0.111615634	0.99	0.138381691			0.5	0.271231169
0.1	0.226341093	1	0.490388723	0.1	0.130708926	1	0.944392182	1	0.502649155	0.1	0.518626241	1	0.977487878	0.1	0.095073002	1	1	1	0.166994792	0.1	0.163748113	1	0.095193258	0.5	0.642071229	0.1	0.163560436	1	0.130766814	0.1	0.270922287	1	0.112943266	0.49	0.250412573	0.2	0.147601348	0.5	0.99546409			0.5	0.444455264	0.2	0.138381691			0.5	0.57460408
0.5	0.433583185	0.5	0.490388723	1	1	1	0.944392182	0.5	0.853013866	1	1	0.15	0.157564409	1	1	1	1	0.2	0.166994792	1	0.163748113	1	0.095193258	0.1	0.642071229	1	0.163560436	1	0.130766814	1	0.93122861	1	0.708281458	1	0.250412573	0.15	0.371017413	1	0.99546409			0.5	0.592467723	0.2	0.138381691			0.1	0.271231169
1	0.433583185	1	0.209872286	0.49	0.533312402	1	0.944392182	1	0.502649155	1	1	0.1	0.157564409	0.5	0.461676456	1	1	0.05	0.166994792	0.5	0.163748113	0.2	0.095193258	0.5	0.642071229	0.5	0.163560436	0.5	0.130766814	1	0.93122861	1	0.112943266	0.5	0.250412573	1	0.985735711	1	0.99546409			1	0.969534977	0.5	0.999979863			0.4	0.986596837
0.2	0.226341093	0.1	0.07711527	1	0.533312402	0.1	0.105813472	0.1	0.153859296	1	1	1	0.977487878	0.5	0.461676456	1	1	0.5	0.166994792	0.5	0.163748113	0.15	0.095193258	0.5	0.642071229	0.5	0.163560436	0.5	0.130766814	1	0.93122861	0.5	0.112943266	1	0.250412573	0.1	0.147601348	0.19	0.214531871			1	0.969534977	1	0.999979863			0.1	0.271231169
0.2	0.226341093	1	1	0.2	0.130708926	1	0.944392182	1	1	0.5	0.282016828	0.2	0.157564409	1	1	1	1	0.1	0.166994792	1	0.163748113	0.1	0.095193258	0.5	0.642071229	1	0.163560436	0.9	0.130766814	1	0.93122861	0.5	0.112943266	1	0.250412573	0.5	0.462575414	1	0.99546409			1	0.969534977	1	0.999979863			1	0.986596837
1	1	1	0.844511207	1	1	0.1	0.105813472	1	0.853013866	0.2	0.282016828	0.5	0.470486815	0.1	0.095073002	1	0.601701943	0.5	0.166994792	0.1	0.163748113	1	0.095193258	1	0.642071229	0.1	0.163560436	1	0.130766814	1	0.93122861	0.75	0.112943266	1	0.250412573	0.1	0.147601348	1	0.99546409			1	0.969534977	0.99	0.999979863			0.5	0.584889559
1	1	0.1	0.07711527	1	1	0.5	0.44964038	0.1	0.153859296	0.85	0.518626241	1	0.977487878	0.2	0.183384472	1	1	0.5	0.166994792	0.2	0.163748113	0.5	0.095193258	0.2	0.642071229	0.2	0.163560436	0.5	0.130766814	0.1	0.270922287	1	0.112943266	1	0.250412573	0.5	0.462575414	1	0.99546409			1	0.969534977	0.05	0.138381691			1	0.544239642
1	1	0.5	0.209872286	1	1	1	0.944392182	0.5	0.153859296	0.2	0.282016828	0.2	0.157564409	1	1	1	1	0.1	0.166994792	1	0.163748113	0.1	0.095193258	0.5	1	1	0.163560436	0.2	0.130766814	1	0.93122861	0.15	0.112943266	1	0.250412573	0.2	0.147601348	0.5	0.4095429			0.1	0.111615634	0.1	0.138381691			1	0.986596837
0.1	0.226341093	1	1	0.1	0.130708926	0.15	0.105813472	1	1	0.5	0.518626241	0.1	0.157564409	0.5	0.780239525	0.5	0.262036389	1	0.956261613	0.5	0.94996715	0.9	0.095193258	0.05	0.642071229	0.5	0.951310481	0.35	0.130766814	0.1	0.270922287	0.15	0.112943266	1	0.250412573	0.5	0.644175686	1	0.613867623			1	0.969534977	0.5	0.999979863			0.1	0.271231169
1	1	1	1	0.2	0.130708926	0.15	0.105813472	1	1	1	0.518626241	1	0.977487878	0.1	0.183384472	0.5	0.262036389	1	0.956261613	0.1	0.163748113	0.1	0.095193258	0.5	0.642071229	0.1	0.163560436	0.7	0.130766814	0.5	0.270922287	1	0.112943266	0.5	0.250412573	0.2	0.411047075	1	0.99546409			0.1	0.111615634	1	0.999979863			0.2	0.271231169
1	0.433583185	1	1	0.2	0.280957113	0.15	0.222231013	1	0.699999652	0.2	0.282016828	1	0.977487878	0.1	0.183384472	1	1	1	0.956261613	0.1	0.163748113	0.5	0.095193258	0.1	0.642071229	0.1	0.163560436	0.15	0.130766814	1	0.93122861	0.2	0.112943266	0.2	0.250412573	0.2	0.320025783	1	0.99546409			0.5	0.444455264	0.2	0.138381691			0.2	0.271231169
1	1	1	1	1	0.533312402	1	0.944392182	1	0.853013866	0.5	1	1	0.977487878	0.5	0.461676456	1	1	1	0.166994792	0.5	0.163748113	0.5	0.095193258	0.15	0.642071229	0.5	0.163560436	0.2	0.130766814	0.15	0.270922287	0.5	0.112943266	0.5	0.250412573	1	0.985735711	0.5	0.581560546			1	0.969534977	0.15	0.138381691			0.1	0.271231169
0.5	0.433583185	0.5	0.336887148	1	0.280957113	1	0.944392182	0.5	0.502649155	0.7	1	1	0.933807439	0.1	0.095073002	1	1	1	0.956261613	0.1	0.163748113	0.15	0.095193258	0.2	0.642071229	0.1	0.163560436	0.2	0.130766814	0.15	0.270922287	1	0.112943266	1	0.250412573	1	0.985735711	0.2	0.214531871			0.15	0.111615634	1	0.999979863			0.1	0.271231169
0.5	0.226341093	1	0.336887148	0.1	0.280957113	0.5	0.44964038	1	0.502649155	0.2	1	0.2	0.122968904	1	1	1	1	0.1	0.166994792	1	0.94996715	1	0.095193258	0.5	0.642071229	1	0.951310481	0.5	0.130766814	1	0.93122861	0.5	0.112943266	0.1	0.250412573	1	0.985735711	0.85	0.99546409			0.15	0.111615634	0.5	0.999979863			1	0.986596837
0.5	0.433583185	0.2	0.209872286	0.1	0.130708926	1	0.944392182	0.2	0.153859296	0.5	1	0.05	0.122968904	1	0.780239525	1	1	0.1	0.166994792	1	0.163748113	0.5	0.095193258	0.1	0.642071229	1	0.163560436	1	0.130766814	1	0.93122861	0.2	0.112943266	1	0.250412573	0.1	0.147601348	0.5	0.99546409			0.15	0.111615634	0.5	0.999979863			0.05	0.271231169
0.2	0.433583185	0.5	0.490388723	1	1	1	0.944392182	0.5	1	1	1	0.5	0.422220859	0.1	0.461676456	1	1	0.05	0.166994792	0.1	0.163748113	0.1	0.095193258	1	0.642071229	0.1	0.163560436	0.15	0.130766814	0.5	0.270922287	1	0.112943266	1	0.250412573	1	0.673128882	1	0.99546409			1	0.969534977	0.19	0.138381691			1	0.986596837
0.1	0.433583185	1	0.209872286	0.2	0.130708926	0.1	0.105813472	1	0.699999652	0.2	0.282016828	0.1	0.122968904	0.1	0.095073002	1	1	0.2	0.166994792	0.1	0.163748113	0.1	0.095193258	1	0.166224979	0.1	0.163560436	1	0.130766814	1	0.93122861	1	0.112943266	0.5	0.250412573	1	0.985735711	0.1	0.214531871			1	0.969534977	0.15	0.138381691			1	0.986596837
0.5	1	1	0.490388723	0.5	0.533312402	0.1	0.105813472	1	1	0.15	1	0.5	0.422220859	0.1	0.095073002	1	0.601701943	0.1	0.166994792	0.1	0.163748113	0.5	0.095193258	0.2	0.166224979	0.1	0.163560436	1	0.130766814	1	0.93122861	0.2	0.112943266	1	0.250412573	0.1	0.147601348	0.1	0.214531871			0.5	0.444455264	0.1	0.138381691			1	0.986596837
0.5	0.433583185	0.5	0.209872286	1	1	1	0.944392182	0.5	0.502649155	1	1	0.5	0.933807439	0.2	0.183384472	0.2	0.262036389	0.2	0.166994792	0.2	0.163748113	1	0.095193258	0.05	0.166224979	0.2	0.163560436	0.5	0.130766814	0.1	0.270922287	0.15	0.112943266	1	0.250412573	0.5	0.495031269	0.5	0.99546409			1	0.969534977	0.9	0.999979863			1	0.622733723
0.5	1	1	0.490388723	0.15	0.280957113	1	0.944392182	1	1	1	0.518626241	0.1	0.122968904	0.1	0.183384472	1	1	0.1	0.166994792	0.1	0.163748113	1	0.095193258	0.5	0.166224979	0.1	0.163560436	0.5	0.130766814	0.1	0.270922287	1	0.112943266	1	0.250412573	1	0.985735711	0.2	0.214531871			1	0.969534977	0.19	0.138381691			1	0.986596837
1	0.433583185	0.2	0.209872286	0.1	0.130708926	1	0.44964038	0.2	0.153859296	1	1	1	0.67408312	0.5	0.461676456	1	0.262036389	1	0.956261613	0.5	0.163748113	0.1	0.095193258	0.1	0.166224979	0.5	0.163560436	0.2	0.130766814	0.1	0.270922287	1	0.112943266	1	0.250412573	1	0.985735711	0.5	0.214531871			0.1	0.111615634	0.15	0.138381691			0.5	0.610696325
0.2	0.433583185	1	0.490388723	0.05	0.130708926	1	0.944392182	1	0.853013866	0.1	0.163595835	1	0.933807439	0.5	0.461676456	1	1	0.1	0.166994792	0.5	0.163748113	1	0.095193258	0.5	0.166224979	0.5	0.163560436	1	0.130766814	1	0.93122861	1	0.112943266	0.15	0.250412573	0.2	0.147601348	1	0.99546409			0.1	0.111615634	1	0.999979863			0.5	0.271231169
0.5	0.433583185	0.2	0.209872286	0.1	0.130708926	0.2	0.105813472	0.2	0.502649155	1	1	1	0.67408312	1	1	0.5	0.262036389	0.5	0.166994792	1	0.163748113	0.2	0.095193258	0.5	0.166224979	1	0.163560436	0.3	0.130766814	1	0.93122861	1	0.112943266	0.2	0.250412573	1	0.985735711	0.2	0.214531871			1	0.969534977	1	0.999979863			0.5	0.521511745
0.5	0.433583185	1	1	1	1	0.1	0.105813472	1	1	1	1	1	0.933807439	0.1	0.095073002	0.5	0.601701943	0.1	0.166994792	0.1	0.163748113	1	0.095193258	0.1	0.166224979	0.1	0.163560436	1	0.130766814	1	0.270922287	1	0.112943266	0.5	0.250412573	0.15	0.147601348	0.2	0.50406404			1	0.969534977	0.1	0.138381691			0.2	0.271231169
0.2	0.433583185	1	1	0.5	0.533312402	0.5	0.44964038	1	1	1	1	1	0.933807439	1	0.461676456	0.15	0.262036389	1	0.166994792	1	0.163748113	0.9	0.095193258	1	0.956047602	1	0.163560436	0.15	0.130766814	1	0.93122861	1	0.112943266	1	0.250412573	0.15	0.147601348	0.1	0.214531871			1	0.423450512	0.2	0.138381691			0.5	0.271231169
0.5	0.226341093	0.5	0.209872286	1	1	1	0.944392182	0.5	0.502649155	0.5	0.282016828	0.1	0.122968904	0.2	0.183384472	1	1	0.15	0.166994792	0.2	0.163748113	0.5	0.095193258	1	0.956047602	0.2	0.163560436	1	0.130766814	0.2	0.270922287	1	0.112943266	0.19	0.250412573	0.1	0.147601348	1	0.99546409			1	0.969534977	0.8	0.999979863			0.1	0.271231169
0.1	0.226341093	0.5	0.209872286	0.2	0.280957113	0.2	0.222231013	0.5	0.502649155	1	1	0.1	0.122968904	0.49	0.461676456	0.5	0.262036389	0.15	0.166994792	0.49	0.163748113	1	0.095193258	1	0.956047602	0.49	0.163560436	1	0.130766814	0.1	0.270922287	1	0.112943266	0.5	0.250412573	0.2	0.147601348	1	0.99546409			0.2	0.111615634	1	0.999979863			0.5	0.541746272
1	1	0.5	0.490388723	1	1	1	0.944392182	0.5	0.699999652	0.9	0.518626241	0.05	0.122968904	0.3	0.461676456	0.5	0.114712728	0.1	0.166994792	0.3	0.163748113	1	0.095193258	1	0.166224979	0.3	0.163560436	1	0.130766814	0.5	0.270922287	1	0.112943266	1	0.250412573	1	0.627743913	1	0.99546409			0.1	0.111615634	0.75	0.999979863			0.5	0.271231169
1	1	1	0.490388723	0.3	0.280957113	0.5	0.44964038	1	1	0.2	0.282016828	0.2	0.122968904	0.5	0.461676456	0.5	1	0.1	0.166994792	0.5	0.163748113	0.35	0.095193258	1	0.956047602	0.5	0.163560436	0.9	0.130766814	1	0.93122861	1	0.112943266	1	0.250412573	0.1	0.147601348	0.5	0.214531871			0.5	0.454672196	0.2	0.138381691			0.5	0.986596837
1	1	0.5	0.209872286	1	1	1	0.944392182	0.5	0.502649155	1	1	0.1	0.122968904	1	1	0.2	0.114712728	0.2	0.166994792	1	0.163748113	0.2	0.095193258	0.1	0.166224979	1	0.163560436	0.5	0.130766814	0.2	0.270922287	1	0.112943266	1	0.250412573	0.2	0.147601348	0.5	0.482904332			1	0.969534977	0.1	0.138381691			1	0.588764733
1	1	0.5	0.209872286	1	0.533312402	1	0.944392182	0.5	0.153859296	0.5	1	0.2	0.122968904	0.5	0.461676456	0.5	0.262036389	0.5	0.166994792	0.5	0.163748113	0.1	0.095193258	0.1	0.166224979	0.5	0.163560436	0.5	0.130766814	1	0.93122861	0.15	0.112943266	0.2	0.250412573	1	0.985735711	1	0.99546409			0.2	0.209171816	0.15	0.138381691			0.2	0.271231169
1	1	0.5	0.209872286	1	1	0.5	0.222231013	0.5	0.502649155	0.2	0.163595835	0.1	0.122968904	1	1	1	1	0.15	0.166994792	1	0.163748113	0.2	0.095193258	0.05	0.166224979	1	0.163560436	0.15	0.130766814	1	0.93122861	0.1	0.112943266	1	0.250412573	0.5	0.478306461	1	0.99546409			1	0.969534977	1	0.999979863			0.5	0.271231169
1	1	1	0.490388723	1	1	0.2	0.222231013	1	1	0.15	0.282016828	1	0.933807439	0.99	1	1	0.601701943	0.05	0.166994792	0.99	0.163748113	0.2	0.095193258	0.2	0.166224979	0.99	0.163560436	1	0.130766814	1	0.93122861	1	0.112943266	0.15	0.250412573	1	0.687552943	1	0.99546409			0.5	0.395538566	0.5	0.138381691			0.05	0.271231169
1	1	1	1	0.2	0.130708926	0.5	0.44964038	1	0.699999652	1	1	0.1	0.122968904	1	1	1	1	1	0.166994792	1	0.163748113	0.5	0.095193258	0.1	0.166224979	1	0.163560436	0.15	0.130766814	0.5	0.270922287	1	0.112943266	0.2	0.250412573	1	0.985735711	0.1	0.556413339			1	0.710304616	0.99	0.999979863			0.5	0.521511745
0.5	0.40338965	1	0.336887148	0.1	0.130708926	0.1	0.222231013	1	1	1	1	0.5	0.422220859	0.9	0.780239525	1	1	1	0.166994792	0.9	0.163748113	1	0.095193258	0.2	0.166224979	0.9	0.163560436	1	0.130766814	0.2	0.270922287	0.1	0.112943266	1	0.250412573	0.2	0.304724568	1	0.99546409			1	0.969534977	1	0.999979863			0.1	0.271231169
0.5	0.40338965	0.5	0.336887148	0.1	0.280957113	1	0.944392182	0.5	0.502649155	1	1	0.1	0.122968904	0.5	0.461676456	1	0.601701943	0.5	0.166994792	0.5	0.163748113	0.1	0.095193258	0.1	0.166224979	0.5	0.163560436	0.9	0.130766814	0.5	0.93122861	1	0.112943266	1	0.250412573	0.1	0.147601348	1	0.99546409			0.5	0.300642617	1	0.999979863			0.2	0.271231169
1	1	0.05	0.07711527	0.1	0.130708926	1	0.944392182	0.05	0.153859296	1	1	1	0.933807439	1	0.780239525	1	1	1	0.956261613	1	0.163748113	0.1	0.095193258	1	0.956047602	1	0.163560436	0.1	0.130766814	1	0.93122861	0.1	0.112943266	1	0.250412573	1	0.721599719	1	0.99546409			0.2	0.209171816	0.2	0.138381691			0.5	0.271231169
0.2	0.40338965	1	0.490388723	1	1	1	0.944392182	1	1	0.5	0.518626241	0.15	0.122968904	0.2	0.183384472	1	1	1	0.956261613	0.2	0.163748113	1	0.095193258	0.1	0.166224979	0.2	0.163560436	0.5	0.130766814	1	0.93122861	1	0.112943266	1	0.250412573	1	0.985735711	1	0.99546409			0.5	0.577968444	0.15	0.138381691			0.1	0.271231169
1	1	1	0.490388723	0.15	0.280957113	0.15	0.222231013	1	1	1	0.518626241	0.15	0.122968904	1	1	1	1	0.1	0.166994792	1	0.163748113	0.1	0.095193258	0.5	0.166224979	1	0.163560436	0.2	0.130766814	1	0.93122861	0.5	0.112943266	1	0.250412573	1	0.694033581	0.1	0.548736394			0.1	0.237114183	0.5	0.999979863			1	0.61982214
1	1	1	1	0.1	0.130708926	0.1	0.105813472	1	1	1	1	0.1	0.122968904	1	1	0.5	0.262036389	0.1	0.166994792	1	0.163748113	0.9	0.095193258	0.1	0.166224979	1	0.163560436	1	0.130766814	0.15	0.270922287	1	0.112943266	1	0.250412573	0.1	0.147601348	0.5	0.99546409			1	0.969534977	0.15	0.138381691			0.5	0.982678182
0.9	1	1	0.490388723	0.15	0.130708926	1	0.944392182	1	0.699999652	0.05	0.163595835	0.2	0.422220859	0.2	0.183384472	1	1	0.2	0.166994792	0.2	0.163748113	0.1	0.095193258	1	0.166224979	0.2	0.163560436	0.5	0.130766814	0.1	0.270922287	0.1	0.112943266	1	0.250412573	0.1	0.147601348	1	0.99546409			1	0.969534977	0.2	0.138381691			1	0.982678182
1	1	0.2	0.07711527	0.15	0.130708926	0.2	0.222231013	0.2	0.153859296	0.9	0.282016828	0.5	0.422220859	0.99	1	1	0.601701943	0.1	0.166994792	0.99	0.163748113	0.1	0.095193258	0.15	0.166224979	0.99	0.163560436	0.8	0.130766814	1	0.93122861	1	0.112943266	1	0.250412573	1	0.985735711	0.1	0.214531871			1	0.969534977	0.15	0.138381691			0.1	0.982678182
0.5	0.40338965	0.5	0.209872286	1	0.533312402	0.5	0.44964038	0.5	0.502649155	1	1	0.15	0.122968904	1	1	0.5	0.114712728	1	0.956261613	1	0.163748113	0.15	0.095193258	0.15	0.166224979	1	0.163560436	1	0.130766814	0.2	0.270922287	1	0.708281458	0.15	0.250412573	1	0.985735711	1	0.99546409			0.15	0.209171816	0.2	0.138381691			1	0.982678182
0.5	1	0.1	0.07711527	0.95	0.280957113	1	0.44964038	0.1	0.153859296	1	0.518626241	0.05	0.122968904	0.15	0.183384472	1	1	0.2	0.166994792	0.15	0.163748113	0.15	0.095193258	0.1	0.166224979	0.15	0.163560436	1	0.130766814	0.5	0.270922287	0.2	0.112943266	1	0.250412573	0.5	0.685209663	0.15	0.214531871			0.1	0.111615634	0.05	0.138381691			1	0.982678182
0.1	0.40338965	0.2	0.07711527	0.2	0.130708926	0.2	0.222231013	0.2	0.153859296	0.5	0.282016828	1	0.933807439	1	1	0.05	0.114712728	1	0.956261613	1	0.163748113	1	0.095193258	0.1	0.166224979	1	0.163560436	0.5	0.130766814	1	0.93122861	0.1	0.112943266	1	0.250412573	1	0.603297222	1	0.99546409			1	0.969534977	0.3	0.61646239			0.2	0.391224139
0.1	0.146243495	1	0.336887148	0.15	0.280957113	0.1	0.105813472	1	0.502649155	0.1	0.282016828	1	0.933807439	1	0.780239525	1	1	1	0.166994792	1	0.163748113	0.1	0.095193258	0.2	0.166224979	1	0.163560436	0.15	0.130766814	0.2	0.270922287	0.5	0.112943266	1	0.250412573	0.1	0.147601348	0.15	0.214531871			0.2	0.271771532	0.1	0.138381691			1	0.982678182
1	1	0.15	0.07711527	0.1	0.130708926	1	0.944392182	0.15	0.153859296	0.2	0.518626241	0.5	0.122968904	1	1	0.15	0.114712728	1	0.166994792	1	0.94996715	0.2	0.095193258	0.5	0.166224979	1	0.951310481	0.1	0.130766814	0.1	0.270922287	1	0.112943266	1	0.250412573	0.2	0.147601348	1	0.99546409			0.5	0.444455264	1	0.999979863			0.15	0.982678182
0.2	0.40338965	1	1	0.99	1	0.1	0.222231013	1	1	0.48	0.518626241	1	0.933807439	0.2	0.461676456	1	0.601701943	0.15	0.166994792	0.2	0.163748113	0.1	0.095193258	0.15	0.166224979	0.2	0.163560436	1	0.130766814	1	0.93122861	1	0.112943266	1	0.250412573	0.15	0.147601348	0.15	0.214531871			1	0.559544865	0.15	0.138381691			0.5	0.982678182
0.2	0.40338965	1	1	1	1	1	0.944392182	1	1	0.9	0.518626241	1	0.933807439	0.15	0.095073002	0.5	0.262036389	0.2	0.166994792	0.15	0.163748113	0.5	0.095193258	0.05	0.166224979	0.15	0.163560436	0.15	0.130766814	1	0.93122861	1	0.112943266	0.5	0.250412573	0.1	0.147601348	0.75	0.99546409			0.2	0.209171816	1	0.999979863			0.5	0.474663917
1	1	1	1	1	1	1	0.944392182	1	0.853013866	1	1	0.1	0.122968904	0.5	0.461676456	1	1	0.1	0.166994792	0.5	0.163748113	0.5	0.095193258	1	0.166224979	0.5	0.163560436	0.2	0.130766814	1	0.93122861	1	0.112943266	0.1	0.250412573	1	0.985735711	0.5	0.532717689			0.1	0.111615634	1	0.999979863			0.2	0.468376069
1	1	0.2	0.209872286	0.05	0.130708926	1	1	0.2	0.502649155	0.5	0.518626241	0.1	0.122968904	0.1	0.183384472	1	0.601701943	0.15	0.166994792	0.1	0.163748113	0.5	0.095193258	1	0.166224979	0.1	0.163560436	1	0.130766814	1	0.948660395	0.5	0.112943266	1	0.250412573	0.9	0.985735711	0.2	0.214531871			1	0.969534977	0.85	0.999979863			1	0.982678182
1	1	0.15	0.07711527	0.3	0.280957113	0.5	0.202344844	0.15	0.153859296	1	1	0.1	0.122968904	1	0.461676456	1	1	0.1	0.166994792	1	0.163748113	0.15	0.095193258	0.5	0.166224979	1	0.163560436	0.15	0.130766814	0.2	0.212103655	1	0.112943266	1	0.250412573	0.2	0.293978283	0.2	0.214531871			0.1	0.303344041	0.2	0.138381691			1	0.982678182
0.1	0.40338965	0.15	0.07711527	1	1	0.5	1	0.15	0.153859296	0.2	0.518626241	1	0.933807439	1	1	0.2	0.114712728	0.5	0.166994792	1	0.94996715	0.15	0.095193258	1	0.956047602	1	0.951310481	1	0.130766814	1	0.948660395	0.15	0.112943266	0.5	0.250412573	0.2	0.363959148	0.5	0.574878553			1	0.969534977	0.1	0.138381691			0.1	0.315402581
1	1	0.5	0.209872286	1	1	1	1	0.5	0.502649155	1	1	0.2	0.122968904	0.2	0.183384472	0.5	0.601701943	0.15	0.166994792	0.2	0.163748113	0.1	0.095193258	1	0.956047602	0.2	0.163560436	1	0.130766814	0.1	0.212103655	0.5	0.112943266	0.5	0.250412573	0.1	0.147601348	0.5	0.611129279			1	0.969534977	0.1	0.138381691			1	0.982678182
1	0.40338965	0.2	0.209872286	1	1	1	1	0.2	0.502649155	0.1	0.163595835	1	0.933807439	1	1	0.15	0.114712728	0.1	0.166994792	1	0.163748113	1	0.095193258	0.1	0.166224979	1	0.163560436	0.5	0.130766814	1	0.948660395	1	0.112943266	1	0.250412573	1	0.980584297	0.1	0.214531871			1	0.98220376	1	0.999979863			0.5	0.982678182
0.5	0.40338965	0.1	0.07711527	1	1	1	1	0.1	0.153859296	1	0.518626241	1	0.933807439	0.1	0.095073002	0.49	0.262036389	0.1	0.166994792	0.1	0.163748113	1	0.314849063	0.1	0.166224979	0.1	0.163560436	1	0.130766814	1	0.948660395	1	0.112943266	1	0.250412573	0.2	0.348787747	1	0.99546409			0.5	0.393851951	0.2	0.138381691			1	0.982678182
0.5	0.40338965	1	0.336887148	1	1	1	1	1	1	1	1	1	0.933807439	0.5	0.461676456	1	1	1	0.956261613	0.5	0.163748113	0.2	0.095193258	0.2	0.166224979	0.5	0.163560436	1	0.130766814	0.15	0.212103655	0.5	0.112943266	1	0.250412573	1	0.980584297	0.5	0.99546409			0.1	0.14607427	0.15	0.138381691			0.2	0.508203856
0.5	0.40338965	0.5	0.490388723	0.1	0.533312402	1	1	0.5	0.502649155	0.5	0.518626241	0.2	0.422220859	1	0.461676456	0.2	0.262036389	0.1	0.166994792	1	0.163748113	0.5	0.095193258	0.1	0.166224979	1	0.163560436	1	0.130766814	1	0.948660395	1	0.112943266	1	0.250412573	1	0.980584297	1	0.99546409			0.5	0.473085344	1	0.999979863			0.1	0.368954636
0.2	0.40338965	0.5	0.209872286	0.1	0.130708926	1	1	0.5	0.502649155	0.1	0.282016828	0.1	0.122968904	0.5	0.461676456	0.5	0.601701943	0.2	0.166994792	0.5	0.163748113	0.1	0.095193258	1	0.956047602	0.5	0.163560436	1	0.130766814	1	0.948660395	0.2	0.112943266	0.2	0.250412573	1	0.980584297	1	0.99546409			0.5	0.614709426	0.5	0.569662378			0.2	0.425042083
0.5	0.40338965	1	0.490388723	0.8	0.533312402	0.1	0.202344844	1	1	0.5	0.518626241	0.15	0.122968904	0.1	0.095073002	1	1	0.1	0.166994792	0.1	0.163748113	0.15	0.095193258	0.2	0.166224979	0.1	0.163560436	0.2	0.130766814	0.5	0.212103655	1	0.112943266	1	0.250412573	1	0.980584297	0.5	0.99546409			0.1	0.14607427	0.1	0.138381691			1	0.982678182
0.1	0.40338965	0.2	0.07711527	0.5	1	0.5	0.202344844	0.2	0.153859296	0.5	0.518626241	0.1	0.122968904	0.2	0.183384472	1	1	1	0.956261613	0.2	0.163748113	0.5	0.095193258	1	0.956047602	0.2	0.163560436	1	0.130766814	0.5	0.212103655	0.2	0.112943266	1	0.250412573	1	0.980584297	0.2	0.214531871			1	0.98220376	0.1	0.138381691			1	0.982678182
0.5	1	0.1	0.07711527	1	0.533312402	1	1	0.1	0.153859296	0.1	0.282016828	0.5	0.422220859	1	1	0.2	0.262036389	0.5	0.166994792	1	0.163748113	1	0.095193258	1	0.166224979	1	0.163560436	0.5	0.130766814	0.1	0.212103655	1	0.112943266	1	0.250412573	0.5	0.373993848	1	0.99546409			1	0.98220376	0.1	0.138381691			1	0.982678182
0.5	0.40338965	1	1	0.2	0.280957113	0.15	0.202344844	1	1	0.5	0.518626241	0.15	0.122968904	0.5	0.461676456	1	1	0.2	0.166994792	0.5	0.163748113	0.15	0.095193258	1	0.166224979	0.5	0.163560436	0.5	0.130766814	1	0.948660395	1	0.112943266	0.5	0.250412573	0.5	0.454166076	1	0.99546409			1	0.98220376	0.2	0.138381691			1	0.982678182
0.5	1	0.05	0.07711527	0.89	0.533312402	0.15	0.202344844	0.05	0.153859296	0.9	1	0.1	0.422220859	0.1	0.183384472	1	1	1	0.166994792	0.1	0.163748113	1	0.095193258	0.15	0.166224979	0.1	0.163560436	0.5	0.130766814	0.2	0.212103655	0.1	0.112943266	0.15	0.250412573	1	0.980584297	1	0.99546409			1	0.98220376	1	0.999979863			1	0.982678182
1	1	0.5	0.336887148	1	0.533312402	1	1	0.5	0.502649155	1	1	0.1	0.122968904	1	1	1	1	0.1	0.166994792	1	0.163748113	0.1	0.095193258	0.2	0.166224979	1	0.163560436	0.1	0.130766814	0.1	0.212103655	0.5	0.112943266	0.2	0.250412573	0.2	0.300635765	1	0.99546409			1	0.98220376	0.1	0.138381691			1	0.982678182
0.5	0.40338965	0.5	0.209872286	1	0.533312402	1	1	0.5	0.502649155	0.98	0.708488335	1	0.933807439	0.2	0.183384472	1	1	0.5	0.166994792	0.2	0.163748113	0.1	0.095193258	0.1	0.166224979	0.2	0.163560436	0.2	0.130766814	0.5	0.212103655	0.5	0.112943266	1	0.250412573	0.2	0.364283343	0.2	0.214531871			0.1	0.14607427	0.1	0.138381691			1	0.982678182
0.05	0.146243495	0.5	0.209872286	0.5	0.533312402	1	1	0.5	0.502649155	0.1	0.163595835	0.1	0.122968904	0.5	0.461676456	0.5	0.601701943	0.1	0.166994792	0.5	0.163748113	1	0.095193258	0.15	0.166224979	0.5	0.163560436	0.9	0.130766814	0.2	0.212103655	0.5	0.112943266	1	0.250412573	1	0.980584297	0.2	0.214531871			1	0.98220376	1	0.999979863			0.5	0.982678182
0.5	0.40338965	0.1	0.209872286	1	0.533312402	1	1	0.1	0.502649155	1	1	0.2	0.422220859	1	1	1	1	1	0.166994792	1	0.163748113	0.1	0.095193258	0.1	0.166224979	1	0.163560436	0.2	0.130766814	1	0.948660395	1	0.112943266	0.2	0.250412573	1	0.980584297	1	0.99546409			0.1	0.14607427	0.1	0.138381691			0.1	0.468376069
0.1	0.146243495	1	1	0.5	0.533312402	0.1	0.202344844	1	1	0.5	0.518626241	0.1	0.122968904	1	1	0.5	0.262036389	0.5	0.166994792	1	0.163748113	1	0.095193258	0.5	0.166224979	1	0.163560436	0.5	0.130766814	0.1	0.212103655	0.5	0.112943266	1	0.250412573	0.9	0.980584297	0.15	0.214531871			0.5	0.339547104	0.5	0.138381691			0.15	0.982678182
0.5	0.40338965	1	0.490388723	0.2	0.280957113	0.1	0.202344844	1	1	1	1	1	0.933807439	1	1	1	1	0.2	0.166994792	1	0.163748113	0.5	0.095193258	0.15	0.166224979	1	0.163560436	0.1	0.130766814	0.15	0.212103655	0.5	0.112943266	1	0.250412573	1	0.980584297	1	0.99546409			1	0.98220376	0.15	0.138381691			0.1	0.442447534
0.1	0.146243495	0.15	0.07711527	0.05	0.130708926	0.1	0.202344844	0.15	0.153859296	0.5	1	0.5	0.933807439	0.5	0.461676456	0.5	0.601701943	0.5	0.166994792	0.5	0.163748113	1	0.095193258	0.1	0.166224979	0.5	0.163560436	1	0.130766814	1	0.948660395	0.5	0.112943266	1	0.250412573	0.5	0.383605977	1	0.99546409			0.15	0.14607427	1	0.999979863			1	0.982678182
1	1	0.5	0.209872286	0.1	0.130708926	1	1	0.5	0.502649155	0.2	0.282016828	0.2	0.422220859	0.2	0.461676456	1	1	0.1	0.166994792	0.2	0.163748113	0.2	0.095193258	0.1	0.166224979	0.2	0.163560436	0.5	0.130766814	0.9	0.948660395	1	0.112943266	0.2	0.250412573	0.5	0.980584297	0.5	0.544051274			0.15	0.14607427	0.2	0.138381691			0.9	0.982678182
1	1	1	1	0.15	0.280957113	1	1	1	0.853013866	0.5	0.518626241	1	0.933807439	0.2	0.095073002	1	1	1	0.166994792	0.2	0.163748113	0.15	0.095193258	1	0.956047602	0.2	0.163560436	0.85	0.130766814	1	0.948660395	1	0.112943266	1	0.250412573	0.1	0.454166076	0.9	0.99546409			1	0.98220376	0.99	0.138381691			1	0.993461017
1	1	0.15	0.07711527	1	1	1	1	0.15	0.153859296	0.5	0.518626241	0.1	0.122968904	1	1	0.5	0.601701943	0.15	0.166994792	1	0.163748113	1	0.095193258	0.1	0.166224979	1	0.163560436	1	0.130766814	0.5	0.212103655	1	0.112943266	0.2	0.250412573	0.1	0.239200256	0.5	0.453093724			1	0.98220376	1	0.999979863			0.2	0.279130872
1	1	1	0.490388723	0.1	0.130708926	0.5	1	1	0.853013866	0.15	0.282016828	0.5	0.422220859	0.5	0.183384472	0.5	0.601701943	1	0.166994792	0.5	0.163748113	0.99	0.095193258	0.2	0.166224979	0.5	0.163560436	1	0.130766814	0.5	0.212103655	0.5	0.112943266	1	0.250412573	0.5	0.437624387	0.2	0.214531871			0.5	0.374361678	0.3	0.999979863			1	0.689028141
1	1	0.15	0.07711527	1	1	1	0.627981678	0.15	0.153859296	0.8	1	0.1	0.122968904	1	1	1	0.601701943	0.1	0.166994792	1	0.163748113	1	0.095193258	0.1	0.166224979	1	0.163560436	1	0.130766814	0.15	0.212103655	1	0.112943266	0.2	0.250412573	1	0.980584297	0.5	0.611158598			1	0.98220376	0.1	0.138381691			0.1	0.09398273
0.5	0.324301931	1	1	0.1	0.130708926	1	1	1	1	0.5	0.518626241	1	0.67408312	0.1	0.095073002	1	1	1	0.166994792	0.1	0.163748113	1	0.095193258	1	0.956047602	0.1	0.163560436	1	0.130766814	0.1	0.212103655	1	0.112943266	0.5	0.250412573	0.2	0.302345646	0.99	0.99546409			1	0.98220376	0.1	0.138381691			1	0.993461017
0.5	0.324301931	1	0.336887148	0.5	0.533312402	1	0.627981678	1	0.502649155	0.5	0.282016828	0.5	0.422220859	1	1	1	1	0.15	0.166994792	1	0.163748113	1	0.095193258	0.5	0.166224979	1	0.163560436	0.2	0.130766814	0.4	0.212103655	1	0.112943266	1	0.250412573	0.2	0.342253087	0.2	0.311158539			0.1	0.14607427	0.1	0.138381691			1	0.993461017
1	1	0.2	0.209872286	0.2	0.280957113	1	1	0.2	0.153859296	1	1	0.2	0.122968904	0.1	0.095073002	1	0.601701943	1	0.166994792	0.1	0.163748113	0.5	0.095193258	0.2	0.166224979	0.1	0.163560436	1	0.130766814	0.1	0.212103655	1	0.112943266	1	0.250412573	1	0.980584297	1	0.99546409			0.1	0.14607427	0.1	0.138381691			0.1	0.173581161
1	1	0.5	0.336887148	0.15	0.130708926	0.5	0.202344844	0.5	0.502649155	1	1	0.5	0.67408312	1	1	1	0.601701943	0.1	0.166994792	1	0.163748113	0.5	0.095193258	1	0.166224979	1	0.163560436	1	0.130766814	1	0.948660395	0.5	0.112943266	1	0.250412573	1	0.980584297	0.5	0.44528425			0.1	0.14607427	0.2	0.138381691			1	0.993461017
1	1	1	0.490388723	1	1	0.2	0.202344844	1	0.502649155	0.5	0.282016828	0.1	0.122968904	1	1	1	0.262036389	0.1	0.166994792	1	0.163748113	0.9	0.095193258	0.1	0.166224979	1	0.163560436	1	0.130766814	0.5	0.948660395	0.1	0.112943266	1	0.250412573	1	0.980584297	0.2	0.474904607			1	0.98220376	0.1	0.138381691			1	0.993461017
0.9	1	0.5	0.336887148	0.5	0.533312402	0.5	0.627981678	0.5	0.699999652	0.1	0.518626241	1	0.933807439	0.2	0.183384472	1	1	0.1	0.166994792	0.2	0.163748113	1	0.095193258	0.5	0.166224979	0.2	0.163560436	1	0.130766814	1	0.948660395	0.2	0.112943266	1	0.250412573	0.1	0.320424461	0.5	0.599775218			1	0.98220376	0.2	0.138381691			0.5	0.462060403
1	1	1	1	0.2	0.533312402	1	1	1	1	1	1	0.15	0.122968904	1	0.780239525	0.15	0.114712728	0.1	0.166994792	1	0.163748113	0.5	0.095193258	0.1	0.166224979	1	0.163560436	0.5	0.130766814	1	0.948660395	1	0.112943266	1	0.250412573	1	0.980584297	0.1	0.4095429			1	0.517969734	0.5	0.999979863			0.5	0.39871207
0.5	0.324301931	1	0.490388723	0.2	0.130708926	1	1	1	0.853013866	0.1	0.282016828	1	0.933807439	0.5	0.461676456	0.2	0.114712728	1	0.956261613	0.5	0.163748113	0.2	0.095193258	1	0.956047602	0.5	0.163560436	0.5	0.130766814	0.1	0.212103655	0.15	0.112943266	1	0.250412573	1	0.454166076	1	0.564957594			1	0.98220376	0.15	0.138381691			0.1	0.169028219
0.5	0.324301931	1	0.844511207	0.15	0.280957113	1	1	1	0.853013866	1	1	0.1	0.122968904	1	1	0.5	0.601701943	0.2	0.166994792	1	0.163748113	0.35	0.095193258	0.5	0.166224979	1	0.163560436	0.19	0.130766814	0.2	0.212103655	1	0.112943266	1	0.250412573	1	0.980584297	0.1	0.214531871			0.2	0.14607427	1	0.999979863			1	0.993461017
1	1	1	0.490388723	0.5	0.533312402	0.15	0.202344844	1	1	1	0.518626241	1	0.933807439	0.5	0.183384472	1	1	0.5	0.166994792	0.5	0.163748113	0.2	0.095193258	0.2	0.166224979	0.5	0.163560436	0.2	0.130766814	0.1	0.212103655	1	0.112943266	1	0.250412573	0.5	0.454166076	1	0.99546409			0.1	0.14607427	0.2	0.138381691			0.2	0.216860985
0.2	0.324301931	1	0.844511207	0.99	1	0.1	0.202344844	1	0.853013866	0.2	0.282016828	0.15	0.122968904	1	1	0.19	0.262036389	1	0.166994792	1	0.163748113	0.7	0.095193258	0.5	0.166224979	1	0.163560436	0.2	0.130766814	0.1	0.212103655	1	0.112943266	1	0.250412573	0.5	0.330603398	0.2	0.214531871			0.5	0.486901333	0.5	0.597441068			0.5	0.306813896
1	1	0.2	0.07711527	0.1	0.130708926	1	1	0.2	0.153859296	0.15	0.282016828	1	0.933807439	1	0.461676456	0.5	0.262036389	0.1	0.166994792	1	0.163748113	0.15	0.095193258	0.1	0.166224979	1	0.163560436	0.85	0.130766814	0.2	0.212103655	0.2	0.112943266	1	0.250412573	0.5	0.454166076	1	0.99546409			1	0.98220376	0.5	0.999979863			0.2	0.216860985
1	1	1	0.490388723	0.1	0.130708926	0.2	0.202344844	1	1	1	1	0.1	0.122968904	1	1	1	1	0.2	0.166994792	1	0.163748113	0.1	0.095193258	1	0.166224979	1	0.163560436	0.2	0.130766814	0.1	0.212103655	0.15	0.112943266	1	0.250412573	0.2	0.454166076	0.5	0.4095429			0.2	0.14607427	0.15	0.138381691			1	0.993461017
1	1	1	1	1	1	0.5	0.627981678	1	1	0.5	0.518626241	0.1	0.122968904	1	1	0.15	0.114712728	0.1	0.166994792	1	0.163748113	0.2	0.095193258	0.15	0.166224979	1	0.163560436	0.5	0.130766814	0.1	0.212103655	0.1	0.112943266	0.5	0.250412573	0.1	0.454166076	0.5	0.4095429			1	0.98220376	1	0.999979863			0.1	0.09398273
0.1	0.324301931	0.5	0.209872286	1	1	0.2	0.202344844	0.5	0.502649155	1	1	0.1	0.122968904	0.05	0.095073002	1	1	1	0.956261613	0.05	0.163748113	0.2	0.095193258	1	0.166224979	0.05	0.163560436	1	0.130766814	1	0.948660395	0.5	0.112943266	1	0.250412573	0.5	0.980584297	0.35	0.66179394			1	0.687834771	0.2	0.138381691			0.15	0.216860985
1	1	0.15	0.07711527	0.15	0.130708926	0.1	0.202344844	0.15	0.153859296	0.15	0.282016828	1	0.933807439	0.2	0.183384472	1	1	0.05	0.166994792	0.2	0.163748113	0.5	0.095193258	0.1	0.166224979	0.2	0.163560436	0.5	0.130766814	0.1	0.212103655	0.5	0.112943266	0.5	0.250412573	0.5	0.454166076	0.1	0.214531871			1	0.98220376	0.15	0.138381691			1	0.993461017
1	1	1	0.490388723	0.2	0.533312402	1	1	1	0.502649155	0.5	0.518626241	0.2	0.122968904	0.02	0.095073002	0.2	0.114712728	1	0.956261613	0.02	0.163748113	1	0.095193258	1	0.166224979	0.02	0.163560436	0.7	0.130766814	0.05	0.212103655	0.2	0.112943266	1	0.250412573	0.5	0.980584297	1	0.99546409			0.5	0.339547131	1	0.999979863			0.9	0.993461017
0.5	0.324301931	0.5	0.209872286	0.1	0.130708926	1	1	0.5	0.502649155	1	1	0.5	0.67408312	1	1	1	1	1	0.166994792	1	0.163748113	1	0.095193258	0.15	0.166224979	1	0.163560436	0.2	0.130766814	1	0.948660395	0.1	0.112943266	0.15	0.250412573	1	0.980584297	1	0.99546409			0.2	0.14607427	1	0.691032313			1	0.993461017
0.2	1	1	1	0.9	1	1	1	1	1	1	0.518626241	1	0.422220859	0.5	0.461676456	0.15	0.114712728	1	0.717897013	0.5	0.163748113	1	0.095193258	1	0.166224979	0.5	0.163560436	0.2	0.130766814	1	0.948660395	1	0.112943266	1	0.250412573	0.2	0.454166076	0.15	0.214531871			0.5	0.599539096	0.2	0.138381691			0.5	0.39871207
0.1	0.324301931	0.2	0.07711527	0.1	0.130708926	1	1	0.2	0.153859296	0.15	0.282016828	0.2	0.122968904	0.2	0.183384472	0.2	0.114712728	1	0.338491809	0.2	0.163748113	0.5	0.095193258	0.1	0.166224979	0.2	0.163560436	0.5	0.130766814	0.1	0.212103655	0.5	0.112943266	0.2	0.250412573	0.5	0.980584297	0.1	0.214531871			1	0.98220376	0.5	0.999979863			0.5	0.462060403
0.5	0.324301931	0.1	0.209872286	0.5	0.533312402	1	1	0.1	0.153859296	1	1	0.1	0.122968904	1	1	1	0.601701943	1	0.338491809	1	0.163748113	0.1	0.095193258	0.1	0.166224979	1	0.163560436	1	0.130766814	1	0.948660395	0.5	0.112943266	0.5	0.250412573	0.5	0.454166076	0.45	0.4095429			1	0.98220376	0.2	0.138381691			0.1	0.288136821
0.5	1	0.5	0.209872286	0.5	0.533312402	1	1	0.5	0.502649155	0.5	1	1	0.933807439	1	0.461676456	1	0.601701943	1	0.338491809	1	0.163748113	0.5	0.095193258	0.1	0.166224979	1	0.163560436	0.1	0.130766814	1	0.948660395	1	0.112943266	1	0.250412573	0.2	0.447959263	0.15	0.214531871			1	0.98220376	0.5	0.613421527			0.4	0.609855913
1	1	1	1	0.15	0.130708926	1	0.525416203	1	0.853013866	0.15	0.163595835	1	0.933807439	0.1	0.183384472	1	1	0.5	0.338491809	0.1	0.163748113	0.2	0.095193258	0.1	0.166224979	0.1	0.163560436	0.15	0.130766814	1	0.948660395	0.2	0.112943266	1	0.250412573	0.5	0.357003468	1	0.99546409			0.15	0.264947956	1	0.999979863			0.1	0.09398273
0.5	0.324301931	0.1	0.07711527	0.05	0.130708926	0.5	0.212218971	0.1	0.153859296	1	1	1	0.933807439	0.15	0.095073002	0.15	0.114712728	0.5	0.338491809	0.15	0.163748113	0.1	0.095193258	1	0.956047602	0.15	0.163560436	0.2	0.130766814	0.5	0.212103655	1	0.112943266	1	0.250412573	0.1	0.279264072	0.2	0.214531871			0.1	0.14607427	0.05	0.138381691			1	0.993461017
0.05	0.324301931	1	0.209872286	0.1	0.280957113	0.5	0.525416203	1	0.502649155	1	1	1	1	0.19	0.183384472	0.5	0.262036389	1	0.338491809	0.19	0.163748113	0.2	0.095193258	0.2	0.166224979	0.19	0.163560436	0.2	0.130766814	0.5	0.212103655	0.1	0.112943266	0.5	0.250412573	1	0.980584297	1	0.99546409			1	0.98220376	0.2	0.138381691			0.5	0.538186404
0.5	0.324301931	1	0.490388723	0.1	0.533312402	1	1	1	1	0.5	0.518626241	0.5	0.417881094	0.2	0.461676456	1	0.262036389	1	0.338491809	0.2	0.163748113	1	0.095193258	0.5	0.166224979	0.2	0.163560436	1	0.130766814	0.5	0.212103655	0.05	0.112943266	0.5	0.250412573	0.2	0.214090286	0.5	0.481077451			0.2	0.14607427	0.1	0.138381691			1	0.592376194
0.1	0.324301931	1	0.490388723	0.2	0.130708926	1	1	1	1	1	1	0.1	0.131225567	0.5	1	1	1	1	0.338491809	0.5	0.163748113	0.3	0.095193258	1	0.166224979	0.5	0.163560436	1	0.130766814	0.2	0.212103655	0.5	0.112943266	1	0.250412573	1	0.988729323	1	0.634934613			0.5	0.534925921	0.1	0.138381691			1	0.993461017
0.1	0.324301931	1	1	0.1	0.533312402	1	0.525416203	1	1	0.2	0.282016828	0.5	0.417881094	1	1	1	1	0.9	0.717897013	1	0.163748113	1	0.095193258	0.1	0.166224979	1	0.163560436	1	0.130766814	0.1	0.212103655	0.5	0.112943266	1	0.250412573	1	0.988729323	1	0.99546409			1	0.98220376	0.1	0.138381691			0.1	0.09398273
1	1	0.1	0.209872286	0.15	0.130708926	0.9	1	0.1	0.153859296	0.5	0.708488335	0.5	0.417881094	0.1	0.095073002	1	1	1	0.338491809	0.1	0.163748113	0.15	0.095193258	0.2	0.166224979	0.1	0.163560436	1	0.130766814	0.1	0.212103655	0.5	0.112943266	1	0.250412573	1	0.988729323	1	0.99546409			0.2	0.14607427	1	0.999979863			0.2	0.216860985
1	1	1	1	0.1	0.130708926	1	1	1	1	1	1	0.1	0.131225567	1	1	1	1	0.5	0.338491809	1	0.163748113	0.5	0.095193258	0.1	0.166224979	1	0.163560436	0.2	0.130766814	0.15	0.212103655	0.1	0.112943266	1	0.250412573	0.15	0.214090286	0.15	0.214531871			0.1	0.14607427	1	0.999979863			0.2	0.216860985
0.2	0.385679909	1	1	0.15	0.130708926	0.5	0.212218971	1	1	1	1	1	1	1	1	1	1	0.5	0.338491809	1	0.163748113	0.1	0.095193258	1	0.956047602	1	0.163560436	1	0.130766814	0.5	0.212103655	1	0.112943266	1	0.250412573	1	0.988729323	0.5	0.99546409			1	0.98220376	1	0.999979863			0.1	0.169028219
1	1	0.2	0.07711527	1	1	0.5	0.525416203	0.2	0.153859296	0.2	0.282016828	1	1	0.5	0.461676456	1	1	1	0.338491809	0.5	0.163748113	1	0.095193258	0.05	0.166224979	0.5	0.163560436	1	0.130766814	0.2	0.212103655	1	0.112943266	1	0.250412573	1	0.988729323	0.5	0.99546409			1	0.98220376	1	0.999979863			0.1	0.269044208
0.1	0.131089647	1	1	0.9	1	1	0.525416203	1	1	0.5	1	1	1	0.05	0.095073002	0.15	0.262036389	0.2	0.338491809	0.05	0.163748113	1	0.095193258	1	0.956047602	0.05	0.163560436	0.5	0.130766814	0.1	0.212103655	0.15	0.112943266	1	0.250412573	0.5	0.214090286	0.2	0.214531871			1	0.98220376	0.15	0.138381691			1	0.993461017
1	1	0.5	0.336887148	0.15	0.130708926	0.2	0.525416203	0.5	0.699999652	1	1	1	1	0.2	0.095073002	1	1	1	0.338491809	0.2	0.163748113	1	0.095193258	1	0.166224979	0.2	0.163560436	1	0.130766814	0.1	0.212103655	0.5	0.112943266	1	0.250412573	0.5	0.484665173	0.2	0.214531871			0.5	0.322808148	1	0.999979863			0.1	0.09398273
1	1	0.5	0.209872286	0.5	1	1	1	0.5	0.502649155	1	1	1	1	0.2	0.183384472	0.5	0.262036389	1	0.338491809	0.2	0.163748113	0.9	0.095193258	0.5	0.194781571	0.2	0.163560436	0.9	0.130766814	0.5	0.212103655	1	0.112943266	1	0.250412573	0.1	0.214090286	1	0.99546409			0.05	0.066613763	0.5	0.999979863			0.05	0.09398273
0.1	0.131089647	0.5	0.209872286	0.1	0.130708926	1	1	0.5	0.502649155	0.35	0.282016828	0.1	0.131225567	0.2	0.095073002	1	0.601701943	1	0.338491809	0.2	0.163748113	0.2	0.095193258	0.05	0.194781571	0.2	0.163560436	0.2	0.130766814	0.1	0.212103655	0.15	0.112943266	1	0.250412573	1	0.988729323	1	0.99546409			0.2	0.138290736	0.1	0.138381691			1	0.993461017
1	1	1	1	0.5	0.533312402	1	1	1	0.853013866	0.2	0.518626241	0.1	0.131225567	1	0.461676456	1	1	0.1	0.338491809	1	0.163748113	0.5	0.095193258	1	0.194781571	1	0.163560436	0.15	0.130766814	0.5	0.212103655	1	0.112943266	1	0.250412573	0.2	0.214090286	1	0.99546409			1	0.714617535	0.1	0.138381691			1	0.993461017
1	1	1	1	0.5	0.280957113	0.1	0.525416203	1	1	0.98	1	0.1	0.131225567	1	0.780239525	0.2	0.114712728	1	0.338491809	1	0.163748113	0.5	0.095193258	0.5	0.194781571	1	0.163560436	1	0.130766814	0.5	0.212103655	1	0.112943266	1	0.250412573	0.1	0.214090286	0.5	0.59286271			0.5	0.454575516	0.5	0.999979863			0.1	0.216860985
0.5	0.385679909	0.1	0.07711527	1	1	1	1	0.1	0.153859296	0.2	0.163595835	1	0.823552598	1	1	1	1	1	0.338491809	1	0.163748113	0.15	0.095193258	0.15	0.194781571	1	0.163560436	0.5	0.130766814	0.5	0.212103655	0.1	0.112943266	0.5	0.250412573	0.5	0.214090286	1	0.99546409			0.15	0.138290736	1	0.999979863			1	0.993461017
0.5	0.385679909	1	0.490388723	0.15	0.130708926	1	0.525416203	1	1	0.5	0.518626241	0.1	0.131225567	0.2	0.095073002	0.5	0.262036389	0.5	0.338491809	0.2	0.163748113	1	0.095193258	0.1	0.194781571	0.2	0.163560436	0.2	0.130766814	1	0.948660395	1	0.112943266	1	0.250412573	0.2	0.214090286	1	0.99546409			0.15	0.138290736	0.1	0.138381691			1	0.735119636
0.1	0.131089647	0.2	0.209872286	1	1	0.5	0.525416203	0.2	0.153859296	0.5	0.518626241	0.5	0.417881094	0.5	0.461676456	0.1	0.114712728	0.2	0.338491809	0.5	0.163748113	0.15	0.095193258	1	0.194781571	0.5	0.163560436	0.15	0.130766814	0.05	0.212103655	0.2	0.112943266	0.15	0.250412573	1	0.988729323	1	0.99546409			1	0.932459507	0.1	0.138381691			1	0.74475849
1	1	1	0.490388723	0.1	0.280957113	0.2	0.525416203	1	0.502649155	0.15	0.163595835	1	0.823552598	0.1	0.095073002	1	1	0.1	0.338491809	0.1	0.163748113	1	0.095193258	1	0.194781571	0.1	0.163560436	1	0.130766814	0.2	0.212103655	0.5	0.112943266	1	0.250412573	0.1	0.214090286	0.15	0.214531871			0.1	0.066613763	0.1	0.138381691			0.5	0.592769668
0.2	0.131089647	0.5	0.209872286	0.2	0.280957113	0.1	0.525416203	0.5	0.502649155	1	1	0.15	0.131225567	0.2	0.183384472	1	0.601701943	0.5	0.338491809	0.2	0.163748113	0.1	0.095193258	0.2	0.194781571	0.2	0.163560436	1	0.130766814	0.5	0.212103655	1	0.112943266	1	0.250412573	0.15	0.214090286	0.5	0.450314611			1	0.932459507	0.2	0.509848441			0.5	0.339385415
0.5	0.385679909	1	0.490388723	1	1	0.5	0.212218971	1	1	0.5	0.518626241	0.15	0.131225567	0.1	0.095073002	0.5	0.262036389	0.5	0.338491809	0.1	0.163748113	0.9	0.095193258	1	0.194781571	0.1	0.163560436	1	0.130766814	0.1	0.212103655	0.5	0.112943266	1	0.250412573	1	0.988729323	1	0.518268226			0.2	0.138290736	0.15	0.138381691			0.5	0.39871207
0.2	0.385679909	1	0.490388723	1	1	0.5	0.525416203	1	1	0.15	0.163595835	1	0.823552598	0.85	1	0.5	0.262036389	1	0.338491809	0.85	0.163748113	0.5	0.095193258	0.15	0.194781571	0.85	0.163560436	1	0.130766814	0.05	0.212103655	0.1	0.112943266	1	0.250412573	0.9	0.988729323	0.5	0.552593798			0.2	0.138290736	0.1	0.138381691			0.2	0.398730978
1	1	0.5	0.209872286	1	0.533312402	1	0.525416203	0.5	0.502649155	1	1	1	1	0.1	0.095073002	0.5	0.262036389	0.5	0.338491809	0.1	0.163748113	0.1	0.095193258	1	0.194781571	0.1	0.163560436	1	0.130766814	0.1	0.212103655	1	0.112943266	1	0.250412573	1	0.988729323	0.5	0.644701976			0.1	0.138290736	0.15	0.138381691			0.1	0.09398273
0.15	0.131089647	1	0.844511207	0.98	0.533312402	0.5	0.525416203	1	0.853013866	1	1	0.5	0.417881094	0.5	0.461676456	0.2	0.114712728	0.05	0.338491809	0.5	0.163748113	0.5	0.095193258	0.1	0.194781571	0.5	0.163560436	0.5	0.130766814	0.5	0.212103655	1	0.112943266	1	0.250412573	0.5	0.214090286	0.1	0.214531871			1	0.747447582	1	0.999979863			0.5	0.331291355
1	1	1	0.336887148	1	1	0.05	0.212218971	1	0.502649155	0.2	0.282016828	1	1	0.1	0.095073002	0.5	0.262036389	0.5	0.338491809	0.1	0.163748113	0.2	0.095193258	0.15	0.194781571	0.1	0.163560436	1	0.130766814	0.1	0.212103655	1	0.112943266	1	0.250412573	0.5	0.537662342	1	0.624171912			0.15	0.138290736	1	0.999979863			0.1	0.540545201
0.9	1	0.5	0.336887148	0.1	0.280957113	0.5	0.212218971	0.5	0.502649155	0.15	0.282016828	1	1	1	1	1	1	0.1	0.338491809	1	0.163748113	0.1	0.095193258	0.5	0.194781571	1	0.163560436	1	0.130766814	0.15	0.212103655	0.1	0.112943266	1	0.250412573	0.15	0.214090286	0.1	0.214531871			1	0.932459507	0.5	0.999979863			0.1	0.216860985
1	1	0.15	0.07711527	1	0.533312402	0.1	0.212218971	0.15	0.153859296	0.1	0.518626241	0.1	0.131225567	0.2	0.183384472	0.1	0.114712728	0.1	0.338491809	0.2	0.163748113	1	0.095193258	0.1	0.194781571	0.2	0.163560436	0.1	0.130766814	0.5	0.212103655	0.2	0.112943266	0.99	0.250412573	0.1	0.214090286	0.5	0.214531871			0.1	0.138290736	0.15	0.138381691			0.5	0.221443446
0.5	0.385679909	1	0.490388723	0.1	0.130708926	0.1	0.212218971	1	0.853013866	0.5	0.518626241	0.1	0.131225567	0.1	0.183384472	0.1	0.114712728	1	0.338491809	0.1	0.163748113	0.5	0.095193258	0.5	0.194781571	0.1	0.163560436	0.9	0.130766814	0.15	0.212103655	1	0.112943266	1	0.250412573	0.4	0.214090286	1	0.99546409			0.1	0.138290736	1	0.999979863			0.1	0.09398273
0.5	0.385679909	1	1	1	0.533312402	1	1	1	1	1	1	0.1	0.131225567	0.1	0.095073002	1	0.601701943	0.5	0.165912544	0.1	0.163748113	0.8	0.095193258	0.2	0.194781571	0.1	0.163560436	0.2	0.130766814	0.1	0.212103655	1	0.112943266	1	0.250412573	0.1	0.214090286	0.15	0.214531871			0.2	0.138290736	1	0.999979863			0.5	0.392889431
0.1	0.385679909	1	1	0.5	0.130708926	0.5	0.606605733	1	1	0.15	0.282016828	1	1	0.5	1	1	1	0.2	0.165912544	0.5	0.163748113	1	0.095193258	0.1	0.194781571	0.5	0.163560436	0.2	0.130766814	1	0.948660395	0.1	0.112943266	0.5	0.250412573	1	0.988729323	0.5	0.214531871			0.5	0.454575516	0.15	0.138381691			0.5	0.39871207
0.4	1	1	0.490388723	0.5	0.533312402	1	0.606605733	1	0.502649155	0.5	0.282016828	1	1	0.2	0.183384472	1	1	1	0.988904346	0.2	0.163748113	1	0.095193258	0.5	0.194781571	0.2	0.163560436	0.1	0.130766814	1	0.976344452	0.2	0.112943266	1	0.250412573	0.5	0.554073861	1	0.99546409			0.1	0.138290736	0.5	0.587384734			0.5	0.646602834
0.1	0.131089647	0.2	0.209872286	0.5	0.533312402	0.1	0.606605733	0.2	0.502649155	0.1	0.282016828	1	1	0.5	0.461676456	0.2	0.114712728	0.5	0.165912544	0.5	0.163748113	0.2	0.095193258	0.2	0.194781571	0.5	0.163560436	0.05	0.130766814	0.2	0.287747972	1	0.112943266	1	0.250412573	1	0.724777594	0.15	0.214531871			0.5	0.454575516	0.1	0.138381691			1	0.588491553
1	0.385679909	0.5	0.209872286	0.9	1	1	1	0.5	0.502649155	0.5	0.518626241	1	0.823552598	1	1	1	1	0.15	0.165912544	1	0.163748113	0.5	0.095193258	0.2	0.194781571	1	0.163560436	1	0.130766814	1	0.287747972	1	0.112943266	1	0.250412573	1	0.988729323	1	0.99546409			0.2	0.138290736	1	0.999979863			0.2	0.329049564
0.5	0.385679909	1	0.209872286	1	1	1	0.606605733	1	0.502649155	0.2	0.518626241	0.2	0.417881094	0.2	0.183384472	1	1	0.1	0.165912544	0.2	0.163748113	0.15	0.095193258	1	0.194781571	0.2	0.163560436	1	0.130766814	0.1	0.287747972	0.5	0.112943266	1	0.250412573	0.1	0.214090286	0.5	0.58794643			0.1	0.066613763	0.1	0.138381691			0.5	0.462060403
1	0.385679909	1	0.209872286	1	1	0.2	0.203148192	1	0.502649155	1	0.518626241	0.1	0.131225567	0.2	0.183384472	1	1	0.15	0.165912544	0.2	0.163748113	0.1	0.095193258	1	0.194781571	0.2	0.163560436	0.5	0.130766814	1	0.287747972	0.1	0.112943266	1	0.250412573	0.2	0.214090286	0.15	0.214531871			0.5	0.634043166	1	0.138381691			0.1	0.283112438
1	1	0.1	0.336887148	0.1	0.533312402	1	1	0.1	0.502649155	1	1	0.5	0.417881094	0.1	0.183384472	0.2	0.262036389	1	0.165912544	0.1	0.163748113	0.2	0.095193258	1	0.194781571	0.1	0.163560436	0.2	0.130766814	1	0.287747972	1	0.112943266	1	0.250412573	0.1	0.214090286	0.1	0.214531871			0.2	0.273058908	0.19	0.588319055			0.05	0.09398273
0.1	0.131089647	1	0.490388723	0.19	0.280957113	0.15	0.606605733	1	0.502649155	0.8	0.518626241	0.15	0.131225567	1	1	1	1	0.1	0.165912544	1	0.163748113	1	0.095193258	0.1	0.194781571	1	0.163560436	0.48	0.130766814	0.1	0.287747972	0.15	0.112943266	1	0.250412573	0.2	0.214090286	0.5	0.214531871			0.2	0.138290736	0.1	0.138381691			0.5	0.39871207
0.2	0.131089647	0.1	0.07711527	0.2	0.280957113	0.5	0.606605733	0.1	0.153859296	0.5	0.282016828	0.1	0.131225567	1	1	1	1	1	0.988904346	1	0.163748113	0.2	0.095193258	1	0.194781571	1	0.163560436	0.9	0.130766814	1	0.287747972	0.1	0.112943266	0.5	0.250412573	0.1	0.214090286	1	0.99546409			1	0.932459507	1	0.999979863			0.1	0.09398273
0.2	0.385679909	0.2	0.07711527	0.85	1	0.1	0.203148192	0.2	0.153859296	1	1	1	1	1	1	0.5	0.262036389	0.2	0.165912544	1	0.163748113	1	0.095193258	1	0.194781571	1	0.163560436	1	0.130766814	1	0.287747972	1	0.112943266	1	0.250412573	0.1	0.214090286	0.2	0.214531871			1	0.932459507	0.99	0.613875107			0.15	0.216860985
0.1	0.131089647	1	0.844511207	0.1	0.130708926	0.5	0.203148192	1	0.853013866	0.1	0.282016828	0.2	0.131225567	0.1	0.095073002	0.15	0.262036389	0.2	0.165912544	0.1	0.163748113	0.15	0.095193258	0.1	0.194781571	0.1	0.163560436	0.2	0.130766814	0.5	0.287747972	0.5	0.112943266	1	0.250412573	1	0.988729323	0.5	0.99546409			1	0.932459507	1	0.999979863			0.2	0.304347449
0.1	0.385679909	0.5	0.336887148	1	1	0.2	0.203148192	0.5	0.699999652	1	1	1	1	0.5	0.461676456	0.2	0.114712728	0.1	0.165912544	0.5	0.163748113	0.05	0.095193258	0.5	0.194781571	0.5	0.163560436	0.5	0.130766814	0.5	0.287747972	0.5	0.112943266	0.15	0.250412573	0.1	0.214090286	0.5	0.620510923			0.1	0.066613763	0.15	0.138381691			0.5	0.312983373
1	1	0.5	0.336887148	0.2	0.130708926	0.2	1	0.5	0.502649155	1	1	0.5	0.417881094	0.5	0.461676456	1	1	0.1	0.165912544	0.5	0.163748113	1	0.095193258	1	0.194781571	0.5	0.163560436	1	0.130766814	0.1	0.287747972	1	0.112943266	1	0.250412573	0.05	0.214090286	0.5	0.214531871			1	0.586978317	1	0.999979863			0.1	0.09398273
0.05	0.131089647	1	0.490388723	1	1	0.2	0.203148192	1	1	0.1	0.282016828	1	0.823552598	1	1	1	1	1	0.165912544	1	0.163748113	1	0.095193258	1	0.194781571	1	0.163560436	1	0.130766814	1	0.287747972	0.2	0.112943266	1	0.250412573	1	0.988729323	0.5	0.56573223			1	0.932459507	0.15	0.138381691			1	0.993461017
1	1	1	1	1	1	1	0.606605733	1	1	0.5	0.282016828	0.1	0.131225567	1	1	0.2	0.114712728	0.15	0.165912544	1	0.163748113	0.5	0.095193258	0.2	0.194781571	1	0.163560436	0.2	0.130766814	0.2	0.287747972	0.1	0.112943266	1	0.250412573	1	0.988729323	1	0.99546409			0.1	0.138290736	0.1	0.138381691			1	0.986864683
1	1	0.5	0.336887148	1	1	1	1	0.5	0.699999652	0.1	0.163595835	1	1	0.1	0.183384472	1	1	1	0.988904346	0.1	0.163748113	1	0.095193258	1	0.194781571	0.1	0.163560436	0.2	0.130766814	0.5	0.287747972	0.1	0.112943266	0.2	0.250412573	0.1	0.214090286	0.5	0.214531871			0.5	0.138290736	1	0.999979863			0.5	0.44441021
1	1	0.5	0.336887148	0.9	1	1	1	0.5	0.502649155	0.9	0.518626241	0.5	0.417881094	1	1	0.5	0.114712728	0.15	0.165912544	1	0.163748113	1	0.095193258	0.15	0.194781571	1	0.163560436	0.2	0.130766814	0.2	0.287747972	0.5	0.112943266	1	0.250412573	1	0.988729323	1	0.99546409			0.5	0.454575516	0.5	0.999979863			0.1	0.131364078
1	0.385679909	0.5	0.490388723	0.9	1	0.1	0.203148192	0.5	0.699999652	0.05	0.282016828	0.2	0.131225567	0.15	0.461676456	1	1	0.1	0.165912544	0.15	0.163748113	1	0.095193258	0.1	0.194781571	0.15	0.163560436	1	0.130766814	1	0.287747972	1	0.112943266	1	0.250412573	1	0.988729323	1	0.99546409			0.1	0.138290736	0.1	0.138381691			0.5	0.44441021
1	1	0.5	0.209872286	0.5	0.533312402	1	0.606605733	0.5	0.502649155	1	1	0.5	0.823552598	1	1	1	1	0.1	0.165912544	1	0.163748113	1	0.095193258	0.15	0.194781571	1	0.163560436	0.1	0.130766814	0.1	0.287747972	0.1	0.112943266	1	0.948851432	1	0.728139957	0.5	0.563289249			1	0.932459507	0.15	0.138381691			0.5	0.566767803
0.5	0.385679909	0.48	0.209872286	1	1	1	0.606605733	0.48	0.502649155	0.9	1	0.1	0.131225567	0.1	0.461676456	0.15	0.114712728	0.2	0.165912544	0.1	0.163748113	0.1	0.095193258	0.15	0.194781571	0.1	0.163560436	1	0.130766814	0.15	0.287747972	0.1	0.112943266	0.5	0.250412573	0.5	0.622164348	0.99	0.99546409			1	0.764595381	0.5	0.138381691			0.1	0.131364078
0.5	0.385679909	0.1	0.209872286	1	1	0.5	1	0.1	0.502649155	0.15	0.282016828	1	1	0.1	0.461676456	0.2	0.114712728	0.15	0.165912544	0.1	0.163748113	0.2	0.095193258	0.1	0.194781571	0.1	0.163560436	1	0.130766814	1	0.287747972	1	0.112943266	1	0.250412573	0.5	0.473381095	1	0.99546409			0.2	0.138290736	1	0.999979863			1	0.986864683
0.5	0.385679909	1	1	1	1	0.5	0.606605733	1	1	1	1	0.15	0.131225567	1	1	1	0.601701943	0.5	0.165912544	1	0.163748113	0.2	0.095193258	0.2	0.194781571	1	0.163560436	1	0.130766814	0.9	0.976344452	0.1	0.112943266	1	0.250412573	0.5	0.511828378	0.5	0.46767903			1	0.932459507	1	0.999979863			1	0.986864683
0.2	0.385679909	0.1	0.07711527	0.1	0.130708926	1	1	0.1	0.153859296	1	0.708488335	1	1	0.05	0.095073002	0.2	0.114712728	0.1	0.165912544	0.05	0.163748113	1	0.095193258	1	0.194781571	0.05	0.163560436	0.5	0.130766814	1	0.287747972	1	0.112943266	1	0.250412573	0.2	0.214090286	0.2	0.214531871			0.15	0.138290736	0.15	0.999979863			1	0.986864683
0.5	0.385679909	0.5	0.336887148	0.1	0.130708926	1	0.606605733	0.5	0.699999652	1	1	1	1	1	1	1	0.601701943	0.5	0.165912544	1	0.163748113	0.5	0.095193258	0.1	0.194781571	1	0.163560436	0.1	0.130766814	0.5	0.287747972	0.15	0.112943266	0.5	0.250412573	0.1	0.214090286	1	0.99546409			0.1	0.138290736	0.1	0.138381691			1	0.986864683
0.1	0.385679909	0.1	0.07711527	0.99	1	0.2	0.203148192	0.1	0.153859296	0.2	0.282016828	0.15	0.131225567	1	1	0.2	0.114712728	0.2	0.165912544	1	0.163748113	0.1	0.095193258	0.2	0.194781571	1	0.163560436	0.9	0.130766814	0.5	0.287747972	1	0.112943266	1	0.250412573	0.5	0.214090286	0.5	0.498160162			0.15	0.138290736	1	0.999979863			1	0.986864683
0.5	0.385679909	1	1	1	1	0.1	0.203148192	1	1	0.48	0.282016828	1	1	0.2	0.183384472	0.2	0.262036389	0.1	0.165912544	0.2	0.163748113	0.1	0.095193258	0.05	0.194781571	0.2	0.163560436	0.02	0.130766814	0.1	0.287747972	1	0.112943266	0.2	0.250412573	0.1	0.214090286	0.99	0.99546409			0.15	0.138290736	0.15	0.138381691			0.1	0.131364078
0.5	0.385679909	1	0.490388723	1	1	0.15	0.203148192	1	1	0.1	0.163595835	0.1	0.131225567	1	1	0.5	0.262036389	0.5	0.165912544	1	0.163748113	0.5	0.095193258	1	0.194781571	1	0.163560436	0.5	0.130766814	0.4	0.287747972	0.5	0.112943266	1	0.250412573	0.1	0.214090286	1	0.99546409			0.1	0.066613763	0.1	0.138381691			0.1	0.131364078
0.5	1	0.15	0.07711527	1	1	0.2	0.203148192	0.15	0.153859296	0.5	1	0.1	0.131225567	0.1	0.183384472	1	1	0.2	0.165912544	0.1	0.163748113	0.5	0.095193258	0.5	0.194781571	0.1	0.163560436	0.5	0.130766814	0.1	0.287747972	0.1	0.112943266	0.5	0.250412573	0.5	0.214090286	0.5	0.99546409			0.2	0.237097025	0.5	0.999979863			0.1	0.131364078
1	0.385679909	1	0.490388723	1	1	0.2	0.203148192	1	1	1	1	1	1	0.5	0.461676456	1	0.601701943	0.2	0.165912544	0.5	0.163748113	0.1	0.095193258	1	0.52	0.5	0.163560436	0.1	0.130766814	1	0.287747972	1	0.112943266	0.2	0.250412573	0.1	0.214090286	1	0.99546409			1	0.595403146	0.5	0.138381691			1	0.986864683
0.2	0.385679909	0.15	0.07711527	1	1	1	1	0.15	0.153859296	1	0.708488335	0.2	0.131225567	1	1	0.5	0.262036389	1	0.988904346	1	0.163748113	0.1	0.095193258	1	0.194781571	1	0.163560436	0.5	0.130766814	0.5	0.287747972	1	0.112943266	1	0.250412573	0.5	0.214090286	0.95	0.99546409			0.1	0.138290736	1	0.999979863			0.1	0.131364078
0.5	0.385679909	1	1	0.99	1	1	0.606605733	1	0.699999652	1	1	0.5	0.417881094	0.5	0.461676456	1	1	1	0.988904346	0.5	0.163748113	0.2	0.095193258	0.2	0.194781571	0.5	0.163560436	0.9	0.130766814	1	0.287747972	0.2	0.112943266	1	0.250412573	0.5	0.488753096	0.5	0.537011753			0.1	0.138290736	0.5	0.999979863			0.5	0.44441021
0.05	0.131089647	1	1	0.5	1	1	0.606605733	1	1	0.5	1	1	0.417881094	0.1	0.095073002	1	1	1	0.988904346	0.1	0.163748113	0.9	0.095193258	0.1	0.194781571	0.1	0.163560436	1	0.130766814	1	0.287747972	0.2	0.112943266	0.5	0.250412573	0.5	0.584644945	1	0.99546409			0.2	0.138290736	0.2	0.138381691			1	0.986864683
0.5	0.385679909	1	0.490388723	1	1	1	1	1	1	1	1	0.2	0.131225567	0.1	0.183384472	1	1	0.1	0.165912544	0.1	0.163748113	0.2	0.095193258	1	0.194781571	0.1	0.163560436	0.98	0.130766814	0.1	0.287747972	1	0.112943266	1	0.948851432	1	0.698181123	1	0.99546409			0.05	0.066613763	0.2	0.138381691			0.15	0.131364078
0.1	0.131089647	0.5	0.336887148	1	1	1	0.606605733	0.5	0.502649155	1	0.518626241	0.1	0.131225567	1	1	1	1	1	0.165912544	1	0.163748113	0.5	0.095193258	1	0.194781571	1	0.163560436	0.1	0.130766814	0.2	0.287747972	0.5	0.112943266	1	0.250412573	0.2	0.214090286	0.9	0.99546409			1	0.932459507	0.05	0.138381691			0.15	0.131364078
0.2	0.385679909	1	0.490388723	1	1	0.1	0.203148192	1	0.502649155	0.98	0.708488335	1	1	0.15	0.095073002	1	1	1	0.988904346	0.15	0.163748113	1	0.095193258	1	0.194781571	0.15	0.163560436	1	0.130766814	0.2	0.287747972	0.1	0.112943266	1	0.250412573	0.5	0.526946	1	0.99546409			0.5	0.430120912	0.2	0.138381691			1	0.986864683
0.5	0.385679909	1	0.336887148	0.95	1	1	1	1	0.502649155	1	1	0.1	0.131225567	1	0.461676456	1	1	0.1	0.165912544	1	0.163748113	0.1	0.095193258	0.1	0.194781571	1	0.163560436	1	0.130766814	0.1	0.287747972	0.2	0.112943266	1	0.250412573	0.1	0.214090286	0.15	0.493675173			1	0.728430278	1	0.999979863			1	0.986864683
0.1	0.131089647	0.5	0.336887148	1	1	1	1	0.5	0.502649155	0.3	0.163595835	1	1	0.15	0.095073002	1	0.601701943	0.5	0.165912544	0.15	0.163748113	1	0.095193258	0.1	0.194781571	0.15	0.163560436	1	0.130766814	0.1	0.287747972	0.5	0.112943266	0.5	0.250412573	0.05	0.214090286	0.5	0.568209085			1	0.932459507	0.2	0.138381691			0.5	0.44441021
1	1	0.15	0.07711527	1	0.533312402	0.5	1	0.15	0.153859296	0.2	0.282016828	1	0.823552598	1	1	1	1	0.5	0.165912544	1	0.163748113	0.1	0.095193258	1	0.194781571	1	0.163560436	0.5	0.130766814	1	0.287747972	0.1	0.112943266	1	0.250412573	0.5	0.214090286	0.1	0.214531871			0.2	0.138290736	0.49	0.138381691			1	0.986864683
1	1	0.5	0.336887148	1	1	1	0.606605733	0.5	1	1	1	1	1	0.1	0.183384472	1	0.601701943	0.1	0.165912544	0.1	0.163748113	0.5	0.095193258	1	0.194781571	0.1	0.163560436	0.2	0.130766814	0.1	0.287747972	0.5	0.112943266	0.1	0.250412573	0.1	0.214090286	0.1	0.214531871			0.1	0.066613763	0.2	0.138381691			1	0.986864683
0.2	0.363357606	0.5	0.209872286	0.85	1	0.1	0.203148192	0.5	0.502649155	1	1	0.2	0.232090892	0.15	0.183384472	0.15	0.114712728	1	0.988904346	0.15	0.163748113	0.85	0.095193258	0.5	0.194781571	0.15	0.163560436	0.9	0.130766814	0.05	0.287747972	1	0.112943266	0.15	0.250412573	0.15	0.214090286	0.1	0.214531871			0.1	0.138290736	1	0.999979863			0.1	0.131364078
1	1	0.2	0.209872286	0.1	0.130708926	0.15	0.203148192	0.2	0.502649155	0.5	0.518626241	1	1	0.75	1	1	1	1	0.165912544	0.75	0.163748113	0.1	0.095193258	1	0.194781571	0.75	0.163560436	0.5	0.130766814	1	0.287747972	1	0.112943266	1	0.250412573	0.5	0.214090286	1	0.99546409			1	0.932459507	1	0.999979863			0.1	0.131364078
0.1	0.118978406	1	0.490388723	0.2	0.280957113	0.1	0.203148192	1	0.502649155	0.5	1	0.1	0.091158616	0.5	0.461676456	1	1	0.2	0.165912544	0.5	0.163748113	0.2	0.095193258	0.1	0.194781571	0.5	0.163560436	0.5	0.130766814	1	0.287747972	0.1	0.112943266	1	0.250412573	0.1	0.214090286	0.2	0.214531871			1	0.932459507	1	0.999979863			0.1	0.131364078
1	1	1	0.490388723	0.2	0.280957113	1	1	1	1	1	1	1	1	0.2	0.183384472	0.5	0.114712728	1	0.988904346	0.2	0.163748113	0.15	0.095193258	0.2	0.194781571	0.2	0.163560436	0.8	0.130766814	0.1	0.287747972	0.05	0.112943266	1	0.250412573	1	0.988729323	1	0.99546409			0.2	0.138290736	0.1	0.138381691			1	0.986864683
1	1	1	1	0.2	0.130708926	0.9	0.606605733	1	1	1	1	1	1	0.1	0.095073002	1	1	0.15	0.165912544	0.1	0.163748113	0.1	0.095193258	0.15	0.194781571	0.1	0.163560436	0.5	0.130766814	1	0.287747972	1	0.112943266	0.2	0.250412573	0.5	0.134619307	1	0.99546409			0.15	0.066613763	0.19	0.138381691			1	0.986864683
0.1	0.363357606	0.2	0.209872286	1	0.533312402	0.5	0.128467617	0.2	0.502649155	0.9	0.518626241	0.15	0.232090892	0.2	0.183384472	0.5	0.262036389	0.1	0.165912544	0.2	0.163748113	1	0.095193258	0.1	0.194781571	0.2	0.163560436	0.5	0.130766814	1	0.287747972	1	0.112943266	1	0.250412573	0.05	0.134619307	1	0.99546409			1	0.932459507	0.1	0.138381691			1	0.986864683
1	1	1	0.490388723	0.35	0.533312402	0.05	0.128467617	1	1	0.9	1	1	1	0.5	0.461676456	0.5	1	0.15	0.165912544	0.5	0.163748113	1	0.095193258	1	0.194781571	0.5	0.163560436	1	0.130766814	1	0.287747972	0.05	0.112943266	0.5	0.250412573	1	0.978388886	0.1	0.214531871			0.1	0.138290736	0.5	0.618964407			1	0.70645144
1	1	1	1	1	1	0.2	0.128467617	1	1	1	1	1	1	0.2	0.183384472	0.5	0.114712728	0.15	0.165912544	0.2	0.163748113	0.1	0.095193258	0.9	0.194781571	0.2	0.163560436	1	0.130766814	0.5	0.287747972	0.5	0.112943266	1	0.250412573	0.5	0.312651852	0.2	0.214531871			0.1	0.138290736	1	0.999979863			0.2	0.302176596
0.5	0.363357606	1	1	0.1	0.130708926	1	0.916501354	1	1	0.19	0.282016828	0.5	0.471717156	0.02	0.095073002	1	0.601701943	0.1	0.165912544	0.02	0.163748113	1	0.095193258	0.5	0.194781571	0.02	0.163560436	0.5	0.130766814	0.5	0.287747972	1	0.112943266	1	0.250412573	0.15	0.134619307	0.15	0.214531871			1	0.932459507	0.1	0.138381691			0.1	0.131364078
0.5	0.363357606	0.5	0.209872286	1	1	0.5	0.434674611	0.5	0.153859296	0.2	0.282016828	0.5	0.471717156	0.5	0.461676456	0.5	0.262036389	0.1	0.165912544	0.5	0.163748113	1	0.095193258	0.2	0.194781571	0.5	0.163560436	0.1	0.130766814	0.5	0.287747972	1	0.112943266	0.2	0.250412573	0.1	0.317323502	0.95	0.99546409			1	0.932459507	0.2	0.138381691			0.5	0.398607491
0.1	0.118978406	1	0.490388723	0.5	0.533312402	0.15	0.128467617	1	0.699999652	0.5	0.518626241	0.1	0.091158616	0.1	0.183384472	0.2	0.114712728	0.2	0.165912544	0.1	0.163748113	0.1	0.095193258	0.2	0.194781571	0.1	0.163560436	1	0.130766814	0.2	0.287747972	0.5	0.112943266	1	0.250412573	1	0.762757503	1	0.99546409			0.5	0.454575516	0.1	0.138381691			0.15	0.131364078
1	1	1	0.490388723	0.5	0.533312402	0.15	0.128467617	1	0.699999652	0.1	0.518626241	1	1	0.15	0.095073002	0.15	0.114712728	1	0.165912544	0.15	0.163748113	0.2	0.095193258	0.1	0.194781571	0.15	0.163560436	1	0.130766814	0.1	0.287747972	1	0.112943266	1	0.250412573	1	0.978388886	0.5	0.4095429			1	0.659260874	0.5	0.999979863			0.1	0.131364078
0.2	0.118978406	1	1	0.9	1	1	0.916501354	1	1	0.2	0.282016828	0.2	0.232090892	1	1	0.2	0.114712728	0.1	0.165912544	1	0.163748113	1	0.095193258	1	0.674694331	1	0.163560436	1	0.130766814	0.5	0.287747972	1	0.112943266	1	0.250412573	0.2	0.134619307	1	0.99546409			0.1	0.138290736	1	0.138381691			1	0.986864683
0.2	0.363357606	0.1	0.209872286	1	1	0.1	0.128467617	0.1	0.153859296	0.1	0.282016828	0.1	0.091158616	0.5	0.461676456	0.15	0.114712728	0.1	0.165912544	0.5	0.163748113	1	0.095193258	0.5	0.245440322	0.5	0.163560436	0.2	0.130766814	0.1	0.287747972	0.5	0.112943266	0.2	0.250412573	1	0.608572296	0.2	0.214531871			0.2	0.138290736	0.8	0.999979863			0.2	0.131364078
1	1	0.5	0.209872286	0.5	0.533312402	1	0.916501354	0.5	0.502649155	0.1	0.282016828	0.5	0.232090892	0.1	0.095073002	1	1	0.2	0.165912544	0.1	0.163748113	1	0.095193258	0.5	0.245440322	0.1	0.163560436	0.2	0.130766814	0.1	0.287747972	0.15	0.112943266	1	0.250412573	0.15	0.312651852	0.5	0.63497972			0.15	0.138290736	0.49	0.999979863			1	0.986864683
1	1	0.5	0.209872286	1	1	0.2	0.128467617	0.5	0.502649155	0.9	1	0.2	0.232090892	0.5	0.183384472	0.1	0.114712728	0.05	0.165912544	0.5	0.163748113	0.1	0.095193258	1	0.674694331	0.5	0.163560436	0.1	0.130766814	0.5	0.287747972	0.05	0.112943266	0.5	0.250412573	1	0.978388886	0.5	0.99546409			0.05	0.066613763	1	0.430229115			0.5	0.394881832
0.9	1	0.5	0.209872286	1	1	0.2	0.128467617	0.5	0.502649155	1	1	1	1	1	0.461676456	0.2	0.114712728	1	0.988904346	1	0.163748113	1	0.095193258	1	0.674694331	1	0.163560436	0.15	0.130766814	0.1	0.287747972	0.1	0.112943266	0.5	0.250412573	0.1	0.134619307	1	0.99546409			0.15	0.454575516	0.15	0.138381691			1	0.701557678
1	1	0.15	0.07711527	0.5	0.533312402	0.1	0.128467617	0.15	0.153859296	1	0.518626241	0.1	0.091158616	1	1	0.5	0.262036389	0.5	0.165912544	1	0.163748113	0.5	0.095193258	1	0.674694331	1	0.163560436	1	0.130766814	0.5	0.287747972	1	0.112943266	1	0.250412573	0.15	0.134619307	0.15	0.599775218			0.5	0.404218956	0.2	0.138381691			0.1	0.131364078
0.5	0.363357606	1	0.490388723	0.15	0.130708926	1	0.916501354	1	0.699999652	1	1	0.15	0.232090892	0.1	0.095073002	1	1	1	0.988904346	0.1	0.163748113	0.5	0.095193258	1	0.674694331	0.1	0.163560436	0.15	0.130766814	0.5	0.287747972	1	0.112943266	1	0.250412573	0.5	0.478487068	1	0.626423056			0.1	0.138290736	0.9	0.999979863			1	0.986864683
0.5	0.363357606	1	1	1	1	0.15	0.128467617	1	1	1	1	1	1	0.1	0.183384472	1	1	1	0.988904346	0.1	0.163748113	0.2	0.095193258	1	0.674694331	0.1	0.163560436	0.5	0.130766814	0.5	0.287747972	0.05	0.112943266	1	0.250412573	0.1	0.134619307	0.95	0.99546409			1	0.724282016	0.2	0.543621742			0.5	0.349314387
0.1	0.363357606	1	0.490388723	1	1	1	0.916501354	1	0.502649155	0.5	0.282016828	0.9	1	0.5	1	0.2	0.114712728	0.15	0.165912544	0.5	0.163748113	0.5	0.095193258	1	0.674694331	0.5	0.163560436	1	0.130766814	1	0.287747972	1	0.112943266	1	0.250412573	0.5	0.478487068	1	0.99546409			0.9	0.766533338	0.2	0.138381691			0.2	0.131364078
0.4	0.363357606	1	1	0.5	0.533312402	0.1	0.128467617	1	1	0.8	1	1	1	0.1	0.183384472	1	1	0.2	0.165912544	0.1	0.163748113	0.19	0.095193258	0.1	0.245440322	0.1	0.163560436	0.1	0.130766814	0.2	0.287747972	1	0.112943266	1	0.948851432	0.2	0.134619307	1	0.99546409			0.5	0.338443053	0.1	0.138381691			0.5	0.717259354
0.1	0.118978406	1	1	0.05	0.130708926	0.1	0.128467617	1	1	0.5	0.518626241	0.5	0.471717156	0.2	0.183384472	0.5	0.601701943	0.1	0.165912544	0.2	0.163748113	0.2	0.095193258	0.5	0.245440322	0.2	0.163560436	0.15	0.130766814	0.5	0.287747972	0.5	0.112943266	0.5	0.250412573	0.1	0.134619307	0.15	0.214531871			0.2	0.138290736	1	0.999979863			0.1	0.131364078
0.5	0.363357606	0.5	0.209872286	1	1	0.2	0.128467617	0.5	0.502649155	0.8	0.518626241	0.5	0.471717156	0.1	0.095073002	0.5	0.262036389	0.1	0.165912544	0.1	0.163748113	0.2	0.095193258	1	0.674694331	0.1	0.163560436	0.5	0.130766814	0.1	0.287747972	1	0.112943266	0.1	0.250412573	0.5	0.602175968	1	0.64480241			0.2	0.333751042	0.99	0.999979863			1	0.986864683
1	0.363357606	1	0.490388723	0.35	0.130708926	0.5	0.434674611	1	1	0.5	1	0.15	0.091158616	1	1	1	1	1	0.988904346	1	0.163748113	0.85	0.095193258	0.15	0.245440322	1	0.163560436	0.5	0.130766814	0.05	0.287747972	1	0.112943266	0.2	0.250412573	0.2	0.386108741	0.1	0.214531871			0.1	0.138290736	0.1	0.138381691			0.15	0.131364078
1	1	0.5	0.336887148	0.2	1	0.1	0.128467617	0.5	0.699999652	1	1	0.1	0.232090892	0.1	0.095073002	1	1	1	0.988904346	0.1	0.163748113	0.2	0.095193258	0.15	0.245440322	0.1	0.163560436	1	0.130766814	0.5	0.287747972	0.1	0.112943266	1	0.250412573	0.2	0.134619307	1	0.99546409			0.1	0.138290736	1	0.999979863			1	0.986864683
0.1	0.118978406	0.45	0.209872286	0.5	0.533312402	0.5	0.434674611	0.45	0.502649155	1	1	0.4	0.232090892	1	1	1	1	0.2	0.165912544	1	0.163748113	0.5	0.095193258	0.15	0.245440322	1	0.163560436	0.2	0.130766814	0.1	0.287747972	0.2	0.112943266	1	0.250412573	1	0.978388886	0.8	0.607201949			0.5	0.17970277	0.05	0.138381691			1	0.986864683
0.2	0.363357606	1	0.490388723	0.15	0.280957113	0.2	0.128467617	1	0.502649155	0.9	1	0.1	0.091158616	1	1	1	0.262036389	0.15	0.165912544	1	0.163748113	1	0.095193258	1	0.674694331	1	0.163560436	1	0.130766814	0.15	0.287747972	1	0.112943266	1	0.250412573	1	0.978388886	1	0.99546409			1	0.971518923	1	0.518034345			0.15	0.131364078
0.2	0.363357606	1	1	0.1	0.130708926	0.1	0.128467617	1	1	0.1	0.163595835	1	1	1	1	0.15	0.114712728	1	0.988904346	1	0.163748113	0.2	0.095193258	1	0.674694331	1	0.163560436	0.15	0.130766814	0.2	0.287747972	0.1	0.112943266	1	0.250412573	1	0.978388886	1	0.99546409			0.5	0.610317577	1	0.999979863			1	0.986864683
0.1	0.363357606	1	0.336887148	1	0.533312402	0.5	0.434674611	1	0.502649155	0.1	0.163595835	0.5	0.471717156	0.2	0.461676456	0.15	0.114712728	0.1	0.165912544	0.2	0.163748113	0.5	0.095193258	1	0.674694331	0.2	0.163560436	1	0.130766814	0.5	0.287747972	0.2	0.112943266	1	0.250412573	0.1	0.134619307	1	0.99546409			0.15	0.17970277	0.5	0.999979863			0.1	0.131364078
1	1	0.5	0.209872286	0.1	0.130708926	0.2	0.128467617	0.5	0.153859296	0.5	0.163595835	1	1	0.2	0.183384472	1	1	0.1	0.165912544	0.2	0.163748113	0.7	0.095193258	1	0.674694331	0.2	0.163560436	0.15	0.130766814	0.1	0.287747972	1	0.112943266	1	0.250412573	1	0.978388886	1	0.99546409			1	0.699376568	0.2	0.138381691			0.1	0.131364078
0.05	0.118978406	0.15	0.209872286	1	1	0.2	0.128467617	0.15	0.153859296	0.5	0.518626241	1	1	0.2	0.095073002	1	1	1	0.988904346	0.2	0.163748113	0.1	0.095193258	0.1	0.245440322	0.2	0.163560436	0.5	0.130766814	1	0.287747972	0.5	0.112943266	0.15	0.250412573	1	0.978388886	0.8	0.99546409			1	0.971518923	0.19	0.138381691			1	0.986864683
1	1	1	1	0.1	0.280957113	1	0.916501354	1	0.853013866	1	1	0.1	0.091158616	1	1	1	1	1	0.988904346	1	0.163748113	0.2	0.095193258	0.1	0.245440322	1	0.163560436	0.15	0.130766814	1	0.995271	0.5	0.112943266	1	0.250412573	0.1	0.134619307	1	0.99546409			0.2	0.17970277	0.1	0.138381691			0.2	0.131364078
1	1	1	0.490388723	0.75	1	1	0.916501354	1	0.502649155	0.5	0.282016828	0.2	0.232090892	0.15	0.183384472	1	1	0.15	0.165912544	0.15	0.163748113	0.2	0.095193258	0.1	0.245440322	0.15	0.163560436	1	0.130766814	1	0.403513503	1	0.112943266	1	0.250412573	0.5	0.478487068	0.2	0.214531871			1	0.971518923	0.15	0.138381691			0.5	0.44441021
0.1	0.118978406	1	1	1	1	1	0.916501354	1	1	1	1	0.1	0.232090892	0.1	0.095073002	1	1	0.5	0.165912544	0.1	0.163748113	0.5	0.095193258	1	0.674694331	0.1	0.163560436	0.2	0.130766814	1	0.403513503	1	0.112943266	0.5	0.250412573	1	0.978388886	0.1	0.214531871			0.15	0.17970277	0.5	0.999979863			1	0.534539323
1	1	1	1	0.2	0.533312402	0.1	0.128467617	1	1	0.5	0.518626241	0.1	0.091158616	1	1	0.1	0.114712728	1	0.988904346	1	0.163748113	1	0.095193258	1	0.674694331	1	0.163560436	1	0.130766814	1	0.403513503	0.5	0.112943266	1	0.250412573	1	0.712076073	0.95	0.99546409			0.5	0.456050879	0.5	0.603664272			0.2	0.131364078
1	0.363357606	1	0.490388723	1	1	1	0.434674611	1	1	0.2	0.518626241	0.2	0.232090892	1	1	1	1	0.1	0.165912544	1	0.94996715	0.1	0.095193258	1	0.245440322	1	0.951310481	0.5	0.130766814	1	0.403513503	0.5	0.112943266	0.49	0.250412573	0.2	0.134619307	1	0.585398104			0.1	0.17970277	0.49	0.534059499			0.1	0.131364078
1	0.685660043	0.1	0.093344865	0.9	1	1	0.916501354	0.5	0.478021319	0.9	1	0.1	0.091158616	1	0.461676456	1	1	0.2	0.165912544	1	0.163748113	0.15	0.095193258	1	0.674694331	1	0.163560436	1	0.130766814	1	0.403513503	0.5	0.112943266	1	0.250412573	1	0.978388886	0.5	0.99546409			0.5	0.456050879	1	0.999979863			1	0.986864683
0.5	0.363357606	0.5	0.524658179	0.5	0.533312402	0.1	0.128467617	1	1	0.5	0.518626241	0.1	0.232090892	0.5	0.461676456	1	1	0.15	0.165912544	0.5	0.163748113	0.2	0.095193258	0.1	0.245440322	0.5	0.163560436	0.2	0.130766814	0.5	0.403513503	0.5	0.112943266	1	0.250412573	0.15	0.134619307	0.15	0.214531871			0.2	0.17970277	1	0.999979863			0.1	0.273598298
0.5	0.363357606	0.5	0.524658179	0.15	0.533312402	0.5	0.128467617	0.5	0.80119987	1	1	1	1	0.1	0.183384472	1	1	0.05	0.165912544	0.1	0.163748113	0.2	0.095193258	0.5	0.245440322	0.1	0.163560436	0.5	0.130766814	0.5	0.403513503	0.48	0.112943266	1	0.250412573	0.1	0.134619307	0.5	0.214531871			0.2	0.625660611	0.05	0.138381691			1	0.986864683
0.5	0.363357606	1	1	0.15	0.280957113	0.5	0.434674611	0.8	0.80119987	1	1	0.1	0.232090892	0.9	1	1	1	0.15	0.165912544	0.9	0.163748113	0.15	0.095193258	1	0.674694331	0.9	0.163560436	1	0.130766814	1	0.403513503	0.1	0.112943266	1	0.250412573	0.15	0.134619307	1	0.99546409			0.2	0.35496721	0.8	0.691032313			1	0.986864683
0.2	0.363357606	0.1	0.093344865	0.3	0.280957113	0.1	0.128467617	0.1	0.247720883	1	1	0.05	0.091158616	0.5	0.461676456	0.5	0.262036389	0.5	0.165912544	0.5	0.163748113	0.2	0.095193258	0.2	0.245440322	0.5	0.163560436	1	0.130766814	0.2	0.403513503	1	0.112943266	0.15	0.250412573	0.15	0.134619307	1	0.99546409			1	0.971518923	1	0.999979863			1	0.992180383
0.5	0.363357606	0.1	0.093344865	0.1	0.130708926	1	0.916501354	0.5	0.478021319	1	1	1	1	0.2	0.183384472	0.5	0.601701943	0.1	0.165912544	0.2	0.163748113	1	0.095193258	1	0.674694331	0.2	0.163560436	0.15	0.130766814	1	0.403513503	0.1	0.112943266	1	0.250412573	0.1	0.134619307	0.99	0.99546409			1	0.971518923	0.99	0.999979863			0.2	0.992180383
0.1	0.363357606	0.15	0.228146273	1	1	1	0.916501354	0.1	0.478021319	0.19	0.163595835	1	1	0.5	0.461676456	1	1	1	0.988904346	0.5	0.163748113	1	0.095193258	1	0.674694331	0.5	0.163560436	1	0.130766814	1	0.403513503	0.1	0.112943266	0.15	0.250412573	0.2	0.134619307	0.1	0.139916701			1	0.971518923	0.5	0.999979863			1	0.992180383
0.5	0.363357606	0.15	0.228146273	1	1	0.2	0.128467617	0.15	0.247720883	1	0.518626241	0.1	0.091158616	0.99	1	0.15	0.114712728	0.9	0.165912544	0.99	0.163748113	1	0.095193258	1	0.674694331	0.99	0.163560436	0.2	0.130766814	0.9	0.995271	0.5	0.112943266	0.5	0.250412573	1	0.489977232	0.5	0.999999952			1	0.633311782	1	0.999979863			0.1	0.992180383
0.5	0.363357606	0.05	0.093344865	0.5	0.533312402	1	0.916501354	1	0.80119987	0.1	0.282016828	1	1	0.2	0.095073002	1	0.601701943	0.5	0.165912544	0.2	0.163748113	0.2	0.095193258	0.5	0.245440322	0.2	0.163560436	0.2	0.130766814	1	0.403513503	0.1	0.112943266	1	0.250412573	0.1	0.134619307	0.5	0.525561095			1	0.971518923	0.1	0.138381691			1	0.992180383
0.5	0.685660043	0.5	0.524658179	0.1	0.280957113	0.15	0.128467617	0.5	0.247720883	0.5	0.708488335	1	1	1	0.780239525	1	1	0.2	0.165912544	1	0.163748113	0.1	0.095193258	0.2	0.245440322	1	0.163560436	0.5	0.130766814	0.5	0.403513503	1	0.112943266	1	0.250412573	0.2	0.134619307	1	0.999999952			0.1	0.17970277	0.15	0.138381691			1	0.992180383
1	0.685660043	0.1	0.093344865	0.1	0.130708926	0.1	0.128467617	0.1	0.247720883	0.1	0.163595835	1	1	0.1	0.183384472	1	1	0.2	0.165912544	0.1	0.163748113	1	0.095193258	0.5	0.245440322	0.1	0.163560436	1	0.130766814	0.5	0.403513503	1	0.112943266	0.5	0.250412573	0.05	0.134619307	0.1	0.139916701			0.5	0.489248515	0.2	0.138381691			0.1	0.992180383
0.2	0.363357606	0.1	0.228146273	1	1	0.15	0.128467617	1	0.80119987	0.5	0.282016828	0.5	0.471717156	0.5	0.461676456	1	1	0.1	0.165912544	0.5	0.163748113	1	0.095193258	1	0.674694331	0.5	0.163560436	1	0.130766814	0.1	0.403513503	0.15	0.112943266	1	0.250412573	1	0.978388886	0.1	0.139916701			1	0.971518923	0.2	0.138381691			1	0.992180383
0.5	0.363357606	0.8	1	0.1	0.130708926	0.15	0.128467617	0.15	0.137094644	0.5	0.518626241	0.5	0.471717156	0.1	0.095073002	1	1	0.1	0.165912544	0.1	0.163748113	0.15	0.095193258	1	0.674694331	0.1	0.163560436	0.35	0.130766814	0.1	0.403513503	1	0.112943266	1	0.250412573	0.5	0.580988315	0.15	0.139916701			1	0.971518923	0.1	0.138381691			1	0.992180383
0.05	0.118978406	0.1	0.093344865	0.2	0.130708926	0.1	0.128467617	0.18	0.247720883	0.15	0.282016828	0.5	0.471717156	0.1	0.095073002	1	0.601701943	1	0.993907792	0.1	0.163748113	0.1	0.095193258	1	0.674694331	0.1	0.163560436	0.9	0.130766814	1	0.403513503	0.15	0.112943266	0.5	0.250412573	1	0.577579484	0.15	0.139916701			0.2	0.17970277	0.95	0.641469868			0.5	0.992180383
0.5	0.363357606	0.15	0.093344865	0.99	0.533312402	0.2	0.128467617	0.2	0.247720883	1	0.518626241	0.2	0.232090892	0.5	0.461676456	1	1	0.5	0.299604542	0.5	0.163748113	0.2	0.095193258	0.15	0.245440322	0.5	0.163560436	0.2	0.130766814	0.2	0.403513503	1	0.112943266	1	0.250412573	1	0.978388886	0.05	0.139916701			1	0.971518923	1	0.999979863			0.5	0.992180383
0.1	0.118978406	0.1	0.093344865	1	1	1	0.434674611	1	1	1	1	0.1	0.091158616	0.2	0.183384472	1	0.601701943	0.5	0.299604542	0.2	0.163748113	1	0.095193258	0.1	0.245440322	0.2	0.163560436	0.98	0.130766814	0.2	0.403513503	1	0.112943266	1	0.250412573	0.2	0.134619307	0.5	0.525561095			0.15	0.17970277	0.15	0.138381691			0.1	0.992180383
0.15	0.118978406	0.2	0.093344865	0.9	1	0.1	0.128467617	1	0.478021319	1	1	0.1	0.091158616	0.5	0.461676456	1	1	1	0.993907792	0.5	0.163748113	1	0.095193258	1	0.674694331	0.5	0.163560436	0.2	0.130766814	1	0.403513503	0.15	0.112943266	1	0.250412573	0.1	0.134619307	0.1	0.139916701			0.2	0.17970277	1	0.999979863			1	0.992180383
0.2	0.363357606	0.15	0.228146273	1	1	0.1	0.128467617	1	1	1	1	0.15	0.091158616	0.1	0.461676456	0.2	0.114712728	1	0.993907792	0.1	0.163748113	0.5	0.095193258	0.2	0.245440322	0.1	0.163560436	0.5	0.130766814	1	0.403513503	1	0.112943266	1	0.250412573	1	0.978388886	0.1	0.139916701			1	0.971518923	1	0.999979863			0.2	0.992180383
0.5	0.363357606	0.05	0.093344865	1	1	0.2	0.128467617	0.1	0.137094644	0.9	0.708488335	0.5	0.232090892	1	1	0.99	1	1	0.993907792	1	0.163748113	0.1	0.095193258	0.5	0.245440322	1	0.163560436	0.5	0.130766814	1	0.403513503	0.5	0.112943266	0.5	0.250412573	1	0.978388886	0.8	0.999999952			0.2	0.17970277	1	0.999979863			0.2	0.992180383
0.1	0.118978406	0.5	0.228146273	1	1	0.05	0.128467617	0.1	0.137094644	1	0.518626241	0.2	0.091158616	0.15	0.183384472	0.5	0.114712728	1	0.993907792	0.15	0.163748113	1	0.095193258	1	0.245440322	0.15	0.163560436	0.1	0.130766814	0.1	0.403513503	1	0.112943266	1	0.250412573	1	0.978388886	0.1	0.139916701			1	0.971518923	1	0.999979863			1	0.992180383
1	1	0.1	0.093344865	0.1	0.130708926	1	0.916501354	0.99	1	1	0.518626241	0.1	0.232090892	0.1	0.183384472	0.15	0.262036389	1	0.993907792	0.1	0.163748113	0.9	0.095193258	0.2	0.245440322	0.1	0.163560436	0.1	0.130766814	1	0.403513503	1	0.112943266	0.5	0.250412573	0.1	0.134619307	0.15	0.139916701			1	0.58685316	0.15	0.138381691			1	0.992180383
0.5	0.399379308	0.15	0.228146273	1	1	0.5	0.128467617	0.5	0.478021319	0.2	0.282016828	0.1	0.232090892	0.1	0.183384472	1	1	1	0.993907792	0.1	0.163748113	0.15	0.095193258	0.1	0.245440322	0.1	0.163560436	0.15	0.130766814	1	0.403513503	0.5	0.112943266	0.2	0.250412573	0.1	0.134619307	0.1	0.139916701			1	0.971518923	0.9	0.999979863			0.9	0.992180383
1	0.960064847	1	1	0.89	1	1	0.916501354	0.15	0.478021319	0.5	0.518626241	0.5	0.232090892	1	1	1	1	0.1	0.299604542	1	0.163748113	0.2	0.095193258	1	0.674694331	1	0.163560436	0.2	0.130766814	0.5	0.403513503	0.15	0.112943266	1	0.250412573	1	0.978388886	0.2	0.139916701			1	0.971518923	0.1	0.138381691			1	0.992180383
0.5	0.399379308	0.01	0.093344865	1	1	1	0.916501354	0.9	1	1	1	0.1	0.091158616	0.2	0.183384472	0.5	0.262036389	0.5	0.299604542	0.2	0.163748113	0.2	0.095193258	1	0.674694331	0.2	0.163560436	1	0.130766814	0.5	0.403513503	0.5	0.112943266	1	0.250412573	1	0.978388886	0.15	0.139916701			1	0.971518923	0.1	0.138381691			0.5	0.992180383
0.15	0.154656912	0.5	0.228146273	0.89	1	0.2	0.128467617	0.89	1	1	1	0.5	0.471717156	1	0.780239525	0.5	0.262036389	1	0.993907792	1	0.163748113	0.5	0.095193258	1	0.674694331	1	0.163560436	0.9	0.130766814	0.5	0.403513503	0.5	0.112943266	0.1	0.250412573	0.5	0.625626883	0.05	0.139916701			1	0.971518923	0.1	0.138381691			0.5	0.992180383
0.1	0.399379308	1	1	0.15	0.130708926	0.1	0.128467617	0.1	0.137094644	0.15	0.163595835	0.5	0.471717156	0.5	0.461676456	1	1	0.15	0.299604542	0.5	0.163748113	1	0.095193258	0.5	0.282997282	0.5	0.163560436	0.5	0.130766814	0.2	0.403513503	0.2	0.112943266	0.2	0.250412573	1	0.526937048	0.5	0.139916701			1	0.971518923	1	0.999979863			0.1	0.992180383
1	0.960064847	0.15	0.093344865	0.5	0.280957113	0.1	0.128467617	0.5	0.478021319	0.2	0.282016828	0.5	0.471717156	0.5	0.461676456	1	1	0.15	0.299604542	0.5	0.163748113	0.5	0.095193258	1	0.999999483	0.5	0.163560436	0.15	0.130766814	0.5	0.403513503	1	0.112943266	1	0.250412573	0.1	0.134619307	0.1	0.139916701			1	0.971518923	1	0.999979863			0.4	0.992180383
1	0.960064847	0.15	0.093344865	0.1	0.130708926	1	0.916501354	1	0.80119987	0.5	0.518626241	1	1	0.1	0.183384472	1	1	1	0.993907792	0.1	0.163748113	0.2	0.095193258	0.1	0.282997282	0.1	0.163560436	1	0.130766814	0.1	0.403513503	0.15	0.112943266	1	0.250412573	0.2	0.134619307	0.15	0.139916701			0.5	0.971518923	0.19	0.138381691			0.1	0.992180383
0.2	0.154656912	0.18	0.093344865	1	1	1	0.916501354	0.5	1	1	1	0.05	0.091158616	0.15	0.183384472	1	1	1	0.993907792	0.15	0.163748113	0.15	0.095193258	1	0.999999483	0.15	0.163560436	1	0.130766814	0.5	0.403513503	1	0.112943266	1	0.250412573	0.15	0.134619307	1	0.999999952			1	0.971518923	0.2	0.138381691			0.5	0.992180383
0.15	0.399379308	0.2	0.228146273	0.1	0.280957113	0.2	0.128467617	1	1	0.5	0.518626241	0.2	0.232090892	0.35	0.461676456	1	1	1	0.993907792	0.35	0.163748113	1	0.095193258	1	0.282997282	0.35	0.163560436	0.1	0.130766814	0.5	0.403513503	1	0.708281458	0.35	0.250412573	0.1	0.134619307	0.01	0.139916701			0.1	0.17970277	0.2	0.138381691			1	0.992180383
1	0.960064847	1	1	0.5	1	0.15	0.128467617	0.15	0.137094644	0.5	0.708488335	0.5	0.471717156	0.2	0.183384472	1	1	1	0.993907792	0.2	0.163748113	0.1	0.095193258	0.2	0.282997282	0.2	0.163560436	0.2	0.130766814	0.5	0.403513503	0.2	0.112943266	1	0.250412573	1	0.978388886	0.5	0.525561095			0.15	0.17970277	0.49	0.61646239			1	0.992180383
0.1	0.154656912	1	1	0.95	0.533312402	1	0.916501354	1	1	0.9	1	0.1	0.232090892	0.1	0.183384472	1	1	0.1	0.299604542	0.1	0.163748113	1	0.095193258	1	0.282997282	0.1	0.163560436	0.15	0.130766814	1	0.403513503	1	0.112943266	1	0.250412573	0.9	0.978388886	1	0.999999952			0.1	0.17970277	0.2	0.138381691			0.1	0.57716434
0.5	0.399379308	1	1	0.1	0.130708926	0.1	0.128467617	0.2	0.247720883	0.1	1	0.05	0.091158616	1	1	0.5	0.601701943	0.1	0.299604542	1	0.163748113	1	0.095193258	0.15	0.282997282	1	0.163560436	0.5	0.130766814	0.5	0.403513503	1	0.112943266	1	0.250412573	0.5	0.134619307	0.15	0.139916701			1	0.971518923	0.1	0.535806447			0.2	0.992180383
0.1	0.154656912	0.1	0.093344865	0.2	0.280957113	0.1	0.128467617	1	0.80119987	0.5	0.518626241	0.1	0.091158616	0.1	0.183384472	0.5	0.262036389	0.1	0.299604542	0.1	0.163748113	1	0.095193258	0.5	0.282997282	0.1	0.163560436	1	0.130766814	0.05	0.403513503	1	0.112943266	1	0.250412573	0.2	0.134619307	0.15	0.139916701			0.9	0.668429716	0.15	0.138381691			0.2	0.992180383
0.5	0.399379308	0.1	0.093344865	0.5	0.533312402	1	0.916501354	0.49	0.478021319	1	0.708488335	0.5	0.471717156	0.1	0.095073002	1	1	1	0.993907792	0.1	0.163748113	1	0.095193258	0.5	0.282997282	0.1	0.163560436	0.15	0.130766814	0.5	0.403513503	0.5	0.112943266	1	0.250412573	0.2	0.369322319	0.18	0.139916701			0.2	0.17970277	1	0.999979863			0.1	0.992180383
0.2	0.154656912	0.99	1	0.2	0.280957113	1	0.916501354	1	1	0.2	0.282016828	0.1	0.091158616	0.2	0.183384472	1	0.601701943	1	0.993907792	0.2	0.163748113	0.5	0.095193258	0.2	0.282997282	0.2	0.163560436	0.5	0.130766814	0.1	0.403513503	1	0.112943266	1	0.250412573	0.1	0.134619307	0.2	0.139916701			0.2	0.608958066	0.5	0.999979863			1	0.992180383
0.5	0.960064847	0.1	0.093344865	0.1	0.130708926	0.5	0.434674611	0.15	0.247720883	1	1	0.15	0.232090892	1	1	0.15	0.262036389	1	0.993907792	1	0.163748113	1	0.095193258	1	0.282997282	1	0.163560436	0.1	0.130766814	0.5	0.403513503	1	0.112943266	1	0.250412573	1	0.983316834	1	0.999999952			1	0.985437134	1	0.999979863			0.05	0.589744391
0.2	0.399379308	0.5	0.524658179	0.5	0.533312402	1	0.916501354	0.8	1	1	1	0.5	0.471717156	0.15	0.095073002	0.5	0.114712728	0.5	0.993907792	0.15	0.163748113	1	0.095193258	1	0.999999483	0.15	0.163560436	0.5	0.130766814	0.1	0.403513503	0.15	0.112943266	0.5	0.250412573	0.2	0.212353846	1	0.999999952			0.5	0.442955965	0.1	0.138381691			1	0.992180383
0.2	0.399379308	0.15	0.228146273	0.5	0.533312402	0.1	0.128467617	0.02	0.137094644	0.2	0.282016828	0.15	0.232090892	0.1	0.183384472	1	1	1	0.993907792	0.1	0.163748113	0.1	0.095193258	0.1	0.282997282	0.1	0.163560436	0.2	0.130766814	1	0.403513503	1	0.112943266	0.2	0.250412573	1	0.79386275	1	0.999999952			0.1	0.130599689	0.2	0.138381691			1	0.992180383
1	0.960064847	0.5	0.524658179	1	1	0.2	0.128467617	0.99	1	1	1	0.1	0.091158616	0.45	0.461676456	1	0.601701943	1	0.993907792	0.45	0.163748113	0.9	0.095193258	1	0.282997282	0.45	0.163560436	0.5	0.130766814	0.5	0.12549727	0.1	0.112943266	1	0.250412573	0.1	0.107492185	0.1	0.139916701			0.5	0.442955965	1	0.999979863			0.1	0.992180383
1	0.960064847	0.15	0.228146273	0.1	0.130708926	0.15	0.128467617	1	1	1	0.518626241	1	1	0.15	0.183384472	1	1	1	0.993907792	0.15	0.163748113	0.1	0.095193258	0.5	0.282997282	0.15	0.163560436	1	0.130766814	0.05	0.12549727	0.5	0.112943266	1	0.250412573	1	0.983316834	0.1	0.139916701			0.5	0.564555529	1	0.999979863			1	0.992180383
1	0.960064847	0.9	1	1	1	0.05	0.128467617	0.2	0.247720883	0.5	0.282016828	1	1	1	0.780239525	1	1	1	0.993907792	1	0.163748113	0.15	0.095193258	1	0.282997282	1	0.163560436	0.1	0.130766814	0.2	0.12549727	0.1	0.112943266	1	0.250412573	1	0.983316834	0.99	0.999999952			0.1	0.130599689	1	0.999979863			1	0.992180383
0.1	0.154656912	0.15	0.093344865	0.15	0.130708926	0.15	0.434674611	0.2	0.137094644	1	1	0.2	0.267963177	0.2	0.183384472	1	1	0.5	0.299604542	0.2	0.163748113	0.2	0.095193258	0.2	0.282997282	0.2	0.163560436	1	0.130766814	1	0.613417414	0.5	0.112943266	0.5	0.250412573	0.15	0.212353846	0.1	0.139916701			1	0.985437134	0.5	0.999979863			1	0.992180383
1	0.960064847	0.05	0.093344865	1	1	0.5	0.434674611	0.1	0.247720883	1	1	1	1	0.2	0.183384472	0.5	0.262036389	0.2	0.299604542	0.2	0.163748113	0.2	0.095193258	0.1	0.282997282	0.2	0.163560436	0.8	0.130766814	0.5	0.12549727	0.5	0.112943266	1	0.250412573	1	0.983316834	0.5	0.525561095			1	0.985437134	0.5	0.999979863			0.5	0.992180383
1	0.960064847	0.1	0.093344865	0.15	0.280957113	0.1	0.128467617	1	0.80119987	1	1	0.1	0.100509055	1	1	1	1	0.5	0.299604542	1	0.163748113	0.1	0.095193258	0.2	0.282997282	1	0.163560436	0.15	0.130766814	0.15	0.12549727	1	0.112943266	1	0.250412573	1	0.983316834	0.15	0.139916701			1	0.985437134	0.1	0.138381691			0.5	0.992180383
0.1	0.154656912	0.1	0.093344865	0.15	0.130708926	1	0.916501354	1	0.478021319	0.5	0.518626241	1	1	0.5	0.461676456	1	1	1	0.993907792	0.5	0.163748113	0.05	0.095193258	1	0.282997282	0.5	0.163560436	0.5	0.130766814	0.15	0.12549727	1	0.112943266	1	0.250412573	0.5	0.47448637	0.5	0.66618913			1	0.985437134	0.15	0.138381691			0.5	0.992180383
0.5	0.399379308	0.15	0.228146273	1	1	0.9	0.916501354	0.15	0.247720883	0.1	0.518626241	1	1	1	1	1	1	1	0.993907792	1	0.163748113	1	0.095193258	1	0.282997282	1	0.163560436	1	0.130766814	1	0.613417414	1	0.112943266	1	0.250412573	0.5	0.47448637	0.15	0.139916701			1	0.985437134	0.2	0.138381691			0.2	0.992180383
1	0.960064847	0.89	1	0.45	0.533312402	0.5	0.434674611	0.83	1	0.18	0.163595835	0.1	0.267963177	1	1	0.5	0.262036389	1	0.993907792	1	0.163748113	1	0.095193258	1	0.282997282	1	0.163560436	0.1	0.130766814	0.1	0.12549727	1	0.112943266	0.5	0.250412573	0.1	0.107492185	0.9	0.999999952			0.1	0.130599689	0.1	0.138381691			0.5	0.992180383
1	0.960064847	0.1	0.093344865	0.15	0.130708926	0.2	0.128467617	0.8	1	0.5	0.518626241	1	1	1	1	1	0.601701943	0.15	0.299604542	1	0.163748113	0.5	0.095193258	1	0.282997282	1	0.163560436	1	0.130766814	1	0.613417414	1	0.112943266	0.5	0.250412573	1	0.983316834	0.15	0.139916701			0.1	0.130599689	0.2	0.138381691			0.1	0.992180383
0.2	0.154656912	0.1	0.093344865	1	1	0.2	0.434674611	0.5	0.478021319	0.5	0.518626241	1	1	0.15	0.183384472	1	1	0.1	0.299604542	0.15	0.163748113	0.2	0.095193258	1	0.282997282	0.15	0.163560436	0.5	0.130766814	0.2	0.12549727	0.5	0.112943266	1	0.250412573	0.2	0.212353846	0.05	0.139916701			0.1	0.130599689	0.1	0.138381691			0.5	0.992180383
1	0.960064847	0.15	0.228146273	1	1	0.1	0.128467617	0.15	0.137094644	1	1	0.5	0.431128058	0.2	0.183384472	1	1	1	0.993907792	0.2	0.163748113	0.48	0.095193258	1	0.282997282	0.2	0.163560436	0.5	0.130766814	0.2	0.12549727	1	0.112943266	1	0.250412573	0.1	0.107492185	0.1	0.139916701			1	0.985437134	0.15	0.138381691			0.5	0.992180383
0.15	0.154656912	0.1	0.093344865	1	1	0.1	0.128467617	0.1	0.137094644	1	1	0.5	0.431128058	0.5	1	0.5	0.114712728	0.2	0.299604542	0.5	0.163748113	0.9	0.095193258	1	0.282997282	0.5	0.163560436	1	0.130766814	0.1	0.12549727	0.2	0.112943266	1	0.250412573	0.5	0.344956309	0.1	0.139916701			0.1	0.130599689	1	0.999979863			0.5	0.992180383
0.15	0.154656912	0.5	0.524658179	1	1	0.5	1	0.8	1	0.5	0.518626241	0.1	0.100509055	0.1	0.183384472	1	0.601701943	0.5	0.993907792	0.1	0.163748113	1	0.095193258	0.5	0.282997282	0.1	0.163560436	0.5	0.130766814	1	0.12549727	0.5	0.112943266	1	0.250412573	0.2	0.212353846	0.15	0.139916701			0.5	0.442955965	0.5	0.138381691			1	0.992180383
0.1	0.154656912	1	1	0.1	0.130708926	1	1	1	1	1	1	1	1	0.5	0.780239525	0.2	0.114712728	0.2	0.299604542	0.5	0.94996715	0.2	0.095193258	0.1	0.282997282	0.5	0.163560436	0.9	0.130766814	0.15	0.12549727	1	0.112943266	1	0.250412573	1	0.983316834	0.89	0.999999952			1	0.985437134	1	0.999979863			0.2	0.992180383
0.2	0.154656912	0.15	0.228146273	0.5	0.533312402	0.5	1	0.5	0.478021319	0.8	1	0.2	0.267963177	0.2	0.095073002	1	0.601701943	0.1	0.299604542	0.2	0.163748113	0.5	0.095193258	0.15	0.282997282	0.2	0.163560436	1	0.130766814	1	0.613417414	0.45	0.112943266	1	0.250412573	0.1	0.107492185	0.1	0.139916701			0.15	0.130599689	0.15	0.138381691			0.5	0.992180383
1	0.960064847	0.5	0.524658179	0.5	0.533312402	0.15	0.310753229	0.98	0.80119987	1	1	0.5	0.431128058	0.2	0.183384472	0.5	0.601701943	1	0.993907792	0.2	0.163748113	1	0.095193258	0.1	0.282997282	0.2	0.163560436	0.9	0.130766814	0.1	0.12549727	1	0.112943266	1	0.250412573	0.15	0.212353846	0.1	0.139916701			0.15	0.130599689	0.1	0.138381691			0.05	0.613430846
0.1	0.154656912	0.2	0.228146273	0.1	0.280957113	0.15	0.310753229	1	1	0.5	0.518626241	0.2	0.267963177	0.2	0.183384472	0.2	0.114712728	1	0.993907792	0.2	0.163748113	1	0.095193258	1	0.282997282	0.2	0.163560436	0.15	0.130766814	0.1	0.12549727	1	0.112943266	1	0.250412573	1	0.983316834	0.15	0.139916701			1	0.985437134	0.1	0.138381691			0.5	0.992180383
0.2	0.154656912	1	1	0.48	0.533312402	1	1	0.98	0.478021319	1	1	1	1	1	1	0.5	0.262036389	1	0.993907792	1	0.163748113	0.2	0.095193258	0.9	0.282997282	1	0.163560436	1	0.130766814	0.2	0.12549727	1	0.112943266	1	0.250412573	0.9	0.983316834	0.1	0.139916701			1	0.985437134	0.1	0.138381691			0.1	0.992180383
1	0.960064847	0.15	0.093344865	0.15	0.533312402	1	1	0.5	1	1	1	0.15	0.267963177	0.1	0.183384472	0.1	0.114712728	0.5	0.197068581	0.1	0.163748113	0.2	0.095193258	0.5	0.259045642	0.1	0.163560436	1	0.130766814	0.5	0.12549727	0.5	0.112943266	1	0.250412573	1	0.983316834	0.5	0.525561095			0.5	0.442955965	0.5	0.999979863			0.15	0.992180383
0.5	0.399379308	0.1	0.093344865	0.15	0.130708926	0.2	0.310753229	1	1	0.2	0.282016828	1	1	0.1	0.095073002	1	1	0.05	0.197068581	0.1	0.163748113	0.2	0.095193258	1	0.259045642	0.1	0.163560436	1	0.130766814	0.1	0.12549727	1	0.112943266	1	0.250412573	0.5	0.366838312	1	0.999999952			1	0.985437134	0.5	0.999979863			0.2	0.992180383
1	0.960064847	1	1	1	1	0.15	1	0.15	0.247720883	0.8	0.708488335	0.9	1	1	0.780239525	1	1	1	0.998887803	1	0.163748113	0.1	0.095193258	0.5	0.259045642	1	0.163560436	0.98	0.130766814	0.5	0.12549727	1	0.112943266	0.1	0.250412573	0.5	0.47448637	0.15	0.139916701			1	0.985437134	0.1	0.138381691			0.5	0.992180383
1	0.960064847	0.15	0.093344865	0.2	0.280957113	1	1	1	1	1	1	1	1	1	1	0.5	0.601701943	0.5	0.197068581	1	0.163748113	1	0.095193258	0.15	0.259045642	1	0.163560436	0.2	0.130766814	0.2	0.12549727	1	0.112943266	1	0.250412573	0.15	0.107492185	0.5	0.525561095			0.1	0.130599689	0.5	0.525761757			0.1	0.992180383
0.2	0.399379308	0.2	0.228146273	0.5	0.130708926	0.1	0.310753229	1	1	1	1	0.5	0.431128058	0.1	0.095073002	0.2	0.114712728	0.15	0.197068581	0.1	0.163748113	0.1	0.095193258	0.15	0.259045642	0.1	0.163560436	0.48	0.130766814	0.1	0.12549727	1	0.708281458	1	0.250412573	0.1	0.212353846	0.2	0.139916701			0.1	0.130599689	0.1	0.138381691			1	0.992180383
0.1	0.154656912	0.2	0.093344865	0.1	0.130708926	0.15	0.310753229	1	0.80119987	0.15	1	0.5	0.431128058	0.5	0.461676456	1	1	0.1	0.197068581	0.5	0.163748113	1	0.095193258	1	0.259045642	0.5	0.163560436	0.5	0.130766814	0.5	0.12549727	0.18	0.112943266	1	0.250412573	0.4	0.225253654	1	0.999999952			0.1	0.130599689	0.1	0.138381691			0.5	0.992089126
1	0.960064847	1	1	0.1	0.130708926	0.5	1	0.2	0.247720883	0.2	0.163595835	0.1	0.431128058	1	1	1	1	1	0.197068581	1	0.163748113	1	0.095193258	1	0.259045642	1	0.163560436	1	0.130766814	0.2	0.12549727	1	0.112943266	1	0.250412573	0.1	0.107492185	0.15	0.139916701			1	0.985437134	0.5	0.999979863			1	0.992089126
1	0.960064847	0.1	0.228146273	1	1	0.1	0.310753229	0.5	0.478021319	1	1	0.4	1	1	0.780239525	1	0.601701943	1	0.197068581	1	0.163748113	1	0.095193258	0.2	0.259045642	1	0.163560436	1	0.130766814	0.2	0.12549727	0.5	0.134986512	0.15	0.250412573	1	0.983316834	0.1	0.139916701			1	0.985437134	0.2	0.138381691			0.5	0.992089126
1	0.960064847	0.49	0.524658179	0.15	0.130708926	0.5	1	1	1	0.2	0.518626241	0.1	0.100509055	0.1	0.183384472	1	1	0.2	0.197068581	0.1	0.163748113	0.5	0.095193258	0.15	0.259045642	0.1	0.163560436	1	0.130766814	1	0.613417414	0.1	0.134986512	0.5	0.250412573	0.5	0.47448637	1	0.999999952			1	0.985437134	1	0.527332426			0.15	0.992089126
0.1	0.154656912	1	1	0.1	0.130708926	0.2	0.310753229	1	1	1	1	1	1	1	1	0.5	0.262036389	1	0.197068581	1	0.163748113	0.1	0.095193258	1	0.259045642	1	0.163560436	0.05	0.130766814	1	0.613417414	1	0.134986512	1	0.250412573	1	0.983316834	0.15	0.139916701			1	0.703941701	0.7	0.999979863			0.1	0.992089126
0.1	0.154656912	0.15	0.093344865	1	1	0.2	1	1	1	0.1	0.282016828	0.5	0.431128058	0.15	0.095073002	1	1	0.15	0.197068581	0.15	0.163748113	0.9	0.095193258	0.1	0.259045642	0.15	0.163560436	1	0.130766814	1	0.613417414	1	0.962786293	1	0.250412573	1	0.983316834	0.2	0.139916701			0.2	0.3006397	0.5	0.999979863			1	0.992089126
1	0.960064847	0.8	1	0.5	0.533312402	0.2	0.310753229	1	0.478021319	1	1	1	1	0.5	0.461676456	0.1	0.114712728	1	0.197068581	0.5	0.163748113	0.02	0.095193258	0.15	0.259045642	0.5	0.163560436	0.5	0.130766814	0.1	0.12549727	0.5	0.134986512	1	0.250412573	0.1	0.107492185	0.2	0.139916701			0.1	0.130599689	0.5	0.641469868			1	0.992089126
1	0.960064847	0.02	0.093344865	0.15	0.130708926	1	1	1	1	1	1	1	1	1	0.461676456	0.15	0.114712728	0.1	0.197068581	1	0.163748113	0.5	0.095193258	0.5	0.259045642	1	0.163560436	1	0.130766814	1	0.12549727	0.5	0.134986512	1	0.250412573	0.2	0.212353846	1	0.999999952			0.5	0.396821366	0.5	0.999979863			0.2	0.992089126
0.5	0.960064847	0.1	0.093344865	0.1	0.130708926	1	1	0.1	0.247720883	1	1	0.1	0.100509055	0.5	0.461676456	1	1	0.15	0.197068581	0.5	0.163748113	0.5	0.095193258	0.1	0.259045642	0.5	0.163560436	1	0.130766814	1	0.613417414	0.2	0.134986512	1	0.250412573	0.1	0.107492185	0.1	0.139916701			0.15	0.130599689	1	0.999979863			0.15	0.992089126
1	0.960064847	0.2	0.093344865	1	1	1	1	0.1	0.137094644	0.9	0.282016828	0.2	0.267963177	0.5	0.461676456	1	1	0.5	0.197068581	0.5	0.163748113	0.1	0.095193258	0.5	0.259045642	0.5	0.163560436	0.5	0.130766814	0.1	0.12549727	1	0.962786293	1	0.250412573	0.1	0.107492185	0.49	0.525561095			0.1	0.130599689	0.19	0.138381691			1	0.992089126
0.1	0.154656912	0.99	1	0.15	0.130708926	0.1	0.310753229	1	1	0.5	0.518626241	0.2	0.267963177	1	0.461676456	1	1	0.1	0.197068581	1	0.163748113	0.15	0.095193258	0.2	0.259045642	1	0.163560436	0.98	0.130766814	0.5	0.12549727	0.15	0.134986512	0.5	0.250412573	0.2	0.212353846	1	0.999999952			1	0.985437134	0.1	0.138381691			0.1	0.992089126
0.2	0.154656912	1	0.524658179	0.1	0.130708926	1	1	0.15	0.137094644	1	1	0.1	0.267963177	0.1	0.183384472	1	0.601701943	0.5	0.197068581	0.1	0.163748113	0.5	0.095193258	0.2	0.259045642	0.1	0.163560436	1	0.130766814	0.5	0.12549727	0.05	0.134986512	0.2	0.250412573	0.1	0.107492185	0.15	0.139916701			0.2	0.130599689	1	0.999979863			0.5	0.992089126
0.15	0.154656912	0.2	0.228146273	0.2	0.130708926	1	1	1	1	1	1	0.1	0.431128058	0.5	0.461676456	0.1	0.114712728	0.2	0.197068581	0.5	0.163748113	0.9	0.095193258	0.2	0.259045642	0.5	0.163560436	0.3	0.130766814	0.1	0.12549727	0.2	0.134986512	1	0.250412573	0.1	0.107492185	0.8	0.999999952			1	0.985437134	0.1	0.138381691			0.1	0.992089126
0.1	0.154656912	0.2	0.093344865	0.2	0.533312402	0.1	0.310753229	1	0.80119987	0.5	0.518626241	1	1	1	1	0.2	0.114712728	0.1	0.197068581	1	0.163748113	1	0.095193258	1	0.259045642	1	0.163560436	0.2	0.130766814	1	0.613417414	0.5	0.134986512	1	0.250412573	1	0.983316834	0.02	0.139916701			0.5	0.393111266	1	0.999979863			0.5	0.992089126
1	0.960064847	0.1	0.228146273	0.8	1	0.5	1	0.5	0.478021319	1	1	0.05	0.100509055	0.1	0.183384472	1	1	0.5	0.197068581	0.1	0.163748113	0.98	0.095193258	1	0.259045642	0.1	0.163560436	1	0.130766814	1	0.12549727	0.5	0.134986512	0.99	0.250412573	0.1	0.107492185	0.1	0.139916701			1	0.699029773	0.1	0.138381691			0.2	0.992089126
0.9	0.960064847	1	1	0.05	0.130708926	1	1	0.1	0.247720883	1	1	1	1	0.15	0.183384472	0.15	0.114712728	0.2	0.197068581	0.15	0.163748113	1	0.095193258	1	0.259045642	0.15	0.163560436	1	0.130766814	0.2	0.12549727	1	0.134986512	1	0.250412573	0.05	0.044574401	0.2	0.139916701			0.1	0.130599689	1	0.999979863			0.5	0.992089126
0.2	0.399379308	1	1	0.5	0.533312402	1	1	0.2	1	1	0.518626241	1	1	0.5	0.461676456	0.2	0.114712728	0.2	0.197068581	0.5	0.163748113	0.5	0.095193258	0.1	0.259045642	0.5	0.163560436	0.5	0.130766814	1	0.613417414	0.5	0.134986512	1	0.250412573	1	0.983316834	0.99	0.999999952			1	0.985437134	0.5	0.579816878			0.2	0.992089126
0.2	0.399379308	0.15	0.093344865	0.5	0.533312402	0.2	0.310753229	1	1	1	1	1	1	1	1	0.5	0.262036389	1	0.197068581	1	0.163748113	0.02	0.095193258	1	0.259045642	1	0.163560436	0.1	0.130766814	0.15	0.12549727	1	0.134986512	1	0.250412573	1	0.983316834	1	0.139916701			0.5	0.34765552	0.1	0.138381691			0.2	0.992089126
0.1	0.154656912	0.83	1	0.5	0.533312402	1	1	0.8	1	0.1	0.282016828	1	0.431128058	0.1	0.095073002	1	0.262036389	1	0.197068581	0.1	0.163748113	0.2	0.095193258	1	0.259045642	0.1	0.163560436	0.5	0.130766814	0.1	0.12549727	0.1	0.134986512	1	0.250412573	0.1	0.107492185	0.2	0.139916701			0.2	0.130599689	1	0.999979863			1	0.992089126
1	0.997274484	0.8	1	0.15	0.280957113	0.1	0.310753229	0.01	0.137094644	1	0.518626241	1	1	0.2	0.183384472	1	1	1	0.197068581	0.2	0.163748113	1	0.095193258	0.1	0.259045642	0.2	0.163560436	0.5	0.130766814	0.15	0.12549727	0.1	0.134986512	1	0.250412573	1	0.983316834	0.2	0.139916701			0.5	0.715023027	0.5	0.999979863			1	0.992089126
0.2	0.115131501	0.5	0.524658179	0.1	0.130708926	0.15	0.310753229	0.1	0.137094644	0.5	0.518626241	0.5	0.431128058	0.1	0.095073002	1	0.601701943	0.1	0.197068581	0.1	0.163748113	1	0.095193258	0.5	0.259045642	0.1	0.163560436	1	0.130766814	0.15	0.12549727	1	0.134986512	0.5	0.250412573	1	0.983316834	0.1	0.525561095			0.1	0.130599689	1	0.999979863			1	0.992089126
0.05	0.115131501	0.15	0.093344865	0.15	0.130708926	0.15	0.310753229	0.99	0.80119987	0.9	1	0.5	0.431128058	0.15	0.183384472	1	1	1	0.197068581	0.15	0.163748113	0.2	0.095193258	1	0.259045642	0.15	0.163560436	0.3	0.130766814	0.1	0.12549727	0.1	0.134986512	1	0.250412573	1	0.757745837	1	0.999999952			1	0.985437134	0.2	0.138381691			0.1	0.992089126
0.5	0.404676076	0.1	0.093344865	0.2	0.130708926	0.1	0.310753229	1	1	1	1	0.5	0.431128058	0.15	0.183384472	0.15	0.114712728	1	0.197068581	0.15	0.163748113	0.5	0.095193258	1	0.259045642	0.15	0.163560436	1	0.130766814	0.2	0.12549727	0.5	0.134986512	1	0.250412573	0.5	0.47448637	1	0.999999952			0.15	0.130599689	0.49	0.546947523			1	0.992089126
0.1	0.115131501	0.8	1	0.1	0.130708926	0.2	0.310753229	1	1	0.1	0.163595835	0.2	0.431128058	1	1	1	1	0.1	0.197068581	1	0.163748113	0.2	0.095193258	0.2	0.259045642	1	0.163560436	0.9	0.130766814	1	0.12549727	0.1	0.134986512	1	0.250412573	0.5	0.366838312	0.15	0.139916701			1	0.985437134	1	0.999979863			1	0.992089126
0.5	0.404676076	0.9	1	0.19	0.533312402	1	1	0.1	0.137094644	0.2	0.518626241	0.5	0.431128058	0.15	0.183384472	1	1	0.5	0.197068581	0.15	0.163748113	0.2	0.095193258	1	0.259045642	0.15	0.163560436	0.2	0.130766814	0.1	0.12549727	0.15	0.134986512	0.5	0.250412573	0.5	0.47448637	0.83	0.999999952			1	0.985437134	0.35	0.138381691			0.1	0.992089126
0.5	0.404676076	1	1	1	1	0.1	0.310753229	0.1	0.247720883	0.2	0.518626241	0.1	0.267963177	0.5	0.461676456	1	1	1	0.849983787	0.5	0.163748113	0.18	0.095193258	0.1	0.259045642	0.5	0.163560436	0.1	0.130766814	0.1	0.12549727	1	0.962786293	0.5	0.250412573	0.2	0.363641284	0.8	0.999999952			0.15	0.130599689	0.2	0.138381691			0.5	0.992089126
0.1	0.115131501	0.5	0.524658179	0.05	0.130708926	0.2	0.310753229	0.2	0.247720883	0.7	0.518626241	0.5	0.431128058	0.15	0.095073002	0.5	0.262036389	1	0.197068581	0.15	0.163748113	0.9	0.095193258	0.15	0.259045642	0.15	0.163560436	0.9	0.130766814	0.2	0.12549727	0.1	0.134986512	1	0.250412573	0.1	0.107492185	0.5	0.525561095			1	0.985437134	1	0.999979863			1	0.992089126
1	0.997274484	0.98	1	0.15	0.130708926	1	1	0.1	0.137094644	0.1	1	0.5	0.431128058	0.1	0.461676456	0.5	0.262036389	0.2	0.197068581	0.1	0.163748113	0.5	0.095193258	0.15	0.259045642	0.1	0.163560436	0.5	0.130766814	0.05	0.12549727	1	0.962786293	1	0.250412573	0.1	0.107492185	0.15	0.139916701			0.1	0.130599689	0.1	0.138381691			1	0.992089126
1	0.839028388	1	1	0.9	0.533312402	0.5	1	1	0.80119987	1	1	0.5	0.431128058	0.1	0.095073002	0.5	0.262036389	1	0.197068581	0.1	0.163748113	0.5	0.095193258	0.1	0.259045642	0.1	0.163560436	1	0.130766814	1	0.613417414	1	0.962786293	0.2	0.250412573	0.15	0.107492185	0.1	0.139916701			0.1	0.130599689	0.2	0.138381691			0.2	0.992089126
1	0.997274484	0.1	0.093344865	1	1	1	1	1	0.478021319	0.15	0.282016828	1	0.431128058	0.5	0.461676456	1	1	0.15	0.197068581	0.5	0.163748113	0.8	0.095193258	0.2	0.259045642	0.5	0.163560436	0.19	0.130766814	0.5	0.12549727	0.1	0.134986512	0.5	0.250412573	0.5	0.334803013	0.8	0.999999952			1	0.985437134	1	0.999979863			1	0.992089126
1	0.997274484	0.17	0.228146273	0.15	0.280957113	1	1	0.5	0.478021319	0.1	0.163595835	0.2	0.431128058	0.15	0.183384472	1	0.601701943	0.1	0.197068581	0.15	0.163748113	0.5	0.095193258	1	0.259045642	0.15	0.163560436	0.2	0.130766814	1	0.613417414	0.1	0.134986512	1	0.250412573	0.2	0.107492185	0.9	0.999999952			0.2	0.130599689	0.15	0.138381691			0.15	0.992089126
1	0.997274484	1	1	1	1	1	1	0.15	0.137094644	1	0.518626241	0.5	0.431128058	1	1	0.5	0.262036389	0.15	0.197068581	1	0.163748113	0.5	0.095193258	0.1	0.259045642	1	0.163560436	0.5	0.130766814	1	0.613417414	1	0.134986512	1	0.250412573	0.1	0.195876203	1	0.999999952			0.5	0.442955965	1	0.999979863			0.15	0.992089126
0.1	0.115131501	0.1	0.093344865	0.1	0.130708926	1	1	0.01	0.247720883	0.5	0.518626241	0.05	0.100509055	0.2	0.461676456	0.1	0.114712728	0.15	0.197068581	0.2	0.163748113	0.5	0.095193258	0.2	0.259045642	0.2	0.163560436	0.1	0.130766814	0.2	0.12549727	1	0.134986512	1	0.250412573	0.1	0.107492185	0.5	0.525561095			1	0.532462501	0.1	0.138381691			0.1	0.571000212
0.1	0.115131501	0.1	0.093344865	1	0.533312402	1	1	0.99	1	1	0.518626241	0.5	0.431128058	0.05	0.095073002	1	0.262036389	0.1	0.197068581	0.05	0.163748113	1	0.095193258	1	0.259045642	0.05	0.163560436	0.2	0.130766814	0.1	0.12549727	1	0.134986512	1	0.250412573	0.5	0.309029261	0.98	0.999999952			0.2	0.130599689	1	0.138381691			0.2	0.992089126
0.05	0.115131501	0.98	0.524658179	1	1	0.1	0.310753229	1	0.80119987	1	1	0.1	0.100509055	0.5	0.780239525	1	1	0.2	0.197068581	0.5	0.94996715	1	0.095193258	0.5	0.259045642	0.5	0.951310481	0.5	0.130766814	0.1	0.12549727	0.5	0.134986512	1	0.948851432	0.1	0.107492185	1	0.999999952			0.1	0.130599689	0.19	0.138381691			1	0.992089126
0.2	0.115131501	0.5	0.524658179	0.05	0.130708926	0.1	0.310753229	0.2	0.247720883	1	1	0.2	0.431128058	0.2	0.461676456	1	1	1	0.197068581	0.2	0.163748113	0.5	0.095193258	1	0.259045642	0.2	0.163560436	0.1	0.130766814	1	0.613417414	0.05	0.134986512	1	0.250412573	0.5	0.47448637	0.1	0.139916701			1	0.985437134	0.5	0.138381691			0.1	0.57902267
0.1	0.115131501	1	1	1	1	1	1	0.5	1	1	1	0.5	0.431128058	0.15	0.095073002	0.5	0.262036389	0.1	0.197068581	0.15	0.163748113	0.1	0.095193258	1	0.259045642	0.15	0.163560436	0.2	0.130766814	1	0.613417414	0.2	0.134986512	1	0.250412573	0.5	0.47448637	0.17	0.139916701			0.1	0.272135348	0.1	0.138381691			0.2	0.495245858
0.2	0.115131501	0.15	0.093344865	0.5	0.280957113	1	1	0.15	0.137094644	1	1	0.1	0.100509055	0.5	0.461676456	0.1	0.114712728	0.2	0.197068581	0.5	0.163748113	0.1	0.095193258	1	0.259045642	0.5	0.163560436	0.1	0.130766814	0.2	0.12549727	0.15	0.134986512	0.2	0.250412573	0.5	0.47448637	1	0.999999952			1	0.985437134	0.5	0.999979863			1	0.992089126
0.1	0.115131501	1	1	1	1	0.5	1	0.2	0.478021319	0.5	0.518626241	1	0.431128058	0.5	0.461676456	0.2	0.114712728	0.05	0.197068581	0.5	0.163748113	1	0.095193258	1	0.259045642	0.5	0.163560436	0.9	0.130766814	0.15	0.12549727	1	0.962786293	1	0.250412573	1	0.687192389	0.1	0.139916701			1	0.985437134	1	0.999979863			0.5	0.992089126
1	0.997274484	1	1	0.1	0.533312402	1	1	1	1	0.15	0.282016828	1	1	0.5	0.461676456	1	1	1	0.197068581	0.5	0.163748113	1	0.095193258	1	0.259045642	0.5	0.163560436	1	0.130766814	1	0.613417414	0.15	0.134986512	1	0.250412573	0.05	0.107492185	0.1	0.139916701			0.5	0.35781927	0.5	0.999979863			1	0.992089126
0.1	0.115131501	0.1	0.093344865	0.2	0.280957113	0.1	0.310753229	1	0.478021319	0.5	0.518626241	0.5	0.523260774	0.2	0.183384472	1	1	0.5	0.197068581	0.2	0.163748113	1	0.095193258	0.1	0.259045642	0.2	0.163560436	1	0.130766814	0.1	0.12549727	1	0.962786293	1	0.250412573	0.2	0.212353846	0.98	0.525561095			0.02	0.025351362	1	0.999979863			1	0.992089126
0.5	0.404676076	1	1	0.2	0.280957113	0.2	0.310753229	0.5	0.478021319	0.5	0.282016828	0.5	0.523260774	1	1	0.5	0.114712728	1	0.197068581	1	0.163748113	0.1	0.095193258	0.1	0.259045642	1	0.163560436	1	0.130766814	0.1	0.12549727	0.1	0.134986512	1	0.250412573	0.5	0.47448637	0.5	0.525561095			0.2	0.144051521	0.15	0.138381691			0.2	0.992089126
0.1	0.115131501	0.2	0.228146273	1	1	0.15	0.310753229	1	0.478021319	1	1	1	1	0.5	0.461676456	1	1	1	0.998887803	0.5	0.163748113	0.2	0.095193258	1	0.259045642	0.5	0.163560436	1	0.130766814	1	0.613417414	0.15	0.134986512	1	0.250412573	0.1	0.107492185	1	0.999999952			1	0.993485343	1	0.999979863			0.1	0.485565998
1	0.839028388	0.15	0.093344865	0.5	0.280957113	0.1	0.310753229	1	1	1	1	1	1	1	1	1	1	0.2	0.197068581	1	0.163748113	0.2	0.095193258	1	0.259045642	1	0.163560436	0.5	0.130766814	1	0.613417414	1	0.962786293	0.2	0.250412573	0.05	0.107492185	0.15	0.139916701			0.5	0.46561822	0.2	0.138381691			1	0.992089126
0.15	0.115131501	0.5	0.524658179	0.15	0.533312402	1	1	1	1	0.1	0.282016828	1	1	0.5	0.183384472	1	1	0.1	0.197068581	0.5	0.163748113	0.2	0.095193258	0.5	0.259045642	0.5	0.163560436	0.8	0.130766814	0.5	0.613417414	1	0.962786293	1	0.250412573	0.1	0.107492185	1	0.999999952			0.15	0.144051521	1	0.999979863			1	0.992089126
0.15	0.115131501	0.1	0.228146273	1	1	0.9	1	0.99	0.80119987	0.9	0.518626241	1	1	1	0.780239525	1	1	1	0.197068581	1	0.163748113	0.1	0.095193258	1	0.259045642	1	0.163560436	0.5	0.130766814	1	0.12549727	1	0.962786293	1	0.250412573	0.5	0.47448637	1	0.999999952			0.1	0.144051521	1	0.999979863			1	0.992089126
0.1	0.115131501	0.1	0.093344865	0.9	1	0.2	1	0.1	0.137094644	1	1	1	1	0.1	0.095073002	0.2	0.114712728	1	0.998887803	0.1	0.163748113	0.15	0.095193258	0.1	0.259045642	0.1	0.163560436	0.8	0.130766814	0.1	0.12549727	0.05	0.134986512	1	0.250412573	0.1	0.107492185	0.1	0.139916701			0.15	0.144051521	0.02	0.138381691			0.1	0.992089126
0.2	0.404676076	0.5	1	0.1	0.130708926	0.2	1	1	0.80119987	1	1	1	1	0.5	0.461676456	1	1	1	0.197068581	0.5	0.163748113	1	0.095193258	0.2	0.259045642	0.5	0.163560436	0.5	0.130766814	0.2	0.12549727	0.1	0.134986512	1	0.250412573	0.15	0.212353846	1	0.999999952			1	0.993485343	1	0.999979863			0.1	0.427596988
0.5	0.404676076	0.05	0.093344865	0.15	0.130708926	1	1	0.1	0.137094644	1	1	0.1	0.204666656	0.99	1	1	0.262036389	0.1	0.197068581	0.99	0.163748113	0.15	0.095193258	0.15	0.259045642	0.99	0.163560436	1	0.130766814	0.15	0.12549727	0.1	0.134986512	1	0.250412573	0.5	0.47448637	0.2	0.139916701			0.1	0.063055947	0.5	0.999979863			1	0.992089126
0.15	0.115131501	0.1	0.093344865	0.1	0.130708926	0.2	0.218039045	0.5	0.80119987	0.3	0.518626241	0.5	0.204666656	1	1	0.5	0.114712728	0.1	0.197068581	1	0.163748113	0.15	0.095193258	0.1	0.259045642	1	0.163560436	1	0.130766814	0.05	0.12549727	0.5	0.134986512	1	0.250412573	0.15	0.107492185	0.15	0.139916701			1	0.993485343	1	0.999979863			1	0.992089126
0.05	0.115131501	1	1	0.15	0.130708926	1	0.415057406	0.2	0.247720883	1	1	1	1	0.2	0.183384472	0.5	0.114712728	1	0.197068581	0.2	0.163748113	0.5	0.095193258	1	0.259045642	0.2	0.163560436	0.9	0.130766814	0.15	0.12549727	0.5	0.134986512	1	0.250412573	0.1	0.107492185	0.5	0.525561095			0.2	0.144051521	1	0.999979863			0.5	0.992089126
1	0.997274484	0.2	0.228146273	0.1	0.130708926	1	1	0.5	0.80119987	0.85	0.518626241	0.15	0.204666656	0.05	0.095073002	1	1	1	0.998887803	0.05	0.163748113	1	0.095193258	0.9	0.259045642	0.05	0.163560436	0.1	0.130766814	0.5	0.12549727	0.5	0.134986512	1	0.250412573	1	0.983316834	0.1	0.139916701			0.2	0.144051521	1	0.999979863			1	0.992089126
1	0.997274484	1	1	0.5	0.533312402	1	1	0.15	0.137094644	1	0.518626241	0.15	0.204666656	0.5	0.461676456	0.1	0.262036389	0.5	0.197068581	0.5	0.163748113	0.15	0.095193258	0.2	0.259045642	0.5	0.163560436	0.1	0.130766814	0.1	0.12549727	1	0.962786293	0.5	0.250412573	1	0.991390126	0.1	0.139916701			0.1	0.144051521	0.1	0.138381691			0.1	0.992089126
0.5	0.404676076	0.15	0.093344865	0.9	1	1	1	1	1	1	1	0.15	0.204666656	0.2	0.183384472	1	1	1	0.197068581	0.2	0.163748113	0.5	0.095193258	0.2	0.259045642	0.2	0.163560436	0.1	0.130766814	1	0.12549727	0.1	0.134986512	0.5	0.250412573	0.2	0.244747396	0.5	0.525561095			0.1	0.063055947	1	0.999979863			0.2	0.992089126
1	0.997274484	0.5	1	0.05	0.130708926	1	1	1	1	0.5	1	1	1	0.1	0.095073002	0.5	0.114712728	0.1	0.197068581	0.1	0.163748113	1	0.095193258	1	0.75	0.1	0.163560436	0.5	0.130766814	0.9	0.12549727	0.5	0.134986512	1	0.250412573	1	0.991390126	0.05	0.139916701			1	0.696092041	0.9	0.999979863			0.15	0.992089126
1	0.997274484	0.15	0.093344865	1	1	0.5	0.218039045	1	1	1	1	1	1	1	0.780239525	1	1	0.2	0.197068581	1	0.163748113	0.2	0.095193258	0.2	0.264409463	1	0.163560436	0.05	0.130766814	0.5	0.12549727	0.5	0.134986512	0.15	0.250412573	0.1	0.154637977	0.1	0.139916701			0.15	0.144051521	1	0.999979863			0.1	0.992089126
0.1	0.115131501	1	1	1	1	0.5	0.415057406	0.1	0.137094644	1	1	1	1	0.5	0.461676456	1	1	0.15	0.197068581	0.5	0.163748113	1	0.095193258	1	0.264409463	0.5	0.163560436	0.2	0.130766814	0.2	0.12549727	1	0.134986512	1	0.250412573	1	0.991390126	1	0.999999952			1	0.993485343	0.15	0.531474767			1	0.992089126
0.1	0.115131501	1	0.228146273	1	1	1	1	0.2	0.478021319	0.1	0.282016828	1	1	0.99	1	1	1	0.1	0.197068581	0.99	0.163748113	0.1	0.095193258	0.1	0.264409463	0.99	0.163560436	0.5	0.130766814	0.2	0.12549727	0.5	0.134986512	0.5	0.250412573	1	0.991390126	0.2	0.139916701			0.15	0.063055947	0.5	0.559773681			0.9	0.992089126
0.1	0.115131501	1	1	0.1	0.130708926	0.2	0.218039045	1	1	1	1	0.1	0.204666656	1	1	0.1	0.114712728	1	0.197068581	1	0.163748113	0.15	0.095193258	1	0.264409463	1	0.163560436	1	0.130766814	0.1	0.12549727	0.5	0.134986512	1	0.250412573	0.1	0.280460943	1	0.999999952			0.1	0.144051521	0.75	0.999979863			0.2	0.992089126
1	0.839028388	0.1	0.093344865	0.1	0.130708926	0.2	0.218039045	0.9	1	0.2	0.163595835	0.1	0.204666656	0.5	0.461676456	1	1	0.9	0.197068581	0.5	0.163748113	1	0.095193258	1	0.264409463	0.5	0.163560436	0.5	0.130766814	0.1	0.12549727	0.15	0.134986512	1	0.250412573	1	0.991390126	0.15	0.139916701			0.1	0.144051521	0.2	0.138381691			0.2	0.992089126
0.2	0.115131501	0.1	0.093344865	0.2	0.130708926	1	1	0.5	0.247720883	1	1	0.1	0.204666656	1	0.780239525	0.15	0.114712728	0.5	0.197068581	1	0.163748113	0.15	0.095193258	0.1	0.264409463	1	0.163560436	1	0.130766814	1	0.1461	0.1	0.134986512	1	0.250412573	1	0.991390126	0.5	0.627908344			0.2	0.144051521	0.49	0.999979863			0.1	0.581323839
1	0.997274484	0.1	0.093344865	0.15	0.130708926	1	1	0.99	1	1	1	1	1	0.2	0.461676456	1	1	0.2	0.197068581	0.2	0.163748113	0.5	0.095193258	1	0.264409463	0.2	0.163560436	0.5	0.130766814	1	0.1461	0.5	0.134986512	1	0.250412573	0.5	0.380782177	0.15	0.139916701			0.15	0.144051521	1	0.999979863			1	0.986545386
1	0.997274484	1	1	0.2	0.130708926	0.9	1	0.15	0.478021319	1	1	1	1	0.95	0.780239525	0.15	0.114712728	0.2	0.197068581	0.95	0.163748113	0.15	0.095193258	1	0.264409463	0.95	0.163560436	0.2	0.130766814	1	0.1461	0.15	0.134986512	1	0.250412573	0.5	0.380782177	1	0.999999952			0.5	0.46561822	1	0.999979863			0.5	0.544181554
1	0.839028388	0.1	0.093344865	1	1	1	1	1	1	1	1	1	0.204666656	0.5	0.461676456	0.5	0.262036389	0.1	0.197068581	0.5	0.163748113	0.15	0.095193258	0.5	0.264409463	0.5	0.163560436	0.9	0.130766814	1	0.1461	0.1	0.134986512	0.1	0.250412573	0.1	0.154637977	1	0.999999952			0.1	0.144051521	0.1	0.138381691			0.5	0.536989298
0.2	0.404676076	0.1	0.093344865	0.2	0.280957113	0.5	0.218039045	1	1	0.1	0.163595835	1	1	1	1	1	1	1	0.947030004	1	0.163748113	1	0.095193258	0.5	0.264409463	1	0.163560436	0.5	0.130766814	0.5	0.1461	0.1	0.134986512	0.5	0.250412573	1	0.991390126	1	0.999999952			0.5	0.46561822	0.15	0.138381691			1	0.986545386
0.1	0.115131501	0.8	0.524658179	0.9	1	0.5	0.415057406	0.1	0.478021319	1	0.518626241	0.1	0.064374993	1	0.461676456	1	1	0.5	0.2663445	1	0.163748113	0.2	0.095193258	0.1	0.264409463	1	0.163560436	1	0.130766814	0.5	0.1461	0.5	0.134986512	1	0.250412573	0.2	0.154637977	0.1	0.139916701			0.2	0.144051521	1	0.999979863			1	0.986545386
0.15	0.115131501	0.15	0.093344865	1	1	0.1	0.415057406	0.99	1	1	0.708488335	0.5	0.523260774	0.9	1	1	0.601701943	0.1	0.2663445	0.9	0.163748113	1	0.095193258	1	0.264409463	0.9	0.163560436	1	0.130766814	1	0.1461	0.1	0.134986512	1	0.250412573	0.2	0.260016229	0.1	0.139916701			0.1	0.063055947	1	0.999979863			1	0.986545386
0.1	0.115131501	1	1	1	1	0.1	0.218039045	1	1	1	1	1	1	1	1	0.5	0.262036389	0.5	0.2663445	1	0.163748113	0.5	0.095193258	0.2	0.264409463	1	0.163560436	1	0.130766814	1	0.1461	0.1	0.134986512	0.5	0.250412573	1	0.991390126	0.1	0.139916701			0.5	0.46561822	0.2	0.138381691			1	0.986545386
0.5	0.404676076	0.1	0.093344865	0.15	0.130708926	0.5	0.415057406	1	1	0.1	0.518626241	0.2	0.204666656	0.5	0.461676456	0.2	0.114712728	0.5	0.947030004	0.5	0.163748113	1	0.095193258	0.5	0.264409463	0.5	0.163560436	1	0.130766814	1	0.1461	0.2	0.134986512	1	0.250412573	1	0.991390126	1	0.999999952			0.2	0.291763693	1	0.999979863			1	0.986545386
0.15	0.115131501	0.1	0.093344865	0.2	0.130708926	1	0.415057406	0.5	0.478021319	0.2	0.163595835	1	1	0.1	0.183384472	1	1	0.1	0.2663445	0.1	0.163748113	0.15	0.095193258	0.2	0.264409463	0.1	0.163560436	0.19	0.130766814	0.9	0.416184809	0.95	0.134986512	1	0.250412573	0.9	0.991390126	0.1	0.139916701			0.2	0.144051521	0.8	0.999979863			1	0.986545386
0.1	0.404676076	1	1	0.1	0.130708926	0.2	0.218039045	0.5	0.478021319	0.5	0.518626241	1	0.523260774	0.1	0.183384472	1	1	1	0.947030004	0.1	0.163748113	0.2	0.095193258	1	0.264409463	0.1	0.163560436	1	0.130766814	1	0.1461	0.1	0.134986512	1	0.250412573	1	0.991390126	0.1	0.139916701			1	0.993485343	0.15	0.138381691			0.1	0.256150664
0.1	0.115131501	0.5	0.228146273	0.5	0.533312402	0.2	0.218039045	1	0.80119987	1	0.708488335	1	1	0.2	0.183384472	0.5	0.601701943	1	0.947030004	0.2	0.163748113	0.5	0.095193258	0.15	0.264409463	0.2	0.163560436	0.1	0.130766814	0.5	0.1461	0.2	0.134986512	0.5	0.250412573	0.5	0.380782177	0.8	0.999999952			1	0.993485343	0.15	0.138381691			0.5	0.414678403
1	0.997274484	0.1	0.093344865	0.5	0.280957113	1	1	1	1	0.5	0.518626241	0.5	0.204666656	0.1	0.183384472	1	0.601701943	1	0.947030004	0.1	0.163748113	1	0.095193258	1	0.264409463	0.1	0.163560436	0.5	0.130766814	0.5	0.1461	0.95	0.962786293	1	0.250412573	0.5	0.521421427	0.15	0.139916701			1	0.993485343	0.2	0.138381691			1	0.986545386
0.1	0.115131501	0.2	0.228146273	1	1	1	1	1	0.80119987	0.7	0.518626241	0.2	0.204666656	1	1	1	1	1	0.947030004	1	0.163748113	1	0.095193258	0.9	0.75	1	0.163560436	0.1	0.130766814	1	0.1461	1	0.134986512	0.5	0.250412573	0.1	0.445271722	1	0.999999952			0.1	0.144051521	0.5	0.547358723			0.15	0.115858305
0.2	0.115131501	0.2	0.228146273	0.7	1	1	1	1	1	0.2	0.518626241	0.5	0.523260774	0.2	0.183384472	1	1	1	0.947030004	0.2	0.163748113	0.15	0.095193258	1	0.264409463	0.2	0.163560436	0.5	0.130766814	0.2	0.1461	1	0.962786293	1	0.250412573	0.4	0.384872271	0.1	0.139916701			1	0.72386966	0.5	0.999979863			0.15	0.115858305
0.1	0.115131501	1	1	0.15	0.130708926	0.1	0.218039045	0.1	0.137094644	0.5	0.518626241	1	1	1	1	1	0.601701943	0.1	0.2663445	1	0.163748113	1	0.095193258	0.5	0.264409463	1	0.163560436	0.5	0.130766814	1	0.1461	1	0.962786293	1	0.250412573	0.1	0.154637977	0.1	0.139916701			1	0.993485343	0.9	0.999979863			0.15	0.256150664
1	0.997274484	0.8	1	0.5	0.280957113	1	1	0.49	0.478021319	0.2	0.282016828	1	1	0.1	0.095073002	0.5	0.262036389	1	0.947030004	0.1	0.163748113	0.2	0.095193258	0.5	0.264409463	0.1	0.163560436	0.15	0.130766814	1	0.1461	1	0.134986512	1	0.250412573	0.5	0.425291577	1	0.999999952			0.1	0.144051521	0.1	0.138381691			1	0.986545386
0.5	0.839028388	0.01	0.093344865	0.5	0.533312402	1	0.415057406	1	1	0.2	0.518626241	1	1	1	1	1	1	0.1	0.2663445	1	0.163748113	0.1	0.095193258	0.1	0.264409463	1	0.163560436	1	0.130766814	1	0.1461	1	0.962786293	1	0.250412573	1	0.545096735	0.5	0.139916701			0.5	0.144051521	1	0.999979863			1	0.986545386
0.2	0.404676076	0.1	0.093344865	0.1	0.130708926	1	1	1	1	0.1	0.163595835	0.15	0.204666656	1	1	0.5	0.262036389	0.5	0.2663445	1	0.163748113	0.2	0.095193258	0.4	0.264409463	1	0.163560436	1	0.130766814	0.1	0.1461	0.5	0.134986512	1	0.250412573	1	0.991390126	0.1	0.139916701			0.5	0.46561822	0.5	0.999979863			1	0.986545386
1	0.839028388	0.1	0.093344865	0.2	0.130708926	0.5	0.415057406	0.05	0.137094644	1	0.518626241	0.1	0.064374993	0.1	0.095073002	0.2	0.114712728	1	0.947030004	0.1	0.163748113	0.2	0.095193258	0.1	0.264409463	0.1	0.163560436	1	0.130766814	1	0.1461	1	0.962786293	0.2	0.250412573	0.1	0.078240804	0.2	0.139916701			0.1	0.144051521	0.1	0.138381691			1	0.986545386
0.1	0.115131501	0.99	1	1	1	0.5	0.218039045	1	0.478021319	0.5	0.282016828	1	1	0.2	0.183384472	1	1	0.15	0.2663445	0.2	0.163748113	0.5	0.095193258	1	0.264409463	0.2	0.163560436	1	0.130766814	1	0.1461	0.1	0.134986512	1	0.948851432	0.2	0.229077992	0.2	0.139916701			1	0.993485343	0.1	0.138381691			0.1	0.115858305
0.5	0.404676076	1	1	0.5	1	0.5	0.415057406	0.49	0.478021319	0.5	0.282016828	0.2	0.204666656	0.5	0.461676456	1	1	0.15	0.2663445	0.5	0.163748113	1	0.095193258	0.5	0.264409463	0.5	0.163560436	1	0.130766814	0.5	0.1461	0.15	0.134986512	1	0.250412573	0.2	0.284708498	1	0.999999952			1	0.993485343	1	0.999979863			0.1	0.256150664
0.1	0.115131501	1	1	0.1	0.130708926	0.2	0.415057406	0.5	0.247720883	0.5	1	0.5	0.523260774	0.15	0.183384472	0.2	0.114712728	1	0.947030004	0.15	0.163748113	1	0.095193258	1	0.264409463	0.15	0.163560436	1	0.130766814	0.2	0.1461	0.15	0.134986512	1	0.250412573	0.1	0.364723029	0.8	0.999999952			0.2	0.144051521	0.15	0.138381691			0.1	0.115858305
1	0.997274484	0.1	0.093344865	0.2	0.280957113	0.1	0.415057406	0.15	0.137094644	0.1	0.163595835	1	0.523260774	0.95	1	1	0.601701943	1	0.947030004	0.95	0.163748113	0.35	0.095193258	1	0.264409463	0.95	0.163560436	0.9	0.130766814	0.1	0.1461	0.1	0.134986512	1	0.250412573	1	0.991390126	0.01	0.139916701			1	0.993485343	0.1	0.138381691			1	0.986545386
0.5	0.404676076	0.15	0.093344865	1	1	0.5	1	1	1	0.01	0.282016828	0.2	0.204666656	0.1	0.183384472	0.1	0.114712728	0.5	0.2663445	0.1	0.163748113	0.9	0.095193258	0.1	0.264409463	0.1	0.163560436	1	0.130766814	0.5	0.1461	1	0.134986512	0.5	0.250412573	0.05	0.078240804	0.1	0.139916701			0.15	0.144051521	0.1	0.138381691			1	0.986545386
0.2	0.115131501	0.1	0.093344865	1	1	0.5	0.415057406	0.1	0.137094644	0.2	0.163595835	0.1	0.204666656	1	1	0.2	0.114712728	1	0.947030004	1	0.94996715	0.2	0.095193258	0.2	0.264409463	1	0.951310481	0.1	0.130766814	0.5	0.1461	0.15	0.134986512	1	0.250412573	1	0.991390126	0.1	0.139916701			0.1	0.144051521	0.1	0.138381691			1	0.453014676
0.5	0.839028388	0.2	0.228146273	0.05	0.130708926	0.5	1	1	0.80119987	0.5	0.518626241	1	1	0.5	0.461676456	0.5	0.262036389	1	0.947030004	0.5	0.163748113	0.98	0.095193258	0.2	0.264409463	0.5	0.163560436	0.5	0.130766814	1	0.1461	0.5	0.134986512	1	0.250412573	1	0.991390126	0.99	0.999999952			0.15	0.144051521	0.2	0.138381691			1	0.986545386
0.1	0.115131501	0.2	0.228146273	0.2	0.130708926	1	0.415057406	1	0.80119987	0.98	1	1	1	1	1	1	0.601701943	0.1	0.2663445	1	0.163748113	0.2	0.095193258	0.1	0.264409463	1	0.163560436	1	0.130766814	0.5	0.1461	1	0.962786293	1	0.250412573	0.1	0.154637977	1	0.999999952			0.15	0.144051521	1	0.999979863			0.1	0.115858305
1	0.997274484	0.1	0.093344865	0.5	0.533312402	0.2	0.415057406	0.1	0.478021319	1	1	1	1	0.2	0.183384472	1	1	0.1	0.2663445	0.2	0.163748113	0.5	0.095193258	0.1	0.264409463	0.2	0.163560436	0.2	0.130766814	0.05	0.1461	0.2	0.134986512	1	0.948851432	1	0.991390126	1	0.999999952			0.1	0.063055947	0.1	0.138381691			0.5	0.526968518
0.15	0.115131501	0.1	0.093344865	1	1	0.5	0.415057406	0.45	0.247720883	1	1	1	1	0.5	0.780239525	1	1	0.1	0.2663445	0.5	0.163748113	0.1	0.095193258	1	0.264409463	0.5	0.163560436	0.5	0.130766814	0.5	0.1461	1	0.134986512	1	0.250412573	1	0.498841736	0.1	0.139916701			0.1	0.144051521	0.1	0.138381691			1	0.986545386
1	0.997274484	0.2	0.228146273	0.2	0.280957113	0.5	0.415057406	0.2	0.247720883	1	0.518626241	0.2	0.270365151	0.5	0.461676456	0.35	0.262036389	1	0.947030004	0.5	0.163748113	0.5	0.095193258	0.05	0.264409463	0.5	0.163560436	1	0.130766814	0.1	0.1461	0.95	0.134986512	1	0.250412573	1	0.723743534	0.15	0.139916701			0.2	0.144051521	0.15	0.138381691			0.2	0.256150664
0.1	0.115131501	0.2	0.228146273	1	0.130708926	0.2	0.415057406	1	0.478021319	0.2	0.282016828	1	1	0.1	0.095073002	1	1	1	0.947030004	0.1	0.163748113	0.1	0.095193258	1	0.264409463	0.1	0.163560436	1	0.130766814	0.1	0.1461	0.5	0.134986512	1	0.250412573	0.5	0.550386145	0.1	0.139916701			1	0.60107705	0.5	0.706673803			1	0.986545386
1	0.997274484	0.05	0.093344865	0.5	0.533312402	0.5	0.218039045	1	1	1	1	0.1	0.09616917	1	1	1	1	1	0.2663445	1	0.163748113	0.1	0.095193258	1	0.264409463	1	0.163560436	1	0.130766814	1	0.1461	0.1	0.134986512	0.2	0.250412573	0.5	0.311291475	0.2	0.139916701			0.1	0.144051521	1	0.999979863			1	0.628433576
0.15	0.115131501	0.1	0.093344865	0.5	0.533312402	0.1	0.218039045	0.5	1	1	1	1	1	0.15	0.183384472	1	1	1	0.947030004	0.15	0.163748113	0.5	0.095193258	1	0.264409463	0.15	0.163560436	0.2	0.130766814	1	0.2261	0.1	0.134986512	1	0.250412573	0.5	0.459716997	0.2	0.139916701			0.1	0.144051521	0.15	0.138381691			1	0.986545386
1	0.404676076	0.02	0.093344865	0.2	0.130708926	1	1	0.15	0.137094644	1	1	1	1	1	1	1	0.601701943	0.2	0.2663445	1	0.163748113	0.1	0.095193258	1	0.264409463	1	0.163560436	0.5	0.130766814	0.2	0.2261	0.1	0.134986512	1	0.250412573	0.2	0.380782177	0.1	0.139916701			0.2	0.144051521	0.15	0.138381691			0.5	0.256150664
0.1	0.115131501	1	1	0.1	0.130708926	0.5	0.390579868	1	1	1	1	0.1	0.270365151	0.95	0.780239525	0.5	0.262036389	0.1	0.2663445	0.95	0.163748113	0.15	0.095193258	1	0.264409463	0.95	0.163560436	1	0.130766814	1	0.2261	0.5	0.134986512	1	0.250412573	0.5	0.384504998	0.1	0.139916701			0.05	0.063055947	1	0.999979863			0.2	0.115858305
0.1	0.115131501	1	1	1	1	0.02	0.12548471	1	1	1	1	1	1	1	1	1	1	0.5	0.2663445	1	0.94996715	0.2	0.095193258	0.5	0.264409463	1	0.951310481	0.5	0.130766814	1	0.2261	1	0.962786293	1	0.250412573	0.1	0.284708498	0.2	0.139916701			1	0.993485343	0.1	0.138381691			0.5	0.423136736
0.1	0.115131501	0.5	0.524658179	1	1	0.2	0.12548471	1	1	0.5	0.518626241	1	1	1	1	0.15	0.114712728	1	0.947030004	1	0.163748113	1	0.095193258	0.5	0.264409463	1	0.163560436	0.5	0.130766814	1	0.2261	1	0.134986512	1	0.250412573	0.5	0.559366757	0.2	0.139916701			0.5	0.416977952	0.1	0.138381691			1	0.986545386
1	0.997274484	0.15	0.228146273	0.1	0.130708926	1	1	1	0.478021319	1	1	0.5	0.436412674	0.15	0.183384472	1	0.601701943	0.2	0.2663445	0.15	0.163748113	0.9	0.095193258	0.5	0.264409463	0.15	0.163560436	0.2	0.130766814	1	0.2261	1	0.962786293	1	0.250412573	0.5	0.380782177	0.05	0.139916701			1	0.993485343	0.5	0.999979863			1	0.986545386
0.2	0.115131501	0.99	1	0.2	0.533312402	0.5	0.390579868	1	0.80119987	0.2	0.163595835	0.5	0.436412674	0.15	0.183384472	1	1	1	0.947030004	0.15	0.163748113	0.5	0.095193258	0.2	0.264409463	0.15	0.163560436	0.9	0.130766814	1	0.2261	0.1	0.134986512	1	0.250412573	0.5	0.668601515	0.1	0.139916701			1	0.993485343	0.1	0.138381691			1	0.986545386
0.5	0.404676076	1	1	1	1	0.15	0.12548471	1	1	0.9	1	0.1	0.09616917	1	1	0.5	0.262036389	1	0.947030004	1	0.163748113	0.1	0.095193258	0.5	0.264409463	1	0.163560436	0.1	0.130766814	0.5	0.2261	0.15	0.134986512	1	0.250412573	1	0.651871993	0.02	0.139916701			0.15	0.144051521	0.1	0.138381691			0.15	0.256150664
1	0.404676076	0.2	0.228146273	0.1	0.130708926	0.1	0.12548471	1	1	1	0.708488335	1	1	0.1	0.183384472	0.15	0.262036389	1	0.947030004	0.1	0.163748113	0.15	0.095193258	0.1	0.264409463	0.1	0.163560436	0.5	0.130766814	0.5	0.357553599	0.1	0.134986512	1	0.250412573	0.2	0.257338818	1	0.525561095			0.2	0.144051521	1	0.999979863			0.1	0.115858305
0.2	0.115131501	0.02	0.093344865	1	1	0.15	0.12548471	0.1	0.247720883	1	1	0.2	0.270365151	1	1	1	0.601701943	0.5	0.2663445	1	0.163748113	0.1	0.095193258	0.5	0.264409463	1	0.163560436	1	0.130766814	1	0.2261	0.15	0.134986512	0.5	0.250412573	0.5	0.48956967	1	0.999999952			0.1	0.144051521	0.5	0.999979863			1	0.986545386
0.1	0.115131501	0.1	0.093344865	0.1	0.280957113	1	1	0.1	0.247720883	1	1	0.5	0.436412674	0.8	0.780239525	1	1	0.2	0.2663445	0.8	0.163748113	0.15	0.095193258	0.5	0.264409463	0.8	0.163560436	0.5	0.130766814	0.2	0.2261	0.45	0.134986512	1	0.250412573	0.05	0.078240804	0.5	0.525561095			0.1	0.144051521	0.1	0.138381691			0.2	0.256150664
1	0.997274484	0.1	0.093344865	0.1	0.130708926	0.1	0.12548471	0.99	1	0.8	1	0.2	0.270365151	1	1	1	1	0.5	0.2663445	1	0.163748113	1	0.095193258	0.5	0.264409463	1	0.163560436	0.2	0.130766814	0.2	0.2261	0.1	0.134986512	1	0.250412573	0.5	0.380782177	0.15	0.139916701			1	0.993485343	0.1	0.138381691			0.5	0.552544012
1	0.997274484	0.15	0.093344865	0.2	0.280957113	1	1	0.2	0.247720883	0.15	0.163595835	1	1	1	1	0.5	0.262036389	1	0.947030004	1	0.163748113	1	0.095193258	1	0.264409463	1	0.163560436	1	0.130766814	1	0.2261	0.2	0.134986512	1	0.250412573	0.1	0.154637977	0.99	0.999999952			1	0.993485343	1	0.999979863			1	0.521382682
1	0.839028388	0.5	0.524658179	0.15	0.533312402	0.2	0.12548471	1	0.80119987	1	1	0.1	0.09616917	1	1	1	1	1	0.947030004	1	0.163748113	0.1	0.095193258	0.2	0.264409463	1	0.163560436	0.2	0.130766814	1	0.2261	1	0.962786293	0.15	0.250412573	0.15	0.154637977	1	0.999999952			0.2	0.144051521	0.5	0.138381691			0.2	0.256150664
0.5	0.461072683	0.15	0.228146273	1	1	0.2	0.12548471	1	0.80119987	1	1	0.15	0.270365151	1	1	0.2	0.262036389	1	0.947030004	1	0.163748113	0.2	0.095193258	0.5	0.264409463	1	0.163560436	1	0.130766814	0.9	0.357553599	0.1	0.134986512	1	0.250412573	0.2	0.351775344	0.2	0.139916701			0.15	0.144051521	0.45	0.999979863			0.1	0.115858305
0.05	0.129295743	1	0.524658179	0.1	0.130708926	0.1	0.12548471	0.15	0.247720883	0.2	0.282016828	1	1	0.5	0.461676456	1	1	0.15	0.2663445	0.5	0.163748113	0.1	0.095193258	0.05	0.264409463	0.5	0.163560436	0.5	0.130766814	1	0.2261	1	0.962786293	1	0.250412573	0.5	0.284708498	0.02	0.139916701			1	0.993485343	1	0.999979863			1	0.986545386
0.2	0.129295743	0.1	0.093344865	1	1	0.1	0.12548471	0.15	0.137094644	1	1	0.9	1	0.8	1	1	1	0.1	0.2663445	0.8	0.163748113	0.15	0.095193258	0.5	0.264409463	0.8	0.163560436	0.2	0.130766814	0.5	0.2261	0.15	0.134986512	1	0.250412573	0.1	0.154637977	0.1	0.139916701			0.1	0.144051521	0.5	0.571216188			1	0.986545386
1	0.933793458	0.15	0.093344865	0.5	0.533312402	1	0.505652525	1	0.478021319	1	1	1	1	1	1	1	1	1	0.947030004	1	0.163748113	0.5	0.095193258	0.1	0.264409463	1	0.163560436	0.2	0.130766814	0.5	0.2261	1	0.962786293	0.5	0.250412573	1	0.991390126	0.1	0.139916701			0.1	0.144051521	1	0.999979863			1	0.986545386
0.5	0.461072683	0.2	0.228146273	1	0.533312402	0.15	0.12548471	0.1	0.137094644	1	1	0.5	0.436412674	0.1	0.095073002	0.1	0.114712728	0.2	0.2663445	0.1	0.163748113	1	0.095193258	0.2	0.264409463	0.1	0.163560436	1	0.130766814	0.1	0.2261	0.2	0.134986512	0.5	0.250412573	1	0.989282108	0.15	0.139916701			1	0.993485343	0.1	0.138381691			0.2	0.968183015
0.15	0.129295743	0.1	0.093344865	1	1	1	1	1	1	0.5	0.518626241	0.5	0.436412674	0.1	0.183384472	0.5	0.114712728	0.5	0.2663445	0.1	0.163748113	0.1	0.095193258	0.5	0.264409463	0.1	0.163560436	0.15	0.130766814	0.1	0.2261	0.15	0.134986512	1	0.250412573	0.5	0.40268299	0.5	0.999999952			1	0.993485343	1	0.999979863			1	0.968183015
0.15	0.129295743	1	1	0.2	0.533312402	0.15	0.12548471	1	0.80119987	0.1	0.163595835	0.1	0.270365151	0.2	0.183384472	0.5	0.262036389	1	0.947030004	0.2	0.163748113	0.15	0.095193258	0.1	0.264409463	0.2	0.163560436	1	0.130766814	0.5	0.2261	0.5	0.134986512	1	0.250412573	0.1	0.149628925	0.15	0.139916701			0.15	0.144051521	0.2	0.138381691			1	0.968183015
1	0.933793458	0.1	0.093344865	0.5	0.130708926	0.1	0.12548471	1	1	1	1	0.4	0.436412674	0.1	0.183384472	0.5	0.262036389	0.2	0.2663445	0.1	0.163748113	0.5	0.095193258	1	0.264409463	0.1	0.163560436	0.2	0.130766814	1	0.2261	1	0.134986512	0.5	0.250412573	0.5	0.483467857	1	0.999999952			0.5	0.46561822	0.2	0.138381691			1	0.968183015
0.1	0.129295743	1	0.524658179	0.2	0.130708926	0.1	0.12548471	0.8	1	0.15	0.282016828	0.1	0.09616917	0.2	0.183384472	1	1	0.1	0.2663445	0.2	0.163748113	0.1	0.095193258	1	0.93122861	0.2	0.163560436	0.1	0.130766814	0.2	0.2261	0.5	0.134986512	0.5	0.250412573	0.5	0.627085331	0.1	0.139916701			1	0.993485343	0.19	0.138381691			0.15	0.968183015
1	0.933793458	0.5	0.524658179	0.1	0.130708926	0.2	0.12548471	1	1	1	1	1	1	0.95	0.780239525	1	1	1	0.947030004	0.95	0.163748113	0.5	0.095193258	0.5	0.270922287	0.95	0.163560436	0.5	0.130766814	0.2	0.2261	0.5	0.134986512	1	0.250412573	0.1	0.149628925	0.15	0.139916701			0.1	0.144051521	1	0.999979863			1	0.968183015
0.2	0.129295743	1	0.524658179	0.15	0.130708926	0.15	0.12548471	1	1	0.5	1	0.5	0.436412674	1	0.780239525	1	1	1	0.947030004	1	0.163748113	0.2	0.095193258	0.1	0.270922287	1	0.163560436	1	0.130766814	1	0.2261	0.1	0.134986512	1	0.250412573	1	0.989282108	0.2	0.139916701			0.2	0.144051521	0.5	0.999979863			1	0.968183015
0.2	0.129295743	1	1	0.1	0.130708926	0.5	0.505652525	0.2	0.478021319	0.2	0.518626241	1	0.436412674	0.1	0.095073002	1	1	1	0.947030004	0.1	0.163748113	0.1	0.095193258	0.5	0.270922287	0.1	0.163560436	0.1	0.130766814	1	0.2261	1	0.134986512	1	0.250412573	1	0.989282108	0.1	0.139916701			0.15	0.144051521	0.2	0.138381691			0.5	0.968183015
0.1	0.129295743	1	1	0.2	0.130708926	0.1	0.12548471	1	0.247720883	0.98	1	1	1	0.1	0.095073002	1	1	1	0.719977368	0.1	0.163748113	0.5	0.095193258	0.5	0.93122861	0.1	0.163560436	1	0.130766814	1	0.2261	0.1	0.134986512	0.2	0.250412573	1	0.989282108	1	0.999999952			0.05	0.063055947	0.15	0.138381691			0.5	0.968183015
1	0.933793458	0.99	0.524658179	0.2	0.130708926	0.5	0.505652525	0.1	0.137094644	0.5	0.518626241	0.1	0.09616917	0.5	0.461676456	1	1	1	0.719977368	0.5	0.163748113	1	0.095193258	0.1	0.270922287	0.5	0.163560436	1	0.130766814	0.1	0.2261	0.05	0.134986512	1	0.250412573	1	0.989282108	0.1	0.139916701			0.15	0.46561822	0.1	0.138381691			0.1	0.968183015
0.15	0.129295743	0.1	0.093344865	0.1	0.130708926	0.2	0.12548471	1	1	0.5	1	0.2	0.270365151	0.15	0.183384472	1	1	1	0.719977368	0.15	0.163748113	0.1	0.095193258	1	0.93122861	0.15	0.163560436	0.5	0.130766814	1	0.2261	0.15	0.134986512	1	0.250412573	1	0.989282108	1	0.999999952			0.5	0.46561822	0.15	0.138381691			1	0.968183015
1	0.933793458	0.1	0.093344865	1	1	0.1	0.12548471	0.99	1	0.15	0.163595835	0.2	0.270365151	0.5	0.461676456	1	1	1	0.719977368	0.5	0.163748113	0.1	0.095193258	1	0.93122861	0.5	0.163560436	0.1	0.130766814	1	0.2261	0.1	0.134986512	1	0.250412573	0.1	0.149628925	0.5	0.525561095			0.1	0.144051521	0.1	0.138381691			0.2	0.968183015
0.1	0.129295743	1	1	0.9	1	0.5	0.505652525	0.35	0.247720883	0.88	1	0.1	0.09616917	1	1	1	1	1	0.719977368	1	0.163748113	1	0.095193258	1	0.93122861	1	0.163560436	0.18	0.130766814	1	0.2261	0.15	0.134986512	0.5	0.250412573	1	0.989282108	1	0.999999952			1	0.993485343	0.15	0.536507198			0.1	0.448525086
0.1	0.129295743	0.1	0.093344865	0.2	0.280957113	0.2	0.390579868	1	1	0.5	1	0.1	0.270365151	0.1	0.095073002	1	1	1	0.719977368	0.1	0.163748113	0.8	0.095193258	1	0.93122861	0.1	0.163560436	0.5	0.130766814	0.5	0.2261	0.2	0.134986512	0.5	0.250412573	0.1	0.149628925	1	0.999999952			0.9	0.993485343	0.1	0.138381691			0.5	0.968183015
0.2	0.129295743	0.5	0.524658179	0.15	0.130708926	0.2	0.12548471	0.5	0.478021319	0.5	0.518626241	1	1	1	1	1	1	1	0.719977368	1	0.163748113	0.15	0.095193258	1	0.93122861	1	0.163560436	0.5	0.130766814	0.5	0.2261	0.1	0.134986512	1	0.250412573	0.5	0.347314977	1	0.999999952			0.5	0.340959408	0.5	0.999979863			0.2	0.968183015
0.5	0.461072683	0.2	0.228146273	0.9	0.533312402	1	1	1	0.478021319	1	1	0.1	0.09616917	0.99	1	0.1	0.262036389	0.1	0.426664959	0.99	0.163748113	0.15	0.095193258	0.1	0.270922287	0.99	0.163560436	1	0.130766814	0.5	0.2261	0.8	0.134986512	1	0.250412573	1	0.989282108	0.99	0.999999952			0.2	0.144051521	1	0.999979863			1	0.968183015
0.1	0.129295743	0.5	0.524658179	0.05	0.130708926	1	1	1	1	1	1	0.05	0.09616917	0.5	0.639650367	1	0.601701943	0.5	0.719977368	0.1	0.102826958	0.5	0.095193258	1	0.93122861	0.5	0.13492122	0.5	0.130766814	0.2	0.2261	1	0.134986512	1	0.250412573	0.15	0.149628925	0.1	0.139916701			0.2	0.313915022	0.5	0.999979863			0.1	0.465273508
0.5	0.461072683	0.15	0.093344865	0.15	0.533312402	1	1	0.5	0.478021319	1	1	1	1	1	1	1	1	1	0.719977368	0.5	0.102826958	1	0.095193258	0.1	0.270922287	0.1	0.13492122	1	0.130766814	0.1	0.2261	0.05	0.134986512	1	0.250412573	0.15	0.149628925	0.1	0.139916701			0.1	0.144051521	1	0.999979863			0.15	0.968183015
0.2	0.129295743	1	1	0.5	0.533312402	0.1	0.12548471	1	0.478021319	1	0.518626241	1	1	1	1	1	1	0.15	0.426664959	0.5	0.102826958	0.1	0.095193258	0.5	0.270922287	1	0.13492122	0.5	0.130766814	0.5	0.2261	0.5	0.134986512	1	0.250412573	1	0.989282108	1	0.999999952			0.1	0.144051521	1	0.999979863			1	0.968183015
0.1	0.129295743	0.2	0.228146273	0.1	0.280957113	1	1	1	1	0.1	0.163595835	0.1	0.270365151	0.5	0.639650367	1	1	0.15	0.426664959	1	0.696729683	0.2	0.095193258	1	0.93122861	1	0.964690908	1	0.130766814	0.5	0.357553599	0.1	0.134986512	0.5	0.250412573	1	0.989282108	0.1	0.139916701			1	0.988381709	1	0.999979863			0.9	0.968183015
0.5	0.461072683	1	1	1	1	1	1	0.9	1	1	1	1	1	0.5	0.46934143	0.15	0.114712728	1	0.719977368	0.1	0.102826958	1	0.095193258	0.15	0.270922287	0.5	0.13492122	0.5	0.130766814	0.5	0.2261	1	0.134986512	1	0.250412573	0.5	0.382812508	0.5	0.525561095			1	0.988381709	1	0.138381691			1	0.968183015
0.2	0.129295743	0.1	0.093344865	0.15	0.130708926	0.1	0.12548471	0.99	1	1	1	1	1	0.2	0.105859302	0.5	0.262036389	1	0.719977368	0.1	0.102826958	0.5	0.095193258	0.15	0.270922287	0.5	0.13492122	0.8	0.130766814	1	0.2261	0.15	0.134986512	1	0.250412573	1	0.989282108	0.2	0.139916701			1	0.988381709	0.49	0.999979863			0.5	0.968183015
0.2	0.129295743	1	1	0.1	0.130708926	0.5	0.12548471	1	1	1	1	1	1	1	1	0.5	0.262036389	1	0.719977368	0.15	0.102826958	0.5	0.095193258	1	0.93122861	0.2	0.13492122	1	0.130766814	0.2	0.2261	0.15	0.134986512	1	0.250412573	1	0.989282108	0.5	0.525561095			1	0.623977826	0.5	0.52965522			0.5	0.968183015
1	0.933793458	0.02	0.093344865	0.5	0.533312402	0.5	0.505652525	1	1	1	1	0.5	0.436412674	0.15	0.105859302	1	1	1	0.719977368	0.2	0.102826958	1	0.095193258	1	0.93122861	1	0.964690908	0.15	0.130766814	0.5	0.2261	1	0.134986512	1	0.250412573	0.1	0.149628925	0.15	0.139916701			0.5	0.246781729	1	0.58944983			0.15	0.43050545
1	0.933793458	1	1	0.15	0.130708926	0.1	0.12548471	1	1	0.5	0.282016828	0.5	0.436412674	0.05	0.105859302	1	0.601701943	0.1	0.426664959	0.15	0.102826958	0.1	0.095193258	0.5	0.270922287	0.15	0.13492122	0.98	0.130766814	0.5	0.357553599	1	0.962786293	0.5	0.250412573	0.1	0.149628925	1	0.999999952			0.5	0.381878978	1	0.987764815			0.1	0.968183015
1	0.933793458	0.19	0.228146273	0.1	0.130708926	1	1	1	1	1	1	0.5	0.436412674	0.2	0.217843857	0.2	0.262036389	1	0.719977368	0.05	0.102826958	0.5	0.095193258	1	0.93122861	0.05	0.13492122	0.5	0.130766814	0.2	0.2261	0.1	0.134986512	0.5	0.250412573	0.1	0.149628925	0.2	0.139916701			1	0.988381709	0.5	0.987764815			0.4	0.968183015
0.1	0.129295743	1	1	0.1	0.130708926	1	1	0.5	1	0.5	0.282016828	0.2	0.270365151	0.5	0.46934143	0.2	0.114712728	1	0.719977368	0.5	0.102826958	0.9	0.095193258	1	0.93122861	0.2	0.13492122	0.15	0.130766814	0.5	0.2261	0.1	0.134986512	1	0.250412573	1	0.989282108	1	0.999999952			1	0.988381709	0.5	0.603307337			0.1	0.470974415
1	0.461072683	0.49	0.524658179	0.1	0.130708926	0.2	0.12548471	0.5	1	0.9	1	0.1	0.09616917	0.5	0.217843857	1	1	1	0.719977368	0.8	0.696729683	1	0.095193258	0.1	0.270922287	0.5	0.13492122	1	0.130766814	0.1	0.2261	1	0.962786293	0.5	0.250412573	1	0.989282108	0.1	0.139916701			1	0.988381709	1	0.987764815			1	0.968183015
1	0.933793458	0.1	0.093344865	0.9	1	1	1	0.99	0.478021319	0.9	1	0.5	0.436412674	1	0.639650367	1	1	0.5	0.719977368	0.15	0.102826958	0.9	0.095193258	0.1	0.270922287	0.5	0.13492122	1	0.130766814	1	0.2261	0.05	0.134986512	1	0.250412573	1	0.527128296	1	0.999999952			0.9	0.988381709	0.5	0.987764815			0.5	0.968183015
0.1	0.129295743	0.05	0.093344865	0.2	0.130708926	0.15	0.12548471	0.2	0.247720883	1	1	0.1	0.436412674	0.5	0.46934143	1	1	1	0.426664959	0.05	0.102826958	0.15	0.095193258	0.1	0.270922287	1	0.13492122	0.2	0.130766814	1	0.2026	0.15	0.134986512	1	0.250412573	1	0.989282108	0.02	0.139916701			1	0.988381709	1	0.987764815			1	0.968183015
0.5	0.129295743	0.2	0.228146273	1	1	0.1	0.12548471	0.5	0.478021319	0.5	1	0.1	0.270365151	1	1	0.5	0.114712728	1	0.719977368	0.1	0.102826958	1	0.095193258	1	0.93122861	0.5	0.13492122	0.8	0.130766814	0.2	0.2026	0.1	0.134986512	1	0.250412573	0.2	0.149628925	1	0.999999952			0.5	0.246781729	1	0.987764815			1	0.968183015
0.5	0.461072683	1	1	0.95	1	0.15	0.12548471	1	1	1	1	0.5	0.270365151	0.1	0.105859302	1	1	1	0.426664959	0.15	0.102826958	1	0.095193258	1	0.93122861	1	0.13492122	1	0.130766814	1	0.2026	1	0.962786293	1	0.250412573	0.1	0.149628925	0.19	0.139916701			0.5	0.539838278	0.15	0.252268247			0.1	0.447867901
0.1	0.129295743	0.9	1	0.95	0.533312402	0.15	0.12548471	1	0.80119987	0.5	0.518626241	0.1	0.09616917	1	1	0.5	0.262036389	1	0.719977368	1	0.696729683	1	0.095193258	1	0.270922287	0.1	0.13492122	0.15	0.130766814	0.1	0.2026	0.2	0.134986512	1	0.250412573	0.5	0.497311678	1	0.999999952			1	0.988381709	1	0.617420398			0.2	0.968183015
1	0.933793458	0.1	0.093344865	0.15	0.130708926	0.1	0.12548471	0.99	1	1	1	0.5	0.436412674	0.1	0.105859302	0.5	0.262036389	0.5	0.426664959	0.5	0.102826958	0.98	0.095193258	1	0.93122861	0.1	0.13492122	1	0.130766814	1	0.2026	1	0.962786293	1	0.250412573	1	0.989282108	0.49	0.525561095			0.2	0.445264709	1	0.987764815			0.1	0.465062856
1	0.933793458	0.5	0.524658179	1	1	0.1	0.12548471	0.1	0.137094644	0.1	0.163595835	0.5	0.436412674	0.5	0.639650367	0.15	0.262036389	0.5	0.426664959	1	0.102826958	0.15	0.095193258	0.2	0.270922287	1	0.13492122	0.1	0.130766814	1	0.2026	0.5	0.134986512	1	0.250412573	0.2	0.149628925	0.1	0.139916701			1	0.988381709	1	0.987764815			0.2	0.968183015
0.2	0.129295743	0.2	0.093344865	0.05	0.130708926	0.2	0.12548471	0.5	0.478021319	1	1	0.5	0.436412674	0.1	0.105859302	0.2	0.114712728	1	0.719977368	0.15	0.102826958	0.2	0.095193258	0.1	0.270922287	0.1	0.13492122	0.15	0.130766814	0.1	0.2026	0.05	0.134986512	0.5	0.250412573	1	0.989282108	0.05	0.139916701			1	0.988381709	1	0.987764815			0.1	0.968183015
1	0.933793458	0.99	1	1	1	1	0.505652525	1	1	1	1	1	0.436412674	0.15	0.105859302	1	1	1	0.719977368	0.15	0.102826958	0.48	0.095193258	0.5	0.270922287	0.5	0.13492122	0.2	0.130766814	1	0.2026	0.85	0.134986512	1	0.250412573	1	0.702157154	0.2	0.139916701			1	0.988381709	0.5	0.987764815			0.1	0.968183015
0.15	0.129295743	0.15	0.228146273	0.2	0.130708926	0.1	0.12548471	0.15	0.137094644	0.2	0.518626241	0.2	0.436412674	1	1	1	0.601701943	1	0.719977368	0.18	0.102826958	0.5	0.095193258	1	0.93122861	0.1	0.13492122	1	0.130766814	1	0.2026	0.1	0.134986512	1	0.250412573	1	0.989282108	1	0.999999952			0.1	0.495245041	1	0.987764815			1	0.968183015
0.1	0.129295743	0.15	0.524658179	0.1	0.130708926	0.1	0.12548471	1	1	0.7	1	0.5	0.436412674	0.1	0.105859302	0.99	0.601701943	0.15	0.426664959	0.2	0.102826958	1	0.095193258	0.2	0.270922287	0.15	0.13492122	0.2	0.130766814	0.5	0.2026	1	0.962786293	0.15	0.250412573	0.5	0.347315065	0.9	0.999999952			1	0.988381709	1	0.987764815			0.1	0.45428274
0.15	0.129295743	0.15	0.093344865	0.5	0.533312402	0.2	0.12548471	0.5	0.478021319	0.1	0.163595835	0.1	0.270365151	1	1	0.2	0.114712728	0.1	0.426664959	1	0.696729683	0.1	0.095193258	1	0.93122861	1	0.964690908	1	0.130766814	0.5	0.2026	0.1	0.134986512	1	0.250412573	0.2	0.149628925	0.1	0.139916701			1	0.648261991	1	0.987764815			0.05	0.388538986
0.15	0.129295743	1	1	1	0.280957113	0.05	0.12548471	0.5	0.478021319	1	1	0.05	0.09616917	1	1	0.2	0.114712728	1	0.719977368	1	0.696729683	1	0.095193258	1	0.93122861	0.1	0.13492122	0.15	0.130766814	0.1	0.2026	0.5	0.134986512	1	0.250412573	0.5	0.391719992	0.5	0.525561095			0.5	0.519203493	1	0.987764815			1	0.968183015
0.1	0.129295743	0.02	0.093344865	0.5	0.533312402	1	1	0.19	0.137094644	0.15	0.282016828	0.5	0.436412674	1	1	0.5	0.262036389	0.5	0.426664959	1	0.696729683	0.15	0.095193258	1	0.93122861	1	0.964690908	0.1	0.130766814	1	0.2026	1	0.134986512	1	0.250412573	1	0.989282108	0.2	0.139916701			0.2	0.562588122	0.5	0.252268247			1	0.968183015
0.2	0.129295743	1	1	0.05	0.130708926	0.5	0.505652525	0.15	0.137094644	0.2	0.282016828	0.1	0.09616917	1	0.639650367	0.2	0.114712728	0.2	0.426664959	0.1	0.102826958	1	0.095193258	0.5	0.270922287	1	0.964690908	1	0.130766814	0.2	0.2026	0.1	0.134986512	0.15	0.250412573	1	0.989282108	0.99	0.999999952			0.1	0.505886858	0.5	0.590795793			0.1	0.968183015
1	0.461072683	0.1	0.228146273	0.98	1	1	1	0.9	1	0.5	0.518626241	0.15	0.270365151	1	0.639650367	1	1	1	0.719977368	0.1	0.102826958	0.05	0.095193258	0.2	0.270922287	0.1	0.13492122	1	0.130766814	0.2	0.2026	1	0.962786293	0.15	0.250412573	1	0.989282108	0.15	0.139916701			0.5	0.246781729	1	0.566117891			1	0.968183015
0.1	0.129295743	0.99	1	1	0.533312402	1	1	0.19	0.247720883	0.15	0.163595835	0.2	0.436412674	0.5	0.639650367	1	1	1	0.719977368	0.99	0.696729683	0.05	0.095193258	0.5	0.93122861	0.1	0.13492122	1	0.130766814	1	0.2026	0.1	0.134986512	1	0.250412573	0.15	0.271061699	0.15	0.139916701			0.5	0.988381709	0.1	0.252268247			1	0.968183015
0.1	0.129295743	0.1	0.093344865	1	1	0.15	0.12548471	0.15	0.247720883	1	1	0.5	0.436412674	0.2	0.46934143	1	1	1	0.719977368	0.1	0.102826958	0.1	0.095193258	1	0.93122861	1	0.13492122	0.1	0.130766814	1	0.2026	0.5	0.134986512	1	0.250412573	0.1	0.149628925	0.15	0.139916701			1	0.988381709	0.5	0.987764815			1	0.968183015
0.2	0.129295743	0.15	0.093344865	0.1	0.130708926	0.2	0.12548471	1	0.80119987	1	1	0.1	0.09616917	1	1	1	0.601701943	0.5	0.124676878	0.5	0.102826958	1	0.095193258	1	0.93122861	1	0.13492122	0.9	0.130766814	0.9	0.389353391	0.5	0.134986512	1	0.250412573	1	0.989282108	1	0.999999952			0.5	0.533415374	0.5	0.252268247			0.5	0.968183015
0.05	0.129295743	1	1	1	1	0.1	0.12548471	1	1	1	1	1	1	0.15	0.217843857	1	1	0.05	0.124676878	0.15	0.102826958	0.1	0.095193258	1	0.93122861	1	0.13492122	0.5	0.130766814	1	0.2026	0.15	0.134986512	0.5	0.250412573	0.2	0.149628925	0.02	0.139916701			0.05	0.130408921	0.5	0.252268247			0.5	0.968183015
1	0.933793458	0.05	0.093344865	0.1	0.130708926	0.1	0.12548471	0.1	0.137094644	1	0.708488335	0.2	0.335536417	1	1	0.5	0.262036389	0.2	0.124676878	0.5	0.102826958	0.5	0.095193258	0.15	0.270922287	0.5	0.13492122	1	0.130766814	0.5	0.2026	0.05	0.134986512	1	0.250412573	0.5	0.546526493	1	0.999999952			0.5	0.246781729	0.5	0.476155582			0.5	0.968183015
0.5	0.461072683	1	1	0.15	0.280957113	1	1	0.8	0.478021319	1	1	1	1	0.1	0.105859302	1	1	1	0.740247162	0.15	0.102826958	1	0.095193258	0.1	0.270922287	0.05	0.13492122	0.15	0.130766814	0.5	0.2026	0.1	0.134986512	1	0.250412573	1	0.989282108	0.1	0.139916701			0.1	0.246781729	0.5	0.48412896			0.2	0.968183015
1	0.933793458	0.15	0.228146273	0.15	0.130708926	1	1	1	1	1	0.518626241	1	1	0.15	0.105859302	1	1	0.5	0.124676878	0.9	0.696729683	1	0.095193258	1	0.93122861	0.2	0.13492122	1	0.130766814	0.1	0.2026	0.15	0.134986512	1	0.250412573	0.2	0.149628925	0.99	0.999999952			0.1	0.246781729	0.1	0.252268247			0.1	0.428928722
1	0.933793458	0.1	0.093344865	1	1	0.2	0.12548471	0.75	0.247720883	0.5	0.518626241	1	1	1	1	1	1	0.15	0.124676878	0.1	0.102826958	0.1	0.095193258	0.2	0.270922287	0.15	0.13492122	1	0.130766814	0.4	0.2026	1	0.962786293	1	0.250412573	0.1	0.149628925	0.1	0.139916701			1	0.988381709	0.5	0.987764815			0.5	0.968183015
0.2	0.129295743	0.05	0.093344865	0.1	0.130708926	0.15	0.12548471	0.2	0.137094644	1	0.708488335	0.15	0.335536417	1	1	0.5	0.114712728	0.15	0.124676878	0.15	0.102826958	0.1	0.095193258	0.5	0.270922287	1	0.964690908	0.5	0.130766814	0.1	0.2026	1	0.962786293	1	0.250412573	1	0.989282108	0.15	0.139916701			1	0.990398477	0.95	0.987764815			0.1	0.968183015
0.1	0.129295743	0.5	0.524658179	0.99	1	1	1	0.15	0.137094644	1	0.518626241	1	1	1	1	0.1	0.262036389	1	0.124676878	0.89	0.696729683	0.5	0.095193258	1	0.93122861	0.15	0.13492122	0.5	0.130766814	0.5	0.2026	0.2	0.134986512	1	0.250412573	1	0.989282108	1	0.999999952			1	0.990398477	0.95	0.987764815			0.1	0.968183015
0.1	0.129295743	0.05	0.093344865	0.99	1	0.1	0.12548471	1	1	0.05	0.282016828	1	1	0.1	0.105859302	0.5	0.262036389	0.1	0.124676878	0.1	0.102826958	0.1	0.095193258	0.2	0.270922287	1	0.964690908	1	0.130766814	1	0.2026	0.9	0.962786293	0.15	0.250412573	1	0.989282108	0.05	0.139916701			1	0.990398477	1	0.987764815			0.5	0.968183015
1	0.933793458	0.5	0.524658179	1	1	0.1	0.12548471	0.99	1	1	0.518626241	0.5	0.736285924	0.1	0.105859302	1	1	1	0.740247162	0.1	0.102826958	0.15	0.095193258	0.1	0.270922287	0.1	0.13492122	1	0.130766814	1	0.2026	0.15	0.134986512	1	0.250412573	0.5	0.184817849	1	0.999999952			1	0.990398477	1	0.987764815			0.1	0.487545822
1	0.933793458	1	1	0.5	0.533312402	1	1	1	1	0.1	0.282016828	0.5	0.736285924	0.5	0.46934143	1	1	0.2	0.124676878	0.1	0.102826958	0.98	0.095193258	1	0.93122861	0.15	0.13492122	1	0.130766814	0.1	0.2026	1	0.962786293	0.1	0.250412573	1	0.974785721	0.15	0.139916701			1	0.990398477	1	0.987764815			0.5	0.968183015
0.2	0.129295743	0.2	0.228146273	0.5	0.280957113	1	1	1	0.478021319	0.1	0.282016828	0.1	0.335536417	0.5	0.217843857	0.2	0.114712728	0.2	0.124676878	0.15	0.102826958	0.1	0.095193258	1	0.93122861	1	0.964690908	1	0.130766814	0.2	0.2026	1	0.134986512	1	0.250412573	0.5	0.62360782	0.1	0.139916701			1	0.990398477	1	0.987764815			0.5	0.968183015
0.15	0.129295743	1	1	0.1	0.130708926	0.15	0.12548471	0.2	0.247720883	0.9	1	1	1	0.5	0.46934143	0.5	1	0.1	0.124676878	0.5	0.102826958	1	0.095193258	1	0.93122861	1	0.964690908	0.1	0.130766814	0.2	0.2026	0.5	0.134986512	1	0.250412573	0.15	0.184817849	0.05	0.139916701			0.5	0.363628119	1	0.987764815			0.5	0.968183015
1	0.933793458	1	1	1	1	0.5	0.390579868	0.5	0.478021319	1	1	0.2	0.335536417	1	1	1	1	1	0.124676878	1	0.696729683	0.1	0.095193258	1	0.726940111	1	0.964690908	1	0.130766814	0.1	0.2026	0.1	0.134986512	1	0.250412573	1	0.974785721	0.5	0.525561095			0.5	0.363628119	0.1	0.252268247			1	0.968183015
0.1	0.129295743	0.1	0.093344865	1	1	1	0.390579868	0.15	0.247720883	1	1	0.1	0.146831142	0.1	0.105859302	1	1	0.15	0.124676878	0.5	0.102826958	0.3	0.095193258	0.2	0.132104918	0.05	0.13492122	0.5	0.130766814	1	0.2026	0.9	0.962786293	1	0.250412573	1	0.974785721	0.05	0.139916701			1	0.990398477	1	0.987764815			0.2	0.968183015
0.1	0.129295743	1	1	0.2	0.130708926	0.1	0.12548471	0.2	0.137094644	1	1	0.5	0.736285924	0.5	0.639650367	1	1	1	0.740247162	0.2	0.102826958	0.2	0.095193258	0.05	0.132104918	0.1	0.13492122	0.9	0.130766814	0.05	0.2026	0.15	0.134986512	1	0.250412573	0.2	0.184817849	0.5	0.525561095			0.2	0.363628119	1	0.987764815			0.5	0.968183015
1	0.933793458	0.1	0.093344865	1	1	0.2	0.12548471	0.2	0.137094644	0.2	0.282016828	0.2	0.335536417	0.5	0.46934143	1	1	0.1	0.124676878	1	0.696729683	0.2	0.095193258	0.5	0.132104918	0.1	0.13492122	0.5	0.130766814	1	0.2026	0.1	0.134986512	1	0.250412573	1	0.974785721	1	0.999999952			1	0.990398477	1	0.560265858			0.1	0.476523457
1	0.933793458	0.15	0.093344865	0.1	0.130708926	0.15	0.12548471	0.05	0.137094644	1	0.708488335	1	1	1	0.639650367	1	1	0.1	0.124676878	0.15	0.102826958	1	0.095193258	0.1	0.132104918	0.5	0.13492122	1	0.130766814	1	0.2026	0.15	0.134986512	1	0.250412573	0.15	0.184817849	0.2	0.139916701			1	0.990398477	0.95	0.987764815			0.05	0.398559944
0.5	0.461072683	0.2	0.093344865	1	1	0.05	0.12548471	0.3	0.478021319	0.1	0.518626241	0.1	0.146831142	0.5	0.46934143	1	1	0.2	0.124676878	0.1	0.102826958	0.2	0.095193258	0.5	0.132104918	0.5	0.13492122	0.2	0.130766814	0.1	0.2026	0.1	0.134986512	1	0.250412573	0.5	0.469372621	1	0.999999952			0.9	0.990398477	0.5	0.987764815			0.5	0.968183015
1	0.461072683	0.49	0.524658179	0.5	0.533312402	0.15	0.390579868	0.1	0.247720883	0.1	0.282016828	0.15	0.335536417	0.5	0.639650367	0.2	0.114712728	0.5	0.124676878	1	0.696729683	1	0.095193258	0.5	0.132104918	0.5	0.13492122	0.2	0.130766814	1	0.2026	1	0.134986512	0.5	0.250412573	0.1	0.184817849	1	0.999999952			1	0.990398477	0.1	0.252268247			0.1	0.968183015
0.1	0.129295743	1	1	1	1	0.5	0.390579868	1	0.247720883	1	1	1	1	0.15	0.105859302	1	1	0.1	0.124676878	0.15	0.102826958	0.5	0.095193258	0.1	0.132104918	1	0.964690908	0.2	0.130766814	1	0.2026	0.5	0.134986512	0.2	0.250412573	0.5	0.469372621	0.1	0.139916701			0.5	0.363628119	0.5	0.987764815			0.15	0.968183015
0.2	0.129295743	1	1	1	1	0.1	0.12548471	1	0.478021319	0.8	1	0.9	1	0.1	0.105859302	0.2	0.114712728	0.5	0.124676878	0.2	0.102826958	0.1	0.095193258	1	0.726940111	0.1	0.13492122	0.7	0.130766814	1	0.2026	0.5	0.134986512	1	0.250412573	0.2	0.184817849	1	0.999999952			0.5	0.990398477	1	0.987764815			0.5	0.968183015
0.15	0.129295743	0.05	0.093344865	0.99	1	1	1	1	1	1	1	1	1	0.5	0.639650367	1	0.601701943	0.2	0.124676878	0.2	0.102826958	0.5	0.095193258	1	0.726940111	0.5	0.13492122	0.1	0.130766814	0.5	0.2026	1	0.962786293	1	0.250412573	0.2	0.635935433	0.1	0.139916701			0.1	0.483776299	1	0.987764815			0.1	0.469503082
0.05	0.129295743	1	1	0.99	0.533312402	0.9	1	0.85	0.80119987	1	1	0.5	0.736285924	0.15	0.217843857	1	1	0.1	0.124676878	1	0.102826958	0.5	0.095193258	1	0.726940111	0.5	0.13492122	1	0.130766814	0.5	0.2026	0.2	0.134986512	0.2	0.250412573	0.2	0.364684335	0.15	0.139916701			0.1	0.195094385	1	0.987764815			1	0.968183015
0.15	0.461072683	0.15	0.093344865	0.1	0.130708926	0.5	0.12548471	0.2	0.247720883	1	1	0.5	1	0.1	0.105859302	0.1	0.114712728	0.5	0.124676878	0.1	0.102826958	1	0.095193258	1	0.726940111	1	0.13492122	0.15	0.130766814	0.5	0.2026	0.05	0.134986512	1	0.250412573	1	0.974785721	0.2	0.139916701			1	0.990398477	0.1	0.252268247			0.5	0.979978189
0.5	0.461072683	1	0.228146273	0.9	1	0.2	0.12548471	0.1	0.137094644	1	1	0.15	0.146831142	0.5	0.639650367	1	0.262036389	0.2	0.124676878	0.49	0.102826958	0.3	0.095193258	1	0.726940111	0.5	0.13492122	0.1	0.130766814	0.2	0.2026	0.1	0.134986512	1	0.250412573	1	0.974785721	0.49	0.525561095			0.2	0.363628119	1	0.987764815			1	0.979978189
0.1	0.129295743	0.05	0.093344865	1	0.533312402	0.2	0.390579868	0.1	0.137094644	0.5	1	0.1	0.335536417	0.1	0.105859302	1	1	0.2	0.124676878	1	0.696729683	1	0.095193258	0.1	0.132104918	0.5	0.13492122	1	0.130766814	0.5	0.2026	0.5	0.134986512	1	0.250412573	1	0.974785721	1	0.999999952			0.2	0.363628119	1	0.987764815			0.1	0.979978189
1	0.933793458	0.1	0.093344865	1	1	0.1	0.12548471	0.2	0.137094644	0.5	0.518626241	0.4	0.335536417	0.2	0.217843857	1	0.601701943	1	0.124676878	0.15	0.102826958	0.9	0.095193258	0.1	0.132104918	0.15	0.13492122	0.5	0.130766814	0.1	0.2026	1	0.134986512	1	0.250412573	1	0.974785721	1	0.999999952			1	0.990398477	1	0.987764815			1	0.979978189
0.9	0.933793458	0.15	0.093344865	0.2	0.280957113	0.1	0.12548471	1	1	1	1	0.1	0.146831142	0.95	0.46934143	0.2	0.114712728	1	0.740247162	0.8	0.696729683	0.2	0.095193258	0.05	0.132104918	0.1	0.13492122	0.1	0.130766814	0.5	0.2026	0.1	0.134986512	1	0.250412573	1	0.974785721	0.05	0.139916701			1	0.990398477	0.5	0.594286163			1	0.979978189
0.5	0.461072683	0.2	0.093344865	0.5	0.533312402	1	0.999574499	1	1	0.5	0.518626241	1	1	0.1	0.105859302	1	0.601701943	1	0.740247162	0.02	0.102826958	0.1	0.095193258	0.2	0.132104918	0.5	0.13492122	1	0.130766814	0.5	0.2026	0.1	0.134986512	0.5	0.250412573	0.1	0.184817849	1	0.999999952			1	0.990398477	0.5	0.987764815			0.2	0.494832805
0.2	0.129295743	0.49	0.524658179	1	1	1	0.999574499	0.5	0.478021319	0.2	0.282016828	0.5	1	0.2	0.46934143	1	1	0.1	0.124676878	0.2	0.102826958	0.9	0.095193258	0.1	0.132104918	0.15	0.13492122	1	0.130766814	0.5	0.2026	0.05	0.134986512	1	0.250412573	0.5	0.502088094	0.15	0.139916701			0.1	0.363628119	0.5	0.987764815			1	0.979978189
0.2	0.461072683	0.5	0.524658179	0.5	0.533312402	1	0.999574499	0.1	0.137094644	1	1	1	1	0.95	0.46934143	1	0.601701943	1	0.124676878	0.99	0.696729683	0.5	0.095193258	0.2	0.132104918	0.1	0.13492122	1	0.130766814	1	0.2026	0.1	0.134986512	0.5	0.250412573	1	0.974785721	1	0.593685246			1	0.990398477	1	0.987764815			0.15	0.979978189
0.1	0.129295743	0.2	0.228146273	0.45	0.533312402	1	0.999574499	0.1	0.137094644	0.15	0.282016828	1	1	1	0.639650367	0.1	0.114712728	1	0.740247162	1	0.102826958	0.5	0.095193258	0.1	0.132104918	0.1	0.13492122	1	0.130766814	0.2	0.2026	1	0.962786293	1	0.250412573	1	0.974785721	0.05	0.139916701			1	0.628871304	0.8	0.987764815			0.5	0.979978189
0.1	0.129295743	0.2	0.093344865	1	1	1	0.999574499	0.2	0.247720883	1	1	0.1	0.146831142	1	1	1	0.601701943	0.1	0.124676878	0.2	0.102826958	1	0.095193258	1	0.726940111	0.5	0.13492122	1	0.130766814	0.5	0.2026	0.1	0.134986512	1	0.250412573	0.2	0.184817849	0.1	0.139916701			0.5	0.363628119	1	0.987764815			0.1	0.403061804
1	0.967912646	0.2	0.228146273	0.5	0.533312402	1	0.999574499	0.1	0.137094644	0.2	0.163595835	0.2	0.335536417	1	1	1	1	0.5	0.124676878	0.2	0.102826958	0.19	0.095193258	0.1	0.132104918	0.1	0.13492122	0.5	0.130766814	0.05	0.2026	0.1	0.134986512	1	0.250412573	1	0.974785721	0.15	0.139916701			0.5	0.363628119	0.5	0.987764815			0.5	0.979978189
0.5	0.451129522	0.15	0.093344865	0.1	0.130708926	1	0.999574499	1	0.80119987	0.2	0.282016828	0.1	0.146831142	1	0.639650367	1	1	0.5	0.124676878	0.1	0.102826958	0.2	0.095193258	0.5	0.132104918	0.1	0.13492122	0.15	0.130766814	0.5	0.2026	0.15	0.134986512	0.5	0.250412573	0.15	0.184817849	0.2	0.139916701			0.5	0.363628119	0.15	0.252268247			0.2	0.475464687
0.1	0.108393125	1	1	0.2	0.533312402	0.1	0.228691662	1	0.478021319	0.1	0.518626241	0.2	0.335536417	1	1	1	1	0.1	0.124676878	1	0.696729683	0.5	0.095193258	0.1	0.132104918	0.2	0.13492122	0.5	0.130766814	0.1	0.2026	0.1	0.134986512	0.5	0.250412573	0.2	0.184817849	0.49	0.525561095			0.2	0.363628119	1	0.987764815			0.2	0.979978189
0.5	0.451129522	0.1	0.093344865	0.15	0.130708926	0.5	0.999574499	0.2	0.137094644	1	1	0.1	0.335536417	0.5	0.46934143	1	0.601701943	1	0.740247162	1	0.102826958	0.1	0.095193258	1	0.726940111	0.95	0.13492122	0.2	0.130766814	0.15	0.2026	1	0.962786293	1	0.250412573	1	0.974785721	0.5	0.525561095			0.5	0.363628119	1	0.987764815			0.2	0.499555807
0.5	0.451129522	0.1	0.228146273	0.5	0.533312402	1	0.999574499	0.99	1	1	1	0.1	0.335536417	1	1	1	1	1	0.124676878	0.15	0.102826958	0.1	0.095193258	0.15	0.132104918	0.1	0.13492122	0.05	0.130766814	0.2	0.2026	0.2	0.134986512	1	0.250412573	0.2	0.184817849	0.2	0.139916701			0.1	0.363628119	1	0.987764815			1	0.979978189
1	0.967912646	1	0.228146273	0.15	0.280957113	0.15	0.228691662	1	1	1	1	1	1	0.15	0.105859302	0.5	0.262036389	0.2	0.124676878	0.83	0.102826958	0.1	0.095193258	0.15	0.132104918	0.2	0.13492122	0.5	0.130766814	0.5	0.2026	1	0.134986512	1	0.250412573	1	0.974785721	0.2	0.139916701			0.5	0.990398477	0.1	0.252268247			1	0.979978189
1	0.967912646	1	1	0.1	0.130708926	0.15	0.228691662	0.3	0.80119987	1	1	0.1	0.146831142	0.1	0.105859302	0.5	1	1	0.740247162	0.8	0.102826958	0.2	0.095193258	0.1	0.132104918	0.95	0.964690908	1	0.130766814	0.1	0.2026	1	0.962786293	1	0.250412573	1	0.598173278	0.2	0.139916701			0.5	0.363628119	1	0.987764815			1	0.979978189
1	0.967912646	0.1	0.093344865	0.2	0.533312402	1	0.999574499	0.1	0.137094644	0.2	0.282016828	0.05	0.146831142	1	1	1	1	0.15	0.124676878	0.5	0.102826958	0.5	0.095193258	0.2	0.132104918	1	0.13492122	1	0.130766814	1	0.2026	0.1	0.134986512	0.5	0.250412573	1	0.974785721	0.15	0.139916701			0.5	0.67483666	1	0.987764815			0.1	0.423142313
1	0.967912646	0.45	0.524658179	0.2	0.280957113	1	0.999574499	0.1	0.137094644	1	0.518626241	1	1	0.15	0.105859302	0.15	0.114712728	0.1	0.124676878	0.15	0.102826958	0.1	0.095193258	0.5	0.132104918	1	0.964690908	0.1	0.130766814	1	0.7222	0.2	0.134986512	1	0.250412573	1	0.974785721	1	0.999999952			1	0.990398477	0.85	0.987764815			1	0.979978189
1	0.967912646	0.2	0.228146273	1	1	1	0.999574499	0.2	0.247720883	0.5	0.518626241	1	1	0.5	0.639650367	1	1	0.15	0.124676878	0.1	0.102826958	0.2	0.095193258	0.15	0.132104918	1	0.964690908	0.9	0.130766814	0.2	0.261073561	0.15	0.134986512	1	0.250412573	1	0.974785721	0.1	0.139916701			0.5	0.494945055	1	0.987764815			1	0.979978189
0.1	0.108393125	1	0.228146273	0.2	0.533312402	1	0.999574499	0.2	0.247720883	1	1	0.1	0.335536417	1	1	0.5	0.262036389	0.15	0.124676878	0.8	0.696729683	0.1	0.095193258	0.05	0.132104918	1	0.13492122	1	0.130766814	1	0.261073561	0.5	0.134986512	0.5	0.250412573	1	0.974785721	0.1	0.139916701			0.05	0.128448686	1	0.987764815			0.5	0.979978189
1	0.967912646	1	1	1	1	0.1	0.228691662	0.5	0.478021319	0.5	0.518626241	1	1	1	0.639650367	1	1	0.1	0.124676878	0.9	0.102826958	0.9	0.095193258	1	0.726940111	1	0.964690908	1	0.130766814	0.1	0.261073561	0.5	0.134986512	1	0.250412573	1	0.974785721	1	0.999999952			0.5	0.363628119	1	0.987764815			0.5	0.979978189
0.1	0.108393125	0.5	0.524658179	1	1	1	0.999574499	0.15	0.137094644	0.15	0.282016828	1	1	0.95	1	1	1	0.2	0.124676878	1	0.696729683	0.1	0.095193258	1	0.726940111	0.5	0.13492122	0.15	0.130766814	1	0.261073561	1	0.134986512	0.5	0.250412573	1	0.974785721	1	0.999999952			0.1	0.195094385	1	0.987764815			1	0.979978189
0.5	0.451129522	0.15	0.093344865	1	1	1	0.999574499	1	0.80119987	0.1	0.518626241	1	1	0.5	0.639650367	0.2	0.114712728	1	0.124676878	0.5	0.102826958	1	0.095193258	0.5	0.132104918	1	0.964690908	0.2	0.130766814	1	0.261073561	0.15	0.134986512	0.2	0.250412573	0.5	0.974785721	0.1	0.139916701			0.5	0.195094385	1	0.987764815			1	0.979978189
1	0.967912646	1	1	0.2	0.533312402	1	0.999574499	0.2	0.137094644	0.1	1	0.5	1	0.1	0.105859302	1	1	0.1	0.124676878	0.98	0.696729683	1	0.095193258	1	0.726940111	0.1	0.13492122	1	0.130766814	0.1	0.261073561	0.1	0.134986512	1	0.250412573	1	0.974785721	0.45	0.525561095			0.1	0.195094385	0.9	0.987764815			0.2	0.979978189
0.15	0.108393125	0.5	0.524658179	0.5	0.533312402	0.5	0.999574499	0.5	0.478021319	0.15	0.163595835	0.5	0.736285924	0.1	0.105859302	1	1	0.1	0.124676878	1	0.696729683	1	0.095193258	1	0.726940111	0.15	0.13492122	0.3	0.130766814	1	0.261073561	0.1	0.134986512	1	0.250412573	0.1	0.184817849	0.2	0.139916701			1	0.990398477	1	0.987764815			0.1	0.517917971
0.15	0.108393125	1	1	1	1	1	0.999574499	0.5	0.478021319	1	1	0.5	0.736285924	0.5	0.46934143	1	0.601701943	0.2	0.124676878	0.17	0.102826958	1	0.095193258	0.1	0.132104918	0.15	0.13492122	1	0.130766814	1	0.261073561	0.2	0.134986512	1	0.250412573	0.15	0.184817849	1	0.139916701			1	0.984129487	0.5	0.987764815			0.15	0.408866493
0.15	0.226593739	1	1	1	1	1	0.999574499	1	1	1	1	0.2	0.736285924	1	1	0.1	0.114712728	0.05	0.124676878	1	0.696729683	0.5	0.095193258	0.1	0.132104918	0.1	0.13492122	0.2	0.130766814	0.5	0.261073561	0.15	0.134986512	1	0.250412573	0.1	0.184817849	1	0.999999952			0.2	0.186808755	0.9	0.987764815			0.2	0.979978189
1	0.967912646	1	1	0.9	1	1	0.999574499	0.15	0.247720883	0.9	1	0.1	0.146831142	1	0.639650367	1	1	1	0.740247162	0.1	0.102826958	0.8	0.095193258	0.1	0.132104918	1	0.13492122	0.85	0.130766814	0.5	0.261073561	0.2	0.134986512	1	0.250412573	1	0.974785721	0.5	0.525561095			0.05	0.104601543	1	0.987764815			0.2	0.979978189
1	0.967912646	0.15	0.228146273	0.9	1	1	0.999574499	1	1	1	0.518626241	0.5	0.335536417	1	1	0.5	0.601701943	0.5	0.124676878	0.98	0.102826958	0.5	0.095193258	1	0.726940111	0.15	0.13492122	1	0.130766814	0.1	0.261073561	0.5	0.134986512	1	0.250412573	0.9	0.683666366	0.15	0.139916701			0.5	0.346506694	0.5	0.252268247			1	0.979978189
0.5	0.451129522	1	1	1	1	0.5	0.228691662	1	0.80119987	0.9	1	0.1	0.335536417	0.1	0.105859302	0.5	0.262036389	1	0.740247162	0.5	0.102826958	0.8	0.095193258	0.2	0.132104918	0.5	0.13492122	0.5	0.130766814	1	0.261073561	0.2	0.134986512	1	0.250412573	0.2	0.184817849	1	0.999999952			0.1	0.104601543	0.5	0.441937525			1	0.979978189
1	0.967912646	1	1	0.85	1	0.5	0.228691662	0.2	0.137094644	0.2	0.282016828	0.1	0.335536417	0.15	0.105859302	1	1	1	0.740247162	1	0.696729683	0.5	0.095193258	1	0.726940111	1	0.964690908	1	0.130766814	0.2	0.261073561	1	0.962786293	1	0.250412573	0.2	0.624854644	0.5	0.525561095			0.5	0.430759059	1	0.987764815			1	0.979978189
1	0.967912646	1	1	1	0.533312402	1	0.999574499	0.5	0.478021319	1	1	0.5	0.335536417	0.1	0.105859302	1	1	0.2	0.124676878	0.15	0.102826958	1	0.095193258	1	0.726940111	0.2	0.13492122	1	0.130766814	0.5	0.261073561	0.15	0.134986512	1	0.948851432	0.5	0.331041341	1	0.999999952			0.5	0.597289157	0.2	0.252268247			1	0.979978189
0.1	0.108393125	0.1	0.093344865	0.15	0.533312402	1	0.999574499	0.2	0.247720883	1	1	0.1	0.146831142	0.45	0.105859302	0.5	0.262036389	0.1	0.124676878	1	0.696729683	1	0.095193258	1	0.726940111	1	0.13492122	0.5	0.130766814	0.2	0.261073561	0.1	0.134986512	1	0.250412573	0.05	0.068600621	1	0.999999952			0.1	0.104601543	0.5	0.987764815			1	0.979978189
0.1	0.108393125	0.1	0.093344865	0.5	0.533312402	1	0.999574499	0.5	0.478021319	1	0.518626241	0.5	0.736285924	0.1	0.105859302	0.5	0.262036389	0.1	0.124676878	1	0.696729683	0.9	0.095193258	0.2	0.132104918	0.95	0.13492122	1	0.130766814	1	0.261073561	1	0.962786293	1	0.250412573	0.2	0.141608434	1	0.999999952			1	0.984129487	0.15	0.252268247			0.1	0.979978189
1	0.967912646	0.1	0.093344865	0.15	0.130708926	0.15	0.228691662	1	1	0.5	0.518626241	0.5	0.736285924	0.2	0.217843857	1	0.601701943	1	0.740247162	1	0.696729683	0.15	0.095193258	0.1	0.132104918	0.5	0.13492122	1	0.130766814	0.15	0.261073561	0.1	0.134986512	1	0.250412573	1	0.686514693	0.15	0.139916701			1	0.846016578	1	0.987764815			1	0.979978189
1	0.967912646	0.15	0.228146273	1	1	0.1	0.228691662	0.1	0.137094644	0.2	0.518626241	0.5	1	1	1	1	1	1	0.740247162	0.2	0.102826958	0.15	0.095193258	0.15	0.132104918	0.1	0.13492122	0.1	0.130766814	1	0.261073561	0.05	0.134986512	1	0.250412573	0.5	0.468484806	1	0.999999952			1	0.984129487	0.2	0.252268247			1	0.979978189
1	0.451129522	0.1	0.093344865	1	1	1	0.999574499	0.1	0.137094644	1	1	1	1	0.1	0.105859302	1	1	0.2	0.124676878	0.5	0.102826958	0.1	0.095193258	0.1	0.132104918	0.1	0.13492122	0.1	0.130766814	0.9	0.7222	0.2	0.134986512	0.15	0.250412573	0.15	0.141608434	1	0.999999952			1	0.984129487	1	0.987764815			0.5	0.979978189
1	0.967912646	0.1	0.228146273	0.5	0.533312402	0.5	0.999574499	1	1	1	0.708488335	0.2	0.335536417	1	1	0.5	0.262036389	0.15	0.124676878	0.1	0.102826958	0.05	0.095193258	0.5	0.132104918	0.1	0.13492122	1	0.130766814	1	0.261073561	1	0.962786293	0.5	0.250412573	0.15	0.141608434	1	0.999999952			1	0.984129487	1	0.987764815			1	0.979978189
0.2	0.108393125	0.1	0.093344865	0.5	0.533312402	0.2	0.228691662	1	1	0.8	1	0.5	0.736285924	0.1	0.105859302	1	1	1	0.740247162	0.5	0.102826958	0.1	0.095193258	0.15	0.132104918	0.5	0.13492122	0.2	0.130766814	0.5	0.261073561	0.15	0.134986512	1	0.250412573	1	0.940362849	0.1	0.139916701			0.1	0.104601543	0.5	0.502147479			0.1	0.50747307
0.1	0.108393125	0.99	1	0.15	0.130708926	1	0.999574499	1	1	0.5	1	0.1	0.335536417	1	1	1	0.601701943	0.1	0.124676878	0.05	0.102826958	0.5	0.095193258	0.1	0.132104918	1	0.964690908	0.2	0.130766814	0.5	0.261073561	0.9	0.962786293	0.2	0.250412573	0.1	0.068600621	0.1	0.139916701			0.1	0.104601543	0.5	0.604692905			0.15	0.979978189
0.5	0.451129522	0.05	0.093344865	0.1	0.280957113	1	0.999574499	1	1	1	1	0.05	0.146831142	0.2	0.105859302	0.5	0.601701943	0.1	0.124676878	1	0.696729683	0.05	0.095193258	0.1	0.132104918	1	0.13492122	0.2	0.130766814	0.1	0.261073561	0.2	0.134986512	1	0.250412573	1	0.940362849	0.1	0.139916701			0.05	0.104601543	1	0.987764815			0.1	0.493216534
1	0.967912646	0.2	0.228146273	0.1	0.280957113	1	0.999574499	1	1	0.2	0.282016828	0.5	0.736285924	0.15	0.105859302	1	1	1	0.740247162	0.2	0.102826958	0.2	0.095193258	1	0.726940111	1	0.964690908	1	0.130766814	0.4	0.261073561	0.5	0.134986512	1	0.250412573	0.2	0.141608434	0.15	0.139916701			0.2	0.104601543	0.2	0.252268247			1	0.979978189
0.2	0.226593739	1	1	0.5	0.533312402	0.5	0.409098785	0.5	0.478021319	0.5	0.282016828	0.1	0.335536417	0.5	0.46934143	1	0.601701943	1	0.740247162	1	0.696729683	0.15	0.095193258	0.1	0.132104918	0.1	0.13492122	0.2	0.130766814	0.1	0.261073561	0.05	0.134986512	1	0.250412573	0.2	0.141608434	0.1	0.139916701			0.1	0.104601543	0.5	0.485986037			0.9	0.979978189
1	0.967912646	0.1	0.093344865	1	1	1	0.929998427	0.5	0.247720883	0.5	0.518626241	0.15	0.335536417	1	1	1	1	0.5	0.124676878	0.15	0.102826958	0.5	0.095193258	0.2	0.132104918	0.15	0.13492122	1	0.130766814	1	0.261073561	1	0.962786293	1	0.250412573	0.1	0.141608434	0.1	0.139916701			0.2	0.104601543	1	0.987764815			1	0.983976984
0.5	0.451129522	1	1	1	1	0.5	0.409098785	1	0.80119987	0.5	1	0.5	0.736285924	0.5	0.46934143	1	1	1	0.124676878	0.5	0.102826958	1	0.095193258	0.1	0.132104918	0.1	0.13492122	1	0.130766814	0.5	0.261073561	0.1	0.134986512	0.2	0.250412573	1	0.940362849	0.1	0.139916701			0.1	0.104601543	1	0.649744358			0.5	0.395643733
1	0.967912646	0.15	0.228146273	1	1	0.15	0.148141007	0.1	0.137094644	1	1	0.1	0.146831142	0.5	0.217843857	1	0.601701943	0.1	0.124676878	0.15	0.102826958	0.15	0.095193258	1	0.726940111	0.15	0.13492122	0.5	0.130766814	1	0.261073561	1	0.134986512	0.2	0.250412573	0.15	0.141608434	0.99	0.999999952			1	0.984129487	1	0.987764815			0.1	0.154838255
1	0.967912646	0.2	0.228146273	0.5	0.533312402	0.1	0.409098785	1	1	0.5	0.163595835	1	1	0.1	0.105859302	0.2	0.114712728	0.2	0.124676878	1	0.696729683	0.02	0.095193258	0.5	0.726940111	0.45	0.13492122	0.1	0.130766814	1	0.261073561	1	0.962786293	1	0.250412573	1	0.940362849	0.05	0.139916701			0.1	0.104601543	0.9	0.987764815			0.5	0.475049852
0.5	0.226593739	0.1	0.093344865	0.1	0.130708926	1	0.929998427	1	1	0.48	0.282016828	0.5	1	1	1	1	1	0.15	0.124676878	1	0.696729683	0.5	0.095193258	0.2	0.132104918	0.1	0.13492122	1	0.130766814	0.1	0.261073561	0.1	0.134986512	1	0.250412573	0.1	0.141608434	0.2	0.139916701			0.5	0.503459416	0.5	0.498411645			0.5	0.616779505
0.2	0.226593739	0.15	0.228146273	1	1	1	0.409098785	0.15	0.478021319	0.98	0.282016828	1	1	0.05	0.105859302	0.2	0.262036389	0.05	0.124676878	1	0.696729683	1	0.095193258	1	0.726940111	0.2	0.13492122	1	0.130766814	0.2	0.261073561	1	0.962786293	1	0.250412573	0.1	0.141608434	1	0.999999952			0.1	0.104601543	1	0.987764815			0.1	0.154838255
0.5	0.451129522	1	1	0.15	0.130708926	0.2	0.148141007	1	1	0.05	0.163595835	0.5	1	0.15	0.217843857	0.2	0.114712728	0.15	0.124676878	0.1	0.102826958	0.5	0.095193258	0.1	0.132104918	1	0.964690908	1	0.130766814	0.2	0.261073561	1	0.962786293	1	0.250412573	0.2	0.141608434	0.1	0.139916701			1	0.846016578	1	0.987764815			1	0.983976984
0.1	0.226593739	0.1	0.093344865	0.35	0.533312402	0.15	0.409098785	1	0.80119987	1	1	0.15	0.444271643	0.15	0.105859302	1	1	0.5	0.124676878	0.1	0.102826958	0.2	0.095193258	0.5	0.132104918	0.1	0.13492122	1	0.130766814	0.1	0.261073561	0.05	0.134986512	1	0.250412573	0.5	0.468484806	1	0.999999952			0.15	0.104601543	1	0.987764815			1	0.983976984
1	0.967912646	0.1	0.093344865	0.1	0.130708926	1	0.929998427	0.15	0.247720883	0.9	0.518626241	1	1	0.2	0.217843857	1	0.601701943	0.1	0.124676878	1	0.696729683	0.9	0.095193258	0.1	0.132104918	1	0.964690908	0.1	0.130766814	0.1	0.261073561	0.2	0.134986512	1	0.250412573	0.1	0.141608434	0.15	0.139916701			0.15	0.104601543	1	0.987764815			1	0.983976984
1	0.967912646	0.15	0.093344865	0.15	0.130708926	0.1	0.148141007	0.5	0.247720883	1	1	1	1	0.1	0.105859302	1	1	1	0.124676878	0.8	0.102826958	0.5	0.095193258	1	0.726940111	0.15	0.13492122	0.2	0.130766814	1	0.261073561	1	0.962786293	0.5	0.250412573	0.5	0.468484806	0.2	0.139916701			0.1	0.104601543	1	0.987764815			1	0.983976984
1	0.967912646	0.1	0.093344865	0.1	0.280957113	0.5	0.409098785	0.1	0.137094644	0.5	0.708488335	0.2	0.444271643	0.8	1	0.5	0.114712728	0.9	0.124676878	0.15	0.102826958	1	0.095193258	0.5	0.132104918	1	0.964690908	0.5	0.130766814	0.05	0.261073561	1	0.134986512	0.5	0.250412573	0.2	0.141608434	0.1	0.139916701			0.2	0.28610922	1	0.987764815			1	0.983976984
0.15	0.226593739	1	0.524658179	1	1	0.1	0.148141007	1	1	0.15	0.282016828	1	1	1	0.639650367	1	1	0.5	0.124676878	1	0.696729683	1	0.095193258	0.2	0.132104918	0.2	0.13492122	1	0.130766814	1	0.261073561	0.15	0.134986512	1	0.250412573	0.1	0.068600621	0.15	0.139916701			0.5	0.454457206	0.2	0.252268247			0.1	0.154838255
0.1	0.108393125	1	1	1	1	0.5	0.409098785	1	0.247720883	1	1	0.15	1	0.5	0.46934143	1	1	0.2	0.124676878	0.1	0.102826958	1	0.095193258	0.5	0.132104918	0.15	0.13492122	0.5	0.130766814	1	0.261073561	0.2	0.134986512	1	0.250412573	0.5	0.649532443	1	0.999999952			0.15	0.104601543	0.15	0.252268247			1	0.983976984
1	0.967912646	0.1	0.093344865	0.2	0.130708926	0.2	0.148141007	0.19	0.478021319	1	0.518626241	0.5	1	0.1	0.105859302	1	0.601701943	0.2	0.124676878	0.1	0.102826958	1	0.095193258	0.1	0.132104918	0.5	0.13492122	0.3	0.130766814	1	0.261073561	0.5	0.134986512	0.1	0.250412573	0.2	0.281123125	0.1	0.139916701			0.05	0.037860454	0.5	0.507121844			0.1	0.154838255
0.2	0.226593739	0.1	0.093344865	0.5	0.533312402	0.5	0.409098785	1	1	0.2	0.282016828	0.1	0.444271643	1	0.639650367	1	1	0.1	0.124676878	1	0.102826958	0.19	0.095193258	1	0.726940111	1	0.13492122	0.98	0.130766814	1	0.261073561	0.15	0.134986512	0.5	0.250412573	0.2	0.141608434	0.1	0.139916701			1	0.984129487	0.5	0.46315004			0.5	0.341220545
0.5	0.451129522	0.1	0.093344865	0.1	0.130708926	0.2	0.409098785	0.99	0.80119987	0.2	0.282016828	0.5	1	0.15	0.105859302	0.15	0.114712728	0.1	0.124676878	0.5	0.102826958	1	0.095193258	0.15	0.132104918	0.5	0.13492122	0.1	0.130766814	1	0.261073561	0.2	0.134986512	1	0.250412573	1	0.940362849	0.15	0.139916701			1	0.984129487	1	0.987764815			1	0.983976984
1	0.451129522	1	1	1	1	0.2	0.409098785	1	1	0.2	0.282016828	0.2	1	0.15	0.105859302	1	1	1	0.674694331	0.1	0.102826958	0.1	0.095193258	1	0.726940111	0.5	0.13492122	0.7	0.130766814	0.5	0.261073561	0.5	0.134986512	0.5	0.250412573	1	0.940362849	0.1	0.139916701			0.5	0.346506694	1	0.987764815			0.15	0.154838255
0.2	0.226593739	0.15	0.093344865	1	1	1	0.929998427	0.1	0.137094644	0.7	1	0.2	1	1	0.639650367	1	0.601701943	0.5	0.245440322	0.2	0.102826958	0.5	0.095193258	0.1	0.132104918	0.1	0.13492122	0.2	0.130766814	0.5	0.261073561	0.5	0.134986512	0.5	0.250412573	1	0.940362849	1	0.525561095			1	0.984129487	1	0.987764815			0.15	0.154838255
0.1	0.108393125	1	1	0.1	0.130708926	1	0.929998427	1	1	0.5	0.282016828	0.2	1	1	1	1	1	0.5	0.245440322	1	0.696729683	0.1	0.095193258	1	0.726940111	1	0.13492122	0.5	0.130766814	0.5	0.261073561	0.1	0.134986512	1	0.250412573	0.1	0.068600621	1	0.999999952			1	0.984129487	1	0.987764815			1	0.983976984
1	0.967912646	0.8	1	0.5	0.533312402	1	0.929998427	0.5	0.478021319	1	1	1	1	0.1	0.105859302	1	1	1	0.674694331	0.8	0.696729683	0.1	0.095193258	0.15	0.132104918	0.1	0.13492122	0.1	0.130766814	0.2	0.261073561	0.5	0.134986512	0.95	0.250412573	1	0.601850563	0.1	0.139916701			0.1	0.104601543	0.19	0.252268247			1	0.983976984
0.1	0.226593739	1	1	0.2	0.130708926	0.1	0.148141007	0.15	0.137094644	1	1	1	1	0.1	0.105859302	0.5	0.114712728	1	0.674694331	0.01	0.102826958	0.1	0.095193258	1	0.132104918	0.05	0.13492122	0.2	0.130766814	0.5	0.261073561	0.1	0.134986512	1	0.250412573	1	0.940362849	0.1	0.139916701			0.1	0.104601543	1	0.987764815			0.5	0.376111355
1	0.967912646	0.2	0.093344865	1	0.533312402	1	0.929998427	0.5	0.478021319	0.9	1	1	1	1	1	0.2	0.114712728	1	0.674694331	0.1	0.102826958	0.1	0.095193258	0.1	0.132104918	0.15	0.13492122	0.2	0.130766814	0.1	0.261073561	1	0.962786293	0.5	0.250412573	0.1	0.141608434	0.1	0.139916701			0.1	0.104601543	1	0.629504923			1	0.983976984
1	0.967912646	1	1	0.1	0.280957113	1	0.929998427	1	0.80119987	0.2	0.282016828	1	1	0.05	0.105859302	1	1	1	0.674694331	0.1	0.102826958	0.5	0.095193258	0.1	0.132104918	0.1	0.13492122	0.2	0.130766814	0.5	0.261073561	0.5	0.134986512	1	0.250412573	0.5	0.141608434	1	0.999999952			1	0.984129487	1	0.987764815			1	0.983976984
1	1	0.2	0.228146273	1	1	0.1	0.148141007	1	0.247720883	0.9	1	1	1	0.15	0.217843857	1	1	1	0.674694331	0.99	0.696729683	0.5	0.095193258	0.1	0.132104918	0.15	0.13492122	0.1	0.130766814	0.5	0.261073561	1	0.962786293	1	0.250412573	0.5	0.468484806	0.15	0.139916701			0.2	0.186808755	0.5	0.987764815			0.1	0.154838255
0.5	0.436979369	1	1	0.1	0.130708926	0.5	0.409098785	0.1	0.137094644	0.98	1	0.1	0.444271643	0.1	0.217843857	1	1	1	0.674694331	1	0.696729683	0.15	0.095193258	1	0.726940111	0.2	0.13492122	1	0.130766814	0.5	0.261073561	0.2	0.134986512	1	0.250412573	0.1	0.141608434	1	0.999999952			1	0.984129487	0.5	0.252268247			0.1	0.154838255
0.1	0.137720001	0.1	0.093344865	0.8	0.533312402	1	0.929998427	1	1	0.15	0.282016828	0.5	1	1	1	1	1	0.1	0.245440322	1	0.696729683	1	0.095193258	0.2	0.132104918	0.1	0.13492122	0.5	0.130766814	1	0.261073561	0.15	0.134986512	1	0.250412573	1	0.940362849	0.8	0.999999952			1	0.984129487	0.5	0.987764815			0.1	0.154838255
0.5	0.436979369	0.1	0.093344865	1	1	1	0.929998427	0.15	0.247720883	0.5	1	1	1	0.2	0.217843857	1	1	0.5	0.245440322	0.1	0.102826958	1	0.095193258	0.5	0.132104918	0.8	0.13492122	0.5	0.130766814	0.2	0.261073561	1	0.134986512	0.5	0.250412573	1	0.940362849	1	0.999999952			1	0.781140626	0.5	0.987764815			1	0.983976984
0.5	0.436979369	1	1	1	0.533312402	0.2	0.148141007	0.1	0.247720883	0.1	0.163595835	1	1	1	1	1	1	1	0.674694331	0.15	0.102826958	0.1	0.095193258	1	0.132104918	1	0.964690908	0.5	0.130766814	0.5	0.261073561	1	0.962786293	0.5	0.250412573	0.2	0.141608434	0.2	0.139916701			0.2	0.281880287	1	0.987764815			1	0.983976984
0.1	0.137720001	0.99	1	0.15	0.130708926	1	0.929998427	0.1	0.137094644	1	1	0.2	0.444271643	0.5	0.46934143	0.15	0.262036389	0.15	0.245440322	0.1	0.102826958	1	0.095193258	0.2	0.132104918	0.05	0.13492122	0.5	0.130766814	0.05	0.261073561	0.1	0.134986512	1	0.250412573	1	0.940362849	1	0.999999952			0.1	0.104601543	0.5	0.55611569			1	0.519563189
1	1	0.1	0.093344865	0.2	0.280957113	0.15	0.148141007	0.5	1	1	1	1	1	0.85	1	1	1	0.15	0.245440322	0.2	0.102826958	1	0.095193258	0.1	0.132104918	0.5	0.13492122	0.15	0.130766814	0.5	0.261073561	0.2	0.134986512	1	0.250412573	0.15	0.141608434	0.2	0.139916701			0.15	0.104601543	0.5	0.484825332			1	0.983976984
1	1	0.35	0.524658179	1	1	0.15	0.148141007	0.5	0.478021319	1	0.518626241	0.15	0.444271643	0.1	0.105859302	1	1	0.15	0.245440322	0.2	0.102826958	1	0.095193258	1	0.726940111	0.1	0.13492122	0.1	0.130766814	0.1	0.261073561	0.19	0.134986512	1	0.250412573	0.1	0.141608434	1	0.999999952			0.1	0.104601543	1	0.581160853			0.2	0.154838255
1	1	1	1	1	1	0.1	0.148141007	1	1	1	1	0.2	1	1	1	0.1	0.114712728	1	0.674694331	0.1	0.102826958	1	0.314849063	1	0.726940111	1	0.13492122	0.2	0.130766814	0.2	0.261073561	0.1	0.134986512	1	0.250412573	0.15	0.141608434	0.1	0.139916701			0.5	0.346506694	1	0.987764815			0.1	0.154838255
1	1	0.5	0.524658179	0.5	1	0.2	0.148141007	0.5	1	0.2	0.282016828	1	1	0.1	0.105859302	1	1	1	0.674694331	0.2	0.102826958	0.15	0.095193258	1	0.726940111	0.15	0.13492122	0.5	0.130766814	0.5	0.261073561	1	0.962786293	0.45	0.250412573	0.15	0.141608434	0.1	0.139916701			0.15	0.104601543	1	0.987764815			0.5	0.488834259
1	1	1	1	0.2	0.130708926	1	0.409098785	0.2	0.247720883	1	1	0.2	0.444271643	0.5	0.46934143	1	0.601701943	1	0.674694331	0.2	0.102826958	0.9	0.095193258	1	0.76	0.15	0.13492122	0.2	0.130766814	0.1	0.261073561	1	0.134986512	0.2	0.250412573	0.1	0.068600621	1	0.999999952			0.1	0.317783651	1	0.987764815			1	0.983976984
0.1	0.137720001	1	1	0.8	0.533312402	0.1	0.148141007	0.05	0.137094644	0.2	0.282016828	1	1	1	1	0.5	0.262036389	1	0.674694331	0.1	0.102826958	1	0.095193258	0.2	0.301198664	1	0.13492122	1	0.130766814	1	0.261073561	1	0.134986512	1	0.250412573	0.2	0.244228458	0.99	0.999999952			0.1	0.104601543	1	0.987764815			0.2	0.154838255
0.1	0.137720001	0.05	0.093344865	0.3	0.280957113	0.2	0.148141007	0.2	0.247720883	1	1	1	1	0.1	0.105859302	1	1	0.1	0.245440322	0.02	0.102826958	0.5	0.095193258	1	0.301198664	1	0.964690908	0.98	0.130766814	1	0.993428803	0.15	0.134986512	1	0.250412573	1	0.604779222	0.1	0.139916701			1	0.984129487	0.5	0.987764815			1	0.983976984
0.1	0.137720001	0.5	0.524658179	0.1	0.130708926	1	0.929998427	1	1	0.1	0.282016828	1	1	1	1	0.2	0.114712728	0.1	0.245440322	1	0.696729683	0.1	0.095193258	1	0.301198664	0.1	0.13492122	0.1	0.130766814	0.5	0.310344421	0.5	0.134986512	0.5	0.250412573	0.1	0.141608434	0.35	0.525561095			0.1	0.104601543	0.15	0.488843453			1	0.690192554
1	1	0.2	0.228146273	1	0.533312402	0.5	0.409098785	0.49	0.137094644	1	1	1	1	0.5	0.639650367	1	0.601701943	0.1	0.245440322	1	0.696729683	0.5	0.095193258	1	0.301198664	0.1	0.13492122	1	0.130766814	0.5	0.310344421	0.99	0.134986512	1	0.250412573	0.1	0.141608434	1	0.999999952			0.2	0.244857293	1	0.987764815			1	0.983976984
0.1	0.137720001	1	1	0.15	0.130708926	1	0.929998427	0.2	0.247720883	0.5	0.518626241	1	1	0.5	0.46934143	1	1	1	0.674694331	0.5	0.102826958	0.1	0.095193258	1	0.301198664	1	0.964690908	1	0.130766814	1	0.993428803	0.5	0.134986512	1	0.250412573	0.2	0.141608434	0.5	0.525561095			0.1	0.104601543	1	0.987764815			0.5	0.341220588
0.5	0.436979369	1	1	0.2	0.280957113	1	0.929998427	1	1	0.1	0.163595835	1	1	0.1	0.105859302	0.15	0.262036389	1	0.674694331	0.15	0.102826958	0.2	0.095193258	1	0.301198664	0.05	0.13492122	1	0.691395127	1	0.993428803	0.1	0.134986512	0.49	0.250412573	0.05	0.068600621	1	0.999999952			1	0.984129487	1	0.987764815			0.2	0.154838255
1	1	0.05	0.093344865	0.1	0.130708926	0.2	0.148141007	1	1	1	1	1	1	0.15	0.105859302	1	0.601701943	1	0.245440322	0.99	0.696729683	1	0.095193258	0.5	0.301198664	0.15	0.13492122	1	0.130766814	1	0.993428803	1	0.134986512	1	0.250412573	1	0.940362849	1	0.999999952			0.5	0.678281024	1	0.987764815			0.5	0.601605429
0.15	0.137720001	0.9	1	0.5	0.280957113	0.1	0.148141007	1	1	1	0.708488335	1	1	1	1	0.05	0.114712728	1	0.674694331	1	0.696729683	0.2	0.095193258	0.5	0.301198664	0.1	0.13492122	0.2	0.130766814	1	0.993428803	0.15	0.134986512	0.2	0.250412573	0.5	0.440885832	0.05	0.139916701			0.2	0.292632009	0.5	0.252268247			1	0.983976984
0.15	0.137720001	0.99	1	1	1	1	0.929998427	0.19	0.137094644	1	1	0.5	1	1	1	1	1	0.1	0.245440322	0.2	0.102826958	0.5	0.095193258	1	0.301198664	1	0.964690908	1	0.130766814	1	0.993428803	0.15	0.134986512	1	0.250412573	1	0.743754463	0.5	0.525561095			1	0.747246627	0.5	0.393274887			1	0.983976984
1	1	0.1	0.093344865	1	1	1	0.929998427	0.5	0.247720883	0.1	0.282016828	1	1	0.2	0.105859302	1	1	0.5	0.245440322	0.1	0.102826958	1	0.095193258	0.2	0.301198664	0.2	0.13492122	0.48	0.130766814	1	0.993428803	0.5	0.134986512	1	0.250412573	1	0.940362849	0.2	0.139916701			0.1	0.104601543	0.95	0.987764815			1	0.983976984
1	1	1	1	0.1	0.130708926	1	0.929998427	1	0.80119987	0.1	0.282016828	0.1	0.444271643	0.9	1	1	1	1	0.674694331	0.1	0.102826958	1	0.095193258	0.2	0.301198664	1	0.964690908	0.15	0.130766814	0.1	0.310344421	0.15	0.134986512	1	0.250412573	0.2	0.141608434	1	0.999999952			0.5	0.403110917	1	0.987764815			0.15	0.154838255
0.5	0.436979369	1	1	1	1	0.1	0.148141007	0.1	0.137094644	1	1	0.15	1	1	1	0.5	0.262036389	0.2	0.245440322	0.5	0.102826958	0.2	0.095193258	1	0.301198664	0.5	0.13492122	1	0.130766814	0.5	0.310344421	0.5	0.134986512	0.2	0.250412573	0.1	0.068600621	1	0.999999952			0.1	0.104601543	0.2	0.252268247			0.1	0.154838255
1	1	1	1	0.9	1	0.1	0.148141007	0.5	0.478021319	0.98	1	0.1	0.444271643	1	1	0.15	0.114712728	1	0.674694331	0.15	0.102826958	1	0.095193258	1	0.301198664	0.05	0.13492122	1	0.130766814	1	0.993428803	1	0.962786293	1	0.250412573	0.1	0.141608434	0.05	0.139916701			1	0.984129487	1	0.987764815			1	0.983976984
1	1	1	0.524658179	1	1	1	0.929998427	1	0.478021319	1	1	1	1	0.5	0.639650367	0.5	0.262036389	1	0.674694331	1	0.102826958	0.2	0.095193258	0.9	0.76	0.85	0.13492122	1	0.130766814	0.15	0.310344421	0.5	0.134986512	0.5	0.250412573	1	0.940362849	0.9	0.999999952			0.5	0.346506694	0.5	0.494970818			0.2	0.154838255
0.1	0.137720001	0.1	0.093344865	1	1	1	0.929998427	0.8	1	0.1	0.163595835	0.9	1	0.1	0.105859302	1	1	1	0.674694331	0.1	0.102826958	0.2	0.095193258	1	0.301198664	0.1	0.13492122	1	0.130766814	0.15	0.310344421	0.1	0.134986512	0.5	0.250412573	1	0.940362849	0.99	0.999999952			0.2	0.186808755	0.5	0.579878173			0.5	0.537027188
0.1	0.137720001	0.2	0.228146273	0.5	0.533312402	0.5	0.929998427	0.49	0.80119987	1	1	0.2	1	0.9	1	1	0.601701943	0.5	0.245440322	0.15	0.102826958	0.5	0.095193258	0.5	0.301198664	1	0.964690908	0.5	0.130766814	1	0.993428803	0.2	0.134986512	1	0.250412573	0.2	0.141608434	0.1	0.139916701			0.5	0.609545726	1	0.987764815			1	0.983976984
0.1	0.137720001	0.15	0.093344865	0.2	0.280957113	1	0.929998427	1	0.478021319	0.2	0.282016828	0.2	1	0.15	0.105859302	0.5	0.262036389	0.2	0.245440322	0.2	0.102826958	1	0.095193258	0.5	0.301198664	0.1	0.13492122	1	0.130766814	1	0.993428803	0.2	0.134986512	0.1	0.250412573	0.15	0.068600621	1	0.999999952			0.1	0.104601543	1	0.987764815			0.2	0.154838255
1	1	0.1	0.093344865	0.1	0.533312402	0.1	0.148141007	0.15	0.478021319	0.2	0.282016828	1	1	0.1	0.105859302	0.5	0.262036389	0.5	0.245440322	0.1	0.102826958	0.5	0.095193258	0.1	0.301198664	0.5	0.13492122	0.05	0.130766814	1	0.993428803	0.5	0.134986512	0.5	0.250412573	1	0.940362849	1	0.999999952			1	0.984129487	0.5	0.58606404			0.1	0.154838255
1	1	1	1	1	1	0.2	0.148141007	0.9	1	1	1	1	1	0.15	0.105859302	1	0.601701943	1	0.674694331	1	0.696729683	0.5	0.095193258	0.1	0.301198664	1	0.13492122	0.2	0.130766814	1	0.993428803	1	0.134986512	1	0.250412573	0.1	0.141608434	1	0.999999952			0.15	0.104601543	1	0.987764815			1	0.983976984
1	1	0.5	1	0.2	0.130708926	0.15	0.148141007	0.1	0.137094644	0.1	0.282016828	1	1	0.1	0.105859302	0.2	0.262036389	1	0.674694331	0.1	0.102826958	0.2	0.095193258	0.5	0.301198664	0.1	0.13492122	0.9	0.130766814	0.1	0.310344421	1	0.962786293	0.2	0.250412573	0.1	0.141608434	1	0.48592552			1	0.984129487	1	0.987764815			1	0.983976984
1	0.694461164	0.5	1	1	1	0.1	0.148141007	1	1	1	1	1	1	1	0.639650367	1	1	1	0.674694331	1	0.696729683	0.9	0.095193258	1	0.301198664	1	0.964690908	0.2	0.130766814	0.1	0.310344421	0.2	0.134986512	0.15	0.250412573	1	0.940362849	0.1	0.139916701			0.1	0.104601543	0.15	0.52453619			1	0.983976984
0.2	0.436979369	0.99	0.524658179	0.1	0.130708926	1	0.929998427	0.02	0.137094644	0.1	1	1	1	0.5	0.46934143	1	1	0.15	0.245440322	0.5	0.102826958	0.15	0.095193258	0.2	0.301198664	0.1	0.13492122	1	0.130766814	0.1	0.310344421	0.1	0.134986512	1	0.250412573	1	0.940362849	0.2	0.139916701			1	0.984129487	1	0.987764815			0.5	0.34311025
0.1	0.137720001	0.2	0.093344865	0.9	0.533312402	0.9	0.929998427	0.99	1	1	1	1	1	0.5	0.46934143	0.2	0.601701943	0.1	0.245440322	1	0.696729683	0.1	0.095193258	0.2	0.301198664	0.5	0.13492122	1	0.130766814	1	0.993428803	1	0.134986512	0.5	0.250412573	0.5	0.468484806	0.15	0.139916701			0.15	0.104601543	0.1	0.252268247			0.02	0.34311025
0.5	0.436979369	0.2	0.228146273	0.2	0.130708926	0.2	0.148141007	1	1	1	0.708488335	0.5	0.390142619	1	1	1	1	1	0.674694331	1	0.696729683	0.5	0.095193258	1	0.301198664	0.5	0.13492122	1	0.130766814	1	0.993428803	1	0.962786293	0.15	0.250412573	1	0.671118557	0.1	0.139916701			1	0.63468369	1	0.987764815			0.2	0.34311025
0.15	0.137720001	0.1	0.093344865	1	1	0.2	0.409098785	1	0.478021319	0.5	0.518626241	0.5	0.390142619	0.2	0.105859302	1	1	0.2	0.245440322	1	0.696729683	0.1	0.095193258	1	0.301198664	0.15	0.13492122	0.8	0.130766814	1	0.993428803	1	0.134986512	0.5	0.250412573	0.1	0.141608434	1	0.999999952			0.1	0.104601543	0.2	0.987764815			1	0.988738579
0.1	0.137720001	0.5	0.524658179	1	1	0.1	0.148141007	1	1	1	0.518626241	1	1	0.05	0.105859302	1	1	0.5	0.245440322	0.99	0.696729683	1	0.095193258	1	0.301198664	0.05	0.13492122	0.15	0.130766814	0.5	0.993428803	0.1	0.134986512	1	0.250412573	0.2	0.141608434	0.5	0.999999952			0.1	0.104601543	0.15	0.252268247			0.5	0.988738579
1	1	1	1	0.2	0.280957113	1	0.995655797	0.5	0.478021319	1	1	0.2	0.390142619	0.1	0.105859302	0.5	0.114712728	1	0.245440322	0.1	0.102826958	0.5	0.095193258	0.1	0.301198664	0.1	0.13492122	1	0.130766814	1	0.993428803	0.5	0.134986512	1	0.250412573	0.15	0.141608434	0.5	0.999999952			0.1	0.104601543	1	0.987764815			0.15	0.34311025
0.2	0.137720001	1	1	1	1	0.5	0.519934299	0.2	0.137094644	0.9	1	1	1	0.5	0.639650367	0.5	0.262036389	0.2	0.245440322	1	0.696729683	0.15	0.095193258	1	0.301198664	0.15	0.13492122	1	0.130766814	1	0.993428803	0.9	0.962786293	1	0.250412573	0.05	0.068600621	0.99	0.999999952			1	0.984129487	0.2	0.252268247			0.1	0.34311025
1	1	0.99	0.524658179	0.2	0.130708926	0.5	0.519934299	0.1	0.137094644	1	1	1	1	1	0.639650367	1	1	0.1	0.245440322	0.1	0.102826958	0.15	0.095193258	1	0.301198664	1	0.964690908	0.2	0.130766814	1	0.993428803	0.1	0.134986512	1	0.250412573	0.15	0.468484806	0.2	0.139916701			0.2	0.186808755	0.5	0.987764815			0.15	0.34311025
0.5	0.436979369	0.05	0.093344865	0.5	0.533312402	1	0.995655797	0.15	0.247720883	1	1	0.9	1	0.1	0.105859302	0.2	0.114712728	1	0.674694331	0.5	0.102826958	0.2	0.095193258	1	0.301198664	1	0.964690908	1	0.130766814	1	0.993428803	0.1	0.134986512	0.15	0.250412573	0.5	0.415610254	0.2	0.139916701			0.5	0.430759059	0.9	0.987764815			1	0.988738579
1	0.694461164	0.2	0.093344865	0.49	0.533312402	1	0.995655797	0.5	0.478021319	0.5	0.518626241	1	1	0.1	0.105859302	1	1	1	0.674694331	0.2	0.102826958	1	0.095193258	0.5	0.301198664	0.2	0.13492122	0.1	0.130766814	0.5	0.310344421	0.1	0.134986512	1	0.948851432	0.1	0.141608434	0.1	0.139916701			1	0.505361877	1	0.987764815			0.1	0.34311025
0.1	0.137720001	0.1	0.093344865	0.1	0.130708926	1	0.995655797	0.49	0.478021319	1	0.518626241	0.5	0.390142619	1	1	1	1	1	0.674694331	0.5	0.102826958	0.2	0.095193258	0.5	0.301198664	0.9	0.964690908	1	0.130766814	0.2	0.310344421	0.2	0.134986512	0.5	0.250412573	1	0.740852138	0.5	0.139916701			0.2	0.186808755	0.5	0.987764815			1	0.988738579
1	1	0.1	0.093344865	0.1	0.130708926	1	0.995655797	1	0.478021319	0.2	0.163595835	0.5	1	0.1	0.105859302	1	1	0.5	0.209835856	0.15	0.102826958	0.1	0.095193258	0.5	0.301198664	0.15	0.13492122	1	0.130766814	0.5	0.310344421	0.1	0.134986512	1	0.250412573	0.9	0.940362849	1	0.999999952			0.1	0.104601543	1	0.987764815			0.2	0.34311025
0.5	0.436979369	0.5	0.524658179	0.5	0.533312402	1	0.995655797	1	1	0.2	0.282016828	0.1	0.390142619	0.1	0.105859302	1	1	1	0.209835856	1	0.102826958	1	0.095193258	0.2	0.301198664	1	0.964690908	1	0.130766814	1	0.993428803	0.15	0.134986512	1	0.250412573	0.5	0.347053831	1	0.999999952			1	0.984129487	1	0.987764815			0.2	0.34311025
0.2	0.137720001	1	1	0.5	0.533312402	1	0.995655797	0.05	0.137094644	1	1	0.1	0.130596738	0.15	0.217843857	0.5	0.262036389	0.5	0.209835856	0.2	0.102826958	0.5	0.095193258	0.1	0.301198664	1	0.13492122	1	0.130766814	1	0.993428803	0.1	0.134986512	1	0.250412573	0.2	0.141608434	0.99	0.652428122			1	0.984129487	1	0.987764815			0.1	0.34311025
0.5	0.436979369	0.2	0.228146273	0.8	1	0.1	0.203089211	0.8	0.80119987	0.2	0.518626241	1	1	0.1	0.105859302	1	0.601701943	0.15	0.209835856	1	0.696729683	0.2	0.095193258	0.5	0.301198664	0.5	0.13492122	0.5	0.130766814	1	0.993428803	0.15	0.134986512	0.5	0.250412573	0.2	0.343389497	0.05	0.139916701			1	0.984129487	0.5	0.592915673			0.1	0.34311025
0.1	0.137720001	0.15	0.093344865	1	1	0.5	0.203089211	1	0.80119987	0.2	0.518626241	0.2	0.390142619	1	1	1	0.601701943	0.1	0.209835856	0.05	0.102826958	0.2	0.095193258	0.5	0.301198664	0.1	0.13492122	0.1	0.130766814	0.15	0.310344421	0.15	0.134986512	1	0.250412573	0.1	0.141608434	0.2	0.139916701			0.5	0.144247879	0.5	0.497545471			1	0.988738579
1	1	1	1	0.15	0.130708926	1	0.995655797	0.99	1	1	1	0.2	0.390142619	0.2	0.217843857	1	1	1	0.209835856	1	0.696729683	0.2	0.095193258	0.5	0.301198664	0.9	0.964690908	0.15	0.130766814	0.1	0.310344421	0.1	0.134986512	0.2	0.250412573	0.1	0.141608434	0.1	0.139916701			1	0.979751726	1	0.987764815			0.15	0.34311025
0.15	0.137720001	0.5	0.524658179	1	1	0.15	0.203089211	0.5	0.478021319	0.2	0.518626241	1	1	1	1	1	1	1	0.209835856	1	0.696729683	1	0.095193258	1	0.301198664	0.15	0.13492122	1	0.130766814	1	0.993428803	0.5	0.134986512	1	0.250412573	1	0.993510988	0.1	0.139916701			0.5	0.395140995	0.1	0.252268247			1	0.988738579
1	1	0.1	0.093344865	0.2	0.280957113	0.15	0.203089211	1	1	1	1	1	1	1	1	0.5	0.601701943	0.2	0.209835856	0.19	0.102826958	0.15	0.095193258	0.2	0.301198664	0.1	0.13492122	1	0.130766814	0.2	0.310344421	0.15	0.134986512	1	0.250412573	0.2	0.241057847	0.5	0.525561095			0.15	0.144247879	1	0.987764815			0.15	0.34311025
1	1	0.5	0.524658179	1	1	0.15	0.203089211	0.1	0.478021319	0.5	0.518626241	1	1	0.2	0.217843857	0.5	0.262036389	0.15	0.209835856	1	0.102826958	1	0.095193258	0.5	0.301198664	0.15	0.13492122	0.5	0.130766814	0.5	0.993428803	0.1	0.134986512	1	0.250412573	1	0.993510988	1	0.999999952			0.1	0.318079585	0.5	0.987764815			0.1	0.34311025
0.15	0.137720001	0.19	0.228146273	0.9	1	1	0.995655797	0.2	0.478021319	0.2	0.163595835	0.1	0.390142619	0.5	0.46934143	1	1	1	0.209835856	0.49	0.102826958	0.2	0.095193258	0.5	0.301198664	0.1	0.13492122	0.2	0.130766814	0.2	0.310344421	0.2	0.134986512	0.5	0.250412573	0.1	0.105416124	0.2	0.139916701			1	0.736409691	0.1	0.252268247			0.1	0.34311025
1	1	0.2	0.093344865	1	1	1	0.995655797	0.95	1	0.5	0.518626241	1	1	0.5	0.46934143	0.5	0.601701943	0.1	0.209835856	0.1	0.102826958	0.1	0.095193258	0.2	0.301198664	1	0.964690908	0.98	0.130766814	0.1	0.310344421	1	0.962786293	1	0.250412573	1	0.993510988	0.15	0.139916701			1	0.68511837	1	0.987764815			0.2	0.34311025
0.1	0.137720001	0.15	0.228146273	1	1	1	0.995655797	1	1	0.5	0.518626241	1	0.390142619	1	0.639650367	1	0.601701943	0.5	0.209835856	0.2	0.102826958	0.5	0.095193258	0.5	0.301198664	0.5	0.13492122	0.5	0.130766814	1	0.993428803	1	0.134986512	1	0.250412573	1	0.993510988	1	0.999999952			0.2	0.144247879	1	0.987764815			0.15	0.34311025
0.1	0.137720001	0.1	0.093344865	1	1	1	0.995655797	1	1	1	1	0.5	0.390142619	0.15	0.105859302	0.1	1	0.1	0.209835856	1	0.696729683	1	0.095193258	0.1	0.301198664	0.5	0.13492122	0.2	0.130766814	1	0.993428803	0.1	0.134986512	1	0.250412573	0.1	0.225271412	0.5	0.525561095			0.15	0.356519035	1	0.987764815			0.5	0.988738579
1	1	0.9	1	0.15	0.280957113	0.1	0.203089211	1	1	0.98	0.518626241	0.5	0.390142619	0.1	0.105859302	1	1	0.5	0.209835856	0.9	0.102826958	0.15	0.095193258	1	0.301198664	1	0.964690908	0.5	0.130766814	1	0.993428803	0.2	0.134986512	1	0.250412573	1	0.993510988	0.1	0.139916701			1	0.979751726	0.49	0.605509342			0.1	0.34311025
0.2	0.137720001	0.19	0.228146273	0.1	0.130708926	0.1	0.203089211	1	1	1	1	0.5	0.390142619	0.1	0.105859302	1	1	0.2	0.209835856	0.1	0.102826958	0.2	0.095193258	0.5	0.209835856	0.2	0.13492122	0.15	0.130766814	0.5	0.259045642	0.1	0.134986512	1	0.250412573	1	0.993510988	0.5	0.525561095			0.1	0.144247879	0.5	0.252268247			0.5	0.988738579
0.5	0.436979369	0.15	0.228146273	1	1	0.1	0.203089211	0.9	1	0.5	0.708488335	0.2	0.390142619	0.2	0.105859302	1	1	0.5	0.209835856	0.5	0.102826958	0.1	0.095193258	1	0.209835856	0.05	0.13492122	0.88	0.130766814	1	0.259045642	1	0.962786293	0.15	0.250412573	0.5	0.409245206	0.19	0.139916701			0.5	0.444623131	1	0.987764815			0.2	0.34311025
1	0.436979369	1	1	0.1	0.130708926	1	0.995655797	0.1	0.137094644	1	1	0.5	0.390142619	0.15	0.105859302	1	1	0.2	0.209835856	0.99	0.696729683	1	0.095193258	0.5	0.209835856	0.1	0.13492122	0.5	0.130766814	0.5	0.259045642	1	0.962786293	1	0.250412573	0.5	0.409245206	0.2	0.139916701			0.1	0.144247879	0.5	0.473253827			0.1	0.34311025
0.2	0.137720001	0.1	0.093344865	0.15	0.130708926	1	0.995655797	0.1	0.247720883	0.5	0.518626241	0.1	0.390142619	0.2	0.105859302	1	1	0.2	0.209835856	0.15	0.102826958	1	0.095193258	0.15	0.209835856	0.5	0.13492122	0.5	0.130766814	0.15	0.259045642	0.1	0.134986512	1	0.250412573	0.1	0.105416124	0.15	0.139916701			0.5	0.444623131	1	0.987764815			0.5	0.988738579
0.1	0.137720001	1	0.524658179	0.2	0.130708926	1	0.203089211	1	1	1	1	0.5	1	0.5	0.46934143	1	0.601701943	1	0.209835856	0.15	0.102826958	0.5	0.095193258	0.1	0.209835856	1	0.13492122	1	0.130766814	0.15	0.259045642	0.5	0.134986512	1	0.250412573	1	0.993510988	0.1	0.139916701			0.2	0.144247879	0.99	0.987764815			0.2	0.34311025
1	1	0.15	0.093344865	1	1	1	0.995655797	1	0.478021319	0.2	0.282016828	0.5	0.390142619	0.2	0.105859302	0.5	0.262036389	1	0.209835856	0.15	0.102826958	0.1	0.095193258	1	0.209835856	0.1	0.13492122	1	0.130766814	1	0.259045642	0.5	0.134986512	1	0.250412573	0.2	0.241057847	0.9	0.999999952			0.5	0.626658255	1	0.987764815			0.2	0.34311025
0.1	0.137720001	0.1	0.093344865	0.05	0.130708926	0.1	0.063800769	0.2	0.137094644	0.5	0.518626241	0.5	1	1	0.639650367	1	0.601701943	1	0.209835856	1	0.696729683	0.18	0.095193258	1	0.209835856	0.1	0.13492122	1	0.130766814	1	0.259045642	0.1	0.134986512	1	0.250412573	0.5	0.394393217	0.19	0.139916701			0.2	0.395140995	0.9	0.987764815			1	0.988738579
1	1	0.2	0.228146273	0.15	0.280957113	0.5	0.519934299	0.49	0.478021319	0.9	1	1	1	0.15	0.46934143	1	1	0.1	0.209835856	0.02	0.102826958	0.5	0.095193258	0.2	0.209835856	0.05	0.13492122	1	0.130766814	0.2	0.259045642	0.95	0.962786293	1	0.250412573	0.2	0.241057847	0.15	0.139916701			0.2	0.307429523	0.5	0.987764815			1	0.988738579
1	1	0.8	0.524658179	1	0.533312402	1	0.995655797	0.1	0.478021319	0.3	0.518626241	0.5	0.390142619	0.1	0.105859302	0.15	0.114712728	1	0.209835856	1	0.102826958	0.5	0.095193258	0.15	0.209835856	0.1	0.13492122	0.1	0.130766814	0.15	0.259045642	0.1	0.134986512	1	0.250412573	1	0.993510988	1	0.999999952			1	0.979751726	1	0.987764815			1	0.988738579
0.5	0.460834662	1	1	1	1	0.2	0.203089211	1	1	0.5	1	0.05	0.130596738	1	1	1	1	1	0.209835856	0.1	0.102826958	0.5	0.095193258	1	0.209835856	1	0.964690908	1	0.130766814	1	0.259045642	0.5	0.134986512	0.5	0.250412573	0.15	0.183267397	0.1	0.139916701			1	0.979751726	1	0.987764815			0.1	0.34311025
0.02	0.085412335	0.75	0.524658179	0.5	0.533312402	1	0.995655797	0.5	0.478021319	1	1	0.5	0.390142619	0.1	0.105859302	1	1	0.1	0.209835856	0.99	0.696729683	0.1	0.095193258	0.1	0.209835856	0.1	0.13492122	1	0.130766814	0.1	0.259045642	0.2	0.134986512	1	0.250412573	1	0.993510988	1	0.674068251			1	0.979751726	1	0.987764815			1	0.988738579
0.2	0.179297756	0.2	0.093344865	0.5	0.280957113	1	0.519934299	1	1	0.5	0.282016828	0.1	0.130596738	0.05	0.105859302	0.1	0.114712728	0.5	0.209835856	0.1	0.102826958	1	0.095193258	0.5	0.209835856	0.1	0.13492122	1	0.130766814	0.15	0.259045642	0.15	0.134986512	1	0.250412573	0.9	0.993510988	0.15	0.139916701			0.1	0.144247879	0.99	0.987764815			1	0.988738579
1	0.972739947	0.1	0.093344865	1	0.533312402	1	0.995655797	0.2	0.137094644	0.1	0.163595835	0.5	0.390142619	0.2	0.105859302	1	1	1	0.209835856	1	0.696729683	0.5	0.095193258	0.1	0.209835856	0.15	0.13492122	1	0.130766814	0.5	0.259045642	0.2	0.134986512	1	0.250412573	1	0.993510988	0.1	0.139916701			1	0.656930256	1	0.987764815			0.1	0.34311025
0.5	0.460834662	0.15	0.093344865	0.2	0.533312402	0.5	0.203089211	1	1	0.2	0.282016828	0.1	0.130596738	1	1	1	1	1	0.209835856	1	0.696729683	0.2	0.095193258	0.5	0.209835856	0.1	0.13492122	1	0.130766814	0.1	0.259045642	1	0.962786293	1	0.250412573	0.5	0.409245206	0.2	0.139916701			1	0.979751726	1	0.987764815			0.5	0.34311025
0.15	0.085412335	1	1	0.15	0.130708926	0.2	0.203089211	0.02	0.137094644	0.85	1	1	1	0.15	0.105859302	0.15	0.114712728	0.2	0.209835856	0.15	0.102826958	0.2	0.095193258	0.2	0.209835856	1	0.964690908	0.5	0.130766814	0.5	0.259045642	0.1	0.134986512	1	0.250412573	0.5	0.409245206	0.8	0.525561095			0.1	0.144247879	1	0.987764815			0.5	0.988738579
0.1	0.179297756	0.2	0.093344865	0.2	0.130708926	0.5	0.519934299	1	1	0.2	0.518626241	1	1	0.9	1	0.15	0.114712728	1	0.209835856	0.1	0.102826958	1	0.095193258	0.5	0.209835856	0.2	0.13492122	0.5	0.130766814	0.2	0.259045642	0.2	0.134986512	1	0.948851432	0.1	0.409245206	1	0.999999952			0.5	0.476017677	1	0.987764815			0.1	0.34311025
0.15	0.179297756	0.5	0.524658179	0.2	0.130708926	1	0.995655797	1	1	1	0.708488335	1	1	0.2	0.105859302	0.15	0.262036389	0.15	0.209835856	0.5	0.102826958	0.5	0.095193258	0.2	0.209835856	1	0.13492122	1	0.130766814	0.2	0.259045642	1	0.134986512	1	0.250412573	0.4	0.993510988	0.75	0.525561095			1	0.979751726	0.5	0.609101392			1	0.988738579
1	0.972739947	0.99	1	1	1	1	0.995655797	0.5	0.478021319	0.5	0.518626241	1	1	0.5	0.46934143	1	1	0.15	0.209835856	0.5	0.102826958	1	0.095193258	0.2	0.209835856	1	0.964690908	0.2	0.130766814	0.2	0.259045642	0.5	0.134986512	0.5	0.250412573	0.1	0.105416124	0.2	0.139916701			1	0.979751726	1	0.987764815			1	0.988738579
0.1	0.085412335	1	1	0.9	1	1	0.995655797	0.5	0.478021319	0.2	0.282016828	1	1	0.05	0.105859302	1	1	0.1	0.209835856	1	0.696729683	0.5	0.095193258	1	0.209835856	0.1	0.13492122	0.5	0.130766814	1	0.259045642	0.05	0.134986512	1	0.250412573	1	0.643871032	0.1	0.139916701			0.2	0.144247879	1	0.987764815			0.2	0.34311025
1	0.972739947	1	1	0.5	0.280957113	0.15	0.203089211	0.1	0.137094644	1	1	0.5	1	1	1	1	1	0.2	0.209835856	0.2	0.102826958	0.15	0.095193258	1	0.209835856	0.2	0.13492122	0.9	0.130766814	1	0.259045642	0.5	0.134986512	1	0.250412573	0.5	0.545958131	0.15	0.139916701			1	0.979751726	0.2	0.252268247			1	0.988738579
0.2	0.085412335	0.1	0.093344865	0.85	0.533312402	0.1	0.063800769	0.15	0.247720883	0.5	0.282016828	0.5	1	0.1	0.105859302	0.5	0.601701943	1	0.209835856	1	0.696729683	0.8	0.095193258	1	0.209835856	0.15	0.13492122	0.9	0.130766814	1	0.259045642	0.5	0.134986512	1	0.250412573	1	0.558889963	1	0.999999952			0.15	0.144247879	1	0.987764815			0.15	0.34311025
0.2	0.179297756	0.2	0.228146273	0.5	0.533312402	1	0.995655797	0.2	0.137094644	0.2	0.518626241	1	1	1	1	1	0.262036389	0.1	0.209835856	1	0.696729683	1	0.095193258	0.1	0.209835856	0.5	0.13492122	1	0.130766814	0.1	0.259045642	0.2	0.134986512	1	0.250412573	1	0.993510988	0.2	0.139916701			0.15	0.144247879	0.5	0.987764815			0.1	0.34311025
0.1	0.085412335	0.15	0.228146273	0.5	0.533312402	0.2	0.203089211	0.1	0.137094644	0.5	0.282016828	1	1	1	0.639650367	0.5	0.262036389	0.2	0.209835856	0.1	0.102826958	0.1	0.095193258	1	0.209835856	0.5	0.13492122	0.5	0.130766814	1	0.259045642	1	0.134986512	0.5	0.250412573	0.1	0.105416124	0.5	0.525561095			0.1	0.144247879	1	0.987764815			0.15	0.34311025
0.1	0.085412335	0.5	0.524658179	0.5	0.533312402	0.5	0.519934299	0.2	0.247720883	0.1	1	1	1	0.1	0.105859302	0.5	0.114712728	1	0.209835856	1	0.696729683	0.2	0.095193258	1	0.209835856	1	0.13492122	0.05	0.130766814	1	0.259045642	0.1	0.134986512	0.5	0.250412573	0.2	0.183267397	0.99	0.999999952			0.2	0.144247879	0.2	0.525894315			0.15	0.34311025
1	0.460834662	0.05	0.093344865	1	1	1	0.519934299	0.1	0.478021319	1	1	0.9	1	1	1	1	1	0.5	0.209835856	0.1	0.102826958	1	0.095193258	0.1	0.209835856	0.15	0.13492122	1	0.130766814	0.1	0.259045642	1	0.962786293	1	0.250412573	0.2	0.241057847	1	0.999999952			1	0.620394008	1	0.987764815			0.1	0.34311025
0.15	0.179297756	0.15	0.228146273	1	1	0.2	0.203089211	0.15	0.137094644	0.5	0.282016828	1	1	1	1	1	1	1	0.209835856	0.15	0.102826958	0.15	0.095193258	0.5	0.209835856	0.1	0.13492122	0.5	0.130766814	0.5	0.259045642	0.5	0.134986512	0.5	0.250412573	0.1	0.183267397	1	0.999999952			0.1	0.144247879	1	0.987764815			0.1	0.34311025
1	0.972739947	0.2	0.228146273	0.9	1	0.1	0.203089211	1	0.80119987	0.5	0.518626241	0.5	1	0.05	0.105859302	1	1	1	0.209835856	0.2	0.102826958	0.98	0.095193258	1	0.209835856	0.1	0.13492122	0.15	0.130766814	1	0.259045642	0.1	0.134986512	1	0.250412573	0.1	0.350495926	0.1	0.139916701			0.2	0.144247879	1	0.987764815			0.2	0.34311025
0.15	0.085412335	0.15	0.093344865	0.1	0.280957113	1	0.995655797	0.5	0.137094644	1	0.518626241	0.5	1	0.2	0.217843857	1	1	0.2	0.209835856	0.49	0.102826958	0.5	0.095193258	1	0.209835856	0.2	0.13492122	0.1	0.130766814	1	0.259045642	0.1	0.134986512	1	0.250412573	1	0.993510988	0.2	0.139916701			1	0.979751726	1	0.987764815			1	0.34311025
0.1	0.085412335	0.2	0.228146273	1	1	1	0.995655797	1	1	0.1	0.163595835	1	1	1	1	1	1	0.1	0.209835856	1	0.696729683	0.2	0.095193258	0.2	0.209835856	0.15	0.13492122	0.15	0.130766814	0.2	0.259045642	0.05	0.134986512	1	0.250412573	0.05	0.105416124	0.15	0.139916701			0.5	0.462391466	1	0.987764815			0.1	0.34311025
0.1	0.085412335	0.1	0.093344865	0.15	0.130708926	1	0.995655797	0.15	0.478021319	0.15	0.518626241	0.2	1	1	1	0.15	0.114712728	1	0.209835856	1	0.102826958	0.15	0.095193258	1	0.209835856	0.2	0.13492122	1	0.130766814	1	0.259045642	1	0.962786293	1	0.250412573	1	0.993510988	0.5	0.525561095			1	0.672149896	0.1	0.252268247			0.1	0.34311025
0.2	0.179297756	0.05	0.093344865	0.1	0.130708926	0.5	1	0.5	0.80119987	1	0.518626241	1	1	0.15	0.105859302	1	1	1	0.209835856	0.05	0.102826958	1	0.095193258	0.15	0.209835856	0.5	0.13492122	0.1	0.130766814	0.1	0.259045642	1	0.962786293	1	0.250412573	1	0.993510988	0.05	0.139916701			1	0.979751726	1	0.987764815			0.2	0.34311025
0.15	0.085412335	0.3	0.228146273	1	1	0.05	0.147210566	0.5	1	0.15	0.163595835	1	1	0.2	0.217843857	0.1	0.262036389	1	0.209835856	1	0.696729683	1	0.095193258	0.15	0.209835856	0.2	0.13492122	1	0.130766814	0.15	0.259045642	0.15	0.134986512	1	0.250412573	1	0.993510988	0.15	0.139916701			0.2	0.292710217	1	0.551468947			0.05	0.34311025
0.5	0.460834662	0.2	0.093344865	0.15	0.130708926	1	1	0.1	0.247720883	0.2	0.163595835	1	1	0.5	0.46934143	1	1	0.1	0.209835856	0.15	0.102826958	0.15	0.095193258	0.1	0.209835856	1	0.964690908	1	0.130766814	0.15	0.259045642	0.1	0.134986512	1	0.250412573	1	0.60107169	0.2	0.139916701			0.1	0.144247879	1	0.987764815			1	0.988738579
0.1	0.085412335	0.1	0.093344865	0.2	0.130708926	0.5	0.309966362	0.5	1	0.5	0.518626241	0.1	1	0.15	0.217843857	1	1	0.1	0.209835856	1	0.102826958	0.2	0.095193258	0.2	0.209835856	0.15	0.13492122	0.2	0.130766814	0.1	0.259045642	0.15	0.134986512	1	0.250412573	1	0.738264879	0.15	0.139916701			1	0.700168407	1	0.987764815			0.5	0.34311025
0.5	0.460834662	0.05	0.093344865	0.1	0.130708926	0.15	0.309966362	1	0.80119987	1	1	1	1	0.2	0.105859302	0.5	0.262036389	1	0.209835856	0.05	0.102826958	0.8	0.095193258	1	0.209835856	0.1	0.13492122	0.7	0.130766814	0.2	0.259045642	0.1	0.134986512	0.5	0.250412573	0.5	0.581714644	0.2	0.139916701			1	0.979751726	0.5	0.461772585			1	0.988738579
0.2	0.179297756	1	0.524658179	0.45	0.533312402	0.1	0.309966362	0.7	1	1	1	1	1	0.5	0.46934143	1	1	1	0.209835856	0.2	0.102826958	1	0.095193258	0.1	0.209835856	1	0.964690908	0.1	0.130766814	1	0.259045642	0.1	0.134986512	0.15	0.250412573	0.5	0.291224774	0.1	0.139916701			1	0.668018915	1	0.987764815			1	0.988738579
0.1	0.085412335	0.15	0.228146273	0.2	0.130708926	1	1	0.5	0.478021319	0.2	0.282016828	0.5	1	0.5	0.639650367	1	1	0.5	0.209835856	0.49	0.102826958	0.15	0.095193258	0.2	0.209835856	0.1	0.13492122	1	0.130766814	0.1	0.259045642	0.15	0.134986512	1	0.250412573	0.5	0.409245206	0.05	0.139916701			0.1	0.144247879	0.5	0.252268247			0.15	0.34311025
0.5	0.460834662	1	1	0.15	0.130708926	1	1	0.5	0.80119987	0.5	0.282016828	0.2	1	0.1	0.105859302	0.5	0.262036389	1	0.209835856	0.5	0.102826958	1	0.095193258	1	0.209835856	0.05	0.13492122	0.15	0.130766814	0.2	0.259045642	0.2	0.134986512	1	0.250412573	0.2	0.409245206	0.3	0.139916701			0.1	0.144247879	1	0.987764815			0.2	0.34311025
0.2	0.179297756	0.1	0.093344865	1	1	0.2	0.309966362	0.5	0.478021319	1	1	0.1	1	0.5	0.46934143	1	1	0.1	0.209835856	0.2	0.102826958	0.2	0.095193258	0.5	0.209835856	0.2	0.13492122	0.2	0.130766814	1	0.259045642	1	0.962786293	0.5	0.250412573	0.5	0.329187908	0.2	0.139916701			1	0.979751726	1	0.987764815			0.1	0.34311025
0.2	0.179297756	1	1	0.15	0.130708926	1	1	1	1	0.5	1	0.5	1	0.1	0.105859302	1	1	0.2	0.209835856	0.2	0.102826958	1	0.095193258	1	0.209835856	1	0.964690908	0.5	0.130766814	0.5	0.259045642	0.05	0.134986512	0.5	0.250412573	0.1	0.241057847	0.1	0.139916701			1	0.979751726	1	0.634349957			0.1	0.34311025
1	0.972739947	0.85	1	0.1	0.130708926	0.15	0.309966362	0.19	0.247720883	1	1	0.5	1	1	1	1	1	0.15	0.209835856	0.15	0.102826958	0.2	0.095193258	1	0.209835856	0.15	0.13492122	0.15	0.130766814	1	0.259045642	0.1	0.134986512	1	0.250412573	0.5	0.49946941	0.05	0.139916701			0.5	0.663476527	0.5	0.987764815			1	0.988738579
1	0.972739947	0.2	0.228146273	0.5	1	1	1	0.1	0.137094644	0.1	0.282016828	1	1	0.5	0.46934143	1	1	0.1	0.209835856	1	0.696729683	0.15	0.095193258	0.2	0.209835856	0.9	0.964690908	0.18	0.130766814	1	0.259045642	1	0.962786293	0.5	0.250412573	0.5	0.409245206	1	0.525561095			1	0.587549451	1	0.987764815			1	0.988738579
1	0.972739947	0.1	0.093344865	1	1	0.1	0.309966362	1	1	0.5	0.518626241	0.5	1	1	1	0.5	0.262036389	1	0.209835856	0.1	0.102826958	1	0.095193258	0.1	0.209835856	0.2	0.13492122	1	0.130766814	1	0.259045642	0.2	0.134986512	1	0.250412573	0.5	0.715857777	0.15	0.139916701			0.1	0.144247879	1	0.987764815			0.2	0.34311025
0.1	0.085412335	0.1	0.093344865	0.5	0.533312402	0.15	0.309966362	1	1	1	0.708488335	0.05	1	0.2	0.217843857	1	1	0.9	0.209835856	0.1	0.102826958	0.15	0.095193258	1	0.209835856	0.5	0.13492122	1	0.130766814	1	0.259045642	0.15	0.134986512	1	0.250412573	1	0.54352406	1	0.999999952			0.2	0.144247879	0.19	0.252268247			0.15	0.34311025
1	0.460834662	0.2	0.093344865	0.2	0.533312402	0.5	1	1	1	0.1	0.163595835	0.5	1	0.15	0.217843857	1	1	0.2	0.209835856	1	0.696729683	0.1	0.095193258	1	0.209835856	0.05	0.13492122	1	0.130766814	1	0.259045642	0.15	0.134986512	1	0.250412573	0.2	0.409245206	0.1	0.139916701			0.15	0.144247879	1	0.987764815			1	0.988738579
1	0.972739947	0.15	0.093344865	0.15	0.130708926	0.1	0.309966362	0.5	1	1	1	0.1	1	1	1	0.5	0.262036389	0.2	0.209835856	1	0.102826958	1	0.095193258	1	0.209835856	1	0.964690908	1	0.130766814	0.1	0.259045642	0.1	0.134986512	1	0.250412573	0.5	0.409245206	1	0.999999952			0.1	0.144247879	1	0.987764815			0.1	0.34311025
0.1	0.085412335	1	1	0.1	0.130708926	0.5	1	0.1	0.247720883	0.2	0.282016828	0.1	1	1	1	1	1	0.1	0.209835856	0.1	0.102826958	1	0.095193258	0.1	0.209835856	0.1	0.13492122	1	0.130766814	0.1	0.259045642	1	0.962786293	1	0.250412573	0.05	0.105416124	0.85	0.999999952			1	0.711933954	1	0.580492107			0.1	0.34311025
0.5	0.179297756	0.2	0.228146273	0.1	0.280957113	0.2	0.309966362	1	1	1	1	1	1	0.2	0.105859302	1	1	1	0.984760418	0.45	0.102826958	1	0.095193258	0.1	0.209835856	1	0.13492122	1	0.130766814	1	0.259045642	0.1	0.134986512	1	0.250412573	0.5	0.409245206	0.2	0.139916701			0.9	0.753492783	0.5	0.252268247			1	0.988738579
0.5	0.460834662	0.1	0.093344865	0.15	0.130708926	0.1	0.147210566	0.5	0.478021319	1	1	0.5	0.262616365	0.19	0.105859302	0.2	0.114712728	0.2	0.321035483	0.2	0.102826958	0.1	0.095193258	1	0.209835856	1	0.964690908	0.5	0.130766814	1	0.259045642	1	0.134986512	1	0.250412573	0.1	0.105416124	0.1	0.139916701			0.2	0.144247879	1	0.987764815			1	0.988738579
0.1	0.179297756	0.1	0.093344865	0.2	0.280957113	0.5	1	1	1	0.15	0.282016828	1	1	0.1	0.105859302	0.2	0.114712728	1	0.321035483	1	0.102826958	0.9	0.095193258	1	0.209835856	0.1	0.13492122	1	0.130766814	0.5	0.259045642	0.2	0.134986512	0.5	0.250412573	0.2	0.317589293	0.1	0.139916701			0.2	0.349693036	1	0.987764815			0.15	0.34311025
1	0.972739947	0.15	0.093344865	1	0.533312402	0.2	1	0.2	0.247720883	1	1	0.5	1	1	1	1	1	0.1	0.321035483	1	0.696729683	0.5	0.095193258	0.5	0.209835856	1	0.964690908	0.2	0.130766814	1	0.259045642	0.1	0.134986512	1	0.250412573	0.5	0.241057847	0.2	0.139916701			0.1	0.144247879	1	0.987764815			0.5	0.34311025
1	0.972739947	0.15	0.093344865	1	1	0.2	0.309966362	0.49	0.478021319	1	1	0.15	0.262616365	1	0.639650367	1	1	1	0.321035483	0.5	0.102826958	1	0.095193258	1	0.209835856	1	0.964690908	1	0.130766814	0.1	0.259045642	0.5	0.134986512	1	0.250412573	0.1	0.105416124	0.15	0.139916701			1	0.978709092	0.5	0.987764815			1	0.988738579
0.2	0.179297756	1	1	0.5	0.533312402	1	1	1	1	0.1	0.163595835	0.15	0.262616365	1	1	1	0.601701943	1	0.321035483	0.15	0.102826958	0.1	0.095193258	0.1	0.209835856	0.05	0.13492122	0.05	0.130766814	0.2	0.259045642	0.9	0.962786293	0.15	0.250412573	1	0.993510988	1	0.999999952			0.2	0.182126065	0.2	0.252268247			0.1	0.34311025
1	0.972739947	0.5	0.524658179	0.5	0.533312402	1	1	0.35	0.247720883	1	1	1	1	0.5	0.639650367	1	1	0.1	0.321035483	1	0.102826958	0.15	0.095193258	0.2	0.209835856	0.2	0.13492122	0.5	0.130766814	0.15	0.259045642	0.1	0.134986512	1	0.250412573	0.5	0.393141911	0.2	0.139916701			0.05	0.098325734	0.85	0.987764815			0.2	0.34311025
0.15	0.179297756	0.1	0.093344865	1	1	1	1	1	1	0.5	0.518626241	1	1	0.99	1	0.2	0.114712728	1	0.321035483	0.5	0.102826958	1	0.095193258	0.15	0.209835856	1	0.964690908	1	0.130766814	0.1	0.259045642	0.15	0.134986512	0.5	0.250412573	1	0.977201007	0.1	0.139916701			0.5	0.447560652	0.5	0.488843453			0.15	0.34311025
0.1	0.085412335	0.15	0.093344865	0.5	0.533312402	0.1	0.147210566	0.2	0.247720883	0.2	0.518626241	0.2	0.262616365	0.5	0.46934143	0.5	0.262036389	1	0.321035483	1	0.696729683	0.1	0.095193258	0.1	0.209835856	1	0.13492122	0.1	0.130766814	1	0.259045642	1	0.962786293	0.1	0.250412573	0.1	0.60937874	0.1	0.139916701			0.1	0.098325734	1	0.987764815			0.05	0.34311025
0.15	0.179297756	0.1	0.093344865	1	1	1	1	1	1	0.5	0.282016828	0.15	0.262616365	1	1	1	1	0.5	0.321035483	1	0.102826958	1	0.095193258	1	0.209835856	0.15	0.13492122	0.2	0.130766814	0.9	0.259045642	0.5	0.134986512	1	0.250412573	1	0.977201007	0.15	0.139916701			0.5	0.447560652	0.1	0.252268247			0.15	0.34311025
0.15	0.179297756	0.1	0.228146273	1	1	1	1	1	1	0.9	0.518626241	1	1	0.15	0.105859302	0.5	0.114712728	0.5	0.321035483	1	0.102826958	0.5	0.095193258	0.9	0.209835856	0.2	0.13492122	0.9	0.130766814	0.2	0.259045642	0.2	0.134986512	1	0.250412573	1	0.443875164	0.15	0.139916701			0.5	0.447560652	0.5	0.987764815			0.5	0.988738579
0.1	0.085412335	0.2	0.228146273	0.2	0.130708926	0.1	0.309966362	1	0.478021319	1	0.708488335	0.1	0.262616365	0.5	0.639650367	0.5	0.262036389	0.1	0.321035483	0.15	0.102826958	0.1	0.095193258	0.2	0.209835856	0.5	0.13492122	0.9	0.130766814	0.2	0.259045642	1	0.962786293	1	0.250412573	0.2	0.176218797	1	0.999999952			0.1	0.098325734	0.2	0.252268247			0.1	0.34311025
0.1	0.085412335	1	1	0.2	0.130708926	0.5	1	0.19	0.247720883	1	1	0.15	0.262616365	0.5	0.639650367	1	1	1	0.321035483	1	0.696729683	0.5	0.095193258	0.2	0.209835856	0.15	0.13492122	1	0.130766814	1	0.973052984	0.02	0.134986512	1	0.250412573	1	0.977201007	0.5	0.525561095			1	0.978709092	0.5	0.603998504			1	0.988738579
0.2	0.179297756	0.15	0.228146273	0.5	0.533312402	1	1	0.5	0.247720883	0.5	0.518626241	0.5	1	1	1	0.5	0.114712728	0.2	0.321035483	1	0.696729683	1	0.095193258	0.1	0.209835856	0.2	0.13492122	1	0.130766814	0.5	0.223114866	1	0.134986512	1	0.250412573	0.15	0.524239402	0.1	0.139916701			1	0.978709092	1	0.987764815			0.9	0.988738579
1	0.460834662	0.1	0.093344865	0.1	0.130708926	1	1	0.5	0.478021319	1	1	0.1	0.262616365	0.5	0.639650367	1	0.601701943	0.2	0.321035483	1	0.696729683	1	0.095193258	1	0.705373721	0.5	0.13492122	1	0.130766814	0.1	0.223114866	0.1	0.134986512	1	0.250412573	0.5	0.483909854	0.15	0.139916701			1	0.978709092	0.2	0.252268247			0.5	0.34311025
0.1	0.085412335	0.1	0.093344865	0.15	0.130708926	0.2	0.309966362	1	1	0.15	0.163595835	0.5	1	0.2	0.105859302	1	1	1	0.321035483	0.1	0.102826958	1	0.095193258	0.5	0.245556962	0.5	0.13492122	0.2	0.130766814	0.5	0.223114866	1	0.962786293	1	0.250412573	0.1	0.176218797	0.1	0.139916701			1	0.978709092	0.2	0.610117998			0.2	0.34311025
0.1	0.179297756	1	1	0.15	0.130708926	1	1	0.5	0.80119987	0.9	0.708488335	0.2	0.262616365	0.5	0.46934143	1	1	1	0.321035483	0.1	0.102826958	1	0.095193258	0.1	0.245556962	0.1	0.13492122	0.2	0.130766814	0.5	0.973052984	0.5	0.134986512	1	0.250412573	0.5	0.391581114	0.1	0.139916701			1	0.978709092	0.1	0.252268247			0.2	0.34311025
0.2	0.085412335	0.2	0.228146273	1	1	0.15	0.309966362	1	1	1	1	0.2	1	1	1	0.05	0.114712728	0.9	0.984760418	0.15	0.102826958	0.1	0.095193258	0.5	0.245556962	0.5	0.13492122	0.1	0.130766814	0.1	0.223114866	0.5	0.134986512	1	0.250412573	0.2	0.176218797	0.2	0.139916701			0.1	0.182126065	1	0.987764815			0.1	0.34311025
0.05	0.085412335	0.2	0.228146273	1	1	0.1	0.309966362	0.15	0.247720883	1	1	0.2	0.262616365	1	0.639650367	0.5	0.601701943	1	0.321035483	0.1	0.102826958	1	0.095193258	0.5	0.245556962	0.1	0.13492122	1	0.130766814	1	0.973052984	1	0.962786293	0.5	0.250412573	0.2	0.977201007	1	0.999999952			0.1	0.098325734	1	0.987764815			0.1	0.34311025
1	0.972739947	0.1	0.093344865	0.15	0.280957113	0.15	0.309966362	1	1	1	1	1	1	0.2	0.105859302	0.5	0.262036389	0.5	0.321035483	0.1	0.102826958	0.5	0.095193258	1	0.705373721	1	0.964690908	1	0.130766814	1	0.973052984	0.15	0.134986512	0.1	0.250412573	0.2	0.176218797	0.15	0.139916701			0.05	0.098325734	1	0.987764815			1	0.989384891
0.5	0.179297756	0.5	0.524658179	1	1	0.15	0.309966362	1	0.478021319	1	1	1	1	0.1	0.105859302	1	1	0.5	0.321035483	0.1	0.102826958	0.1	0.095193258	1	0.705373721	0.5	0.13492122	0.1	0.130766814	1	0.973052984	0.1	0.134986512	1	0.250412573	1	0.977201007	0.1	0.139916701			0.2	0.098325734	0.5	0.460949179			0.2	0.605794932
1	0.972739947	0.15	0.093344865	1	0.533312402	0.1	0.147210566	1	0.80119987	1	1	1	1	1	0.639650367	1	1	0.1	0.321035483	0.99	0.102826958	0.9	0.095193258	1	0.705373721	1	0.964690908	0.1	0.130766814	1	0.973052984	0.2	0.134986512	1	0.250412573	1	0.977201007	0.1	0.139916701			0.1	0.098325734	1	0.987764815			1	0.989384891
1	0.972739947	1	1	0.15	0.130708926	0.2	0.309966362	1	0.80119987	0.1	0.163595835	0.1	0.262616365	1	1	1	1	0.4	0.321035483	0.2	0.102826958	0.1	0.095193258	1	0.705373721	0.2	0.13492122	1	0.130766814	1	0.973052984	1	0.962786293	1	0.250412573	1	0.977201007	1	0.999999952			0.2	0.098325734	1	0.987764815			1	0.989384891
0.15	0.085412335	0.1	0.093344865	0.2	0.130708926	1	0.309966362	0.5	0.80119987	0.2	0.282016828	1	1	1	1	1	0.601701943	0.1	0.321035483	1	0.696729683	0.5	0.095193258	1	0.705373721	0.15	0.13492122	0.8	0.130766814	0.1	0.223114866	0.5	0.962786293	0.5	0.250412573	0.1	0.176218797	0.2	0.139916701			0.1	0.098325734	1	0.987764815			1	0.989384891
0.2	0.179297756	0.2	0.228146273	1	1	0.1	0.309966362	1	0.478021319	0.5	1	1	1	0.1	0.217843857	0.5	0.262036389	0.5	0.321035483	0.1	0.102826958	1	0.095193258	0.1	0.245556962	1	0.13492122	1	0.130766814	0.1	0.223114866	0.1	0.134986512	1	0.250412573	1	0.626251156	0.2	0.139916701			1	0.978709092	0.1	0.578836463			1	0.989384891
0.1	0.085412335	0.2	0.228146273	1	1	0.2	0.309966362	1	1	0.9	0.518626241	0.1	0.262616365	0.5	0.639650367	0.2	0.114712728	1	0.321035483	1	0.696729683	0.2	0.095193258	1	0.705373721	1	0.964690908	1	0.130766814	0.1	0.223114866	0.05	0.134986512	0.5	0.250412573	1	0.735263191	0.1	0.139916701			0.1	0.098325734	1	0.987764815			1	0.989384891
0.1	0.179297756	0.99	0.228146273	1	1	0.05	0.147210566	1	0.80119987	0.1	0.518626241	0.5	1	0.9	1	1	1	1	0.321035483	0.15	0.102826958	0.2	0.095193258	0.1	0.245556962	0.1	0.13492122	1	0.130766814	1	0.973052984	0.1	0.134986512	1	0.250412573	0.5	0.677484747	0.5	0.525561095			0.5	0.447560652	1	0.987764815			0.5	0.989384891
1	0.972739947	1	1	0.1	0.130708926	1	1	1	0.478021319	1	0.708488335	1	1	0.1	0.105859302	1	1	0.1	0.321035483	0.2	0.102826958	0.2	0.095193258	0.5	0.245556962	0.2	0.13492122	1	0.130766814	0.1	0.223114866	0.5	0.134986512	1	0.250412573	0.5	0.510964291	0.15	0.139916701			0.1	0.098325734	1	0.987764815			0.5	0.989384891
1	0.972739947	0.3	0.524658179	0.15	0.130708926	0.5	1	0.9	1	0.2	0.163595835	1	1	0.1	0.105859302	0.5	0.262036389	0.2	0.321035483	0.15	0.102826958	0.7	0.095193258	1	0.705373721	0.19	0.13492122	0.5	0.130766814	0.5	0.223114866	0.1	0.134986512	0.2	0.250412573	1	0.977201007	1	0.999999952			1	0.978709092	1	0.987764815			1	0.989384891
0.2	0.179297756	0.1	0.093344865	0.1	0.130708926	1	1	1	1	0.2	0.518626241	0.2	0.262616365	0.1	0.217843857	0.15	0.114712728	0.2	0.321035483	1	0.696729683	0.1	0.095193258	0.15	0.245556962	0.1	0.13492122	0.5	0.130766814	1	0.973052984	1	0.962786293	1	0.250412573	1	0.552965234	0.1	0.139916701			0.15	0.098325734	0.1	0.987764815			0.2	0.610679076
0.15	0.085412335	0.1	0.093344865	0.5	0.533312402	1	1	0.5	0.478021319	1	0.518626241	1	1	0.15	0.105859302	1	1	0.1	0.321035483	0.1	0.102826958	1	0.095193258	0.15	0.245556962	1	0.964690908	1	0.130766814	0.15	0.223114866	0.15	0.134986512	1	0.250412573	0.2	0.176218797	0.2	0.139916701			0.15	0.098325734	0.5	0.987764815			0.2	0.989384891
1	0.972739947	0.05	0.093344865	0.1	0.130708926	0.2	0.309966362	0.75	1	1	1	0.1	0.262616365	0.1	0.46934143	0.5	0.601701943	1	0.321035483	0.1	0.102826958	0.15	0.095193258	0.15	0.245556962	1	0.13492122	0.5	0.130766814	0.15	0.223114866	1	0.134986512	0.5	0.250412573	0.1	0.176218797	0.2	0.139916701			0.1	0.098325734	1	0.987764815			1	0.989384891
0.1	0.179297756	0.1	0.093344865	1	1	0.1	0.309966362	0.49	0.478021319	1	1	0.15	0.262616365	0.15	0.105859302	0.2	0.114712728	0.05	0.321035483	0.15	0.102826958	0.1	0.095193258	1	0.705373721	1	0.964690908	0.2	0.130766814	1	0.973052984	0.1	0.134986512	1	0.250412573	0.15	0.176218797	0.99	0.139916701			0.1	0.098325734	1	0.987764815			1	0.989384891
0.1	0.085412335	0.2	0.228146273	0.5	0.533312402	1	1	1	1	1	1	0.15	0.262616365	0.15	0.217843857	1	1	1	0.321035483	0.1	0.102826958	1	0.095193258	1	0.705373721	0.15	0.13492122	1	0.130766814	1	0.973052984	0.1	0.134986512	1	0.250412573	0.2	0.176218797	1	0.999999952			0.2	0.447560652	1	0.987764815			0.9	0.989384891
1	0.972739947	0.1	0.093344865	1	1	1	1	1	1	1	1	0.1	0.262616365	0.1	0.105859302	1	1	1	0.321035483	1	0.102826958	0.5	0.095193258	0.5	0.245556962	0.5	0.13492122	0.15	0.130766814	0.5	0.223114866	0.1	0.134986512	1	0.250412573	0.2	0.176218797	0.3	0.525561095			0.5	0.376100785	1	0.987764815			1	0.989384891
1	0.972739947	0.2	0.228146273	0.9	1	1	1	1	0.80119987	0.3	0.282016828	0.2	0.262616365	0.5	0.217843857	1	1	0.1	0.321035483	1	0.696729683	0.1	0.095193258	1	0.705373721	0.99	0.13492122	1	0.130766814	1	0.973052984	0.1	0.134986512	0.5	0.250412573	1	0.977201007	0.1	0.139916701			0.15	0.098325734	0.15	0.252268247			0.5	0.989384891
0.15	0.179297756	0.5	0.524658179	0.5	0.533312402	0.1	0.309966362	0.2	0.247720883	1	1	1	1	0.15	0.105859302	0.1	0.114712728	1	0.321035483	0.1	0.102826958	1	0.095193258	1	0.705373721	0.5	0.13492122	0.2	0.130766814	1	0.973052984	0.2	0.134986512	1	0.250412573	1	0.977201007	0.1	0.139916701			0.05	0.098325734	0.75	0.600710382			0.5	0.989384891
0.5	0.460834662	0.15	0.093344865	0.5	0.533312402	0.1	0.309966362	1	1	0.15	0.163595835	0.1	0.262616365	0.1	0.105859302	1	1	1	0.321035483	1	0.696729683	1	0.095193258	0.1	0.245556962	0.1	0.13492122	0.2	0.130766814	0.1	0.223114866	0.1	0.134986512	1	0.250412573	1	0.977201007	0.05	0.139916701			1	0.978709092	0.5	0.53069605			0.1	0.989384891
1	0.972739947	1	1	0.8	1	1	1	0.8	0.80119987	1	1	0.2	0.262616365	0.2	0.105859302	1	1	1	0.321035483	1	0.696729683	0.1	0.095193258	0.1	0.245556962	1	0.13492122	0.1	0.130766814	0.1	0.223114866	0.1	0.134986512	0.49	0.250412573	1	0.977201007	0.1	0.139916701			1	0.978709092	0.2	0.252268247			0.1	0.589574334
0.1	0.179297756	0.2	0.093344865	1	1	1	1	0.15	0.247720883	1	1	1	1	1	1	1	1	0.5	0.321035483	0.8	0.102826958	1	0.095193258	1	0.705373721	0.15	0.13492122	1	0.130766814	0.1	0.223114866	0.5	0.134986512	1	0.250412573	1	0.722949248	0.2	0.139916701			0.5	0.447560652	0.5	0.605509342			0.5	0.989384891
0.2	0.179297756	0.5	0.524658179	1	1	0.5	1	0.2	0.137094644	0.5	0.518626241	0.5	1	1	0.639650367	1	1	0.5	0.321035483	1	0.696729683	0.5	0.095193258	1	0.705373721	0.15	0.13492122	0.2	0.130766814	1	0.973052984	0.5	0.134986512	1	0.250412573	0.1	0.176218797	0.1	0.139916701			1	0.978709092	0.5	0.607867933			1	0.989384891
0.15	0.179297756	0.5	0.524658179	0.9	1	1	1	0.5	0.247720883	1	0.518626241	1	1	0.1	0.105859302	1	1	0.5	0.321035483	0.2	0.102826958	1	0.095193258	1	0.245556962	0.5	0.13492122	0.1	0.130766814	1	0.973052984	1	0.962786293	1	0.250412573	1	0.977201007	0.2	0.139916701			1	0.978709092	1	0.987764815			0.2	0.602816857
0.05	0.085412335	0.15	0.093344865	0.5	0.533312402	0.1	0.309966362	0.5	0.478021319	1	0.708488335	1	1	0.2	0.105859302	1	1	0.2	0.321035483	1	0.696729683	1	0.095193258	1	0.705373721	0.15	0.13492122	1	0.130766814	1	0.973052984	0.1	0.134986512	1	0.250412573	1	0.977201007	0.5	0.525561095			0.1	0.098325734	0.5	0.987764815			0.2	0.989384891
0.15	0.460834662	1	1	0.1	0.130708926	0.2	0.309966362	0.9	1	0.5	0.282016828	1	1	0.1	0.105859302	1	0.601701943	0.5	0.321035483	0.2	0.102826958	0.5	0.095193258	0.2	0.245556962	0.5	0.13492122	1	0.130766814	1	0.973052984	1	0.134986512	1	0.250412573	0.5	0.977201007	0.15	0.139916701			0.1	0.098325734	1	0.987764815			1	0.989384891
0.5	0.460834662	0.2	0.228146273	0.15	0.280957113	0.15	0.309966362	0.1	0.137094644	0.15	0.282016828	1	1	1	1	0.5	0.114712728	0.1	0.321035483	1	0.696729683	0.15	0.095193258	0.1	0.245556962	1	0.964690908	1	0.130766814	0.2	0.223114866	0.2	0.134986512	1	0.250412573	1	0.393141911	1	0.999999952			0.2	0.098325734	1	0.987764815			1	0.989384891
0.1	0.085412335	0.15	0.228146273	1	1	0.1	0.309966362	1	1	1	1	1	1	1	1	1	0.601701943	0.5	0.321035483	0.1	0.102826958	0.5	0.095193258	0.5	0.245556962	0.5	0.13492122	1	0.130766814	0.1	0.223114866	0.2	0.134986512	1	0.250412573	0.1	0.176218797	0.2	0.139916701			0.1	0.098325734	1	0.987764815			1	0.989384891
1	0.972739947	0.02	0.093344865	1	1	1	1	0.5	0.80119987	0.9	1	0.1	0.262616365	0.1	0.105859302	0.5	0.262036389	0.5	0.321035483	0.1	0.102826958	0.2	0.095193258	1	0.705373721	0.1	0.13492122	0.1	0.130766814	0.5	0.223114866	0.49	0.134986512	1	0.250412573	0.15	0.303189364	0.5	0.525561095			1	0.978709092	1	0.987764815			0.1	0.989384891
0.9	0.972739947	1	1	0.2	0.280957113	0.9	1	0.1	0.137094644	0.15	0.163595835	0.1	0.262616365	0.5	0.46934143	1	0.262036389	0.5	0.321035483	1	0.696729683	0.5	0.095193258	0.2	0.245556962	0.2	0.13492122	1	0.130766814	0.15	0.223114866	0.3	0.134986512	0.5	0.250412573	0.1	0.176218797	0.5	0.525561095			0.2	0.182126065	1	0.987764815			1	0.989384891
0.5	0.460834662	0.2	0.228146273	0.95	1	0.5	0.309966362	1	1	1	1	1	1	0.5	0.46934143	0.5	0.262036389	1	0.321035483	0.99	0.696729683	0.2	0.095193258	1	0.705373721	0.2	0.13492122	0.2	0.130766814	0.1	0.223114866	0.5	0.134986512	0.2	0.250412573	1	0.977201007	0.15	0.139916701			1	0.978709092	1	0.987764815			1	0.989384891
0.2	0.179297756	0.05	0.093344865	0.98	1	0.2	0.309966362	0.15	0.247720883	0.5	1	1	1	0.1	0.105859302	1	0.601701943	0.2	0.321035483	0.1	0.102826958	1	0.095193258	0.5	0.245556962	0.5	0.13492122	1	0.130766814	1	0.973052984	1	0.962786293	1	0.250412573	0.9	0.977201007	1	0.999999952			1	0.978709092	0.2	0.525832866			1	0.989384891
0.2	0.179297756	1	1	0.1	0.130708926	0.2	1	0.1	0.137094644	0.5	0.282016828	0.5	1	0.95	1	0.5	0.262036389	0.5	0.321035483	0.35	0.102826958	1	0.095193258	1	0.705373721	1	0.13492122	0.5	0.130766814	0.2	0.223114866	0.5	0.134986512	0.5	0.250412573	1	0.989139579	0.2	0.139916701			1	0.77426703	0.2	0.252268247			0.5	0.989384891
0.1	0.085412335	0.2	0.228146273	0.2	0.130708926	0.1	0.147210566	0.1	0.137094644	0.1	1	1	1	0.1	0.217843857	0.15	0.262036389	0.05	0.321035483	1	0.696729683	0.9	0.095193258	1	0.705373721	1	0.964690908	1	0.130766814	1	0.973052984	0.05	0.134986512	1	0.250412573	1	0.989139579	0.15	0.139916701			0.15	0.098325734	1	0.987764815			0.5	0.610180802
0.1	0.085412335	0.5	0.524658179	0.5	0.533312402	1	0.990152681	0.2	0.137094644	0.5	0.518626241	0.1	0.262616365	0.5	0.46934143	0.2	0.114712728	0.5	0.321035483	0.5	0.102826958	1	0.095193258	0.5	0.245556962	0.2	0.13492122	0.5	0.130766814	0.5	0.223114866	1	0.962786293	1	0.250412573	1	0.989139579	0.02	0.139916701			0.2	0.182126065	0.15	0.252268247			0.5	0.989384891
0.5	0.951101234	0.2	0.228146273	0.5	0.533312402	0.2	0.207027938	1	1	0.9	1	0.2	0.262616365	0.2	0.217843857	0.5	0.262036389	0.1	0.321035483	1	0.696729683	1	0.095193258	0.2	0.245556962	0.1	0.13492122	1	0.130766814	1	0.973052984	0.99	0.962786293	0.5	0.250412573	1	0.989139579	1	0.999999952			0.1	0.098325734	1	0.987764815			0.2	0.989384891
1	0.951101234	0.01	0.093344865	0.5	0.533312402	1	0.990152681	0.1	0.247720883	1	0.708488335	0.15	0.262616365	0.15	0.105859302	1	1	0.15	0.321035483	1	0.696729683	0.15	0.095193258	0.5	0.245556962	1	0.13492122	0.5	0.130766814	0.1	0.223114866	1	0.962786293	1	0.250412573	1	0.989139579	0.2	0.139916701			0.15	0.182126065	1	0.987764815			0.1	0.989384891
0.1	0.279344922	0.1	0.093344865	1	1	0.1	0.207027938	0.15	0.137094644	0.5	0.282016828	0.1	0.262616365	0.2	0.105859302	0.2	0.114712728	0.2	0.321035483	1	0.102826958	1	0.095193258	0.1	0.245556962	1	0.964690908	0.2	0.130766814	1	0.973052984	0.9	0.134986512	1	0.250412573	1	0.989139579	0.05	0.139916701			0.1	0.098325734	0.9	0.987764815			0.5	0.989384891
1	0.951101234	0.5	0.524658179	1	1	1	0.990152681	0.5	0.478021319	0.1	0.163595835	1	1	1	1	1	1	0.5	0.321035483	0.5	0.102826958	0.3	0.095193258	1	0.705373721	1	0.13492122	0.15	0.130766814	0.5	0.223114866	0.5	0.134986512	1	0.250412573	1	0.989139579	1	0.999999952			0.5	0.447560652	0.5	0.575732428			0.5	0.989384891
1	0.951101234	1	1	0.99	1	1	0.990152681	1	1	1	1	0.9	1	0.1	0.105859302	1	0.601701943	0.1	0.321035483	0.2	0.102826958	1	0.095193258	1	0.705373721	0.1	0.13492122	0.1	0.130766814	0.2	0.223114866	0.15	0.134986512	1	0.250412573	0.1	0.197380935	0.2	0.139916701			0.15	0.098325734	0.99	0.987764815			0.5	0.989384891
0.2	0.279344922	0.05	0.093344865	0.1	0.130708926	0.1	0.207027938	0.15	0.247720883	1	1	0.2	0.262616365	0.2	0.217843857	1	1	1	0.321035483	1	0.696729683	0.2	0.095193258	1	0.705373721	0.5	0.13492122	0.1	0.130766814	0.5	0.973052984	1	0.134986512	1	0.250412573	0.5	0.989139579	0.5	0.525561095			0.1	0.391299609	0.2	0.396293526			1	0.989384891
1	0.951101234	0.2	0.228146273	0.49	0.533312402	1	0.990152681	1	1	0.5	0.518626241	0.2	1	1	0.639650367	1	1	1	0.705373721	1	0.696729683	0.1	0.095193258	0.15	0.245556962	0.9	0.964690908	0.15	0.130766814	0.1	0.223114866	0.2	0.134986512	1	0.250412573	1	0.989139579	0.2	0.139916701			0.1	0.098325734	1	0.987764815			0.2	0.989384891
0.15	0.951101234	0.1	0.093344865	0.15	0.533312402	1	0.990152681	0.5	0.478021319	0.1	0.163595835	0.5	1	0.5	0.46934143	0.2	0.114712728	0.5	0.245556962	0.05	0.102826958	0.85	0.095193258	0.1	0.245556962	0.1	0.13492122	0.5	0.130766814	1	0.973052984	1	0.134986512	0.5	0.250412573	0.15	0.197380935	0.01	0.139916701			1	0.978709092	0.5	0.443171815			0.5	0.989384891
0.5	0.279344922	0.1	0.093344865	0.15	0.280957113	0.5	0.990152681	1	1	0.1	0.163595835	1	1	0.5	0.46934143	0.2	0.114712728	0.1	0.245556962	0.9	0.696729683	1	0.095193258	1	0.705373721	0.1	0.13492122	1	0.130766814	0.15	0.223114866	0.1	0.134986512	0.5	0.250412573	0.15	0.391920622	0.1	0.139916701			0.1	0.098325734	0.5	0.987764815			0.5	0.989384891
0.5	0.279344922	0.1	0.093344865	1	1	0.5	0.990152681	0.5	0.478021319	1	1	0.1	1	0.5	0.639650367	0.2	0.114712728	0.5	0.245556962	0.99	0.696729683	0.5	0.095193258	0.2	0.245556962	0.1	0.13492122	1	0.130766814	1	0.973052984	0.15	0.134986512	1	0.250412573	1	0.989139579	0.5	0.525561095			0.2	0.243465197	0.1	0.252268247			0.2	0.989384891
0.2	0.279344922	0.1	0.093344865	0.2	0.130708926	0.1	0.207027938	0.1	0.137094644	0.2	0.282016828	1	1	0.2	0.105859302	0.5	0.262036389	0.5	0.245556962	0.1	0.102826958	1	0.095193258	0.5	0.245556962	0.2	0.13492122	0.9	0.130766814	1	0.973052984	1	0.134986512	1	0.250412573	1	0.989139579	1	0.999999952			0.1	0.098325734	1	0.600754981			0.5	0.989384891
1	0.951101234	1	1	0.1	0.533312402	1	0.990152681	1	1	1	1	1	0.328270816	1	1	1	1	1	0.705373721	1	0.696729683	1	0.095193258	1	0.245556962	0.1	0.13492122	1	0.130766814	0.15	0.223114866	0.2	0.134986512	1	0.250412573	1	0.989139579	0.05	0.139916701			1	0.978709092	1	0.987764815			0.1	0.603650155
1	0.951101234	1	1	0.5	0.533312402	0.2	0.207027938	0.5	0.247720883	1	1	0.2	0.328270816	0.1	0.105859302	1	1	1	0.705373721	1	0.696729683	0.5	0.095193258	0.2	0.245556962	0.15	0.13492122	0.9	0.130766814	1	0.973052984	0.99	0.134986512	1	0.250412573	1	0.989139579	0.2	0.139916701			0.5	0.607354494	1	0.987764815			1	0.989384891
0.1	0.279344922	0.1	0.093344865	0.5	0.533312402	0.5	0.990152681	0.45	1	0.5	0.518626241	1	1	1	1	0.2	0.114712728	1	0.705373721	1	0.696729683	1	0.095193258	0.1	0.245556962	0.1	0.13492122	0.2	0.130766814	0.1	0.223114866	1	0.134986512	0.5	0.250412573	0.1	0.197380935	0.1	0.139916701			0.2	0.264459888	0.5	0.48138869			1	0.989750488
1	0.951101234	1	1	1	1	0.2	0.207027938	1	1	1	1	0.15	1	0.5	0.46934143	1	0.262036389	1	0.705373721	0.2	0.102826958	0.15	0.095193258	1	0.705373721	0.15	0.13492122	1	0.130766814	0.1	0.223114866	0.15	0.134986512	1	0.250412573	1	0.989139579	0.1	0.139916701			1	0.77426703	0.5	0.559411293			0.2	0.180457788
0.5	0.951101234	1	1	0.02	0.130708926	1	0.990152681	0.5	0.478021319	0.15	0.282016828	0.5	1	0.1	0.105859302	0.1	0.114712728	1	0.705373721	0.15	0.102826958	0.1	0.095193258	0.1	0.245556962	0.15	0.13492122	1	0.130766814	1	0.973052984	1	0.962786293	1	0.250412573	1	0.989139579	0.1	0.139916701			0.1	0.098325734	0.35	0.987764815			0.05	0.106441851
1	0.951101234	0.15	0.093344865	0.15	0.130708926	0.1	0.207027938	1	1	0.2	0.163595835	0.1	0.328270816	1	1	1	1	0.1	0.245556962	0.1	0.102826958	1	0.095193258	1	0.705373721	0.1	0.13492122	1	0.130766814	0.2	0.223114866	0.1	0.134986512	1	0.250412573	1	0.989139579	0.1	0.139916701			0.5	0.264459156	0.2	0.252268247			0.5	0.396664708
0.2	0.279344922	1	1	1	1	0.15	0.207027938	0.1	0.137094644	0.2	0.282016828	0.5	0.328270816	1	1	1	1	1	0.705373721	1	0.696729683	1	0.095193258	1	0.705373721	0.5	0.13492122	0.5	0.130766814	0.5	0.223114866	1	0.134986512	1	0.250412573	0.5	0.989139579	1	0.999999952			0.1	0.098325734	1	0.987764815			0.1	0.106441851
0.1	0.279344922	0.5	0.524658179	1	1	1	0.990152681	1	0.80119987	0.9	0.518626241	0.2	0.328270816	0.15	0.217843857	1	1	0.1	0.245556962	0.5	0.696729683	0.1	0.095193258	1	0.76	0.15	0.13492122	0.2	0.130766814	1	0.223114866	1	0.962786293	0.5	0.250412573	1	0.989139579	1	0.999999952			1	0.978709092	1	0.987764815			0.5	0.430542071
0.2	0.279344922	0.1	0.093344865	0.1	0.130708926	0.9	0.990152681	0.2	0.137094644	0.4	0.518626241	0.2	1	0.1	0.105859302	0.5	0.601701943	0.5	0.245556962	0.5	0.102826958	0.1	0.095193258	1	0.76	0.1	0.13492122	1	0.130766814	0.2	0.223114866	0.2	0.134986512	0.5	0.250412573	1	0.989139579	0.1	0.139916701			0.5	0.283122241	0.15	0.252268247			0.5	0.609862449
1	0.951101234	0.1	0.093344865	0.5	0.533312402	1	0.990152681	1	0.478021319	0.5	1	0.2	0.328270816	0.1	0.105859302	0.5	0.262036389	1	0.705373721	0.99	0.696729683	0.02	0.095193258	1	0.76	0.2	0.13492122	1	0.130766814	0.1	0.223114866	0.1	0.134986512	1	0.250412573	1	0.989139579	1	0.999999952			0.2	0.182126065	0.1	0.252268247			0.1	0.106441851
1	0.279344922	0.5	0.524658179	0.95	0.533312402	0.5	0.990152681	0.5	0.478021319	0.5	0.518626241	1	1	0.1	0.217843857	0.19	0.114712728	0.15	0.245556962	0.2	0.102826958	1	0.095193258	1	0.76	1	0.964690908	0.8	0.130766814	1	0.973052984	0.15	0.134986512	1	0.250412573	1	0.989139579	1	0.999999952			0.5	0.684380119	0.45	0.252268247			1	0.6180604
1	0.951101234	1	0.524658179	0.2	0.130708926	0.5	0.990152681	0.1	0.137094644	1	1	1	1	0.15	0.217843857	1	1	0.15	0.245556962	0.2	0.102826958	0.1	0.095193258	1	0.76	1	0.13492122	0.5	0.130766814	0.1	0.223114866	0.5	0.134986512	1	0.250412573	0.5	0.472741022	0.15	0.139916701			0.1	0.098325734	0.15	0.252268247			1	0.989750488
1	0.951101234	1	1	0.5	0.533312402	0.1	0.990152681	0.15	0.247720883	1	1	1	1	0.2	0.105859302	1	1	0.15	0.245556962	0.1	0.102826958	0.2	0.095193258	1	0.76	0.1	0.13492122	1	0.130766814	1	0.973052984	1	0.134986512	1	0.250412573	0.5	0.464075246	1	0.999999952			1	0.978709092	1	0.987764815			1	0.625374503
1	0.951101234	0.1	0.093344865	1	0.533312402	0.4	0.990152681	0.5	0.478021319	0.1	0.163595835	0.1	0.328270816	1	1	0.1	0.114712728	1	0.705373721	0.5	0.102826958	0.2	0.095193258	1	0.76	0.2	0.13492122	0.2	0.130766814	1	0.973052984	1	0.962786293	0.5	0.250412573	1	0.989139579	0.5	0.525561095			0.15	0.098325734	0.2	0.252268247			1	0.989750488
1	0.951101234	0.1	0.093344865	0.1	0.130708926	0.1	0.207027938	1	1	1	1	1	1	0.05	0.105859302	0.5	0.262036389	1	0.705373721	1	0.696729683	0.2	0.095193258	0.1	0.413324364	0.1	0.13492122	0.1	0.130766814	1	0.166994792	0.2	0.134986512	1	0.250412573	1	0.989139579	0.1	0.139916701			1	0.978709092	1	0.987764815			1	0.989750488
1	0.951101234	0.2	0.228146273	0.15	0.280957113	1	0.990152681	0.5	0.478021319	0.2	0.518626241	1	1	0.1	0.105859302	0.2	0.114712728	0.5	0.245556962	1	0.102826958	0.1	0.095193258	0.5	0.76	1	0.964690908	0.5	0.130766814	0.2	0.166994792	1	0.962786293	1	0.250412573	1	0.989139579	0.1	0.139916701			0.1	0.098325734	1	0.454238467			0.1	0.106441851
0.5	0.951101234	0.1	0.093344865	0.1	0.130708926	0.5	0.990152681	1	0.80119987	0.2	0.282016828	0.5	1	1	1	1	1	1	0.705373721	0.99	0.102826958	1	0.095193258	1	0.76	1	0.964690908	0.5	0.130766814	0.05	0.166994792	0.1	0.134986512	1	0.250412573	0.15	0.197380935	0.5	0.525561095			1	0.978709092	1	0.987764815			0.1	0.106441851
0.1	0.279344922	0.2	0.093344865	0.5	0.533312402	1	0.990152681	1	1	1	1	0.5	1	0.2	0.46934143	0.5	0.262036389	1	0.705373721	0.05	0.102826958	0.2	0.095193258	0.15	0.413324364	0.1	0.13492122	0.5	0.130766814	0.5	0.166994792	0.2	0.134986512	1	0.948851432	0.1	0.197380935	1	0.535508437			0.15	0.098325734	1	0.987764815			0.05	0.106441851
0.15	0.279344922	0.15	0.093344865	1	1	1	0.990152681	1	1	1	1	1	1	0.15	0.105859302	0.15	0.114712728	0.1	0.245556962	0.2	0.102826958	1	0.095193258	0.15	0.413324364	0.5	0.13492122	0.1	0.130766814	0.1	0.166994792	0.1	0.134986512	1	0.250412573	1	0.989139579	1	0.999999952			1	0.978709092	0.5	0.987764815			0.2	0.106441851
0.1	0.279344922	0.1	0.093344865	1	1	0.1	0.207027938	1	0.478021319	1	1	1	1	0.15	0.217843857	0.5	0.262036389	0.1	0.245556962	0.1	0.102826958	1	0.095193258	1	0.76	0.5	0.13492122	1	0.130766814	0.5	0.166994792	0.5	0.134986512	1	0.250412573	0.5	0.989139579	0.1	0.139916701			0.1	0.098325734	0.5	0.987764815			0.1	0.106441851
1	0.951101234	0.1	0.093344865	0.15	0.130708926	0.2	0.207027938	0.49	0.478021319	1	1	0.2	0.328270816	0.1	0.105859302	1	1	1	0.705373721	0.1	0.102826958	0.5	0.095193258	1	0.76	0.1	0.13492122	0.5	0.130766814	0.5	0.166994792	1	0.134986512	1	0.250412573	0.2	0.197380935	0.1	0.139916701			0.1	0.098325734	1	0.987764815			0.2	0.106441851
0.9	0.951101234	0.15	0.093344865	0.5	0.533312402	0.2	0.207027938	1	1	1	1	0.1	0.328270816	1	1	0.95	1	1	0.705373721	0.5	0.102826958	1	0.095193258	1	0.76	0.95	0.964690908	0.48	0.130766814	0.1	0.166994792	0.15	0.134986512	1	0.250412573	1	0.989139579	0.2	0.139916701			0.1	0.098325734	1	0.987764815			0.1	0.106441851
0.5	0.427341529	1	1	1	1	0.1	0.207027938	1	0.75051087	0.2	0.518626241	0.15	0.328270816	0.1	0.105859302	1	1	1	0.245556962	1	0.696729683	0.1	0.095193258	1	0.76	0.1	0.13492122	0.98	0.130766814	1	0.956261613	0.1	0.134986512	1	0.250412573	1	0.989139579	0.1	0.139916701			0.1	0.098325734	1	0.987764815			1	0.989750488
1	1	0.1	0.093344865	0.1	0.130708926	0.1	0.990152681	0.2	0.469867627	0.5	0.518626241	0.2	0.328270816	0.1	0.105859302	0.5	0.262036389	1	0.705373721	0.2	0.102826958	1	0.095193258	0.1	0.413324364	0.5	0.13492122	1	0.130766814	1	0.956261613	0.5	0.134986512	1	0.250412573	1	0.989139579	0.2	0.139916701			1	0.978709092	1	0.987764815			0.1	0.106441851
0.5	0.427341529	1	1	1	1	1	0.990152681	0.5	0.469867627	0.5	0.282016828	0.2	0.328270816	1	1	0.5	0.262036389	0.2	0.245556962	0.15	0.102826958	1	0.095193258	1	0.76	0.2	0.13492122	0.2	0.130766814	1	0.956261613	0.1	0.134986512	1	0.250412573	1	0.989696267	0.15	0.139916701			0.2	0.182126065	1	0.987764815			0.5	0.513957892
0.15	0.157518727	0.5	0.524658179	0.5	0.533312402	0.1	0.207027938	1	0.75051087	0.15	0.163595835	1	1	0.2	0.105859302	1	1	0.1	0.245556962	1	0.102826958	0.2	0.095193258	1	0.76	0.15	0.13492122	0.9	0.130766814	1	0.166994792	0.2	0.134986512	1	0.250412573	0.5	0.448390004	0.1	0.139916701			0.5	0.447560652	1	0.987764815			0.1	0.106441851
0.15	0.157518727	0.15	0.228146273	0.1	0.130708926	0.05	0.207027938	1	1	0.8	1	1	1	0.1	0.105859302	0.2	0.114712728	0.5	0.245556962	0.5	0.102826958	1	0.095193258	1	0.76	0.2	0.13492122	0.2	0.130766814	1	0.956261613	1	0.962786293	0.5	0.250412573	0.1	0.133355363	0.1	0.139916701			1	0.672815592	1	0.604692905			1	0.866655858
1	1	1	1	1	1	1	0.990152681	1	0.75051087	1	0.518626241	1	1	0.5	0.639650367	1	0.601701943	1	0.705373721	0.1	0.102826958	0.2	0.095193258	0.5	0.76	1	0.964690908	0.1	0.130766814	0.1	0.166994792	0.2	0.134986512	0.5	0.250412573	0.5	0.448390004	0.15	0.139916701			0.1	0.098325734	0.5	0.519559768			0.15	0.106441851
1	0.427341529	1	1	0.1	0.130708926	1	0.990152681	0.5	0.75051087	0.15	0.163595835	1	1	0.9	1	1	1	0.2	0.245556962	0.5	0.102826958	0.1	0.095193258	1	0.413324364	0.1	0.13492122	1	0.130766814	0.1	0.166994792	0.5	0.134986512	1	0.250412573	0.5	0.572590203	1	0.999999952			0.2	0.182126065	0.5	0.610160141			0.15	0.106441851
0.2	0.157518727	0.15	0.093344865	0.1	0.130708926	0.1	0.207027938	1	1	1	1	1	1	0.1	0.105859302	1	1	1	0.705373721	0.19	0.102826958	0.5	0.095193258	1	0.76	0.2	0.13492122	0.5	0.130766814	0.05	0.166994792	0.1	0.134986512	1	0.250412573	0.1	0.133355363	0.1	0.139916701			0.1	0.098325734	0.1	0.252268247			0.1	0.106441851
0.15	0.427341529	0.5	0.228146273	1	1	1	0.990152681	0.2	0.190051091	0.1	0.163595835	0.1	0.328270816	0.15	0.105859302	0.5	0.601701943	0.5	0.245556962	0.2	0.102826958	0.2	0.095193258	1	0.413324364	1	0.964690908	0.1	0.130766814	0.2	0.166994792	0.1	0.134986512	1	0.250412573	1	0.989696267	1	0.999999952			1	0.978709092	0.5	0.61318599			0.2	0.291792682
1	1	0.1	0.093344865	1	1	1	0.990152681	1	0.75051087	0.5	0.518626241	1	1	1	1	0.5	0.601701943	1	0.705373721	0.15	0.102826958	0.15	0.095193258	1	0.76	0.5	0.13492122	1	0.130766814	0.1	0.166994792	1	0.962786293	0.5	0.250412573	1	0.989696267	0.5	0.525561095			0.05	0.098325734	1	0.987764815			0.5	0.463557914
0.1	0.157518727	1	1	0.5	0.533312402	1	0.990152681	1	0.75051087	0.2	0.518626241	1	1	0.5	0.639650367	1	0.601701943	1	0.705373721	0.1	0.102826958	0.1	0.095193258	0.5	0.413324364	0.05	0.13492122	1	0.130766814	0.2	0.166994792	0.2	0.134986512	1	0.250412573	1	0.989696267	0.15	0.139916701			1	0.978709092	0.5	0.987764815			0.15	0.106441851
0.15	0.157518727	0.1	0.093344865	0.9	1	0.5	0.990152681	1	0.75051087	0.15	0.518626241	0.5	1	0.2	0.105859302	0.2	0.114712728	0.5	0.245556962	0.9	0.696729683	0.15	0.095193258	0.5	0.413324364	0.5	0.13492122	1	0.130766814	0.1	0.166994792	0.5	0.134986512	1	0.250412573	1	0.989696267	1	0.999999952			1	0.978709092	1	0.987764815			0.05	0.038256901
0.5	0.427341529	1	0.524658179	0.05	0.130708926	0.5	0.990152681	1	1	0.2	0.282016828	1	1	1	1	0.15	0.262036389	0.2	0.245556962	0.19	0.102826958	0.5	0.095193258	1	0.76	0.5	0.13492122	0.2	0.130766814	1	0.956261613	0.1	0.134986512	1	0.250412573	1	0.989696267	1	0.999999952			0.5	0.972778652	1	0.987764815			1	0.989750488
0.1	0.157518727	0.1	0.093344865	0.1	0.130708926	0.5	0.990152681	1	1	1	1	0.1	0.328270816	1	1	1	1	0.5	0.245556962	0.15	0.102826958	1	0.095193258	1	0.76	0.2	0.13492122	0.2	0.130766814	0.1	0.166994792	1	0.134986512	1	0.250412573	0.1	0.133355363	0.15	0.139916701			0.05	0.404260053	0.5	0.577332014			1	0.989750488
0.5	0.427341529	0.19	0.228146273	0.1	0.130708926	0.2	0.207027938	0.5	0.75051087	1	1	0.15	0.328270816	0.1	0.105859302	0.2	0.114712728	0.1	0.245556962	1	0.696729683	0.5	0.095193258	1	0.76	1	0.13492122	0.1	0.130766814	0.5	0.166994792	1	0.134986512	0.5	0.250412573	0.1	0.133355363	0.5	0.139916701			1	0.972778652	0.5	0.488843453			0.5	0.274665918
0.2	0.157518727	0.1	0.093344865	0.15	0.280957113	0.1	0.207027938	0.5	0.469867627	1	0.708488335	0.1	0.328270816	1	0.639650367	1	1	1	0.705373721	1	0.102826958	0.3	0.095193258	0.15	0.413324364	0.1	0.13492122	0.2	0.130766814	0.1	0.166994792	1	0.134986512	0.5	0.250412573	0.1	0.133355363	0.1	0.139916701			0.5	0.972778652	1	0.987764815			1	0.989750488
0.2	0.427341529	1	1	0.5	0.533312402	0.5	0.990152681	1	0.75051087	0.85	1	1	1	0.5	0.46934143	1	1	1	0.705373721	0.15	0.102826958	0.02	0.095193258	0.1	0.413324364	1	0.964690908	0.7	0.130766814	1	0.166994792	0.5	0.134986512	1	0.250412573	1	0.989696267	1	0.999999952			0.15	0.471466589	0.2	0.483546097			1	0.989750488
0.2	0.427341529	0.1	0.093344865	0.5	0.533312402	0.1	0.990152681	0.15	0.190051091	0.1	0.282016828	0.9	1	0.5	0.46934143	0.15	0.262036389	1	0.705373721	0.1	0.102826958	0.98	0.095193258	1	0.76	0.5	0.13492122	0.5	0.130766814	0.15	0.166994792	0.2	0.134986512	0.5	0.250412573	0.1	0.133355363	0.1	0.139916701			0.1	0.972778652	0.5	0.987764815			0.1	0.106441851
1	1	0.99	1	0.99	0.533312402	0.1	0.207027938	1	0.75051087	0.8	1	1	1	1	0.639650367	0.45	0.114712728	0.15	0.245556962	0.2	0.102826958	0.1	0.095193258	0.5	0.413324364	0.1	0.13492122	0.5	0.130766814	0.15	0.166994792	0.2	0.134986512	0.5	0.250412573	0.5	0.448390004	1	0.525561095			1	0.972778652	0.5	0.605509342			0.1	0.106441851
1	1	1	1	1	1	0.5	0.207027938	1	1	0.5	0.282016828	0.2	1	0.15	0.105859302	0.15	0.114712728	0.1	0.245556962	0.8	0.102826958	0.1	0.095193258	0.2	0.413324364	0.1	0.13492122	1	0.130766814	0.1	0.166994792	1	0.134986512	0.2	0.250412573	1	0.989696267	0.1	0.139916701			1	0.972778652	0.5	0.252268247			0.1	0.106441851
1	1	0.15	0.093344865	0.9	0.533312402	0.1	0.207027938	0.1	0.190051091	1	1	1	1	0.1	0.105859302	0.2	0.114712728	1	0.705373721	1	0.696729683	0.1	0.095193258	1	0.76	0.05	0.13492122	1	0.130766814	0.1	0.166994792	0.5	0.134986512	0.5	0.250412573	0.15	0.133355363	0.19	0.139916701			0.2	0.972778652	0.5	0.519073118			1	0.989750488
0.1	0.157518727	1	1	0.9	1	0.5	0.990152681	0.15	0.190051091	0.9	1	1	1	0.2	0.217843857	1	0.262036389	0.2	0.245556962	0.75	0.102826958	0.7	0.095193258	1	0.76	1	0.964690908	0.5	0.130766814	0.2	0.166994792	1	0.962786293	1	0.250412573	0.15	0.133355363	0.1	0.139916701			1	0.972778652	0.5	0.252268247			0.2	0.180457788
1	1	0.15	0.093344865	0.1	0.130708926	0.5	0.990152681	1	1	1	1	1	1	1	1	1	0.601701943	0.5	0.245556962	0.2	0.102826958	0.2	0.095193258	1	0.76	1	0.964690908	0.2	0.130766814	0.5	0.166994792	0.1	0.134986512	1	0.250412573	1	0.989696267	1	0.999999952			0.15	0.972778652	1	0.987764815			1	0.989750488
1	1	0.1	0.093344865	0.15	0.280957113	0.5	0.990152681	0.5	0.190051091	0.5	0.518626241	1	1	0.5	1	0.5	0.262036389	1	0.245556962	0.15	0.102826958	0.5	0.095193258	1	1	0.15	0.13492122	0.2	0.130766814	0.15	0.166994792	1	0.962786293	0.5	0.250412573	1	0.989696267	0.1	0.139916701			1	0.972778652	1	0.987764815			1	0.989750488
0.1	0.157518727	1	1	0.1	0.533312402	1	0.990152681	0.2	0.190051091	0.1	0.163595835	1	1	0.1	0.105859302	0.1	0.114712728	0.2	0.245556962	1	0.696729683	0.1	0.095193258	1	0.403513503	0.1	0.13492122	0.9	0.130766814	0.05	0.166994792	0.1	0.134986512	0.5	0.250412573	0.5	0.448390004	0.99	0.999999952			0.1	0.972778652	0.5	0.594226229			1	0.797611604
0.5	0.427341529	0.5	0.524658179	0.5	0.533312402	0.2	0.990152681	0.1	0.190051091	0.5	0.518626241	0.5	1	0.05	0.105859302	1	0.601701943	0.1	0.245556962	0.2	0.102826958	0.1	0.095193258	1	0.403513503	0.15	0.13492122	0.98	0.130766814	1	0.166994792	1	0.134986512	1	0.250412573	1	0.989696267	1	0.999999952			0.15	0.972778652	0.99	0.987764815			0.2	0.287471129
1	1	0.1	0.093344865	0.9	1	0.5	0.990152681	0.1	0.190051091	0.1	0.518626241	0.5	1	0.1	0.217843857	1	1	1	0.705373721	0.5	0.102826958	0.5	0.095193258	1	0.403513503	0.1	0.13492122	0.2	0.130766814	1	0.166994792	0.1	0.134986512	1	0.250412573	1	0.989696267	0.15	0.139916701			0.5	0.972778652	1	0.987764815			0.1	0.106441851
1	1	0.1	0.093344865	1	1	0.1	0.207027938	1	0.469867627	1	1	1	1	0.5	0.639650367	0.49	0.114712728	0.1	0.245556962	0.99	0.102826958	0.2	0.095193258	1	0.403513503	0.1	0.13492122	0.15	0.130766814	0.5	0.166994792	0.2	0.134986512	1	0.250412573	0.1	0.133355363	1	0.999999952			0.1	0.490347117	0.5	0.491964133			0.15	0.106441851
0.2	0.157518727	0.15	0.093344865	0.5	0.533312402	0.05	0.207027938	1	1	1	1	0.2	1	0.1	0.105859302	1	0.601701943	1	0.705373721	1	0.696729683	0.15	0.095193258	1	0.403513503	0.15	0.13492122	0.5	0.130766814	1	0.956261613	1	0.962786293	0.98	0.250412573	0.1	0.133355363	0.15	0.139916701			0.5	0.972778652	1	0.987764815			0.1	0.106441851
1	1	0.5	0.524658179	0.2	0.130708926	0.5	0.990152681	1	1	1	1	0.2	1	1	1	0.2	0.114712728	1	0.705373721	1	0.696729683	0.1	0.095193258	0.5	0.403513503	0.2	0.13492122	1	0.130766814	1	0.956261613	0.2	0.134986512	0.5	0.250412573	0.1	0.133355363	0.1	0.139916701			0.2	0.972778652	0.5	0.987764815			0.5	0.344609493
0.1	0.157518727	1	1	1	1	0.1	0.207027938	1	0.75051087	0.1	0.282016828	1	1	0.15	0.105859302	1	1	1	0.959717628	0.2	0.102826958	0.2	0.095193258	0.5	0.403513503	1	0.964690908	0.5	0.130766814	0.1	0.166994792	1	0.962786293	1	0.250412573	1	0.989696267	1	0.999999952			0.1	0.429750839	0.99	0.987764815			0.15	0.106441851
0.15	0.157518727	0.1	0.093344865	0.9	1	0.15	0.207027938	1	1	1	0.708488335	1	1	1	0.639650367	1	0.601701943	1	0.391457497	0.15	0.102826958	0.2	0.095193258	1	0.403513503	0.05	0.13492122	1	0.130766814	0.1	0.166994792	0.5	0.134986512	1	0.250412573	1	0.989696267	0.5	0.525561095			0.5	0.972778652	0.5	0.987764815			0.1	0.324148471
0.15	0.157518727	1	0.524658179	0.15	0.280957113	0.2	0.990152681	1	1	0.5	0.518626241	0.9	1	0.1	0.217843857	1	0.601701943	1	0.391457497	0.5	0.102826958	0.1	0.095193258	0.2	0.403513503	0.1	0.13492122	0.1	0.130766814	0.2	0.166994792	0.05	0.134986512	1	0.250412573	1	0.989696267	0.1	0.139916701			0.2	0.972778652	1	0.987764815			0.1	0.106441851
0.1	0.157518727	0.1	0.093344865	0.9	1	0.5	0.207027938	1	1	1	0.282016828	1	1	0.1	0.105859302	0.2	0.114712728	1	0.391457497	0.05	0.102826958	1	0.095193258	1	0.403513503	1	0.964690908	1	0.130766814	0.1	0.166994792	0.15	0.134986512	0.5	0.250412573	1	0.713011568	0.1	0.139916701			0.2	0.972778652	0.95	0.987764815			1	0.989750488
0.2	0.157518727	0.1	0.093344865	0.15	0.130708926	0.1	0.207027938	0.5	0.469867627	0.5	0.518626241	0.5	1	0.1	0.105859302	1	1	1	0.391457497	0.15	0.102826958	0.5	0.095193258	1	0.403513503	0.2	0.13492122	1	0.130766814	1	0.956261613	1	0.962786293	1	0.250412573	0.2	0.306165176	0.15	0.139916701			1	0.972778652	0.5	0.987764815			0.1	0.106441851
1	0.427341529	0.2	0.228146273	1	1	1	0.990152681	0.5	0.469867627	1	1	0.5	1	0.2	0.217843857	0.5	0.262036389	1	0.391457497	0.2	0.102826958	0.5	0.095193258	0.9	1	0.15	0.13492122	0.2	0.130766814	0.2	0.166994792	0.1	0.134986512	1	0.250412573	0.1	0.133355363	0.5	0.525561095			1	0.972778652	1	0.987764815			0.2	0.249628132
0.1	0.157518727	0.05	0.093344865	1	0.533312402	1	0.974743592	1	0.75051087	0.15	0.163595835	0.1	1	0.1	0.105859302	0.5	0.262036389	0.5	0.391457497	0.15	0.102826958	0.3	0.095193258	1	0.403513503	0.15	0.13492122	1	0.130766814	1	0.956261613	0.5	0.134986512	0.5	0.250412573	0.5	0.403276412	1	0.999999952			1	0.972778652	0.9	0.987764815			0.1	0.106441851
0.2	0.157518727	1	1	0.15	0.130708926	0.2	0.112357912	1	0.469867627	1	1	0.1	1	0.5	0.639650367	0.5	0.262036389	0.5	0.391457497	0.2	0.102826958	0.5	0.095193258	0.5	0.403513503	0.1	0.13492122	0.2	0.130766814	1	0.166994792	1	0.134986512	1	0.250412573	0.15	0.133355363	0.1	0.139916701			0.1	0.438302495	1	0.987764815			1	0.989750488
1	1	0.15	0.228146273	1	1	0.05	0.112357912	0.5	0.469867627	0.48	0.282016828	0.5	1	0.5	0.46934143	1	0.262036389	1	0.391457497	0.05	0.102826958	0.2	0.095193258	0.5	0.403513503	1	0.964690908	1	0.130766814	1	0.166994792	1	0.134986512	1	0.250412573	0.1	0.133355363	1	0.525561095			1	0.972778652	0.1	0.252268247			0.5	0.691539501
0.5	0.427341529	0.1	0.093344865	1	1	0.5	0.389338922	0.5	0.75051087	1	0.518626241	1	1	1	1	0.5	0.262036389	0.2	0.391457497	0.3	0.102826958	0.5	0.095193258	0.1	0.403513503	0.1	0.13492122	0.2	0.130766814	0.15	0.166994792	0.1	0.134986512	0.5	0.250412573	1	0.989696267	0.1	0.139916701			1	0.972778652	1	0.987764815			0.2	0.298460894
1	0.427341529	0.1	0.093344865	1	1	0.1	0.112357912	1	1	0.1	0.518626241	0.2	1	1	0.639650367	1	1	1	0.391457497	0.2	0.102826958	0.15	0.095193258	0.1	0.403513503	1	0.13492122	1	0.130766814	0.2	0.166994792	1	0.962786293	1	0.250412573	0.2	0.133355363	0.1	0.139916701			0.1	0.471028816	0.2	0.252268247			1	0.763130048
1	1	0.5	0.524658179	0.2	0.280957113	0.5	0.389338922	0.1	0.469867627	1	1	0.2	1	0.2	0.105859302	0.2	0.114712728	1	0.391457497	0.1	0.102826958	0.1	0.095193258	1	0.403513503	0.2	0.13492122	0.1	0.130766814	0.1	0.166994792	1	0.134986512	0.5	0.250412573	1	0.989696267	0.2	0.139916701			0.5	0.972778652	1	0.987764815			0.1	0.106441851
1	0.427341529	0.5	0.524658179	0.5	0.533312402	0.5	0.389338922	0.15	0.190051091	1	1	1	1	0.49	0.639650367	1	1	0.9	0.959717628	1	0.102826958	0.1	0.095193258	0.2	0.403513503	0.1	0.13492122	0.5	0.130766814	0.15	0.166994792	0.05	0.134986512	0.49	0.250412573	0.5	0.399505279	0.05	0.139916701			1	0.972778652	1	0.987764815			0.5	0.411078564
1	1	1	1	0.95	1	0.1	0.112357912	1	1	1	1	1	1	0.3	0.46934143	0.5	0.262036389	1	0.391457497	0.15	0.102826958	0.2	0.095193258	0.2	0.403513503	0.5	0.13492122	0.1	0.130766814	0.1	0.166994792	0.2	0.134986512	1	0.250412573	1	0.708187859	1	0.999999952			1	0.972778652	1	0.987764815			0.1	0.106441851
1	0.427341529	0.5	0.524658179	0.5	0.533312402	1	0.974743592	0.5	0.469867627	1	0.518626241	1	1	0.5	0.46934143	0.15	0.262036389	0.5	0.391457497	1	0.696729683	0.5	0.095193258	1	0.403513503	0.9	0.964690908	1	0.130766814	0.5	0.166994792	1	0.134986512	0.5	0.250412573	0.1	0.133355363	0.15	0.139916701			0.2	0.972778652	0.15	0.252268247			1	0.625374503
0.1	0.157518727	0.1	0.093344865	1	1	1	0.974743592	1	1	0.1	0.518626241	0.1	1	1	1	0.15	0.114712728	0.5	0.391457497	1	0.102826958	0.2	0.095193258	1	0.403513503	0.1	0.13492122	1	0.130766814	0.15	0.166994792	0.5	0.134986512	0.1	0.250412573	1	0.989696267	0.1	0.139916701			1	0.972778652	0.95	0.987764815			0.5	0.344609493
0.1	0.157518727	0.2	0.228146273	1	1	1	0.974743592	1	0.75051087	0.2	0.282016828	1	1	0.5	0.46934143	0.5	0.262036389	0.1	0.391457497	0.85	0.696729683	1	0.095193258	1	0.403513503	0.15	0.13492122	1	0.130766814	0.1	0.166994792	0.2	0.134986512	1	0.250412573	0.5	0.353636119	0.1	0.139916701			0.15	0.491302102	1	0.987764815			0.2	0.106441851
1	1	0.2	0.228146273	1	0.533312402	1	0.974743592	0.5	0.75051087	0.88	1	1	1	1	1	1	1	0.1	0.391457497	0.2	0.102826958	0.98	0.095193258	0.1	0.403513503	1	0.964690908	0.2	0.130766814	0.1	0.166994792	1	0.962786293	0.2	0.250412573	0.2	0.133355363	0.5	0.525561095			0.1	0.972778652	0.5	0.252268247			0.5	0.625374503
1	1	0.2	0.228146273	0.5	0.533312402	1	0.974743592	0.5	0.469867627	1	1	1	1	0.99	1	0.05	0.114712728	1	0.391457497	0.1	0.102826958	0.2	0.095193258	1	0.403513503	0.5	0.13492122	0.1	0.130766814	1	0.956261613	1	0.134986512	0.5	0.250412573	0.5	0.723037776	0.5	0.525561095			0.15	0.972778652	0.5	0.987764815			0.1	0.106441851
0.5	0.427341529	1	1	0.5	0.280957113	0.1	0.112357912	0.5	0.75051087	0.1	0.518626241	0.5	1	1	1	1	1	0.2	0.391457497	0.2	0.102826958	1	0.095193258	1	0.403513503	0.2	0.13492122	0.1	0.130766814	0.1	0.166994792	0.02	0.134986512	1	0.250412573	0.1	0.133355363	1	0.999999952			0.15	0.972778652	0.5	0.484188868			1	0.989750488
1	0.427341529	0.2	0.228146273	0.5	0.533312402	0.1	0.112357912	1	1	1	1	0.5	1	0.9	1	1	0.601701943	0.2	0.391457497	1	0.696729683	1	0.095193258	0.5	0.403513503	1	0.964690908	0.5	0.130766814	0.2	0.166994792	0.1	0.134986512	1	0.250412573	1	0.989696267	0.5	0.525561095			0.1	0.443003528	1	0.987764815			0.15	0.106441851
0.1	0.157518727	0.49	0.228146273	0.15	0.130708926	0.05	0.112357912	1	0.469867627	0.5	0.282016828	0.5	1	0.5	0.639650367	1	1	1	0.391457497	0.2	0.102826958	0.2	0.095193258	0.5	0.403513503	0.02	0.13492122	1	0.130766814	0.1	0.166994792	0.1	0.134986512	0.5	0.250412573	0.15	0.133355363	0.1	0.139916701			0.2	0.972778652	1	0.64777565			1	0.989750488
0.2	0.157518727	0.2	0.228146273	1	1	0.2	0.112357912	0.99	1	0.5	0.518626241	0.2	1	0.15	0.105859302	1	1	1	0.391457497	0.1	0.102826958	1	0.314849063	0.5	0.403513503	1	0.13492122	0.2	0.130766814	1	0.956261613	0.15	0.134986512	1	0.250412573	1	0.989696267	0.2	0.139916701			1	0.972778652	0.95	0.987764815			0.1	0.106441851
0.15	0.157518727	1	1	1	0.533312402	0.1	0.112357912	1	1	0.2	0.282016828	0.1	1	1	1	0.5	0.262036389	1	0.391457497	0.1	0.102826958	1	0.095193258	0.2	0.403513503	0.1	0.13492122	0.9	0.130766814	0.5	0.166994792	0.19	0.134986512	1	0.250412573	1	0.989696267	0.2	0.139916701			0.1	0.471309561	1	0.987764815			1	0.989750488
0.1	0.157518727	1	1	0.5	0.533312402	0.2	0.112357912	1	0.75051087	0.1	0.282016828	0.5	1	0.2	0.105859302	1	1	0.1	0.391457497	0.15	0.102826958	0.2	0.095193258	0.5	0.403513503	1	0.964690908	0.2	0.130766814	0.2	0.166994792	0.2	0.134986512	1	0.250412573	0.15	0.133355363	0.2	0.139916701			0.2	0.972778652	1	0.987764815			0.15	0.106441851
1	1	1	1	0.15	0.130708926	0.1	0.112357912	0.5	0.469867627	1	1	0.5	1	1	1	1	1	1	0.391457497	0.15	0.102826958	0.1	0.095193258	0.1	0.403513503	0.5	0.13492122	0.98	0.130766814	1	0.166994792	0.5	0.962786293	0.2	0.250412573	1	0.989696267	1	0.999999952			0.05	0.364398721	0.15	0.440339212			1	0.646331992
0.9	0.427341529	0.1	0.093344865	1	1	1	0.974743592	1	1	0.5	0.518626241	0.5	1	1	1	1	0.601701943	1	0.391457497	1	0.696729683	1	0.095193258	0.5	0.403513503	0.5	0.13492122	1	0.130766814	0.1	0.166994792	0.1	0.134986512	1	0.250412573	0.1	0.133355363	0.2	0.139916701			1	0.972778652	1	0.60785978			0.1	0.106441851
0.2	0.427341529	0.19	0.228146273	0.5	0.533312402	0.1	0.112357912	0.1	0.469867627	0.99	0.518626241	1	1	0.2	0.217843857	0.5	0.114712728	0.5	0.391457497	0.5	0.102826958	0.1	0.095193258	0.5	0.403513503	1	0.964690908	0.15	0.130766814	0.5	0.166994792	1	0.962786293	1	0.948851432	0.1	0.133355363	0.49	0.139916701			0.5	0.972778652	1	0.658713599			0.1	0.106441851
0.2	0.427341529	1	0.524658179	1	0.533312402	0.5	0.389338922	1	0.75051087	0.9	1	0.2	1	0.99	1	0.5	0.262036389	0.5	0.391457497	0.1	0.102826958	0.1	0.095193258	0.5	0.403513503	0.15	0.13492122	1	0.130766814	0.1	0.166994792	0.1	0.134986512	1	0.250412573	1	0.989696267	0.2	0.139916701			1	0.972778652	0.8	0.531740481			0.1	0.106441851
1	0.964330346	0.1	0.093344865	0.15	0.280957113	0.1	0.112357912	0.1	0.190051091	1	1	0.5	1	1	1	1	1	0.5	0.391457497	0.1	0.102826958	0.48	0.095193258	1	0.403513503	0.1	0.13492122	0.1	0.130766814	1	0.166994792	1	0.134986512	0.5	0.250412573	0.2	0.133355363	1	0.999999952			1	0.972778652	1	0.987764815			1	0.989750488
0.2	0.194285721	0.5	0.524658179	0.2	0.130708926	1	0.974743592	1	0.75051087	0.2	0.518626241	0.5	1	1	1	1	1	0.2	0.391457497	0.1	0.102826958	0.15	0.095193258	0.5	0.403513503	0.2	0.13492122	0.1	0.130766814	0.5	0.166994792	1	0.962786293	1	0.250412573	0.5	0.448390004	1	0.999999952			0.2	0.972778652	1	0.987764815			0.2	0.222591528
0.05	0.094256912	0.1	0.093344865	0.5	1	0.15	0.112357912	0.2	0.190051091	0.7	0.518626241	0.2	1	0.1	0.105859302	0.2	0.114712728	0.5	0.391457497	0.2	0.102826958	1	0.095193258	0.05	0.403513503	1	0.964690908	1	0.130766814	0.2	0.166994792	0.5	0.134986512	1	0.250412573	1	0.539979159	1	0.999999952			0.1	0.442395595	1	0.987764815			0.5	0.519119304
0.5	0.46349284	1	1	0.2	0.280957113	0.15	0.112357912	1	0.75051087	1	1	0.5	1	1	0.639650367	0.35	0.262036389	0.1	0.391457497	1	0.102826958	1	0.095193258	0.5	0.403513503	0.5	0.964690908	0.1	0.130766814	0.5	0.166994792	0.05	0.134986512	1	0.250412573	0.2	0.133355363	0.1	0.139916701			1	0.972778652	1	0.987764815			1	0.515900809
0.1	0.094256912	0.1	0.093344865	0.5	0.533312402	0.1	0.112357912	1	0.75051087	0.5	0.518626241	0.1	1	1	1	1	1	0.5	0.391457497	0.15	0.102826958	0.1	0.095193258	0.1	0.403513503	0.1	0.13492122	0.5	0.130766814	0.1	0.166994792	0.2	0.134986512	1	0.250412573	0.1	0.133355363	0.19	0.139916701			1	0.972778652	0.8	0.571692823			0.2	0.180457788
0.5	0.46349284	0.2	0.093344865	0.5	0.533312402	0.1	0.112357912	0.2	0.190051091	0.1	0.282016828	1	1	0.2	0.217843857	1	1	0.5	0.391457497	0.1	0.102826958	0.15	0.095193258	0.5	0.403513503	0.05	0.13492122	1	0.130766814	1	0.166994792	0.2	0.134986512	0.5	0.250412573	1	0.989696267	1	0.571711408			1	0.972778652	1	0.987764815			0.1	0.106441851
0.5	0.46349284	0.1	0.228146273	0.15	0.280957113	0.2	0.389338922	0.15	0.190051091	1	1	1	1	0.1	0.217843857	0.5	0.262036389	0.5	0.391457497	1	0.102826958	1	0.095193258	0.1	0.403513503	0.1	0.13492122	0.15	0.130766814	0.15	0.166994792	0.2	0.134986512	1	0.250412573	0.1	0.277384901	0.1	0.139916701			0.1	0.972778652	0.2	0.510137934			1	0.989750488
0.1	0.094256912	0.5	0.524658179	0.5	0.533312402	0.5	0.389338922	0.2	0.190051091	0.5	0.282016828	0.2	1	0.15	0.105859302	1	1	1	0.391457497	0.2	0.102826958	1	0.095193258	1	0.403513503	0.5	0.13492122	0.2	0.130766814	1	0.166994792	1	0.134986512	1	0.250412573	1	0.989696267	0.5	0.525561095			0.1	0.972778652	0.95	0.987764815			1	0.989750488
1	0.964330346	1	1	0.5	0.533312402	0.15	0.112357912	1	0.75051087	0.98	0.518626241	1	1	0.5	0.46934143	1	0.601701943	0.5	0.391457497	0.2	0.102826958	0.5	0.095193258	0.5	0.126481502	0.1	0.13492122	1	0.130766814	0.1	0.166994792	1	0.134986512	0.5	0.250412573	1	0.989696267	0.1	0.139916701			1	0.972778652	1	0.987764815			1	0.989750488
1	0.964330346	0.8	1	1	1	0.05	0.112357912	1	1	1	1	0.1	1	1	0.639650367	1	0.601701943	0.05	0.391457497	0.5	0.102826958	1	0.095193258	0.05	0.126481502	1	0.964690908	0.2	0.130766814	1	0.166994792	0.2	0.134986512	1	0.250412573	1	0.945065672	1	0.999999952			1	0.972778652	0.5	0.987764815			0.5	0.259423398
1	0.964330346	0.49	1	1	1	1	0.974743592	1	0.75051087	0.5	0.518626241	1	1	1	1	1	0.262036389	0.5	0.391457497	0.15	0.102826958	0.05	0.095193258	0.2	0.126481502	0.15	0.13492122	0.2	0.130766814	0.15	0.166994792	1	0.962786293	1	0.250412573	1	0.945065672	0.1	0.139916701			0.5	0.972778652	0.15	0.252268247			0.05	0.04967424
1	0.964330346	1	0.228146273	1	1	1	0.974743592	1	0.75051087	0.2	0.282016828	1	1	0.2	0.217843857	1	0.601701943	0.1	0.391457497	1	0.696729683	0.2	0.095193258	1	0.76	1	0.13492122	1	0.130766814	1	0.166994792	0.2	0.134986512	1	0.250412573	1	0.945065672	0.2	0.139916701			1	0.972778652	0.5	0.252268247			0.2	0.103759779
1	0.964330346	0.15	0.093344865	1	1	0.5	0.389338922	0.2	0.190051091	1	1	0.1	1	1	1	1	1	0.5	0.391457497	0.1	0.102826958	0.9	0.095193258	0.5	0.126481502	0.1	0.13492122	0.2	0.130766814	0.1	0.166994792	0.2	0.134986512	1	0.250412573	1	0.945065672	0.1	0.139916701			0.1	0.972778652	1	0.987764815			1	0.763532594
0.1	0.194285721	0.2	0.228146273	0.1	0.130708926	1	0.974743592	1	0.75051087	1	1	1	1	0.1	0.105859302	0.15	0.262036389	0.1	0.391457497	0.2	0.102826958	0.2	0.095193258	0.15	0.126481502	0.1	0.13492122	0.2	0.130766814	0.1	0.166994792	0.5	0.134986512	0.5	0.250412573	0.5	0.34558026	0.5	0.525561095			0.2	0.972778652	1	0.987764815			0.5	0.322144194
0.1	0.094256912	0.9	1	0.1	0.533312402	1	0.974743592	0.5	0.75051087	0.2	0.163595835	1	1	0.2	0.217843857	1	1	1	0.391457497	0.2	0.102826958	1	0.095193258	0.15	0.126481502	0.1	0.13492122	1	0.130766814	0.1	0.166994792	0.1	0.134986512	1	0.250412573	0.5	0.463601642	1	0.999999952			0.15	0.972778652	0.99	0.987764815			0.15	0.103759779
0.05	0.094256912	0.2	0.228146273	0.85	1	0.1	0.112357912	0.15	0.190051091	1	1	0.5	1	0.5	0.46934143	1	1	1	0.978673946	0.99	0.102826958	1	0.095193258	1	0.126481502	0.1	0.13492122	0.1	0.130766814	0.1	0.166994792	0.1	0.134986512	1	0.250412573	1	0.945065672	0.8	0.999999952			0.1	0.482662053	0.15	0.070000136			0.15	0.103759779
0.2	0.094256912	0.2	0.228146273	0.1	0.130708926	0.1	0.112357912	1	1	0.2	0.282016828	0.5	1	1	0.639650367	1	0.601701943	0.2	0.284204726	1	0.696729683	0.2	0.095193258	0.1	0.126481502	0.2	0.13492122	0.5	0.130766814	1	0.956261613	0.2	0.134986512	1	0.250412573	1	0.945065672	0.49	0.999999952			1	0.972778652	0.2	0.070000136			1	0.707360586
0.1	0.094256912	0.1	0.093344865	0.5	0.533312402	0.2	0.112357912	1	1	0.7	0.518626241	0.1	1	0.1	0.217843857	1	1	1	0.284204726	0.3	0.102826958	1	0.095193258	1	0.76	0.1	0.13492122	1	0.130766814	0.2	0.166994792	0.1	0.134986512	0.3	0.250412573	1	0.945065672	1	0.139916701			0.9	0.972778652	1	0.070000136			0.1	0.04967424
0.2	0.094256912	0.1	0.093344865	1	1	0.1	0.112357912	1	1	0.5	0.518626241	1	1	0.5	0.46934143	1	1	0.1	0.284204726	0.1	0.102826958	0.8	0.095193258	0.2	0.126481502	0.1	0.13492122	1	0.130766814	0.5	0.166994792	0.85	0.962786293	1	0.250412573	0.9	0.945065672	0.15	0.139916701			0.5	0.972778652	1	0.995401084			1	0.707360586
0.1	0.094256912	0.1	0.093344865	0.5	1	1	0.974743592	0.5	0.75051087	0.15	0.282016828	0.2	1	0.2	0.217843857	1	1	1	0.284204726	0.05	0.102826958	0.15	0.095193258	0.2	0.126481502	0.5	0.13492122	0.5	0.130766814	1	0.166994792	0.1	0.134986512	1	0.250412573	1	0.945065672	0.2	0.139916701			0.2	0.972778652	1	0.995401084			0.2	0.103759779
1	0.964330346	1	1	0.5	1	0.2	0.112357912	1	0.75051087	1	1	0.2	1	1	1	0.5	1	1	0.284204726	0.1	0.102826958	1	0.095193258	0.1	0.126481502	0.5	0.13492122	1	0.130766814	0.1	0.166994792	0.5	0.134986512	1	0.250412573	0.5	0.393145602	0.9	0.999999952			0.2	0.972778652	0.1	0.070000136			0.2	0.103759779
0.1	0.094256912	0.2	0.093344865	1	1	1	0.974743592	1	1	1	0.708488335	1	1	0.5	0.46934143	1	1	0.1	0.284204726	0.2	0.102826958	0.1	0.095193258	1	0.126481502	1	0.964690908	1	0.130766814	0.2	0.166994792	0.1	0.134986512	1	0.250412573	0.5	0.945065672	0.2	0.139916701			0.1	0.435476892	0.2	0.070000136			0.1	0.103759779
0.5	0.46349284	0.99	1	0.5	0.533312402	1	0.974743592	0.5	0.190051091	0.2	0.518626241	1	1	0.1	0.105859302	1	0.601701943	1	0.284204726	0.1	0.102826958	0.02	0.095193258	0.15	0.126481502	0.1	0.13492122	0.9	0.130766814	0.1	0.166994792	1	0.962786293	0.15	0.250412573	1	0.945065672	0.2	0.139916701			0.5	0.983967082	0.1	0.070000136			1	0.58619526
0.1	0.094256912	0.1	0.093344865	1	1	1	0.738761941	1	0.75051087	0.5	1	0.9	1	1	1	0.5	0.262036389	1	0.284204726	0.2	0.102826958	1	0.095193258	1	0.76	1	0.13492122	1	0.130766814	1	0.956261613	0.2	0.134986512	0.5	0.250412573	0.2	0.945065672	0.1	0.139916701			1	0.983967082	0.5	0.244336713			0.15	0.103759779
1	0.964330346	1	1	1	0.533312402	0.15	0.112357912	1	1	0.48	0.708488335	1	1	0.2	0.217843857	1	1	0.5	0.284204726	0.5	0.102826958	0.2	0.095193258	0.1	0.126481502	0.2	0.13492122	1	0.130766814	0.05	0.166994792	0.1	0.134986512	1	0.250412573	1	0.945065672	0.1	0.139916701			0.5	0.983967082	1	0.675037014			1	0.594271777
0.15	0.194285721	0.1	0.093344865	0.9	1	0.2	0.112357912	0.1	0.190051091	0.5	0.518626241	0.5	1	0.5	0.639650367	1	1	0.5	0.284204726	0.15	0.102826958	1	0.095193258	0.1	0.126481502	0.2	0.13492122	0.5	0.130766814	1	0.956261613	0.1	0.134986512	1	0.250412573	1	0.945065672	0.1	0.139916701			0.15	0.46595075	1	0.995401084			0.1	0.103759779
0.15	0.094256912	0.05	0.093344865	0.2	0.280957113	0.1	0.112357912	1	1	0.5	0.282016828	0.5	1	0.1	0.105859302	1	1	0.1	0.284204726	1	0.696729683	1	0.095193258	0.2	0.126481502	0.49	0.13492122	1	0.130766814	1	0.166994792	0.5	0.134986512	1	0.250412573	1	0.945065672	1	0.999999952			0.15	0.493819331	1	0.489020155			0.1	0.103759779
0.1	0.094256912	1	0.228146273	0.5	0.533312402	0.15	0.112357912	0.2	0.190051091	0.5	0.518626241	0.1	1	1	1	1	1	1	0.284204726	0.2	0.102826958	1	0.095193258	0.5	0.126481502	0.3	0.13492122	0.2	0.130766814	1	0.7469	0.2	0.134986512	1	0.250412573	0.1	0.945065672	0.2	0.139916701			1	0.983967082	0.1	0.070000136			0.2	0.103759779
0.1	0.094256912	0.5	0.524658179	0.5	1	0.1	0.112357912	0.5	0.75051087	1	0.518626241	0.4	1	1	0.639650367	1	1	0.2	0.284204726	0.5	0.102826958	1	0.095193258	0.1	0.126481502	0.5	0.13492122	0.2	0.130766814	1	0.7469	0.1	0.134986512	1	0.250412573	1	0.945065672	0.99	0.999999952			1	0.983967082	0.5	0.244336713			0.5	0.478649957
0.2	0.46349284	1	1	1	1	0.5	0.389338922	1	0.75051087	1	1	0.1	1	1	0.46934143	0.15	0.114712728	0.5	0.284204726	0.5	0.102826958	0.5	0.095193258	0.5	0.126481502	1	0.964690908	1	0.130766814	1	0.7469	0.5	0.134986512	1	0.250412573	1	0.945065672	0.1	0.139916701			0.2	0.983967082	1	0.489020155			0.1	0.103759779
0.5	0.46349284	0.15	0.093344865	0.1	0.130708926	0.15	0.112357912	1	1	1	1	0.5	1	0.5	0.639650367	1	1	0.2	0.284204726	0.15	0.102826958	0.2	0.095193258	0.2	0.126481502	0.5	0.13492122	0.2	0.130766814	1	0.7469	1	0.962786293	1	0.250412573	0.5	0.945065672	1	0.999999952			0.15	0.983967082	0.2	0.070000136			0.5	0.322144194
0.15	0.094256912	0.5	0.524658179	1	1	0.1	0.389338922	1	1	1	0.518626241	1	1	0.2	0.217843857	1	1	1	0.284204726	1	0.696729683	1	0.095193258	0.1	0.126481502	0.05	0.13492122	0.9	0.130766814	1	0.7469	0.2	0.134986512	1	0.250412573	0.2	0.945065672	0.1	0.139916701			1	0.983967082	1	0.995401084			0.2	0.103759779
0.05	0.094256912	0.2	0.228146273	0.85	1	0.1	0.112357912	1	1	0.1	0.282016828	1	1	0.2	0.105859302	1	1	0.1	0.284204726	0.2	0.102826958	0.5	0.095193258	0.5	0.126481502	1	0.964690908	0.2	0.130766814	1	0.7469	0.2	0.134986512	1	0.250412573	0.1	0.945065672	0.05	0.139916701			0.1	0.983967082	0.1	0.070000136			0.1	0.04967424
1	0.964330346	0.19	0.228146273	0.15	0.280957113	1	0.974743592	0.15	0.190051091	0.5	1	0.1	1	1	1	1	1	0.15	0.284204726	0.15	0.102826958	0.1	0.095193258	0.2	0.126481502	0.99	0.964690908	1	0.130766814	1	0.7469	0.1	0.134986512	1	0.250412573	0.5	0.332882646	1	0.139916701			0.15	0.983967082	1	0.489020155			0.5	0.486150702
1	0.964330346	0.1	0.093344865	1	1	0.1	0.112357912	1	1	0.98	1	0.2	1	0.5	0.46934143	0.1	0.114712728	1	0.284204726	0.02	0.102826958	0.2	0.095193258	0.2	0.126481502	1	0.964690908	0.2	0.130766814	0.1	0.417690912	1	0.962786293	0.2	0.250412573	0.5	0.945065672	0.5	0.139916701			0.5	0.983967082	1	0.489020155			0.2	0.183467402
0.5	0.46349284	0.15	0.228146273	0.1	0.130708926	0.2	0.389338922	1	1	0.5	0.518626241	0.2	1	0.1	0.105859302	0.5	0.262036389	0.9	0.978673946	1	0.102826958	1	0.095193258	1	0.126481502	0.9	0.13492122	0.2	0.130766814	0.5	0.7469	1	0.134986512	0.5	0.250412573	1	0.945065672	1	0.999999952			0.1	0.501860379	1	0.489020155			0.2	0.103759779
1	0.964330346	0.5	0.524658179	0.2	0.280957113	0.1	0.112357912	1	1	0.5	0.518626241	0.1	1	1	1	1	0.601701943	1	0.284204726	1	0.696729683	0.15	0.095193258	1	0.76	0.5	0.13492122	0.2	0.130766814	1	0.7469	1	0.962786293	1	0.250412573	0.5	0.945065672	0.15	0.139916701			0.5	0.983967082	0.2	0.070000136			1	0.707360586
1	0.964330346	0.5	0.228146273	0.15	0.130708926	1	0.974743592	1	1	0.2	0.163595835	1	1	0.1	0.105859302	0.5	0.262036389	0.5	0.284204726	0.2	0.102826958	0.2	0.095193258	1	0.76	0.15	0.13492122	0.5	0.130766814	0.15	0.417690912	0.1	0.134986512	1	0.250412573	0.05	0.194724738	0.5	0.525561095			0.2	0.983967082	0.1	0.070000136			1	0.707360586
0.1	0.094256912	0.49	0.228146273	0.15	0.130708926	0.5	0.738761941	0.5	0.75051087	1	1	0.05	1	1	1	1	1	0.5	0.284204726	0.5	0.102826958	1	0.095193258	0.1	0.126481502	1	0.13492122	1	0.130766814	0.15	0.417690912	0.5	0.134986512	0.5	0.250412573	0.5	0.386736617	0.2	0.139916701			0.2	0.983967082	1	0.429706328			1	0.707360586
0.1	0.094256912	1	1	0.1	0.130708926	0.2	0.389338922	1	0.75051087	0.2	0.282016828	1	1	0.1	0.46934143	1	1	0.1	0.284204726	0.2	0.102826958	1	0.095193258	1	0.126481502	0.2	0.13492122	0.5	0.130766814	1	0.7469	0.5	0.134986512	1	0.250412573	0.1	0.374102662	0.19	0.139916701			0.2	0.983967082	0.5	0.244336713			0.1	0.04967424
0.2	0.094256912	0.2	0.228146273	1	0.533312402	1	0.738761941	1	0.75051087	0.1	0.163595835	1	1	0.2	0.105859302	1	1	0.4	0.284204726	0.01	0.102826958	0.5	0.095193258	1	0.76	1	0.13492122	0.2	0.130766814	1	0.7469	1	0.962786293	1	0.250412573	0.1	0.334997671	0.1	0.139916701			1	0.983967082	0.5	0.244336713			1	0.449417869
0.1	0.094256912	0.1	0.093344865	1	1	0.1	0.112357912	1	1	0.5	0.282016828	0.1	1	1	1	0.5	0.262036389	0.1	0.284204726	0.1	0.102826958	0.2	0.095193258	0.1	0.126481502	0.1	0.13492122	0.2	0.130766814	1	0.7469	1	0.962786293	1	0.250412573	1	0.945065672	0.15	0.139916701			1	0.983967082	1	0.352073919			1	0.707360586
1	0.964330346	0.1	0.093344865	0.15	0.130708926	0.5	0.112357912	1	0.75051087	0.1	0.282016828	1	1	0.2	0.217843857	1	1	1	0.284204726	0.5	0.102826958	0.2	0.095193258	0.5	0.126481502	0.15	0.13492122	0.5	0.130766814	1	0.7469	0.1	0.134986512	1	0.250412573	1	0.987046083	0.5	0.525561095			1	0.983967082	0.15	0.070000136			0.1	0.103759779
0.2	0.194285721	1	1	1	1	0.1	0.112357912	0.5	1	0.2	0.282016828	1	1	1	1	0.5	0.262036389	0.5	0.284204726	1	0.696729683	0.15	0.095193258	0.5	0.126481502	1	0.964690908	1	0.130766814	0.1	0.417690912	0.1	0.134986512	1	0.250412573	0.2	0.187547421	0.5	0.525561095			0.1	0.454540656	0.2	0.070000136			0.5	0.103759779
1	0.964330346	0.05	0.093344865	1	1	1	0.974743592	0.2	0.190051091	0.2	0.518626241	1	1	0.5	0.46934143	1	1	1	0.284204726	0.05	0.102826958	1	0.095193258	0.1	0.126481502	0.2	0.13492122	0.5	0.130766814	1	0.7469	1	0.134986512	1	0.250412573	0.05	0.102576533	0.49	0.139916701			1	0.983967082	1	0.995401084			0.5	0.322144194
1	0.964330346	0.8	1	0.5	0.533312402	0.5	0.389338922	1	1	0.8	1	0.5	1	0.15	0.105859302	1	1	1	0.284204726	0.2	0.102826958	0.98	0.095193258	1	0.76	0.99	0.13492122	0.5	0.130766814	1	0.7469	0.15	0.134986512	1	0.250412573	0.5	0.347984187	1	0.999999952			1	0.983967082	1	0.654884919			0.1	0.103759779
1	0.964330346	0.1	0.228146273	1	1	0.2	0.112357912	1	0.75051087	1	1	0.5	1	1	1	0.5	0.262036389	0.1	0.284204726	0.1	0.102826958	0.02	0.095193258	1	0.126481502	1	0.13492122	1	0.130766814	1	0.7469	1	0.134986512	0.5	0.250412573	0.1	0.102576533	0.2	0.139916701			0.1	0.983967082	0.1	0.070000136			1	0.707360586
0.15	0.094256912	1	1	0.2	0.280957113	0.5	0.738761941	0.2	0.469867627	1	1	0.5	1	0.1	0.105859302	1	1	0.2	0.284204726	0.1	0.102826958	0.1	0.095193258	0.2	0.126481502	0.15	0.13492122	1	0.130766814	0.5	0.7469	0.1	0.134986512	1	0.250412573	0.5	0.432941242	0.1	0.139916701			0.5	0.983967082	0.15	0.070000136			1	0.583211604
0.2	0.194285721	0.2	0.228146273	0.89	1	0.1	0.112357912	1	1	0.2	0.518626241	0.2	1	0.5	0.217843857	1	0.262036389	0.2	0.284204726	1	0.696729683	0.1	0.095193258	1	0.76	1	0.964690908	0.98	0.130766814	1	0.417690912	0.1	0.134986512	1	0.250412573	0.5	0.600241798	0.1	0.139916701			1	0.983967082	0.5	0.244336713			0.2	0.103759779
0.1	0.094256912	0.99	1	1	1	1	0.974743592	1	1	0.2	0.518626241	0.5	1	1	1	1	0.262036389	0.1	0.284204726	1	0.102826958	0.5	0.095193258	0.15	0.126481502	0.1	0.13492122	1	0.130766814	1	0.7469	0.1	0.134986512	1	0.250412573	0.1	0.102576533	1	0.999999952			1	0.983967082	0.1	0.070000136			1	0.707360586
0.15	0.194285721	0.5	0.524658179	0.1	0.130708926	0.15	0.112357912	0.1	0.190051091	1	1	0.1	1	1	1	1	1	0.1	0.284204726	1	0.696729683	0.2	0.095193258	0.1	0.126481502	1	0.13492122	0.5	0.130766814	1	0.417690912	1	0.962786293	0.2	0.250412573	1	0.987046083	0.05	0.139916701			0.2	0.515553951	1	0.489020155			0.15	0.103759779
0.1	0.094256912	1	1	0.1	0.130708926	1	0.974743592	1	1	1	0.708488335	0.5	1	1	1	0.15	0.114712728	1	0.284204726	1	0.696729683	0.5	0.095193258	0.15	0.126481502	1	0.964690908	1	0.130766814	1	0.7469	0.05	0.134986512	1	0.250412573	1	0.850588588	0.8	0.999999952			1	0.983967082	0.5	0.244336713			0.1	0.103759779
0.5	0.46349284	0.1	0.093344865	0.5	0.533312402	0.1	0.112357912	1	1	1	1	0.5	1	1	0.46934143	1	0.601701943	0.1	0.284204726	0.15	0.102826958	0.15	0.095193258	0.15	0.126481502	0.2	0.13492122	0.1	0.130766814	0.5	0.417690912	1	0.962786293	0.2	0.250412573	1	0.987046083	0.1	0.139916701			0.1	0.499941811	0.5	0.070000136			0.15	0.103759779
0.15	0.094256912	0.15	0.093344865	1	1	1	0.974743592	1	1	0.5	0.282016828	0.5	1	0.05	0.105859302	1	1	0.05	0.284204726	1	0.696729683	0.88	0.095193258	0.1	0.126481502	0.1	0.13492122	0.1	0.130766814	0.5	0.417690912	1	0.962786293	1	0.250412573	1	0.987046083	1	0.999999952			0.15	0.983967082	0.1	0.070000136			0.15	0.103759779
0.1	0.46349284	0.2	0.093344865	0.15	0.130708926	0.15	0.112357912	1	1	0.2	0.282016828	1	1	0.2	0.217843857	0.5	0.262036389	1	0.284204726	0.5	0.102826958	0.5	0.095193258	0.2	0.126481502	0.15	0.13492122	0.5	0.130766814	1	0.7469	0.2	0.134986512	1	0.250412573	1	0.987046083	0.2	0.139916701			0.15	0.515648871	0.5	0.070000136			0.1	0.04967424
0.1	0.094256912	0.2	0.228146273	0.2	0.280957113	1	0.974743592	1	1	1	1	0.2	1	1	1	0.15	0.114712728	1	0.284204726	0.1	0.102826958	0.5	0.095193258	1	0.126481502	0.5	0.13492122	1	0.130766814	1	0.7469	1	0.962786293	1	0.250412573	0.1	0.102576533	0.99	0.999999952			0.1	0.480000876	0.2	0.070000136			0.2	0.183467402
1	0.964330346	0.15	0.093344865	0.2	0.533312402	0.1	0.112357912	0.5	0.190051091	0.2	0.282016828	0.5	1	0.5	0.639650367	1	1	0.1	0.284204726	0.1	0.102826958	0.15	0.095193258	0.1	0.126481502	1	0.13492122	0.2	0.130766814	1	0.7469	0.1	0.134986512	1	0.250412573	0.1	0.102576533	0.5	0.525561095			0.2	0.983967082	0.2	0.070000136			1	0.490900954
0.1	0.094256912	0.1	0.093344865	0.1	0.130708926	0.1	0.112357912	0.5	0.75051087	0.1	0.282016828	0.05	1	0.2	0.217843857	0.15	0.114712728	1	0.978673946	0.5	0.102826958	1	0.095193258	0.1	0.126481502	1	0.964690908	0.5	0.130766814	0.15	0.417690912	0.5	0.134986512	0.5	0.250412573	0.05	0.102576533	1	0.999999952			1	0.983967082	0.2	0.070000136			0.1	0.103759779
0.2	0.194285721	0.1	0.093344865	1	1	0.1	0.112357912	0.5	0.75051087	0.5	0.518626241	0.5	1	1	1	0.2	0.114712728	1	0.284204726	1	0.102826958	1	0.095193258	0.2	0.126481502	0.2	0.13492122	0.9	0.130766814	0.1	0.417690912	1	0.134986512	0.2	0.250412573	0.2	0.102576533	0.1	0.139916701			0.1	0.447069075	0.1	0.070000136			0.1	0.103759779
0.1	0.094256912	0.2	0.228146273	0.5	1	0.1	0.112357912	1	0.75051087	1	1	0.1	1	1	0.639650367	0.5	0.262036389	1	0.284204726	0.1	0.102826958	0.2	0.095193258	0.05	0.126481502	1	0.964690908	0.3	0.130766814	1	0.7469	0.5	0.134986512	1	0.250412573	0.1	0.102576533	0.15	0.139916701			0.2	0.983967082	1	0.995401084			0.2	0.103759779
1	0.964330346	0.05	0.093344865	0.9	1	1	0.974743592	0.5	0.469867627	0.1	1	0.15	1	0.1	0.105859302	0.5	0.262036389	0.5	0.284204726	0.1	0.102826958	1	0.095193258	1	0.76	0.1	0.13492122	0.5	0.130766814	0.5	0.417690912	0.1	0.134986512	1	0.250412573	0.2	0.102576533	0.2	0.139916701			1	0.983967082	1	0.995401084			0.05	0.04967424
0.5	0.46349284	0.15	0.093344865	0.15	0.130708926	0.2	0.112357912	0.5	0.75051087	0.98	1	0.2	1	0.1	0.105859302	1	1	0.5	0.284204726	0.2	0.102826958	1	0.095193258	0.5	0.126481502	0.2	0.13492122	1	0.130766814	0.2	0.417690912	0.1	0.134986512	1	0.250412573	0.1	0.102576533	0.2	0.139916701			0.5	0.983967082	1	0.299769574			1	0.707360586
0.2	0.46349284	0.05	0.093344865	0.15	0.130708926	0.5	0.389338922	1	0.75051087	1	1	0.5	1	0.15	0.105859302	0.5	0.262036389	0.5	0.284204726	0.15	0.102826958	0.1	0.095193258	1	0.76	0.1	0.13492122	0.5	0.130766814	1	0.7469	1	0.962786293	1	0.250412573	1	0.987046083	0.15	0.139916701			1	0.983967082	1	0.489020155			0.5	0.344686607
1	0.964330346	0.95	1	1	1	1	0.738761941	0.15	0.190051091	0.5	0.518626241	0.1	1	0.19	0.105859302	0.5	0.262036389	0.2	0.284204726	0.1	0.102826958	0.2	0.095193258	1	0.76	0.5	0.13492122	0.2	0.130766814	1	0.7469	0.15	0.134986512	0.5	0.250412573	0.1	0.102576533	0.1	0.139916701			1	0.983967082	1	0.663971484			1	0.562603165
0.1	0.094256912	1	1	0.9	0.533312402	0.1	0.112357912	1	1	0.9	1	1	1	0.2	0.217843857	1	1	0.1	0.284204726	1	0.696729683	0.1	0.095193258	0.2	0.126481502	1	0.13492122	0.1	0.130766814	1	0.7469	1	0.134986512	1	0.250412573	0.5	0.50585254	0.1	0.139916701			1	0.983967082	1	0.581613151			1	0.707360586
0.5	0.194285721	0.15	0.093344865	1	1	0.2	0.112357912	1	1	0.48	0.518626241	0.5	1	0.5	0.639650367	0.5	0.262036389	0.5	0.284204726	0.1	0.102826958	1	0.095193258	0.1	0.126481502	0.15	0.13492122	0.2	0.130766814			0.15	0.134986512	0.5	0.250412573	0.1	0.102576533	0.2	0.139916701			1	0.983967082	1	0.771404605			0.2	0.103759779
0.1	0.094256912	0.1	0.093344865	0.5	0.533312402	0.1	0.112357912	1	1	1	1	0.05	0.410747034	0.1	0.105859302	1	1	0.1	0.284204726	1	0.696729683	1	0.095193258	0.1	0.126481502	0.1	0.13492122	0.2	0.130766814			0.1	0.134986512	0.5	0.250412573	1	0.850588588	0.05	0.139916701			1	0.983967082	1	0.489020155			0.1	0.103759779
1	0.964330346	1	1	1	1	1	0.974743592	1	1	0.05	0.163595835	1	1	1	1	1	1	0.1	0.284204726	0.5	0.102826958	0.15	0.095193258	1	0.76	0.5	0.13492122	0.85	0.130766814			1	0.962786293	0.5	0.250412573	0.15	0.102576533	0.15	0.139916701			0.1	0.983967082	0.5	0.244336713			0.1	0.103759779
0.5	0.194285721	1	1	1	1	0.05	0.112357912	0.2	0.190051091	1	1	0.5	1	0.1	0.105859302	0.1	0.262036389	0.5	0.284204726	0.15	0.102826958	0.15	0.095193258	1	0.76	0.1	0.13492122	1	0.130766814			0.1	0.134986512	0.15	0.250412573	0.15	0.102576533	0.05	0.139916701			0.1	0.983967082	0.5	0.244336713			1	0.707360586
0.2	0.194285721	1	1	0.9	0.533312402	1	0.974743592	1	1	1	1	0.15	1	1	1	1	1	0.1	0.284204726	1	0.696729683	0.1	0.095193258	0.2	0.126481502	0.2	0.13492122	1	0.130766814			0.15	0.134986512	0.2	0.250412573	0.1	0.102576533	0.95	0.999999952			1	0.983967082	0.5	0.393255457			1	0.707360586
0.5	0.46349284	1	1	0.85	1	1	0.974743592	1	1	0.85	1	0.1	1	1	1	1	1	0.5	0.284204726	1	0.696729683	1	0.095193258	0.15	0.126481502	1	0.964690908	0.5	0.130766814			0.75	0.962786293	1	0.948851432	0.2	0.287207432	1	0.999999952			1	0.983967082	0.1	0.070000136			0.2	0.103759779
0.1	0.194285721	0.05	0.093344865	0.15	0.130708926	0.5	0.194319114	0.5	0.469867627	1	1	1	1	0.5	0.46934143	1	1	0.5	0.284204726	0.15	0.102826958	1	0.095193258	1	0.76	0.2	0.13492122	0.2	0.130766814			0.5	0.134986512	1	0.250412573	0.5	0.456518853	0.15	0.139916701			0.5	0.983967082	0.2	0.070000136			0.15	0.04967424
1	0.964330346	0.15	0.093344865	1	1	1	0.509440706	1	0.75051087	1	1	1	1	0.05	0.105859302	1	1	0.5	0.284204726	0.5	0.102826958	0.15	0.095193258	0.1	0.126481502	0.5	0.13492122	1	0.130766814			0.2	0.134986512	0.3	0.250412573	0.15	0.102576533	0.1	0.139916701			1	0.983967082	1	0.66046664			1	0.707360586
0.15	0.194285721	0.15	0.093344865	0.2	0.280957113	0.5	0.509440706	1	0.75051087	1	1	0.2	1	0.2	0.105859302	0.48	0.262036389	1	0.284204726	0.1	0.102826958	1	0.095193258	0.1	0.126481502	0.1	0.13492122	0.5	0.130766814			0.1	0.134986512	1	0.250412573	0.05	0.034007341	1	0.999999952			0.1	0.983967082	0.15	0.070000136			0.1	0.103759779
1	0.964330346	0.9	1	1	1	0.15	0.194319114	1	0.75051087	0.1	0.282016828	1	1	0.2	0.105859302	1	1	0.2	0.284204726	1	0.696729683	0.5	0.095193258	1	0.126481502	0.1	0.13492122	0.2	0.130766814			0.1	0.134986512	0.5	0.250412573	1	0.987046083	1	0.999999952			0.2	0.479082031	1	0.34241816			0.1	0.103759779
0.1	0.094256912	0.1	0.093344865	0.99	1	1	0.934190771	1	1	0.48	0.518626241	0.15	1	0.2	0.105859302	0.5	0.262036389	0.5	0.284204726	0.1	0.102826958	0.5	0.095193258	1	0.76	1	0.964690908	0.5	0.130766814			0.2	0.134986512	1	0.250412573	1	0.987046083	1	0.999999952			0.15	0.983967082	0.15	0.070000136			1	0.707360586
1	0.964330346	0.1	0.093344865	0.2	0.130708926	1	0.934190771	0.5	0.469867627	1	1	1	1	1	0.639650367	0.1	0.114712728	0.1	0.284204726	1	0.102826958	1	0.095193258	0.5	0.126481502	0.2	0.13492122	1	0.130766814			0.5	0.134986512	1	0.250412573	0.5	0.347984187	1	0.999999952			0.1	0.478604198	0.5	0.244336713			1	0.707360586
0.15	0.094256912	0.1	0.093344865	0.05	0.130708926	0.2	0.194319114	1	1	0.48	0.518626241	0.1	1	1	1	1	1	0.05	0.284204726	0.1	0.102826958	0.2	0.095193258	1	0.126481502	0.5	0.13492122	0.5	0.130766814			0.2	0.134986512	1	0.250412573	1	0.987046083	0.05	0.139916701			1	0.983967082	0.1	0.070000136			0.5	0.428598212
1	0.964330346	1	1	0.2	0.130708926	1	0.934190771	1	0.75051087	0.9	1	0.15	1	0.2	0.105859302	1	1	0.5	0.284204726	0.19	0.102826958	0.5	0.095193258	0.1	0.126481502	0.1	0.13492122	0.5	0.130766814			0.1	0.134986512	0.5	0.250412573	1	0.987046083	0.15	0.139916701			0.9	0.983967082	0.5	0.244336713			1	0.531180469
0.1	0.094256912	1	1	0.2	0.533312402	0.15	0.194319114	0.5	0.469867627	0.5	1	0.5	1	1	1	1	1	0.1	0.284204726	0.1	0.102826958	0.1	0.095193258	0.2	0.126481502	1	0.13492122	1	0.130766814			0.02	0.134986512	1	0.250412573	0.1	0.102576533	0.15	0.139916701			0.2	0.983967082	1	0.995401084			0.1	0.103759779
0.1	0.094256912	0.19	0.228146273	0.3	0.533312402	0.5	0.509440706	0.1	0.190051091	1	1	0.1	1	0.2	0.105859302	0.2	0.262036389	0.15	0.284204726	1	0.696729683	0.9	0.095193258	0.15	0.126481502	1	0.13492122	0.1	0.130766814			0.5	0.134986512	1	0.250412573	0.1	0.102576533	0.9	0.999999952			0.2	0.983967082	0.1	0.070000136			0.2	0.103759779
0.1	0.094256912	0.2	0.228146273	1	1	0.1	0.194319114	1	0.75051087	1	1	0.5	1	0.2	0.217843857	0.15	0.114712728	0.2	0.284204726	0.1	0.102826958	1	0.095193258	0.05	0.126481502	1	0.13492122	0.15	0.130766814			0.15	0.134986512	0.5	0.250412573	0.1	0.102576533	0.1	0.139916701			1	0.986134948	0.05	0.070000136			0.15	0.103759779
0.1	0.094256912	0.2	0.524658179	1	1	0.5	0.509440706	0.5	0.75051087	1	1	0.2	1	0.5	0.46934143	0.5	0.262036389	0.5	0.284204726	0.99	0.102826958	0.9	0.095193258	0.15	0.126481502	0.5	0.13492122	0.2	0.130766814			0.1	0.134986512	0.5	0.250412573	1	0.987046083	0.1	0.139916701			0.5	0.533892777	0.2	0.070000136			0.05	0.04967424
1	0.964330346	0.49	0.524658179	1	1	0.2	0.194319114	1	0.75051087	1	1	0.1	0.410747034	0.1	0.105859302	1	1	0.1	0.284204726	1	0.102826958	0.2	0.095193258	0.5	0.126481502	0.2	0.13492122	1	0.130766814			0.1	0.134986512	1	0.250412573	0.2	0.187547421	0.1	0.139916701			0.5	0.52369628	0.15	0.070000136			0.15	0.322144194
0.2	0.194285721	0.2	0.093344865	0.5	0.533312402	0.2	0.934190771	0.2	0.190051091	1	1	0.5	1	0.1	0.105859302	0.5	0.262036389	1	0.284204726	0.15	0.102826958	1	0.095193258	0.1	0.126481502	0.2	0.13492122	0.5	0.130766814			0.1	0.134986512	1	0.250412573	1	0.987046083	1	0.999999952			1	0.986134948	1	0.995401084			0.5	0.308220352
0.5	0.46349284	0.1	0.228146273	0.8	1	0.2	0.194319114	0.5	0.469867627	0.5	1	0.2	1	0.2	0.217843857	0.1	0.262036389	0.5	0.287976716	1	0.696729683	0.5	0.095193258	1	0.126481502	1	0.13492122	0.2	0.130766814			0.1	0.134986512	0.15	0.250412573	1	0.987046083	1	0.999999952			1	0.986134948	0.5	0.244336713			0.1	0.103759779
1	0.964330346	0.15	0.093344865	1	1	1	0.934190771	1	0.75051087	0.5	0.518626241	0.2	1	0.85	1	1	0.262036389	1	0.999999483	0.15	0.102826958	0.05	0.095193258	0.9	0.126481502	0.5	0.13492122	0.5	0.130766814			0.1	0.134986512	0.5	0.250412573	1	0.785221638	0.19	0.139916701			1	0.986134948	0.2	0.070000136			1	0.55606798
0.1	0.094256912	1	1	0.1	0.130708926	1	0.934190771	0.15	0.469867627	0.8	1	1	1	0.1	0.105859302	1	1	0.1	0.287976716	0.1	0.102826958	1	0.095193258	0.5	0.126481502	1	0.964690908	1	0.130766814			0.15	0.134986512	0.5	0.250412573	0.2	0.282953348	0.2	0.139916701			1	0.986134948	1	0.995401084			0.9	0.583211604
0.2	0.194285721	0.5	0.524658179	1	0.533312402	1	0.934190771	0.5	0.75051087	1	0.518626241	1	1	0.5	0.639650367	0.5	0.262036389	1	0.999999483	1	0.696729683	0.5	0.095193258	0.2	0.126481502	0.1	0.13492122	1	0.130766814			1	0.962786293	1	0.250412573	0.1	0.102576533	0.2	0.414904474			1	0.986134948	1	0.244336713			0.5	0.271773539
0.1	0.094256912	1	1	1	1	1	0.934190771	1	0.75051087	0.5	0.708488335	1	1	0.1	0.105859302	1	1	1	0.287976716	0.5	0.102826958	0.15	0.095193258	0.2	0.126481502	1	0.964690908	0.2	0.130766814			0.5	0.134986512	0.5	0.250412573	0.15	0.102576533	0.49	0.525561095			1	0.986134948	0.15	0.070000136			0.2	0.103759779
1	0.964330346	0.1	0.093344865	0.5	0.533312402	1	0.934190771	1	1	1	1	0.1	0.410747034	1	1	1	1	0.2	0.287976716	0.1	0.102826958	1	0.095193258	0.1	0.126481502	0.1	0.13492122	0.5	0.130766814			0.1	0.134986512	1	0.250412573	0.1	0.102576533	0.2	0.139916701			0.1	0.231309338	0.5	0.244336713			0.2	0.322144194
0.05	0.094256912	0.1	0.093344865	0.1	0.130708926	0.1	0.194319114	1	1	0.15	0.163595835	1	1	0.2	0.105859302	1	1	1	0.287976716	0.1	0.102826958	0.1	0.095193258	0.1	0.126481502	1	0.13492122	1	0.130766814			0.1	0.134986512	0.1	0.250412573	0.5	0.347984187	0.1	0.139916701			0.5	0.398811694	0.1	0.070000136			0.1	0.103759779
1	0.964330346	0.2	0.093344865	0.85	0.533312402	0.5	0.509440706	0.15	0.469867627	1	1	1	1	0.1	0.105859302	1	0.601701943	0.15	0.287976716	0.15	0.102826958	0.1	0.095193258	0.5	0.46491482	0.1	0.13492122	0.5	0.130766814			0.5	0.134986512	1	0.250412573	0.15	0.102576533	0.15	0.139916701			1	0.986134948	0.1	0.070000136			0.1	0.103759779
1	0.964330346	0.05	0.093344865	0.95	1	1	0.934190771	1	0.75051087	1	0.518626241	0.1	0.410747034	0.1	0.105859302	1	1	0.5	0.287976716	0.15	0.102826958	1	0.095193258	1	0.46491482	0.2	0.13492122	0.5	0.130766814			1	0.134986512	1	0.250412573	0.1	0.319068555	1	0.999999952			0.15	0.133568619	1	0.528605127			0.5	0.979929713
0.5	0.441048315	1	1	0.1	0.130708926	1	0.934190771	1	1	0.1	0.518626241	0.5	1	0.5	0.46934143	1	1	0.5	0.287976716	0.5	0.102826958	1	0.095193258	0.5	0.46491482	1	0.964690908	1	0.130766814			1	0.962786293	1	0.250412573	0.1	0.102576533	0.5	0.525561095			0.15	0.231309338	0.5	0.222814823			1	0.979929713
0.05	0.138620231	1	1	0.1	0.130708926	0.2	0.194319114	0.15	0.190051091	1	1	1	1	0.2	0.217843857	1	1	0.2	0.287976716	1	0.696729683	0.2	0.095193258	0.15	0.46491482	0.2	0.13492122	0.5	0.130766814			0.05	0.134986512	0.99	0.250412573	1	0.987046083	1	0.999999952			0.15	0.231309338	0.5	0.167510145			0.5	0.979929713
1	0.976799812	1	1	0.1	0.280957113	1	0.934190771	0.2	0.469867627	0.15	0.282016828	1	1	0.5	0.46934143	0.5	0.262036389	1	0.287976716	1	0.102826958	0.7	0.095193258	1	0.46491482	1	0.964690908	1	0.130766814			0.1	0.134986512	0.49	0.250412573	0.1	0.102576533	0.1	0.139916701			1	0.986134948	1	0.995401084			0.15	0.401706582
0.5	0.138620231	0.5	0.524658179	0.1	0.130708926	0.15	0.194319114	0.5	0.75051087	0.5	0.518626241	0.2	1	1	1	0.2	0.114712728	1	0.999999483	0.1	0.102826958	0.1	0.095193258	1	0.46491482	0.5	0.13492122	0.15	0.130766814			0.1	0.134986512	0.15	0.250412573	0.2	0.245709788	0.1	0.139916701			1	0.986134948	1	0.244336713			0.15	0.435889822
0.15	0.138620231	0.5	0.524658179	1	1	0.2	0.194319114	1	1	0.2	0.282016828	1	1	0.2	0.105859302	0.1	0.114712728	0.1	0.287976716	0.1	0.102826958	0.1	0.095193258	0.2	0.46491482	0.05	0.13492122	0.05	0.130766814			0.5	0.134986512	0.8	0.250412573	0.1	0.102576533	0.2	0.139916701			1	0.986134948	0.99	0.244336713			1	0.979929713
0.1	0.441048315	0.1	0.093344865	0.1	0.130708926	1	0.509440706	0.5	0.469867627	0.5	0.518626241	0.15	1	0.2	0.217843857	1	1	1	0.287976716	0.2	0.102826958	1	0.095193258	1	0.76	0.15	0.13492122	1	0.130766814			0.1	0.134986512	1	0.250412573	1	0.987046083	0.05	0.139916701			1	0.986134948	0.02	0.070000136			1	0.979929713
1	0.976799812	0.15	0.093344865	0.99	0.533312402	0.2	0.194319114	0.98	0.75051087	0.2	0.282016828	0.1	1	1	1	1	0.601701943	0.5	0.287976716	0.05	0.102826958	0.15	0.095193258	0.15	0.46491482	1	0.964690908	1	0.130766814			0.2	0.134986512	0.5	0.250412573	0.5	0.681614998	1	0.999999952			0.1	0.133568619	1	0.995401084			0.2	0.484322392
1	0.441048315	0.2	0.093344865	0.1	0.130708926	1	0.934190771	1	1	0.98	1	0.15	1	1	1	1	1	1	0.287976716	1	0.696729683	0.2	0.095193258	0.5	0.46491482	0.1	0.13492122	0.2	0.130766814			0.1	0.134986512	0.5	0.250412573	0.2	0.293769125	1	0.999999952			0.1	0.231309338	1	0.489020155			0.15	0.979929713
0.2	0.138620231	0.1	0.093344865	0.5	0.533312402	1	0.934190771	1	0.75051087	0.1	0.518626241	0.15	1	1	1	1	1	0.2	0.287976716	0.15	0.102826958	0.5	0.095193258	0.1	0.46491482	0.5	0.13492122	1	0.130766814			0.1	0.134986512	1	0.250412573	1	0.751097606	1	0.999999952			0.1	0.133568619	0.5	0.244336713			1	0.979929713
1	0.441048315	0.2	0.228146273	0.1	0.130708926	1	0.934190771	1	0.75051087	1	1	0.1	1	0.5	0.46934143	0.5	0.262036389	0.1	0.287976716	0.1	0.102826958	0.1	0.095193258	0.5	0.46491482	1	0.13492122	0.4	0.130766814			1	0.962786293	1	0.250412573	0.1	0.102576533	0.5	0.525561095			1	0.986134948	1	0.489020155			0.1	0.979929713
0.15	0.138620231	0.1	0.093344865	0.5	0.533312402	1	0.934190771	0.5	0.469867627	1	0.708488335	0.2	1	0.5	0.46934143	1	1	0.2	0.287976716	0.1	0.102826958	0.15	0.095193258	0.2	0.46491482	1	0.13492122	1	0.130766814			0.1	0.134986512	1	0.250412573	0.5	0.404862881	0.5	0.525561095			1	0.986134948	0.1	0.070000136			0.15	0.979929713
1	0.976799812	0.15	0.093344865	1	1	1	0.934190771	1	0.75051087	1	1	1	1	1	1	1	1	1	0.287976716	0.5	0.102826958	0.18	0.095193258	0.2	0.46491482	0.1	0.13492122	0.5	0.130766814			1	0.962786293	1	0.250412573	0.1	0.102576533	0.1	0.139916701			1	0.44156784	0.1	0.070000136			0.5	0.979929713
0.1	0.138620231	1	1	1	1	1	0.934190771	0.2	0.190051091	0.5	1	0.1	1	1	1	1	0.601701943	1	0.287976716	0.5	0.102826958	1	0.095193258	0.2	0.46491482	1	0.964690908	0.15	0.130766814			1	0.134986512	1	0.250412573	1	0.987046083	0.15	0.139916701			1	0.986134948	1	0.489020155			0.1	0.440546728
0.15	0.138620231	0.5	0.524658179	1	0.533312402	1	0.934190771	1	1	0.15	0.282016828	0.2	1	0.1	0.105859302	0.2	0.114712728	1	0.287976716	1	0.696729683	1	0.095193258	1	0.76	1	0.13492122	0.1	0.130766814			1	0.962786293	0.5	0.250412573	0.5	0.347984187	0.2	0.139916701			0.1	0.133568619	0.1	0.070000136			0.5	0.979929713
0.5	0.441048315	0.1	0.093344865	0.2	0.130708926	1	0.934190771	1	0.75051087	1	1	0.05	0.410747034	0.1	0.105859302	1	1	1	0.287976716	0.5	0.102826958	1	0.095193258	1	0.46491482	0.05	0.13492122	1	0.130766814			0.2	0.134986512	1	0.250412573	0.2	0.187547421	0.1	0.139916701			0.5	0.516999193	1	0.755774342			0.2	0.493557615
0.1	0.138620231	0.1	0.093344865	0.99	1	0.5	0.934190771	1	1	1	1	1	1	1	1	0.2	0.262036389	1	0.287976716	0.2	0.102826958	1	0.095193258	1	0.76	0.2	0.13492122	1	0.130766814			0.2	0.134986512	1	0.250412573	0.5	0.612570944	0.2	0.139916701			1	0.986134948	0.1	0.070000136			0.2	0.979929713
0.5	0.441048315	0.1	0.093344865	0.5	0.533312402	1	0.934190771	1	0.75051087	0.2	0.282016828	0.5	1	0.15	0.217843857	0.15	0.114712728	1	0.287976716	0.2	0.102826958	1	0.095193258	1	0.46491482	1	0.13492122	1	0.130766814			0.2	0.134986512	1	0.250412573	0.1	0.102576533	0.1	0.139916701			0.2	0.272850066	0.05	0.070000136			0.2	0.979929713
0.2	0.138620231	1	1	0.2	0.130708926	0.1	0.194319114	1	0.469867627	1	1	1	1	1	1	0.15	0.114712728	1	0.287976716	0.2	0.102826958	1	0.095193258	1	0.76	0.5	0.13492122	0.5	0.130766814			1	0.962786293	0.15	0.250412573	1	0.987046083	0.15	0.139916701			1	0.986134948	1	0.608403784			1	0.979929713
0.1	0.138620231	0.15	0.228146273	0.2	0.280957113	0.15	0.194319114	1	0.75051087	0.15	0.282016828	1	1	0.1	0.105859302	0.15	0.262036389	0.5	0.287976716	1	0.696729683	0.5	0.095193258	0.1	0.46491482	0.2	0.13492122	0.1	0.130766814			0.15	0.134986512	0.5	0.250412573	0.15	0.102576533	1	0.999999952			1	0.617564319	1	0.489020155			1	0.979929713
0.5	0.441048315	0.1	0.093344865	0.2	0.130708926	0.1	0.194319114	0.5	0.469867627	0.48	0.518626241	0.2	1	0.1	0.105859302	1	0.262036389	0.1	0.287976716	0.2	0.102826958	0.1	0.095193258	0.5	0.46491482	1	0.964690908	0.5	0.130766814			0.1	0.134986512	1	0.250412573	1	0.987046083	0.5	0.525561095			1	0.986134948	0.2	0.070000136			1	0.979929713
0.2	0.441048315	0.1	0.093344865	0.2	0.130708926	1	0.934190771	1	0.469867627	1	1	0.1	1	0.1	0.217843857	0.5	0.262036389	0.15	0.287976716	0.49	0.102826958	1	0.095193258	1	0.46491482	1	0.13492122	0.2	0.130766814			1	0.134986512	1	0.250412573	0.1	0.102576533	0.1	0.139916701			0.5	0.310726689	0.2	0.070000136			0.1	0.389234954
0.2	0.138620231	0.1	0.093344865	0.15	0.130708926	0.9	0.934190771	1	1	0.2	0.163595835	1	1	1	1	1	1	0.1	0.287976716	0.2	0.102826958	0.2	0.095193258	1	0.46491482	0.02	0.13492122	0.9	0.130766814			0.1	0.134986512	1	0.250412573	1	0.987046083	0.1	0.139916701			0.2	0.133568619	0.5	0.070000136			1	0.979929713
1	0.976799812	0.1	0.093344865	0.5	0.533312402	0.2	0.194319114	0.5	0.190051091	0.15	0.518626241	1	1	0.05	0.105859302	1	1	1	0.287976716	1	0.696729683	1	0.095193258	0.2	0.46491482	0.1	0.13492122	1	0.130766814			1	0.962786293	0.5	0.250412573	0.15	0.102576533	0.1	0.139916701			0.5	0.407193667	0.15	0.070000136			1	0.979929713
1	0.976799812	0.2	0.228146273	1	1	0.2	0.509440706	1	1	1	1	1	1	1	1	1	0.601701943	0.9	0.287976716	1	0.102826958	0.05	0.095193258	1	0.46491482	0.1	0.13492122	1	0.130766814			1	0.134986512	1	0.250412573	1	0.637618424	1	0.999999952			1	0.986134948	0.15	0.070000136			0.1	0.464765512
1	0.976799812	0.1	0.093344865	0.15	0.533312402	1	1	0.1	0.190051091	1	0.518626241	0.1	1	1	1	0.5	0.262036389	1	0.727574286	1	0.102826958	0.5	0.095193258	0.15	0.46491482	0.15	0.13492122	0.15	0.130766814			0.5	0.134986512	1	0.250412573	0.1	0.102576533	0.15	0.139916701			1	0.986134948	0.15	0.070000136			0.5	0.979929713
0.1	0.138620231	0.5	0.524658179	0.2	0.130708926	0.2	0.643143891	1	1	0.2	1	0.1	0.410747034	0.2	0.105859302	1	0.262036389	0.2	0.130676144	0.1	0.102826958	1	0.095193258	0.2	0.46491482	0.19	0.13492122	0.35	0.130766814			0.1	0.134986512	1	0.250412573	0.1	0.102576533	0.1	0.139916701			1	0.986134948	0.2	0.244336713			1	0.979929713
1	0.976799812	0.5	0.524658179	0.2	0.130708926	1	0.643143891	1	0.75051087	1	1	1	1	1	1	1	1	0.05	0.130676144	0.19	0.102826958	0.1	0.095193258	1	0.46491482	0.2	0.13492122	1	0.130766814			0.9	0.962786293	1	0.250412573	0.1	0.102576533	0.1	0.139916701			0.15	0.231309338	0.15	0.070000136			1	0.979929713
1	0.976799812	0.1	0.093344865	0.15	0.130708926	0.1	0.158409491	0.2	0.469867627	1	1	1	1	0.5	0.46934143	0.49	0.262036389	0.5	0.130676144	1	0.102826958	0.2	0.095193258	0.2	0.46491482	0.5	0.13492122	0.5	0.130766814			0.1	0.134986512	0.5	0.250412573	1	0.987046083	0.1	0.139916701			0.1	0.062291786	0.2	0.070000136			0.2	0.454977038
0.1	0.138620231	0.5	0.524658179	1	1	1	1	0.5	0.469867627	0.9	1	0.5	1	1	1	1	1	0.1	0.130676144	0.5	0.102826958	0.2	0.095193258	1	0.46491482	0.1	0.13492122	1	0.130766814			0.5	0.134986512	1	0.250412573	0.2	0.187547421	0.1	0.139916701			1	0.986134948	0.2	0.070000136			1	0.979929713
0.5	0.441048315	0.1	0.093344865	0.2	0.280957113	1	1	1	0.75051087	0.5	0.518626241	1	1	0.5	0.639650367	1	1	0.5	0.130676144	1	0.696729683	0.9	0.095193258	1	0.46491482	1	0.964690908	0.15	0.130766814			0.1	0.134986512	0.5	0.250412573	0.5	0.432941242	0.2	0.139916701			0.2	0.231309338	1	0.489020155			0.1	0.43862721
1	0.976799812	0.1	0.093344865	1	0.533312402	0.1	0.643143891	1	0.75051087	1	1	0.1	1	0.1	0.105859302	1	0.601701943	0.5	0.727574286	0.1	0.102826958	0.05	0.095193258	1	0.46491482	0.1	0.13492122	0.9	0.130766814			0.2	0.134986512	0.5	0.250412573	1	0.507766477	0.1	0.139916701			0.5	0.537950898	1	0.995401084			0.15	0.469167195
1	0.976799812	0.5	1	1	1	1	1	0.15	0.469867627	0.1	1	0.2	1	0.1	0.217843857	1	1	0.1	0.130676144	0.2	0.102826958	0.1	0.095193258	1	0.46491482	1	0.13492122	0.1	0.130766814			0.5	0.134986512	1	0.250412573	0.2	0.187547421	0.5	0.525561095			1	0.511974322	0.5	0.36532673			0.15	0.455183014
0.2	0.138620231	0.1	0.093344865	0.1	0.130708926	1	0.643143891	1	1	1	1	0.15	1	0.1	0.105859302	1	1	1	0.727574286	0.1	0.102826958	0.9	0.095193258	1	0.76	1	0.964690908	1	0.130766814			0.15	0.134986512	1	0.250412573	0.1	0.102576533	0.5	0.999999952			0.2	0.231309338	0.15	0.070000136			0.1	0.418518025
1	0.976799812	0.2	0.228146273	1	1	0.5	0.643143891	0.5	0.75051087	1	1	0.1	1	1	1	0.02	0.114712728	1	0.727574286	0.5	0.102826958	1	0.095193258	1	0.46491482	0.5	0.13492122	1	0.130766814			0.99	0.962786293	1	0.250412573	1	0.987046083	0.1	0.139916701			0.1	0.133568619	0.1	0.070000136			0.2	0.979929713
0.15	0.138620231	1	0.524658179	0.2	0.130708926	0.5	0.643143891	1	0.75051087	1	1	1	1	1	0.639650367	1	0.601701943	1	0.727574286	1	0.696729683	1	0.095193258	1	0.46491482	0.05	0.13492122	1	0.130766814			0.2	0.134986512	0.5	0.250412573	1	0.987046083	0.5	0.525561095			1	0.986134948	1	0.995401084			1	0.979929713
0.1	0.138620231	0.7	1	1	0.533312402	0.1	0.643143891	1	1	0.5	0.518626241	0.9	1	0.15	0.105859302	1	1	1	0.727574286	0.1	0.102826958	0.1	0.095193258	1	0.46491482	0.2	0.13492122	1	0.130766814			1	0.962786293	1	0.250412573	1	0.987046083	0.1	0.139916701			1	0.986134948	1	0.489020155			0.1	0.381427977
0.15	0.138620231	0.5	0.524658179	0.9	1	1	1	1	1	1	0.518626241	0.5	1	0.1	0.105859302	1	1	1	0.727574286	0.8	0.696729683	1	0.095193258	0.5	0.46491482	0.2	0.13492122	1	0.130766814			0.1	0.134986512	1	0.250412573	1	0.992049507	0.1	0.139916701			1	0.986134948	0.2	0.070000136			0.2	0.435151312
0.15	0.138620231	0.5	1	1	1	0.2	0.158409491	0.2	0.190051091	0.5	0.518626241	0.2	1	1	1	0.5	0.262036389	0.1	0.130676144	0.49	0.102826958	0.2	0.095193258	1	0.46491482	0.2	0.13492122	0.5	0.130766814			0.5	0.134986512	1	0.250412573	1	0.992049507	0.5	0.999999952			1	0.981706572	0.5	0.253762614			1	0.979929713
0.1	0.138620231	0.5	0.524658179	1	1	0.2	0.643143891	0.1	0.190051091	0.15	0.518626241	0.2	1	0.1	0.105859302	0.2	0.262036389	0.1	0.130676144	1	0.102826958	0.2	0.095193258	0.1	0.46491482	1	0.13492122	0.1	0.130766814			0.1	0.134986512	0.5	0.250412573	1	0.992049507	0.1	0.139916701			1	0.981706572	1	0.995401084			0.5	0.979929713
0.2	0.138620231	1	1	0.1	0.130708926	1	1	1	0.75051087	0.5	0.282016828	0.1	1	0.15	0.217843857	1	1	0.05	0.130676144	0.15	0.102826958	1	0.095193258	0.15	0.46491482	1	0.13492122	1	0.130766814			0.1	0.134986512	1	0.250412573	1	0.992049507	0.2	0.139916701			1	0.981706572	0.15	0.070000136			1	0.979929713
1	0.441048315	0.19	0.228146273	1	1	1	1	0.2	0.190051091	1	1	0.5	0.11101553	0.75	1	0.5	0.601701943	0.2	0.130676144	0.2	0.102826958	1	0.095193258	0.1	0.46491482	0.2	0.13492122	0.2	0.130766814			0.5	0.134986512	0.5	0.250412573	1	0.992049507	1	0.999999952			1	0.981706572	0.5	0.244336713			1	0.979929713
0.1	0.138620231	0.1	0.093344865	0.85	1	0.9	1	1	1	0.5	0.518626241	0.05	0.11101553	0.5	0.639650367	1	1	0.1	0.130676144	0.9	0.696729683	0.1	0.095193258	1	0.46491482	1	0.964690908	0.2	0.130766814			0.2	0.134986512	1	0.250412573	1	0.992049507	0.7	0.999999952			1	0.981706572	0.05	0.070000136			1	0.979929713
0.2	0.138620231	1	1	0.2	0.280957113	1	1	1	1	1	1	0.2	0.11101553	0.2	0.217843857	1	1	0.2	0.130676144	0.2	0.102826958	0.1	0.095193258	0.9	0.46491482	0.2	0.13492122	0.5	0.130766814			0.5	0.134986512	1	0.250412573	0.5	0.402143188	0.5	0.525561095			1	0.981706572	0.5	0.388602111			1	0.979929713
0.05	0.138620231	0.1	0.093344865	1	1	0.5	0.643143891	1	1	1	1	1	0.662373065	0.1	0.105859302	0.5	0.262036389	0.1	0.130676144	0.2	0.102826958	1	0.095193258	0.2	0.46491482	0.2	0.13492122	0.9	0.130766814			0.1	0.134986512	1	0.250412573	0.5	0.402143188	0.5	0.525561095			1	0.981706572	0.15	0.070000136			1	0.979929713
1	0.976799812	1	1	1	1	0.5	1	1	1	0.5	0.282016828	0.5	0.289779062	0.1	0.105859302	0.5	1	1	0.727574286	0.1	0.102826958	0.8	0.095193258	0.2	0.46491482	0.5	0.13492122	0.1	0.130766814			1	0.962786293	1	0.250412573	1	0.992049507	0.5	0.525561095			0.1	0.194160199	1	0.995401084			0.1	0.979929713
0.5	0.441048315	0.1	0.228146273	0.9	1	0.1	1	1	0.75051087	1	1	0.15	0.11101553	0.2	0.217843857	1	1	0.1	0.130676144	0.1	0.102826958	1	0.095193258	1	1	0.1	0.13492122	0.1	0.130766814			0.15	0.134986512	1	0.250412573	0.2	0.275828779	1	0.999999952			0.5	0.981706572	0.02	0.070000136			0.1	0.979929713
1	0.441048315	0.1	0.228146273	0.5	0.533312402	0.4	1	1	1	0.85	0.518626241	0.15	0.11101553	0.5	0.639650367	1	1	0.5	0.727574286	0.05	0.102826958	1	0.095193258	0.2	0.55731103	0.1	0.13492122	1	0.130766814			0.1	0.134986512	0.5	0.250412573	1	0.992049507	0.19	0.139916701			1	0.981706572	1	0.995401084			1	0.979929713
1	0.976799812	1	1	1	1	0.1	0.158409491	1	0.75051087	0.5	0.518626241	1	0.662373065	0.2	0.105859302	1	1	0.1	0.130676144	1	0.696729683	1	0.095193258	1	0.55731103	0.2	0.13492122	0.2	0.130766814			0.1	0.134986512	1	0.250412573	1	0.992049507	0.1	0.139916701			0.15	0.194160199	1	0.995401084			1	0.979929713
0.2	0.138620231	0.5	0.524658179	1	0.533312402	0.5	1	1	1	1	1	0.1	0.11101553	0.02	0.105859302	1	1	1	0.727574286	0.2	0.102826958	1	0.095193258	0.1	0.55731103	0.1	0.13492122	0.2	0.130766814			1	0.962786293	1	0.250412573	0.9	0.992049507	1	0.999999952			0.15	0.372005076	0.2	0.070000136			0.5	0.979929713
0.1	0.138620231	0.2	0.093344865	1	1	1	1	0.2	0.190051091	0.15	0.282016828	1	0.662373065	0.5	0.639650367	1	1	0.15	0.130676144	0.99	0.102826958	0.5	0.095193258	1	0.55731103	0.85	0.964690908	1	0.130766814			0.2	0.134986512	1	0.250412573	1	0.992049507	0.1	0.139916701			1	0.981706572	0.15	0.244336713			1	0.979929713
1	0.976799812	0.1	0.093344865	0.05	0.130708926	1	1	0.5	0.75051087	1	1	0.2	0.11101553	0.1	0.105859302	1	1	0.15	0.130676144	0.1	0.102826958	0.5	0.095193258	1	0.55731103	0.1	0.13492122	1	0.130766814			1	0.134986512	1	0.250412573	0.5	0.275828779	1	0.999999952			1	0.981706572	0.5	0.244336713			0.1	0.473631289
1	0.976799812	0.1	0.093344865	0.2	0.130708926	0.1	0.158409491	0.5	0.75051087	1	1	0.2	0.11101553	0.1	0.105859302	0.5	0.262036389	0.1	0.130676144	1	0.696729683	1	0.095193258	0.1	0.55731103	0.5	0.13492122	1	0.130766814			0.5	0.134986512	1	0.250412573	0.5	0.992049507	0.1	0.139916701			1	0.981706572	0.1	0.070000136			0.2	0.415874798
1	0.976799812	1	1	0.1	0.130708926	0.2	0.643143891	1	1	0.15	0.282016828	0.1	0.11101553	0.1	0.105859302	0.5	0.262036389	0.2	0.130676144	0.05	0.102826958	0.5	0.095193258	1	0.55731103	0.1	0.13492122	1	0.130766814			0.5	0.134986512	0.15	0.250412573	0.1	0.499101241	0.1	0.139916701			1	0.981706572	1	0.489020155			0.15	0.500060855
0.1	0.138620231	0.5	0.524658179	0.1	0.130708926	0.2	0.643143891	0.5	0.469867627	0.5	0.518626241	1	0.662373065	0.1	0.217843857	1	1	0.5	0.130676144	1	0.102826958	0.2	0.095193258	1	0.55731103	1	0.964690908	1	0.130766814			0.1	0.134986512	0.99	0.250412573	0.1	0.168259978	1	0.999999952			0.1	0.194160199	0.2	0.070000136			0.1	0.416983017
0.1	0.138620231	1	1	0.15	0.130708926	0.1	0.643143891	1	1	0.5	0.518626241	0.15	0.11101553	0.15	0.105859302	1	0.601701943	0.15	0.130676144	0.5	0.102826958	1	0.095193258	0.5	0.55731103	0.2	0.13492122	1	0.130766814			0.05	0.134986512	0.5	0.250412573	1	0.992049507	0.5	0.525561095			1	0.981706572	1	0.995401084			1	0.979929713
1	0.976799812	0.2	0.228146273	0.5	0.130708926	1	1	1	0.469867627	1	1	1	0.662373065	1	1	1	1	0.05	0.130676144	1	0.696729683	0.15	0.095193258	0.5	1	0.1	0.13492122	0.3	0.130766814			0.15	0.134986512	1	0.250412573	0.2	0.275828779	0.2	0.139916701			1	0.981706572	0.15	0.070000136			0.9	0.979929713
1	0.976799812	0.02	0.093344865	0.1	0.130708926	0.05	0.158409491	1	1	0.2	0.163595835	0.1	0.11101553	0.5	0.46934143	1	1	1	0.727574286	0.15	0.102826958	1	0.095193258	0.1	0.55731103	0.1	0.13492122	1	0.691395127			0.35	0.134986512	1	0.250412573	0.2	0.402143188	0.1	0.139916701			1	0.981706572	0.2	0.070000136			0.2	0.979929713
0.5	0.441048315	0.49	0.524658179	1	1	1	1	1	1	0.5	0.518626241	0.1	0.11101553	0.5	0.217843857	0.5	0.114712728	1	0.727574286	0.5	0.102826958	0.2	0.095193258	1	0.55731103	0.5	0.13492122	0.15	0.130766814			0.2	0.134986512	1	0.250412573	1	0.992049507	0.1	0.139916701			0.5	0.981706572	0.2	0.070000136			0.2	0.979929713
1	0.441048315	0.1	0.093344865	0.2	0.130708926	1	1	1	0.75051087	1	1	0.2	0.11101553	1	0.46934143	1	1	0.5	0.130676144	0.2	0.102826958	0.2	0.095193258	0.2	0.55731103	0.2	0.13492122	0.15	0.130766814			0.1	0.134986512	1	0.250412573	1	0.992049507	1	0.999999952			1	0.598501268	0.5	0.244336713			1	0.99201075
0.1	0.138620231	1	1	0.15	0.533312402	0.1	0.158409491	0.5	0.75051087	1	1	0.5	0.289779062	1	1	1	1	1	0.727574286	0.19	0.102826958	0.1	0.095193258	0.5	0.55731103	0.1	0.13492122	0.15	0.130766814			1	0.962786293	1	0.250412573	1	0.992049507	0.5	0.525561095			1	0.981706572	1	0.489020155			0.2	0.178851851
0.2	0.138620231	0.1	0.093344865	1	1	1	1	1	1	0.35	0.282016828	0.1	0.11101553	0.05	0.105859302	0.5	1	1	0.727574286	0.1	0.102826958	1	0.095193258	0.2	0.55731103	0.5	0.13492122	0.2	0.130766814			0.1	0.134986512	1	0.250412573	0.1	0.402143188	1	0.999999952			1	0.981706572	1	0.995401084			0.05	0.048415077
0.15	0.138620231	0.35	0.228146273	0.5	0.533312402	1	1	1	1	1	1	0.5	0.289779062	0.1	0.105859302	1	1	0.1	0.130676144	0.15	0.102826958	0.2	0.095193258	1	0.55731103	1	0.964690908	1	0.130766814			0.2	0.134986512	1	0.250412573	1	0.992049507	0.2	0.139916701			1	0.981706572	1	0.489020155			0.5	0.442346566
0.1	0.138620231	0.2	0.228146273	0.5	0.533312402	1	0.643143891	1	1	0.5	0.518626241	0.2	0.11101553	0.5	0.639650367	0.15	0.262036389	0.1	0.130676144	0.5	0.102826958	0.1	0.095193258	0.1	0.55731103	0.2	0.13492122	1	0.130766814			1	0.962786293	1	0.250412573	1	0.652269082	0.02	0.139916701			0.5	0.448590576	0.2	0.070000136			0.1	0.101780378
1	0.976799812	1	1	0.2	0.130708926	0.5	1	1	1	0.9	1	0.1	0.11101553	0.1	0.105859302	1	1	0.1	0.130676144	0.5	0.102826958	1	0.095193258	0.15	0.55731103	0.2	0.13492122	0.5	0.130766814			0.15	0.134986512	1	0.250412573	0.5	0.403763382	0.49	0.525561095			0.5	0.441036629	0.1	0.070000136			0.5	0.442346566
0.9	0.976799812	0.1	0.093344865	1	1	0.5	0.643143891	0.5	0.469867627	0.2	0.282016828	0.5	0.662373065	0.2	0.217843857	0.5	0.262036389	1	0.727574286	0.49	0.102826958	1	0.095193258	1	0.55731103	0.1	0.13492122	1	0.130766814			0.1	0.134986512	1	0.250412573	0.5	0.402143188	0.1	0.139916701			1	0.981706572	0.1	0.244336713			0.5	0.544729408
0.5	0.441048315	0.2	0.228146273	0.2	0.130708926	0.5	1	0.5	0.469867627	0.05	0.518626241	0.2	0.289779062	0.1	0.105859302	1	1	0.2	0.130676144	1	0.696729683	0.9	0.095193258	0.9	1	1	0.964690908	1	0.130766814			0.45	0.134986512	0.5	0.250412573	0.5	0.43580223	1	0.999999952			1	0.981706572	0.5	0.244336713			0.1	0.101780378
0.2	0.138620231	1	1	1	1	0.2	0.643143891	1	0.75051087	1	1	0.2	0.11101553	1	1	1	1	1	0.727574286	0.2	0.102826958	1	0.095193258	1	0.55731103	1	0.13492122	0.1	0.130766814			0.15	0.134986512	0.5	0.250412573	0.2	0.402143188	0.1	0.139916701			1	0.981706572	1	0.995401084			1	0.99201075
0.2	0.441048315	0.05	0.093344865	0.1	0.130708926	0.5	0.643143891	0.15	0.190051091	1	1	1	0.662373065	0.1	0.105859302	1	1	1	0.727574286	1	0.696729683	1	0.095193258	0.5	0.55731103	1	0.964690908	0.15	0.130766814			0.02	0.134986512	0.5	0.250412573	0.5	0.402143188	0.35	0.139916701			0.15	0.194160199	0.1	0.070000136			1	0.99201075
0.1	0.138620231	0.15	0.093344865	0.1	0.130708926	0.1	0.643143891	1	1	0.1	0.163595835	1	0.662373065	1	1	1	1	1	0.727574286	0.05	0.102826958	0.1	0.095193258	0.5	0.55731103	0.1	0.13492122	0.5	0.130766814			1	0.134986512	1	0.250412573	0.1	0.402143188	0.2	0.139916701			0.1	0.194160199	1	0.489020155			1	0.99201075
0.5	0.498336703	1	1	0.5	0.533312402	0.5	1	0.2	0.469867627	1	1	1	0.662373065	1	0.639650367	0.1	0.262036389	0.2	0.130676144	0.8	0.696729683	1	0.095193258	0.1	0.55731103	0.5	0.13492122	0.15	0.130766814			0.2	0.134986512	1	0.250412573	0.5	0.992049507	1	0.999999952			1	0.981706572	0.1	0.070000136			1	0.99201075
1	0.980997869	0.1	0.093344865	0.15	0.130708926	0.5	1	0.5	0.469867627	0.1	1	0.1	0.11101553	1	1	0.5	0.262036389	0.1	0.130676144	0.1	0.102826958	0.2	0.095193258	0.4	0.55731103	0.5	0.13492122	1	0.130766814			0.2	0.134986512	1	0.250412573	0.5	0.402143188	0.1	0.139916701			0.5	0.981706572	0.5	0.270311277			1	0.99201075
0.5	0.498336703	1	0.228146273	1	0.533312402	0.5	0.643143891	1	1	0.1	0.163595835	1	0.662373065	0.1	0.105859302	1	0.601701943	0.15	0.130676144	1	0.696729683	1	0.095193258	0.1	0.55731103	1	0.964690908	0.9	0.130766814			0.1	0.134986512	1	0.250412573	0.5	0.992049507	0.2	0.139916701			0.2	0.194160199	1	0.995401084			0.1	0.178851851
0.15	0.194186029	0.19	0.228146273	0.5	0.533312402	1	0.643143891	0.5	0.469867627	0.2	0.163595835	1	0.662373065	0.2	0.46934143	1	1	0.1	0.130676144	0.99	0.102826958	0.5	0.095193258	1	0.55731103	1	0.964690908	1	0.130766814			1	0.962786293	1	0.250412573	1	0.992049507	1	0.999999952			1	0.981706572	1	0.995401084			0.1	0.101780378
1	0.980997869	0.5	0.524658179	0.5	0.533312402	0.2	0.643143891	0.2	0.469867627	0.3	0.282016828	0.1	0.11101553	0.2	0.217843857	1	0.601701943	0.5	0.130676144	0.5	0.102826958	1	0.095193258	0.5	0.55731103	0.1	0.13492122	0.5	0.130766814			0.1	0.134986512	1	0.250412573	0.5	0.511486207	0.05	0.139916701			1	0.981706572	0.15	0.070000136			0.05	0.101780378
1	0.498336703	0.1	0.093344865	0.1	0.130708926	0.5	1	1	0.75051087	0.2	0.163595835	0.5	0.11101553	0.2	0.105859302	1	1	0.15	0.130676144	1	0.696729683	0.5	0.095193258	1	0.55731103	0.1	0.13492122	0.2	0.130766814			0.05	0.134986512	0.5	0.250412573	0.05	0.168259978	0.15	0.139916701			1	0.981706572	1	0.995401084			0.2	0.101780378
0.2	0.194186029	0.5	0.524658179	0.2	0.533312402	0.05	0.158409491	1	0.75051087	1	1	0.5	0.662373065	1	1	1	1	0.1	0.130676144	0.15	0.102826958	1	0.095193258	1	0.55731103	1	0.13492122	0.5	0.130766814			0.5	0.134986512	1	0.250412573	0.5	0.402143188	1	0.999999952			0.5	0.473744244	0.1	0.070000136			0.1	0.101780378
1	0.980997869	0.1	0.093344865	0.2	0.130708926	0.5	0.643143891	0.2	0.75051087	0.2	0.282016828	0.1	0.11101553	0.15	0.105859302	1	1	0.1	0.130676144	0.2	0.102826958	0.5	0.095193258	0.1	0.55731103	0.15	0.13492122	0.5	0.130766814			1	0.962786293	1	0.250412573	0.1	0.168259978	0.1	0.139916701			1	0.986687307	1	0.995401084			0.2	0.101780378
0.15	0.194186029	0.2	0.228146273	1	1	0.1	0.158409491	1	0.75051087	0.5	0.518626241	1	0.662373065	1	1	1	1	1	0.727574286	0.2	0.102826958	0.15	0.095193258	0.2	0.55731103	1	0.13492122	0.9	0.130766814			1	0.962786293	0.5	0.250412573	0.5	0.275828779	1	0.999999952			0.1	0.594704491	1	0.489020155			0.1	0.101780378
0.5	0.498336703	1	1	0.1	0.533312402	0.15	0.158409491	1	0.75051087	0.5	0.518626241	1	0.662373065	1	1	1	1	0.1	0.130676144	0.15	0.102826958	0.15	0.095193258	0.2	0.55731103	0.1	0.13492122	0.5	0.130766814			1	0.962786293	1	0.250412573	0.1	0.168259978	0.19	0.139916701			1	0.986687307	1	0.995401084			1	0.99201075
0.1	0.194186029	0.5	0.524658179	1	1	0.2	0.643143891	1	1	1	0.708488335	0.2	0.11101553	1	0.639650367	1	1	0.2	0.130676144	0.1	0.102826958	0.2	0.095193258	0.1	0.55731103	0.1	0.13492122	1	0.130766814			0.15	0.134986512	1	0.250412573	1	0.992049507	0.5	0.525561095			1	0.541153033	0.5	0.244336713			0.1	0.101780378
0.5	0.498336703	1	1	0.1	0.130708926	0.5	0.643143891	1	1	0.2	0.282016828	1	0.662373065	0.5	0.46934143	1	1	0.1	0.130676144	0.1	0.102826958	0.15	0.095193258	0.1	0.55731103	0.1	0.13492122	0.5	0.130766814			0.2	0.134986512	1	0.250412573	1	0.983150473	0.1	0.139916701			0.2	0.18496545	1	0.489020155			0.5	0.442346566
0.2	0.194186029	0.15	0.228146273	0.15	0.280957113	0.1	0.158409491	1	1	0.15	0.282016828	0.15	0.11101553	0.9	1	1	0.601701943	1	0.727574286	0.2	0.102826958	0.15	0.095193258	1	0.55731103	1	0.964690908	0.1	0.130766814			0.5	0.134986512	1	0.250412573	0.2	0.181362598	0.5	0.525561095			1	0.986687307	1	0.489020155			0.1	0.101780378
0.2	0.980997869	1	1	0.5	0.280957113	1	1	1	0.75051087	1	0.708488335	0.1	0.11101553	0.1	0.105859302	0.5	0.262036389	0.5	0.727574286	0.15	0.102826958	0.1	0.095193258	0.1	0.55731103	0.05	0.13492122	0.15	0.130766814			0.1	0.134986512	1	0.250412573	0.05	0.09835375	0.1	0.139916701			0.15	0.512094076	1	0.995401084			1	0.887918763
0.2	0.498336703	0.2	0.228146273	0.05	0.130708926	1	0.959744254	1	1	0.5	0.282016828	0.15	0.11101553	0.5	0.639650367	1	1	0.2	0.130676144	0.95	0.696729683	0.1	0.095193258	0.05	0.55731103	1	0.964690908	1	0.130766814			0.5	0.962786293	1	0.250412573	0.5	0.450121152	0.2	0.139916701			0.5	0.466310749	1	0.995401084			0.15	0.101780378
1	0.980997869	1	1	0.5	0.533312402	0.2	0.11273331	1	1	1	1	0.15	0.11101553	0.2	0.217843857	1	1	1	0.727574286	1	0.102826958	0.1	0.095193258	1	0.55731103	1	0.964690908	1	0.130766814			0.2	0.134986512	1	0.250412573	0.1	0.09835375	1	0.999999952			0.1	0.18496545	0.5	0.354150834			0.15	0.101780378
1	0.980997869	1	1	0.9	1	0.05	0.11273331	1	0.75051087	1	1	0.1	0.11101553	0.5	0.46934143	0.5	0.262036389	0.1	0.130676144	1	0.696729683	0.1	0.095193258	1	0.55731103	0.2	0.13492122	0.5	0.130766814			0.1	0.134986512	1	0.250412573	0.5	0.450121152	0.5	0.525561095			0.5	0.37746359	0.2	0.070000136			0.1	0.101780378
1	0.980997869	0.05	0.093344865	1	1	0.5	0.378741323	1	0.469867627	0.1	0.163595835	0.2	0.11101553	0.99	1	0.5	0.262036389	0.5	0.130676144	1	0.696729683	0.15	0.095193258	0.1	0.55731103	1	0.964690908	0.5	0.130766814			0.2	0.134986512	0.5	0.250412573	0.5	0.450121152	1	0.999999952			0.2	0.18496545	1	0.489020155			0.1	0.101780378
1	0.980997869	0.2	0.228146273	0.2	0.280957113	0.1	0.11273331	0.15	0.190051091	1	1	1	0.289779062	0.2	0.105859302	1	1	0.1	0.130676144	1	0.696729683	0.15	0.095193258	1	1	0.1	0.13492122	0.1	0.130766814			0.2	0.134986512	1	0.250412573	0.1	0.09835375	0.15	0.139916701			0.2	0.986687307	1	0.995401084			0.2	0.442346566
1	0.980997869	1	1	1	0.533312402	0.5	0.378741323	0.1	0.469867627	1	1	0.1	0.11101553	1	1	0.2	0.114712728	1	0.727574286	1	0.696729683	0.1	0.095193258	1	0.55731103	0.5	0.13492122	1	0.130766814			0.2	0.134986512	1	0.948851432	1	0.983150473	1	0.999999952			0.2	0.18496545	0.2	0.070000136			0.5	0.375528966
[truncated: 124,120 more rows]
[truncated: 52 more columns]
