# Supplementary material for: Benchmarking pipelines for subclonal deconvolution of bulk tumour sequencing data
Source: Nat Commun. 2021 Nov 4;12:6396. doi: 10.1038/s41467-021-26698-7 (PMC8569188; doi:10.1038/s41467-021-26698-7)
Supplement: Supplementary file 4 — Source Data [file 41467_2021_26698_MOESM4_ESM.zip › Source_Data/ccf_heatmaps/sup_fig3a.csv]

FACETS_Ccube_S1_x	FACETS_Ccube_S1_y	FACETS_Ccube_S2_x	FACETS_Ccube_S2_y	FACETS_Ccube_S3_x	FACETS_Ccube_S3_y	Sequenza_Ccube_S1_x	Sequenza_Ccube_S1_y	Sequenza_Ccube_S2_x	Sequenza_Ccube_S2_y	Sequenza_Ccube_S3_x	Sequenza_Ccube_S3_y	TITAN_Ccube_S1_x	TITAN_Ccube_S1_y	TITAN_Ccube_S2_x	TITAN_Ccube_S2_y	TITAN_Ccube_S3_x	TITAN_Ccube_S3_y	FACETS_PyClone_S1_x	FACETS_PyClone_S1_y	FACETS_PyClone_S2_x	FACETS_PyClone_S2_y	FACETS_PyClone_S3_x	FACETS_PyClone_S3_y	Sequenza_PyClone_S1_x	Sequenza_PyClone_S1_y	Sequenza_PyClone_S2_x	Sequenza_PyClone_S2_y	Sequenza_PyClone_S3_x	Sequenza_PyClone_S3_y	TITAN_PyClone_S1_x	TITAN_PyClone_S1_y	TITAN_PyClone_S2_x	TITAN_PyClone_S2_y	TITAN_PyClone_S3_x	TITAN_PyClone_S3_y	Sclust_S1_x	Sclust_S1_y	Sclust_S2_x	Sclust_S2_y	Sclust_S3_x	Sclust_S3_y	Doubled_VAFs_S1_x	Doubled_VAFs_S1_y	Doubled_VAFs_S2_x	Doubled_VAFs_S2_y	Doubled_VAFs_S3_x	Doubled_VAFs_S3_y
1	1.504929289	1	0.106769902	0.2	0.383669226	1	1.164283548	1	0.21038526	1	1.001003009	1	1.200773215	0.5	0.555967727	1	0.752657752	1	0.92793329	0.5	0.422047246			1	0.838848979	0.5	0.88610562			1	0.954251024	1	0.829714917			1	1.31579	0.5	1.13636	1	0.888	1	1	1	0.106666667	1	0.826923077
0.5	0.331775352	1	1.008695753	0.2	0.429292056	0.5	0.369478807	1	0.991801091	1	0.710803324	1	1.306090341	0.1	0.091899547	1	0.716721075	0.5	0.602910562	0.1	0.241017119			0.2	0.582344559	0.5	0.932046133			0.5	0.365896904	1	0.81398944			0.5	0.315789	0.5	0.804545	1	0.456	0.5	0.32	1	0.990825688	1	0.711864407
0.5	0.554350012	1	0.869290622	0.02	0.401159488	0.1	0.126379137	1	0.854730859	0.2	0.220884877	1	0.984737742	1	1.026984106	1	0.578902069	0.5	0.587828698	1	0.962598981			1	0.702448197	1	0.992552309			0.1	0.199766272	0.2	0.766131773			0.1	0.136842	1	1.07673	0.5	0.378667	0.5	0.533333333	1	0.854166667	1	0.56097561
1	1.411441949	0.1	0.072966767	0.2	0.151388852	0.5	0.456512394	0.1	0.143777712	0.1	0.156363828	1	1.094757699	1	0.978536157	0.5	0.293147449	1	0.928308704	1	0.97058913			1	0.827055205	0.1	0.172228288			0.5	0.481599059	0.5	0.76106428			0.5	0.444737	0.5	0.593182	1	1	1	1	0.1	0.073529412	0.5	0.241134752
1	1.100287857	0.2	0.214012948	0.1	0.082081073	0.5	0.599799398	0.2	0.416493374	0.1	0.095848521	1	1.018093903	0.5	0.573210344	1	0.937132691	1	0.876244685	0.5	0.486326798			1	0.840866336	0.15	0.317858399			0.5	0.682197591	1	0.780420823			0.5	0.563158	0.8	0.865909	1	1.704	1	1	0.2	0.167597765	1	1
1	1.4324766	0.5	0.250118028	1	0.727257208	0.1	0.102202712	0.5	0.492846254	1	1.162778659	1	1.052779506	0.5	0.389453132	1	2.010441428	1	0.931621756	0.5	0.445962282			1	0.833949584	0.15	0.157821426			1	0.817555657	1	0.793001962			1	1.01579	0.15	0.284091	1	1.336	1	1	0.5	0.247191011	0.5	0.215827338
1	0.907473271	1	0.42481195	0.5	0.271105444	1	1.159372855	1	0.826732046	0.5	0.666666667	1	0.929419589	1	1.146108474	0.15	0.125089897	1	0.898284476	1	0.964254447			1	0.830210836	0.05	0.150172613			1	0.922584955	1	0.780334143			1	0.85	1	0.936364	0.5	0.461333	1	0.871794872	1	0.330708661	0.15	0.076335878
1	1.19713028	1	1.206788032	0.1	0.538453923	1	0.949301513	1	0.982772765	1	2.004012036	0.1	0.231216801	0.15	0.196879866	0.5	0.259345193	1	0.92771396	0.15	0.294728018			0.5	0.590726364	0.5	0.957354485			1	0.841803228	0.5	0.774527096			1	1.04737	0.5	0.534091	0.5	0.344	1	1	1	1	0.15	0.113636364
1	1.021546822	1	0.426863226	0.5	0.647013602	1	1.166055127	1	0.841114664	0.5	0.52589347	0.5	0.934716197	0.2	0.172210796	0.15	0.188641072	1	0.891771943	0.05	0.260722393			0.5	0.628579363	0.8	0.815966489			1	0.930068015	1	0.790107939			1	0.942105	0.1	0.265909	1	1	1	0.981132075	1	0.420454545	1	1
0.1	0.195297985	0.1	0.096282183	1	1.303063855	1	0.846693928	0.1	0.189719683	1	0.383766685	1	0.965167185	0.5	0.495515454	1	1.255771222	0.1	0.289463745	0.5	0.758791436			1	0.844510333	0.15	0.161030915			1	0.946095326	0.2	0.766739201			1	0.973684	1	0.981818	1	1.024	0.1	0.189189189	0.1	0.096385542	0.5	0.451612903
0.5	0.389157882	0.5	0.321158102	1	0.911540779	1	1.094306174	0.5	0.632827504	0.1	0.346866687	0.15	0.224702918	1	0.438724552	0.5	0.419198824	0.5	0.42116141	1	0.857486435			0.2	0.561774372	0.15	0.159796833			0.1	0.16706877	1	0.807772393			0.1	0.0763158	0.15	0.147727	1	0.933333	0.5	0.375	0.5	0.316831683	0.5	0.162962963
1	0.937840136	1	0.473668955	0.15	0.518682527	0.1	0.202689702	1	0.933343235	1	1.096527678	0.15	0.281780022	0.5	0.378111948	0.5	0.135826853	1	0.907967182	0.5	0.316874239			0.2	0.588269308	1	0.814676329			1	0.940236373	1	0.782831613			1	0.939474	0.18	0.325	1	0.474667	1	0.900900901	1	0.466338259	0.15	0.054474708
0.15	0.180494138	1	0.763030767	0.15	0.160920097	1	0.875626881	1	0.750250752	0.85	1.450627745	1	1.036332777	1	0.974110724	0.15	0.065519556	0.15	0.229949747	1	0.973994426			1	0.836507732	0.5	0.184225719			0.1	0.197436876	1	0.808402444			0.1	0.147368	0.2	0.253273	1	0.888	0.15	0.175	1	0.75	0.5	0.370629371
0.15	0.253419987	1	0.359928865	1	0.455809208	0.1	0.154307077	1	0.709223537	0.5	0.449348044	1	1.091049396	1	0.884777949	0.5	0.322216227	0.15	0.268558377	0.15	0.257327185			1	0.815824183	0.1	0.16380785			0.5	0.528147824	1	0.768844302			0.5	0.460526	1	1.07727	1	1.08	0.15	0.244897959	1	0.35483871	1	1
1	0.832568337	1	0.796915028	0.8	0.480864121	0.5	0.316409546	1	0.783567486	1	0.808116658	1	1.057495266	0.1	0.099373722	1	0.926812415	0.15	0.294812365	1	0.962265822			0.9	0.849164708	1	0.811579008			1	0.923354667	1	0.782809984			1	0.863158	1	0.811364	1	1.06667	1	0.8	1	0.783216783	1	0.763636364
1	1.041232081	1	0.518859185	0.9	0.97993205	1	0.907502168	1	0.510168804	0.15	0.141280986	1	1.006869981	0.5	0.739712532	1	0.963965409	1	0.899659324	1	0.924306729			1	0.844747017	0.15	0.16124246			0.15	0.193646001	0.5	0.778951348			0.15	0.131579	1	1.33409	1	0.496	1	1	1	0.510638298	0.15	0.122529644
1	1.273080685	0.2	0.125971683	0.85	0.883677793	0.15	0.12337011	0.2	0.123861781	0.98	0.739086782	0.1	0.210050209	0.15	0.141151595	0.15	0.158704349	1	0.888973504	1	0.98220074			0.5	0.594554424	0.15	0.157582228			0.15	0.186389558	0.5	0.772518656			0.15	0.102632	0.1	0.177273	1	1.26133	1	1	0.2	0.125490196	0.5	0.083333333
1	1.30206176	1	0.525826966	1	1.109959797	0.15	0.196609631	1	0.966661744	0.2	0.287880984	1	1.00171614	1	0.983643185	0.15	0.045903115	1	0.925798387	1	0.942385711			0.5	0.696653448	0.18	0.16266805			0.15	0.229857524	1	0.773121217			0.15	0.163158	0.99	1.07727	1	1.69867	1	1	1	0.275979557	1	0.865384615
0.1	0.203156389	0.5	0.329103352	1	1.386625177	1	0.880641926	0.5	0.5526092	1	1.148298041	1	0.89207987	1	1.340157217	1	0.93929662	1	0.893594493	1	0.963919933			0.1	0.628593394	0.2	0.407215358			1	0.937097382	0.15	0.748302971			1	0.936842	0.5	0.590909	1	0.759001	0.1	0.196721311	0.5	0.276923077	1	0.755905512
0.1	0.219896069	0.5	0.193536268	0.1	0.122376638	1	0.929359507	0.5	0.573151553	1	0.93261603	1	1.039253199	1	1.996758599	1	0.644847722	0.1	0.243633351	0.5	0.843241858			0.1	0.536275598	1	0.854121481			1	0.925752212	1	0.813870402			1	1.01842	0.9	1.36364	1	1.15467	0.1	0.212765957	0.5	0.229885057	0.5	0.236775819
0.1	0.181354016	1	0.40096015	1	1.135014083	0.5	0.355230074	1	0.790073826	0.5	0.857716005	0.5	0.952772932	1	0.803289028	0.5	0.134256601	0.1	0.315728064	1	0.968972004			0.5	0.611806762	1	0.835995998			0.5	0.469773334	1	0.815747382			0.5	0.444737	0.89	1.09091	1	1.6	0.1	0.175824176	1	0.395061728	1	1
1	1.096143592	0.15	0.118616162	0.1	0.075374808	1	1.106582907	0.15	0.233727779	0.9	0.701859966	1	0.713007297	1	0.876498326	1	0.937132691	0.1	0.240797437	1	0.803327331			1	0.735233487	1	0.930287401			1	0.944263012	1	0.786178672			1	0.960526	0.1	0.202273	1	1.03467	1	1	0.15	0.11827957	1	1
1	1.110786662	1	0.909384546	0.1	0.146707106	1	1.092185648	1	0.89415325	0.1	0.198595787	1	1.052779506	1	0.692212851	1	1.219834546	1	0.903856507	1	0.964457765			0.2	0.567920351	0.1	0.157120374			1	0.936676166	0.5	0.765344691			1	0.976316	0.5	0.677273	0.5	0.266667	1	1	1	0.89347079	0.05	0.062068966
1	1.128175307	1	0.788533132	0.1	0.289714688	0.1	0.169938387	1	0.775325978	0.1	0.185222334	1	0.829716287	0.5	0.561698343	0.19	0.13396416	1	0.904067757	1	0.964373965			0.2	0.578982974	0.1	0.15720611			0.1	0.192161729	0.1	0.743285607			0.1	0.144737	1	0.852273	1	0.882667	1	1	1	0.775	1	0.695652174
0.5	0.787346965	0.1	0.103943666	1	1.109959797	0.1	0.163195469	0.1	0.204816289	1	1.001003009	1	1.026676902	0.2	0.239577429	0.5	0.163746337	1	0.48326202	1	0.976047408			1	0.830923477	0.99	0.961723149			0.1	0.192776479	1	0.783899277			0.1	0.139474	0.5	0.756818	1	0.946667	0.5	0.6	0.1	0.103896104	0.5	0.046875
1	0.693459175	0.15	0.066062475	0.05	0.345093997	0.1	0.12402653	0.15	0.195641937	0.2	0.255163511	0.5	0.358429094	1	1.340157217	1	1.045433422	1	0.910998974	0.5	0.310131399			1	0.848584834	0.1	0.154322578			1	0.93020968	1	0.820489377			1	0.931579	1	1.19091	1	0.821333	1	0.666666667	0.15	0.079787234	1	1
1	1.041232081	1	0.508007115	0.15	0.110514903	1	1.067870277	1	0.499498495	0.9	0.90982037	0.5	0.45590072	0.15	0.217252217	0.5	0.165692036	0.1	0.212623608	0.5	0.561460673			1	0.843472057	0.5	0.941099349			1	0.906678481	1	0.791398628			1	0.876316	0.15	0.263636	1	0.810502	1	1	1	0.5	1	0.583333333
1	0.6537137	0.5	0.211324149	0.15	0.16035758	1	1.201604814	0.5	0.411260667	1	1.001002004	1	1.3611793	1	1.015676443	1	0.905009014	0.5	0.580919035	1	0.937039653			0.1	0.574386717	0.15	0.210646256			1	0.458195926	1	0.793985799			1	0.621053	1	0.852273	0.5	0.666667	1	0.628571429	0.5	0.165517241	1	0.992805755
1	0.853969747	0.1	0.054318629	0.5	0.211930194	1	0.46999823	0.1	0.1070324	1	0.714429001	1	1.260182876	0.1	0.09619434	1	0.461660603	1	0.840957422	0.1	0.250904613			1	0.848010785	0.5	0.650924184			1	0.898579767	1	0.78239761			1	0.757895	0.2	0.377273	1	0.916666	1	0.820512821	0.1	0.055248619	1	0.518987342
0.5	0.389157882	0.5	0.302865718	0.5	0.640837419	1	0.857716005	0.5	0.496975806	0.5	0.75	1	1.019408224	1	0.930733655	1	1.066748365	0.2	0.312030427	0.5	0.942156924			1	0.642030623	0.15	0.159948806			0.2	0.230458947	1	0.80233664			0.2	0.223684	1	0.834091	1	1.04267	0.5	0.375	0.5	0.142857143	0.1	0.074074074
0.2	0.118296292	0.2	0.11915917	0.5	0.230661335	0.2	0.198595787	0.2	0.234797751	1	0.332330324	0.15	0.239474339	1	0.985973342	1	1.310457469	1	0.909156422	0.5	0.323204465			1	0.773271032	0.9	0.983502497			0.1	0.17979773	1	0.816523165			0.1	0.118421	0.49	0.5	1	1.6	0.2	0.115384615	0.2	0.118811881	0.5	0.171428571
0.5	0.360110205	0.2	0.098959277	0.5	0.637272711	0.1	0.065310024	0.2	0.194994776	0.15	0.165162153	0.1	0.145101056	1	1.004614599	1	0.583096166	1	0.711841251	1	0.301409906			0.5	0.635931066	0.2	0.323220933			0.5	0.496113846	0.5	0.765013299			0.5	0.510526	0.02	0.620455	1	0.885333	0.5	0.461538462	0.2	0.099009901	1	1
1	1.705162174	0.1	0.104536859	1	1.118090435	0.5	0.456512394	0.1	0.20598515	1	1.121364092	1	0.909005075	0.1	0.121607709	0.15	0.101307217	1	0.877596051	0.5	0.348611419			0.5	0.578138598	0.05	0.142582504			1	0.942396267	0.5	0.747400133			1	1.04211	1	1.23636	1	1.16667	1	1	0.1	0.104477612	1	1
1	1.268040498	0.1	0.091572101	0.15	0.118424677	1	0.91818575	0.1	0.168342919	1	1.152974074	0.5	0.89207987	0.5	0.42704124	0.5	0.15084073	0.5	0.33916918	0.5	0.330416335			0.5	0.644424698	0.1	0.155848232			0.2	0.260022192	1	0.807969282			0.2	0.223684	0.15	0.534091	1	0.666667	1	1	0.1	0.049713193	1	0.451612903
1	1.335270054	1	0.372202653	0.5	0.183904648	0.2	0.165162153	1	0.736938146	0.99	0.987976918	0.2	0.243558896	0.5	0.492811039	1	0.974906906	0.2	0.230957648	0.5	0.620727496			0.2	0.649237774	0.89	0.964165608			1	0.937642	1	0.770267297			1	0.994737	0.8	1.36364	1	0.888	1	1	1	0.552677029	0.5	0.153846154
0.15	0.249748915	1	1.068223006	1	0.6151206	1	0.940214583	1	1.050331322	0.5	0.326849401	1	0.954535805	1	1.388091876	1	1.004214487	0.5	0.430348072	0.15	0.265339214			0.1	0.611041566	0.1	0.157559697			0.5	0.424903722	0.5	0.754175635			0.5	0.418421	0.99	1.25455	1	1.016	0.15	0.24137931	1	1	0.15	0.050599201
0.1	0.094966267	1	0.475773642	1	1.205938231	1	0.682587445	1	0.937490426	0.5	0.599799398	1	0.952802456	0.1	0.090021291	1	0.802969099	1	0.931611668	0.1	0.30671362			0.5	0.75260488	0.15	0.159376999			1	0.834571566	0.5	0.768970545			1	0.776316	1	1.12836	1	0.509333	0.1	0.093023256	1	0.468401487	0.5	0.067137809
1	1.030476218	1	0.432042623	0.1	0.117211258	1	0.918402266	1	0.851320432	1	1.035589527	1	0.981434623	0.5	0.937506075	1	1.507327957	1	0.930289675	0.5	0.622066788			0.5	0.628119851	0.5	0.986428885			1	0.820742251	1	0.81574356			1	0.847368	0.2	0.386364	1	1.06667	1	0.989690722	1	0.425531915	0.5	0.279069767
0.2	0.270083463	1	0.509883404	1	1.26263337	0.5	0.327106319	1	0.674505315	0.2	0.280721359	1	1112.911384	0.5	0.442471771	1	0.878436119	1	0.884293484	0.2	0.305819281			0.5	0.783443122	1	0.976877016			0.5	0.338076575	1	0.823922489			0.5	0.310526	0.2	0.104545	0.1	0.277333	0.2	0.260869565	1	0.506024096	1	0.976190476
0.5	0.671723368	1	0.799462717	0.15	0.158152504	0.2	0.163708517	1	0.786072503	1	1.12000408	0.5	245.3514389	1	0.364033237	0.5	0.327898019	0.15	0.322153069	0.95	0.895095375			1	0.692829819	0.5	0.922108768			0.2	0.267735149	0.5	0.753999644			0.2	0.207895	0.1	0.401726	1	1.10133	0.5	0.645833333	1	0.785714286	1	0.75
0.2	0.246322581	1	0.547184227	0.2	0.159533845	0.5	0.583082581	1	1.042222558	1	0.976135017	0.5	409.9477921	0.5	0.446655159	1	0.752657752	0.1	0.194652687	0.05	0.578200763			0.2	0.620723536	0.2	0.165043854			0.5	0.654460171	1	0.821300428			0.5	0.615789	1	1.04318	1	0.666667	0.2	0.238095238	1	1	0.5	0.172839506
0.1	0.178971384	0.5	0.252882809	0.15	0.165671498	1	1.414006726	0.5	0.44599115	1	0.499749373	1	1043.776491	0.05	0.077457364	1	0.954401272	1	0.905811901	0.95	0.699969183			0.5	0.679614026	1	0.942362687			0.1	0.307941851	1	0.785378355			0.1	0.257895	1	0.756818	1	1.77867	0.1	0.137931034	0.5	0.223880597	1	0.533333333
1	1.221114618	0.5	0.199105226	0.2	0.258299733	1	1.201604814	0.5	0.392327836	0.15	0.135392479	1	813.6746961	0.5	0.43785094	1	1.296344889	0.2	0.291569863	1	0.97519826			0.5	0.625134176	0.15	0.16179388			1	0.948671686	0.5	0.770250724			1	1.28158	0.15	0.395455	1	1.18433	1	1	0.5	0.197183099	1	1
1	1.273080685	1	0.735566681	1	0.89870066	1	1.001003009	1	0.723246663	0.15	0.259648511	1	1059.331842	0.5	0.458159478	1	0.969517006	0.5	0.604919372	1	0.979852887			0.2	0.616094516	1	0.912530769			1	0.947673556	0.5	0.776259388			1	1.18421	0.83	1.13636	0.8	0.517333	1	1	1	0.723076923	1	0.96969697
1	1.014774127	0.15	0.081574123	0.1	0.07897119	0.15	0.255175784	0.15	0.160738117	1	1.201604814	1	671.086237	0.15	0.165758053	0.5	0.46584015	1	0.574370211	1	0.86629869			0.5	0.584544271	0.15	0.24189141			1	0.918109024	0.5	0.774647482			1	1.01316	0.8	1.03409	1	1.056	1	0.909090909	0.15	0.081967213	0.5	0.322580645
1	1.454448984	1	0.386551411	0.1	0.148863485	0.1	0.083356452	1	0.756873875	1	1.335339351	1	885.2907086	0.1	0.273997608	0.1	0.115503101	0.2	0.298834242	1	0.973788828			0.1	0.553902912	0.2	0.272493082			0.15	0.250502575	1	0.817186319			0.15	0.244737	0.5	0.481818	1	0.972222	0.5	0.281179138	1	0.252525253	1	0.746781116
0.5	0.505586808	0.5	0.21525807	1	1.109959797	1	0.952823536	0.5	0.424156284	1	0.642964554	1	755.4448542	0.5	0.592617492	0.5	0.455363428	0.1	0.249346718	0.5	0.407176862			1	0.848475613	1	0.752367302			0.1	0.162822149	1	0.762963812			0.1	0.0868421	0.15	0.263636	1	0.757333	0.05	0.077228847	0.5	0.213017751	1	0.96
0.5	0.507281205	0.5	0.399815262	1	1.27089949	0.2	0.227850217	0.5	0.787817877	0.1	0.212924488	0.1	144.4249589	0.1	0.09864953	1	0.522658485	1	0.925179401	1	0.977147065			0.2	0.336304439	0.49	0.543909384			1	0.942361967	0.99	0.787522527			1	0.971053	0.1	0.288636	0.5	0.354667	0.2	0.171428571	0.5	0.393939394	1	1
1	1.337599548	1	0.909533716	1	0.99617461	0.5	0.527885543	1	0.894299921	1	1.092185648	0.5	287.7864362	0.2	0.262502093	0.15	0.052972625	1	0.917326582	0.1	0.258133929			1	0.779663038	1	0.855527845			0.2	0.304980965	1	0.815626417			0.2	0.271053	0.8	1.23864	1	0.506667	1	0.77531508	1	0.893617021	1	0.935849057
1	0.841770526	0.1	0.046326365	0.5	0.398100759	1	0.700100301	0.1	0.091284006	0.5	0.46973082	1	693.54286	0.95	0.927181687	0.5	0.236753261	1	0.88147949	1	0.91973096			1	0.775018746	0.15	0.157015664			0.5	0.621236946	1	0.804193124			0.5	0.492105	1	1.26818	1	0.664	0.5	0.394202899	0.1	0.047413793	0.15	0.056497175
1	1.329222475	0.1	0.137698798	1	1.053913828	0.2	0.209153777	0.1	0.271329249	0.5	0.727455093	0.15	133.4773551	0.1	0.102480985	1	0.943372858	0.5	0.26410461	1	0.973521207			1	0.831186985	0.8	0.983399483			1	0.641609317	0.5	0.766887678			1	0.605263	0.5	0.379545	1	0.941333	0.15	0.106362773	0.1	0.136986301	0.5	0.100840336
1	0.957235129	0.15	0.051217762	0.9	1.109959797	0.1	0.10642739	0.15	0.100922282	1	0.946293426	0.15	187.4068044	0.95	0.779603666	0.5	0.231315532	0.02	0.03551542	1	0.828702401			0.15	0.329179085	0.02	0.147970915			0.2	0.268613012	1	0.785528829			0.2	0.236842	0.98	1.18364	1	0.717333	0.15	0.177777778	0.15	0.052208835	0.1	0.092307692
1	1.180740484	1	1.074280106	0.15	0.133034496	1	1.041942153	1	1.056286971	1	1.001003009	1	615.6932335	1	0.913102975	1	0.546838605	0.2	0.175293553	0.95	0.952720003			1	0.822088424	0.99	0.995722291			0.1	0.175553155	0.1	0.75808659			0.1	0.105263	1	1.22273	0.2	0.194667	1	0.804407713	1	1	0.15	0.137931034
1	0.884164719	0.5	0.225135895	1	0.956494306	1	1.154004386	0.5	0.428816651	0.5	0.535320246	1	770.0023146	1	1.182254808	0.5	0.546838605	1	0.772040405	0.5	0.636894143			1	0.828368809	1	0.430707662			1	0.94617259	1	0.80339286			1	1.02632	0.98	0.477273	1	1.11467	0.1	0.061707989	0.5	0.429530201	0.5	0.432432432
0.1	0.219892691	0.2	0.093542687	1	1.128722218	1	0.845725461	0.2	0.196730405	0.5	0.306612144	1	941.4568492	1	1.008225176	1	1.038911968	0.5	0.430417245	0.1	0.271680903			0.5	0.449067243	0.2	0.248283642			0.1	0.330941495	1	0.800263871			0.1	0.292105	1	1.00909	1	0.854333	1	0.666666667	0.2	0.050739958	1	0.555555556
0.5	0.367737582	1	0.958823119	0.5	0.692271057	1	1.058317811	1	0.942763775	0.8	0.599799398	1	962.888666	1	0.468683431	1	0.287798046	0.15	0.130921512	0.5	0.581213365			0.5	0.46814713	0.2	0.182188448			1	0.946353551	1	0.783473618			1	1.03421	0.15	0.531818	1	1.03733	0.2	0.10178117	1	0.941935484	0.15	0.066176471
1	0.966386692	1	0.381885433	0.5	0.692271057	0.5	0.421486682	1	0.512849964	0.2	0.152303063	0.1	150.2363332	1	0.967876356	1	1.007424953	0.1	0.149301931	1	0.973333516			0.1	0.30212812	0.1	0.42928529			1	0.921351401	1	0.802322705			1	0.834211	1	1.325	1	1.47033	0.2	0.189679219	1	0.257142857	0.5	0.204946996
0.15	0.121459365	0.5	0.258409498	0.5	0.554094127	0.1	0.124086545	0.5	0.509184219	1	1.186745421	0.1	162.6155061	0.5	0.47169397	1	0.939987235	0.15	0.144750467	1	0.975472088			1	0.841404954	1	0.97167176			0.5	0.981550659	0.2	0.749517299			1	0.959596	1	1.24318	0.5	0.512	0.1	0.100113766	0.5	0.255319149	1	0.936886396
0.15	0.185696389	0.5	0.2581964	1	1.109959797	0.5	0.466064861	0.5	0.515374116	0.5	0.585121217	0.1	134.1132442	1	0.995504844	1	0.935608105	1	0.820980246	1	0.960824784			0.2	0.325822683	1	0.940678145			0.05	0.981092367	0.5	0.752215569			0.2	0.228283	1	1.05909	1	1.38133	1	0.761904762	0.5	0.172588832	0.2	0.188679245
0.15	0.222605084	0.5	0.307725683	0.15	0.278329178	0.5	0.552850039	0.5	0.542713568	0.2	0.30078916	1	810.6099676	0.1	0.075419656	1	0.658323976	0.1	0.095603295	0.1	0.349814042			0.1	0.262239769	0.15	0.1714456			1	0.983223767	0.15	0.745001089			1	0.785859	0.2	0.213636	1	1.06667	0.15	0.167979003	0.5	0.272	0.5	0.203703704
1	0.940244557	1	1.054925308	0.15	0.144141372	0.1	0.08597723	1	1.037256347	0.5	0.750250752	1	821.438675	1	0.937506075	1	1.141427252	1	0.83384973	0.1	0.240248824			0.5	0.436392064	0.83	0.837437026			0.5	0.983482566	0.2	0.738270469			0.1	0.109091	0.5	0.754545	1	1.04987	1	0.98630137	1	1	1	0.933333333
1	0.99907986	1	0.3059129	0.15	0.102070056	1	1.096527678	1	0.602787523	1	0.811244544	1	834.2977651	0.5	0.37547219	1	0.991477437	0.2	0.118785114	0.45	0.273611496			0.2	0.339436435	0.8	0.976009072			0.15	0.98180892	0.15	0.771657577			1	1.0101	1	1.13636	1	0.904	0.1	0.115059222	1	0.301886792	0.5	0.5
1	1.235871804	0.99	0.394663269	0.45	0.489751106	1	0.880641926	0.99	0.777666108	1	1.001003009	0.5	461.3841525	1	0.918332211	0.2	0.097857585	0.2	0.169875832	0.1	0.254456505			1	0.817541448	0.5	0.450914076			0.1	0.983623798	1	0.805572084			1	1.01818	1	1.11136	1	0.701333	0.1	0.151986183	0.99	0.388888889	1	0.907216495
1	1.021848316	1	1.018054419	0.85	0.758796003	1	1.127307849	1	1.001003009	0.15	0.216832315	1	512.8205128	1	0.868583807	0.49	0.262249167	0.1	0.11803225	1	0.976515307			0.1	0.280844033	0.15	0.158122128			1	0.983972967	1	0.820567774			0.15	0.20202	1	0.940909	1	1.66667	0.2	0.132231405	1	1	1	0.431718062
0.1	0.13981812	1	0.598015463	1	0.631892438	1	0.881240737	1	1.1783624	0.02	0.165162153	1	770.0023146	0.95	0.860810619	0.15	0.180937899	0.1	0.067373415	1	0.974010893			0.15	0.339824775	0.1	0.155878889			1	0.982541351	1	0.811149775			1	1.02626	1	1.30318	1	0.802667	0.5	0.512110727	1	0.588235294	1	1
0.1	0.248919144	0.5	0.227259875	1	1.485818623	1	1.080377824	0.5	0.511833504	0.49	1.430864021	1	483.4283069	0.5	0.793925048	1	0.934012607	1	0.653757852	1	0.97260443			1	0.769924023	0.8	0.960185742			0.2	0.983295242	1	0.785525434			1	1.0303	1	1.06364	1	1.03733	0.1	0.115942029	0.5	0.256637168	1	0.877005348
0.1	0.14387443	1	0.464466491	1	0.692271057	0.1	0.139595256	1	0.915210197	1	1.365733564	1	631.519806	0.1	0.141109188	1	1.211378857	0.15	0.152819538	0.5	0.508071055			0.9	0.827940925	0.9	0.89940601			1	0.98377668	0.2	0.726280565			0.5	0.462626	0.1	0.263636	1	0.888	0.5	0.436936937	1	0.457317073	1	0.944785276
1	0.987695631	0.1	0.108839659	0.5	0.563787638	0.1	0.054821689	0.1	0.214463622	0.5	0.396013437	0.5	287.7864362	0.5	0.394966743	1	0.547911248	1	0.967612834	0.5	0.844463739			1	0.826466952	1	0.992207387			0.15	0.983383566	1	0.792130108			0.5	0.470707	1	1.16136	1	0.828666	0.2	0.152173913	0.1	0.108695652	1	0.736842105
1	1.063497931	1	0.573397795	1	1.079814371	0.1	0.110691625	1	0.563793946	1	1.075299974	0.2	87.48137905	1	0.896761614	0.8	0.446710371	0.15	0.076964959	0.5	0.505900188			0.5	0.422153433	0.5	0.930024329			1	0.984227521	0.15	0.729986744			0.1	0.127273	1	1.24545	1	0.6	0.1	0.058068118	1	0.564102564	1	1
1	0.369842524	0.1	0.100731904	0.5	0.409013977	1	0.879695133	0.1	0.147681805	0.2	0.427854994	0.5	354.5547886	1	0.913102975	1	1.075624141	0.1	0.122748356	1	0.973247628			0.5	0.513024811	0.98	0.998122808			0.1	0.982958748	1	0.831027772			1	1.05859	1	0.809091	1	0.949333	0.5	0.625	0.1	0.075471698	0.1	0.077170418
1	1.028818251	1	0.678022883	1	0.961333279	0.1	0.131173604	1	0.666666667	1	0.49874435	1	1260.985754	1	0.715353721	1	0.972703282	0.1	0.13109164	0.15	0.863304793			0.15	0.262236063	1	0.982214957			0.15	0.983057427	1	0.817472445			0.2	0.189899	0.5	0.795455	1	1.02667	0.2	0.260162602	1	0.666666667	0.15	0.075949367
0.1	0.092799769	0.05	0.082091325	1	0.978181577	0.5	0.399197593	0.05	0.16175724	1	1.251755266	1	937.7295767	0.1	0.199312315	0.5	0.370664191	0.2	0.13338684	0.2	0.438189219			0.1	0.337211937	1	0.963714516			0.5	0.983824441	1	0.81371251			0.1	0.0928384	0.1	0.275	1	0.925333	0.2	0.182487123	0.05	0.082474227	1	0.985
0.5	0.479423329	1	0.413946066	1	1.130532466	1	0.891814685	1	0.677989309	1	0.560141317	1	1059.331842	0.15	0.305093547	1	1.062266041	0.15	0.130509882	0.1	0.308867748			0.4	0.436353684	0.98	0.927636928			0.1	0.981888086	0.5	0.772837592			0.5	0.385859	0.2	1.70455	1	0.858667	1	0.824242424	1	0.581196581	0.1	0.413793103
1	0.762287915	1	0.814433026	0.1	0.162829263	0.15	0.127693425	1	0.682400142	1	0.857716005	0.15	184.6920071	0.1	0.049279883	0.5	0.219357473	0.5	0.474193543	0.8	0.972085707			0.1	0.278906768	0.5	0.953761495			0.5	0.983679363	1	0.796301325			0.2	0.244444	1	1.4	1	1.43467	1	1	1	0.682352941	0.2	0.226190476
0.2	0.232803539	0.2	0.092694965	0.7	2.080979297	0.15	0.154307077	0.2	0.182651233	1	0.75037594	0.1	70.22857481	0.15	0.150506116	1	0.424871703	0.1	0.116682229	1	0.88046632			1	0.783749763	1	0.924979583			0.2	0.983420165	1	0.823809682			1	0.949495	0.8	2.02955	1	0.461196	1	0.941694169	0.2	0.092868988	0.49	0.196721311
1	1.048119611	0.2	0.13480177	0.5	0.532304805	1	0.87747973	0.2	0.265620787	0.5	0.545089815	1	762.0482383	0.45	0.3306116	0.5	0.134756257	0.5	0.474077891	0.5	0.664903611			0.5	0.527289468	0.15	0.155627079			0.1	0.981318766	0.5	0.74099956			0.1	0.129293	0.99	1.04073	1	1.50133	0.1	0.083252033	0.2	0.134146341	0.5	0.141732283
1	0.615506159	0.5	0.153402799	0.2	0.307519726	1	1.053792958	0.5	0.302273271	0.2	0.399197593	0.2	199.7296237	0.1	0.155118897	1	0.622542199	0.2	0.13522293	1	0.466397937			1	0.70853696	1	0.985335814			0.5	0.983934728	1	0.784175354			0.15	0.2	1	0.954545	1	0.496	1	0.571428571	0.5	0.152380952	0.15	0.127659574
1	0.849248728	0.15	0.092116009	1	1.127713471	0.5	0.411448085	0.15	0.201210255	0.5	0.471347048	0.5	496.7466502	1	1.054718247	1	0.72121316	0.1	0.088412515	1	0.977597764			1	0.805382155	1	0.997036056			0.2	0.983681934	1	0.818318406			1	1.00202	1	1.32727	1	1.04987	1	0.942942943	0.15	0.102102102	1	0.72972973
0.5	0.294247649	0.15	0.111303656	0.95	1.003533249	1	1.083216864	0.15	0.219318816	1	0.460921225	0.2	182.1581962	1	1.104841614	1	0.929679158	0.5	0.465617767	1	0.980279378			0.1	0.268786656	0.1	0.158073003			0.2	0.983550724	1	0.798461177			0.9	0.982497	0.2	0.486364	1	0.844603	0.1	0.127320955	0.15	0.111111111	1	1
0.2	0.128940785	0.2	0.147241949	0.05	0.140592442	1	1.23807787	0.2	0.144775791	0.8	0.857716005	0.1	104.8769651	1	0.986703071	1	0.704281457	0.2	0.240155661	0.1	0.283013813			0.2	0.327613318	1	0.894397257			1	0.98414571	0.2	0.748479693			1	0.991919	1	1.425	0.5	0.296	0.5	0.23880597	0.2	0.146341463	1	0.809815951
0.5	0.329082094	1	0.958217005	1	1.485818623	0.1	0.121004523	1	0.715593936	0.2	0.267459094	1	903.0273845	0.5	0.484707905	0.1	0.103906171	0.2	0.152534829	1	0.875462243			0.1	0.280189405	0.2	0.167426935			1	0.984166818	0.5	0.778209197			0.5	0.369697	1	1.00909	1	1.04	0.5	0.488656195	1	0.715447154	0.8	0.381294964
1	1.534138581	1	1.018054419	1	1.109959797	0.1	0.117756254	1	1.001003009	0.5	0.332330324	1	941.4568492	1	0.878786117	0.2	0.10520845	1	0.953813665	1	0.970711511			0.2	0.321696624	0.5	0.934152865			1	0.984106958	1	0.811508269			0.5	0.480808	0.5	0.493182	1	0.965333	0.1	0.133848134	1	1	1	0.993506494
1	1.487566739	0.5	0.244985305	0.1	0.090497487	0.1	0.157493888	0.5	0.481067126	0.5	0.252246273	1	699.8618232	0.5	0.47169397	0.5	0.617204125	1	0.964304388	0.5	0.502385195			0.1	0.301216026	0.5	0.848990361			0.1	0.981519142	1	0.800723838			0.15	0.123232	0.15	0.144343	1	0.992	1	1	0.5	0.321428571	1	1
1	0.966763341	1	0.867681907	0.1	0.086557889	1	0.98370975	1	0.853149089	0.2	0.165162153	1	1.270620416	0.5	0.221681823	0.2	0.124343977	1	0.96886085	0.85	0.96300134			0.1	0.329624891	0.05	0.1417193			1	0.984036336	1	0.828196974			0.1	0.19798	0.01	0.381818	1	0.922667	1	0.771084337	1	0.852589641	0.5	0.391304348
0.15	0.27048926	1	0.368903305	0.5	0.365516177	1	1.172248453	1	0.726907264	0.2	0.14597892	0.5	0.491909961	1	0.990025789	1	0.517562432	0.1	0.111166719	1	0.976439869			1	0.805635418	1	0.989360739			1	0.984148914	1	0.819943244			0.4	0.290077	0.99	1.29773	0.2	0.253333	0.2	0.136325852	1	0.363636364	1	1
0.1	0.077864091	0.2	0.095111678	0.1	0.175198841	1	0.733533935	0.2	0.187413257	0.15	0.176306698	0.1	0.150988749	0.15	0.333529362	0.1	0.066985965	1	0.721213831	0.5	0.39171154			0.1	0.273682007	0.2	0.164821908			0.1	0.981707123	1	0.823478394			0.1	0.0949495	1	0.852273	0.2	0.498667	1	0.96344086	0.2	0.095238095	0.5	0.181818182
1	0.951753287	1	1.114214034	0.1	0.352480743	1	0.699552209	1	0.738369723	0.2	0.394532435	0.5	0.677003511	0.15	0.187469634	1	0.898289194	1	0.965048966	1	0.958249685			0.05	0.245114564	1	0.933836743			0.5	0.983821421	1	0.835589108			1	0.927273	0.2	0.431818	1	1.41067	0.15	0.16080402	1	0.738154613	0.2	0.09375
0.2	0.214603049	0.5	0.252983463	1	0.789480634	0.2	0.276607601	0.5	0.498492462	1	1.717438028	0.5	0.912539409	0.2	0.307718392	1	0.784102344	0.1	0.126130819	1	0.967520003			1	0.818090724	0.15	0.156226339			1	0.984361234	1	0.800238995			0.5	0.569697	0.1	0.206818	0.49	0.338667	0.1	0.128735632	0.5	0.25	1	0.686567164
0.5	0.533653503	0.2	0.147973724	1	0.867369053	0.1	0.126379137	0.2	0.291575525	1	1.446784799	1	0.765006374	0.1	0.126010327	1	0.729147909	0.5	0.160230873	0.5	0.268426879			1	0.827926583	1	0.974402108			1	0.983923146	1	0.821926528			1	0.874747	0.5	1.09318	1	0.613333	0.15	0.170150348	0.2	0.147058824	0.5	0.116883117
1	0.468339294	0.15	0.068311163	1	0.972449035	0.5	0.374122367	0.15	0.134604055	1	0.666666667	1	0.805751189	0.8	0.778455918	0.5	0.273375972	0.5	0.449197776	0.15	0.303860221			0.1	0.294630342	1	0.460472498			0.2	0.982298868	0.5	0.769682292			1	0.965657	0.15	0.211364	1	0.916668	0.15	0.154589372	0.15	0.068965517	1	0.553191489
0.2	0.242609518	1	1.22207334	0.15	0.22110219	0.15	0.136340055	1	1.201604814	1	1.101303912	1	0.802435978	1	0.473544584	1	0.708265387	0.1	0.132834182	1	0.969782717			1	0.817907952	1	0.990277617			1	0.984346776	1	0.774703256			0.1	0.0888889	0.2	0.438636	1	1.14133	0.1	0.066971081	1	1	1	1
0.1	0.147664927	1	0.991898147	0.1	0.153659918	0.1	0.09264323	1	0.975284829	0.1	0.29889669	1	0.852262547	0.5	0.45554486	0.2	0.143817538	1	0.966781948	1	0.961897974			1	0.732845237	0.1	0.156991659			0.15	0.9824212	1	0.780425497			0.2	0.224242	1	1.40682	1	0.965333	0.2	0.2375	1	0.974358974	1	0.931818182
1	1.182945883	1	1.018054419	0.2	0.38849113	1	1.030677832	1	1.001003009	1	0.857716005	1	0.949311498	1	0.686732118	1	1.170076071	1	0.842788512	0.9	0.964786238			1	0.711664869	0.1	0.15444668			0.1	0.982338915	1	0.820214103			0.1	0.149495	1	1.00409	1	0.8	1	0.497777778	1	1	1	0.760806916
1	1.063954365	0.15	0.240996612	0.2	0.218847794	0.2	0.188037798	0.15	0.353322166	1	1.227488918	0.1	0.117312599	0.15	0.207365338	0.2	0.072522875	0.2	0.133023835	1	0.979061957			0.5	0.595346968	0.1	0.155313699			0.15	0.98280591	1	0.813581007			0.1	0.125253	0.5	0.602589	1	0.810667	0.1	0.116982386	0.15	0.177777778	0.2	0.081927711
1	0.8451965	0.5	0.349716572	0.5	0.637368639	1	0.893537756	0.5	0.689100676	1	0.963854527	1	0.890582593	0.15	0.125812504	1	0.826645027	1	0.949584628	0.5	0.575771368			0.5	0.458445914	1	0.971336246			0.15	0.982419167	0.5	0.793361257			0.2	0.193939	1	0.722727	0.5	0.272	0.1	0.126984127	0.5	0.344827586	0.2	0.098159509
1	1.188412202	1	0.508007115	0.2	0.153843184	0.5	0.358048504	1	0.499498495	0.2	0.336672355	0.1	0.152054483	1	0.544796937	1	1.007424953	0.15	0.14981334	0.9	0.968734115			0.5	0.489534312	0.1	0.155889808			0.1	0.981535292	1	0.782304472			0.1	0.135354	1	1.28864	0.5	0.416	0.2	0.124835495	1	0.5	0.5	0.4
0.5	0.377135899	1	1.018054419	1	1.17530001	1	0.694920442	1	1.001003009	1	0.714429001	0.5	0.739973482	1	1.224814442	1	0.950116264	0.1	0.125606422	1	0.846855346			0.2	0.37739993	0.8	0.875804756			0.2	0.983256863	1	0.786465327			0.1	0.155556	0.99	0.997682	1	1.112	0.05	0.057001239	1	1	0.2	0.062052506
0.1	0.128998223	0.5	0.265127446	0.05	0.047696404	0.1	0.143886204	0.5	0.522421632	1	0.545089815	1	0.792317263	1	1.155454858	1	0.867001722	0.15	0.144836268	0.5	0.326699072			0.1	0.261219032	0.15	0.157052405			1	0.981765464	0.2	0.75188949			1	0.99798	1	1.31591	1	0.880585	1	0.912280702	0.5	0.261904762	1	0.624277457
0.5	0.465973173	1	0.420570434	0.15	0.497970386	1	1.00854443	1	0.828715004	1	0.666666667	0.15	0.192341727	0.1	0.314405172	1	1.773682148	0.15	0.144467085	0.5	0.436254131			0.5	0.350565933	1	0.972625601			0.1	0.981760476	1	0.831761819			0.1	0.117172	0.5	0.840909	1	1.22933	0.5	0.371428571	1	0.414285714	0.1	0.057324841
0.5	0.612229662	1	0.964365229	1	1.126242382	0.5	0.337997042	1	0.94821306	0.5	0.71890672	0.15	0.170765487	1	0.861611756	1	0.592375073	0.1	0.101533322	1	0.89638586			0.1	0.355489531	0.1	0.169111142			0.2	0.981073996	1	0.781082964			0.05	0.0464646	0.5	0.726728	1	0.666667	1	0.733333333	1	0.947368421	1	1
0.1	0.104320765	0.1	0.076322258	0.5	0.590709662	0.2	0.22756553	0.1	0.134604055	0.5	0.576227989	0.15	0.159051297	0.2	0.187916528	0.5	0.269329643	0.1	0.129390219	0.2	0.267860321			0.1	0.304921226	1	0.906345635			0.05	0.980710662	1	0.783564872			1	0.987879	0.15	0.3	1	1.24	1	0.943310658	0.1	0.068965517	0.05	0.040650407
1	1.18339974	1	0.585287009	1	0.90648669	0.5	0.70980684	1	1.153281559	0.9	0.889557562	1	0.879247262	1	0.975007897	1	1.091712482	0.2	0.182311927	0.1	0.272587231			0.5	0.367027826	0.5	0.309427821			1	0.984208325	1	0.819134522			1	1.05051	1	1.13636	1	0.848	0.2	0.125490196	1	0.575757576	1	0.905263158
1	0.968974871	0.2	0.128184654	0.15	0.085933657	0.1	0.177102737	0.2	0.252582059	0.5	0.46403858	1	0.931129293	0.5	0.438386431	1	0.764636644	1	0.54757323	0.5	0.748141138			0.1	0.287703874	0.1	0.159906231			0.5	0.98220481	1	0.833193711			0.1	0.157576	1	1.04091	1	0.821333	0.1	0.071741032	0.2	0.127659574	1	0.979591837
1	1.190220495	0.5	0.276167431	1	0.903596224	1	1.296005664	0.5	0.544175423	1	0.897243455	0.5	0.659889983	0.85	0.920728944	1	0.878436119	0.1	0.123192525	1	0.545139456			0.5	0.422918604	0.2	0.744062788			1	0.983984581	1	0.824867462			1	1.02424	1	1.42045	1	0.728	0.1	0.112449799	0.5	0.272727273	0.5	0.277777778
1	0.864240843	1	0.86674852	0.85	1.234735213	0.15	0.132543973	1	0.852231335	0.5	0.577510309	1	0.971616051	1	1.038737577	1	1.00028937	0.1	0.137223308	1	0.976340108			0.5	0.470656511	1	0.956505867			1	0.984299201	1	0.831468224			1	0.953535	1	1.05455	0.5	0.4	1	0.957264957	1	0.851674641	1	1
1	1.116984615	1	0.535261551	0.15	0.16017341	1	1.035589527	1	0.526296447	1	1.11526986	1	0.986046974	0.5	0.529091011	0.2	0.075389618	0.2	0.134611432	0.1	0.245371834			0.5	0.558674347	0.8	0.998125238			0.2	0.983192312	0.5	0.747131335			1	0.771717	0.9	0.827273	0.5	0.368	1	0.944099379	1	0.526717557	0.15	0.048484848
0.1	0.20689025	0.5	0.352982655	0.9	0.91545631	1	1.16817118	0.5	0.691145712	1	0.639919759	0.1	0.183672616	1	0.933725313	1	0.501101017	0.05	0.071544394	0.15	0.321207676			1	0.680949615	0.01	0.153153232			0.1	0.979676797	0.5	0.770977218			0.5	0.541414	0.5	0.379545	1	0.932287	0.2	0.183908046	0.5	0.230769231	0.2	0.118644068
1	0.893773403	1	1.036077292	0.5	0.469034037	0.15	0.194234879	1	1.018724017	1	0.976539374	0.1	0.13306581	0.1	0.0927938	1	0.817876165	1	0.963831422	1	0.923493593			0.2	0.358057755	0.1	0.164862907			1	0.984093522	0.5	0.771383032			0.5	0.40202	0.99	1.43636	1	0.578667	0.15	0.073817762	1	1	1	1
0.1	0.157504942	1	1.276884394	1	0.507393908	1	0.889557562	1	1.255497837	0.1	0.236805655	1	0.850925772	1	0.86265426	0.5	0.150201987	0.5	0.32769065	0.2	0.282661708			0.5	0.503055479	0.1	0.155491578			1	0.984269015	1	0.782186397			0.5	0.50101	1	1.37045	1	0.936	1	0.9678511	1	1	0.2	0.089385475
0.5	0.322966829	0.15	0.056250931	0.5	0.576545371	0.1	0.076354062	0.15	0.110839914	0.2	0.141280986	1	0.807091081	0.5	0.269001936	0.2	0.261915924	1	0.910477566	1	0.903096046			0.1	0.313496036	0.99	0.761012911			1	0.984140918	0.5	0.766787142			0.2	0.270354	1	1.31591	1	1.256	0.1	0.151898734	0.15	0.057142857	1	0.837837838
1	0.926309275	1	0.871380364	1	0.97901798	0.1	0.089523323	1	0.984560238	0.15	0.202689702	1	0.577449106	0.5	0.2976572	0.2	0.137080224	1	0.942362819	1	0.973960554			0.05	0.243742557	1	0.989959717			0.1	0.983182609	0.5	0.766730183			0.1	0.117172	0.1	0.515909	1	0.496667	0.1	0.056737589	1	0.983606557	1	1
0.15	0.125926837	1	1.268266304	0.1	0.087404103	1	1.043912486	1	1.247024091	1	0.551378273	1	0.930027256	0.1	0.115720996	1	0.832419643	0.15	0.128397196	0.5	0.291459087			0.5	0.446285295	1	0.994880272			0.1	0.979712274	1	0.788043965			0.1	0.0828283	0.99	1.36364	0.5	0.208	1	0.873294347	1	1	1	0.806153846
0.15	0.200684176	1	0.538009897	0.49	0.532170281	0.2	0.175742417	1	0.528998761	0.2	0.5526092	0.2	0.177541479	0.15	0.161856395	1	0.993157048	0.2	0.137003944	0.5	0.92326959			0.1	0.301970026	0.1	0.155978599			1	0.984174208	0.15	0.739399142			0.15	0.0972236	1	1.07727	1	0.978667	1	0.994350282	1	0.529411765	0.1	0.042801556
1	0.89889238	1	1.018054419	1	0.585630304	0.5	0.486350437	1	1.001003009	0.1	0.311434303	0.1	0.150066329	1	1.116462138	1	0.883467254	0.1	0.113938082	1	0.900932178			0.15	0.336877682	0.1	0.158295658			1	0.984294872	1	0.785492056			0.5	0.339394	1	1.27955	1	0.971142	0.5	0.44783715	1	1	1	0.918032787
1	0.948619587	0.5	0.321158102	0.1	0.185158498	1	0.510168804	0.5	0.632827504	0.5	0.886911281	0.5	0.633811937	1	1.076516588	1	1.190552809	0.1	0.136248089	0.15	0.237904055			0.5	0.429866503	0.2	0.543801483			0.5	0.983998075	1	0.818137206			0.2	0.0848485	0.5	0.613636	1	0.933333	1	0.55499154	0.5	0.316831683	1	1
0.5	0.362591875	1	0.397948732	0.1	0.12510999	0.2	0.189783822	1	0.779190013	0.5	0.389412139	1	0.935430075	0.2	0.149641595	1	0.752657752	1	0.958972335	0.2	0.242669344			0.1	0.278880318	0.2	0.212070988			1	0.982055684	1	0.825713759			0.1	0.19798	0.5	0.675	1	0.592	0.1	0.185277089	1	0.259911894	1	0.710601719
1	1.12951577	1	0.327022588	0.15	0.195797802	0.1	0.076661357	1	0.644383206	1	1.084587095	0.2	0.185562071	0.9	0.854691301	1	1.406705263	1	0.966435705	0.15	0.305019129			1	0.808663183	0.1	0.150108632			0.1	0.983256765	0.15	0.761138145			0.1	0.169697	1	0.938636	1	0.821333	0.2	0.148148148	1	0.322580645	0.2	0.13836478
1	1.114820142	1	1.01411583	0.2	0.211564359	1	1.16913747	1	0.997130387	1	0.868530119	1	0.913612446	0.15	0.089498367	0.15	0.400478322	0.2	0.149860431	0.5	0.30304057			0.5	0.577216709	0.2	0.166208676			0.2	0.982929736	1	0.824486535			0.5	0.335354	1	1.13636	1	1.06667	0.15	0.191666667	1	0.996138996	0.5	0.201438849
0.1	0.173460196	1	0.923406465	0.2	0.134960514	0.1	0.244888512	1	0.907940316	1	0.824001416	0.5	0.550661848	1	1.202889782	0.5	0.187841686	0.15	0.119119587	1	0.854212835			1	0.79164695	0.2	0.298766434			0.15	0.982913855	0.2	0.753255105			0.1	0.127273	1	1.13655	1	0.989333	0.05	0.055555556	1	0.907216495	1	1
0.1	0.166577537	0.5	0.361281178	0.5	0.476930976	1	1.014618516	0.5	0.711888208	1	1.001003009	1	0.830835802	1	0.78091952	1	1.004214487	1	0.963215071	1	0.937961393			0.1	0.47512268	0.1	0.154052827			0.1	0.981879033	1	0.834613661			0.5	0.39596	1	1.54318	1	1.01867	0.15	0.419047619	0.5	0.356164384	1	0.75862069
0.1	0.12659686	0.2	0.143508833	1	0.881135378	1	0.84871368	0.2	0.139291869	1	1.121364092	1	1.188188549	0.5	0.597679934	1	0.802969099	0.1	0.140788458	1	0.953725928			1	0.90306443	0.02	0.151092515			1	0.984092111	1	0.793588622			0.5	0.450505	0.49	0.325	0.5	0.661333	0.5	0.373333333	0.2	0.113043478	1	1
1	1.090000859	1	0.490419277	0.15	0.165549559	1	0.976539374	1	0.966348986	1	1.084587095	0.5	0.271031783	0.9	0.999751662	1	1.099141557	0.1	0.108866351	0.9	0.963084105			1	0.519011582	1	0.940124149			0.9	0.984077317	0.5	0.75407951			0.5	0.401645	1	1.20455	1	1.11167	0.1	0.139020537	1	0.482758621	0.2	0.072992701
1	1.226506916	1	0.504264885	0.45	0.529762646	0.2	0.219738908	1	0.889335567	0.98	0.906379516	0.2	0.141378473	0.15	0.090550225	1	0.69193716	1	0.955045727	0.5	0.364095967			0.2	0.285714207	1	0.977866697			0.5	0.981239961	1	0.787647158			1	0.707071	1	1.11364	0.5	0.314667	1	0.727272727	1	0.444444444	0.99	0.727272727
1	0.47973849	0.2	0.180663323	0.1	0.116272753	1	0.789484099	0.2	0.3559889	1	0.666666667	0.5	0.748092781	0.1	0.168601635	0.5	0.23541188	1	0.964686005	1	0.94177496			1	0.757170473	0.5	0.903009289			0.2	0.983457337	1	0.775722454			0.05	0.0848485	0.05	0.154545	1	1.78933	0.9	0.773175542	0.2	0.179104478	1	1
1	0.875491342	1	1.335417186	0.1	0.136592927	0.1	0.09982231	1	1.313050262	0.2	0.259648511	0.1	0.146356851	0.15	0.09667575	1	1.055378569	0.15	0.163644309	1	0.936960636			0.15	0.58263734	0.15	0.160999359			0.2	0.983596129	1	0.813931655			0.2	0.232323	1	0.905816	1	0.936	0.5	0.286353468	1	1	0.2	0.139534884
0.2	0.202711494	1	0.295985295	0.15	0.184032475	1	0.942002478	1	1.160856152	1	1.036403328	1	1.168142445	1	0.515307393	1	0.77800843	0.5	0.374074853	1	0.922399694			0.5	0.361355013	0.99	0.902173396			0.1	0.981505175	1	0.828218446			0.5	0.484848	0.49	0.697727	1	0.728	0.2	0.163473819	1	0.386243386	0.2	0.095744681
0.1	0.066663511	0.1	0.166415801	0.1	0.207400347	1	1.019528242	0.1	0.327914803	0.2	0.198595787	1	1.128460624	0.5	0.405548266	1	1.071296283	1	0.825110755	1	0.978003107			0.5	0.283193685	1	0.866249876			0.5	0.970344564	0.5	0.760801189			0.1	0.153008	0.15	0.247727	0.5	0.306667	0.2	0.330578512	0.1	0.165137615	1	0.504347826
0.5	0.430504207	1	0.483474247	0.1	0.091014697	0.15	0.203334413	1	0.965041001	1	0.84390521	1	0.849983051	0.5	0.51013074	1	1.032165235	0.1	0.141298539	1	0.979953229			0.2	0.284871474	0.2	0.274841131			1	0.974882839	1	0.821184682			0.05	0.0561111	1	1.6	1	0.914667	0.1	0.093158661	1	0.321428571	1	0.925
1	0.937214264	1	0.883324942	0.2	0.163070219	1	1.030503275	1	0.868530119	0.5	0.28456799	0.15	0.186658475	1	1.144424023	0.2	0.135826853	0.2	0.13805911	1	0.951884128			1	0.804356082	0.1	0.152225866			0.5	0.975137907	1	0.81410035			0.1	0.0585859	0.1	0.163636	1	1.112	0.1	0.092243187	1	0.867924528	0.5	0.192982456
0.2	0.168584979	1	1.131398264	0.5	0.415176323	1	1.050412321	1	1.112448456	1	1.001003009	0.1	0.11086892	0.2	0.115036495	0.2	0.234746826	0.15	0.184855404	0.2	0.2728368			1	0.907355998	0.5	0.973516601			0.15	0.966115754	0.5	0.756973613			0.5	0.428283	0.1	0.322727	1	1.86667	0.5	0.205128205	1	1	0.2	0.208333333
1	0.959699624	1	1.071743609	1	0.961956232	0.5	0.431827831	1	1.053792958	0.5	0.58038632	1	0.901502649	0.1	0.179073237	1	1.369532548	0.05	0.08474827	0.15	0.255339399			0.1	0.208101772	0.15	0.163215888			1	0.975757904	1	0.814073284			0.1	0.121212	1	0.425	1	1.29867	1	0.757097792	1	1	0.2	0.085790885
1	0.696733411	1	1.23664612	0.15	0.497851904	0.5	0.454906742	1	1.215933515	1	0.586923831	0.2	0.237793562	0.5	0.601963457	0.49	0.171245165	0.15	0.37386404	0.2	0.369155656			1	0.837083446	1	0.900925788			1	0.973178183	1	0.806562163			0.15	0.244444	1	0.584091	1	0.786667	0.5	0.363636364	1	1	1	0.757575758
1	0.937435267	0.5	0.085709885	1	0.820178395	0.1	0.127880043	0.5	0.168887448	0.5	0.653807577	0.5	0.682914324	1	0.594506954	1	1.418543227	0.5	0.376691372	0.5	0.324208268			0.5	0.657684119	0.1	0.149940218			0.2	0.967557787	0.2	0.742738679			0.5	0.460606	0.1	0.7	1	0.888	0.15	0.147126437	0.5	0.086021505	1	1
0.5	0.333885282	0.5	0.332678354	0.1	0.109225613	1	1.033358139	0.5	0.655527638	0.5	0.317133218	1	0.83919889	0.1	0.232086245	1	0.903591793	0.1	0.128486489	0.5	0.387457502			1	0.646760685	0.15	0.157433632			1	0.976139588	0.2	0.72914396			0.15	0.151515	0.45	0.295455	1	0.572001	0.1	0.283687943	0.5	0.328125	1	0.896551724
0.2	0.167101218	0.1	0.139359063	1	1.020600465	0.2	0.181615713	0.1	0.274600726	0.9	1.001002004	0.2	0.208805278	1	1.675699835	0.49	0.296128862	1	0.960711762	1	0.972000113			0.2	0.297038217	0.2	0.401299988			0.15	0.970332108	0.5	0.749006235			0.1	0.0929293	1	0.576817	1	1.13333	1	0.750809061	0.1	0.138613861	1	0.198675497
0.5	0.448586809	0.5	0.264071448	0.9	0.84780638	0.1	0.090756605	0.5	0.520340835	0.9	0.857716005	0.1	0.121349833	0.1	0.086109048	1	0.802969099	0.9	0.900973926	0.5	0.345215847			0.1	0.237975555	1	0.988716429			0.5	0.974706331	1	0.805084594			1	0.969697	1	1.325	1	0.304	1	0.582480091	0.5	0.260869565	1	0.970873786
1	1.443310652	1	0.888219875	0.1	0.109112437	0.5	0.328883558	1	0.830340381	1	0.946491649	1	0.974877276	0.15	0.18439931	1	0.764636644	0.5	0.246922521	1	0.976038776			0.2	0.259239027	0.1	0.161877727			0.1	0.967009511	0.15	0.749292883			0.5	0.392334	0.15	0.452273	1	0.8	0.2	0.195121951	1	0.41509434	1	0.666666667
1	1.226506916	0.5	0.215357022	0.2	0.368873248	0.2	0.243731194	0.5	0.424351265	0.5	0.341128649	0.1	0.424638498	0.1	0.069888734	0.15	0.112331517	0.2	0.147444993	0.2	0.519487687			1	0.717535722	1	0.447886267			0.5	0.97487804	0.5	0.779274529			0.05	0.08	1	1.01136	1	0.746667	0.15	0.326530612	0.5	0.213114754	1	1
1	0.943974385	0.5	0.237311618	0.15	0.205195085	1	0.951593697	0.5	0.467611802	1	1.001003009	1	0.96358065	1	0.986087705	1	0.550425867	0.2	0.292349449	1	0.977198713			1	0.523543752	0.5	0.748848968			0.2	0.96805459	1	0.805598236			0.2	0.192	1	1.13636	1	0.888	1	0.899795501	0.5	0.234636872	0.15	0.285714286
0.15	0.260464056	1	0.491938062	0.1	0.080687627	0.1	0.114131869	1	1.053901084	0.15	0.161750558	1	1.038032869	0.2	0.19994343	1	1.09046251	0.1	0.122568057	1	0.979513567			1	0.818030106	1	0.41476846			0.2	0.975114076	1	0.820076449			1	1.07433	1	1.13636	0.1	0.466667	0.1	0.170940171	1	0.526315789	0.5	0.204081633
0.1	0.085083934	0.5	0.108572479	0.5	0.602676977	0.15	0.198595787	0.5	0.213937156	1	0.94821306	1	0.990036317	1	0.752957635	1	1.004214487	0.1	0.128637516	0.19	0.291809622			1	0.902622225	1	0.959200338			0.2	0.973590248	1	0.805920501			0.5	0.389333	1	0.870455	0.99	0.712	0.5	0.476190476	0.5	0.108433735	1	1
1	0.972569885	1	0.421395308	0.1	0.09679648	1	0.981806664	1	0.830340381	0.2	0.115995044	0.2	0.17660665	1	0.967827534	1	0.86395255	0.5	0.22882919	1	0.974734572			1	0.828946578	1	0.992360329			1	0.976308399	0.15	0.755653377			0.15	0.117333	1	1.16818	1	0.616	0.1	0.156321839	1	0.41509434	1	0.868852459
0.2	0.232572193	1	0.986735725	1	1.05141974	0.9	0.980409443	1	0.970208872	1	0.97871392	0.05	0.053656763	0.2	0.276745227	1	0.501101017	1	0.734892991	1	0.809538917			1	0.777611707	0.99	0.547371332			1	0.976079826	1	0.77817773			0.15	0.237333	1	1.27955	1	0.437333	0.5	0.43153527	1	0.969298246	1	1
0.5	0.538825462	1	1.057288827	1	1.109959797	1	0.988123278	1	1.039580279	0.5	0.332999332	0.5	0.45917213	0.15	0.031126756	0.15	0.057621415	0.5	0.427783234	1	0.97062399			1	0.818059802	0.1	0.153899357			1	0.976244737	1	0.796736642			1	0.848	1	1.42045	0.5	0.266667	0.2	0.16563147	1	1	1	0.685714286
1	0.714609205	1	1.009027033	1	0.497060412	0.5	0.358155887	1	0.992126823	0.3	0.499498495	0.1	0.122376895	0.5	0.545524908	1	0.285480958	0.15	0.1537198	0.5	0.538781573			0.5	0.844573552	0.1	0.152803596			1	0.974771787	0.15	0.767072617			0.1	0.072	0.1	0.169273	0.5	0.344	0.5	0.622222222	1	0.991150442	0.5	0.223021583
0.2	0.213488287	0.2	0.137063621	0.5	0.923922808	0.5	0.501747395	0.2	0.270077661	1	1.06000354	0.5	0.435474899	0.5	0.638568106	1	0.43547752	0.15	0.166359659	0.99	0.579718021			0.1	0.285485572	1	0.960485244			1	0.976352874	0.2	0.761620867			1	0.905668	0.1	0.620455	0.5	0.317333	0.2	0.363636364	0.2	0.136363636	1	1
0.1	0.143055421	0.15	0.057877383	0.5	0.371002733	0.15	0.11197228	0.15	0.114240284	0.15	0.185240964	0.5	0.539798804	1	0.747105147	1	0.147058204	1	0.846095248	0.5	0.367748117			0.15	0.357257866	0.1	0.156980008			0.1	0.965854412	0.5	0.771671939			0.2	0.114667	0.99	0.888636	1	0.917333	0.2	0.303393214	0.15	0.03030303	1	0.855670103
1	1.063535399	1	1.007609034	1	0.867873375	0.1	0.184267087	1	0.987811634	1	0.75037594	0.1	0.112516765	0.01	0.041563708	1	1.133217941	1	0.779990477	1	0.656277579			0.1	0.275596519	0.5	0.983842051			0.5	0.974246523	1	0.824522079			0.2	0.181333	0.2	0.295455	1	0.965333	1	0.855345912	1	1	1	1
1	1.177920014	1	0.482072506	0.1	0.123618977	0.4	0.28456799	1	0.949902053	1	0.897243455	1	0.994977058	0.15	0.09864953	0.5	0.185948318	0.2	0.173643575	0.15	0.240858912			1	0.831879848	0.2	0.164766862			1	0.976127916	0.5	0.759619381			0.1	0.133333	1	0.802273	1	1.33333	1	1	1	0.474576271	1	1
1	0.937417825	0.5	0.20967756	1	1.052632056	0.1	0.095808085	0.5	0.206165667	0.15	0.170761087	1	0.974467924	0.2	0.124130586	0.5	0.288070989	0.15	0.316481265	0.5	0.962087097			0.9	0.851138663	0.5	0.977885214			1	0.976062207	0.98	0.789302923			1	0.770667	1	1.10455	1	1.0593	1	0.964539007	0.5	0.20754717	0.18	0.090909091
1	1.472273417	1	0.456218719	0.05	0.083515304	1	0.897243455	1	0.599799398	0.15	0.28456799	1	1.044891227	0.15	0.204753547	1	0.895105542	1	0.968771116	0.5	0.860181721			1	0.966309343	0.15	0.162525883			0.2	0.967933015	1	0.825810043			0.15	0.189333	0.15	0.365909	0.5	0.208	0.1	0.100358423	1	0.6	0.2	0.106557377
1	1.601403218	1	0.451663019	0.1	0.581468884	0.5	0.554637735	1	0.886911281	0.15	0.224479891	1	0.947519942	0.5	0.403020437	1	0.527580673	0.1	0.215816061	1	0.978113419			0.2	0.21319278	1	0.885380579			1	0.976247517	1	0.785532839			1	0.978667	0.15	0.409091	1	0.888	1	0.666666667	1	0.590909091	0.2	0.274509804
1	1.021560749	0.1	0.039963706	0.05	0.134960514	1	0.885271198	0.1	0.078746675	0.5	0.571141997	1	1.007230127	0.2	0.177385768	1	1.007424953	0.15	0.202890585	0.5	0.709418488			1	0.876376093	0.2	0.525789092			0.15	0.963573892	1	0.802001857			0.1	0.106667	1	0.379545	1	1.19829	1	0.931216931	0.1	0.041176471	1	1
1	1.342287319	1	1.024818628	0.2	0.143739674	1	0.913784833	1	0.686755546	1	1.717438028	0.1	0.165691039	1	0.474081973	1	1.004214487	0.5	0.502776251	0.5	0.317154852			0.1	0.114495778	0.1	0.576281594			0.2	0.968731924	0.5	0.767315115			0.1	0.146667	1	0.879545	1	0.997333	0.1	0.112449799	1	0.686695279	0.2	0.036144578
1	0.864038948	1	1.218795928	1	0.995804896	0.1	0.085212158	1	1.198382295	1	0.934135741	0.1	0.068511175	1	0.956409884	0.5	0.181035807	0.1	0.161618002	1	0.658295541			1	0.960796691	1	0.971251233			1	0.97411786	1	0.775903621			0.2	0.178667	1	0.618546	1	1.342	0.5	0.459770115	1	1	0.15	0.079545455
1	1.290817668	0.5	0.278855427	0.1	0.419138228	0.2	0.186872305	0.5	0.549471998	0.1	0.117163371	0.05	0.083026686	1	0.850446369	0.5	0.668805507	0.5	0.408684889	1	0.974937334			1	0.976088664	1	0.987280319			0.2	0.966125958	0.2	0.744991322			0.5	0.490667	1	0.975	0.5	0.309333	1	1	0.5	0.275362319	0.49	0.230483271
1	1.139565521	1	0.955599647	1	1.109959797	0.1	0.150995359	1	0.939594293	0.88	0.723019352	0.2	0.116366486	0.15	0.221681823	1	0.626879384	0.2	0.180052175	1	0.917952429			0.15	0.194958969	1	0.986650354			1	0.975649604	1	0.81804902			0.1	0.117333	0.8	1.44545	1	0.96	1	0.823529412	1	0.93877551	1	1
0.1	0.19622976	1	0.763030767	0.5	0.880584993	0.1	0.117163371	1	0.750250752	1	1.001002004	0.1	0.097461866	0.9	0.924331395	1	0.530297675	0.2	0.521744363	1	0.980146473			1	0.969240586	0.19	0.243575302			1	0.974750787	1	0.781818739			0.5	0.456	1	1.21418	1	1.20533	0.2	0.155124654	1	0.75	1	0.9
0.5	0.79327771	0.5	0.256312753	0.5	0.537970142	0.2	0.19798974	0.5	0.505052679	1	1.001003009	0.2	0.131664769	0.5	0.375879402	0.1	0.148579333	0.2	0.256139459	1	0.975681975			1	0.977597407	1	0.933774649			1	0.97639459	1	0.796416871			0.2	0.152	1	0.909091	1	0.888	1	1	0.5	0.253263708	0.49	0.220264317
1	1.001258377	0.1	0.047492049	0.9	0.897421138	0.1	0.120155338	0.1	0.092424892	0.5	0.499498495	0.1	0.106923153	1	1.026497813	1	1.074416367	1	0.950334929	0.5	0.856178412			0.5	0.446693915	0.49	0.230449357			1	0.976143827	1	0.803479678			0.1	0.064	1	0.975	1	1.33333	0.15	0.166194523	0.1	0.038748137	1	0.666666667
0.15	0.190701538	1	0.628204504	0.1	0.042355601	0.1	0.142015791	1	0.706000354	1	0.90982037	1	0.960967824	0.1	0.164496615	1	0.937132691	1	0.934812926	0.9	0.95796371			0.5	0.455325079	0.2	0.43901738			1	0.976382987	1	0.788125659			0.5	0.701333	1	1.04318	1	0.506667	0.15	0.164609053	1	0.705882353	1	0.806866953
0.15	0.345491747	0.15	0.074948083	0.5	0.583426357	1	0.979355332	0.15	0.147681805	0.5	0.317133218	0.1	0.082977557	1	0.963246331	1	0.966946822	1	0.957152919	0.15	0.288303343			0.1	0.120812926	1	0.992549459			1	0.97576767	1	0.816667641			0.2	0.266667	0.99	0.975	1	0.805333	0.1	0.091428571	0.15	0.075471698	0.1	0.087591241
1	0.879517969	0.5	0.533597154	0.5	0.509577612	0.1	0.125241396	0.5	0.52082242	1	1.101253133	0.5	0.462956053	1	0.865119353	0.5	0.180937899	0.1	0.149794306	0.1	0.608830079			1	0.976234654	0.9	0.93957996			1	0.976194172	0.5	0.768830457			0.2	0.189333	0.35	0.463636	1	0.957001	0.2	0.241579559	0.5	0.347826087	1	0.629213483
1	0.925955032	1	0.958048854	0.2	0.232628189	0.05	0.041390046	1	0.942002478	1	1.092185648	0.1	0.116366486	0.1	0.131251898	0.5	0.234746826	1	0.841775181	0.15	0.265381887			0.2	0.189781009	0.5	0.599498497			1	0.976752914	0.15	0.771720282			1	0.818667	1	1.19509	1	1.06667	1	0.565656566	1	0.941176471	1	1
1	1.097038947	0.5	0.110058119	1	1.07341109	1	0.965845992	0.5	0.216864542	1	0.58436849	1	0.893362719	1	1.358294655	1	0.281795145	1	0.959817736	0.15	0.303795843			0.1	0.136749018	0.99	0.992495483			0.5	0.975703309	1	0.757678083			1	1.13333	0.5	0.729545	1	0.728	0.1	0.100156495	0.5	0.10989011	0.5	0.107623318
1	0.854513397	0.2	0.131543628	0.5	0.445864907	1	0.988143919	0.2	0.259200766	1	1.591008319	0.15	0.143624791	1	1.063828002	1	1.028756607	0.1	0.170678901	0.1	0.235932711			0.5	0.346647314	0.15	0.434332264			1	0.974108267	1	0.808931937			1	0.904	1	0.822727	0.5	0.701333	0.2	0.110004742	0.2	0.130952381	1	0.833333333
0.1	0.217904768	0.2	0.136277724	1	1.166464115	0.1	0.137384965	0.2	0.133995206	0.5	0.498995984	0.15	0.110659259	0.05	0.0836572	1	0.767455207	0.5	0.447779243	0.5	0.296329964			0.2	0.227645624	0.15	0.579205452			0.1	0.967526055	0.5	0.747967735			0.1	0.096	1	1.40227	0.15	0.258667	1	0.904761905	0.2	0.13559322	1	0.827004219
1	0.850139419	0.5	0.245013974	1	0.586608474	1	1.019145291	0.5	0.482788945	1	0.585121217	0.1	0.102079374	1	1.096126222	1	0.954401272	1	0.964146684	0.1	0.254953062			1	0.970401592	1	0.981714155			0.15	0.969927512	1	0.79086659			1	0.72	0.5	0.718182	1	1.77867	0.5	0.393736018	0.5	0.2421875	1	0.628571429
1	0.757092985	1	0.656085364	0.2	0.216142518	1	0.924631763	1	0.64509658	0.1	0.211969241	0.1	0.08046468	1	1.004614599	1	0.903591793	1	0.911801496	1	0.912914454			0.1	0.120667148	0.02	0.149187652			0.1	0.964000993	1	0.819374729			1	0.901333	1	0.83318	1	1.28817	1	0.691358025	1	0.64516129	0.15	0.134969325
1	1.274233003	0.15	0.148289542	0.95	0.82806725	1	0.753459648	0.15	0.145805839	0.5	0.26999643	0.2	0.355502607	0.15	0.113551271	1	0.969517006	0.2	0.163747045	1	0.953271179			0.15	0.198239187	1	0.969343361			1	0.975820014	1	0.812348293			0.1	0.138715	1	1.07727	1	1.048	1	1	0.15	0.147368421	1	0.357894737
0.5	0.757092985	0.5	0.332499	0.85	0.987111114	0.5	0.517198655	0.5	0.712327595	0.1	0.228683967	0.5	0.347977431	0.2	0.220729929	0.5	0.107096492	1	0.890195911	0.1	0.244390288			1	0.973921169	0.1	0.334534008			0.9	0.975372221	0.2	0.750494192			0.5	0.277333	0.9	1.39773	1	0.981667	0.2	0.270531401	0.5	0.356382979	0.15	0.106382979
1	0.605117143	1	0.765370433	1	1.135014083	0.5	0.371206643	1	0.752551232	0.9	0.882884479	0.15	0.136204713	0.5	0.860810619	1	1.007424953	0.1	0.161311603	0.2	0.312055457			0.9	0.969142976	0.99	0.979668006			0.2	0.971228484	0.5	0.751323196			0.5	0.52	0.99	1.11364	0.15	0.616	0.1	0.09181012	1	0.752293578	1	0.511627907
1	1.290817668	1	0.977250634	0.45	0.446753579	0.5	0.492435052	1	0.960882648	1	0.625062657	0.05	0.040640467	0.15	0.192817942	0.05	0.062715595	0.15	0.167888009	1	0.97569588			1	0.976168184	0.1	0.169069988			0.2	0.975437813	1	0.784832038			0.1	0.12	1	1.08182	1	0.666667	1	0.711111111	1	0.96	1	0.136363636
1	0.704166075	1	0.798540389	0.1	0.251948933	0.2	0.274159718	1	0.785165623	1	1.602808425	1	0.906832228	0.2	0.301364322	0.5	0.195529031	0.15	0.163890231	1	0.978806976			0.5	0.387632702	1	0.913739545			1	0.948872323	1	0.816641446			1	1.128	1	1.00909	1	0.666667	1	1	1	0.784810127	1	1
1	0.871323193	0.15	0.156935594	0.9	0.944763464	0.1	0.109917736	0.15	0.154307077	0.2	0.319707401	1	0.87296224	0.5	0.503598909	1	1.028756607	0.1	0.159671706	0.1	0.24917643			0.5	0.467794127	1	0.992268087			1	0.955635559	0.15	0.756623652			1	0.765333	1	0.825	1	1	1	0.676616915	0.15	0.155844156	0.5	0.45751634
0.5	0.439471517	1	0.462393128	0.1	0.48595116	0.1	0.08429495	1	0.911124729	1	1.07815755	0.5	0.442112638	0.5	0.46774641	1	0.539163695	0.2	0.212232199	0.5	0.351851651			0.15	0.112866419	0.5	0.977809988			1	0.944288206	1	0.798880931			0.2	0.141333	1	1.52273	1	0.466667	0.1	0.259259259	1	0.455284553	0.5	0.267676768
0.5	0.589735156	1	1.081868543	0.1	0.104437172	0.15	0.117474681	1	0.713778409	1	0.599799398	1	1.043616571	0.1	0.100513655	0.15	0.081839791	1	0.620244489	0.5	0.469124304			0.1	0.18005171	0.05	0.136501767			1	0.953897125	0.5	0.7738936			1	0.962667	1	1.36364	1	1.06	0.1	0.073059361	1	0.85625	1	0.853333333
1	1.668948036	0.15	0.090005039	0.2	0.25126236	0.5	0.324555061	0.15	0.147690294	0.15	0.411852365	1	1.123053429	0.5	0.495086919	0.5	0.296866835	0.1	0.147583429	0.95	0.97847853			0.4	0.282754627	0.5	0.873305482			1	0.925170689	1	0.779276155			0.15	0.2	0.5	1.36364	1	0.912	1	0.853333333	0.15	0.043859649	1	0.5
1	1.545115869	0.2	0.171592936	0.2	0.198694032	0.2	0.088742418	0.2	0.338116112	1	0.710658291	0.1	0.075389165	0.1	0.227568536	0.5	0.175557006	0.2	0.160121342	0.5	0.369779601			0.1	0.107349064	1	0.993721044			1	0.954058977	1	0.819593245			0.1	0.133333	0.5	1.32727	1	0.888	1	1	0.2	0.170212766	1	1
1	1.170360625	0.5	0.33469007	1	1.135133849	0.1	0.173520562	0.5	0.659491633	0.5	0.332330324	0.1	0.138390472	1	0.993712492	0.2	0.121019661	1	0.956500216	1	0.97935281			1	0.951522941	0.2	0.206067031			1	0.950865787	1	0.789045192			0.15	0.181333	0.99	1.32454	1	1.112	0.5	0.666666667	0.5	0.330097087	1	0.952380952
0.15	0.29362056	1	1.188070187	0.5	0.614592786	0.1	0.145873518	1	1.16817118	0.9	0.565487489	0.2	0.140281421	0.5	0.354178139	0.49	0.360229245	0.5	0.254272207	0.2	0.248046961			0.5	0.490444631	1	0.98367733			0.1	0.344294817	0.2	0.727880301			0.15	0.162667	0.2	0.568182	1	1.256	1	0.494845361	1	1	0.5	0.19047619
0.1	0.123144794	0.5	0.250491375	0.2	0.295497275	0.5	0.29889669	0.5	0.493581916	0.5	0.430059409	0.1	0.089259807	1	1.128507257	0.49	0.167712572	1	0.535073517	1	0.793457224			1	0.951761425	1	0.998011413			0.5	0.900196964	0.1	0.723835986			0.1	0.0773333	0.5	0.756818	1	0.893333	0.1	0.183333333	0.5	0.247557003	0.5	0.451612903
1	0.942996156	0.98	0.543780689	0.15	0.100027838	0.1	0.125850078	0.98	1.079910838	0.5	0.255175784	1	0.961037249	0.2	0.256096451	1	0.825329697	1	0.964441334	0.5	0.46051895			1	0.961035278	0.1	0.159300838			1	0.944668417	1	0.779808931			0.2	0.245333	1	1.17045	0.1	0.317333	0.2	0.118959108	0.98	0.431372549	1	0.5
0.5	0.757092985	1	1.061772759	1	1.257443015	0.5	0.380092659	1	1.04398911	1	2.004012036	0.2	0.165155245	0.15	0.432218368	1	0.66031414	1	0.621044996	0.5	0.574130007			0.1	0.104753182	1	0.996702516			0.15	0.341790747	0.2	0.738927116			1	0.795667	1	0.547727	1	1.13333	0.15	0.174545455	1	1	1	0.292887029
0.2	0.206704285	1	0.354973044	0.15	0.09224429	0.5	0.454549954	1	0.70073753	0.5	0.476702836	1	1.175638667	1	1.05037041	1	0.96046549	1	0.969336676	1	0.947065849			0.2	0.189846244	0.1	0.157118544			0.15	0.446084705	1	0.822262968			0.1	0.114667	0.99	1.13636	1	0.696667	0.1	0.120527307	1	0.46728972	0.1	0.092307692
1	1.170360625	1	0.707590842	0.5	0.491679867	0.5	0.514448495	1	0.695739392	0.5	0.489263709	1	0.873991622	1	1.244832609	1	1.421430536	1	0.674216844	0.1	0.244196321			0.1	0.150828356	0.15	0.158290778			1	0.929749909	1	0.82909067			0.1	0.144	0.05	0.164182	1	0.677333	1	0.740740741	1	0.695652174	1	0.917647059
1	1.168235359	0.5	0.21039418	0.2	0.195579789	1	0.511339041	0.5	0.393918598	1	1.456916203	1	0.772349939	0.2	0.142478781	1	1.004214487	0.1	0.216193413	1	0.972614934			0.1	0.116467662	0.2	0.157953207			1	0.920808418	1	0.822406208			0.2	0.172334	0.5	0.681818	1	0.757333	0.9	0.779487179	0.5	0.394736842	1	0.950819672
1	1.126763952	1	0.412632416	0.1	0.057331348	0.05	0.082162572	1	0.813073498	0.1	0.128902471	0.15	0.094404919	0.19	0.240965882	1	0.894290535	0.1	0.169824393	0.5	0.391157093			0.2	0.201125413	0.49	0.92905618			1	0.944386777	1	0.821204634			0.05	0.064	1	1.36364	1	1.21887	0.2	0.266666667	1	0.406504065	1	1
0.2	0.218588408	0.2	0.12740909	0.15	0.093668866	0.2	0.248746239	0.2	0.213937156	1	0.913828048	0.2	0.214012381	0.1	0.138446445	1	1.194068627	1	0.911696858	0.1	0.259616593			0.1	0.119560193	1	0.992914633			1	0.901263124	1	0.764158072			1	0.901333	0.2	0.293182	1	1.25867	0.2	0.339869281	0.2	0.108433735	0.5	0.279569892
1	0.88013363	1	0.969478485	0.5	0.2476229	0.5	0.490380232	1	0.953240674	1	0.475617328	0.1	0.105796939	1	1.023607577	0.5	0.43547752	1	0.960556355	1	0.967279298			0.1	0.139589317	1	0.997833475			0.1	0.346467527	1	0.829486772			0.5	0.546334	0.15	0.235	1	0.933333	0.1	0.105820106	1	0.952380952	0.5	0.178217822
1	0.906430385	1	0.331050639	0.1	0.083910343	0.1	0.191166091	1	0.657515425	1	0.800401204	0.15	0.170931773	1	0.794900462	1	0.761286306	0.5	0.734558034	0.05	0.252658124			1	0.969796615	0.05	0.150037756			1	0.923716394	1	0.776000329			1	0.714667	1	1.09318	1	0.781333	1	0.936936937	1	0.329113924	1	0.369747899
1	1.051996406	0.1	0.031543172	1	0.942882312	0.05	0.051428438	0.1	0.062154393	0.9	0.486236058	0.1	0.102870517	1	0.849748775	0.5	0.162269496	1	0.647089005	1	0.961281776			0.1	0.123731969	1	0.950652765			1	0.891852971	1	0.813839593			1	0.957333	0.5	0.681818	1	0.64	0.2	0.248062016	0.1	0.032921811	1	0.973684211
0.15	0.194289197	1	0.245255473	1	0.831141881	0.1	0.062704242	1	0.483264809	0.1	0.149391571	0.5	0.441859649	0.5	0.506712649	1	1.052130056	0.1	0.172553139	0.1	0.25103184			0.05	0.051183837	1	0.403984153			1	0.951902924	0.2	0.765385357			0.2	0.162667	0.5	0.413636	1	1.05867	1	0.811594203	1	0.242424242	1	0.851851852
1	1.089934623	1	0.53485171	1	0.919515095	0.5	0.425311437	1	1.053901084	1	1.15440439	0.15	0.119080043	0.99	0.596522225	0.5	0.234746826	0.2	0.156836494	1	0.933924562			1	0.972533927	0.05	0.15115551			0.5	0.892545987	0.2	0.735884751			0.1	0.106333	0.15	0.206818	1	1.17333	0.1	0.114519427	1	0.526315789	1	0.987012987
1	1.031468595	0.5	0.147690402	0.15	0.135397396	0.1	0.131173604	0.5	0.287422208	1	1.232466631	0.1	0.359195055	0.5	0.440094846	1	0.952168266	0.15	0.180880804	0.2	0.549340902			1	0.971210382	0.15	0.156028639			1	0.797392897	0.5	0.776262762			0.1	0.112	0.9	1.62273	1	0.949333	1	0.853333333	0.5	0.11627907	1	0.810810811
0.5	0.417005499	1	0.639162136	0.2	0.124837554	0.15	0.356490478	1	0.628456799	0.35	0.399197593	0.1	0.091311837	1	0.730079729	1	1.095689663	0.1	0.159249737	0.15	0.255080498			0.1	0.131563933	0.2	0.417355198			1	0.949123888	0.5	0.774815817			1	0.962667	0.15	0.325	0.5	0.442667	1	1	1	0.628571429	1	1
0.5	0.444444921	1	0.401048731	1	0.99778687	0.5	0.43879497	1	1.187693169	0.5	0.714429001	1	1.004208442	0.15	0.089349139	0.5	0.255394438	1	0.921137966	1	0.975761391			1	0.977506352	0.49	0.907140734			1	0.876897473	1	0.828119101			1	0.936	1	0.959091	0.5	0.197333	0.1	0.19047619	1	0.474226804	0.2	0.101694915
0.1	0.147371279	0.2	0.193291291	0.02	0.037326226	0.15	0.145224665	0.2	0.378467454	1	0.800401204	0.1	0.087231096	0.5	0.677460546	1	0.702346405	0.9	0.702516704	1	0.840560349			1	0.963738834	0.5	0.903218167			1	0.927468019	0.2	0.7558278			0.2	0.28	0.1	0.302273	1	1.45867	1	1	0.2	0.127272727	0.5	0.1484375
1	1.108439738	1	0.986505101	1	1.109959797	0.1	0.088461463	1	0.969982111	0.1	0.12337011	0.2	0.240999394	0.5	0.554281085	1	1.38154959	0.2	0.283632346	0.2	0.242484239			1	0.766881688	0.2	0.185147307			0.5	0.529015685	0.5	0.77030392			0.15	0.0933333	0.8	1.27861	1	1.38667	1	0.96	1	0.969072165	1	1
0.2	0.199106772	0.5	0.214352223	0.2	0.125899184	1	0.918995982	0.5	0.141421977	1	1.095626502	0.1	0.115789028	1	0.998782456	0.1	0.175557006	0.2	0.390834151	0.5	0.916075915			0.5	0.472219398	0.2	0.182964576			0.5	0.540246141	0.1	0.740902194			1	0.954667	1	1.325	1	0.986667	0.5	0.392156863	0.5	0.171253823	0.5	0.227106227
0.1	0.095918334	0.2	0.072905537	0.2	0.194741727	0.2	0.217665965	0.2	0.143657061	0.9	2.004012036	1	1.048507475	0.5	0.64593111	1	1.007424953	1	0.920060825	0.9	0.969748986			0.5	0.409024736	0.15	0.160401262			1	0.951220244	1	0.787443782			0.1	0.162667	0.75	0.604545	1	0.973333	0.5	0.39628483	0.2	0.073469388	1	1
0.5	0.384987795	1	0.390303891	0.2	0.194334728	1	0.876419468	1	0.76907615	1	1.16817118	0.5	0.599406937	0.2	0.131757888	1	1.227820474	0.2	0.275742322	0.1	0.240214902			0.5	0.465671941	1	0.99199169			1	0.950891514	1	0.78199921			0.1	0.141666	0.2	0.227273	1	1.10933	0.1	0.147403685	1	0.384615385	1	1
0.2	0.225626164	1	0.842176038	0.2	0.151355815	1	0.902605252	1	0.828070418	0.5	0.578047395	0.2	0.403045417	0.15	0.141790723	1	0.829000841	1	0.716130323	1	0.963617735			0.2	0.386608974	0.1	0.182666586			1	0.940438626	1	0.826546082			1	0.922667	0.15	0.197727	1	1.144	1	0.997101449	1	0.827586207	1	0.700696056
1	0.98619908	0.5	0.24128513	1	1.287431731	1	1.047556984	0.5	0.475441427	0.5	0.530093827	1	0.780024515	0.5	0.409536254	1	1.004214487	0.1	0.140790101	0.5	0.851760678			0.1	0.116905306	1	0.334706512			0.15	0.407188205	1	0.791145013			1	0.968	1	1.26364	1	0.936	0.2	0.20754717	0.5	0.23853211	0.15	0.079027356
0.1	0.095754709	1	0.560616596	0.1	0.081239432	0.15	0.193469297	1	0.737053265	0.5	0.586923831	0.1	0.116670021	1	0.721267499	1	0.62829978	1	0.894482146	1	0.88712876			0.1	0.104146659	1	0.813393002			0.1	0.299525873	1	0.802401051			0.5	0.472	0.2	0.454545	1	0.757333	0.5	0.341880342	1	0.736842105	0.1	0.04664723
0.15	0.222858122	0.1	0.072422996	0.1	0.098585379	1	1.085335101	0.1	0.12160804	1	1.097181957	0.5	0.221592199	1	0.956679939	1	1.020870943	1	0.964789237	1	0.953806697			0.15	0.117992849	0.1	0.198663754			1	0.940193643	0.5	0.77587991			1	0.777334	0.99	1.26591	1	0.736	0.2	0.242424242	0.1	0.0625	0.5	0.236686391
1	0.841001553	1	1.060558361	1	1.014100254	1	1.0271158	1	1.042795052	1	1.001002004	0.1	0.098609647	0.2	0.157980575	1	0.464450366	0.1	0.183498529	1	0.979616672			0.5	0.338306395	0.1	0.155174715			0.5	0.899584581	1	0.82287045			0.1	0.192	1	1.23864	1	0.368	1	1	1	1	0.5	0.22459893
0.9	1.102063553	1	1.063418268	1	1.107145449	0.5	0.415245737	1	0.957393921	0.2	0.244347076	1	0.94331323	0.1	0.088981353	1	1.004214487	1	0.956604006	0.5	0.488726553			0.2	0.107353485	0.45	0.649539526			0.2	0.338481188	1	0.820802966			0.2	0.152	1	0.975	0.5	0.402667	0.15	0.168168168	1	0.956521739	0.2	0.112676056
1	1.012522078	0.2	0.220929937	1	0.427287901	0.5	0.442569365	0.2	0.148050451	0.5	0.499498495	0.5	0.278793386	1	0.953430131	1	0.996869765	1	0.965535438	0.5	0.585118692			0.1	0.168732703	0.2	0.23277414			1	0.949431954	1	0.818265567			0.15	0.186667	0.2	0.268182	1	0.900791	1	0.888888889	0.2	0.149606299	0.2	0.136752137
0.5	0.37604859	0.5	0.21271657	1	1.456060589	0.1	0.146749373	0.5	0.419148373	0.15	0.306612144	0.2	0.187135091	1	1.124903462	1	1.097383648	0.5	0.438951779	1	0.977816761			0.1	0.140923733	1	0.443423719			1	0.950489733	1	0.820301044			0.05	0.0746667	0.5	0.975	0.5	1.33333	0.9	1	0.5	0.210526316	0.49	0.271604938
0.5	0.497545492	1	0.415271241	1	1.09911979	1	1.103762126	1	0.818273184	0.5	0.438339408	0.5	0.872833952	1	1.078929407	0.5	0.263265558	0.5	0.405178679	0.1	0.250307878			0.5	0.289709622	1	0.991710274			1	0.950815083	0.5	0.758010201			0.15	0.365333	0.15	0.413636	0.2	0.277333	1	1	1	0.409090909	0.49	0.189781022
0.15	0.071581968	1	0.805534709	0.95	1.039448117	0.2	0.198266542	1	0.792042795	1	0.917418923	0.1	0.158399583	0.1	0.242017739	0.5	0.254476766	0.1	0.182294518	1	0.979542819			0.1	0.120611336	0.5	0.745682277			1	0.922741454	0.5	0.756553043			0.5	0.445333	0.3	0.661364	1	1.18667	0.5	0.337700146	1	0.791666667	1	0.958677686
0.1	0.211417477	0.15	0.133972425	1	0.779065322	0.1	0.082768533	0.15	0.2639866	1	0.75	1	0.892406122	0.5	0.634709182	0.1	0.13921238	1	0.957515241	0.5	0.969557659			0.5	0.406358523	0.15	0.157267172			1	0.826488711	1	0.816202373			0.1	0.133333	1	0.493182	1	0.502334	0.5	0.505263158	0.15	0.133333333	1	0.766666667
0.4	0.300017095	1	0.493434335	0.85	0.746883179	0.5	0.383363148	1	0.485169795	1	2.004012036	0.15	0.143525741	0.9	0.891752719	0.99	0.452412616	0.2	0.217425057	0.5	0.894301601			0.5	0.455110297	1	0.884075155			1	0.927211502	0.15	0.734377774			1	0.786667	1	0.681818	1	1.06476	0.1	0.347826087	1	0.485714286	0.1	0.080645161
0.1	0.103008743	0.5	0.328801305	0.9	1.331076847	0.2	0.224674022	0.5	0.647888089	1	0.495606786	1	0.922220074	0.15	0.170842032	1	0.521225555	0.5	0.293691245	0.1	0.23391756			0.5	0.474867163	0.5	0.909326565			1	0.930464885	1	0.837290928			0.9	0.749333	1	0.975	1	0.962667	0.4	0.784313725	0.5	0.324324324	1	0.923076923
1	0.939779153	1	0.340228025	0.15	0.181381907	1	0.982037323	1	0.509184219	1	0.700100301	0.1	0.131392579	0.1	0.420770443	1	0.525389253	0.2	0.236141173	1	0.780739712			1	0.861185381	1	0.987543997			1	0.863821298	0.2	0.760350774			0.5	0.388667	0.85	1.17473	1	0.520667	0.1	0.129395218	1	0.255319149	1	1
0.5	0.514409843	1	1.234438124	0.1	0.151559684	0.1	0.095350624	1	1.2137625	1	1.07815755	1	0.890252205	0.15	0.137151885	0.5	0.251126399	1	0.974879038	1	0.960933028			0.05	0.105413438	1	0.94079095			1	0.813803647	0.5	0.782049231			0.2	0.168	0.2	0.311364	1	1.43733	1	0.634920635	1	1	1	0.857142857
1	0.742178261	1	0.369787079	0.2	0.144603141	0.15	0.221917661	1	0.807730963	0.99	0.898655149	0.15	0.106558598	0.15	0.300633027	1	0.426169223	0.1	0.137820787	0.1	0.306047479			0.2	0.230416362	1	0.740189931			0.5	0.43446645	1	0.824525653			0.2	0.338667	0.1	0.431818	1	1.1	0.5	0.518518519	1	0.403846154	1	0.888888889
1	0.957680727	0.2	0.154265391	1	1.087616765	1	0.837452529	0.2	0.144269953	1	1.139349082	1	0.917960938	0.1	0.079618308	1	0.788594428	0.15	0.248236608	0.1	0.239100935			0.5	0.4679833	0.15	0.234684992			0.5	0.434149867	0.5	0.770861976			0.1	0.101333	0.1	0.379545	1	0.8	1	0.520325203	0.2	0.289962825	1	0.275862069
0.1	0.084146704	0.1	0.137674353	1	0.991346011	0.9	0.968062039	0.1	0.128753911	1	0.923848468	0.1	0.074585688	0.5	0.202230077	1	0.668805507	1	0.961152342	1	0.953097116			0.1	0.18552338	1	0.983753354			1	0.895740984	0.1	0.762822245			0.1	0.0933333	0.1	0.275	0.5	0.322667	1	0.784313725	0.1	0.258992806	1	0.981132075
0.2	0.19789382	1	0.424734086	0.5	0.451917708	1	1.008249238	1	0.83691929	0.5	0.458391568	0.1	0.096001219	0.15	0.151961661	0.2	0.189114451	0.9	0.969053802	1	0.648544896			0.05	0.105360993	1	0.969440214			0.2	0.409836506	1	0.804195421			1	1.41579	1	1.13636	1	1.904	0.1	0.073517126	1	0.418367347	0.5	0.352941176
0.1	0.090043029	0.2	0.07478702	0.5	0.669872537	0.5	0.374461666	0.2	0.147364437	0.9	1.274550926	0.1	0.071913991	0.1	0.186729467	0.5	0.170483593	1	0.974714459	0.2	0.25201384			0.1	0.097303621	1	0.964903853			1	0.925079387	1	0.7856386			1	1.37895	1	1.19091	1	0.664	0.2	0.195121951	0.2	0.075313808	0.2	0.171428571
0.2	0.18946498	1	1.057704739	1	1.109959797	0.5	0.495445852	1	1.039989226	1	1.545493624	0.1	0.106280389	0.2	0.164028452	0.5	0.163188984	0.5	0.382380636	0.49	0.359873044			0.5	0.443777232	0.1	0.153552343			1	0.917487539	0.2	0.777034685			1	1.02632	0.5	0.568182	0.5	0.28	0.2	0.230065359	1	1	1	1
0.1	0.142735751	1	1.030283094	1	1.188238286	0.15	0.071279892	1	1.157871719	0.5	0.332330324	1	1.041403378	1	0.945401195	1	1.043674367	0.5	0.449453962	0.5	0.28817149			0.1	0.123833187	0.1	0.15224528			0.9	0.932760651	0.15	0.751957634			1	1.24737	0.1	0.161364	1	0.888	0.1	0.16091954	1	1	0.1	0.166666667
0.1	0.199487956	1	1.114694961	1	0.632182664	0.1	0.210525296	1	1.096024917	0.35	0.368336359	0.2	0.171650046	1	0.96084817	1	1.012264302	0.1	0.281241002	1	0.968056034			0.15	0.23591083	0.1	0.157034032			1	0.920157163	1	0.814784237			1	0.907895	0.1	0.325	1	1.33333	0.1	0.32	1	1	0.5	0.206451613
1	0.967267721	1	1.049603737	0.2	0.201142534	0.4	0.358770004	1	1.032023907	0.7	1.144290013	0.5	0.4497602	0.1	0.110668967	1	1.074416367	0.4	0.357054792	0.5	0.591614259			0.5	0.449507522	0.1	0.156390068			0.5	0.391600361	1	0.788964993			1	1.13421	0.1	0.452273	1	0.634667	1	1	1	1	1	1
0.1	0.087516332	1	0.426147671	0.2	0.098305485	0.1	0.102574047	1	0.839704696	0.5	0.695739392	1	0.668801481	0.2	0.231407696	1	1.063404307	0.1	0.131619306	0.05	0.275517122			0.15	0.146782307	0.1	0.156664278			0.5	0.847126013	1	0.828563121			1	1.12895	1	1.00455	1	1.38133	0.05	0.079671939	1	0.419753086	0.5	0.217391304
0.05	0.047883612	1	1.112599773	0.05	0.038109317	1	0.935813288	1	1.093964821	1	1.409636316	0.1	0.092136881	1	1.081141862	0.5	0.18935586	1	0.94208271	1	0.962757622			0.1	0.105637052	0.99	0.93294825			0.1	0.49869069	1	0.81661698			0.1	0.25	1	1.70455	1	0.696667	1	0.987654321	1	1	1	0.94
1	0.984580116	0.05	0.057965376	0.2	0.349738669	0.5	0.512239034	0.05	0.11421815	0.15	0.331659973	0.2	0.174016744	1	1.121171508	1	0.905009014	0.5	0.500915327	0.99	0.974429016			1	0.963177261	0.2	0.164510779			0.1	0.294462071	1	0.796723187			0.5	0.939474	0.2	0.325	1	0.941333	1	0.989247312	0.05	0.058823529	1	0.888888889
1	1.05381744	1	0.461639178	0.1	0.14461147	1	0.73904627	1	0.909639105	1	0.94821306	0.1	0.122553322	0.1	0.115918041	1	0.802969099	1	0.564080218	1	0.97954348			1	0.971221893	1	0.916747238			1	0.845431684	1	0.775604282			1	0.968421	0.99	1.06818	0.2	0.133333	1	1	1	0.454545455	0.15	0.181818182
0.1	0.129668867	1	1.12006388	1	1.122109322	1	0.953639316	1	1.101303912	1	0.545089815	1	1.139661254	0.5	0.429398682	1	0.775211114	1	0.948715166	0.9	0.924454412			0.5	0.302806397	0.1	0.153596859			0.2	0.389314692	1	0.818111878			0.15	0.234211	1	1.21364	0.5	0.530667	1	0.574358974	1	1	0.5	0.269360269
1	0.980975689	0.2	0.104320386	0.85	0.487155509	0.1	0.083791605	0.2	0.205558599	0.5	0.636715002	0.05	0.075788142	0.5	0.437294286	1	0.668260002	0.1	0.120406458	0.5	0.958390203			0.5	0.670850346	1	0.971939813			0.2	0.460438135	0.2	0.74292096			0.15	0.328947	0.3	1.09091	0.49	0.290667	1	0.726287263	0.2	0.104265403	1	0.833333333
1	0.776678962	0.5	0.253064986	1	1.159382011	0.2	0.197058709	0.5	0.532223079	0.2	0.51567606	1	0.978313052	0.95	1.008225176	0.15	0.079207658	0.2	0.234316918	1	0.937167823			1	0.973104913	0.15	0.162491001			1	0.883790256	1	0.820587309			1	0.876316	0.1	0.193182	1	0.709333	0.5	0.555555556	0.5	0.133858268	1	1
1	0.734026321	0.5	0.29411631	1	1.063859004	0.1	0.101534039	0.5	0.579542876	1	1.541084793	1	1.040589282	0.1	0.527790878	0.5	0.140462157	0.2	0.232120663	1	0.961208421			1	0.967892154	0.2	0.158359673			1	0.937737161	1	0.784447166			1	0.876316	0.2	0.247727	0.5	0.517333	0.5	0.266666667	0.5	0.290322581	0.15	0.10989011
0.5	0.594208588	1	1.746693424	1	0.967618381	0.2	0.188665438	1	1.717438028	1	1.453340413	1	1.167915766	0.5	0.382394792	0.5	0.285480958	0.1	0.185846786	1	0.97475943			1	0.975099901	0.15	0.162480006			1	0.921797795	1	0.771773669			1	1.11316	0.5	0.593182	0.15	0.442667	0.5	0.444444444	1	1	0.1	0.116129032
0.5	0.427078096	0.1	0.191029829	1	1.135014083	0.1	0.142133407	0.1	0.256541969	1	0.700100301	0.5	0.370631471	0.15	0.129695062	0.2	0.117776468	0.1	0.264479742	0.2	0.348789008			1	0.945411995	1	0.405420847			0.1	0.447495123	0.15	0.748895002			1	0.789474	0.15	0.184091	1	1.47733	0.2	0.549828179	0.1	0.12962963	0.2	0.132075472
0.5	0.470268676	0.5	0.284982628	0.1	0.142728759	0.1	0.198646118	0.5	0.561545369	1	0.942626822	0.1	0.126773403	0.2	0.107658261	1	0.957951179	1	0.939370252	0.99	0.977255353			1	0.973289062	0.1	0.15679839			1	0.933266618	1	0.821563172			0.1	0.207895	1	0.754545	1	1.008	0.5	0.3	0.5	0.281368821	1	1
0.2	0.479622596	1	0.36170347	0.5	0.641772576	1	0.963185854	1	0.790073826	1	0.857716005	0.5	0.457936577	1	1.09369671	0.2	0.069134906	0.1	0.162102757	1	0.967779139			1	0.966917387	0.1	0.159928764			1	0.632610254	1	0.817093261			1	0.905263	0.2	0.129545	1	1.13667	0.1	0.24940048	1	0.395061728	1	1
0.1	0.070903721	1	0.337247903	0.1	0.104990236	0.1	0.087147013	1	0.492230314	0.5	0.571141997	0.5	0.601670594	0.2	0.189937954	1	1.278640016	0.05	0.101437138	1	0.980169575			0.1	0.2303001	0.2	0.491260359			0.5	0.440498963	1	0.781754833			1	0.939474	0.5	0.875	1	1.05067	0.5	0.455284553	1	0.492753623	0.2	0.126984127
0.5	0.242737648	1	1.426092262	1	1.226389611	0.05	0.047681543	1	1.40220662	1	0.94821306	0.1	0.102521554	1	1.051337032	1	0.749626948	1	0.970908148	1	0.862825151			0.5	0.337238964	0.15	0.151713078			0.5	0.440677825	1	0.798712984			1	1.05526	1	1.13864	1	0.946667	0.5	0.405333333	1	1	1	0.832258065
0.1	0.235316257	1	0.726598816	0.15	0.239113632	1	0.980425191	1	0.714429001	1	1.001002004	1	1.162989754	0.1	0.177741718	1	0.802969099	1	0.967082537	1	0.976224481			1	0.957608546	1	0.95538565			0.5	0.458789401	0.5	0.775055393			0.5	0.876316	0.2	0.168182	1	0.951667	0.5	0.701754386	1	0.714285714	1	1
0.1	0.149832787	1	0.782647971	0.2	0.284576895	1	1.049370333	1	0.769539387	0.1	0.147696822	1	0.952263051	0.5	0.378268378	1	0.777001952	0.1	0.225600168	0.15	0.243435096			0.15	0.226519041	0.1	0.156562529			0.2	0.471978872	1	0.777413914			1	0.618421	1	1.13636	0.5	0.794667	1	0.524590164	1	0.769230769	1	0.543554007
0.5	0.272021154	0.5	0.262386472	1	1.057720594	0.1	0.129121665	0.5	0.492557044	0.1	0.358048504	1	1.169692872	0.5	0.561445103	1	0.982575198	1	0.970431682	0.5	0.401904635			0.15	0.248071314	1	0.995600219			0.5	0.467266826	0.1	0.722346825			1	1.05263	1	0.995455	0.2	0.466667	0.2	0.366666667	0.5	0.124031008	1	1
0.1	0.11776356	1	1.103062303	0.5	0.650006024	1	0.976835974	1	1.084587095	0.5	0.706000354	1	0.849335361	0.5	0.367768405	1	0.512637675	1	0.794828037	1	0.982263286			1	0.925899433	1	0.971607163			0.1	0.464897137	1	0.819462665			1	0.747368	0.2	0.181818	1	0.981333	0.5	0.401606426	1	1	1	0.468253968
0.5	0.359474751	1	1.03305581	0.5	0.617205747	1	0.773401379	1	1.015753142	0.1	0.13794873	1	1.097720084	0.2	0.132879821	1	0.924355206	1	0.77116227	0.2	0.267207408			1	0.941916161	0.8	0.965577422			0.5	0.767933392	1	0.809899369			1	0.85	0.5	0.468182	0.1	0.242667	0.05	0.094977169	1	1	0.2	0.079470199
0.5	0.449092007	1	1.055884742	0.5	0.622835645	1	0.730928732	1	1.038839421	1	0.968647879	0.1	0.203322033	1	0.69303931	0.1	0.102802852	0.5	0.56334814	1	0.979391471			1	0.971201065	1	0.998140294			0.5	0.412079057	0.1	0.75643804			0.5	0.460526	0.2	0.306818	1	0.8	0.5	0.464197531	1	1	1	0.965517241
0.5	0.551573258	1	1.048470509	0.5	0.55501501	0.5	0.591701029	1	0.922701189	0.5	1.001003009	1	0.878358576	0.1	0.111944615	1	0.71428469	0.5	0.332892775	1	0.359647209			1	0.965083599	1	0.964710033			0.5	0.727808262	0.5	0.768599268			0.5	0.452632	0.5	0.684091	1	0.592	0.1	0.119180633	1	0.921933086	1	1
1	0.692520642	0.5	0.298137276	1	0.572907482	0.5	0.425275827	0.5	0.587466008	0.8	2.004012036	0.1	0.154788469	1	1.004614599	0.5	0.572974369	0.5	0.419410806	0.5	0.309625694			0.1	0.233300892	0.2	0.547739278			1	0.830662952	1	0.821564053			1	1.57895	1	1.11136	0.5	0.508666	0.2	0.272108844	0.5	0.294264339	0.15	0.09495549
0.2	0.260434865	0.5	0.224647501	1	1.16817669	0.5	0.468284144	0.5	0.442657733	1	0.532088285	0.5	0.31739665	0.5	0.53561753	0.15	0.086253067	0.2	0.380335868	0.2	0.250491423			0.1	0.239701527	1	0.955345105			0.5	0.49706081	1	0.821577057			1	1.41579	0.2	0.245636	1	0.408	0.5	0.273809524	0.5	0.222222222	1	1
0.5	0.48975203	1	0.821882379	1	1.109959797	0.2	0.309028911	1	0.808116658	1	0.248746239	1	0.910333304	0.1	0.135254179	1	0.185192558	0.1	0.095490429	1	0.96625219			0.1	0.225766093	0.1	0.158522785			0.05	0.234428482	1	0.792774549			1	1.21579	0.1	0.111364	1	0.821333	0.1	0.125412541	1	0.807692308	0.5	0.227777778
0.1	0.13377752	0.15	0.09557652	0.05	0.056643405	0.1	0.070604508	0.15	0.188329206	0.15	0.220884877	0.15	0.123754988	0.1	0.165065066	0.5	0.156788791	0.5	0.32209086	0.5	0.667885995			1	0.965319178	1	0.975479063			0.5	0.454125969	1	0.810555948			0.15	0.363158	1	1.36364	1	1.33333	1	0.952380952	0.15	0.09569378	0.5	0.258064516
0.05	0.087426283	1	1.276884394	0.2	0.360188652	0.5	0.241713296	1	1.255497837	0.1	0.198595787	0.15	0.197222994	1	0.977699415	1	1.406705263	0.1	0.504550686	1	0.903347794			1	0.954069677	0.02	0.154375459			0.1	0.339748201	1	0.777310221			0.1	0.165789	1	1.35227	1	0.744	0.2	0.219679634	1	1	0.1	0.096153846
0.5	0.413008437	0.2	0.151672697	1	0.538056364	0.1	0.234323223	0.2	0.298864184	1	1.001002004	1	0.883389266	1	1.030874456	1	0.814771528	0.1	0.231444629	0.2	0.292455686			1	0.968505687	0.99	0.93591509			0.5	0.363208106	0.5	0.787096476			1	0.889474	1	0.990909	0.15	0.260334	1	0.876456876	0.2	0.150684932	0.99	0.521212121
0.1	0.145947811	0.5	0.239073082	1	0.984746242	0.1	0.149200493	0.5	0.471082686	0.2	0.22857077	1	0.932258832	0.15	0.229600233	1	1.069553899	0.5	0.223079129	0.5	0.523432053			0.5	0.762828094	0.1	0.156471222			0.1	0.32330732	1	0.7749768			0.5	0.763158	1	1.36364	0.5	0.346667	1	0.902564103	0.5	0.236363636	1	0.626506024
0.15	0.219723751	1	1.035950815	1	0.981585274	0.5	0.270873226	1	1.018599659	1	1.031397222	0.5	0.356338286	0.1	0.285594703	1	1.007424953	0.1	0.12190473	1	0.950279798			1	0.828509527	0.35	0.319607873			1	0.925907134	1	0.78880884			0.2	0.2	1	1.06018	1	1.10733	1	1	1	1	1	0.563636364
0.5	0.388529094	0.5	0.197002661	1	0.815321154	0.1	0.117266598	0.5	0.388184827	0.15	0.453907176	1	1.110035116	0.15	0.165758053	1	0.668805507	0.5	0.363900962	1	0.957164042			1	0.959801985	1	0.998131868			1	0.754044571	0.5	0.76367104			1	1.11579	0.5	0.690909	0.19	0.4	0.15	0.195555556	0.5	0.195121951	0.1	0.061135371
0.1	0.101651628	1	0.862446767	0.15	0.202962685	0.5	0.357957768	1	0.848001632	1	1.2137625	1	1.095592942	0.2	0.118181115	0.15	0.156865484	0.5	0.418170917	1	0.970610934			1	0.759936021	0.5	0.943430983			0.2	0.514312802	1	0.796221101			1	1.08158	0.1	0.431818	0.5	0.506667	1	1	1	0.847457627	0.5	0.275167785
1	0.95777167	1	0.472494343	1	1.109959797	0.5	0.44719684	1	0.923772011	1	0.576653036	0.1	0.170468544	1	1.455861568	1	1.035659079	0.5	0.639992888	0.5	0.394802028			1	0.931885752	1	0.977159279			1	0.733161316	0.2	0.757008764			1	0.976316	0.5	0.697727	1	0.8	1	1	1	0.615384615	0.2	0.266666667
1	1.149856073	0.2	0.211214608	0.2	0.306518769	0.5	0.54924562	0.2	0.413561598	0.5	0.696385453	0.1	0.16370459	0.05	0.062551796	0.15	0.091090395	1	0.564196562	0.2	0.580968326			0.5	0.31788056	1	0.976307183			0.1	0.447242576	1	0.780726858			1	1.19798	1	0.868182	1	1.39467	0.5	0.416666667	0.2	0.138888889	1	0.484210526
0.2	0.244937613	0.15	0.148655605	1	1.034983127	1	0.689598206	0.15	0.14616577	1	1.2137625	0.1	0.124413456	0.1	0.09894647	0.5	0.360229245	0.2	0.323013926	0.05	0.514598535			0.2	0.20845206	1	0.953104129			1	0.732079813	0.2	0.748425496			0.5	0.389899	1	1.375	1	0.981333	0.5	0.443908323	0.15	0.147727273	1	0.857142857
1	0.564834227	1	0.880203796	0.1	0.501293776	0.2	0.259335831	1	0.865461249	1	0.800401204	1	1.071201715	1	0.974110724	1	0.553147238	0.5	0.453055806	1	0.958451352			0.5	0.490391759	0.5	0.965450811			1	0.781273711	1	0.82174556			0.1	0.131313	0.1	0.275	0.2	0.151667	0.1	0.148975791	1	0.864864865	1	0.537313433
1	1.035096991	1	0.443518375	0.15	0.12116295	0.5	0.487685278	1	0.873932883	1	0.762191336	1	1.205353464	0.2	0.377846312	1	0.455363428	0.1	0.202890681	0.5	0.294572728			1	0.969609978	0.2	0.156720181			0.1	0.496022121	0.5	0.763516616			0.5	0.480808	0.15	0.756818	1	1.464	1	1	1	0.436781609	0.2	0.140625
1	1.038012219	1	0.305506844	1	0.925826534	0.1	0.159975422	1	0.598187311	1	0.934135741	1	0.471464485	0.15	0.131567692	1	0.449185043	0.05	0.127084136	1	0.981253703			1	0.967865204	1	0.440475599			1	0.784430573	0.5	0.757656964			0.5	0.585859	1	1.3	0.2	0.192	0.2	0.200338409	1	0.2	0.5	0.288288288
1	1.189148586	1	1.151110237	0.5	0.596340554	0.05	0.056330225	1	1.131830273	0.2	0.420313572	1	0.860391824	0.15	0.139986749	1	1.007424953	0.5	0.379125718	0.1	0.236257063			1	0.968633405	1	0.993566437			1	0.76973052	0.5	0.793169221			0.1	0.167677	1	1.08182	1	0.76	0.1	0.134831461	1	1	0.5	0.16091954
1	0.917162755	1	1.018054419	0.2	0.159815964	0.5	0.411265543	1	1.001003009	1	0.673653522	0.2	0.199215347	1	1.059772289	1	1.046140609	0.1	0.143250586	1	0.970166721			0.15	0.245145976	0.05	0.149697648			0.5	0.575192269	1	0.78609599			1	1.12323	0.5	0.540909	1	0.419949	0.5	0.384879725	1	1	1	1
0.5	0.279097875	1	0.990946008	1	1.163643863	0.1	0.145331911	1	0.640682461	0.5	0.571141997	0.1	0.065513772	0.1	0.135880971	1	0.592576193	0.15	0.226850756	0.1	0.252997641			0.1	0.194199924	0.9	0.974856812			0.5	0.577424278	0.5	0.771487587			1	0.945455	1	1.33636	1	0.469333	0.2	0.226666667	1	0.768768769	1	0.970873786
0.5	0.400358088	1	0.359964392	1	1.108883529	0.15	0.218796517	1	0.704816065	0.5	0.737053265	0.5	0.457936577	1	0.730079729	0.15	0.101190309	0.2	0.292973448	1	0.953290151			1	0.96688443	0.99	0.992658212			0.1	0.463250849	0.5	0.756371431			1	1.10505	0.19	0.454545	1	0.795666	1	0.981757877	1	0.235294118	1	1
1	1.135781144	1	1.145566245	1	1.299830912	0.5	0.386889502	1	1.126379137	0.2	0.679283132	1	0.921050216	0.2	0.159047201	1	0.969517006	0.5	0.311275382	1	0.976229573			0.2	0.254129208	0.1	0.156540919			1	0.775141958	0.5	0.76202652			1	0.925253	1	1.13636	1	0.864	0.1	0.097731239	1	1	1	0.977011494
0.2	0.20515257	1	1.073695943	0.1	0.141671108	0.1	0.101222659	1	1.055712592	0.9	0.777030119	0.2	0.16567741	0.1	0.121607709	1	1.318660406	0.1	0.121379075	0.2	0.292412484			0.5	0.769254229	1	0.981490948			0.2	0.492244298	1	0.805314464			1	1.04848	0.99	0.897727	1	0.861333	0.15	0.223918575	1	1	0.5	0.236521739
0.2	0.2609158	1	0.362279314	1	0.692271057	1	0.953729876	1	0.713854989	0.5	0.38116597	1	0.943147773	0.5	0.85362042	1	0.871816205	1	0.955289828	1	0.919444343			0.2	0.240277983	1	0.982918079			0.5	0.568080618	1	0.797171145			0.1	0.244444	0.15	0.177273	1	1.71467	1	0.837606838	1	0.357142857	1	0.980645161
1	0.972281493	1	0.326580893	0.1	0.654760573	1	1.357101608	1	0.643512866	1	1.126315789	1	0.684716914	0.9	1.096126222	0.1	0.137311276	0.5	0.219288797	0.5	0.319894953			0.1	0.220374188	1	0.980593982			0.2	0.513288443	1	0.789762748			1	0.880808	1	1.13409	1	0.728	0.9	1	1	0.322147651	1	0.95
1	0.833865898	0.15	0.138662515	0.2	0.284847141	0.5	0.307889613	0.15	0.27322821	0.1	0.172430334	1	0.921267407	0.15	0.086287433	1	1.112479411	1	0.857748112	1	0.971725211			1	0.972506186	0.2	0.164482104			1	0.778584113	0.5	0.764841458			0.1	0.183838	1	1.40682	1	1.10933	1	1	0.15	0.137931034	1	0.795366795
0.9	1.051787051	0.1	0.129928198	0.1	0.212349828	0.1	0.127885101	0.1	0.2544015	0.5	0.484301389	0.5	0.328126793	1	0.886956797	1	0.685409163	0.5	0.371670618	0.5	0.269454355			1	0.974221162	0.15	0.157941385			0.15	0.479354714	1	0.79195872			0.5	0.361616	0.5	0.620455	1	1.33333	0.5	0.376004947	0.1	0.086206897	1	1
1	1.067907488	1	0.896533354	0.19	0.109759212	0.5	0.423740858	1	1.007558624	0.85	1.558230246	0.2	0.164219239	0.5	0.678523885	1	0.579201664	0.15	0.158510807	1	0.966827096			1	0.959338504	1	0.996814236			1	0.759184843	1	0.765170275			1	0.951515	0.15	0.161364	1	0.672	0.5	0.496626181	1	1	0.15	0.081424936
0.5	0.288420236	1	0.894117691	0.1	0.343204077	0.5	0.571164294	1	0.879142099	1	0.733533935	0.5	0.584901625	0.2	0.299975101	1	0.910611981	0.1	0.280179278	1	0.965233399			1	0.9602687	0.5	0.926266683			0.9	0.786785069	1	0.812925866			0.15	0.143434	0.5	0.606818	1	1	0.15	0.073732719	1	0.878504673	0.5	0.251428571
0.5	0.584865704	1	0.529558409	0.2	0.195842014	1	1.04748314	1	1.043470876	1	1.001003009	1	1.418418006	1	0.949991382	1	0.688914487	1	0.837074303	1	0.728403952			0.5	0.327876528	0.5	0.93625646			1	0.78142881	1	0.806374573			0.15	0.183838	1	1.05227	1	0.717333	0.1	0.212560386	1	0.521126761	0.05	0.074074074
0.1	0.394566675	0.1	0.113442219	1	0.436623494	1	0.86059237	0.1	0.223532758	1	1.144290013	1	1.205353464	1	0.649334179	1	1.137569865	1	0.781179801	1	0.967993997			0.1	0.147068671	0.99	0.435490537			0.5	0.552423545	1	0.785295313			1	0.882828	1	0.695455	0.5	0.285333	0.4	0.36036036	0.1	0.113207547	0.5	0.274611399
0.1	0.14167223	1	0.564679037	0.1	0.089396926	1	1.098733535	1	0.555221219	0.1	0.45335889	1	1.00412584	0.1	0.120287325	1	0.845336549	0.2	0.179738816	0.5	0.881816297			0.5	0.429491428	0.2	0.166060314			0.5	0.626715646	0.15	0.733196938			1	0.909091	0.1	0.25209	0.1	0.128	0.1	0.104932991	1	0.555555556	0.2	0.079365079
0.5	0.330861128	0.5	0.423520752	1	1.109959797	1	0.910269391	0.5	0.834528471	1	1.223893904	0.15	0.255971856	1	1.110744692	1	0.861395179	0.15	0.327364964	1	0.975384275			0.5	0.578645393	0.2	0.191031181			0.1	0.563663973	1	0.816892017			0.5	0.385859	1	1.29091	1	1.10133	1	0.935672515	0.5	0.417177914	1	0.945054945
1	0.645914014	1	0.283977116	0.49	0.547613949	1	1.013923706	1	0.556031757	1	0.833834838	0.1	0.0836165	0.5	0.441935439	1	1.037755385	1	0.925684516	1	0.760392316			1	0.947172697	0.5	0.712218697			0.4	0.709561353	1	0.828893722			1	1.0303	0.15	0.245455	1	0.570667	0.5	0.513368984	1	0.186046512	0.2	0.053333333
0.2	0.186461888	0.1	0.073522374	1	0.578100975	0.1	0.073426711	0.1	0.144872511	1	0.929359507	1	0.955796062	0.5	0.462584215	1	0.996648871	0.1	0.180518805	0.19	0.25641367			1	0.913379949	1	0.986625057			0.1	0.451125913	1	0.804182247			1	0.943434	0.1	0.302273	0.5	0.421333	1	0.739495798	0.1	0.074074074	1	1
0.2	0.244937613	1	0.988051636	0.2	0.174793339	1	0.951197584	1	0.971502744	0.5	0.345189414	0.2	0.228561042	1	1.113020675	1	1.164627478	0.5	0.474297967	1	0.922610838			1	0.956208699	1	0.906702239			1	0.674238919	0.2	0.774049922			0.1	0.218182	0.5	0.975	0.5	0.386667	1	0.953445065	1	0.970588235	1	0.710144928
1	0.987923296	1	0.874391981	1	0.992532298	0.1	0.128787761	1	0.860276527	0.2	0.225950579	0.5	0.529532389	0.1	0.117898526	1	0.607822056	0.1	0.161896741	1	0.963338712			1	0.928969359	0.99	0.924602241			0.5	0.633104338	0.15	0.750040061			0.1	0.210101	1	1.35	1	1.38133	0.1	0.086206897	1	1	1	0.875
1	1.183656084	0.1	0.081795847	1	1.290852195	0.5	0.463154168	0.1	0.163268977	0.85	0.52759677	1	0.702284405	0.2	0.152852568	1	0.930913187	0.5	0.438363996	1	0.843973768			1	0.955115799	0.05	0.153562123			1	0.620305026	0.5	0.75780919			0.1	0.141414	0.2	0.247727	1	0.666667	0.2	0.199134199	0.1	0.056042032	1	0.875
1	1.147527628	0.5	0.200021842	1	1.109959797	1	0.846244101	0.5	0.130024894	0.2	0.220884877	0.2	0.209806275	1	1.012710801	1	0.981853888	0.2	0.168778299	0.5	0.369850569			0.1	0.11257474	0.1	0.160650237			1	0.73162878	0.1	0.716078981			1	1.06667	0.2	0.336364	1	0.810171	0.1	0.103896104	0.5	0.13163482	1	0.943283582
0.1	0.203660631	1	1.012823164	0.1	0.110854053	0.15	0.120387926	1	0.995859373	0.5	0.568238471	0.1	0.106759412	0.5	0.82916086	0.5	0.341019458	0.5	0.709638039	1	0.628910576			1	0.945281078	0.5	0.82495358			0.1	0.414253005	1	0.782841145			1	1.1697	1	1.225	0.2	0.266667	0.2	0.190766109	1	0.994871795	1	0.666666667
1	1.130144978	1	1.032157109	0.2	0.171505468	0.15	0.106883218	1	1.014869493	1	0.534853701	1	1.045192702	0.1	0.13559097	0.5	0.199981058	0.2	0.371437936	1	0.928497296			0.1	0.14485947	1	0.978522613			0.2	0.492117655	0.5	0.777352537			1	0.771717	0.49	0.405818	1	0.666667	0.1	0.144373673	1	1	0.15	0.07239819
1	0.440763297	1	0.734694805	0.2	0.295497275	0.15	0.169876675	1	0.72238939	0.2	0.28456799	1	1.157604536	0.1	0.200837648	1	1.13427103	0.2	0.308969532	1	0.976999626			0.5	0.457901341	0.2	0.170132107			0.2	0.504806205	1	0.7960266			1	0.834343	0.2	0.568182	1	1.24533	0.1	0.200716846	1	0.722222222	1	1
1	0.749377791	1	0.877351714	1	0.445525038	1	0.939090745	1	0.862656936	0.5	0.942002478	1	0.848363873	0.5	0.580771291	1	1.328803823	1	0.904389251	0.5	0.580079			1	0.90329799	0.15	0.156288891			0.1	0.475250943	0.1	0.722979162			0.2	0.278788	1	0.909091	1	0.533333	1	0.962962963	1	0.862068966	0.5	0.923076923
0.5	0.416395848	0.5	0.347706534	1	0.250148045	1	0.99450398	0.5	0.685139986	0.7	1.283902991	1	1.035616974	0.1	0.119841695	1	1.026741956	1	0.914489961	0.2	0.256076379			0.15	0.1403519	1	0.973618537			0.1	0.550715794	1	0.823632966			0.1	0.0888889	1	1.62273	0.15	0.296	0.1	0.089552239	0.5	0.342857143	0.1	0.112676056
0.5	0.213488484	1	0.334254736	0.1	0.285235884	0.5	0.413029391	1	0.658633828	0.2	0.666666667	0.2	0.15878586	1	1.03995269	1	1.087080235	1	0.939974721	0.85	0.965287586			0.15	0.133014087	0.5	0.764565212			1	0.777209089	0.5	0.779712544			0.5	0.525253	1	1.13636	0.2	0.141333	0.05	0.050205165	1	0.32967033	0.15	0.108108108
0.5	0.451322525	0.2	0.135641292	0.1	0.060097904	1	1.037746355	0.2	0.267275025	0.5	1.335339351	0.05	0.080244419	1	0.783647509	1	0.972965203	0.1	0.141864311	0.5	0.774501919			0.15	0.176295627	0.5	0.822627378			0.05	0.417923683	0.5	0.73463474			1	0.931313	0.5	0.454545	1	1.048	1	0.980150582	0.2	0.134969325	0.2	0.06504065
0.2	0.555096418	0.5	0.368903305	1	0.966100851	1	1.053159478	0.5	0.726907264	1	1.001003009	0.5	0.408292503	0.1	0.485064738	1	0.881503884	1	0.753998306	1	0.961206556			1	0.939451682	0.19	0.159397591			1	0.774734827	1	0.831699253			0.2	0.212121	1	0.906818	1	0.8	1	1	0.5	0.363636364	1	0.732673267
0.1	0.337810824	1	0.253637964	0.2	0.206487955	0.1	0.114961874	1	0.751140832	0.2	0.334787749	0.1	0.122564214	0.1	0.086706487	1	0.934601302	1	0.936268157	0.1	0.24334304			1	0.927162307	0.15	0.15977203			1	0.768132968	1	0.794709156			1	0.923232	0.1	0.254545	1	1.33333	0.1	0.131400966	1	0.300653595	0.5	0.434782609
0.5	0.678345929	1	0.466199959	0.5	0.399471127	0.1	0.123050857	1	0.918625916	0.15	0.889557562	0.5	0.447882638	0.1	0.108097188	1	0.772836099	0.1	0.151271092	0.1	0.244258967			0.5	0.422033144	0.1	0.152340275			1	0.786147257	1	0.810453628			1	0.751515	0.1	0.322727	1	1.06667	1	0.976572133	1	0.459016393	0.15	0.111111111
0.5	0.39563754	0.5	0.224601491	1	1.005385034	1	0.908841633	0.5	0.505846305	1	1.232466631	0.5	0.757245526	0.2	0.18698626	0.2	0.325596318	0.5	0.477723246	0.5	0.929357075			1	0.950958136	0.9	0.980093561			1	0.656096233	1	0.788340144			1	0.953535	0.5	0.995455	1	1.08267	1	0.773747841	0.5	0.253658537	1	0.307692308
0.5	0.752521892	1	0.538334252	0.15	0.2490663	1	0.862023457	1	1.060763276	1	0.564617426	0.1	0.117627261	0.1	0.135776108	1	0.807466202	1	0.937071288	0.2	0.292454786			1	0.93922449	0.19	0.173313865			1	0.719177718	1	0.81275966			0.5	0.375758	1	1.20063	1	0.888	1	0.731402612	1	0.52972973	0.2	0.131578947
1	0.591029235	0.2	0.13932214	0.1	0.171505468	1	0.361429115	0.2	0.135228201	1	0.867268472	1	0.679291832	0.5	0.656166495	1	0.363888252	1	0.88368471	0.5	0.335524105			0.1	0.13861788	0.15	0.16843957			0.5	0.647619996	1	0.791163407			0.2	0.185859	0.8	1.06136	1	0.698667	0.5	0.592592593	0.2	0.109803922	0.5	0.193995381
0.2	0.355733724	1	0.40262544	0.05	0.120450018	1	0.787718493	1	0.793355206	0.1	0.148984588	1	0.908794227	0.5	0.364033237	1	1.004214487	0.2	0.160625151	1	0.976897442			0.1	0.139336521	1	0.956139957			0.5	0.526348475	0.5	0.774916824			0.5	0.499589	0.49	0.565909	0.2	0.149333	0.5	0.426666667	1	0.396694215	1	1
0.5	0.553849224	0.2	0.154897443	0.1	0.131446576	0.2	0.150374847	0.2	0.3052184	1	0.829757565	1	0.716567059	1	0.99562685	0.5	0.274206706	1	0.935444146	0.2	0.265257111			1	0.929007405	1	0.86680365			0.5	0.601456827	1	0.791984833			1	1.4303	1	0.404545	0.5	0.709333	0.5	0.469545958	0.2	0.153846154	1	1
0.5	0.388608878	1	0.978820011	1	0.974033801	0.1	0.093927482	1	0.962425739	1	1.001003009	1	0.902422089	0.1	0.108953594	0.5	0.572974369	0.15	0.164953533	0.2	0.447641826			1	0.900561444	0.1	0.154361603			0.2	0.538547271	0.5	0.762951629			1	1.19798	0.15	0.615909	1	0.764308	0.2	0.496124031	1	0.961538462	1	1
0.2	0.337810824	1	0.8849986	0.5	0.436456382	0.5	0.421565448	1	0.870175745	1	1.001003009	1	0.892249511	1	0.515681069	0.15	0.429227664	0.15	0.163807473	0.1	0.267051717			1	0.395330829	0.2	0.159328011			0.5	0.542798504	0.1	0.730018596			1	0.951515	0.9	1.13636	1	0.458667	0.1	0.073059361	1	0.869565217	1	1
0.5	0.260309731	0.5	0.26098072	1	1.109959797	1	0.999097483	0.5	0.514250696	0.5	0.302597734	0.1	0.134491402	0.2	0.14661636	1	0.966946822	0.1	0.14452377	1	0.978215087			1	0.86657145	0.8	0.714727763			0.1	0.516542745	1	0.815303453			0.15	0.317172	0.1	0.288636	1	1.12267	0.5	0.243654822	0.5	0.257839721	1	0.764705882
0.1	0.181972725	0.5	0.242085016	0.2	0.256126581	0.2	0.198191829	0.5	0.477017566	1	1.058317811	0.1	0.088361242	0.49	0.5450671	0.5	0.197569749	0.2	0.222721962	1	0.975629674			0.2	0.178216128	1	0.995816736			0.5	0.610897606	1	0.790002762			0.1	0.10101	1	1.13636	1	1.65067	0.1	0.23628692	0.5	0.239316239	0.15	0.253521127
1	1.208067202	0.5	0.42845192	1	1.109959797	1	0.975794898	0.5	0.632831794	0.9	0.443775772	0.05	0.072113155	0.3	0.329281987	0.5	0.170483593	1	0.700472673	1	0.979699597			0.1	0.126055393	0.75	0.887934101			0.5	0.580155197	1	0.81501439			1	0.959596	0.99	1.50455	1	1.08533	0.1	0.151419558	0.5	0.506493506	1	1
1	1.39138775	1	0.473072368	0.3	0.368672257	0.5	0.344662797	1	0.932167688	0.2	0.303257599	0.2	0.119906585	0.5	0.311159854	0.5	0.752657752	0.1	0.140917948	0.5	0.31024662			0.5	0.431620393	0.2	0.164891123			0.5	0.70962748	1	0.783852442			0.2	0.244444	1	1.01591	1	0.728	0.5	0.272727273	1	0.465753425	0.15	0.100877193
1	0.868833513	0.5	0.25857581	1	1.109959797	1	0.703704888	0.5	0.516131439	1	1.131830273	0.1	0.101266686	1	0.947093007	0.2	0.102079988	0.2	0.152150983	0.5	0.4113987			1	0.94838821	0.1	0.160845742			1	0.633729978	1	0.80826586			0.5	0.545455	1	0.138636	1	0.848	0.1	0.119581465	0.5	0.172839506	0.5	0.265306122
1	1.623634078	0.5	0.201333103	1	0.391422144	1	0.812238907	0.5	0.197960972	0.5	0.927612105	0.2	0.115703598	0.5	0.569799017	0.5	0.212078385	1	0.908228162	1	0.96809298			0.2	0.208654858	0.15	0.156552591			0.2	0.570082414	0.2	0.76851534			1	0.672727	1	1.03182	1	1.37067	0.5	0.359550562	0.5	0.199367089	1	0.423076923
1	1.19978453	0.5	0.263820162	1	0.985358479	0.5	0.289478796	0.5	0.519845687	0.2	0.193023515	0.1	0.123252539	1	1.06501227	1	1.11601748	0.5	0.413558785	1	0.977673563			1	0.940747492	1	0.970352916			0.5	0.578062077	1	0.804733317			0.2	0.228283	0.15	0.620455	1	0.733333	0.5	0.448521916	0.5	0.260623229	1	0.4
1	0.962625299	1	0.589319004	1	0.851219591	0.2	0.193582135	1	1.161226422	0.15	0.192124761	1	0.878833057	0.99	1.080586512	1	0.699917649	1	0.773199626	1	0.973411246			0.5	0.369890065	0.5	0.233850304			0.05	0.37201768	1	0.830651995			0.1	0.135354	0.5	0.911364	1	1.11467	0.5	0.55026455	1	0.579710145	0.15	0.111801242
1	0.767989712	1	1.026461169	0.2	0.158152504	0.5	0.562967097	1	0.677222594	1	1.001003009	0.1	0.117922542	1	1.26559219	1	1.009579929	1	0.948189351	0.1	0.526325838			1	0.754546621	0.99	0.938459292			0.5	0.606687923	0.5	0.768838721			1	1.04444	0.1	0.252273	1	1.66667	1	0.690196078	1	0.8125	1	0.913043478
0.5	0.368754726	1	0.30712743	0.1	0.139484282	0.1	0.200398767	1	0.909548198	1	2.004012036	0.5	0.462373572	0.9	0.640716266	1	1.029496571	0.2	0.262159383	1	0.978928905			1	0.88741006	1	0.975370795			0.1	0.448888773	0.15	0.720840635			1	1.15152	0.15	0.295455	1	1.07955	0.2	0.26122449	1	0.363636364	0.2	0.13559322
0.5	0.371948606	0.5	0.282902835	0.1	0.336452079	1	1.247648763	0.5	0.379922082	1	1.115632612	0.1	0.131400945	0.5	0.654483171	1	0.438145503	0.1	0.14513007	1	0.976801224			0.5	0.301398802	1	0.939091528			0.2	0.537874817	1	0.7976636			1	0.838384	0.5	0.788636	0.2	0.344	0.5	0.488888889	0.5	0.191011236	0.15	0.196078431
1	0.912379699	0.05	0.061589204	0.1	0.130174865	1	1.205266111	0.05	0.120592652	1	1.07815755	1	0.917572448	1	0.766684378	1	1.385886775	1	0.801354504	1	0.971488686			0.2	0.191650338	0.2	0.160623021			0.5	0.525009782	0.5	0.763380363			1	1.08081	0.49	0.53409	0.5	0.285333	0.1	0.162162162	0.05	0.041916168	1	1
0.2	0.296512205	1	0.478004332	1	1.104690523	1	0.969806928	1	0.9418859	0.5	0.472574509	0.15	0.129477728	0.2	0.193234759	1	1.068965418	1	0.96416947	1	0.975355182			0.5	0.545525923	0.15	0.186272886			0.1	0.44887016	1	0.818112033			0.5	0.418182	1	1.36364	1	0.626667	0.05	0.09261477	1	0.470588235	1	1
1	1.115932803	1	0.434300857	0.15	0.227053797	0.15	0.199362858	1	0.85577018	1	0.51197506	0.15	0.118600765	1	0.86608783	1	1.156673114	1	0.739504539	0.1	0.547819461			0.1	0.219041175	0.5	0.852696709			1	0.658093001	0.2	0.749746441			0.1	0.125253	0.05	0.118182	1	0.970667	0.5	0.412698413	1	0.427745665	1	0.646153846
1	1.022525935	1	0.950862558	0.1	0.113642624	0.1	0.069393571	1	0.934936546	1	0.857716005	0.1	0.124374965	1	0.877728735	0.5	0.412926491	0.1	0.249071896	0.5	0.830875427			1	0.953990442	0.15	0.227994282			0.5	0.910759931	1	0.791739859			0.5	0.482828	0.8	1.05	1	0.968	0.1	0.147562582	1	0.934131737	1	1
0.9	1.07306125	1	0.702752449	0.15	0.177208945	1	0.962860882	1	0.690982037	0.05	0.119570834	0.2	0.280272333	0.2	0.240965882	1	0.836509997	0.1	0.15583978	1	0.928664888			1	0.952752387	0.2	0.158918244			1	0.924486425	0.1	0.722573107			0.5	0.541414	1	1.16364	0.5	0.421333	0.15	0.220806794	1	0.690909091	1	1
1	0.989618555	0.2	0.073522374	0.15	0.123618977	0.2	0.253978309	0.2	0.144872511	0.9	0.29889669	0.5	0.525848067	0.99	1.096126222	1	0.702346405	1	0.898197813	0.1	0.256036825			1	0.918225543	0.15	0.225161537			0.1	0.910647784	1	0.776677934			0.1	0.141414	0.99	1.425	0.5	0.421333	0.5	0.3883955	0.2	0.074074074	1	0.921985816
0.5	0.282939367	0.5	0.303988193	1	0.487643952	0.5	0.466836332	0.5	0.29889669	1	1.001002004	0.15	0.125132075	1	0.924723499	0.5	0.16196527	1	0.941124452	1	0.969228955			0.15	0.199218674	0.2	0.169953212			1	0.935212796	1	0.79897877			1	1.10505	0.5	0.395455	1	1.43733	0.1	0.103585657	0.5	0.3	0.1	0.098522167
0.5	0.833996563	0.1	0.050067222	0.95	0.269620724	1	0.52525999	0.1	0.097436471	1	0.539849624	0.05	0.026337828	0.15	0.239577429	1	1.026088986	0.5	0.753170573	0.15	0.252777773			0.1	0.107430329	0.05	0.156283586			1	0.911759267	1	0.789396977			1	0.880808	1	1.28636	1	0.91	1	0.953535354	0.1	0.040740741	0.5	0.5
0.1	0.452304772	0.2	0.067315465	0.2	0.139742437	0.2	0.223017019	0.2	0.131804763	0.5	0.246527192	1	0.986949937	1	1.192290978	0.05	0.088097421	1	0.640200351	1	0.953240525			1	0.948799496	0.3	0.68684793			0.2	0.851450838	1	0.832656954			1	1.09091	0.1	0.502273	1	1.336	0.5	0.342857143	0.2	0.045627376	1	1
0.1	0.154676054	1	0.365553966	0.15	0.23335705	0.1	0.080713053	1	0.539930297	0.1	0.28456799	1	0.887066381	1	0.71700664	1	0.892411494	0.1	0.176525766	0.15	0.244571986			0.2	0.261386214	0.1	0.160933059			1	0.928755243	0.1	0.769667886			1	0.935354	0.2	0.452273	1	0.822323	1	0.775510204	1	0.432432432	1	0.509803922
1	0.893717048	0.15	0.095628443	0.1	0.09260159	1	1.041229547	0.15	0.188431519	0.2	0.559581982	0.5	0.221391789	1	1.130563072	0.15	0.161791932	0.2	0.150296233	1	0.968322556			0.5	0.458969027	1	0.97290656			0.15	0.913814126	1	0.821067071			1	1.04646	0.2	0.743453	1	0.821333	0.1	0.571428571	0.15	0.095744681	0.2	0.106666667
0.2	0.251269413	1	0.8849986	0.99	1.006695564	0.1	0.265783971	1	0.870175745	0.48	0.571141997	1	0.92426059	0.2	0.369664721	1	0.684051369	0.15	0.169174345	0.15	0.276248151			1	0.552934326	0.15	0.156972873			0.5	0.89880171	1	0.810043509			0.1	0.183838	0.95	0.856818	1	1.029	1	0.923076923	1	0.869565217	1	0.530712531
0.2	0.423038654	1	1.078059984	1	0.965973673	1	1.029164047	1	1.06000354	0.9	0.590886307	1	1.063791856	0.15	0.07232234	0.5	0.307595836	0.1	0.153131376	0.75	0.7610528			0.2	0.220022413	1	0.949468143			0.5	0.87640104	1	0.826571908			0.1	0.0585859	1	1.10909	1	0.797333	1	0.415841584	1	1	0.2	0.144927536
1	0.981541289	1	0.881608643	1	1.109959797	1	0.838140366	1	0.866842566	1	1.251755266	0.1	0.114740441	0.5	0.383298842	1	0.915055138	1	0.818409233	0.5	0.477276404			0.1	0.122396202	1	0.95679882			0.2	0.877832411	0.5	0.755987352			0.1	0.183838	1	1.81818	1	1.248	0.2	0.192771084	1	0.866242038	1	0.943661972
1	1.284197137	0.2	0.183431558	0.05	0.060897551	1	1.446784799	0.2	0.361443582	0.5	0.420313572	0.1	0.116319722	0.1	0.199312315	1	0.67217017	0.9	0.859043725	0.2	0.260863462			1	0.953856908	0.85	0.998120433			1	0.927836655	0.5	0.755131916			1	0.886869	0.9	1.62273	1	1.568	1	1	0.2	0.181818182	1	0.402116402
1	1.168431276	0.15	0.09478235	0.3	0.33221019	0.5	0.318956871	0.15	0.18676433	1	0.750250752	0.1	0.091279614	1	0.501300671	1	1.324377604	0.2	0.255166969	0.2	0.288874854			0.1	0.286876603	0.2	0.164935316			1	0.93491728	0.5	0.770139205			0.1	0.155556	0.1	0.238636	1	1.17525	0.15	0.444444444	0.15	0.094915254	1	1
0.1	0.37116281	0.15	0.114913333	1	1.050647377	0.5	0.53293213	0.15	0.226431521	0.2	0.434084863	1	0.954816187	1	1.087417539	0.2	0.075721816	0.2	0.350482086	0.5	0.567255611			1	0.954161852	0.1	0.212674667			0.1	0.847451424	1	0.814440361			0.5	0.4	1	1.51591	1	1.14133	0.5	0.450704225	0.15	0.114649682	1	0.773333333
1	1.161535715	0.5	0.274235434	1	1.200812103	1	1.356909438	0.5	0.540368509	1	0.906285519	0.2	0.160052869	0.2	0.223964426	0.5	0.638313781	0.1	0.151826925	0.5	0.619975258			1	0.89832901	0.1	0.157043573			1	0.931301836	1	0.817722148			1	0.905051	1	0.722727	1	1.25	0.1	0.110091743	0.5	0.270833333	1	0.846011132
1	0.64105346	0.2	0.207698889	1	0.758794463	1	1.057777105	0.2	0.40926126	0.1	0.196788564	1	0.933171702	1	1.092147455	0.15	0.0812615	1	0.809392423	0.1	0.272172861			1	0.966136377	1	0.985018975			0.5	0.921196647	1	0.769071874			0.15	0.133333	0.2	0.322727	0.5	0.498667	0.5	0.358208955	0.2	0.205607477	1	0.878504673
0.5	0.346279275	0.1	0.054510898	1	1.014455924	1	1.377131394	0.1	0.107411257	1	0.714715145	1	0.939598934	0.1	0.079539503	0.49	0.294906971	0.2	0.729327724	1	0.95163184			0.5	0.354175069	0.2	0.203764052			1	0.92145608	0.2	0.754307905			0.15	0.149495	0.49	0.515909	1	1.03467	0.2	0.169491525	0.1	0.0554371	1	1
0.5	0.358292016	1	0.392087273	1	1.102571219	1	0.872412108	1	0.772590224	1	1.001002004	1	1.00127087	0.5	0.534854933	1	1.129992855	1	0.773235889	0.5	0.891032312			0.1	0.164337207	0.15	0.160966239			0.2	0.879665035	1	0.773998363			1	0.876768	0.1	0.811364	0.15	0.143689	0.2	1	1	0.386363636	1	1
0.5	0.377949229	0.5	0.405120509	0.1	0.534076973	1	1.150877921	0.5	0.680252325	0.5	0.505278045	0.2	0.344462702	1	0.657501545	0.2	0.180937899	1	0.804418663	1	0.73683539			0.5	0.450343024	1	0.985210559			0.1	0.860495151	0.05	0.775307362			1	1.04646	1	1.36364	1	1.10933	0.2	0.197183099	0.5	0.340425532	1	0.807017544
0.2	0.468142022	0.5	0.176923777	0.1	0.153472702	1	0.98207831	0.5	0.348620294	0.1	0.359734943	0.1	0.117627261	0.5	0.479030144	0.5	0.505985613	1	0.808528633	1	0.97977278			0.5	0.64517927	0.5	0.572566481			0.2	0.869709392	0.5	0.756845959			0.5	0.428283	0.5	0.534091	1	0.92	1	0.727272727	0.5	0.175438596	0.5	0.52173913
0.5	0.415953173	1	0.461639178	0.8	0.437654362	0.1	0.187752447	1	0.909639105	0.5	0.431727615	0.15	0.11446324	0.1	0.085519601	1	0.96046549	1	0.808572991	0.5	0.862896514			0.1	0.160746872	0.1	0.157382816			1	0.924578857	1	0.784057933			1	1.03636	1	1.625	1	0.949333	1	1	1	0.454545455	1	1
0.1	0.430368463	0.2	0.066291507	0.5	0.755851199	0.5	0.374122367	0.2	0.130624414	0.5	0.504280279	0.1	0.128881735	0.2	0.228134566	1	0.810354251	1	0.80352467	0.2	0.286695543			1	0.968329017	0.1	0.158315539			1	0.914673021	1	0.80633008			1	1.16364	0.2	0.186364	1	1.336	1	1	0.2	0.066985646	1	0.853333333
0.5	0.744415837	0.1	0.056623398	1	0.445732597	1	0.901605718	0.1	0.111573844	0.1	0.255175784	0.5	0.464843643	1	0.878098529	0.2	0.24441047	0.5	0.734412056	1	0.975669453			1	0.956968831	0.1	0.167108926			1	0.929831051	0.5	0.772440146			0.1	0.143434	1	1.05909	1	0.8	0.1	0.126984127	0.1	0.057507987	0.5	0.292307692
0.5	0.327944038	1	0.931379714	0.2	0.255289899	0.15	0.173520562	1	0.91578002	0.5	0.571141997	0.15	0.128826547	0.5	0.421155142	1	1.007424953	0.5	0.75187174	1	0.976594106			1	0.970656079	0.2	0.16509015			1	0.934291542	1	0.809284968			0.1	0.157576	0.02	0.193182	1	0.888	1	0.666666667	1	0.91503268	0.5	0.209567198
0.5	0.694648767	0.05	0.076428627	0.89	0.618403598	0.15	0.243628846	0.05	0.15059915	0.9	0.960882648	0.1	0.340597112	0.1	0.125407992	1	0.992091271	1	0.811300376	1	0.973735161			1	0.928624582	1	0.938941704			1	0.930731384	1	0.768978321			0.1	0.153535	1	1.22955	1	1.43	1	0.711111111	0.05	0.076923077	1	1
1	0.788802683	0.5	0.32009495	1	0.566024854	1	0.800401204	0.5	0.63073261	1	0.769539387	0.1	0.101010944	1	0.94360685	1	0.7806085	0.2	0.719530062	1	0.957806464			1	0.971859221	0.1	0.162100655			1	0.927881521	0.5	0.789560132			1	0.975758	1	1.10455	1	0.685333	0.5	0.75	0.5	0.315789474	1	1
0.5	0.494336309	0.5	0.272600667	1	0.72951765	1	1.001003009	0.5	0.537147275	0.98	0.758897382	1	0.973037206	0.2	0.174976257	1	1.007424953	0.2	0.731931793	0.2	0.344793156			0.1	0.208970742	0.1	0.156003919			1	0.929795035	0.15	0.734898931			1	1.15556	0.5	0.454545	0.99	1.512	0.5	0.444444444	0.5	0.269230769	1	1
0.05	0.084151986	0.5	0.20326187	0.5	0.519677002	1	1.223893904	0.5	0.400518315	0.1	0.178163783	0.1	0.117649424	0.5	0.635092981	0.5	0.61047351	1	0.805952903	0.2	0.248682108			1	0.941189096	1	0.956485317			0.5	0.931294349	1	0.78290235			1	0.864646	0.5	0.565909	1	0.617325	1	0.888888889	0.5	0.201257862	1	1
0.5	0.415953173	0.1	0.162491199	1	0.731389599	1	1.251755266	0.1	0.320181553	1	0.839227359	0.2	0.300122114	1	1.039325904	1	1.004214487	1	0.799915691	1	0.979449485			0.1	0.17441768	0.1	0.155414305			0.1	0.877042606	1	0.829424163			1	0.69697	0.1	0.361364	1	0.949333	1	0.5	0.1	0.161290323	1	0.935483871
0.1	0.187929506	1	1.179121988	0.5	0.498906619	0.1	0.195307233	1	1.159372855	0.5	0.545089815	0.1	0.131770865	1	0.839893677	0.5	0.189649821	0.9	0.808565435	0.15	0.287124236			0.5	0.297192022	0.5	0.381057092			0.15	0.897027605	1	0.823830872			0.2	0.294949	0.15	0.295455	1	1.17867	0.2	0.233333333	1	1	1	0.966666667
0.5	0.23679172	1	0.476704573	0.2	0.256950599	0.1	0.211400158	1	0.939324783	1	0.833834838	1	0.916756495	1	0.809783401	1	1.100045624	1	0.809588807	1	0.967536905			1	0.95191433	0.15	0.163949912			0.1	0.873876403	1	0.796109343			0.1	0.129293	0.2	0.388636	1	1.04267	0.1	0.219512195	1	0.469314079	1	0.937269373
0.1	0.196120011	0.15	0.054008965	0.05	0.086743955	0.1	0.174347217	0.15	0.106422221	0.5	0.666666667	0.5	0.856653342	0.5	0.489595696	0.5	0.589885747	0.5	0.735714345	1	0.976718435			0.15	0.16171999	1	0.947445097			1	0.930223225	0.2	0.799442742			0.5	0.468687	0.1	0.325	1	1.2	0.15	0.114285714	0.15	0.054945055	0.15	0.057971014
1	1.104495228	0.5	0.224647501	0.1	0.097591061	1	1.053792958	0.5	0.442657733	0.2	0.243628846	0.2	0.354323293	0.2	0.333529362	1	0.968700595	0.5	0.773828101	0.5	0.546918392			0.15	0.19718801	0.2	0.15619813			0.9	0.929961411	0.5	0.76174282			0.15	0.159596	0.15	0.236364	1	0.823002	0.2	0.23853211	0.5	0.222222222	1	0.807692308
1	1.394354609	1	0.876015929	0.15	0.360188652	1	1.067870277	1	0.861343524	0.5	0.571141997	1	0.95766079	0.2	0.0746822	1	0.752657752	0.1	0.75209489	0.9	0.886651683			1	0.942900927	0.99	0.42720497			1	0.928992328	1	0.785449666			0.1	0.254545	1	1.28182	1	0.941333	0.2	0.130434783	1	0.860759494	0.2	0.246575342
1	1.267341072	0.15	0.082091325	1	0.798055595	1	1.084587095	0.15	0.16175724	0.5	0.571141997	0.1	0.114323068	1	0.822693902	0.5	0.421687911	0.1	0.701856905	0.5	0.379836535			1	0.936914249	1	0.982769588			0.2	0.27451556	1	0.755110311			1	1.08889	1	0.845455	1	0.878966	1	1	0.15	0.082474227	1	0.822299652
1	1.083877074	1	0.42070172	0.1	0.121175065	0.5	0.599799398	1	0.828973697	0.15	0.271541898	0.5	0.440478963	0.5	0.210927252	0.5	0.501101017	0.5	0.745714784	0.2	0.287787217			0.5	0.341228701	0.3	0.963131997			1	0.704319894	1	0.787662617			0.2	0.232323	0.15	0.545455	1	1.08267	1	0.72	1	0.414414414	1	0.373737374
1	0.628176176	0.15	0.051806447	1	0.972252557	1	0.666666667	0.15	0.102082259	0.8	0.815260597	0.1	0.128038919	1	1.283043579	1	0.423981433	1	0.781580935	0.5	0.665084817			1	0.968210407	0.1	0.205153733			0.1	0.13662108	0.2	0.740896297			1	0.882828	0.1	0.225	0.5	0.269333	1	0.75	0.15	0.052785924	1	1
0.5	0.23574332	1	0.918045143	0.1	0.080143083	1	1.001003009	1	0.902668791	0.5	0.492119162	1	0.676050232	0.1	0.094733586	1	1.004214487	0.2	0.719866504	0.99	0.975822121			1	0.952829098	0.1	0.154358979			1	0.905469085	1	0.81906283			0.5	0.387879	0.5	0.779545	1	1.04533	1	0.962264151	1	0.901960784	0.5	0.240506329
0.5	0.373964958	1	0.373940742	0.5	0.509546289	1	0.628456799	1	0.552317727	0.5	0.218435526	0.5	0.424281906	1	1.019638895	1	1.356393916	0.2	0.728271765	0.2	0.401400823			0.1	0.1840117	0.1	0.156325358			1	0.97067759	0.5	0.776560046			1	0.739394	0.5	1.00909	1	1.01333	1	0.695652174	1	0.442307692	0.5	0.363636364
1	1.223970596	0.2	0.143687612	0.2	0.301696865	1	0.820975748	0.2	0.283129935	1	0.840521565	0.2	0.135608767	0.1	0.08903851	1	0.572974369	1	0.804235822	1	0.966237657			0.1	0.182587602	0.1	0.161314256			0.1	0.182121848	1	0.799463949			0.1	0.208081	1	1.06136	1	0.416	0.1	0.099173554	0.2	0.142857143	0.15	0.296296296
1	1.101928094	0.5	0.298817207	0.15	0.180641706	0.5	0.374122367	0.5	0.58880578	1	0.968647879	0.5	0.690537535	1	0.928972043	1	0.626879384	1	0.813417426	0.5	0.46059197			0.1	0.159602909	0.2	0.158651671			1	0.963988223	1	0.834184946			1	1.02222	0.7	1.23864	1	1.144	1	0.909090909	0.5	0.294930876	1	1
1	0.735322106	1	0.612025005	1	1.109959797	0.2	0.113725793	1	0.6	0.5	0.280893964	0.1	0.168468999	1	1.172385908	1	0.307595836	1	0.81164608	0.2	0.414595369			1	0.966057367	0.1	0.15239183			1	0.971600485	0.5	0.785157395			0.5	0.363636	0.5	0.75	1	0.826667	1	1	1	0.8	0.5	0.270531401
0.9	1.143237832	0.5	0.370897624	0.5	0.39469072	0.5	0.460921225	0.5	0.730836981	0.1	0.645736793	1	0.896644169	0.2	0.13349434	1	1.004214487	0.1	0.724248166	0.5	0.668851241			1	0.963731561	0.2	0.161836675			0.5	0.433796287	0.05	0.769544981			0.2	0.250505	0.5	1.09091	1	1.28857	0.5	0.777777778	0.5	0.365591398	0.5	0.172043011
1	0.970976153	1	1.115206286	0.2	0.423031705	1	1.639281481	1	1.096527678	1	1.001003009	0.15	0.142149034	1	0.793925048	0.15	0.162832635	1	0.811935408	0.1	0.370167281			1	0.51895966	0.5	0.960061159			0.5	0.401175468	0.5	0.776222179			0.5	0.749495	0.5	0.925	1	1.40533	1	0.342857143	1	1	0.5	0.545454545
0.5	0.284854007	1	0.40856393	0.2	0.181716558	1	1.21904845	1	0.80505673	0.1	0.224479891	1	0.952664761	0.5	0.440150381	0.2	0.165692036	1	0.757327827	1	0.49998054			1	0.934220197	0.15	0.156400553			0.1	0.180252431	0.5	0.796378241			0.1	0.236364	1	1.42045	1	1.22741	0.1	0.204081633	1	0.402515723	0.5	0.12345679
0.5	0.51466826	1	0.800498697	0.15	0.267489714	1	1.377131394	1	0.787091131	1	1.148504337	0.1	0.112003255	1	1.084505698	0.5	0.443367814	1	0.792489351	0.1	0.272672554			0.2	0.211243349	1	0.939505005			1	0.96432943	0.48	0.762974491			1	1.32727	0.19	0.186364	0.5	0.426667	0.15	0.276595745	1	0.786729858	0.2	0.1
1	0.618160772	1	0.51456328	0.5	0.478623636	0.15	0.240099609	1	1.027096411	1	0.60999949	1	0.986080259	0.5	0.222931516	1	0.925862685	0.5	0.755488666	1	0.976828428			0.1	0.134449079	0.2	0.157679369			0.2	0.217668839	1	0.823546024			0.15	0.141414	0.1	0.186364	1	1.168	0.1	0.186046512	1	0.341968912	0.1	0.065843621
0.2	0.436309644	1	0.858039578	0.99	1.891609991	0.1	0.091297147	1	0.84366826	0.2	0.220884877	0.15	0.114392995	1	1.088500253	0.19	0.202643873	0.5	0.72561364	0.2	0.264840352			0.5	0.455354274	0.5	0.644532462			0.5	0.293516221	0.1	0.70958963			1	1.03636	1	0.986364	1	0.938667	1	1	1	0.843137255	0.5	0.217252396
1	0.995169207	0.2	0.122504154	0.1	0.088979773	1	0.99066271	0.2	0.239865102	0.15	0.270810515	1	0.790492287	1	0.610716743	0.5	0.306716267	0.5	0.758336552	1	0.974890435			1	0.951719688	0.5	0.91772321			0.2	0.236360607	0.5	0.757743582			1	1.13131	1	1.23864	0.5	0.330667	0.9	0.714285714	0.2	0.081395349	1	1
1	1.354436069	1	0.51986868	0.1	0.16172936	0.2	0.259648511	1	1.024377702	1	1.094617185	0.1	0.107143103	1	1.414722243	1	0.901538269	0.2	0.752536404	0.5	0.36874045			0.2	0.188455935	0.15	0.159073259			1	0.979100616	1	0.827393423			0.15	0.222222	1	1.07273	1	1.01933	1	1	1	0.511627907	1	0.458715596
1	0.928638307	1	1.210246157	1	0.90925672	0.5	0.645770645	1	1.189975724	0.5	0.6	0.1	0.132328168	1	0.910243237	0.15	0.101544114	0.1	0.744273813	0.5	0.374757664			1	0.952342857	1	0.938207411			0.1	0.133953104	1	0.791086199			1	0.775758	0.5	0.759091	0.2	0.272	0.2	0.222222222	1	1	1	1
0.1	0.462922005	0.5	0.249276708	1	0.90648669	0.2	0.236805655	0.5	0.495046301	1	1.446784799	0.1	0.100140804	0.05	0.086676423	1	0.935903105	0.5	0.784287224	0.35	0.722918632			1	0.724552603	0.2	0.167671825			0.15	0.248365688	0.15	0.718809047			0.1	0.10303	0.1	0.393182	1	0.357333	1	0.727272727	0.5	0.198830409	1	0.957831325
1	1.01013866	0.15	0.053906499	0.15	0.126501034	0.1	0.136340055	0.15	0.106220315	0.15	0.239682904	1	0.953029799	0.2	0.196011896	1	0.98798502	0.5	0.750867693	0.1	0.329965051			1	0.95049596	0.15	0.163289547			1	0.967684968	1	0.784605732			0.1	0.10303	1	1.24091	0.5	0.445333	0.1	0.10989011	0.15	0.054844607	0.5	0.133333333
1	0.660851433	1	0.513869727	0.2	0.537281298	1	1.1739356	1	0.505262915	0.5	0.506185222	0.2	0.195746624	0.02	0.040149168	0.2	0.146691406	0.5	0.793271941	1	0.977222554			0.5	0.314069752	1	0.925202047			0.9	0.97451987	0.15	0.721562427			1	1.04242	0.5	0.654545	1	0.965	1	1	1	0.505747126	1	0.358490566
0.5	0.483170539	0.5	0.254266307	0.1	0.147175499	1	1.223893904	0.5	0.484301389	1	0.842633163	0.5	0.608055531	1	0.925441621	1	1.007424953	1	0.773450507	1	0.950236142			0.2	0.17652312	1	0.834479895			1	0.97892001	1	0.807665984			0.2	0.185859	1	1.23409	1	0.952	1	1	0.5	0.484848485	1	1
0.2	0.86355665	1	0.940904406	0.9	2.080979297	1	0.90982037	1	0.925145183	1	0.532726553	1	0.43283138	0.5	0.590120776	0.15	0.099626631	0.2	0.748220537	0.15	0.267262823			0.5	0.619827597	0.2	0.164695566			0.5	0.377873701	1	0.824733385			0.5	0.49899	0.2	0.284091	0.5	0.533333	0.1	0.238095238	1	0.924369748	1	1
0.1	0.496187455	0.2	0.10296955	0.1	0.113642624	1	1.334670679	0.2	0.202896837	0.15	0.248746239	0.2	0.165903865	0.2	0.238375486	0.2	0.077904487	0.5	0.767957136	0.1	0.247173973			1	0.970754315	0.5	0.926993243			0.5	0.442090175	0.15	0.721179539			1	0.537374	0.49	0.690909	1	1.37067	1	1	0.2	0.102941176	1	1
0.5	0.22792754	0.1	0.147973724	0.5	0.497851904	1	1.213093827	0.1	0.291575525	1	1.001002004	0.1	0.078208332	1	1.121664349	1	0.641972788	0.5	0.749666203	0.45	0.346338377			1	0.966953113	0.2	0.186742972			0.1	0.281222326	1	0.791709932			0.2	0.2	1	1.27955	1	1.112	1	0.783783784	0.1	0.147058824	0.15	0.055363322
0.5	0.695780156	0.5	0.264071448	0.5	0.648873925	1	1.037482819	0.5	0.520340835	0.5	0.762191336	1	1.077393694	1	0.573202661	1	0.55571028	0.2	0.745703548	0.15	0.255008958			1	0.942673374	0.5	0.661920197			0.4	0.598667052	0.5	0.76861513			0.1	0.0909091	0.35	0.35	1	0.885333	0.5	0.377622378	0.5	0.260869565	0.5	0.311827957
1	0.695780156	1	0.858664636	0.15	0.166488458	1	0.601287734	1	0.844282849	0.15	0.112623585	1	0.984418423	0.1	0.145748631	1	0.824292157	0.5	0.73144007	1	0.932115392			0.15	0.237603384	1	0.983326771			0.1	0.126612357	0.2	0.76013082			1	1.14949	1	1.39773	0.5	0.411501	0.5	0.323232323	1	0.84375	1	1
0.5	0.529452905	0.1	0.067265602	0.05	0.07801352	0.5	0.225652567	0.1	0.132543823	1	0.929394916	1	0.880785197	0.15	0.119826427	0.15	0.126052793	0.1	0.714390369	0.2	0.288543847			0.1	0.134728067	0.05	0.153808968			1	0.950610457	1	0.802286948			0.1	0.246465	0.2	0.290909	1	0.597333	0.1	0.173913043	0.1	0.067940552	1	0.717948718
0.05	0.150464912	1	0.268922441	0.1	0.222560918	0.5	0.357957768	1	0.529899497	1	1.768009912	1	1.061864438	0.19	0.215326849	0.5	0.377695826	1	0.813397898	1	0.972825775			1	0.96140953	0.2	0.157252066			0.5	0.48886237	1	0.778301466			1	1.03232	1	1.44545	0.15	0.2	1	0.973684211	1	0.265625	0.5	0.126213592
0.5	0.287180004	1	0.526008784	0.1	0.493296965	1	1.17157978	1	1.0364765	0.5	0.568125429	0.5	0.422899165	0.2	0.353267163	1	0.378117724	0.2	0.338600704	0.5	0.445412851			0.2	0.217096646	0.1	0.159434145			1	0.546649527	0.5	0.765972161			1	0.836364	1	1.13409	1	0.653333	0.2	0.178438662	1	0.517647059	1	1
0.1	0.255936981	1	0.428312224	0.2	0.117807931	1	1.054761183	1	0.843969849	1	1.717438028	0.1	0.124502383	0.5	0.9800627	1	0.983249422	1	0.781565589	1	0.716751892			0.5	0.521665616	0.1	0.153774852			1	0.957165058	0.15	0.721722341			1	1.39798	1	0.395455	1	1.66933	0.2	0.23655914	1	0.421875	0.05	0.05
0.1	0.230063853	1	1.065171748	0.1	0.518682527	1	0.703847391	1	1.299194882	0.2	0.269077503	0.5	0.467626735	1	0.856581091	1	0.864275641	1	0.778552905	1	0.979464298			1	0.817333911	0.1	0.151396829			0.1	0.115816048	0.5	0.791533522			0.5	0.40404	0.19	0.445455	1	0.823002	1	1	1	1	1	0.857142857
1	1.231895434	0.1	0.132658693	0.15	0.295497275	0.9	1.043107096	0.1	0.12948274	0.5	0.718103027	0.5	0.554702747	0.1	0.09814872	1	0.932341134	1	0.832396432	1	0.978910046			0.2	0.201881187	1	0.981922045			0.2	0.234619222	1	0.812999132			0.5	0.551515	0.5	0.356818	1	1.02133	1	1	0.1	0.08797654	0.2	0.087719298
1	0.94632009	1	1.064592535	0.1	0.147470426	1	0.929414506	1	0.958451111	1	1.16817118	0.1	0.086265356	1	1.004614599	1	1.507327957	0.15	0.331200651	0.15	0.272872015			0.1	0.15748136	1	0.945596471			0.2	0.232470703	1	0.758900526			1	1.27677	0.5	0.713636	1	1.14133	0.9	1	1	0.957575758	1	0.754716981
0.2	0.277934649	1	1.055835701	0.15	0.206223174	0.5	0.272661121	1	1.038151492	1	0.857716005	1	1.100202354	1	0.862502431	1	1.047963484	1	0.823040738	0.5	0.952090517			1	0.966265999	1	0.984704984			0.1	0.184581274	1	0.796645975			1	1.10303	1	1.36364	1	0.531236	1	1	1	1	0.5	0.25
1	0.819360738	0.2	0.113131783	1	1.077460204	0.5	0.492638409	0.2	0.222921057	0.2	0.309928024	1	0.883593127	0.5	0.375985775	1	0.991146605	1	0.828591704	0.5	0.926003479			1	0.972381455	1	0.994640563			0.1	0.264997306	1	0.785019029			1	1.28485	0.5	0.756818	1	0.952	0.5	0.306569343	0.2	0.112903226	1	0.892561983
0.1	0.11329539	1	0.862446767	0.9	1.458765865	1	0.591701029	1	0.848001632	0.5	1.001003009	1	1.131085676	0.05	0.033866549	0.15	0.21752797	0.5	0.456509351	0.2	0.257310598			1	0.923573765	0.15	0.168200059			1	0.948300173	1	0.816300089			1	0.969697	1	1.20227	1	2	0.5	0.489795918	1	0.847457627	1	0.581196581
1	0.861638202	0.5	0.341357996	0.15	0.128108335	0.2	0.417633854	0.5	0.672630479	1	1.112448456	1	0.884193945	0.2	0.064650841	1	1.255771222	0.5	0.475813101	0.2	0.298136958			0.5	0.26940632	1	0.997977931			0.1	0.159517365	1	0.805736664			1	1.08687	0.15	0.525	1	1.088	0.1	0.409090909	0.5	0.336633663	1	1
1	1.046631678	0.5	0.200851556	0.5	0.791464503	1	0.952572002	0.5	0.3957689	1	1.335339351	1	1.083998379	0.2	0.130003512	0.5	0.26631473	0.1	0.302248286	1	0.970484772			0.05	0.092021713	0.5	0.97648706			0.05	0.098112461	0.5	0.760728084			1	1.04242	1	1.08636	0.5	0.610667	0.4	0.545454545	0.5	0.198895028	0.2	0.070959264
0.1	0.190231811	0.5	0.223175503	0.1	0.131935027	1	1.296460811	0.5	0.439757228	0.35	0.288721236	0.1	0.140063067	0.2	0.091316479	1	0.543027139	1	0.842340474	1	0.869198283			0.2	0.150033039	0.1	0.30666444			1	0.976153116	1	0.784958029			0.1	0.228283	1	0.568182	0.5	0.306667	0.1	0.136518771	0.5	0.220779221	0.5	0.344827586
1	1.283518081	1	0.858280565	0.5	0.377754672	1	0.888888889	1	0.84390521	0.2	0.436810431	0.1	0.055005407	1	0.549144201	1	1.339623467	0.2	0.327267039	1	0.969786655			1	0.686950233	0.1	0.162858685			1	0.973084505	1	0.803653218			0.5	0.480808	1	1.08864	1	0.445146	0.5	0.392156863	1	0.843373494	0.5	0.59375
1	0.96968061	1	1.018054419	0.5	0.307016513	0.1	0.443107099	1	1.001003009	0.98	1.112448456	0.1	0.111062574	1	0.748692263	0.2	0.10719047	0.1	0.259070712	0.5	0.623180846			0.5	0.41880707	0.5	0.908049386			0.1	0.225782953	0.15	0.745280707			1	0.905051	1	1.19318	1	0.733333	1	0.5	1	1	0.15	0.05907173
0.5	0.394513674	0.1	0.073222762	1	1.109959797	1	0.966900702	0.1	0.144529499	0.2	0.112627316	1	0.882643161	1	1.067528839	1	0.941325303	0.5	0.443345996	1	0.974144939			0.15	0.117072968	1	0.864715261			1	0.975702855	1	0.830117766			0.15	0.210101	0.5	1.01818	1	1.02667	1	0.941176471	0.1	0.037807183	0.49	0.241134752
0.5	0.398694882	1	0.580871015	0.15	0.10056059	1	0.63256436	1	1.144580043	0.5	0.551378273	0.1	0.131613192	0.2	0.124948816	0.5	0.213058953	0.2	0.341399223	1	0.972893016			0.15	0.152657387	0.1	0.165044355			1	0.788957074	0.5	0.762986496			0.15	0.244444	1	1.31136	1	0.989333	0.1	0.064777328	1	0.571428571	1	1
0.1	0.146603775	0.2	0.161174948	1	0.919271443	0.5	0.462488916	0.2	0.158475426	0.5	0.636454773	0.5	0.400535381	0.5	0.376718016	0.1	0.090106914	1	0.818712193	1	0.95854236			1	0.844073399	0.1	0.153608399			1	0.759318151	0.5	0.724889958			1	0.828283	1	1.21136	1	0.919334	0.2	0.2	0.2	0.16	0.1	0.315789474
1	1.007260578	1	0.503395268	0.1	0.277666711	0.2	0.499331997	1	0.565734941	0.15	0.129968854	1	0.894803328	0.1	0.074615854	1	0.909880711	0.1	0.27844915	0.15	0.236843668			0.1	0.080775285	0.1	0.198969146			0.5	0.548186209	0.5	0.771658471			1	0.89697	0.1	0.45	1	0.842667	0.2	0.266666667	1	0.566037736	0.5	0.362573099
0.2	0.207522964	0.5	0.152259836	0.2	0.252985798	0.1	0.474948655	0.5	0.300021114	1	0.975284829	0.15	0.12812135	0.2	0.266420839	1	0.668805507	0.15	0.342418411	0.5	0.444828581			1	0.816491564	0.2	0.524012408			0.5	0.329236587	1	0.800118803			1	1.16566	1	0.425	1	0.76	0.1	0.325581395	0.5	0.151260504	0.15	0.126984127
0.5	0.343588708	1	0.465773899	1	1.083768593	0.5	0.218171334	1	0.917786384	0.5	0.369478807	0.15	0.15482419	0.1	0.095717604	0.5	0.335136029	1	0.772674696	1	0.497582625			0.2	0.116086805	0.15	0.157590156			0.5	0.413221777	1	0.82665614			1	1.01212	0.9	0.818182	1	1.77867	1	1	1	0.458598726	1	0.96
0.2	0.242849867	1	0.632215526	1	1.049890315	0.5	0.665997994	1	1.245752076	0.15	0.092026078	1	0.880420334	0.85	0.9536461	0.5	0.228328653	0.9	0.854910608	0.5	0.510047488			0.2	0.162537663	0.1	0.153596556			0.2	0.374074172	1	0.790781016			0.1	0.266667	1	1.175	1	0.914667	0.05	0.083832335	1	0.621761658	1	0.807453416
1	1.022400098	0.5	0.189784555	1	0.512033217	1	0.665997994	0.5	0.371601208	1	0.788243518	1	1.057324421	0.1	0.071078938	0.5	0.299855628	1	0.827080165	0.5	0.704300527			0.1	0.124700896	0.15	0.163253114			0.1	0.092727422	1	0.825347284			0.1	0.288889	0.5	0.568272	1	1.06667	1	0.991869919	0.5	0.125	0.2	0.052083333
0.15	0.167636069	1	0.81738007	0.98	0.682759357	0.5	0.506790212	1	0.803689758	1	1.035589527	0.5	0.412826927	0.5	0.600826024	0.2	0.168272105	0.5	0.430412371	0.1	0.277301975			1	0.798492732	1	0.994732208			0.5	0.319749148	1	0.810902802			0.1	0.177778	0.75	1.70455	1	1.48267	1	1	1	0.803278689	0.2	0.192771084
1	0.897652338	1	0.337991347	1	1.028710682	0.05	0.087002914	1	0.66599665	0.2	0.349047141	1	1.086846932	0.1	0.06180753	0.5	0.384997908	0.5	0.519212033	1	0.69942061			0.15	0.148886463	1	0.988742957			0.1	0.490785628	0.5	0.772001602			1	1.08283	0.49	0.513636	1	0.834667	0.1	0.142857143	1	0.333333333	1	1
0.9	1.049179442	0.5	0.328801305	0.1	0.241391759	0.5	0.274887556	0.5	0.647888089	0.15	0.239895064	1	1.242226908	1	1.014111088	1	1.060115984	0.15	0.259864688	0.1	0.266115296			1	0.928367742	0.5	0.769018226			0.1	0.231625001	1	0.781979589			1	1.10101	1	1.51818	1	0.658402	1	1	0.5	0.324324324	1	0.996563574
1	1.022400098	0.15	0.076177928	1	0.462969364	0.1	0.244981859	0.15	0.150105158	0.1	0.53293213	0.1	0.121410033	0.2	0.140658409	0.1	0.145240269	0.1	0.340423757	0.5	0.352283643			0.1	0.125334988	0.15	0.302242197			0.5	0.223809314	0.1	0.736980809			1	1.0101	0.15	0.379545	1	1.33333	1	0.461538462	0.15	0.076677316	1	0.726027397
0.5	0.339354598	1	0.442598557	0.1	0.079784017	0.1	0.220216204	1	0.871867718	0.5	0.407385422	0.1	0.118150878	0.1	0.180007123	0.1	0.096492185	0.4	0.442874651	1	0.967657047			0.1	0.142135192	1	0.994545591			0.1	0.117350508	0.5	0.784419266			0.5	0.721212	1	1.02873	0.49	0.533333	1	0.705128205	1	0.43575419	1	1
0.5	0.509078766	1	0.99538565	1	0.588799202	1	1.179165403	1	0.97871392	1	0.800200803	0.1	0.158021681	0.1	0.092174146	1	0.629345627	0.1	0.277326128	0.15	0.24748239			0.2	0.135171334	1	0.926902089			0.5	0.358537164	0.45	0.7716689			1	0.69697	1	1.01136	1	0.930667	0.5	0.52	1	0.977777778	0.5	0.296296296
0.1	0.349611139	1	0.964365229	0.5	0.17646514	0.5	0.513339071	1	0.94821306	0.15	0.206157965	1	0.987006351	0.5	0.743637007	1	0.85175586	1	0.785188584	0.5	0.300880719			0.5	0.479948907	0.15	0.162377068			0.5	0.413311122	1	0.787140798			1	0.925253	0.2	0.341818	1	1.50667	0.5	0.28125	1	0.947368421	0.2	0.186046512
0.4	0.658542012	1	0.528684708	0.5	0.421038979	1	0.58158662	1	0.51982976	0.5	0.314733675	1	1.176176883	0.2	0.208676295	1	1.049952075	0.5	0.533448763	1	0.969286733			0.1	0.124387013	0.5	0.615470814			0.5	0.625261319	1	0.818917997			1	0.733333	1	1.36364	1	1.144	0.5	0.425531915	1	0.52027027	0.15	0.25
0.1	0.128363042	0.2	0.324390085	0.5	0.425145183	0.1	0.571141997	0.2	0.63919598	0.1	0.260460196	1	0.735992149	0.5	0.383860755	0.2	0.107036771	1	0.71208941	0.15	0.263182588			0.5	0.436951439	0.1	0.154226758			1	0.55136512	1	0.780577885			1	0.808081	0.8	0.827273	1	0.888	0.2	0.705882353	0.2	0.32	1	1
1	0.64040851	0.5	0.218124115	0.9	1.057405551	1	0.923848468	0.5	0.429803695	0.5	0.52589347	1	0.701896543	1	1.233393656	1	0.876664593	1	0.807789145	1	0.95760095			0.2	0.142825554	1	0.991162362			0.2	0.320423687	0.5	0.754525888			0.5	0.424242	0.15	0.197727	0.15	0.274667	0.5	0.347826087	0.5	0.215827338	0.5	0.258064516
0.5	0.522505089	1	0.272600667	1	1.265867939	1	0.623255398	1	0.537147275	0.2	0.571141997	0.2	0.277534566	0.2	0.173052458	1	1.028756607	0.1	0.266406938	0.5	0.583180491			0.1	0.07863984	0.1	0.151300626			0.5	0.447306173	0.15	0.750658926			0.2	0.157576	0.2	0.215909	1	0.981333	0.1	0.276595745	1	0.269230769	1	1
1	0.524335076	1	0.168101059	1	0.859386795	0.2	0.19134512	1	0.314733675	1	0.666666667	0.1	0.126802658	0.2	0.214465853	1	1.071296283	0.2	0.329136796	0.15	0.261522485			0.5	0.616177052	1	0.233747924			0.1	0.275641572	1	0.816574043			0.5	0.374986	0.5	0.627273	1	1.01067	0.5	0.518518519	1	0.315789474	0.5	0.476190476
1	0.791728409	0.1	0.294589754	0.1	0.664496893	1	1.257586714	0.1	0.431894412	1	1.232466631	0.5	0.375376123	0.1	0.159766221	0.2	0.223064625	0.1	0.278347112	0.1	0.251120334			0.2	0.240107173	0.19	0.634048789			0.05	0.122783915	1	0.786085062			1	1.51515	0.9	1.42045	1	1.221	0.5	0.430493274	0.1	0.21686747	1	0.881118881
0.1	0.071764258	1	0.408294559	0.19	0.227666463	0.15	0.443775772	1	0.603058982	0.8	0.634048487	0.15	0.136796956	1	1.608591311	1	0.967844838	0.2	0.323405608	0.5	0.341934522			0.2	0.156875322	0.1	0.153937134			0.5	0.37537095	1	0.796446073			1	1.26263	0.1	0.136364	0.5	0.341333	0.5	0.648148148	1	0.482758621	1	1
0.2	0.194937491	0.1	0.047559224	0.2	0.225751883	0.5	0.450054389	0.1	0.093713299	0.5	0.351346563	0.1	0.093264161	1	1.197373124	1	0.969517006	0.1	0.300936646	1	0.967142024			1	0.860096583	1	0.952117088			0.1	0.138688377	1	0.820321015			1	1.34747	1	1.03864	1	0.888	1	0.628571429	0.1	0.048622366	0.5	0.182825485
0.2	0.230331584	0.2	0.095960166	0.85	2.080979297	0.1	0.108416994	0.2	0.189085164	1	0.942002478	1	1.034131833	1	1.161677101	0.5	0.221593533	0.1	0.333103602	0.2	0.292369047			1	0.913796607	0.99	0.816697652			0.15	0.227369813	1	0.787665739			0.15	0.288889	0.1	0.195455	1	1.6	0.2	0.217391304	0.2	0.096069869	0.5	0.32
0.1	0.160293952	1	0.804546245	0.1	0.175450661	0.5	0.357280798	1	0.791070887	0.1	0.289778426	0.2	0.188667949	0.1	0.053910514	0.15	0.268569581	1	0.807853822	0.5	0.809046661			1	0.913922005	1	0.918458355			0.2	0.292851148	0.5	0.48731872			0.1	0.131313	1	0.975	0.5	0.442667	0.5	0.472527473	1	0.790697674	1	0.46090535
0.1	0.321426163	0.5	0.359928865	1	0.927853727	0.2	0.167995512	0.5	0.709223537	1	0.666666667	1	0.896532174	0.5	0.307718392	0.2	0.137741288	0.1	0.271475299	0.5	0.687350137			0.1	0.092285885	0.15	0.153254746			0.5	0.309119861	0.1	0.162537471			1	0.977778	1	1.13636	1	1.144	0.05	0.094736842	0.5	0.35483871	1	0.961538462
1	1.077723018	0.5	0.309175115	0.2	0.188720133	0.2	1.335339351	0.5	0.609215569	1	1.189067202	0.5	0.359248394	0.5	0.450579113	1	1.020186343	0.05	0.24157376	0.5	0.308516951			1	0.554273825	1	0.956124378			0.1	0.116811101	1	0.93791384			0.2	0.286869	0.15	0.284091	1	1.088	0.5	0.370786517	0.5	0.305084746	1	1
0.05	0.077998454	1	0.591469401	1	1.004340325	0.2	0.19577041	1	1.165463682	0.1	0.303257599	1	0.697249255	1	0.907199	1	1.004214487	1	0.819395899	0.5	0.56437858			1	0.917579818	0.15	0.159405048			1	0.962264607	1	0.956418383			0.5	0.662626	0.5	1.70455	1	0.938667	0.1	0.156521739	1	0.581818182	1	0.533333333
1	0.997691605	1	1.486746536	1	1.105818282	1	0.727455093	1	1.461844994	0.5	0.337997042	0.1	0.144368395	1	0.952246675	0.2	0.104553332	1	0.828238371	1	0.863046329			0.1	0.131932928	0.1	0.158735783			1	0.966271903	0.5	0.488842723			0.2	0.266667	1	1.09545	1	1.36767	0.15	0.126582278	1	1	1	0.516129032
1	0.999305141	0.5	0.32891453	1	0.987887447	1	1.602808425	0.5	0.648111193	0.1	0.13476794	1	1.011924257	0.1	0.171543271	1	0.951255174	0.1	0.294500619	0.5	0.302418056			0.5	0.215259228	1	0.958120115			0.5	0.421849248	0.5	0.444542918			0.1	0.20202	0.15	0.420455	0.5	0.625	0.2	0.303030303	0.5	0.324435318	1	0.25
1	1.065563905	0.5	0.28299993	0.9	0.921220254	1	1.001003009	0.5	0.564883317	0.9	0.559236948	0.5	0.339129735	1	1.436026536	0.5	0.093818683	1	0.819264491	1	0.977392806			0.5	0.463950704	0.5	0.933504985			0.1	0.147194637	1	0.962304064			1	1.18788	1	0.961364	1	1.15467	0.5	0.27972028	0.5	0.188976378	1	0.64516129
1	0.579065751	0.5	0.51125172	0.9	1.290852195	0.1	0.125360208	0.5	0.755128705	0.05	0.28456799	0.2	0.228328146	0.15	0.435651029	1	0.880159111	1	0.734925744	1	0.964219216			0.1	0.135230261	0.1	0.15578868			0.5	0.451756731	0.15	0.205606459			1	1.19394	0.5	0.670455	0.5	0.394667	0.1	0.148760331	0.5	0.603988604	0.15	0.080536913
1	0.732953546	0.5	0.206282526	0.5	0.381465401	1	0.666666667	0.5	0.401449099	1	0.824001416	0.5	0.71218554	1	0.904858685	1	1.030694143	1	0.714748125	0.5	0.51489839			1	0.931356522	0.15	0.157101047			0.5	0.527903665	0.05	0.163256637			1	0.868687	1	0.986364	1	0.824	1	0.842105263	0.5	0.161616162	0.2	0.132596685
0.5	0.560019814	0.48	0.22298068	1	1.094265548	1	0.711244846	0.48	0.439373337	0.9	0.780120482	0.1	0.177696242	0.1	0.435651029	0.15	0.119428729	0.5	0.600853819	0.99	0.961366005			1	0.819163005	0.5	0.312610714			0.1	0.136788805	0.2	0.177691121			1	1.37895	0.5	0.636364	1	1.66667	1	1	0.48	0.220588235	1	0.545454545
0.5	0.267404959	0.1	0.170857202	1	1.109959797	0.5	0.750250752	0.1	0.336666383	0.15	0.339443864	1	1.300348829	0.1	0.428300942	0.2	0.118633519	0.5	0.465730177	1	0.968621106			0.2	0.136414111	1	0.996438573			1	0.969993247	0.5	0.448478656			0.5	0.505263	0.1	0.154545	0.1	0.312	0.2	0.242424242	0.1	0.169491525	0.5	0.216666667
0.5	0.447475639	1	0.988908859	1	0.889483205	0.5	0.443775772	1	0.972345608	1	1.001002004	0.15	0.132988154	1	1.234888944	1	0.668805507	0.5	0.498322459	0.5	0.395759159			1	0.911881448	1	0.948597719			1	0.94193128	1	0.867642286			0.5	0.513158	1	1.03182	1	0.362667	1	0.555555556	1	0.971428571	1	0.947368421
0.2	0.401008111	0.1	0.083289914	0.1	0.110447689	1	0.889557562	0.1	0.163552829	1	0.754509054	1	1.039059988	0.05	0.05269478	0.2	0.080465164	0.2	0.382196069	0.2	0.315640875			0.15	0.145776463	0.15	0.755617222			1	0.974065188	0.5	0.338908239			1	1.23947	0.5	0.363636	1	0.592	1	1	0.1	0.110599078	0.19	0.150537634
0.5	0.301168212	0.5	0.315731946	0.1	0.121053629	1	0.499498495	0.5	0.622135508	1	0.889557562	1	1.172085947	1	1.133120282	1	0.586998438	0.1	0.257970242	1	0.863996491			0.1	0.132700029	0.1	0.157496851			1	0.941809396	1	0.870836515			1	0.85	0.45	0.956818	1	1.312	1	1	0.5	0.311512415	0.5	0.244604317
0.1	0.24991608	0.1	0.054318629	0.99	1.064051216	0.2	0.232029422	0.1	0.1070324	0.2	0.314733675	0.15	0.194885797	1	0.91631391	0.2	0.102654178	0.5	0.353270209	0.5	0.459330517			0.15	0.152203127	1	0.986993367			1	0.974692599	1	0.922241308			1	1.26579	1	1.10455	0.35	0.888	1	1	0.1	0.055248619	1	0.890688259
0.5	0.458455559	1	1.095529959	1	0.927024451	0.1	0.218166695	1	1.07718091	0.48	0.226527684	1	0.892538641	0.2	0.133711848	0.2	0.226649264	0.1	0.359158275	0.99	0.9796846			0.15	0.144957259	0.15	0.171876921			0.1	0.156878865	0.15	0.165489247			1	1.00789	0.5	0.697727	1	1.06667	1	0.9004329	1	1	0.15	0.2
0.5	0.40786009	1	0.425741421	1	1.144556768	0.15	0.112623585	1	0.838904198	0.1	0.135392479	0.1	0.076609939	1	0.898895691	0.5	0.312433465	0.1	0.304442169	1	0.931002934			0.1	0.08785427	0.1	0.16435241			0.1	0.11062553	1	0.951652968			1	1.06579	1	1.33864	1	0.76	0.5	0.275862069	1	0.419354839	1	1
0.5	0.708104254	0.15	0.050510139	1	1.109959797	0.2	0.237243842	0.15	0.099527943	0.5	0.737053265	0.1	0.089823333	0.1	0.245228673	1	0.836509997	0.5	0.370288284	0.5	0.847696098			0.2	0.210618973	0.5	0.928744732			0.1	0.14688532	1	0.873140203			1	0.884211	1	0.949969	1	1.23167	0.5	0.394557823	0.15	0.051515152	0.15	0.222222222
1	0.528655044	1	0.515784275	1	1.108883529	0.2	0.193425877	1	1.024311895	1	1.639281481	1	1.047410838	0.5	0.609608732	1	0.667064995	0.1	0.287200693	1	0.932415286			1	0.590784616	0.5	0.437804092			1	0.94162755	1	0.97005541			0.1	0.231579	1	1.13636	1	0.592	1	1	1	0.409266409	1	1
0.2	0.368694717	0.15	0.079020273	1	1.08904484	1	1.16817118	0.15	0.106119639	1	0.760280843	0.2	0.176331364	1	0.81287596	0.5	0.381312095	0.5	0.428098289	0.95	0.850350143			0.1	0.124649348	1	0.988853888			0.1	0.148812091	1	0.901070574			0.5	0.405263	0.5	0.534091	1	1.22933	0.2	0.203480589	0.15	0.054794521	1	1
0.5	0.404085114	1	0.758030303	0.99	1.109959797	1	0.720160481	1	0.745334041	1	1.05115346	0.5	0.487980291	0.5	0.498080677	1	1.063404307	0.5	0.479223211	0.5	0.525368239			0.1	0.13212031	0.5	0.900039429			0.5	0.407254089	1	0.942557474			1	0.939474	0.1	0.170455	1	0.424	0.2	0.258064516	1	0.745098039	0.2	0.240896359
0.05	0.091093882	1	1.188070187	0.5	0.855648497	1	0.750250752	1	1.16817118	0.5	0.769539387	1	0.511878478	0.1	0.065095268	1	1.260703707	0.5	0.564948633	1	0.881032461			0.2	0.136201679	0.2	0.169387409			1	0.947011122	1	0.644870895			0.15	0.144737	0.5	0.395455	1	0.864	1	0.954385965	1	1	1	1
0.5	0.467483492	1	0.488389911	1	1.070262649	1	0.963153612	1	0.962350213	1	0.871582489	0.2	0.190419824	0.1	0.17245293	1	1.066327261	1	0.683393219	1	0.88616387			0.05	0.074203533	0.2	0.158725368			0.15	0.147650715	0.5	0.726898144			0.15	0.168421	1	0.906818	0.5	0.477333	1	0.818897638	1	0.480769231	0.15	0.122699387
0.1	0.118016714	0.5	0.291512216	1	0.99778687	1	0.695739392	0.5	0.574411626	1	0.557812974	0.1	0.076918264	1	0.997158096	1	0.937132691	0.2	0.362105441	0.9	0.965965834			1	0.894389934	0.05	0.154694406			0.15	0.158706018	0.2	0.355490893			0.15	0.213158	1	1.09318	0.2	0.469333	0.9	1	0.5	0.287769784	0.2	0.08988764
0.2	0.272917327	1	0.562935286	1	1.113843201	0.1	0.244400286	1	0.553506674	0.98	0.714572145	1	1.173055476	0.15	0.04994173	1	0.916716492	0.5	0.511492927	1	0.977641028			0.5	0.388110572	0.2	0.314013375			1	0.940951038	1	0.953021167			1	0.910526	1	1.3	1	0.642667	1	1	1	0.553846154	1	0.586956522
0.5	0.274639942	1	0.315322578	0.95	1.045684831	1	0.90982037	1	0.621328867	1	1.232466631	0.1	0.24570918	1	0.608413715	1	1.196415139	0.1	0.313818561	0.15	0.483148842			1	0.773829314	1	0.991483929			1	0.958546165	0.15	0.172845949			1	0.957895	1	1.57273	1	1.016	0.5	0.284987277	1	0.311111111	1	0.461538462
0.1	0.124328999	0.5	0.301817779	1	0.831141881	1	1.131830273	0.5	0.594718272	0.3	0.137024936	1	1.018018699	0.15	0.119476313	1	0.668805507	0.05	0.23932491	0.5	0.611554185			1	0.91404634	0.2	0.170836172			0.5	0.416524973	1	0.935730675			1	1.13158	1	0.986998	1	1.33333	0.5	0.575163399	0.5	0.29787234	0.15	0.077777778
1	0.961963295	0.15	0.073803276	1	0.494231102	0.5	0.778112114	0.15	0.145426015	0.2	0.205513091	1	0.851557884	1	0.883819256	1	1.085800455	0.5	0.45336972	0.1	0.277968753			0.2	0.131883137	0.49	0.260300725			1	0.971763382	1	0.94265819			1	0.878947	0.49	0.604545	0.5	0.352	0.1	0.388888889	0.15	0.074349442	0.5	0.197183099
1	1.22609701	0.5	0.362279314	1	1.123896591	1	0.513339071	0.5	0.713854989	1	1.053792958	1	1.040784174	0.1	0.149641595	1	0.705065937	0.1	0.301011772	0.1	0.283415877			0.1	0.098487179	0.2	0.218366472			1	0.972528654	1	0.937865573			0.1	0.176316	0.5	0.587013	1	1	0.1	0.141342756	0.5	0.357142857	1	1
0.2	0.257691245	0.5	0.248509364	0.85	1.045266727	0.1	0.202689702	0.5	0.489676452	1	1.152974074	0.2	0.220525301	0.15	0.250160457	0.15	0.118734779	0.15	0.339978013	0.1	0.28208583			0.1	0.124251293	1	0.928705314			0.1	0.145527932	1	0.960346852			0.1	0.305263	1	1.02982	1	1.144	0.5	0.326530612	0.5	0.245614035	1	0.413793103
1	0.74228274	0.2	0.15291089	0.1	0.175739334	0.15	0.275422011	0.2	0.301303988	0.5	0.626745909	1	0.96098699	0.75	0.917081742	1	0.77200827	0.5	0.437215722	1	0.962342574			1	0.910537383	1	0.96983388			0.1	0.146376249	0.1	0.163760932			0.1	0.15	0.5	0.732468	1	1.33467	1	0.634920635	0.2	0.151898734	0.15	0.105263158
0.1	0.110420485	1	0.678022883	0.2	0.357430238	0.1	0.184600313	1	0.666666667	0.5	0.666331995	0.1	0.094617338	0.5	0.484335033	1	1.004214487	0.1	0.276285801	0.2	0.267380327			1	0.921387684	1	0.967750307			0.1	0.158312894	0.5	0.386805829			1	1.03158	0.8	0.766234	1	0.645334	0.2	0.185185185	1	0.666666667	0.5	0.215053763
1	1.362557445	1	0.421395308	0.2	0.30000965	1	1.558230246	1	0.830340381	1	0.849454421	1	1.003975156	0.2	0.214244391	0.5	0.147058204	1	0.811247105	1	0.973878425			0.2	0.168451716	0.1	0.15639049			1	0.963236143	0.5	0.474074603			1	1.05263	0.1	0.311688	0.5	0.186667	0.2	0.242424242	1	0.41509434	1	0.417266187
1	1.094510161	1	1.15019759	0.2	0.127528732	0.9	0.714429001	1	0.997197226	1	0.929823773	1	1.023176891	0.1	0.106081011	1	1.0571738	0.5	0.214064993	1	0.958816397			0.15	0.098790737	0.19	0.236827206			1	0.96749527	1	0.963066981			1	0.65	0.5	0.488312	1	1.152	1	0.96969697	1	1	1	1
0.1	0.241632442	0.2	0.171592936	1	0.56052948	0.5	0.190120306	0.2	0.338116112	0.9	0.6	0.15	0.216711424	0.2	0.249643708	0.5	0.189649821	0.05	0.107640826	1	0.965824559			1	0.923127575	0.1	0.159488467			1	0.827920669	0.1	0.162326481			1	0.921053	0.1	0.516883	1	1.33333	1	1	0.2	0.170212766	1	0.847457627
1	1.08160949	1	0.478768734	0.35	0.624601928	0.05	0.073802507	1	0.94339212	0.9	1.033358139	1	0.976770395	0.5	0.44158546	0.5	1.004214487	1	0.881673593	0.1	0.23977483			0.1	0.142123207	0.5	0.667888436			1	0.745927522	0.5	0.879792983			0.1	0.113158	0.15	0.212987	1	1	1	1	1	0.47133758	1	0.883116883
1	0.800119165	1	1.094835733	1	1.146437085	0.2	0.167042481	1	1.076498312	1	1.166717544	1	0.995641337	0.2	0.136831966	0.5	0.105718438	0.5	0.241488647	0.2	0.245285397			0.1	0.117177942	1	0.978713243			0.2	0.269560084	0.5	0.447434862			0.5	0.597368	1	0.722078	1	1.6	0.1	0.202020202	1	1	0.1	0.023460411
0.5	0.384431948	1	0.950048112	0.1	0.229368311	1	1.056450946	1	0.934135741	0.19	0.211400158	0.5	0.460237021	0.02	0.05574408	1	0.49160831	0.15	0.133437611	0.15	0.262828486			1	0.886078715	0.1	0.157724724			0.1	0.147155373	1	0.376640719			1	0.757895	0.5	0.381818	1	0.957333	1	1	1	0.933333333	1	1
0.5	0.32876627	0.5	0.183431558	1	1.100714657	0.5	0.387547081	0.5	0.18035926	0.2	0.311434303	0.5	0.484834253	0.5	0.559375355	0.5	0.281352915	0.1	0.242031646	0.95	0.978316697			1	0.919611557	0.2	0.203012641			0.5	0.380642353	0.5	0.444437813			0.2	0.271053	0.1	0.18961	1	1.75733	1	0.434108527	0.5	0.181818182	1	0.875
0.1	0.175944965	1	0.496022592	0.5	0.54100128	0.15	0.102639603	1	0.652130304	0.5	0.548665605	0.1	0.114138566	0.1	0.242691858	0.2	0.147851133	1	0.833651789	1	0.977643575			0.5	0.44547992	0.1	0.280086249			0.15	0.152287266	0.5	0.260154972			1	1.05263	1	0.706494	1	1.33067	1	0.736196319	1	0.652173913	0.15	0.054347826
1	0.994473376	1	0.657234929	0.5	0.498410873	0.15	0.173326999	1	0.64622689	0.1	0.615230306	1	0.9794764	0.15	0.084023313	0.15	0.13396416	1	0.81556477	0.5	0.358308217			1	0.709831062	0.5	0.968697349			0.1	0.150918122	0.5	0.518772153			1	0.660526	0.15	0.127273	1	1.24533	0.5	0.41025641	1	0.64628821	0.15	0.162162162
0.2	0.180576724	1	1.219701027	0.9	0.98693394	1	0.79357254	1	1.199272235	0.2	0.263496371	0.2	0.221068845	1	1.008225176	0.2	0.113645815	0.2	0.174719017	1	0.769931448			0.1	0.157702479	1	0.43386329			1	0.969815756	0.15	0.167298431			1	0.844737	0.18	0.264935	1	0.890667	0.5	0.211640212	1	1	1	0.96875
0.2	0.240060317	0.1	0.135280239	1	0.855648497	0.1	0.058439782	0.1	0.266563587	0.1	0.223671013	0.1	0.091406197	0.5	0.611550389	0.15	0.101569731	1	0.653756226	0.2	0.335993827			0.2	0.1417976	0.8	0.951334584			0.2	0.178110584	0.1	0.365997827			0.5	0.313158	0.2	0.238013	1	1.14133	0.5	0.444444444	0.1	0.134615385	0.15	0.12
1	1.105690743	0.5	0.203560274	0.5	0.422427276	1	0.907894737	0.5	0.401106307	0.1	0.314733675	0.5	0.311734791	0.1	0.111090998	1	0.904116789	0.15	0.241648752	0.5	0.712036848			0.15	0.163542744	0.49	0.891879743			1	0.94540222	0.5	0.481043799			0.2	0.157895	1	0.935065	1	0.92	0.2	0.748538012	0.5	0.201550388	1	0.916666667
1	1.079337674	0.5	0.172247444	1	1.113583325	0.2	0.09810468	0.5	0.322496902	0.9	0.800401204	0.2	0.231022472	0.5	0.296246849	0.1	0.119619374	1	0.940031868	0.5	0.74839349			0.05	0.08656093	1	0.473553628			0.5	0.355411828	0.2	0.302010653			0.5	0.463158	1	0.590412	0.1	0.421333	0.1	0.333333333	0.5	0.323529412	0.5	0.24437299
0.9	1.005163381	0.5	0.247091827	1	1.022783618	0.2	0.185107182	0.5	0.486883261	1	1.001002004	1	1.014197365	1	0.519910621	0.2	0.09861024	0.1	0.159750892	1	0.972489219			0.15	0.432064616	0.15	0.187697466			1	0.735151445	0.95	0.920098328			1	1.55526	1	0.932468	1	1.144	0.5	0.666666667	0.5	0.244224422	0.5	0.067114094
1	1.028368624	0.15	0.069685213	0.5	0.451653293	0.1	0.133240525	0.15	0.137311558	1	0.498995984	0.1	0.138925207	1	1.095408483	0.5	0.233487468	0.15	0.176478081	0.15	0.670477461			0.5	0.389974583	0.2	0.173546834			0.1	0.164495156	0.95	0.519498411			1	1.43421	0.1	0.145455	1	1.04	0.5	0.389937107	0.15	0.0703125	1	0.46835443
0.5	0.311712488	1	0.677718598	0.15	0.117552276	1	0.751502628	1	0.666778075	1	0.812938816	0.15	0.241737571	0.1	0.070211164	1	0.811532732	0.5	0.483955653	1	0.667922745			0.1	0.137501374	0.9	0.936645752			1	0.966563718	1	0.836188885			1	1.00263	0.1	0.155844	1	1.33333	0.5	0.739273927	1	0.8	1	1
0.5	0.499236325	1	1.055835701	1	1.247754353	0.15	0.163628058	1	1.038151492	1	1.001002004	1	0.985320316	0.1	0.155272347	1	0.852110415	0.1	0.14147007	0.95	0.966427136			1	0.770311676	0.2	0.525152925			0.5	0.358712968	1	0.961577483			0.15	0.302632	0.99	1.08312	0.5	0.296	1	0.581196581	1	1	0.2	0.156682028
0.1	0.416638519	1	0.479671153	1	1.109959797	1	0.97361298	1	0.471637134	0.5	0.259648511	0.9	1.012679655	0.5	0.818202033	0.2	0.058603627	0.5	0.485101235	1	0.964373529			0.9	0.821343743	0.2	0.162715185			0.2	0.203557668	1	0.959539049			0.1	0.105263	0.5	0.553247	1	1.024	0.2	0.350877193	1	0.472222222	1	0.846846847
0.4	0.640938745	1	1.052057572	0.5	0.563544857	0.1	0.111247448	1	1.034436643	0.8	1.717438028	1	1.053130163	0.1	0.159972836	1	0.866104907	0.2	0.177965593	1	0.96609517			0.5	0.283152073	0.1	0.156378938			0.5	0.783705934	1	0.856305749			1	0.915789	0.15	0.496104	1	1.064	0.5	0.544802867	1	1	0.5	0.265402844
0.1	0.137673676	1	0.988908859	0.05	0.069417934	0.1	0.14779818	1	0.972345608	0.5	0.628456799	0.5	0.43595957	0.2	0.279560969	0.5	0.531903882	0.1	0.117419139	0.15	0.323057862			0.2	0.147056543	1	0.921789668			0.1	0.179892596	1	0.956125829			0.2	0.247368	0.9	1.11429	1	0.749333	0.5	0.38305709	1	0.971428571	0.5	0.692307692
0.5	0.399307314	0.5	0.236420723	1	2.080979297	0.2	0.128244673	0.5	0.469515204	0.8	0.53293213	0.5	0.459589861	0.1	0.062540034	0.5	0.19593383	0.5	0.62855993	1	0.729114943			0.2	0.36673096	0.99	0.953546054			1	0.973724638	0.5	0.477578328			0.5	0.557895	0.89	0.997403	1	1.029	0.2	0.333333333	0.5	0.188679245	0.1	0.095032397
1	0.509679725	1	0.375772629	0.35	0.127268954	0.5	0.504253609	1	0.740442956	0.5	1.502255639	0.15	0.099940188	1	1.004614599	1	1.007424953	0.2	0.348116256	0.1	0.248684261			0.1	0.108279536	0.1	0.158277984			0.15	0.150577326	1	0.958672261			1	0.552632	0.1	0.150649	1	1.032	0.5	0.257471264	1	0.37037037	1	0.932642487
1	0.961203224	0.5	0.354497732	0.2	1.247754353	0.1	0.112121261	0.5	0.698521735	1	0.857716005	0.1	0.224296187	0.1	0.069569169	1	1.007424953	0.2	0.204980169	1	0.976688164			0.1	0.110849677	1	0.993341919			1	0.962592355	1	0.865882451			0.2	0.263158	0.5	0.568831	0.2	0.213333	0.1	0.18079096	0.5	0.349514563	1	0.863636364
0.1	0.064249661	0.45	0.182406995	0.5	0.726135315	0.5	0.429845725	0.45	0.357155829	1	1.821646758	0.4	0.267887975	1	1.021676088	1	0.892411494	1	0.911898078	0.8	0.640605521			0.5	0.279367594	0.05	0.16231446			1	0.965980046	1	0.956387852			0.1	0.181579	1	0.805195	1	1.11733	1	1	0.45	0.120218579	0.15	0.032786885
0.2	0.202643746	1	0.491284036	0.15	0.226545733	0.2	0.147983998	1	0.484182506	0.9	0.773046412	0.1	0.090812425	1	0.874345111	1	0.429227664	1	0.947804939	1	0.967599701			1	0.833927599	1	0.64909759			0.15	0.177758646	1	0.9410956			1	1.16579	0.5	0.693506	1	0.589333	0.5	0.444444444	1	0.645962733	0.5	0.714285714
0.2	0.270873964	1	0.980273137	0.1	0.108645525	0.1	0.054836996	1	0.963854527	0.1	0.11197228	1	0.956271516	1	0.946336144	0.15	0.11190003	1	0.944475272	1	0.964680075			0.5	0.693087843	1	0.993766504			1	0.903575551	0.95	0.933778823			1	1.00789	1	0.974026	0.99	0.728	1	0.823045267	1	0.962962963	0.5	0.174242424
0.1	0.331170435	1	0.384891351	1	0.558990903	0.5	0.615992715	1	0.567885475	0.1	0.124587354	0.5	0.525717611	0.2	0.501300671	0.15	0.117935128	0.1	0.116668033	1	0.974215551			0.15	0.191166961	0.5	0.975121361			0.1	0.132056755	0.5	0.765343705			1	0.810526	0.15	0.163636	0.2	0.226667	0.1	0.426666667	1	0.568181818	0.5	0.206896552
1	1.186479464	0.5	0.136613447	0.1	0.091889676	0.2	0.254872448	0.5	0.269190613	0.5	0.192124761	1	0.943511626	0.2	0.226294093	1	0.892411494	1	0.865870383	1	0.966797674			1	0.787305881	0.2	0.1717368			0.1	0.12865564	0.1	0.167146594			0.2	0.226667	1	0.987013	1	0.888	1	1	0.5	0.13592233	0.2	0.133333333
0.05	0.083751571	0.15	0.133972425	1	1.008424732	0.2	0.177988363	0.15	0.131728519	0.5	0.456434608	1	0.973901122	0.2	0.114827477	1	0.902678444	1	0.947843474	0.8	0.94116281			1	0.813584523	0.19	0.249834441			1	0.973504935	0.5	0.568636143			1	0.850667	0.2	0.324675	1	0.443046	1	0.427983539	0.15	0.133333333	0.5	0.360153257
1	1.013085599	1	1.017534633	0.1	0.246978741	1	0.813205166	1	0.852575664	1	0.692075996	0.1	0.090818116	1	1.326735512	1	0.934012607	0.1	0.136737622	1	0.978363927			0.2	0.212626218	0.1	0.156325485			0.2	0.168148552	1	0.9602761			1	0.968	1	0.761039	1	0.789333	0.2	0.263374486	1	0.852017937	1	1
1	1.109130922	1	0.4509473	0.75	0.971591299	1	1.101150341	1	0.58717411	0.5	0.35550215	0.2	0.227467348	0.15	0.160491689	1	0.702346405	0.5	0.470510213	0.2	0.306672698			1	0.911402335	0.15	0.164472358			0.5	0.465699888	1	0.955722774			1	1.02667	0.49	0.366234	1	0.589333	1	0.689655172	1	0.587412587	0.1	0.064981949
0.1	0.144160703	1	0.946241054	1	1.123896591	1	0.929460258	1	0.918436045	1	1.148111	0.1	0.183796704	0.1	0.107139162	1	0.864890757	1	0.966396387	0.1	0.248389421			0.15	0.262850212	0.5	0.911244471			1	0.50027678	1	0.728437911			0.15	0.197333	1	1.20779	1	1.17333	0.15	0.484848485	1	0.734177215	1	0.675675676
1	1.132766556	1	1.003561512	0.2	0.622835645	0.1	0.079764325	1	0.987360853	0.5	0.499498495	0.1	0.111054196	1	1.608591311	0.1	0.100813657	1	0.766980251	0.95	0.977218028			0.5	0.450512803	0.5	0.613583524			0.2	0.173775675	0.1	0.332718618			1	1.10933	0.15	0.384416	1	0.981333	0.5	0.369230769	1	1	1	0.962962963
1	0.470316138	1	0.663573081	1	1.124819525	1	0.562967097	1	0.872412108	0.2	0.374122367	0.2	0.219710446	1	0.958805533	1	1.102042106	0.2	0.149856382	1	0.636820906			0.1	0.198275608	0.49	0.613085939			0.1	0.127837264	0.15	0.38186597			1	1.008	0.8	0.857143	1	1.06667	0.5	0.260162602	1	0.871794872	1	1
1	0.719618856	0.1	0.060986584	0.9	0.971310563	1	0.930696309	0.5	0.593240862	0.9	1.335339351	0.1	0.113890154	1	0.601963457	1	1.211378857	1	0.951724927	0.5	0.830680754			0.5	0.471486393	1	0.968732254			1	0.976346125	0.1	0.161389894			0.5	0.453333	0.02	0.0805195	0.5	0.355667	0.2	0.24691358	1	1	0.2	0.112903226
0.5	0.53014879	0.5	0.690145123	0.5	0.555392193	0.1	0.123384253	1	1.082451646	0.5	0.443775772	0.1	0.172866468	0.5	0.459357844	1	1.034538818	0.15	0.146801599	0.15	0.238913765			0.2	0.217390192	1	0.984606773			0.1	0.231407322	0.45	0.269853072			0.5	0.456	0.99	0.955844	0.5	0.256169	1	1	1	0.754716981	0.1	0.045454545
0.5	0.285799324	0.5	0.533620244	0.15	0.692271057	0.5	0.233733408	0.5	0.634156438	1	1.001003009	1	1.043785389	0.1	0.150506116	1	1.089487957	0.1	0.149231574	0.5	0.298105116			0.2	0.721631513	0.05	0.150478408			1	0.969812625	0.1	0.166429575			0.1	0.144	1	0.836366	1	0.933333	1	1	0.2	0.218181818	1	0.912280702
0.5	0.43346512	1	1.739298344	0.15	0.263839792	0.5	0.481038044	0.8	0.761522663	1	1.045913861	0.1	0.152448102	0.9	0.965522255	1	1.007424953	0.15	0.15752173	1	0.964167672			0.2	0.336401989	0.8	0.83754483			1	0.922926389	1	0.960421268			1	1.096	0.2	0.220779	1	1.18667	0.1	0.150537634	0.5	0.181560284	0.1	0.057142857
0.2	0.374082813	0.1	0.115846548	0.3	0.306206403	0.1	0.12984493	0.1	0.286481065	1	0.923848468	0.05	0.050381377	0.5	0.457063467	0.5	0.221593533	0.15	0.155680825	1	0.926918083			1	0.899778684	1	0.963381542			1	0.98407023	1	0.961326148			0.2	0.202667	0.2	0.234468	0.2	0.2	1	0.82962963	1	0.366666667	0.2	0.158415842
0.5	0.353936837	0.1	0.092468936	0.1	0.088484866	1	1.098733535	0.5	0.408816192	1	1.001002004	1	1.029387293	0.2	0.236007124	0.5	0.527580673	0.1	0.125804845	0.99	0.975645948			1	0.884237131	0.99	0.967330462			0.2	0.983218496	1	0.957921679			0.1	0.0833333	0.1	0.288312	0.5	0.888	0.5	0.592592593	1	1	1	1
0.1	0.281035911	0.15	0.287920719	1	1.01630298	1	0.760588678	0.1	0.591701029	0.19	0.201995818	1	1.053152161	0.5	0.625495017	1	0.996975444	0.2	0.186684875	0.1	0.141832201			1	0.908688478	0.5	0.778509989			1	0.983843825	0.5	0.470791124			0.5	0.429333	1	0.732468	1	1.064	1	0.579710145	1	0.448179272	1	0.941176471
0.5	0.528632563	0.15	0.231660174	1	1.393579001	0.2	0.132297404	0.15	0.217766854	1	0.631658093	0.1	0.130221387	0.99	0.937506075	0.15	0.110180097	1	0.416218909	0.5	0.778702263			1	0.734693441	1	0.983685933			0.1	0.982542531	0.5	0.531330867			0.2	0.229333	1	0.649351	1	1.18667	0.2	0.290909091	0.5	0.339393939	0.5	0.333333333
0.5	0.438542839	0.05	0.047882712	0.5	0.483964821	1	0.950985384	1	0.745332041	0.1	0.243628846	1	0.966004644	0.2	0.111437316	1	0.589885747	0.1	0.132273197	0.5	0.528918277			1	0.909879715	0.1	0.183140929			1	0.983998581	0.5	0.264069986			1	0.973333	0.15	0.324675	1	1	0.1	0.177777778	1	0.466666667	0.2	0.172131148
0.5	0.661302431	0.5	0.562456714	0.1	0.285616895	0.15	0.156526177	0.5	0.294513169	0.5	0.738677571	1	0.985461653	1	0.853037431	1	0.94831299	0.2	0.14743899	1	0.998957379			0.1	0.18842232	0.15	0.153036207			1	0.98403383	1	0.961996574			0.1	0.122667	0.83	0.909091	1	1.03733	0.2	0.226415094	0.2	0.125279642	1	1
1	0.641266573	0.1	0.05932613	0.1	0.118093612	0.1	0.124784517	0.1	0.226405622	0.1	0.167176227	1	0.917136799	0.1	0.14478664	1	0.724707003	0.05	0.084583375	0.1	0.142551655			0.5	0.497420373	0.2	0.182024052			0.1	0.98319831	0.15	0.517921349			0.15	0.221333	0.8	1.19901	1	1.688	1	0.666666667	1	0.688888889	1	0.884615385
0.2	0.220442933	0.1	0.186155579	1	1.062593254	0.15	0.165777281	1	0.695938562	0.5	0.341882791	0.5	0.490230693	0.5	0.33007016	1	1.065197938	1	0.943308111	0.1	0.142204354			1	0.891686931	0.2	0.414526085			1	0.98393308	0.15	0.169423944			1	0.856	0.5	0.356727	1	1.184	1	0.463768116	1	0.366013072	0.5	0.186046512
0.5	0.481562877	0.8	0.968377716	0.1	0.126389907	0.15	0.150374847	0.15	0.127798028	0.5	0.6144569	0.5	0.451845396	0.1	0.100573022	1	0.7854695	0.5	0.554058599	0.15	0.173955687			1	0.84221443	0.1	0.161381657			1	0.983798834	0.2	0.391552376			0.9	0.969333	0.15	0.171429	1	1.528	1	0.952380952	1	0.597701149	0.15	0.183783784
0.05	0.05029247	0.1	0.11086548	0.2	0.178351952	0.1	0.063649251	0.18	0.253802503	0.15	0.20449584	0.5	0.463570864	0.1	0.065095268	1	0.561474633	1	0.593583678	0.15	0.154946268			0.2	0.216505623	0.95	0.804438139			0.5	0.983323683	0.1	0.178285051			1	0.984	0.1	0.205195	1	0.602667	1	0.965079365	1	0.348837209	0.2	0.120734908
0.5	0.377435764	0.15	0.096475052	0.99	0.6562588	0.2	0.232440743	0.2	0.249569936	1	0.53293213	0.2	0.276122023	0.5	0.477649383	1	1.004214487	1	0.953276245	0.05	0.141731338			1	0.889573902	1	0.930865609			0.5	0.983415315	0.8	0.930772759			0.5	0.381333	0.8	1.24573	1	1.33333	1	0.820512821	0.5	0.266666667	1	0.843137255
0.1	0.158145778	0.1	0.086186563	1	0.934951073	1	0.33797652	1	0.940044176	1	1.001003009	0.1	0.104186365	0.2	0.242587905	1	0.650549817	0.2	0.175279817	0.5	0.550121125			0.15	0.154828338	0.15	0.161367204			0.1	0.982602871	1	0.861174947			0.5	0.48	1	1.09386	1	0.634667	1	0.746666667	0.5	0.240400668	1	0.96
0.15	0.127504139	0.2	0.14847989	0.9	0.985575815	0.1	0.113151018	1	0.626664307	1	1.065024862	0.1	0.088627837	0.5	0.648423204	1	0.966323096	0.1	0.129942024	0.1	0.141840342			0.2	0.233601169	1	0.990855845			1	0.983962747	0.5	0.519122354			0.15	0.0906667	0.5	0.454545	1	0.888	1	0.888888889	1	0.388888889	0.2	0.094316808
0.2	0.308090446	0.15	0.175188947	1	0.989315864	0.1	0.123050857	1	1.026052517	1	1.010733783	0.15	0.111349273	0.1	0.339334598	0.2	0.128878855	1	0.899671563	0.1	0.153230001			1	0.773972195	1	0.984628305			0.2	0.982883727	1	0.606761289			0.1	0.232	0.98	0.854611	1	0.592	0.5	0.98245614	0.15	0.201257862	1	0.72
0.5	0.284233727	0.05	0.059050613	1	1.078435915	0.2	0.167042826	0.1	0.114894133	0.9	0.737053265	0.5	0.29728548	1	1.008225176	0.99	1.09046251	1	0.9614686	0.8	0.994530196			0.2	0.201271578	1	0.960180144			0.2	0.982956081	0.15	0.177870973			0.4	0.379622	1	1.05974	1	0.946667	0.1	0.24691358	1	0.784313725	0.5	0.104477612
0.1	0.150202339	0.5	0.228724215	1	1.405391505	0.05	0.053780987	0.1	0.128598474	1	0.526844137	0.2	0.094580625	0.15	0.211783811	0.5	0.141734252	1	0.913469597	0.1	0.142831342			1	0.827917059	1	0.997158344			1	0.984050186	0.15	0.16190232			0.1	0.101333	0.98	0.568831	1	0.962667	0.15	0.372759857	1	0.855345912	1	0.188679245
1	0.859808473	0.1	0.165540579	0.1	0.09780386	1	0.900346469	0.99	1.176002584	1	0.666666667	0.1	0.21121515	0.1	0.131462261	0.15	0.189649821	0.1	0.177009643	0.15	0.15118693			1	0.666564795	0.15	0.151295499			1	0.984219761	1	0.458679489			1	0.885333	0.5	0.704833	1	0.752	0.1	0.222222222	0.1	0.062015504	1	1
0.5	0.354703082	0.15	0.179745269	1	0.8860443	0.5	0.251727062	0.5	0.510279698	0.2	0.338638557	0.1	0.177562225	0.1	0.142730619	1	0.768714565	0.1	0.134149725	0.1	0.142048312			1	0.918496818	0.9	0.964885405			0.9	0.983993708	1	0.964186749			0.5	0.509333	1	0.686526	1	0.952	1	1	1	0.745230079	0.15	0.196078431
1	0.977133443	1	1.13331332	0.89	0.752129171	1	0.723222298	0.15	0.353950741	0.5	0.681863773	0.5	0.283311509	1	1.205940169	1	0.881503884	1	0.942393276	0.2	0.147152712			1	0.873171008	0.1	0.156744054			1	0.984039639	1	0.966425732			1	0.746667	0.15	0.332468	1	1.176	0.9	0.91954023	1	1	1	1
0.5	0.366707688	0.01	0.009153375	1	0.961978856	1	0.931060277	0.9	1.200936142	1	1.05115346	0.1	0.119287957	0.2	0.206254576	0.5	0.429227664	1	0.957065128	0.15	0.143902391			1	0.921396719	0.1	0.154305102			0.5	0.983390173	0.1	0.288236202			1	1.008	1	1.02857	1	1.21333	1	1	1	0.438596491	0.15	0.124352332
0.15	0.146756109	0.5	0.364236419	0.89	0.831141881	0.2	0.121572147	0.89	1.000334336	1	0.929359507	0.5	0.462661757	1	0.807917202	0.5	0.285480958	0.5	0.630722302	0.05	0.141832199			1	0.827876244	0.1	0.161260659			0.5	0.983499457	1	0.915150874			0.1	0.088	1	1.06753	1	1.14133	0.5	0.31372549	1	0.395061728	0.2	0.079877112
0.1	0.285488404	1	0.914072897	0.15	0.133180727	0.1	0.094446164	0.1	0.095179848	0.15	0.185222334	0.5	0.484453992	0.5	0.463798849	1	0.996414278	1	0.459978023	0.5	0.163643633			1	0.901453181	1	0.970544759			0.1	0.983461818	1	0.962998459			0.2	0.24	1	0.862338	1	0.813333	0.1	0.131868132	1	0.615384615	1	0.746268657
1	0.760034901	0.15	0.15542718	0.5	0.297535496	0.1	0.108664611	0.5	0.541593774	0.2	0.32734023	0.5	0.487623933	0.5	0.485814089	1	0.826645027	0.1	0.181717246	0.1	0.145534528			1	0.938222068	1	0.860612248			0.4	0.983522807	0.5	0.437489982			0.1	0.112	0.2	0.207792	1	0.976	0.5	0.430769231	1	0.804232804	0.5	0.105769231
1	1.015805817	0.15	0.138479105	0.1	0.134960514	1	0.944872404	1	0.777443441	0.5	0.410997699	1	0.830308639	0.1	0.130728879	1	1.122594127	0.2	0.15895947	0.15	0.144002303			0.5	0.81606617	0.19	0.185389067			0.1	0.983148277	0.85	0.957704292			0.2	0.181333	0.5	0.542857	1	0.666667	0.5	0.579710145	0.5	0.222222222	1	0.666666667
0.2	0.195514563	0.18	0.152722193	1	0.763748687	1	0.931840963	0.5	0.665997994	1	1.264952753	0.05	0.087567902	0.15	0.141790723	1	0.853280446	0.15	0.159908674	1	0.998481381			1	0.825939745	0.2	0.288409494			0.5	0.983394365	1	0.960638407			0.1	0.165333	1	0.955844	0.5	0.282667	1	1	1	0.878787879	0.2	0.094182825
0.15	0.329012102	0.2	0.270055906	0.1	0.283498067	0.2	0.179394809	1	0.858145317	0.5	0.362724537	0.2	0.235776021	0.35	0.564162035	1	0.823609651	0.1	0.140274045	0.01	0.141237101			0.1	0.212229842	0.2	0.296602094			1	0.983556528	0.5	0.466275282			0.1	0.205333	1	0.948052	1	0.888	1	0.8721174	1	0.136752137	0.5	0.175438596
1	0.911389636	1	1.046447086	0.5	0.859731952	0.15	0.070426176	0.15	0.134488937	0.5	0.714429001	0.5	0.464810646	0.2	0.278522376	1	0.883467254	1	0.935031616	0.5	0.439879035			0.15	0.259491062	0.49	0.685421238			1	0.983874454	1	0.819987745			1	0.997333	1	0.98961	1	1.33333	1	1	0.5	0.211453744	0.2	0.099378882
0.1	0.170948388	1	0.994891153	0.95	0.406953911	1	0.95535069	1	0.943252522	0.9	1.035589527	0.1	0.205525572	0.1	0.161223694	1	0.845336549	0.9	0.898611194	1	0.987685771			0.1	0.172722565	0.2	0.157940799			0.1	0.981410077	0.1	0.160633466			0.1	0.0933333	1	1.10797	1	0.789333	1	0.922305764	1	0.862745098	0.5	0.266666667
0.5	0.481050966	1	1.053784174	0.1	0.150214756	0.1	0.147711623	0.2	0.30743438	0.1	1.251755266	0.05	0.051796539	1	1.267213169	0.5	0.501101017	0.5	0.199741651	0.15	0.143260311			1	0.859647859	0.1	0.501305734			0.2	0.983088776	1	0.954776288			0.05	0.0533333	1	1.01818	1	1.69067	1	1	1	1	1	0.8
0.1	0.156097682	0.1	0.112288395	0.2	0.331206915	0.1	0.114878521	1	0.723016595	0.5	0.564912128	0.1	0.072899822	0.1	0.144939716	0.5	0.25300925	0.2	0.213930968	0.15	0.142781361			0.9	0.759928691	0.15	0.160173832			0.2	0.983314742	0.5	0.374350266			1	1.01867	0.1	0.277922	1	0.728	0.1	0.076849183	0.5	0.354166667	1	0.4
0.5	0.435685918	0.1	0.132401392	0.5	0.443684477	1	0.861757325	0.49	0.370238922	1	0.676883939	0.5	0.453291925	0.1	0.111638276	1	0.911855492	0.2	0.352165311	0.18	0.143009553			0.2	0.279079234	1	0.980506556			0.1	0.983098817	0.5	0.187168146			1	1.088	0.1	0.176623	0.1	0.216	1	0.963655244	1	1	0.1	0.25
0.2	0.165555299	0.99	1.209291586	0.2	0.26715629	1	0.981579887	1	1.210073284	0.2	0.252277961	0.1	0.124333902	0.2	0.194935672	1	0.71428469	0.1	0.125547829	0.2	0.226796516			0.2	0.673534898	0.5	0.923067409			1	0.983871001	0.1	0.16522169			0.1	0.149333	1	0.885618	1	1.77867	0.1	0.132780083	1	0.424242424	0.5	0.311688312
0.5	0.629404039	0.1	0.121894972	0.1	0.087833298	0.5	0.440634882	0.15	0.286481065	1	1.001002004	0.15	0.225042201	1	0.965898143	0.15	0.175557006	1	0.965893953	1	0.993791756			1	0.965521799	1	0.993207849			0.05	0.981613224	0.15	0.176429804			1	0.962667	0.15	0.179221	1	0.833333	0.5	0.470588235	0.5	0.30651341	1	1
0.2	0.366707688	0.5	0.553493546	0.5	0.629147956	1	0.755200068	0.8	0.888888889	1	1.001003009	0.5	0.467662515	0.15	0.121247298	0.5	0.149870858	0.2	0.215807226	1	0.995641548			0.5	0.420720632	0.1	0.156014409			1	0.984085127	1	0.956603465			1	0.808	1	0.906494	0.5	0.458667	1	0.857621441	0.5	0.172839506	1	1
0.2	0.30550691	0.15	0.201539819	0.5	0.553400233	0.1	0.180749903	0.02	0.073024104	0.2	0.186058175	0.15	0.176772419	0.1	0.180090276	1	1.507327957	1	0.856031042	1	0.997615926			0.1	0.145978577	0.2	0.161024819			1	0.983953741	1	0.960438291			1	0.733333	1	0.755844	1	0.392	0.15	0.124293785	0.5	0.222222222	1	1
1	0.866233474	0.5	0.655244438	1	1.111277854	0.2	0.143999249	0.99	1.029662086	1	1.52638869	0.1	0.088778045	0.45	0.421667285	1	0.557002513	0.1	0.11404404	0.1	0.142164083			0.5	0.450166806	1	0.987154235			0.1	0.982719995	0.2	0.181069789			0.5	0.632	0.5	0.584416	1	1.17333	0.15	0.110650069	1	1	1	0.8
1	1.201315888	0.15	0.214771162	0.1	0.123991801	0.15	0.187074381	1	0.798268242	1	0.666666667	1	0.979455103	0.15	0.147442408	1	0.975465146	1	0.958260428	0.1	0.14246164			0.5	0.526364972	1	0.957810161			1	0.984214115	0.9	0.900951235			0.5	0.424	0.1	0.244156	1	1.22133	0.15	0.174291939	1	0.15920398	1	0.863436123
1	0.977162308	0.9	1.243348402	1	0.755394159	0.05	0.052350033	0.2	0.194407785	0.5	0.205513091	1	1.003017607	1	0.848776814	1	0.955786452	1	0.97761519	0.99	0.998644003			0.1	0.134848151	1	0.996698119			1	0.983432171	1	0.966011452			0.5	0.458667	0.2	0.601151	0.5	0.781333	1	0.951423786	0.99	0.606060606	1	1
0.1	0.099244669	0.15	0.099652291	0.15	0.144294293	0.15	0.412138672	0.2	0.131992903	1	0.913698271	0.2	0.279326888	0.2	0.248080621	1	1.007424953	0.15	0.197515407	0.1	0.142157958			1	0.969517753	0.5	0.964602687			1	0.983804427	1	0.741144939			0.2	0.296667	1	1.24675	1	0.762667	1	1	1	0.741854637	0.15	0.114942529
1	0.674554975	0.05	0.021317315	1	1.039448117	0.5	0.366890144	0.1	0.268867516	1	1.262657538	1	0.949045135	0.2	0.285594703	0.5	0.24192135	1	0.969058577	0.5	0.543600343			1	0.939767693	0.5	0.655405452			0.5	0.983700759	0.5	0.593505148			0.1	0.0666667	0.8	1.56104	0.5	0.56	0.5	0.419947507	1	0.923076923	1	0.97029703
1	0.943310543	0.1	0.071463288	0.15	0.275658586	0.1	0.134964634	1	0.702918572	1	1.144290013	0.1	0.10264926	1	1.148418578	1	1.063404307	1	0.97914574	0.15	0.150579342			1	0.973585575	0.1	0.163130676			0.5	0.983324315	0.9	0.960091846			0.5	0.266667	0.01	0.101299	1	1.10933	1	1	0.5	0.261758691	0.2	0.055555556
0.1	0.11152825	0.1	0.097212683	0.15	0.109944105	1	0.717223441	1	0.578779818	0.5	0.666666667	1	0.998014069	0.5	0.469174251	1	0.892411494	0.5	0.450019535	0.5	0.716500486			1	0.93938065	0.15	0.157858152			0.5	0.983325051	0.15	0.16372503			0.1	0.272	0.1	0.336347	1	0.667334	1	1	1	0.384615385	1	1
0.5	0.464369586	0.15	0.17583614	1	1.323502075	0.9	0.762658577	0.15	0.300120487	0.1	0.499498495	1	0.992069047	1	0.927181687	1	0.961597795	0.5	0.458918681	0.15	0.148666009			1	0.974283371	0.2	0.15703047			0.2	0.984073097	1	0.839659645			0.1	0.170667	0.99	0.651131	1	1.576	0.1	0.118811881	0.1	0.195121951	1	0.933333333
1	1.116248908	0.89	1.014906567	0.45	0.541827665	0.5	0.387888183	0.83	0.910116593	0.18	0.163860428	0.1	0.220340768	1	1.1222724	0.5	0.208177174	0.1	0.120522206	0.9	0.998606512			0.1	0.155644744	0.1	0.157883012			0.5	0.983476516	0.5	0.398692818			0.5	0.296	1	0.794081	1	0.989333	0.1	0.126984127	1	0.623376623	1	0.818181818
1	0.833911217	0.1	0.094608216	0.15	0.142574046	0.2	0.159168775	0.8	0.783999056	0.5	0.443775772	1	1.162908582	1	1.008225176	1	0.557002513	1	0.977757546	0.15	0.142341445			0.1	0.107966805	0.2	0.163275663			0.1	0.983268187	0.5	0.514511738			0.1	0.125333	1	1.07792	1	0.844603	1	0.920863309	0.1	0.135021097	1	1
0.2	0.154881466	0.1	0.092808589	1	1.130810501	0.2	0.324570929	0.5	0.425275827	0.5	0.439936215	1	1.027777742	0.15	0.199312315	1	1.176710534	0.2	0.191677324	0.05	0.141187749			0.1	0.145184835	0.1	0.173399046			0.5	0.983603266	1	0.961952919			0.5	0.357333	0.1	0.135065	1	1.03756	1	0.873563218	1	0.75	0.5	0.15625
1	1.07069054	0.15	0.197989052	1	1.560213707	0.1	0.08957002	0.15	0.119519302	1	1.07815755	0.5	0.41815044	0.2	0.17876889	1	0.950691777	0.1	0.135999609	0.1	0.14194974			1	0.93883781	0.15	0.160065113			0.5	0.983638834	0.2	0.164131501			0.5	0.442667	0.1	0.18961	1	1.184	1	0.367816092	1	0.8	1	0.896551724
0.15	0.166127303	0.1	0.05769265	1	0.959330334	0.1	0.088663873	0.1	0.155993404	1	1.014200496	0.5	0.422582159	0.5	0.867347164	0.5	0.172983536	0.5	0.345206407	0.1	0.142054799			0.1	0.147383688	1	0.928542066			0.5	0.983658965	0.1	0.175794064			0.5	0.454637	0.2	0.298701	1	0.964334	1	0.798493409	1	0.691358025	0.5	0.105263158
0.15	0.164516631	0.5	0.532685194	1	1.062389333	0.5	0.612368182	0.8	1.083918422	0.5	0.452758402	0.1	0.132827726	0.1	0.131646874	1	0.58283054	0.2	0.230092955	0.15	0.143951707			0.5	0.405348551	0.5	0.250868085			1	0.983847279	0.5	0.738806333			1	0.693333	0.1	0.0965455	1	1.14133	0.2	0.154589372	0.2	0.15954416	0.2	0.114649682
0.1	0.090172868	1	1.100091895	0.1	0.177696255	1	1.199049061	1	1.285139369	1	1.001003009	1	0.984043685	0.5	0.721139305	0.2	0.094585332	1	0.971565584	0.89	0.996435499			1	0.944385601	1	0.994582671			0.2	0.983049213	0.1	0.16722791			0.2	0.248	1	0.615585	0.5	0.184	0.1	0.097560976	0.15	0.355555556	0.15	0.208333333
0.2	0.242710662	0.15	0.202964733	0.5	0.741252953	0.5	0.83893136	0.5	0.385586868	0.8	1.303497795	0.2	0.240368681	0.2	0.120414456	1	0.711856857	0.1	0.120355432	0.1	0.144959047			0.15	0.146092242	0.15	0.195870301			0.5	0.983586697	1	0.965626158			0.5	0.474667	1	0.569816	1	1.77867	0.5	0.428571429	1	0.694063927	0.5	0.482758621
1	0.986331793	0.5	0.553493546	0.5	0.551230377	0.15	0.211004813	0.98	0.833333333	1	0.889557562	0.5	0.397970243	0.2	0.216818887	0.5	0.44519952	0.15	0.201142958	0.1	0.141995345			0.15	0.157657407	0.1	0.156457933			0.05	0.982027461	0.1	0.162668599			0.1	0.136391	0.5	0.467532	1	0.568	1	1	1	1	0.2	0.103225806
0.1	0.099039531	0.2	0.227728753	0.1	0.27200409	0.15	0.249832356	1	1.098668555	0.5	0.620551309	0.2	0.281286952	0.2	0.130437778	0.2	0.098346139	1	0.975192861	0.15	0.146214584			1	0.938096829	0.1	0.153561052			0.5	0.983475072	0.15	0.218059212			0.05	0.06	0.15	0.147535	1	0.888	0.2	0.202898551	1	0.808080808	0.5	0.092948718
0.2	0.139023456	1	1.076197102	0.48	0.448889201	1	1.49789833	0.98	0.460252553	1	1.803410231	1	0.998834246	1	1.340157217	0.5	0.176306244	0.9	0.970640352	0.1	0.141843638			1	0.957781607	0.1	0.153147988			0.1	0.982985808	1	0.951952016			0.5	0.418667	0.01	0.25239	1	1.66667	1	0.988505747	1	0.367816092	1	0.4
1	0.916434986	0.15	0.128533937	0.15	0.380520228	1	0.795983352	0.5	0.701191293	1	0.867268472	0.15	0.194168684	0.1	0.199312315	0.1	0.048807089	1	0.977838262	0.5	0.51210473			0.5	0.414924493	0.5	0.962334368			0.15	0.982575432	0.2	0.177096053			0.1	0.133333	0.99	1.0961	1	0.777001	0.5	0.350877193	0.2	0.099378882	0.5	0.837209302
0.5	0.341931518	0.1	0.089494673	0.15	0.195259687	0.2	0.353645607	1	0.773848427	0.2	0.209153777	1	1.008762785	0.1	0.126741957	1	1.007424953	0.5	0.387304419	1	0.99863593			1	0.971173663	0.5	0.877667312			0.2	0.983354202	1	0.853285334			0.15	0.229333	1	0.846753	1	1.12267	1	0.713615023	1	0.853333333	0.2	0.111111111
1	0.699638828	1	0.998448611	1	0.768364659	0.15	0.651628087	0.15	0.24613375	0.8	0.788243518	0.9	0.995897507	1	0.798713447	1	0.924355206	0.5	0.475175218	0.15	0.156459253			1	0.97220291	0.1	0.158006461			0.5	0.983350445	1	0.957141805			0.5	0.413333	0.2	0.332468	1	1.01271	1	0.823266219	0.15	0.109045849	0.2	0.125874126
1	1.04595783	0.15	0.085131441	0.2	0.232433892	1	2.167613953	1	1.156357963	1	1.001002004	1	0.998834246	1	0.85362042	0.5	0.518857963	0.15	0.112593089	0.5	0.57014476			0.1	0.144053867	0.5	0.500391602			0.1	0.982648533	0.15	0.159630481			0.1	0.104	0.5	1.01299	1	1.18933	0.5	0.295125165	1	1	0.15	0.105263158
0.2	0.272122725	0.2	0.217933157	0.5	0.131291202	0.1	0.453435089	1	1.078583268	1	1.119004071	0.5	0.393065978	0.1	0.097714581	0.2	0.123765914	0.1	0.181780992	0.2	0.152194921			0.1	0.144963558	0.1	0.159867159			1	0.983949899	0.5	0.470852409			1	1.02667	0.15	0.205545	1	1.33333	0.2	0.198241407	1	0.858237548	0.2	0.133333333
0.1	0.156175133	0.2	0.064131333	0.1	0.106557378	0.15	0.376715218	1	0.838231867	0.15	0.750250752	0.5	0.482539653	0.5	0.417415017	1	1.00314349	0.4	0.184751457	1	0.997897485			0.1	0.157053	0.1	0.158395253			0.5	0.981794265	0.5	0.774118369			0.5	0.413767	0.2	0.402597	1	0.821333	0.5	0.571428571	1	1	0.15	0.10619469
1	0.71970591	1	0.833706482	0.1	0.113642624	0.5	0.993660151	0.2	0.20608166	0.2	0.195013612	0.1	0.404945875	1	0.961862064	1	1.11601748	0.1	0.10724465	0.15	0.142372356			1	0.962227208	0.5	0.909174875			1	0.984083168	1	0.842939966			0.02	0.020202	1	0.997403	1	0.888	0.1	0.205128205	0.5	0.32748538	1	0.704225352
1	1.105541176	0.1	0.291937711	1	0.970012705	0.1	0.272092507	0.5	0.443107099	1	1.335339351	0.4	0.862421187	1	0.826487036	1	0.474380087	1	0.944580759	0.1	0.141750292			1	0.96668073	0.2	0.323942976			0.5	0.983981099	0.15	0.162185632			0.2	0.224242	1	0.933273	1	1.12017	1	1	1	0.666666667	0.1	0.078291815
1	0.684663393	0.49	0.461410757	0.15	0.150869069	0.5	0.770821079	1	1.032689466	0.2	0.399197593	0.1	0.116301037	0.1	0.21563601	1	0.926812415	0.5	0.505020096	1	0.995545692			1	0.824192527	1	0.547974818			0.15	0.981930949	0.2	0.162400105			1	1.10237	0.5	0.420779	1	1	1	1	1	1	0.15	0.078431373
0.1	0.2606714	1	1.008778018	0.1	0.101105623	0.2	0.368701564	1	0.91382773	1	0.800401204	1	0.741769226	1	1.026984106	0.5	0.175557006	1	0.946718937	0.15	0.159391218			1	0.740850006	0.7	0.970269896			0.1	0.983683768	0.15	0.217449659			0.5	0.40404	1	0.771429	0.15	0.466667	1	0.98245614	0.5	0.104575163	0.5	0.201438849
0.1	0.176723773	0.15	0.139662176	1	1.012742189	0.2	0.979408815	1	0.997427064	0.1	0.198595787	0.5	0.473406383	0.15	0.124341705	1	0.812013835	1	0.960290006	0.2	0.150074693			0.2	0.269489754	0.5	0.843625396			1	0.984782174	0.5	0.354218826			0.15	0.137374	1	0.857143	1	0.469333	0.15	0.204081633	1	0.430107527	1	0.428571429
1	0.864188903	0.8	1.036722335	0.5	0.437186539	0.2	0.547473463	1	0.556661492	1	1.15772317	1	0.734645555	0.5	0.370174479	0.1	0.155210506	0.1	0.10470754	0.2	0.141937866			0.1	0.14555614	0.5	0.679480248			1	0.983243353	1	0.850597503			0.1	0.179798	1	1.00779	1	0.799958	0.1	0.072774529	1	0.729559748	1	0.923076923
1	1.058948073	0.02	0.057434292	0.15	0.184067407	1	1.894934296	1	1.076927753	1	0.776576896	1	0.917039296	1	0.638568106	0.15	0.132679341	0.2	0.192157239	1	0.96119699			0.5	0.38084446	0.5	0.972675295			0.2	0.982656139	1	0.948535622			0.15	0.19798	0.99	0.765468	0.5	0.485333	1	0.975438596	1	0.484848485	0.1	0.158730159
0.5	0.674554975	0.1	0.047743303	0.1	0.142455958	1	2.618312454	0.1	0.223994016	1	0.85757315	0.1	0.083122753	0.5	0.506598713	1	0.869049674	0.1	0.15115698	0.1	0.245476183			0.15	0.151002271	1	0.963748002			0.15	0.983923934	1	0.89755905			1	0.777778	0.1	0.106494	1	1.09333	0.2	0.259259259	0.5	0.375	0.2	0.058394161
1	0.862273896	0.2	0.114157535	1	0.965053033	1	1.918053626	0.1	0.131059846	0.9	0.317387918	0.2	0.22579124	0.5	0.540017127	1	1.391224849	0.1	0.116161918	0.49	0.499272546			0.1	0.149690808	0.19	0.218932959			1	0.984825011	0.9	0.939240263			0.1	0.0747475	1	0.978493	0.2	0.445333	0.5	0.4743083	1	0.738874895	0.2	0.092307692
0.1	0.183538552	0.99	1.225405207	0.15	0.163239347	0.1	0.195224542	1	0.942382704	0.5	0.523379663	0.2	0.258841781	1	0.62279024	1	1.071296283	0.2	0.20342215	1	0.992854887			1	0.969328134	0.1	0.156324728			0.1	0.982650222	0.5	0.452084006			1	1.03291	0.1	0.171288	1	1.73333	1	0.533333333	1	0.666666667	1	0.753521127
0.2	0.118141031	1	0.437608977	0.1	0.121486299	1	1.63497027	0.15	0.174941491	1	1.001003009	0.1	0.185664492	0.1	0.163176956	1	0.506659248	0.1	0.119188935	0.15	0.142937703			0.2	0.177349288	1	0.990220765			0.5	0.984385182	1	0.949199242			0.2	0.10303	0.5	0.608719	0.15	0.445333	0.2	0.227979275	1	1	0.2	0.059574468
0.15	0.174610981	0.2	0.240222039	0.2	0.140174855	1	1.925643746	1	0.914362134	1	1.232466631	0.1	0.372299919	0.5	0.520511127	0.1	0.096960688	0.1	0.139709015	0.8	0.997531874			1	0.943133775	0.1	0.150378557			0.1	0.981895358	0.1	0.164904866			0.2	0.191919	0.2	0.249351	1	1.256	0.1	0.084210526	1	0.615384615	0.5	0.090909091
0.1	0.119734159	0.2	0.111602896	0.2	0.424568264	0.1	0.308948235	1	0.740294959	0.5	0.559679037	1	0.97645165	1	0.984876797	0.2	0.09810963	1	0.97044353	0.02	0.141653861			0.5	0.35611522	1	0.987223995			0.5	0.984411111	1	0.942005372			0.1	0.113131	0.5	0.698065	1	0.992	1	1	1	0.808080808	1	0.962962963
1	0.749806534	0.1	0.335270639	0.8	1.008214904	0.5	0.870148572	0.5	0.425275827	1	0.762191336	0.05	0.090343666	0.1	0.233580497	1	1.236420704	0.1	0.12346543	0.1	0.14184582			1	0.729451454	0.1	0.157353934			0.2	0.982578329	1	0.808952411			0.1	0.0484848	0.15	0.176623	0.5	0.432	0.1	0.271186441	1	1	0.5	0.558823529
0.9	0.789168888	1	1.057913058	0.05	0.069045896	1	2.487200163	0.1	0.218171334	1	1.001003009	1	0.974695272	0.15	0.140098912	0.15	0.058970997	0.05	0.052460719	0.2	0.142416815			0.1	0.163013935	1	0.964353776			0.5	0.984406065	0.1	0.163390073			1	0.672727	1	1.16364	0.5	0.250667	1	1	1	0.533333333	0.5	0.192771084
0.2	0.268196556	1	0.910321979	0.5	0.692271057	1	1.66984056	0.2	0.614561634	1	0.458835967	1	0.976271617	0.5	0.434972479	0.2	0.122652831	1	0.97390484	0.99	0.998791755			1	0.965914231	0.5	0.645320027			0.2	0.984028785	1	0.962410256			0.15	0.187879	1	0.916883	1	1.81867	1	0.849434291	1	0.761904762	1	1
0.2	0.342562803	0.15	0.085986089	0.5	0.58366307	0.2	0.299863403	1	1.200936142	1	0.917418923	1	0.965435103	1	1.053480028	0.5	0.295480729	1	0.971971345	1	0.407401981			0.5	0.358107911	0.1	0.181570916			0.2	0.984097697	1	0.96438784			1	0.99798	1	1.0026	1	0.514667	1	1	0.5	0.367816092	1	1
0.1	0.104793171	0.83	0.922760443	0.5	0.56001313	1	1.660184172	0.8	1.021882475	0.1	0.248746239	1	0.670717437	0.1	0.126688022	1	0.221593533	0.1	0.131575132	0.2	0.155945823			0.2	0.20318251	1	0.968691548			1	0.984829271	0.05	0.161655944			0.15	0.0585859	0.1	0.22987	0.5	0.36	0.2	0.172370089	1	0.222222222	1	1
1	1.116261833	0.8	0.840250123	0.15	0.284002755	0.1	0.268186481	0.01	0.092849979	1	0.496783379	1	0.848961836	0.2	0.148980922	1	1.248972391	1	0.979247755	0.2	0.160537469			0.5	0.780080918	0.5	0.942083167			1	0.984733685	1	0.920323864			0.1	0.0969697	0.2	0.548052	0.5	0.349333	0.05	0.064864865	1	0.444444444	0.2	0.176470588
0.2	0.171150724	0.5	0.535400454	0.1	0.108277857	0.15	0.325371921	0.1	0.172714866	0.5	0.632809822	0.5	0.648657002	0.1	0.089498367	1	0.515846054	1	0.963570514	0.1	0.432792476			0.1	0.17828306	1	0.996977813			1	0.984801503	1	0.946718446			0.1	0.117172	1	1.17662	1	0.634667	0.5	0.379084967	1	1	1	0.511627907
0.05	0.062728651	0.15	0.153321168	0.15	0.182492083	0.15	0.299932027	0.99	0.670376341	0.9	0.785857717	0.5	0.309728504	0.15	0.178034003	1	0.734251161	1	0.758182737	1	0.997759339			1	0.972969009	0.2	0.16215534			0.1	0.981263133	0.15	0.163868582			0.2	0.155556	0.9	0.974026	1	0.981333	0.1	0.115662651	1	0.804597701	0.15	0.076502732
0.5	0.379628555	0.1	0.113896982	0.2	0.146707106	0.1	0.229732101	1	0.879697512	1	0.875626881	0.5	0.437161531	0.15	0.146412726	0.15	0.125762396	0.5	0.481685015	1	0.975751506			0.15	0.149108692	0.49	0.438478729			1	0.984379169	0.2	0.174819141			0.15	0.133333	0.5	0.314286	1	1.33333	0.5	0.415584416	0.5	0.4	0.15	0.082987552
0.1	0.113959661	0.8	1.024282282	0.1	0.121614227	0.2	0.472838599	1	1.04000136	0.1	0.141280986	0.2	0.363765634	1	1.015925024	1	1.660449448	0.5	0.409421733	0.15	0.142072599			1	0.961485565	1	0.988354059			1	0.984864746	0.15	0.169094474			0.5	0.476768	0.99	1.14545	1	0.834667	0.5	0.58961474	1	0.380952381	1	0.926829268
0.5	0.416439286	0.9	0.709094141	0.19	0.508430417	1	0.704100162	0.1	0.125369015	0.2	0.587999292	0.5	0.338446491	0.15	0.12928603	1	1.127786217	0.5	0.472063914	0.83	0.989588286			1	0.965016352	0.35	0.217581444			0.1	0.981614667	0.2	0.27543765			0.1	0.0969697	0.15	0.449351	0.5	0.355667	0.1	0.111111111	1	1	1	1
0.5	0.591953815	1	1.03217996	1	1.085738392	0.1	0.18486833	0.1	0.191848272	0.2	0.595531275	0.1	0.289471571	0.5	0.438758704	1	1.004214487	0.2	0.384596344	0.8	0.82288129			0.15	0.176871413	0.2	0.2154275			0.5	0.984207372	0.5	0.459549313			0.5	0.49899	1	1.55844	0.5	0.554667	1	0.972972973	1	0.288288288	1	0.910447761
0.1	0.109369304	0.5	0.619847744	0.05	0.05119219	0.2	0.316412126	0.2	0.249060908	0.7	0.489340383	0.5	0.415375453	0.15	0.118782087	0.5	0.400478322	0.1	0.116279468	0.5	0.53399239			1	0.899352839	1	0.948297084			1	0.984954039	0.5	0.500402041			0.2	0.133333	1	1.17662	1	0.856	1	0.840513983	1	0.433604336	1	0.666666667
1	0.978581488	0.98	1.311633413	0.15	0.157736543	1	2.243705908	0.1	0.057706121	0.1	0.889557562	0.5	0.432296488	0.1	0.378444516	0.5	0.213607605	0.1	0.104165116	0.15	0.142763637			0.1	0.130244151	0.1	0.155097639			1	0.984540014	0.1	0.162093165			0.1	0.0686869	0.1	0.444156	1	1.33333	1	1	1	0.914285714	0.2	0.038095238
1	0.844992832	1	1.159729631	0.9	0.638859202	0.5	0.713439639	1	0.665997994	1	1.001003009	0.5	0.641565185	0.1	0.087464776	0.5	0.301335374	0.15	0.117645793	0.1	0.14223526			0.1	0.126496192	0.2	0.184889543			0.2	0.982057546	0.5	0.429295543			0.5	0.494949	0.99	1.2987	1	1.18133	1	0.96713615	1	1	1	0.964912281
1	1.032279833	0.1	0.078554217	1	1.197255872	1	0.979408815	1	0.578779818	0.15	0.347970266	1	0.47897844	0.5	0.380788886	1	0.795767483	0.5	0.336459694	0.8	0.99828661			1	0.973230434	1	0.988280957			1	0.984875121	0.1	0.267227797			0.2	0.280808	1	0.815584	1	0.954667	1	1	1	1	0.15	0.111111111
1	0.972694886	0.17	0.279152533	0.15	0.296872604	1	2.093863289	0.5	0.459617536	0.1	0.169448516	0.2	0.427049907	0.15	0.169327656	1	0.61505738	0.2	0.107174641	0.9	0.810308807			0.2	0.166955816	0.15	0.153286688			0.15	0.982037713	1	0.957174222			0.2	0.179798	1	0.968831	1	0.997333	0.1	0.146405229	1	1	1	0.996015936
1	1.017966579	1	1.1879636	1	1.090670962	1	1.152939788	0.15	0.142338663	1	0.46999823	0.5	0.428295339	1	0.971060337	0.5	0.285480958	0.1	0.170263858	1	0.997410182			0.5	0.464515015	1	0.974153878			0.15	0.982018833	0.5	0.439371022			1	0.886869	0.5	0.52987	0.5	0.442667	0.1	0.07115629	0.5	0.148148148	1	1
0.1	0.144964425	0.1	0.124798028	0.1	0.202808317	1	2.027996451	0.01	0.228675742	0.5	0.399197593	0.05	0.061370158	0.2	0.309126263	0.1	0.088097421	0.1	0.14107198	0.5	0.606621589			1	0.496856486	0.1	0.15523658			0.1	0.981191983	1	0.963961543			1	1.16162	0.5	0.548052	1	0.658402	0.05	0.113960114	0.5	0.362139918	1	1
0.1	0.069073731	0.1	0.137216428	1	0.583005158	1	1.289937925	0.99	1.02397428	1	0.499749373	0.5	0.456708213	0.05	0.06676256	1	0.423698944	0.5	0.289110917	0.98	0.999029478			0.2	0.17286919	1	0.430745453			0.2	0.983400587	0.15	0.346239562			1	0.987879	1	0.815584	1	1.31633	0.2	0.13081761	0.5	0.28742515	0.5	0.421052632
0.05	0.108563891	0.98	0.661926017	1	1.109959797	0.1	0.453435089	1	0.816739235	1	1.698748419	0.1	0.106926931	0.5	0.730836672	1	0.919722148	0.1	0.120217809	1	0.994605225			0.1	0.125679752	0.19	0.16847064			1	0.983046556	1	0.959733915			0.1	0.10303	1	0.922078	1	1.19	0.1	0.08115942	1	0.260465116	1	1
0.2	0.129243869	0.5	0.672438162	0.05	0.116365195	0.1	0.346134821	0.2	0.272661121	1	1.335339351	0.2	0.316113342	0.2	0.66907198	1	0.850494945	0.5	0.407775014	0.1	0.141956023			1	0.976049912	0.5	0.349448454			0.1	0.981065518	1	0.966223194			1	0.808081	1	0.832247	1	0.941333	0.2	0.119850187	0.5	0.304761905	1	1
0.1	0.079162173	1	1.079961726	1	1.075362985	1	1.66984056	0.5	0.955423484	1	1.502507523	0.5	0.318108604	0.15	0.123293116	0.5	0.313666586	0.5	0.458824938	0.17	0.199119446			0.1	0.231471396	0.1	0.152002966			0.2	0.98032211	0.2	0.164850335			1	0.931313	1	1.38701	0.5	0.810334	0.1	0.103792415	0.5	0.283185841	0.5	0.262295082
0.2	0.118182911	0.15	0.121761672	0.5	0.316753013	1	2.126641362	0.15	0.119519302	1	0.800401204	0.1	0.117847523	0.5	0.394037048	0.1	0.151109037	0.5	0.482463417	1	0.998851481			1	0.969180135	0.5	0.957812444			1	0.984813604	0.19	0.19175048			0.1	0.120246	0.1	0.142857	1	1.02933	1	0.941925219	1	0.488888889	0.5	0.457142857
0.1	0.101988192	1	1.089711136	1	1.073045897	0.5	1.307189542	0.2	0.415245737	0.5	0.608521216	1	0.448368391	0.5	0.380505329	0.2	0.115217869	1	0.696877504	0.1	0.142466551			1	0.917345115	1	0.983217061			0.5	0.982490089	1	0.956735665			0.5	0.210101	0.49	0.4	0.5	0.570667	0.1	0.09406953	1	0.917874396	1	1
1	0.947268945	1	1.151831275	0.1	0.38849113	1	1.415260676	1	1.029662086	0.15	0.220884877	1	1.434152938	0.5	0.547056483	1	0.820949786	0.05	0.105315352	0.1	0.142383182			0.5	0.286687647	0.5	0.961417663			1	0.984596086	1	0.868024287			0.5	0.472727	1	1.25455	1	0.810171	0.5	0.496831432	1	1	0.15	0.090517241
0.1	0.092182385	0.1	0.114005403	0.2	0.245280593	0.1	0.327297683	1	0.475533056	0.5	0.4130322	0.5	0.498531619	0.2	0.135538377	1	0.825538675	0.2	0.232623737	0.98	0.692708363			0.02	0.044826529	1	0.981248326			1	0.984810461	1	0.945271955			0.1	0.123232	1	1.06547	1	0.930667	0.1	0.123809524	1	1	1	0.488888889
0.5	0.498379211	1	0.926136538	0.2	0.369049394	0.2	0.231597693	0.5	0.427601646	0.5	0.362724537	0.5	0.500202371	1	0.803289028	0.5	0.162269496	0.5	0.473210063	0.5	0.520907146			0.2	0.182468187	0.15	0.182025394			0.2	0.983879138	0.5	0.468270886			1	1.10101	0.05	0.101299	1	1.77867	1	0.848606915	0.2	0.253968254	0.1	0.04
0.1	0.122176015	0.2	0.258092358	1	0.945214344	0.15	0.387230373	1	0.616181879	1	0.881597172	1	1.318934073	0.5	0.396833038	1	1.866694722	0.1	0.141823122	1	0.997113414			1	0.741142547	1	0.99013369			0.1	0.979686172	0.99	0.500900111			1	0.775758	1	0.855117	1	1.06667	0.15	0.141046832	1	1	1	0.935483871
1	0.853154784	0.15	0.135476776	0.5	0.254949214	0.1	0.227441263	1	0.761522663	1	1.144290013	1	0.830024075	1	1.148418578	1	0.897169068	0.05	0.105279536	0.15	0.142431222			0.5	0.442971659	0.2	0.161540574			1	0.98478157	0.5	0.463690001			0.2	0.129293	0.49	0.449351	1	0.586667	0.15	0.112008616	1	0.380952381	1	0.815789474
0.15	0.13956033	0.5	0.44705215	0.15	0.385301483	1	2.114034411	1	1.119740173	0.1	0.318956871	1	1.310673897	0.5	0.260802435	1	1.081616559	0.1	0.097399923	1	0.997776131			0.15	0.139832293	1	0.926663252			1	0.984969133	1	0.64171182			1	0.921212	0.5	0.264935	1	0.64	0.1	0.13559322	0.5	0.197916667	1	1
0.15	0.110274464	0.1	0.164194883	1	1.056365863	0.9	1.268627104	0.99	0.777777778	0.9	0.529503039	1	0.943877432	1	0.838164323	1	1.511780289	0.5	0.446450423	1	0.998536267			0.1	0.155769191	1	0.963980656			1	0.984628228	0.15	0.162499501			0.15	0.185859	0.15	0.14026	0.5	0.52	0.2	0.24691358	1	0.615384615	1	0.622222222
0.1	0.134060207	0.1	0.143538816	0.9	1.073045897	0.2	0.594622743	0.1	0.084815193	1	0.889557562	1	1.164263891	0.1	0.044651612	0.2	0.144347828	0.1	0.123660859	0.1	0.142285675			0.15	0.151846965	0.02	0.150140069			0.1	0.983845387	0.5	0.859972583			0.1	0.115152	1	1.31169	1	0.533333	0.5	0.41025641	1	0.43537415	1	0.681818182
0.2	0.33724425	0.5	0.778292401	0.1	0.133564186	0.2	0.75513779	1	0.844514893	1	1.001003009	1	0.87182668	0.5	0.503796443	1	1.027615113	0.15	0.225847561	1	0.990886624			1	0.906473272	1	0.899696573			0.1	0.979430715	0.5	0.61967626			0.15	0.165657	0.1	0.106494	1	1.84267	0.15	0.136402387	1	0.94235589	1	0.818181818
0.5	0.411065841	0.05	0.04051541	0.15	0.148570385	1	1.114070958	0.1	0.123830952	1	1.168086884	0.1	0.216824207	0.99	1.304836941	1	0.359197217	0.5	0.45285103	0.2	0.165841562			0.1	0.106400321	0.5	0.980799374			1	0.984758297	1	0.962399829			0.15	0.163636	1	0.387013	0.15	0.141333	0.05	0.028368794	1	1	1	0.802083333
0.15	0.134876275	0.1	0.049581207	0.1	0.183078036	0.2	0.237314815	0.5	0.719687042	0.3	0.390475775	0.5	0.362606003	1	1.05623654	0.5	0.168054071	0.15	0.147508709	0.15	0.143465801			1	0.803527848	1	0.941950826			1	0.984802103	0.5	0.75360608			0.1	0.0828283	1	0.657143	1	0.741333	1	0.912568306	1	0.985994398	1	0.939313984
0.05	0.025921326	1	1.185860497	0.15	0.14469542	1	0.547255802	0.2	0.24879196	1	0.936292749	1	0.95290129	0.2	0.231407696	0.5	0.154511737	0.1	0.105499813	0.5	0.416032769			0.2	0.128057234	1	0.985454079			0.5	0.984656739	0.5	0.404589514			0.1	0.117172	0.1	0.493506	1	1.6	1	0.950724638	1	0.905660377	0.05	0.046979866
1	0.917661665	0.2	0.183854123	0.1	0.179636306	1	1.002883337	0.5	0.7999332	0.85	0.444054581	0.15	0.119764465	0.05	0.11469722	1	1.007424953	1	0.963710428	0.1	0.144329421			0.2	0.171659129	1	0.935727486			1	0.982888136	1	0.72735084			0.2	0.214141	0.45	0.257143	1	1.18933	0.5	0.344344344	0.5	0.219478738	0.2	0.112244898
1	0.95614341	1	1.036258769	0.5	0.492902053	1	1.005707839	0.15	0.176557163	1	0.61367054	0.15	0.183105096	0.5	0.455875227	0.1	0.221593533	1	0.935586498	0.1	0.143757724			0.1	0.127271057	0.1	0.161029382			0.1	0.982656319	1	0.955277674			1	0.739949	0.2	0.288312	0.15	0.408	1	0.99047619	1	1	0.99	0.982954545
0.5	0.344591649	0.15	0.106847398	0.9	0.936233316	1	1.152140632	1	1.167502508	1	0.92388664	0.15	0.219498751	0.2	0.193074306	1	2.010441428	0.2	0.276054094	0.5	0.621926766			0.1	0.078809845	1	0.942476845			0.2	0.981507796	0.2	0.164539987			0.1	0.105051	1	0.482728	0.15	0.448	1	1	1	0.74796748	0.5	0.314814815
1	0.99623398	0.5	0.632881605	0.05	0.062961498	1	0.888619378	1	0.998059939	0.5	1.001003009	1	0.927123954	0.1	0.058444874	0.5	0.153534074	1	0.792999494	0.05	0.141547788			1	0.699969867	0.9	0.970758314			0.15	0.981969439	1	0.830279594			0.1	0.139394	1	1.06234	1	0.856	0.1	0.091603053	0.5	0.216949153	0.15	0.111111111
1	1.14663073	0.15	0.12687278	1	1.015596258	0.5	0.270411962	1	1.059334867	1	1.038151492	1	0.985138242	1	0.7649413	1	0.864460745	0.1	0.186964735	0.1	0.14174621			0.15	0.159578317	1	0.992615124			0.1	0.981451669	1	0.9648021			0.2	0.172151	0.5	1.11429	1	1.06667	0.1	0.126984127	1	0.701754386	1	0.921348315
0.1	0.089694874	1	1.054459572	1	0.970012705	0.5	0.387898389	0.1	0.184427514	1	0.898320555	1	1.218625884	0.5	0.568816524	1	1.1526742	1	0.929717683	1	0.998178986			1	0.984472078	0.15	0.501451743			1	0.984644543	1	0.964216181			0.05	0.0626263	0.15	0.145364	1	1.09867	0.1	0.091743119	0.15	0.1875	1	1
0.1	0.125377692	1	0.353324535	1	1.014715187	1	1.100434059	0.2	0.614561634	0.1	0.201995818	1	1.007588977	0.99	1.333093161	1	0.920362242	1	0.946658792	0.2	0.144497535			0.15	0.088367737	0.5	0.621602673			0.9	0.984731418	0.1	0.251463678			1	1.04242	1	1.03896	1	0.610667	1	0.882943144	0.5	0.41509434	0.5	0.244897959
0.1	0.089836134	1	1.047979101	0.1	0.102070056	0.2	0.198767938	1	1.219097622	1	0.857716005	0.1	0.137867034	1	0.883819256	0.1	0.057177366	0.1	0.301910267	1	0.997286506			0.1	0.132020835	0.75	0.805079322			0.2	0.983721143	0.5	0.677831206			0.5	0.513434	1	1.11429	1	1.33333	0.2	0.173724213	1	0.571428571	0.5	0.227272727
1	0.887783847	0.1	0.065136699	0.1	0.146707106	0.2	0.252795739	0.9	0.888888889	0.2	0.18904332	0.1	0.245445612	0.5	0.550645174	1	1.163092425	1	0.910107972	0.15	0.142456404			0.1	0.139651541	0.2	0.162105556			0.2	0.983984923	0.9	0.897896858			1	0.860606	1	1.15325	1	1.144	1	1	1	1	1	1
0.2	0.172516397	0.1	0.085687075	0.2	0.099589321	1	0.942022744	0.5	0.294513169	1	1.052003468	0.1	0.141866741	1	0.825867596	0.15	0.110684963	1	0.858136052	0.5	0.700398967			0.2	0.141283621	0.49	0.976898641			0.1	0.981303719	0.15	0.17421107			1	0.951515	1	0.65974	1	1.064	1	0.868913858	1	0.682170543	1	0.847826087
1	1.005839013	0.1	0.089474295	0.15	0.096174596	1	0.807914834	0.99	1.231797958	1	1.001003009	1	0.973912875	0.2	0.348118172	1	0.881503884	0.5	0.388922024	0.15	0.142295919			0.15	0.138908053	1	0.987919225			1	0.92586225	0.1	0.471846554			0.15	0.131313	1	0.885714	1	0.978667	1	0.778761062	0.15	0.214849921	1	1
1	0.873634913	1	1.063150579	0.2	0.164561926	0.9	1.031831183	0.15	0.368810134	1	1.489648432	1	1.048657394	0.95	0.706879599	0.15	0.13483441	0.5	0.35347362	1	0.997551414			0.5	0.47966887	1	0.706792606			0.5	0.592081016	0.15	0.172079897			0.2	0.173737	1	0.992208	0.15	0.301333	0.2	0.269662921	1	0.309178744	0.2	0.421052632
1	0.782713256	0.1	0.096206609	1	1.174234505	1	1.034672726	1	1.557561574	1	1.001003009	1	0.364681572	0.5	0.407462482	0.5	0.26631473	0.1	0.230157214	1	0.707719249			0.1	0.1260434	0.1	0.167207063			0.5	0.573739336	0.15	0.190161911			0.1	0.117788	1	1.02078	1	1.12267	0.1	0.111111111	1	0.798493409	1	0.941176471
0.2	0.269273311	0.1	0.047357781	0.2	0.215550318	0.5	0.279444198	1	1.152305401	0.1	0.131728519	1	1.014461651	1	1.057595012	1	0.926812415	1	0.933857836	1	0.997759076			0.5	0.479398179	0.15	0.168589624			1	0.927571963	0.1	0.16171466			0.1	0.133333	0.1	0.288312	0.1	0.528	0.15	0.125	0.15	0.119402985	1	1
0.1	0.109369304	0.8	0.733825362	0.9	0.975680902	0.5	0.566663872	0.1	0.35999524	1	0.70980684	0.1	0.091504799	1	0.50820341	1	0.729788958	0.2	0.223795148	0.1	0.141871637			0.2	0.143417456	1	0.992792961			1	0.870335414	0.5	0.186771788			1	1	0.1	0.369409	1	1.152	0.1	0.102564103	0.2	0.217054264	1	0.871428571
0.15	0.123376644	0.15	0.138464834	1	0.90925672	0.1	0.382287213	0.99	1.231797958	1	0.688590361	0.5	0.472733237	0.9	1.040565593	1	0.486043986	0.2	0.289911105	0.1	0.142051022			0.1	0.099789953	1	0.958867382			1	0.93147291	0.1	0.167007169			1	0.983838	0.99	0.903896	1	1.152	0.5	0.344086022	0.5	0.367816092	1	0.901234568
0.1	0.100749403	1	1.026330646	1	1.021992287	0.1	0.137263194	1	0.809284998	1	1.356909438	1	0.7516506	1	1.088500253	0.5	0.313666586	1	0.948242811	0.1	0.142017993			0.5	0.469166644	0.2	0.162758966			1	0.894681299	0.2	0.163509066			0.2	0.230303	0.2	0.262338	1	1	0.15	0.140350877	1	1	0.5	0.32
0.5	0.344331123	0.1	0.158079945	0.15	0.189777944	0.5	0.320564271	1	0.982737687	0.1	0.427854994	0.2	0.229554892	0.5	0.501300671	0.2	0.075389618	1	0.947614664	1	0.997907594			0.2	0.261566728	1	0.942013009			1	0.927116036	1	0.945570607			0.15	0.113131	1	0.719481	1	1.33333	0.1	0.266666667	0.5	0.274914089	0.5	0.257961783
0.15	0.13885844	0.1	0.151964347	0.2	0.131295205	1	0.625812274	0.5	0.508663245	0.2	0.149391571	1	1.033493671	0.1	0.147116797	1	0.912739311	0.9	0.933939536	0.1	0.14204644			0.2	0.157973522	0.8	0.974101142			1	0.886724975	1	0.912530966			1	0.965657	1	0.838961	1	0.762667	0.1	0.158558559	0.98	0.676616915	1	0.885294118
0.1	0.266251503	1	0.953609362	0.1	0.123047892	0.2	0.180658936	0.5	0.513493697	0.5	0.592369702	1	0.606917104	0.1	0.175153247	1	1.758884693	1	0.947357899	0.1	0.141740689			1	0.979292228	0.15	0.15886836			0.1	0.280842597	0.1	0.163195203			0.1	0.155556	0.15	0.215584	1	0.912	1	1	1	1	1	0.846153846
0.1	0.116975809	0.5	0.328357154	0.5	0.539756987	0.2	0.237314815	1	0.809638793	1	0.673079896	1	0.837397923	0.2	0.296246849	0.5	0.456968256	0.5	0.343006967	0.8	0.832657978			1	0.982385254	0.15	0.163218987			0.5	0.411616792	0.2	0.28796341			0.1	0.105424	0.15	0.231169	1	0.989333	0.1	0.093857833	1	0.577777778	0.15	0.235294118
1	1.048808896	0.1	0.151274251	0.5	0.280236745	1	0.957177753	1	0.952572002	0.5	0.499498495	0.5	0.290141583	0.1	0.187916528	1	0.701748351	0.5	0.478868095	0.15	0.14245219			1	0.98469364	0.2	0.160345084			1	0.905421973	1	0.961135655			1	0.977778	1	0.516883	1	0.933333	0.2	0.235294118	1	0.711111111	0.5	0.168421053
0.1	0.091968883	0.2	0.25929074	1	1.194569782	1	1.146819065	1	0.809476095	0.7	0.464509808	0.2	0.127141486	1	0.936100661	1	1.150660661	0.1	0.415466545	1	0.997202504			0.1	0.121119656	0.5	0.432794701			0.15	0.2234942	1	0.964375079			1	1	0.1	0.166234	1	0.887628	0.1	0.104803493	0.5	0.352941176	1	1
0.2	0.234611396	0.2	0.294159221	0.7	2.080979297	1	1.111814977	1	1.405057277	0.2	0.427854994	0.5	0.37675495	0.2	0.18235082	1	0.893671246	0.4	0.35389894	0.1	0.143615073			1	0.777479211	0.5	0.735315176			0.15	0.260802603	0.1	0.163108207			0.15	0.191919	1	0.864935	0.2	0.169182	1	0.98245614	1	0.484848485	1	0.5
0.1	0.103007893	1	1.019784328	0.15	0.118093612	0.1	0.19732243	0.1	0.109438095	0.5	0.714715145	1	1.51273051	1	1.022752037	1	0.535997667	0.1	0.191785892	0.1	0.14361041			1	0.983601437	0.9	0.984830703			0.15	0.286668884	0.5	0.459735988			0.5	0.367677	1	0.626298	1	0.922667	0.5	0.666666667	1	1	1	0.844444444
1	0.988145532	0.8	1.311633413	0.5	0.363978105	1	1.094973299	0.49	0.403607447	0.2	0.342461729	1	1.466808552	0.1	0.119592794	0.5	0.370519656	0.5	0.402179613	1	0.990978953			0.1	0.13492773	0.1	0.157075308			1	0.895954405	0.5	0.323456159			1	0.881898	1	1.09351	1	0.786499	0.2	0.262910798	1	0.571428571	1	1
0.5	0.669662872	0.01	0.030514478	0.5	0.444287443	1	0.427046132	1	1.307377916	0.2	0.46999823	1	0.953272683	1	0.860810619	1	1.048935684	1	0.512672088	0.5	0.272214997			0.5	0.168875811	1	0.980894404			1	0.885107253	0.95	0.948353006			0.1	0.157576	0.8	1.08607	1	1.16533	1	0.744958482	1	0.784313725	1	1
0.2	0.262463603	0.1	0.129065985	0.1	0.139359443	1	0.726056115	1	1.140966143	0.1	0.156363828	0.15	0.266714729	1	1.08204751	0.5	0.380099043	1	0.911456089	0.1	0.142937465			0.5	0.456876241	0.5	0.860341453			1	0.924696637	0.1	0.905295881			0.2	0.143434	1	1.06547	1	1.456	0.1	0.091279544	1	0.506887052	0.5	0.226415094
1	0.748622393	0.1	0.087601997	0.2	0.206223174	0.5	0.403437032	0.05	0.105175742	1	0.518072737	0.1	0.076777539	0.1	0.07916641	0.2	0.079999773	0.1	0.140836229	0.2	0.181725177			0.1	0.141309448	0.1	0.154511986			1	0.891187525	0.5	0.406919769			0.15	0.20202	1	1	0.5	0.300667	0.5	0.344086022	1	0.796536797	1	1
0.1	0.089368605	0.99	0.989870022	1	1.247754353	0.5	0.206844426	1	0.381324301	0.5	0.314045656	1	0.938472086	0.2	0.155889153	1	0.835025886	0.2	0.262668913	0.2	0.217325232			1	0.983691576	0.1	0.157382128			0.1	0.236604805	0.2	0.162490437			0.05	0.0666667	0.2	0.623377	1	1.41333	0.1	0.101910828	0.5	0.235497835	0.2	0.084210526
0.5	0.344331123	1	1.120668028	0.5	1.423170131	0.5	0.437276743	0.49	0.390662183	0.5	0.332330324	0.2	0.21160838	0.5	0.417415017	1	1.104837181	0.2	0.313093321	1	0.995504935			1	0.922010567	1	0.985761433			0.1	0.306361974	1	0.965090282			0.15	0.29899	1	0.485714	0.5	0.234667	1	0.968342644	1	0.231884058	1	1
0.1	0.100090557	1	1.329947487	0.1	0.161937596	0.2	0.457270034	0.5	0.216562255	0.5	0.963854527	0.5	0.526206658	0.15	0.217922242	0.2	0.108427088	0.1	0.359972839	0.8	0.999024559			0.2	0.141676827	0.15	0.170240102			0.1	0.233185648	0.2	0.173625536			0.5	0.393939	0.1	0.109091	1	1.13867	0.5	0.331531532	1	0.711111111	0.5	0.222849083
1	0.97391167	0.1	0.104792674	0.2	0.245682064	0.1	0.327297683	0.15	0.141603233	0.1	0.163780598	1	0.461803873	0.95	1.008225176	1	0.467560119	1	0.94209295	0.01	0.141480912			1	0.977306835	0.1	0.153146836			1	0.901238094	1	0.849427788			0.1	0.119192	1	0.844156	1	0.781333	0.2	0.196371398	1	1	1	0.666666667
0.5	0.331669563	0.15	0.106874494	1	1.109959797	0.5	0.657234862	1	1.315003835	0.01	0.18035926	0.2	0.239224034	0.1	0.168601635	0.1	0.159909123	0.05	0.152717393	0.1	0.143139374			0.15	0.155709862	0.1	0.160370061			1	0.901427534	0.5	0.391293077			1	1.08081	0.99	0.922078	1	0.685333	0.5	0.604444444	1	0.838951311	1	1
0.2	0.195356727	0.1	0.11045696	1	1.039448117	0.5	0.383324751	0.1	0.080476317	0.2	0.19370306	0.1	0.145604343	1	1.502685672	0.2	0.124756295	1	0.940920493	0.1	0.142154358			0.1	0.134700097	0.1	0.148303447			1	0.4732134	0.5	0.479047582			0.9	0.860606	0.35	0.350649	0.5	0.48	0.1	0.122807018	0.5	0.172043011	1	0.914675768
0.5	0.830905464	0.2	0.247070478	0.05	0.086557889	0.5	0.729102367	1	0.699833934	0.5	0.523569804	1	1.166438516	0.5	0.382873865	0.5	0.370664191	1	0.936929502	0.99	0.915935661			0.15	0.151640144	0.2	0.160867548			1	0.908340139	0.2	0.17109958			0.5	0.359404	1	1.0479	0.5	0.325333	1	0.960960961	1	0.369230769	0.5	0.117647059
0.1	0.121164958	0.2	0.258221883	0.2	0.114942913	1	0.572635586	1	0.729080323	0.98	1.144290013	1	1.049107459	1	1.004614599	1	0.644217267	0.1	0.216672143	1	0.998306657			0.15	0.151285026	1	0.986426277			0.1	0.207033187	1	0.916228015			0.2	0.159596	0.5	0.703837	1	0.897041	0.15	0.154589372	1	0.717948718	1	0.707692308
1	0.966467033	0.1	0.068889772	0.5	0.580567207	0.2	0.344662797	0.1	0.402581482	1	0.923848468	1	0.833402242	0.2	0.297833339	1	1.143538217	1	0.954559359	1	0.998854532			0.1	0.111856969	0.1	0.164963887			0.5	0.571329429	0.1	0.162575783			0.2	0.273286	1	0.555844	1	1.09333	1	1	0.15	0.228571429	0.2	0.088495575
0.15	0.153218366	0.1	0.116388542	1	0.881394747	0.5	0.536612668	0.45	0.236849853	1	1.077260793	1	0.977460013	0.5	0.71700664	1	1.03329619	1	0.457119765	0.1	0.142110077			0.1	0.138115194	0.1	0.165081953			1	0.834709673	1	0.959026738			0.1	0.107071	1	1.11429	1	1.33333	0.1	0.094562648	1	0.452830189	0.2	0.076190476
1	1.026850022	0.2	0.242556982	0.2	0.254632369	0.5	0.376514831	0.2	0.235075597	1	0.624874624	0.2	0.293048852	0.5	0.573202661	0.35	0.254896552	1	0.756627974	0.15	0.143177056			0.2	0.182556004	0.15	0.164781679			0.2	0.303126837	0.5	0.486321431			0.1	0.107071	0.5	0.517371	1	1.2345	1	1	1	1	1	0.289473684
0.1	0.092679709	0.2	0.261011224	1	0.130947766	0.2	0.327297683	1	0.406723677	0.2	0.331659973	1	0.811820262	0.1	0.104750305	1	0.905336695	0.5	0.509549983	0.1	0.142140136			1	0.565290777	0.5	0.820618837			1	0.906708788	0.1	0.163930565			0.5	0.734466	1	0.891897	0.5	0.365333	0.15	0.124924925	1	0.588235294	0.5	0.410958904
1	1.145597633	0.05	0.059868354	0.5	0.522019289	0.5	0.252208531	1	1.031022213	1	0.960882648	0.1	0.104969253	1	1.023607577	1	0.871115685	0.5	0.328167074	0.2	0.170210449			0.1	0.132438839	1	0.924104389			1	0.704457303	0.1	0.172175302			0.05	0.176889	1	1.08052	1	1.16533	1	0.615384615	0.2	0.220994475	0.2	0.114977307
0.15	0.123300928	0.1	0.106398841	0.5	0.547613949	0.1	0.176309482	0.5	1.334670679	1	1.232466631	1	0.945563042	0.15	0.195364755	1	1.007424953	0.5	0.425429807	0.2	0.168860671			0.1	0.145096248	0.15	0.170739841			1	0.871909816	1	0.953428131			1	1.06558	0.9	1.02078	1	0.91339	0.1	0.085714286	1	0.337777778	0.5	0.122807018
1	0.617943466	0.02	0.027714719	0.2	0.202138738	1	1.170470476	0.15	0.126792046	1	0.940214583	1	0.990729364	1	0.956679939	1	0.702346405	0.2	0.406908442	0.1	0.142051377			0.2	0.142197891	0.15	0.171367098			0.5	0.330865813	1	0.960180068			0.5	0.667353	0.99	0.901299	0.5	0.81971	0.1	0.105235464	0.2	0.096385542	1	1
0.1	0.083755884	1	0.958702124	0.1	0.085708838	0.5	0.42507166	1	0.982737687	1	1.097589063	0.1	0.174056555	0.95	0.860810619	0.5	0.400478322	0.5	0.374709024	0.1	0.142257725			0.05	0.083203562	1	0.993516915			0.2	0.224184326	0.15	0.195568459			0.15	0.249252	1	1.16104	0.5	0.666667	0.1	0.080286738	1	0.958083832	1	0.921052632
0.1	0.103443548	1	1.109209958	1	1.247754353	0.02	0.017851948	1	1.115832346	1	0.897243455	1	1.07331356	1	0.976652714	1	1.12087848	0.1	0.322504471	0.2	0.159602553			1	0.982434703	0.1	0.149774674			0.5	0.420941628	0.1	0.303430246			0.1	0.61911	1	1.01039	0.2	0.28	1	1	1	1	0.2	0.043126685
0.1	0.078282048	0.5	0.463970841	1	0.90925672	0.2	0.220550644	1	0.888888889	0.5	0.522294155	1	0.997543416	1	0.97049162	0.15	0.055213723	0.5	0.52747434	0.2	0.175609874			0.5	0.341683647	0.1	0.157890373			1	0.930453533	0.2	0.165739248			1	0.806051	1	0.914286	1	0.842667	0.2	0.211872146	1	1	0.5	0.421768707
1	1.027243486	0.15	0.188320032	0.1	0.127176177	1	1.125260511	1	0.447867897	1	0.889557562	0.5	0.448517988	0.15	0.274315959	1	0.551412364	0.5	0.42527612	0.05	0.141908193			1	0.957131147	0.5	0.967457958			1	0.928869172	1	0.952430723			1	0.833797	1	1.05195	1	1.10933	0.5	0.436289501	1	1	0.2	0.108374384
0.2	0.210989672	0.99	1.002145328	0.2	0.497851904	0.5	0.431347233	1	0.849263841	0.2	0.185607181	0.5	0.437123022	0.15	0.177741718	1	1.023944427	0.5	0.680956717	0.1	0.142156958			1	0.976587299	0.1	0.162599139			1	0.880611198	0.05	0.16131279			0.2	0.361818	0.5	1.15325	1	1.096	1	0.492307692	1	1	1	1
0.5	0.437320952	1	1.076141197	1	1.664366825	0.15	0.129145846	1	0.969940123	0.9	1.001003009	0.1	0.148805914	1	0.942984322	0.5	0.309003146	1	0.654890989	0.02	0.141416241			0.15	0.137021887	0.1	0.163944843			0.15	0.314669131	0.1	0.162355696			1	1.46335	0.5	1.06234	1	0.835	0.2	0.179977503	1	0.306010929	1	1
1	0.493816891	0.2	0.226741836	0.1	0.05087615	0.1	0.175704418	1	1.054761183	1	0.714429001	1	1.037967796	0.1	0.152852568	0.15	0.194915312	0.2	0.285590161	1	0.55928632			0.2	0.14469396	1	0.971396831			0.1	0.189975984	1	0.955645052			0.15	0.647252	0.99	0.97465	1	0.952	0.1	0.06010929	1	0.916666667	1	0.641509434
0.2	0.178823018	0.02	0.016535494	1	1.0318457	0.15	0.164589513	0.1	0.212530311	1	0.916835005	0.2	0.24247841	1	1.008225176	1	0.650675292	0.5	0.459605495	1	0.995955727			0.1	0.122926151	0.5	0.93320885			1	0.902147354	0.2	0.392317112			1	0.886455	0.2	0.394805	1	1.184	1	1	0.2	0.109862672	1	1
0.1	0.057932518	0.1	0.112156288	0.1	0.235013466	1	0.814306233	0.1	0.259268537	1	0.98947417	0.5	0.324846537	0.8	0.640875122	1	1.044065059	0.05	0.141106244	0.5	0.495589165			0.1	0.144178608	0.1	0.155193246			0.2	0.283076276	0.15	0.164050038			0.1	0.353777	0.5	0.639985	1	0.968	1	0.91023442	0.5	0.173913043	0.5	0.26
1	1.161291761	0.1	0.071971582	0.1	0.105045859	0.1	0.072682795	0.99	0.804779117	0.8	1.001003009	0.2	0.264245362	1	0.772315863	1	1.083653456	0.5	0.384028092	0.15	0.142762821			1	0.980960738	0.1	0.154461044			0.5	0.595408493	0.15	0.163614118			0.15	0.518605	1	0.919481	1	0.477333	1	0.894717668	0.5	0.363636364	1	0.887417219
1	0.915307874	0.15	0.074135115	0.2	0.23756128	1	1.082478852	0.2	0.27703153	0.15	0.165162153	1	1.021988228	1	0.940749991	0.5	0.185192558	0.1	0.215736904	0.99	0.99603708			1	0.984307388	1	0.956300412			1	0.564519377	1	0.962755222			0.5	0.936706	1	0.685714	1	1.53867	1	1	1	1	0.1	0.124352332
1	0.899658789	0.5	0.711289564	0.15	0.365919681	0.2	0.097808225	1	0.723312796	1	0.90982037	0.1	0.109219101	1	0.957323357	1	1.025398212	0.15	0.201633953	1	0.995405545			0.2	0.158581084	0.5	0.172348635			0.2	0.290315569	0.1	0.175251226			0.1	0.285434	0.99	0.85974	1	0.850667	1	1	0.5	0.308285164	0.15	0.104072398
0.5	0.488064296	0.15	0.240714646	1	1.009931039	0.2	0.203834365	1	0.831632512	1	1.001003009	0.15	0.277189302	1	0.95092778	0.2	0.293936646	0.2	0.349368719	0.2	0.154027768			0.15	0.128631562	0.45	0.965159017			0.1	0.241875805	1	0.920801702			0.5	0.968868	0.1	0.181818	1	0.642667	1	0.980392157	0.1	0.145833333	1	0.834645669
0.05	0.075771861	1	0.681735795	0.1	0.221103103	0.1	0.094530757	0.15	0.209343478	0.2	0.209153777	1	0.960777843	0.5	0.410582503	1	1.004214487	0.5	0.323118549	0.02	0.140922535			1	0.982966962	1	0.987020336			1	0.923665319	0.2	0.164767658			0.2	0.41006	0.5	0.519481	1	0.877332	1	1	1	0.333333333	1	1
0.2	0.171499861	0.1	0.101040399	1	2.060354917	0.1	0.048409506	0.15	0.18178674	1	1.112448456	0.9	0.998770007	0.8	0.818202033	1	0.75160413	0.1	0.201784626	0.1	0.14209603			0.1	0.148143191	0.5	0.513775938			1	0.915927051	0.5	0.939439192			0.1	0.188949	1	1.22338	1	0.717333	1	0.82962963	1	0.524293785	1	0.85
1	1.000981748	0.15	0.14391709	0.5	0.582636196	1	0.688297684	1	0.458638542	1	0.88761938	1	1.033789057	1	1.051653283	1	0.75160413	1	0.896992206	0.1	0.141916187			0.1	0.117813141	1	0.914472452			1	0.875564209	0.9	0.961113698			0.5	1.27038	0.15	0.151714	1	1.19829	1	1	1	1	1	0.715025907
0.5	0.39788843	0.2	0.239871413	1	0.546554745	0.15	0.183436526	0.1	0.109943867	1	0.800401204	0.5	0.446048886	0.1	0.120414456	0.1	0.071022523	1	0.974406785	0.15	0.142004518			1	0.979398961	0.1	0.154958876			0.2	0.897866075	1	0.941418361			0.2	0.775898	1	1.0026	1	1.62933	1	1	1	0.761904762	0.2	0.069204152
0.15	0.105378449	0.1	0.047791611	1	1.109959797	1	1.067431333	1	0.873109003	0.5	0.473715004	0.5	0.42708033	0.1	0.159047201	0.5	0.165692036	0.5	0.352256858	0.5	0.784406241			1	0.983109788	1	0.958031988			1	0.91063419	0.5	0.856552461			0.2	0.494484	0.5	0.545455	1	0.784	0.1	0.19047619	0.5	0.232804233	1	1
0.15	0.177952076	1	1.035114436	0.2	0.485814467	0.15	0.0529385	1	0.825205776	0.1	0.163195469	0.1	0.315221644	0.2	0.242986116	0.5	0.179289698	0.1	0.173646273	0.15	0.146703459			0.15	0.173888301	0.2	0.164021415			1	0.91031009	1	0.952318209			1	0.796001	0.5	0.428571	1	1.07733	0.5	0.761904762	1	1	0.15	0.086614173
1	0.814748319	0.1	0.066323652	0.5	0.251948933	0.1	0.10628084	1	1.223225231	1	1.033358139	0.4	0.618833587	0.1	0.14804307	0.5	0.220677115	0.5	0.44174084	1	0.778533914			0.5	0.402416924	0.2	0.397883149			1	0.911636525	1	0.930737718			1	1.2925	0.19	0.2	0.2	0.421333	1	0.960960961	1	1	0.2	0.12565445
0.1	0.059999196	1	0.567656506	0.2	0.184858431	0.1	0.124073892	0.8	1.270987566	0.15	0.241208076	0.1	0.106661608	0.2	0.23028548	1	1.051381375	0.5	0.663358897	0.1	0.142186829			1	0.849190709	0.19	0.182496794			0.15	0.896576592	1	0.96467737			1	0.884445	0.15	0.168831	0.2	0.309333	0.15	0.185185185	1	1	0.5	0.290322581
1	0.860225517	0.5	0.550691317	0.1	0.159615842	0.2	0.124641884	1	1.11166778	1	1.001002004	1	0.967229409	0.95	0.820475357	1	1.370115193	0.1	0.170561128	0.15	0.14280005			0.1	0.148748017	1	0.867106937			1	0.911672461	0.5	0.466367133			0.1	0.192969	0.9	1.21299	1	0.624	0.15	0.333333333	1	1	1	0.628571429
0.2	0.100722516	1	0.541054121	0.15	0.183078036	0.15	0.116424925	1	0.952572002	0.5	0.666666667	0.5	0.484303441	1	0.702626242	1	0.976520167	1	0.976010647	0.2	0.158501122			0.2	0.146153809	0.5	0.957304306			1	0.911524007	0.5	0.38838555			1	0.952789	0.19	0.283117	1	1.02667	1	0.844444444	0.5	0.247311828	1	1
0.2	0.190046603	1	1.212943688	0.1	0.127142812	0.5	0.515770772	0.2	0.465730525	0.2	0.40926126	1	0.530605068	0.1	0.089498367	1	1.12496172	1	0.968764208	0.1	0.141750154			0.15	0.18495822	0.2	0.189227372			0.5	0.905042292	1	0.961410241			1	0.912587	0.15	0.236364	1	0.242667	1	0.888888889	0.5	0.189189189	0.05	0.050793651
0.1	0.099028059	1	1.070412508	0.2	0.198211395	0.1	0.098626724	1	0.331661652	0.98	1.072646511	1	1.030147062	0.1	0.074163987	1	1.033809397	1	0.977479742	1	0.996959559			0.05	0.095941497	0.15	0.202772295			0.5	0.905389764	0.1	0.164442541			0.1	0.272083	1	0.745455	1	0.701333	1	1	1	0.861111111	1	0.657894737
1	0.771555808	0.99	0.612880749	0.2	0.133180727	0.5	0.515328701	0.1	0.080047703	0.5	0.545089815	0.1	0.09633706	0.5	0.646323328	1	1.722948016	1	0.948868487	0.1	0.141924208			0.15	0.397585951	0.1	0.154743426			0.1	0.893226908	1	0.961613662			0.5	1.05329	0.1	0.163636	1	0.986667	1	0.820512821	1	1	0.2	0.060810811
0.15	0.167994327	0.1	0.10339926	0.1	0.122393469	0.2	0.139350696	1	0.888888889	0.5	0.870175745	0.2	0.260079031	0.15	0.139011903	1	1.129992855	1	0.978386737	1	0.756453001			0.5	0.396049781	0.15	0.15591849			1	0.912064892	0.5	0.940832232			1	1.32064	0.8	0.990355	1	0.888	0.1	0.211221122	0.5	0.31840796	1	0.913043478
1	0.999592978	0.1	0.073022234	1	1.122770611	0.1	0.066127173	0.99	0.888888889	0.15	0.203334413	0.2	0.240897445	0.5	0.491028959	1	1.181783947	0.1	0.219913155	0.5	0.502562225			0.1	0.137280901	0.1	0.153452702			0.2	0.89687717	0.1	0.314360615			1	1.39903	1	1.02597	0.5	0.216667	1	0.816326531	1	1	1	0.5
0.1	0.114215987	1	1.008880228	0.9	0.933529692	0.5	0.503301618	0.35	0.311994808	0.88	0.97871392	0.1	0.149988547	1	0.965898143	1	0.881503884	1	0.959026579	1	0.725335202			1	0.980897095	0.15	0.448281536			0.1	0.882418124	0.5	0.852387765			0.2	0.281414	0.75	0.470263	0.5	0.141333	1	0.727272727	0.5	0.317460317	0.5	0.197530864
0.1	0.151742044	0.1	0.115394803	0.2	0.265545937	0.2	0.275467468	1	1.067134269	0.5	0.917418923	0.1	0.293466751	0.1	0.061511803	1	1.118322697	0.1	0.183510275	1	0.997889407			0.9	0.957582043	0.1	0.155154555			0.5	0.904607015	0.1	0.163404735			1	1.0553	0.2	0.184416	1	0.888	1	1	1	0.864864865	1	0.978723404
0.2	0.131666768	0.5	0.572127035	0.15	0.202138738	0.2	0.180785518	0.5	0.61027527	0.5	0.511240082	1	1.011609026	1	1.182254808	1	1.016637042	0.5	0.302764423	1	0.997925359			0.5	0.267950249	0.5	0.869228476			0.2	0.897665257	1	0.951159388			0.15	0.325636	0.15	0.180785	1	0.938667	0.5	0.727272727	1	0.576576577	1	1
0.5	0.517709169	0.2	0.170480982	0.9	0.566024854	1	0.997885217	1	0.617543452	1	1.092185648	0.1	0.15242642	0.99	1.036071719	0.1	0.239482012	1	0.96636125	0.99	0.749242338			0.2	0.153823861	1	0.956110853			1	0.911128079	1	0.868910576			0.1	0.285434	1	1.14421	0.1	0.378667	1	0.581818182	0.2	0.404040404	0.2	0.111587983
0.1	0.115113117	0.5	0.662705902	0.05	0.037905918	1	1.278302994	1	1.196324606	1	0.850551655	0.05	0.079904027	0.5	0.559050132	1	0.601723711	0.15	0.171131545	0.1	0.142112805			0.2	0.325150249	0.5	0.953870798			0.1	0.88833418	0.1	0.2721134			0.15	0.381919	0.99	0.927273	0.5	0.445333	1	1	1	0.666666667	1	0.666666667
0.5	0.441315776	0.15	0.149219482	0.15	0.376655548	1	1.095975387	0.5	0.437862607	1	0.692075996	1	1.030869489	1	1.002324506	1	1.161437446	0.15	0.207156341	0.1	0.141931954			0.1	0.131772482	1	0.991478521			0.15	0.898019539	0.1	0.162724413			0.15	0.337697	1	0.916883	1	1	1	0.676616915	1	0.418300654	0.1	0.079545455
0.2	0.151932819	1	0.906546654	0.5	0.554424363	0.1	0.092108116	1	0.425662201	1	0.614843991	1	1.020132752	1	0.932982592	1	0.881763589	1	0.959597932	1	0.994538235			0.1	0.137430211	1	0.98784188			1	0.910471112	0.1	0.162930007			0.1	0.20101	1	0.693506	0.5	1.144	1	0.836601307	1	0.927536232	0.15	0.139534884
0.1	0.056300273	0.2	0.185247731	0.1	0.250409345	1	0.72264163	1	1.123510884	0.1	0.125649676	0.1	0.247180071	0.5	0.691508601	1	1.004214487	1	0.953085158	0.1	0.142378124			1	0.885611411	1	0.970255974			0.9	0.910924241	0.2	0.183326706			0.2	0.458303	0.2	0.275325	0.5	0.496	0.5	0.423280423	1	1	0.5	0.245614035
0.5	0.632429933	1	1.024894364	1	1.334685302	1	1.040755848	0.9	1.03445029	1	1.16817118	1	0.998647557	0.5	0.448246622	0.15	0.145240269	0.5	0.341586531	0.5	0.549921863			1	0.875281758	1	0.445421593			1	0.911579305	0.5	0.437826748			1	1.44485	0.5	0.587013	1	0.733333	0.5	0.4	1	0.898245614	0.5	0.352941176
0.2	0.261673493	0.1	0.077849629	0.15	0.135868087	0.1	0.113715005	0.99	1.024689964	1	1.112448456	1	0.873720033	0.2	0.164694152	0.5	0.215550128	1	0.975867963	0.2	0.143570511			1	0.892491872	0.49	0.837627036			0.5	0.903698118	0.5	0.262468983			0.1	0.217091	0.15	0.322078	1	0.672	1	1	1	0.285714286	0.5	0.300847458
0.2	0.182737824	1	1.107628972	0.1	0.191267808	0.5	0.191871553	1	1.217359681	1	1.112448456	1	0.884485211	1	0.981308885	0.5	0.20617243	1	0.965029714	0.5	0.533506504			1	0.766172096	0.5	0.569346368			0.5	0.906492375	1	0.951580988			0.2	0.331112	0.2	0.220779	0.5	0.450667	1	1	1	0.91954023	0.15	0.086956522
1	0.834904823	0.02	0.015952651	0.5	0.687555994	0.5	0.466052957	1	1.000334336	1	1.706824176	0.5	0.537611235	0.15	0.160583145	1	0.7854695	0.1	0.193566859	0.15	0.142704092			0.5	0.560717175	1	0.741683754			0.15	0.883286963	1	0.429744155			0.05	0.108545	0.2	0.283117	1	0.738667	1	1	0.2	0.177777778	1	0.368663594
1	1.13053356	1	1.049455505	0.15	0.125820977	0.1	0.133296781	1	0.923179796	0.5	0.288476487	0.5	0.384665761	0.05	0.055388708	1	0.607822056	0.1	0.192619849	1	0.96356421			0.5	0.621957616	1	0.897746822			0.1	0.897515043	0.2	0.164563407			1	0.97088	0.05	0.14026	1	1.06	0.15	0.283687943	1	1	1	0.597156398
1	0.95426208	0.19	0.234882803	0.1	0.117012132	1	1.133005172	1	1.160234326	1	1.335339351	0.5	0.42511375	0.2	0.177797083	0.2	0.239482012	0.1	0.168865127	0.2	0.149754959			1	0.897631148	0.5	0.807429663			0.4	0.900074395	0.49	0.460900445			0.5	1.30639	0.3	0.548052	1	1.29333	0.1	0.120527307	1	0.312056738	0.5	0.204545455
0.1	0.081892765	1	0.978453155	0.1	0.165399338	1	0.821538898	0.5	0.969940123	0.5	0.237951807	0.2	0.309832875	0.5	0.458482596	0.2	0.168070039	1	0.974536982	1	0.996683704			1	0.89118289	0.5	0.686351463			0.1	0.888752073	0.3	0.47241112			1	1.27842	0.1	0.194516	0.5	0.378667	1	0.905198777	1	0.828478964	1	0.425
1	0.577989374	0.49	0.449035574	0.1	0.14324687	0.2	0.135383044	0.5	1.156357963	0.9	0.828070418	0.1	0.06477035	0.5	0.329195643	1	0.930227212	1	0.972734789	0.1	0.14193723			1	0.811230934	1	0.909021648			1	0.910511976	0.5	0.262384882			1	1.00505	1	0.425974	0.5	0.8	0.5	0.727272727	1	0.784313725	1	0.932692308
1	0.955531113	0.1	0.096828948	0.9	1.565291174	1	0.98818218	0.99	0.590934402	0.9	1.042795052	0.5	0.339782905	1	0.636764029	1	0.984484547	1	0.518125034	1	0.998408991			0.9	0.90404453	0.5	0.827875893			0.5	0.907088872	1	0.955895848			0.2	0.458303	1	0.548052	1	0.381333	0.2	0.200501253	1	0.484848485	1	1
0.1	0.126676652	0.05	0.072781803	0.2	0.188795162	0.15	0.17663551	0.2	0.281866877	1	0.750250752	0.1	0.46404648	0.5	0.47872574	1	0.872967495	1	0.953307968	0.02	0.140837849			1	0.888689629	1	0.848361779			1	0.909618863	0.5	0.464437791			0.1	0.27091	1	1.15325	1	1.04267	1	1	1	0.679738562	0.5	0.24691358
0.5	0.239970376	0.2	0.22460016	1	1.015596258	0.1	0.114749179	0.5	0.508663245	0.5	0.750250752	0.1	0.25657212	1	0.911784107	0.5	0.120484739	0.2	0.221452091	1	0.997465103			0.5	0.584287671	1	0.930860544			1	0.910982788	0.05	0.161265508			1	0.918617	0.85	0.698065	1	1.10933	1	1	0.5	0.429118774	0.05	0.035190616
0.5	0.493874117	1	1.098313557	0.95	1.127713471	0.15	0.16403315	1	0.906200803	1	1.001002004	0.5	0.234200836	0.1	0.067695068	1	0.7806085	0.1	0.144898195	0.19	0.155228281			0.5	0.715418394	0.15	0.348037198			0.1	0.885523726	1	0.958608294			1	1.00505	0.2	0.277922	1	0.666667	1	1	1	0.344086022	0.1	0.13740458
0.1	0.133309727	0.9	0.806091915	0.95	0.725335539	0.15	0.162859523	1	0.69783955	0.5	0.679718876	0.1	0.095134882	1	1.008479035	0.5	0.25411804	0.5	0.448193865	1	0.972294546			1	0.769673675	1	0.745387253			0.2	0.896211122	0.99	0.958228268			1	0.854294	0.1	0.199092	1	0.696	1	0.985915493	1	0.82962963	0.2	0.093567251
1	1.128052263	0.1	0.096288199	0.15	0.242983098	0.1	0.074473283	0.99	0.888888889	1	1.179133785	0.5	0.390852203	0.1	0.108202363	0.5	0.170483593	1	0.965817789	0.49	0.469821924			0.2	0.655098396	1	0.954179625			0.1	0.891139974	1	0.965598283			0.1	0.454282	0.1	0.176208	1	0.987602	0.2	0.177514793	1	0.984340045	1	0.846473029
1	0.780884311	0.5	0.538792054	1	1.109959797	0.1	0.122301026	0.1	0.144894453	0.1	0.170554675	0.5	0.418818222	0.5	0.669822144	0.15	0.172983536	0.2	0.198192804	0.1	0.143164638			1	0.855438329	1	0.914950509			0.2	0.896251957	0.9	0.80653421			0.1	0.300606	0.2	0.116883	1	0.701333	0.05	0.055325035	0.1	0.084049666	1	1
0.2	0.135827643	0.2	0.138464834	0.05	0.058825194	0.2	0.219325177	0.5	0.443107099	1	1.06000354	0.5	0.592915236	0.1	0.081583215	0.2	0.10726106	1	0.965338632	0.05	0.141942186			1	0.90564041	1	0.903076997			0.1	0.893111663	0.5	0.724107174			1	0.932688	1	0.831169	0.49	0.325333	0.5	0.458333333	0.5	0.129554656	0.5	0.276923077
1	0.976361584	0.99	1.105282633	1	1.027045311	1	0.690629415	1	1.285139369	1	1.335339351	1	0.53720592	0.15	0.133958005	1	1.004214487	1	0.764196815	0.2	0.156180469			1	0.859498766	0.5	0.864567397			0.1	0.896848356	1	0.801372087			1	1.06334	1	0.971429	1	1.10933	0.1	0.123620309	1	1	1	1
0.15	0.160702939	0.15	0.228724215	0.2	0.157613339	0.1	0.111237969	0.15	0.105111959	0.2	0.583082581	0.2	0.372569962	1	1.023740483	1	0.457977005	1	0.964341422	1	0.998129152			0.1	0.685597065	1	0.85266256			1	0.911199407	1	0.938890537			0.5	1.30254	0.5	0.462338	0.2	0.381333	0.5	0.434782609	1	0.916155419	0.5	0.109090909
0.1	0.128114281	0.15	0.497931327	0.1	0.083141744	0.1	0.143116215	1	0.969940123	0.7	0.750250752	0.5	0.430870217	0.1	0.056629216	0.99	0.727137503	0.5	0.318289616	0.9	0.925309236			1	0.889524163	1	0.936440996			0.1	0.887007009	1	0.948797161			1	1.26425	0.1	0.13044	1	1.21333	0.5	0.538461538	1	0.765432099	0.1	0.053571429
0.15	0.1702009	0.15	0.133649118	0.5	0.66873363	0.2	0.173147077	0.5	0.36624817	0.1	0.137083217	0.1	0.266588537	1	1.122501787	0.2	0.131164641	0.2	0.185426496	0.1	0.151596081			1	0.758275445	1	0.870346489			0.05	0.87727802	0.2	0.209519097			0.1	0.478403	0.1	0.207792	1	0.549333	0.1	0.113821138	1	0.395061728	1	1
0.15	0.154387466	1	1.468288254	1	0.288498777	0.05	0.054355808	0.5	0.394214903	1	1.001002004	0.05	0.067713578	1	1.857678619	0.2	0.109228715	0.5	0.34379324	0.5	0.538541846			0.5	0.707222893	1	0.932714363			1	0.911289436	0.99	0.960377662			0.2	0.349757	0.2	0.306494	1	0.612334	1	0.990825688	0.5	0.711111111	1	0.913043478
0.1	0.065347675	0.02	0.028020204	0.5	0.696538079	1	1.12766334	0.19	0.16739235	0.15	0.237518526	0.5	0.418324503	1	0.871259666	0.5	0.202149534	1	0.977660504	0.2	0.144754698			0.2	0.695418948	0.5	0.470642645			1	0.91134194	1	0.945047814			0.15	0.365838	0.1	0.264935	0.2	0.2	1	0.97044335	1	0.216216216	1	1
0.2	0.238643218	1	0.944796818	0.05	0.04604049	0.5	0.494320446	0.15	0.108770757	0.2	0.292996637	0.1	0.110158465	1	0.68269854	0.2	0.073643707	1	0.975014989	0.99	0.998141348			0.1	0.684463332	0.5	0.660860857			0.1	0.891929052	1	0.964483976			0.1	0.233171	1	0.784416	1	1.22667	1	1	1	0.478632479	0.2	0.115606936
1	0.433010061	0.1	0.277299162	0.98	0.908394525	1	0.893644949	0.9	1.160234326	0.5	0.423512963	0.15	0.248014787	1	0.675965864	1	0.836509997	1	0.956787934	0.15	0.163662404			0.5	0.552974665	1	0.730758295			1	0.911644829	1	0.922415761			1	1.10556	1	0.594805	0.5	0.888	1	0.943661972	0.5	0.214285714	0.1	0.194690265
0.1	0.116170353	0.99	1.016590556	1	0.537867835	1	0.954077587	0.19	0.220216204	0.15	0.102121167	0.2	0.326985402	0.5	0.598063494	1	0.778326806	0.15	0.247594042	0.15	0.237335809			0.5	0.792998087	0.1	0.374682453			1	0.90988483	1	0.964174486			0.9	0.804041	0.2	0.187013	0.5	0.482667	1	1	1	0.581818182	1	0.615384615
0.1	0.12633436	0.1	0.124798028	1	2.080979297	0.15	0.117446985	0.15	0.231360749	1	0.818455641	0.5	0.362547728	0.2	0.450559604	1	0.887703999	0.1	0.145168359	0.15	0.142511852			1	0.796003624	0.5	0.842247275			1	0.909488776	0.15	0.161485325			0.5	0.734466	0.99	0.836728	0.1	0.378667	0.1	0.166666667	1	0.284444444	0.15	0.064777328
0.2	0.158272205	0.15	0.160366888	0.1	0.097591061	0.2	0.14173527	1	0.773848427	1	0.90982037	0.1	0.098447704	1	1.379078135	1	0.61047351	1	0.972204219	1	0.998763954			0.5	0.69842469	0.5	0.393254599			0.5	0.908003106	0.5	0.439848724			0.2	0.538706	1	0.98961	0.5	0.284666	0.1	0.07008761	0.2	0.188552189	1	1
0.05	0.055216085	1	1.06545276	1	1.160556394	0.1	0.108412904	1	1.000334336	1	1.849702955	1	1.017719595	0.15	0.191039791	1	1.195480765	0.2	0.226857883	0.02	0.141405268			0.05	0.416548873	0.5	0.425556483			0.5	0.905341863	1	0.53687676			0.2	0.703535	0.3	0.797267	1	1.12267	0.05	0.166666667	1	1	1	0.507317073
1	0.924371415	0.05	0.076323624	0.1	0.157813396	0.1	0.141504711	0.1	0.131900944	1	0.797368421	0.2	0.378417881	1	1.074224702	0.5	0.260481531	0.5	0.519908124	1	0.989302755			0.5	0.580135663	0.5	0.595449999			0.5	0.906067944	1	0.964960286			0.1	0.19699	0.1	0.145455	1	1.00267	0.2	0.117647059	0.5	0.184971098	0.5	0.101694915
0.5	0.477738554	1	1.132244835	0.15	0.2376939	1	1.038221046	0.8	0.510371557	1	0.778112114	1	1.523677796	0.1	0.082075917	1	1.22432663	1	0.835413957	0.1	0.191350687			0.1	0.577772448	0.5	0.587795576			0.2	0.904378645	0.2	0.179333665			1	0.968	0.1	0.0597403	0.5	0.565333	0.1	0.098859316	0.5	0.183908046	0.5	0.194444444
1	0.742520843	0.15	0.295158812	0.15	0.203182207	1	1.038221046	1	1.049662649	1	0.587792568	1	1.569202454	0.15	0.106209756	1	0.702346405	0.2	0.210594165	0.99	0.985572505			0.1	0.553778542	0.1	0.431777839			0.1	0.883421426	1	0.964217337			0.2	0.256	0.2	0.249351	0.5	0.192358	0.2	0.080808081	0.5	0.708860759	1	1
1	0.955904794	0.1	0.064882512	1	0.934124739	0.2	0.162024535	0.75	0.331661652	0.5	0.52589347	1	1.82120477	1	0.953058705	1	0.501101017	0.1	0.167208982	0.1	0.142566645			1	0.898213462	0.5	0.774514142			0.5	0.898869622	0.5	0.665703027			1	0.832	0.2	0.212987	1	1.33067	0.1	0.108262108	1	0.518518519	1	0.857142857
0.2	0.124816192	0.05	0.104100879	0.1	0.213406147	0.15	0.09598372	0.2	0.175638025	1	0.782862829	0.15	0.33635135	1	0.930777197	0.5	0.130170513	1	0.974720335	0.15	0.148236946			1	0.883866988	0.95	0.850026923			0.1	0.898667432	1	0.467213043			0.1	0.130667	0.5	0.519481	1	0.445333	1	0.957026713	0.5	0.215246637	0.5	0.105263158
0.1	0.12104568	0.5	0.58183766	0.99	0.795196313	1	1.031377523	0.15	0.172936317	1	0.646645405	1	1.886883	1	0.978857974	0.1	0.315743422	1	0.978654821	1	0.997483156			1	0.791914024	0.95	0.864577973			0.1	0.893648202	0.5	0.459254826			1	0.930667	0.15	0.14026	0.15	0.501333	0.1	0.084464555	0.5	0.199376947	1	0.892857143
0.1	0.11156423	0.05	0.049805467	0.99	0.923722431	0.1	0.153327391	1	1.334670679	0.05	0.220884877	1	1.785667247	0.1	0.136019442	0.5	0.231691868	1	0.948539036	0.05	0.141967466			1	0.891040246	1	0.873293934			0.5	0.900164446	0.1	0.167339736			1	1.06667	1	0.818182	1	1.08822	0.5	0.462093863	1	0.618666667	1	1
1	0.970085485	0.5	0.484765488	1	0.950627705	0.1	0.08598293	0.99	0.941333805	1	0.587999292	0.5	0.721915398	0.1	0.066731105	1	1.06767024	0.5	0.299931537	1	0.998481692			1	0.889282207	1	0.942282393			0.1	0.890479377	0.2	0.188182654			0.1	0.248	0.2	0.122078	0.5	0.421333	0.1	0.117647059	1	0.768768769	1	0.956521739
1	0.956706311	1	1.197955544	0.5	0.511337869	1	1.011545274	1	0.933467068	0.1	0.317418611	0.5	0.769418228	0.5	0.508691898	1	2.010441428	1	0.842095831	0.15	0.253792634			1	0.825669309	1	0.84294294			0.5	0.903420537	1	0.94946256			1	1.2	0.5	0.480519	1	0.776	1	0.889839572	1	0.544217687	0.1	0.043117745
0.2	0.1841818	0.2	0.182056152	0.5	0.273038381	1	1.09124326	1	0.605209568	0.1	0.306612144	0.1	0.255127561	0.5	0.268802301	0.2	0.156544519	0.5	0.723510752	0.1	0.141900519			1	0.781841906	1	0.939632481			0.5	0.905499175	0.5	0.486887799			1	0.96	0.5	0.532468	1	0.911166	0.15	0.144736842	0.5	0.124610592	0.2	0.158730159
0.15	0.072305436	1	1.016182541	0.1	0.171505468	0.15	0.197934228	0.2	0.221314189	0.9	1.01744578	1	1.918918856	0.5	0.463516026	0.5	0.668805507	0.15	0.213905802	0.05	0.14183996			0.5	0.487286282	1	0.937740438			0.5	0.907520481	1	0.924744311			0.5	0.429333	1	0.864935	1	0.794667	0.15	0.111975117	1	0.376068376	1	1
1	0.980843375	1	1.311633413	1	0.945039206	0.5	0.361814455	0.5	0.498829823	1	0.842633163	0.2	0.344691485	1	1.118849105	1	0.769428201	1	0.820958421	0.5	0.554828434			0.5	0.485819251	0.1	0.373782375			1	0.909271753	0.2	0.178589077			0.5	0.413333	0.15	0.293506	0.5	0.410667	0.1	0.103448276	1	0.346666667	0.1	0.072727273
0.1	0.151653176	0.1	0.112857372	1	1.184105225	1	0.446360582	0.15	0.224958564	1	0.680903603	0.1	0.18057124	0.1	0.059912286	1	0.926812415	1	0.837159264	0.05	0.141734397			1	0.847647073	1	0.859582509			0.2	0.899818686	0.5	0.589248655			0.1	0.16	1	0.974026	1	1.20533	0.1	0.081967213	1	0.870175439	0.15	0.097826087
0.1	0.135771325	1	1.22396657	0.2	0.168659754	0.1	0.156513215	0.2	0.138098506	1	1.015539372	0.5	0.666486697	0.5	0.598931542	1	0.802969099	0.2	0.233691662	0.5	0.53284582			0.2	0.464855372	1	0.938789707			0.5	0.906437365	1	0.740037271			1	0.962667	1	0.820779	0.2	0.448	0.2	0.431372549	1	0.771929825	1	0.911764706
1	0.884752554	0.1	0.099099832	1	1.135014083	0.2	0.148387536	0.2	0.169886002	0.2	0.276250698	0.2	0.390601568	0.5	0.444932126	1	0.951255174	1	0.925861016	1	0.998729837			1	0.882141692	1	0.631017091			0.1	0.887021123	1	0.935083824			0.2	0.218667	0.2	0.137662	1	1.20267	0.5	0.347826087	1	0.333333333	0.15	0.141463415
1	1.007772474	0.15	0.129320839	0.1	0.069746674	0.15	0.22165053	0.05	0.118215286	1	0.811756023	1	1.707297153	1	0.562045102	1	2.010441428	0.15	0.282843503	0.2	0.144622546			1	0.87129966	0.95	0.906769512			0.05	0.873250171	1	0.932772175			0.5	0.354667	0.5	0.418182	1	0.874667	0.15	0.137362637	1	0.740740741	0.5	0.278481013
0.5	0.452392832	0.2	0.136329736	1	1.117385824	0.05	0.054210803	0.3	0.487685278	0.1	0.428428285	0.1	0.165769514	0.5	0.392046726	1	0.963965409	0.5	0.469059351	1	0.996694442			0.9	0.899261696	0.5	0.811864257			0.5	0.90444625	0.5	0.49652863			0.2	0.232	0.2	0.241558	1	2	0.05	0.04238921	1	1	1	0.810344828
1	0.483047586	0.49	0.554309885	0.5	0.460819684	0.15	0.367769977	0.1	0.197927115	0.1	0.206954196	0.15	0.385809564	0.5	0.630631255	0.2	0.12866637	0.1	0.220342201	1	0.999021541			1	0.872371831	0.1	0.374159254			0.1	0.893556322	0.2	0.164686579			1	0.978667	0.5	0.464935	0.5	0.661333	1	0.903225806	1	0.538720539	1	0.75
0.1	0.185573053	1	1.231467568	1	1.075216702	0.5	0.381997055	1	0.304761026	1	0.842633163	1	1.455932769	0.15	0.162385023	1	1.108306929	0.5	0.491138869	0.1	0.14223886			0.5	0.448261669	0.5	0.850497726			0.15	0.89807885	1	0.900282717			0.15	0.189333	1	1.03117	1	1.064	1	0.869565217	0.2	0.363636364	1	0.461538462
0.2	0.147841741	1	1.311633413	1	1.135014083	0.1	0.120689637	1	0.379423986	0.8	0.75702784	0.9	1.103119783	0.1	0.115371805	0.2	0.12782328	0.2	0.238492591	1	0.99889042			0.5	0.80619639	1	0.90989661			0.5	0.904386	0.5	0.195843044			1	0.882667	0.1	0.228571	1	0.888	0.5	0.44137931	0.15	0.181229773	0.5	0.280701754
0.15	0.192066295	0.05	0.068248418	0.99	1.014044918	1	1.144525988	1	1.213093827	1	1.144290013	1	1.752867242	0.5	0.572925819	1	0.568182813	0.2	0.7503402	0.1	0.142002895			0.1	0.551068228	1	0.910385926			0.1	0.888118245	1	0.966543744			0.9	0.985333	0.1	0.0753247	1	0.981333	1	1	0.5	0.171428571	0.2	0.058479532
0.05	0.053746947	1	1.192152706	0.99	0.604378131	0.9	0.881796845	0.85	0.744503191	1	1.001003009	0.5	0.651011241	0.15	0.198132745	1	0.878436119	0.2	0.356842253	0.15	0.142319912			0.1	0.369775196	1	0.934452802			1	0.911242701	0.1	0.161949189			1	0.997333	1	0.858157	1	0.605333	1	1	1	0.367816092	1	0.925373134
0.15	0.423136226	0.15	0.095648625	0.1	0.093847441	0.5	0.19814552	0.2	0.288321755	1	1.134737546	0.5	0.861345361	0.1	0.143796531	0.1	0.06087673	1	0.915864088	0.2	0.142589586			1	0.808436346	0.1	0.356402344			0.5	0.930126317	1	0.959734564			0.5	0.330667	1	1.19221	1	1.06667	0.1	0.076923077	1	1	1	1
0.5	0.376680282	1	0.284109409	0.9	0.786102695	0.2	0.171366894	0.1	0.185683812	1	1.001003009	0.15	0.123921926	0.5	0.541085638	1	0.342585814	1	0.899755213	0.49	0.510464792			0.2	0.446149597	1	0.814270074			1	0.936174018	0.1	0.162714241			0.5	0.549333	1	0.854545	1	0.888	0.1	0.139534884	0.5	0.373333333	0.5	0.47804878
0.1	0.138566046	0.05	0.080340716	1	0.450756581	0.2	0.304018258	0.1	0.169886002	0.5	0.714429001	0.1	0.366003643	0.1	0.080138797	1	0.956298918	1	0.923114057	1	0.998705505			0.2	0.51275971	1	0.941152554			0.1	0.936981318	1	0.955552046			0.1	0.341333	1	1.24416	1	0.84	0.2	0.141414141	1	1	1	0.88
1	0.736361911	0.1	0.05685662	1	1.013080239	0.1	0.107305003	0.2	0.171978622	0.5	0.52130304	0.4	0.488701959	0.2	0.214777948	1	0.708265387	1	0.762042084	1	0.999017368			1	0.840179343	1	0.944690645			1	0.941704156	1	0.959943696			0.4	0.888	1	0.861	1	1.48267	0.1	0.090707965	1	0.549618321	1	0.991643454
0.9	0.783009443	0.15	0.157265253	0.2	0.22110219	0.1	0.119607716	1	0.888888889	1	0.923848468	0.1	0.178327619	0.95	0.46398594	0.2	0.062018653	1	0.92469974	0.05	0.141874099			1	0.899731494	0.5	0.67323906			1	0.931521239	0.2	0.185137091			0.1	0.122667	0.5	0.519481	1	1.20533	1	0.95709571	1	0.96969697	1	0.971428571
0.5	0.497131772	0.2	0.151078213	0.5	0.44184826	1	1.3947415	1	1.033297074	0.5	0.53293213	1	1.62693548	0.1	0.122026965	1	0.752657752	0.1	0.212133616	1	0.997318954			1	0.880238524	0.5	0.873118657			0.2	0.919667822	1	0.810094619			1	0.656	0.5	0.564793	1	0.882667	0.2	0.166134185	1	0.375586854	1	0.474576271
0.2	0.163416052	0.49	0.521867409	1	0.866403752	1	1.51707115	0.5	0.404343465	0.2	0.29889669	0.5	0.890540741	0.2	0.401973018	1	0.994251844	0.5	0.523022888	0.15	0.142074307			0.1	0.50234954	0.5	0.874837541			1	0.944386917	0.5	0.444778039			0.5	0.498667	1	0.771429	1	0.96	1	1	1	0.563380282	0.5	0.666666667
0.2	0.333231816	0.5	0.470550798	0.5	0.444287443	1	0.967763973	0.1	0.132325473	1	0.953240674	1	1.284850957	0.95	0.508056552	1	0.754965612	1	0.907424272	1	0.527667528			1	0.892144389	1	0.928357358			0.15	0.933818586	1	0.957076051			1	0.533333	0.1	0.187013	1	1.14133	1	0.870588235	1	0.699453552	1	1
0.1	0.091960117	0.2	0.286359692	0.45	0.442303574	1	1.271600646	0.1	0.180210146	0.15	0.210753473	1	1.657926489	1	0.67151029	0.1	0.12866637	1	0.869206007	0.05	0.141965819			1	0.662448386	0.8	0.944355181			0.5	0.935436449	0.5	0.165138381			1	0.829333	1	1.18182	1	1.14667	1	0.769574944	0.5	0.306010929	0.5	0.352941176
0.1	0.09102979	0.2	0.125202554	1	1.109959797	1	0.818537484	0.2	0.283899317	1	1.430864021	0.1	0.145673861	1	1.007086616	1	0.626879384	0.2	0.237383736	0.1	0.141844889			0.5	0.496101745	1	0.814814584			0.1	0.90551693	1	0.941861692			0.1	0.0853333	1	1.44416	1	1.16533	0.15	0.033214709	1	0.444444444	0.2	0.071833648
1	1.390977207	0.2	0.176255398	0.5	0.648873925	1	1.222841457	0.1	0.185022905	0.2	0.165162153	0.2	0.342591635	1	1.665143348	1	0.802969099	1	0.906216705	0.15	0.143516063			0.5	0.495888169	0.5	0.899633597			0.5	0.931282788	1	0.884128948			0.2	0.272	0.15	0.392208	1	0.824	0.2	0.214689266	0.1	0.088235294	1	0.798122066
0.5	0.315575069	0.15	0.092746027	0.1	0.063896288	1	1.079554453	1	0.744665369	0.2	0.190067964	0.1	0.214810261	1	0.663508737	1	1.08924775	0.15	0.179347484	0.2	0.144233178			0.5	0.514572086	0.15	0.45900828			0.2	0.917520684	1	0.96286021			0.2	0.218667	1	1.23377	1	1.06772	0.1	0.107142857	1	1	1	1
0.1	0.131077334	1	1.153498552	0.2	0.468490721	0.1	0.185896034	1	0.39852892	0.1	0.626371156	0.2	0.327999719	1	1.036192446	1	1.200833544	0.2	0.254371699	0.49	0.530577437			0.2	0.495616202	1	0.842727123			0.2	0.942072262	1	0.934044471			0.1	0.184	1	0.781818	1	1.33333	0.15	0.171875	1	0.366666667	0.2	0.168582375
0.5	0.434318162	0.1	0.075631124	0.15	0.115509168	0.5	0.751502628	0.2	0.11686456	1	1.144290013	0.1	0.247102584	0.5	0.525341641	1	0.589885747	1	0.795642785	0.5	0.498115494			0.5	0.521773564	1	0.94416697			0.2	0.919900804	0.05	0.162381236			0.1	0.333333	0.15	0.275325	0.5	0.624	0.1	0.104234528	1	0.783216783	1	0.253968254
0.5	0.585421541	0.1	0.294246577	0.5	0.692271057	1	0.948530751	0.99	0.735854712	1	0.934135741	0.1	0.345351387	1	0.979510355	1	0.888997662	0.2	0.225043797	0.2	0.199403359			0.1	0.516986213	1	0.948075065			1	0.939851028	1	0.948940359			1	1.09867	0.5	0.457143	1	0.461333	0.5	0.375	1	0.462809917	0.1	0.162962963
1	1.073630127	1	0.342327693	0.15	0.258299733	0.15	0.180658936	1	1.026962895	1	1.183368287	1	1.67452339	0.15	0.13677493	0.5	0.358241636	1	0.854520369	0.2	0.142431743			0.5	0.746370402	0.1	0.349221283			1	0.943137406	0.5	0.660934994			0.05	0.088	0.1	0.0987013	1	1.06667	0.15	0.12034384	1	0.729016787	0.2	0.148148148
1	0.882074241	1	0.82357455	0.1	0.192118645	0.15	0.327297683	0.3	0.684070229	1	1.112448456	0.1	0.151507325	0.1	0.095110372	0.5	0.601723711	1	0.695387833	0.2	0.145874204			0.5	0.465401336	1	0.798656599			1	0.942955188	0.2	0.21646589			1	1.02133	1	1.17403	1	0.688	0.1	0.358974359	0.2	0.168421053	0.05	0.140350877
1	1.126159821	0.1	0.078755846	0.2	0.365749007	1	0.833201358	0.1	0.1387753	0.2	0.340105743	0.05	0.08289559	1	0.950129368	1	0.959159549	1	0.929651217	0.15	0.14202978			0.5	0.722317156	1	0.945897249			0.1	0.909215524	1	0.961477351			1	0.992	1	0.194805	1	1.15878	0.1	0.183098592	1	0.688172043	0.5	0.455696203
1	0.932991287	0.45	0.484476328	0.2	0.269620724	1	0.877192982	0.1	0.084645449	1	0.584222197	1	1.704494421	0.15	0.10232551	0.15	0.078485701	1	0.893094732	1	0.998583549			1	0.794192945	0.85	0.856652591			1	0.93673562	1	0.688444956			1	1.05067	0.19	0.358442	0.5	0.8	1	1	1	1	1	0.305555556
1	1.039232992	0.2	0.237162666	1	0.781865137	1	1.039267387	0.2	0.228471422	0.5	0.692384847	1	1.824357325	0.5	0.604417125	1	0.985919452	1	0.93388914	0.1	0.141933718			0.5	0.546115579	1	0.904350485			1	0.93994498	0.1	0.176209772			1	0.664	1	0.807812	0.5	0.283466	0.1	0.088691796	0.5	0.234432234	1	1
0.1	0.075259569	1	0.246349563	0.2	0.466605968	1	0.809513561	0.2	0.208991483	1	1.190761474	0.1	0.224481336	1	0.960545223	0.5	0.211227693	1	0.86005797	0.1	0.251763595			0.05	0.285467644	1	0.83056715			0.5	0.93885083	0.15	0.162660548			1	0.741333	0.99	0.753247	1	0.905302	0.2	0.241509434	0.15	0.049535604	1	1
1	0.974941117	1	1.045620518	1	2.080979297	0.1	0.206429607	0.5	0.570473325	0.5	0.444333111	1	1.698254476	1	0.741120201	1	0.83171844	1	0.917202623	1	0.685902941			0.5	0.504522358	1	0.901024814			0.5	0.934317806	0.19	0.172566133			0.5	0.621333	1	1.18961	1	0.909333	0.1	0.117073171	1	0.369230769	0.35	0.231884058
0.1	0.132002526	0.5	0.501067469	1	0.991794079	1	0.805369923	0.15	0.140102395	0.15	0.216039423	1	1.344578196	0.95	0.8299977	1	1.093656882	1	0.943244521	1	0.95180064			0.1	0.403701781	1	0.917061112			1	0.939997898	0.2	0.369792231			0.5	0.312	0.1	0.163636	1	0.901333	1	1	0.5	0.575163399	1	0.951140065
0.5	0.474715296	0.15	0.149780087	1	1.351907471	1	0.717223441	1	0.690763649	0.1	0.571141997	1	1.270738407	0.5	0.716840389	0.2	0.124756295	0.5	0.844929675	0.1	0.141970139			0.5	0.424454513	1	0.868622016			1	0.93606864	0.5	0.502441505			0.5	0.453333	1	1.14026	1	0.888	0.5	0.597701149	1	0.813852814	1	1
1	0.867367815	1	1.01416001	0.2	0.360188652	1	1.207130162	0.2	0.116404007	0.1	0.750250752	0.5	1.028687464	0.1	0.113478739	1	0.917966463	1	0.843851178	0.45	0.510619954			0.1	0.394796061	0.9	0.938646736			0.2	0.922751652	1	0.944999498			0.2	0.355	0.5	0.433766	1	1.134	0.2	0.243243243	1	0.585365854	1	1
0.15	0.123393016	0.5	0.61199001	0.5	0.57997034	0.5	0.717223441	0.5	0.443107099	0.15	0.084460277	0.5	0.739352969	0.1	0.133984843	1	1.339623467	0.1	0.234085389	0.2	0.156877065			1	0.881863362	1	0.946408157			0.1	0.92141131	0.1	0.163054237			0.5	0.333333	0.15	0.101299	1	1	1	0.777202073	1	0.390243902	0.1	0.114754098
0.15	0.109551208	1	1.075186504	1	1.012744295	1	0.573250853	0.5	0.602915665	1	1.717438028	0.5	0.814124033	0.5	0.340048938	1	0.646065915	0.15	0.278863743	1	0.418491943			1	0.961350196	0.5	0.876484998			0.15	0.906941918	1	0.943844592			0.1	0.288	0.5	0.41039	1	1.33333	0.1	0.117948718	1	0.651851852	1	0.881118881
0.15	0.17411709	1	0.949503255	1	1.111503733	1	1.222841457	1	0.866599799	1	0.94821306	0.2	0.674190193	1	0.926842687	0.1	0.10298514	0.1	0.197039208	1	0.997726958			0.2	0.149895296	0.9	0.922163452			0.2	0.923273573	1	0.86088833			0.5	0.533333	1	1.02773	1	0.592	0.5	0.222222222	1	0.450704225	0.5	0.48
1	0.962532071	1	0.869726993	0.9	0.976536838	1	0.667083734	0.15	0.27677061	0.9	0.923848468	0.1	0.122747753	1	0.718775583	1	0.906837686	1	0.880912646	0.5	0.51661603			0.05	0.093167479	1	0.875579203			0.2	0.920166032	0.5	0.434531642			0.5	0.416	1	0.303896	1	0.937773	0.1	0.1	1	1	1	1
1	1.019328516	0.15	0.189403483	0.9	1.029892785	1	0.825438131	1	0.72678642	1	0.587999292	0.5	0.420224784	1	1.034474064	0.5	0.51280133	0.9	0.792040041	0.15	0.143123564			0.5	0.391180336	0.5	0.349963905			1	0.94214897	0.2	0.16269703			0.5	0.666667	0.1	0.179299	0.5	0.394667	1	0.939481268	0.1	0.153577661	0.15	0.061111111
0.5	0.423339317	1	1.065719108	1	1.443307146	0.5	0.41632835	1	0.84196449	0.9	0.891430594	0.1	0.407376952	0.1	0.112767151	0.5	0.221593533	0.2	0.298895077	1	0.959723719			0.1	0.115009787	0.5	0.493306538			1	0.939938478	0.2	0.170407269			1	0.52	1	1.04675	0.15	0.229333	0.5	0.279069767	1	0.912280702	1	0.486956522
1	1.063650295	1	1.150527844	0.85	0.951182763	0.5	0.393285119	0.2	0.132908711	0.2	0.286530825	0.1	0.259388896	0.15	0.165541353	1	1.633106325	0.2	0.7065684	0.5	0.646687703			0.5	0.411269429	1	0.881799285			1	0.93944279	1	0.577236268			0.2	0.36	0.15	0.262338	1	1.064	0.2	0.187978142	1	0.820512821	1	0.929032258
1	1.079448157	1	1.159729631	1	0.533778673	1	1.581058966	0.5	0.416884641	1	0.984560238	0.5	0.470920073	0.1	0.050993107	1	1.007424953	0.5	0.272600737	1	0.997348496			0.5	0.566213603	0.2	0.332428505			1	0.942766595	1	0.926189292			0.5	0.426667	0.1	0.238961	1	0.589333	0.5	0.681481481	1	1	0.5	0.303664921
0.1	0.11783152	0.1	0.115866872	0.15	0.480204302	1	1.463747969	0.2	0.24456563	1	0.666666667	0.1	0.203870998	0.45	0.135355803	0.5	0.249544281	0.05	0.100505383	1	0.952779242			0.1	0.115121464	0.5	0.854880064			1	0.939870707	1	0.961331297			0.05	0.07	0.1	0.168831	0.5	0.258667	0.1	0.15942029	0.5	0.272108844	0.2	0.115942029
0.1	0.126122419	0.1	0.078287435	0.5	0.684884311	1	1.108727846	0.5	0.471867215	1	0.570173367	0.5	0.622318791	0.1	0.116337199	0.5	0.329450538	0.2	0.151859465	1	0.767576192			1	0.951332408	0.15	0.433634121			0.1	0.92219869	0.2	0.169053352			0.5	0.456	0.5	0.841558	0.5	0.370667	1	0.888888889	0.5	0.132231405	1	0.830769231
1	0.931527889	0.1	0.084414437	0.15	0.118442471	0.15	0.278158103	1	1.079452097	0.5	0.53293213	0.5	0.777463213	0.2	0.210668918	1	0.536454936	1	0.707469359	0.15	0.146719964			1	0.892483734	1	0.942926857			1	0.941456639	0.5	0.45713545			0.1	0.146667	0.5	0.561039	1	0.912	0.15	0.144638404	0.5	0.286738351	1	1
1	0.883541051	0.15	0.195595051	1	0.957759397	0.1	0.116659822	0.1	0.178047656	0.2	0.408908727	0.5	0.954877643	1	1.068198169	1	1.004214487	0.5	0.432496709	1	0.997781146			1	0.962799347	0.2	0.371202525			1	0.943283575	0.1	0.161388193			0.2	0.352	1	1.15325	1	1.21067	1	0.918518519	1	0.727272727	1	1
1	0.37045101	0.1	0.153175037	1	0.908292339	1	0.893336698	0.1	0.076224741	1	1.126379137	1	1.198884225	0.1	0.186727513	1	0.920362242	0.15	0.121690603	1	0.998773112			1	0.952247156	1	0.856420962			0.5	0.939891793	0.2	0.269364552			0.5	0.261333	0.5	1.2987	1	0.821333	0.1	0.080645161	1	1	0.5	0.187134503
1	0.807381306	0.1	0.15992608	0.5	0.438450032	0.5	0.717223441	1	0.888888889	1	0.789948556	0.2	0.450862014	1	0.960566204	0.5	0.359197217	0.15	0.154141121	1	0.998621294			1	0.964853817	1	0.863959652			1	0.929616646	0.85	0.945326303			0.1	0.136	0.2	0.246753	1	0.930667	1	1	0.2	0.16969697	1	1
0.2	0.154128463	0.1	0.113926871	0.5	0.610582337	0.2	0.195818957	1	1.200936142	0.8	1.053792958	0.5	0.847853404	0.1	0.081632228	1	1.205459875	1	0.873270085	0.1	0.142282134			0.1	0.1295043	0.5	0.546200576			0.1	0.920447694	0.1	0.162716435			1	1.05333	0.05	0.225974	1	0.91	0.15	0.107899807	1	0.416666667	0.2	0.244897959
0.1	0.096272074	0.99	0.863966457	0.15	0.145089822	1	1.108727846	1	0.881868703	0.5	1.048765344	0.1	0.217912036	1	1.020828266	1	0.668805507	0.1	0.090126255	0.1	0.142029638			0.1	0.096597479	0.5	0.74900269			0.15	0.925602636	0.5	0.616437276			1	1.48267	0.2	0.301299	1	0.666667	1	0.914285714	1	0.571428571	1	0.90625
0.5	0.43208845	0.05	0.104115569	0.1	0.265337105	1	1.106714499	1	1.256003304	1	0.89957513	0.05	0.122892339	0.2	0.157649121	0.5	0.468987391	1	0.838262167	0.1	0.141983723			0.05	0.108834427	1	0.910071911			0.1	0.919399731	1	0.952373492			1	1.33333	1	0.919481	1	1.06667	0.1	0.076124567	0.5	0.156862745	1	0.491803279
1	1.024036681	0.2	0.189876635	0.1	0.240133491	1	1.067427032	1	0.882451177	0.2	0.310041235	0.5	0.714995728	0.15	0.121854029	1	1.010030828	0.2	0.120998193	0.15	0.142987948			0.2	0.121970527	0.2	0.333562496			1	0.944270034	0.2	0.172253225			1	1.06667	0.49	0.356143	1	0.885333	0.1	0.097407698	1	0.615384615	1	0.369565217
0.2	0.20313904	1	1.046298666	0.5	0.585605858	0.5	0.274222765	0.5	0.463841136	0.5	0.354202795	0.1	0.252663267	0.5	0.50768036	1	0.647329784	0.2	0.16322823	0.1	0.143043167			0.1	0.106054429	0.5	0.51599778			0.9	0.939912225	0.1	0.164670041			1	0.637333	0.2	0.420779	1	0.992	0.1	0.073469388	0.5	0.533333333	0.2	0.108108108
1	1.000152424	0.1	0.094982015	1	1.048831281	1	1.021834522	0.5	0.250772864	0.5	0.464509808	0.15	0.380383374	1	0.946218104	1	1.35331363	0.1	0.121786693	0.1	0.144316078			0.2	0.124845768	1	0.772431026			1	0.966737556	0.1	0.162613781			0.5	0.306667	1	0.864935	1	0.842667	0.1	0.107623318	0.15	0.111986002	0.5	0.166666667
0.5	0.353266176	1	1.109209958	1	0.932138844	0.5	0.352651816	1	0.812469153	0.5	0.666331995	0.5	0.672617354	0.5	0.388678181	1	1.036673421	1	0.823677224	0.1	0.142194263			0.1	0.111425371	1	0.762212043			0.5	0.351274531	0.5	0.812223676			0.5	0.442667	1	1.37403	1	0.584	1	1	1	0.425531915	0.5	0.188888889
1	0.721270577	0.15	0.213327743	1	0.885779582	0.15	0.141130961	0.1	0.166609533	1	1.001003009	0.1	0.175978197	0.5	0.22068906	1	0.596284646	0.15	0.150516067	0.99	0.879434911			1	0.951826219	1	0.932159427			0.1	0.16826608	0.2	0.262379016			1	1.088	1	1.41818	1	1.075	0.2	0.172588832	1	1	0.5	0.241469816
1	0.832513792	0.2	0.207481441	0.5	0.535864593	0.1	0.27454566	1	1.220041076	0.5	0.18904332	1	1.65808393	0.1	0.074760404	0.2	0.103906171	1	0.941186365	0.05	0.141886374			0.1	0.106758285	0.9	0.914712101			0.5	0.449355109	0.5	0.259058407			1	1.02667	0.19	0.251948	1	1.392	0.5	0.448979592	1	1	1	0.986784141
0.5	0.296704687	0.1	0.123261485	0.1	0.150673973	1	0.730902833	1	1.334670679	0.48	0.332330324	0.5	0.630459018	1	0.975043372	1	1.065749377	0.1	0.128785038	0.2	0.14491637			0.5	0.471397681	0.5	0.516548152			0.5	0.653909804	1	0.961850924			1	0.728	0.5	0.283117	1	1.28	1	0.666666667	1	0.543524416	1	1
0.2	0.198414279	0.15	0.17029805	1	1.135886189	1	0.392071864	0.15	0.393575789	0.98	0.248746239	1	1.124404513	0.05	0.15293924	0.2	0.189649821	0.1	0.144241997	1	0.996976337			0.1	0.118999616	1	0.865744593			0.1	0.165122501	0.2	0.164499506			0.9	1.02667	1	0.706494	1	0.533333	0.1	0.093567251	0.5	0.186046512	1	1
0.5	0.498324901	1	1.034596801	0.15	0.201142534	0.2	0.188020508	1	1.379248858	0.05	0.165998664	0.5	0.899119045	0.15	0.240129467	0.2	0.165692036	0.2	0.137964828	0.1	0.141964677			1	0.890676036	1	0.862365446			1	0.968701644	0.2	0.254439558			1	0.888	0.1	0.2	1	0.645333	0.2	0.174940898	1	0.561403509	1	1
0.1	0.205401066	0.1	0.115064015	0.35	0.409685078	0.15	0.316401098	1	0.730708254	1	1.159372855	0.15	0.42018601	0.15	0.122374283	1	1.09046251	0.5	0.490589492	1	0.998237754			0.15	0.126650348	1	0.902243407			1	0.958177591	0.1	0.171192972			0.5	0.314667	0.5	0.605195	1	1	0.1	0.105454545	0.2	0.144144144	1	0.945054945
1	1.278792231	0.1	0.155800759	0.1	0.10491888	1	0.876456155	0.15	0.261027213	0.9	0.465244981	1	1.065494929	0.2	0.254770105	1	0.448336517	0.1	0.127765203	0.15	0.147870974			0.15	0.112882864	1	0.940374078			1	0.970962662	1	0.9637844			0.5	0.592	1	1.02062	1	1.01394	1	1	1	0.761904762	1	1
1	1.235351633	0.15	0.090624102	0.15	0.129493933	0.1	0.164395952	0.5	0.337740494	1	0.976539374	1	0.832186444	0.1	0.110427121	1	0.833345761	0.5	0.450078372	0.2	0.14925043			0.1	0.127963242	1	0.94524012			1	0.931176116	1	0.964266331			1	0.712	0.8	1.1959	0.5	0.245333	0.05	0.077319588	0.5	0.207792208	1	1
1	0.994014983	0.1	0.100025734	0.1	0.290276567	0.5	0.462612327	0.1	0.071037259	0.5	0.679283132	0.2	0.541359245	0.8	0.886553514	0.5	0.132461148	0.2	0.144876654	0.1	0.142871235			0.2	0.252178449	1	0.925312758			1	0.971993828	1	0.962326593			0.2	0.389333	0.49	0.722078	1	0.919689	1	0.974264706	1	0.666666667	1	1
0.15	0.204339299	1	0.587517	1	1.369689711	0.1	0.150114472	1	1.167502508	0.15	0.233996106	1	1.412856375	1	0.63273163	1	1.007424953	0.1	0.088091603	0.15	0.143807244			0.5	0.420227177	0.2	0.349117438			0.1	0.210722024	0.5	0.37662973			1	0.965333	1	0.38961	1	0.688238	1	0.88042328	1	1	1	0.985507246
0.1	0.071125754	1	0.990177452	1	0.988733207	0.5	0.418986117	1	0.208485104	1	0.850551655	0.15	0.616201537	0.5	0.422754891	1	1.570217141	0.5	0.639883231	1	0.650515877			0.15	0.124016003	0.15	0.380620382			1	0.944019143	0.5	0.348587757			1	1.21867	0.15	0.431169	1	1.05067	1	1	0.5	0.416666667	0.05	0.020143885
1	0.986895552	0.1	0.092060473	0.2	0.196303829	0.2	0.15920958	0.19	0.370537971	1	0.562406015	0.5	0.872716188	0.1	0.14822936	1	0.589885747	0.2	0.243540511	0.1	0.142238673			0.05	0.061931983	0.5	0.539863765			0.1	0.177633543	1	0.955368665			1	0.938667	0.9	0.935065	0.5	0.562667	0.5	0.496124031	0.05	0.380952381	1	0.856088561
0.2	0.260318046	0.1	0.103491824	0.5	0.480154846	0.5	0.605279041	1	0.848363272	0.2	0.271541898	0.1	0.462953034	1	0.579950873	1	0.87947561	0.2	0.158024554	0.1	0.143412991			1	0.939667439	0.5	0.588156499			0.5	0.296396462	1	0.960601482			0.1	0.530667	0.1	0.18961	1	0.757333	0.5	0.497777778	0.5	0.185654008	0.15	0.076294278
0.5	0.478489373	0.1	0.059523402	0.1	0.229368311	0.2	0.352651816	0.99	0.778256912	0.2	0.229457604	0.5	0.917576689	0.15	0.127994317	0.15	0.108258992	1	0.886317166	0.15	0.142052853			1	0.938868302	1	0.916641811			1	0.953961135	1	0.919434742			1	0.973333	1	1.01558	0.5	0.469333	1	1	0.5	0.69047619	1	1
1	0.538371387	1	1.181069839	1	1.158480252	0.2	0.293796858	1	1.02000118	0.2	0.240479681	0.2	0.546903118	0.15	0.118928362	1	0.992809977	1	0.92822658	0.1	0.142055082			0.5	0.36769995	1	0.94030774			0.15	0.16611764	1	0.959415903			1	0.68	0.02	0.109091	1	0.945875	1	0.824242424	0.48	0.186666667	1	0.992
0.2	0.228583909	0.15	0.165540579	1	0.987371558	1	0.833030825	0.1	0.148722898	0.7	0.769539387	0.2	0.952247478	1	0.671551545	1	0.547886924	1	0.930633214	1	0.635858203			1	0.958796001	1	0.915020641			0.15	0.199150787	0.1	0.520288297			0.5	0.570667	0.99	0.984416	1	0.913333	1	1	1	1	0.5	0.133333333
0.1	0.08272779	1	1.172462232	0.1	0.108359125	1	1.15526956	1	1.137357427	0.5	0.332330324	0.2	0.946388119	1	0.998915967	1	0.836509997	0.1	0.100876275	1	0.997861584			1	0.961737962	1	0.942534797			1	0.945575069	1	0.965715955			0.2	0.466667	1	0.942857	1	0.690667	1	0.936936937	0.1	0.167979003	0.1	0.281690141
1	1.067220434	0.8	0.976846819	0.5	0.400852278	1	0.939707767	0.5	0.435001976	1	1.502507523	1	1.395129584	0.1	0.049896311	1	1.051311664	1	0.57459125	0.1	0.142110925			0.1	0.106272301	0.19	0.456637091			1	0.938877539	0.05	0.162184325			0.1	0.584	1	0.137662	0.5	0.410667	1	1	0.5	0.209366391	1	0.804597701
0.1	0.272418398	1	1.311633413	0.2	0.165680349	0.1	0.09544063	0.15	0.082991561	1	0.836329885	1	1.843356204	0.1	0.112289348	0.5	0.133263209	1	0.933543642	0.1	0.142106482			0.1	0.119942094	1	0.916998098			0.5	0.338842167	1	0.962331216			0.5	0.309333	1	1.08052	1	1.6	1	0.865619546	1	0.973913043	1	1
1	1.054853759	0.2	0.111047434	1	0.622835645	1	0.648699345	0.5	0.362055865	0.9	0.818455641	1	1.413723523	1	1.010876515	0.2	0.06913666	0.1	0.134769788	0.1	0.141894648			0.1	0.105243359	1	0.762527884			1	0.968534643	1	0.906270602			0.5	0.666667	0.5	0.638961	1	1.11733	0.1	0.217283951	1	0.4	1	0.922558923
1	0.859061796	1	1.352335888	0.1	0.246640801	1	0.907153536	1	0.806771191	0.2	0.223159274	1	1.012016966	0.05	0.054059303	1	0.926812415	0.5	0.218718659	1	0.998685442			1	0.924816796	1	0.936599415			1	0.953488379	1	0.958651607			1	0.696	0.2	0.192208	1	0.648	0.5	0.361581921	1	0.479815456	1	0.857142857
1	1.071330162	0.2	0.341485511	1	1.155093787	0.1	0.107253383	1	0.240479013	0.9	1.502507523	1	1.399975277	0.15	0.192578916	1	1.291707899	0.5	0.476403076	0.15	0.150120765			0.2	0.148751579	0.5	0.806439135			0.1	0.186609893	0.1	0.359061247			0.5	0.586667	0.1	0.179221	0.5	0.429333	1	0.945868946	0.15	0.082051282	0.15	0.100558659
0.5	0.426668994	1	1.01171585	0.1	0.048900981	0.5	0.446570342	0.1	0.150172245	0.98	1.112448456	0.1	0.342450406	0.1	0.303817004	1	1.034706212	0.1	0.137728201	1	0.998114073			1	0.951781496	0.5	0.435339948			0.1	0.185978011	0.5	0.507973223			0.05	0.123333	0.15	0.233766	1	0.442667	0.15	0.121212121	1	0.533333333	0.5	0.214285714
0.1	0.125612229	0.1	0.106678333	0.8	0.671230023	1	1.07346319	1	1.044912515	0.15	0.374122367	0.5	0.872716188	1	0.917672742	1	0.920362242	1	0.94244978	0.8	0.951136879			1	0.908969691	0.5	0.912624113			0.1	0.164255539	1	0.896906423			0.5	0.330667	0.5	0.571429	0.49	0.258667	0.15	0.183908046	1	0.80620155	0.5	0.304347826
0.5	0.471795276	0.1	0.071426416	1	1.117863735	1	0.801947477	0.15	0.242505294	0.5	0.762191336	1	1.501241292	0.2	0.218117909	1	0.859621995	1	0.848930518	1	0.999031006			1	0.820770869	0.5	0.880420774			1	0.966555005	0.5	0.436127397			0.1	0.312	0.49	0.58387	1	1.19733	0.15	0.219931271	0.15	0.082368082	0.2	0.217391304
0.5	0.559647505	1	1.057288085	1	0.631616579	0.2	0.148944874	0.1	0.275316883	0.1	0.154491844	1	1.181363848	1	1.030217146	1	1.154078074	0.2	0.138923072	0.2	0.142357511			0.2	0.293431048	1	0.947669692			1	0.964843209	0.1	0.162393514			0.1	0.232	1	0.690909	1	1.184	1	0.920353982	1	0.632768362	1	0.879120879
0.1	0.087034347	0.99	0.976321251	0.15	0.153792352	1	1.02965107	0.1	0.144555992	1	1.095303003	0.2	0.578837873	0.5	0.459495068	0.15	0.24441047	1	0.92779701	1	0.998503933			0.1	0.112464965	0.5	0.677389836			1	0.522308924	0.1	0.165652621			1	1.23733	1	1.23117	1	0.736	1	0.977777778	0.5	0.283687943	1	0.697674419
1	1.110009832	0.1	0.103363253	0.2	0.233393552	0.15	0.159759659	0.5	0.827401745	1	1.06000354	1	1.520057612	0.85	1.04356511	1	0.708265387	0.15	0.147195512	0.2	0.192673484			0.15	0.122769824	0.5	0.510851553			1	0.936896113	1	0.952860974			1	1.18586	0.05	0.0883117	1	1.00533	1	1	1	0.727272727	0.2	0.194444444
1	0.891469696	0.35	0.543853345	1	2.080979297	0.15	0.158210723	0.5	0.443107099	1	0.517033964	0.15	0.25980967	0.1	0.115726467	1	0.912739311	0.1	0.135383835	1	0.994672105			0.1	0.111569157	1	0.653117946			0.2	0.21264434	0.15	0.162283302			0.2	0.240404	0.8	0.787013	1	0.888	1	1	1	0.533333333	0.2	0.113300493
1	1.141168455	1	1.311633413	1	1.020958808	0.1	0.08671655	1	1.1389616	1	1.001003009	0.2	0.658651353	1	1.024704611	0.1	0.158983857	0.15	0.153571664	0.1	0.142169637			0.5	0.37095575	1	0.920525818			0.1	0.140575598	1	0.802675485			1	0.757576	1	0.590141	1	1.368	0.1	0.139130435	0.5	0.362459547	1	0.979757085
1	0.89207587	0.5	0.497190744	0.5	0.788953276	0.2	0.233407585	0.5	1.14362134	0.2	0.293370392	1	1.115428055	0.1	0.111256938	1	0.873996883	0.15	0.147150549	0.1	0.141850933			0.15	0.12599898	1	0.8779286			0.5	0.456422331	0.15	0.16315076			0.1	0.139394	0.99	1.03896	1	0.746667	0.1	0.245614035	0.5	0.701754386	1	0.972067039
1	1.09366141	1	1.143483217	0.2	0.189777944	1	0.380695738	0.2	0.244695551	1	1.001003009	0.2	0.40919966	0.5	0.535382228	1	0.453429084	0.1	0.09673987	1	0.993786205			0.1	0.276979383	1	0.94959982			1	0.953383687	1	0.9554338			1	1.28485	0.5	0.449351	1	1.35467	0.1	0.143089431	1	0.740740741	1	0.780952381
0.1	0.141311624	1	1.161146071	0.8	0.605662532	0.1	0.095243355	0.05	0.15016478	0.2	0.305915972	1	1.157171436	1	0.938917079	0.5	0.388463672	0.2	0.209879571	0.99	0.993118696			0.1	0.118497648	1	0.921212286			0.2	0.190749894	0.15	0.185490368			1	1.08485	1	1.12727	0.5	0.304	1	0.966666667	1	0.333333333	0.15	0.071856287
0.1	0.055495739	0.05	0.090396536	0.3	0.343096072	0.2	0.145383385	0.2	0.227902097	1	1.001002004	1	0.851583078	0.1	0.089378101	1	0.97122344	1	0.611871254	0.1	0.142130328			1	0.965319574	0.5	0.863890116			1	0.953600829	0.75	0.809495303			0.1	0.311111	0.1	0.368831	1	0.896667	1	1	1	1	0.5	0.221052632
0.1	0.112052614	0.5	0.450787075	0.1	0.14461147	1	0.881308117	1	0.829451317	0.1	0.298192771	1	1.553926988	1	0.955505123	0.2	0.147058204	0.1	0.128249018	0.35	0.473053885			0.1	0.107234329	0.15	0.531889675			1	0.738289156	0.5	0.50054832			1	1.0101	0.2	0.556286	1	0.557334	1	0.363636364	1	0.496124031	1	0.811594203
1	0.890511262	0.2	0.169461879	1	0.53918511	0.5	0.529681438	0.49	0.155249948	1	0.889557562	1	1.35071073	0.5	0.590005849	1	0.546838605	0.1	0.135048455	1	0.999029858			0.2	0.232041703	1	0.83837261			1	0.952068324	0.2	0.172018466			1	0.816162	0.95	0.896104	1	0.888	1	1	1	1	0.5	0.301075269
0.1	0.132786425	1	1.027751029	0.15	0.101038837	1	0.672821736	0.2	0.299306522	0.5	0.620551309	1	1.431500068	0.5	0.443631786	1	1.38154959	0.2	0.138993787	0.5	0.539260071			0.1	0.113065908	1	0.917653587			0.5	0.312306807	0.2	0.29597406			0.5	0.420202	1	0.974026	0.5	1.15733	0.1	0.093240093	1	0.820512821	0.5	0.113207547
0.5	0.404105853	1	1.01461993	0.2	0.261967096	1	1.005866363	1	0.888888889	0.1	0.121822257	1	1.143509839	0.1	0.104204836	0.15	0.227982275	0.05	0.08346956	1	0.998346349			1	0.955780679	1	0.907694864			0.2	0.179540181	0.5	0.493340621			0.5	0.369697	1	0.836364	1	1.09867	0.5	0.470588235	0.5	0.202020202	0.15	0.210526316
1	0.902779828	0.05	0.073128512	0.1	0.142574046	0.2	0.261692286	1	1.45624753	1	1.067870277	1	1.425976011	0.15	0.110076864	1	0.483752276	1	0.913557305	1	0.997790083			0.5	0.695405858	1	0.912796246			0.5	0.629772148	0.02	0.161681588			0.1	0.173737	1	1.30669	1	1.31733	1	0.746666667	1	0.307692308	0.2	0.086075949
0.15	0.129263456	0.9	1.036868176	0.5	0.357500882	0.1	0.120739793	1	1.557561574	1	0.790484519	1	2.077663198	1	0.938040093	0.05	0.079794614	0.5	0.396183009	0.05	0.142483696			0.2	0.276214291	0.5	0.394798958			1	0.971308487	0.5	0.562741252			1	0.989899	1	1.08312	1	0.666667	0.2	0.229885057	1	0.725623583	1	1
0.15	0.156204331	0.99	1.119828743	1	1.0987621	1	0.692119649	0.19	0.159427778	1	1.144290013	0.5	1.124914887	1	0.932338519	1	0.892411494	1	0.801476353	0.5	0.443432369			1	0.769720604	0.5	0.5124625			1	0.967579569	0.1	0.191016979			0.2	0.189899	0.9	1.49351	1	1.144	1	1	1	1	1	0.430769231
1	0.88826862	0.1	0.08573225	1	0.995127641	1	1.063165885	0.5	0.270252936	0.1	0.259648511	1	1.006630068	0.2	0.108462215	1	0.897169068	1	0.930408684	0.2	0.143482137			0.1	0.106959562	0.95	0.919926572			1	0.944625598	0.15	0.163822455			0.2	0.252525	0.1	0.168831	1	0.917333	1	0.603406326	0.5	0.346320346	0.99	0.776859504
1	1.066749675	1	1.03185749	0.1	0.165519656	1	0.658420308	1	0.680225072	0.1	0.29889669	0.1	0.497070548	0.9	0.890687333	1	0.985511384	0.2	0.134862126	1	0.659081509			0.5	0.358862911	1	0.93466871			0.15	0.238127237	1	0.944161093			1	1.0101	0.1	0.233766	1	0.821333	1	0.831541219	0.5	0.316666667	0.1	0.16
0.5	0.416506969	1	1.31703886	1	1.081348797	0.1	0.25067989	0.1	0.176265887	1	1.09445648	0.15	0.749848487	1	1.018222263	0.5	0.21752797	0.1	0.10609795	1	0.99552353			0.1	0.11399367	0.2	0.333742075			0.1	0.140814135	0.5	0.790069915			1	1.04444	1	1.2987	0.5	0.392	0.5	0.289855072	1	0.8	0.2	0.109704641
1	1.096535357	1	1.170530389	0.9	1.109959797	0.1	0.148647981	0.5	0.617543452	0.98	0.842633163	0.1	0.274939514	1	0.91328899	0.15	0.102079988	0.1	0.127818477	0.05	0.141948742			1	0.954484035	1	0.838685376			1	0.962389385	0.5	0.308036983			0.9	0.978885	1	0.558442	1	0.794667	0.2	0.128514056	1	1	0.2	0.122033898
1	1.253300428	1	0.43000101	1	0.756862138	1	0.831064622	1	0.502963436	1	1.001002004	1	1.35071073	0.5	0.681263255	0.5	0.341288502	1	0.926907117	0.9	0.99704025			0.5	0.355977212	0.5	0.569262785			0.2	0.218133636	1	0.740139207			1	1	0.2	0.212987	1	1.28059	0.5	0.375586854	1	0.387878788	0.5	0.242677824
0.1	0.122492312	0.1	0.059309747	1	0.755394159	1	1.018358691	0.8	0.957470703	0.1	0.10357388	0.9	1.012016966	0.1	0.112037646	1	1.007424953	1	0.937393444	0.99	0.998462556			0.2	0.17668774	0.5	0.64906347			0.5	0.523153509	1	0.96479351			0.5	0.319192	0.49	0.472727	0.5	0.232	1	1	1	1	1	0.894736842
0.1	0.119204104	0.2	0.246533123	0.5	0.504607782	0.5	0.648699345	0.49	0.677331429	1	0.877826462	0.2	0.74093869	0.9	0.951965677	1	0.744877647	0.2	0.170317794	0.1	0.142025239			0.5	0.586418647	1	0.935344725			1	0.820934267	0.1	0.207097148			0.5	0.535354	0.1	0.519481	1	0.853333	1	1	1	0.888888889	0.85	0.363636364
0.1	0.159430325	0.15	0.137492061	0.2	0.246978741	1	0.666628356	1	0.550728277	0.2	0.229457604	0.2	1.099474936	0.15	0.108139858	0.5	0.314411112	0.15	0.106214501	1	0.996770491			0.1	0.120833603	1	0.932570005			0.2	0.20287869	0.5	0.634979774			0.1	0.391919	1	1.11429	1	0.930667	1	0.946236559	0.5	0.217687075	1	0.833333333
1	0.995804772	0.1	0.096569849	0.1	0.392009816	0.1	0.176503537	0.15	0.390662183	0.2	0.299416384	1	1.341684176	0.1	0.153426469	0.5	0.25411804	1	0.937533487	1	0.9987553			1	0.940632919	0.5	0.679746573			0.1	0.16225046	0.1	0.185860012			0.4	0.608458	0.5	0.444156	1	0.845333	0.15	0.266666667	1	0.615384615	1	0.957142857
1	1.186661617	1	1.229029853	1	1.169639515	0.2	0.113612696	0.9	0.912351088	1	0.945280285	1	0.837796779	0.15	0.116337199	1	0.604918082	0.1	0.144205806	1	0.998534444			0.15	0.134979516	1	0.942962159			1	0.966750264	0.2	0.310200803			0.1	0.127273	1	1.41558	1	0.632	0.1	0.078662734	0.1	0.140350877	1	0.676923077
1	0.742552966	0.5	1.267986075	0.2	0.148456161	0.15	0.167918158	0.1	0.132998028	0.1	0.220884877	1	1.56563413	0.1	0.096628053	0.2	0.254896552	0.1	0.12168762	1	0.405373959			1	0.952302427	1	0.825540531			1	0.972479207	0.1	0.159637884			0.5	0.416162	0.2	0.148052	0.5	0.666667	1	0.931586608	0.5	0.43715847	0.1	0.043859649
1	0.708153424	0.5	0.888285653	1	1.129303097	0.1	0.115144759	1	1.037482819	1	0.934135741	1	1.156925464	1	0.619836172	1	0.967624416	1	0.907415525	0.1	0.141893752			0.1	0.108174492	0.15	0.603820929			1	0.928692849	1	0.959536788			1	0.50303	1	0.979221	0.5	0.4	0.2	0.212121212	0.45	0.179487179	0.02	0.119047619
0.2	0.280008578	0.99	0.557651356	0.1	0.166245209	1	0.721066518	0.02	0.115960786	0.1	0.727455093	1	0.928238106	0.5	0.410359497	1	1.306082569	1	0.933844571	0.2	0.14977988			1	0.958212792	1	0.91010171			0.5	0.66030571	0.1	0.161487737			1	0.933333	0.02	0.109091	1	1.33333	0.5	0.523517382	1	0.661498708	0.2	0.1875
0.1	0.127933009	0.2	0.111927343	0.9	0.599213289	0.9	0.758920117	0.99	1.067201605	1	0.925145183	1	0.740555351	0.5	0.404354713	0.2	0.44519952	0.5	0.458757703	0.15	0.143124902			0.15	0.118140827	0.1	0.331590537			0.02	0.570540224	1	0.962876327			0.1	0.0787879	1	0.909091	1	1.192	1	0.459770115	1	1	0.2	0.197183099
0.5	0.499890564	0.2	0.176799871	0.2	0.164561926	0.2	0.257916607	1	0.924551432	1	0.786179735	0.5	0.355581958	1	0.939594242	1	1.278640016	1	0.738191748	0.1	0.142229734			1	0.629555762	1	0.894109601			0.2	0.639646221	1	0.93676737			0.2	0.274747	1	1.00519	1	1.18667	0.2	0.239455782	1	0.43537415	1	1
0.15	0.138016399	0.1	0.078560232	1	0.831141881	0.2	0.329432402	1	0.365371246	0.5	0.424806334	0.5	0.358661745	0.2	0.115030446	1	0.976263739	0.1	0.159112368	1	0.998714857			0.1	0.106468381	0.2	0.831956676			1	0.690480315	1	0.951052881			0.2	0.248485	0.5	0.394805	1	1.08533	0.1	0.146788991	0.15	0.229390681	0.5	0.204819277
0.1	0.105221307	0.5	0.512922365	1	1.067597608	0.1	0.100776458	1	1.14362134	1	0.52589347	1	0.879787395	0.05	0.068117825	1	0.802969099	0.2	0.14395422	0.5	0.99620339			0.1	0.109525302	0.15	0.355943624			0.5	0.684804159	0.2	0.22289151			0.1	0.309091	0.5	0.441558	0.5	0.258667	1	1	1	0.753045404	1	1
1	1.043350342	1	1.031265318	0.2	0.226545733	1	1.423827037	0.5	0.564683951	1	1.001003009	0.2	0.285920106	0.1	0.125865024	0.5	0.129834943	0.15	0.164229642	0.5	0.905406325			0.1	0.102804284	1	0.933050867			0.15	0.616246537	0.2	0.163594816			1	1.15556	0.1	0.215584	1	0.578667	1	1	1	0.691358025	1	0.787878788
0.2	0.190349782	1	0.785777126	1	0.761706469	0.5	0.494942191	0.2	0.171761662	0.9	0.800401204	1	1.076069114	0.5	0.597858745	0.5	0.306563808	0.05	0.095463668	0.99	0.721788345			1	0.967682334	0.2	0.329269133			0.1	0.628290192	1	0.964724412			0.05	0.0949495	0.15	0.236364	1	1.375	1	0.827586207	1	0.397163121	1	0.571428571
1	0.904524085	0.99	0.637693002	0.2	0.122072972	0.5	0.496600914	0.1	0.114636307	1	1.038151492	1	0.985998954	1	0.693821919	1	1.127786217	0.15	0.44546435	0.2	0.154932236			0.2	0.192397143	0.5	0.912291344			0.15	0.626037621	0.15	0.165879507			1	1.0101	0.2	0.207792	1	0.93883	1	1	1	1	0.5	0.167164179
0.5	0.362450824	0.05	0.091564288	0.5	0.520730413	1	1.309437747	0.15	0.194785699	1	0.870175745	0.9	1.044949487	0.1	0.085668082	0.2	0.11904316	0.5	0.401863387	0.2	0.145865001			0.5	0.425234382	0.9	0.933464997			1	0.733066229	1	0.957707404			1	1.08889	0.1	0.122078	1	1.02667	0.5	0.422222222	0.15	0.028340081	0.1	0.139534884
1	0.703464708	0.2	0.100145947	0.49	0.428895357	1	0.824047901	0.5	0.491114369	0.5	0.545089815	1	0.954267102	0.1	0.111937274	1	1.265088138	0.1	0.139825783	0.1	0.141771843			1	0.465606981	1	0.915886663			0.1	0.600879013	1	0.960470133			0.1	0.191919	0.2	0.280519	1	2	0.1	0.125714286	0.2	0.125984252	0.2	0.113989637
0.1	0.14565533	0.1	0.106970535	0.1	0.155746581	1	1.301237044	0.49	0.581574539	1	0.599799398	0.5	0.272832122	1	1.284806644	1	1.11601748	1	0.798497267	0.5	0.309250148			0.2	0.160172063	0.5	0.898417906			1	0.689278726	1	0.596105187			1	1.10505	0.1	0.355844	1	1.33333	0.5	0.466666667	1	0.12972973	0.5	0.212765957
1	1.020944802	0.1	0.129282545	0.1	0.21718666	1	0.937081515	1	0.634156438	0.2	0.18035926	0.5	0.804204286	0.1	0.078898381	1	0.925885444	0.9	0.850358697	1	0.997028947			0.1	0.092814286	1	0.811256946			0.2	0.608979451	0.5	0.50360521			1	0.535354	0.15	0.181818	1	0.941333	0.5	0.553191489	1	0.897810219	1	1
0.5	0.342152822	0.5	0.534973578	0.5	0.501086145	1	1.155881191	1	1.446116126	0.2	0.216832315	0.1	0.436147404	0.1	0.098823159	1	0.897169068	0.5	0.286249562	1	0.913348457			1	0.972649021	1	0.906468085			0.2	0.634005775	0.9	0.959112032			1	0.745455	1	0.831169	1	1.08267	0.1	0.087719298	1	1	0.15	0.123076923
0.2	0.23036352	1	1.053076987	0.5	0.425211781	1	0.865549528	0.05	0.098108255	1	1.430864021	0.1	0.14915067	0.15	0.170186371	0.5	0.185192558	0.2	0.148734672	0.99	0.693447094			1	0.93871571	1	0.944339255			0.1	0.608677608	0.5	0.417762114			0.5	0.539394	0.5	0.228571	1	0.528	1	1	0.1	0.053571429	1	1
0.5	0.542232286	0.2	0.259685776	0.8	2.080979297	0.1	0.215263073	0.8	0.788103441	0.2	0.383766685	1	0.861791417	0.1	0.061155028	1	0.600679606	0.2	0.380088606	0.05	0.142119341			1	0.929746511	0.5	0.660965371			0.1	0.591129957	0.2	0.186679959			0.5	0.311111	1	0.932468	1	1.45333	1	0.88	0.2	0.151685393	0.1	0.084745763
0.1	0.179280271	0.15	0.09748177	1	0.782838986	0.5	0.35999524	1	0.704207862	0.2	0.399197593	0.2	0.242293491	1	1.007233817	1	0.617429472	0.1	0.114383028	0.2	0.142079083			0.5	0.2146508	0.5	0.587004989			1	0.720487192	0.5	0.758294197			0.5	0.486869	0.15	0.379221	1	1.184	1	1	0.1	0.068376068	0.2	0.128205128
1	1.311940463	1	1.059866497	0.15	0.145271831	1	0.9460404	0.99	0.982737687	1	1.335115269	0.2	0.40792674	0.2	0.208888943	1	1.007424953	0.1	0.116557653	0.1	0.142210833			1	0.838144764	1	0.934134305			0.15	0.630247701	0.99	0.959929007			0.2	0.35095	0.5	0.753247	0.5	0.306667	1	0.880597015	0.5	0.2124834	0.5	0.153846154
0.15	0.134173643	0.5	0.553493546	1	1.109959797	0.15	0.118902161	0.5	0.446853165	0.2	0.383766685	1	0.946478374	1	1.005142935	1	0.928747466	1	0.856081851	0.1	0.142387721			0.5	0.361191948	0.1	0.330702009			1	0.748175881	1	0.937241428			0.5	0.373737	0.5	0.864935	0.5	0.36	1	1	1	0.52233677	0.2	0.114942529
1	1.048322427	0.1	0.163309683	0.2	0.283827457	0.15	0.18178674	1	1.153948331	1	0.886373406	1	1.238322659	1	0.914977327	0.5	0.437178038	0.2	0.358135731	0.5	0.513259597			0.15	0.152607013	1	0.9439196			0.15	0.594159382	0.1	0.187652628			0.1	0.337374	0.1	0.207792	1	1.19467	0.1	0.141176471	1	1	0.15	0.04534005
1	1.092806433	0.5	0.501190825	1	0.997109451	0.15	0.21791836	0.1	0.346198014	0.5	0.563793946	1	1.12669222	0.2	0.193444213	0.5	0.389298023	1	0.822382588	1	0.99492077			0.1	0.273390147	0.5	0.881501406			0.1	0.611158041	0.5	0.360446654			0.5	0.606061	0.5	0.779221	1	1.112	0.1	0.056657224	1	0.478589421	0.5	0.434782609
0.15	0.196623058	0.19	0.218782508	0.9	1.019796585	1	0.920448662	0.2	0.494258527	0.2	0.195584536	0.1	0.35790402	0.5	0.463693782	1	1.046581937	0.1	0.250286291	0.2	0.171016737			1	0.790157835	0.1	0.313866832			0.1	0.617345258	0.1	0.162993455			0.5	0.466667	1	0.98961	1	0.746667	0.1	0.112359551	0.1	0.059701493	0.15	0.075085324
1	0.900494953	0.2	0.162433849	1	1.104543816	1	0.978045247	0.95	0.894227593	0.5	0.374122367	1	1.120042984	0.5	0.482950661	0.5	0.429227664	1	0.81264147	0.15	0.142662755			1	0.741276298	1	0.797493723			0.2	0.618036026	0.1	0.162174599			0.5	0.51435	0.7	1.00779	1	1.01933	1	0.879056047	0.5	0.252545825	1	0.916666667
0.1	0.077292859	0.15	0.160709695	1	1.039448117	1	1.209851778	1	0.888888889	0.5	0.566834907	1	0.618153554	1	0.657730063	1	0.650158192	1	0.891319423	1	0.995155325			0.2	0.175726809	1	0.928279938			0.15	0.615540272	0.5	0.28947996			1	0.60202	0.5	0.537662	1	1.10933	0.1	0.132780083	1	0.494943486	1	1
0.1	0.09062404	0.1	0.080764118	1	1.017287879	1	1.000334336	1	0.864294032	1	1.079891359	0.5	0.333909382	0.15	0.098281452	0.1	0.668805507	0.1	0.327123453	0.5	0.560575424			0.15	0.319451265	1	0.863681153			0.5	0.701464633	0.2	0.283081657			0.2	0.252525	0.5	1.08571	0.5	0.546667	0.5	0.4	0.2	0.079658606	1	0.814814815
1	1.05674772	0.9	1.235509142	0.15	0.297279193	0.1	0.136874391	1	1.669007021	0.98	0.710803324	0.5	0.345493	0.1	0.07842103	1	1.027615113	1	0.885116336	0.1	0.145853501			1	0.893182551	0.49	0.728174697			0.1	0.60811878	0.5	0.775192728			0.5	0.513131	0.5	0.675325	1	0.533333	1	0.891139241	1	0.850574713	1	1
0.2	0.177903226	0.19	0.170666685	0.1	0.14098852	0.1	0.243678404	1	1.245514321	1	1.251755266	0.5	0.364448012	0.1	0.151973861	1	1.038911968	1	0.88017407	0.5	0.516563251			0.1	0.17546061	0.5	0.442456908			0.5	0.702366896	0.1	0.359570336			0.05	0.0663131	1	1.35584	0.5	0.272	0.15	0.129310345	0.1	0.070671378	1	1
0.5	0.492330269	0.15	0.189679205	1	1.128722218	0.1	0.1408453	0.9	1.643288841	0.5	0.695739392	0.2	0.420457637	0.2	0.149815846	1	0.75160413	0.5	0.461996631	0.19	0.149156807			0.5	0.460437208	1	0.871952643			0.2	0.619562474	1	0.844558805			0.5	0.387879	0.19	0.244156	0.2	0.210667	0.15	0.155844156	1	0.421800948	1	1
1	0.516441491	1	1.032382804	0.1	0.089712906	1	0.966900702	0.1	0.15016478	1	0.923848468	0.5	0.401094368	0.15	0.133553496	1	0.878436119	0.5	0.464289229	0.2	0.145184261			0.1	0.156258821	0.5	0.502938551			0.1	0.59958929	0.15	0.205658626			0.1	0.171717	0.1	0.181818	0.5	1.184	1	0.876847291	1	0.626760563	0.2	0.123076923
0.2	0.192117274	0.1	0.110422353	0.15	0.14324687	1	1.041107061	0.1	0.240479013	0.5	0.615230306	0.1	0.41499471	0.2	0.077979908	1	0.781005011	0.1	0.272823867	0.15	0.143064801			0.5	0.423959279	1	0.916432234			0.5	0.697705744	0.1	0.173512451			0.15	0.171717	1	0.880519	1	0.6	1	1	1	0.542056075	1	0.958333333
0.1	0.102432498	1	0.668830914	0.2	0.150870777	1	0.362055865	1	0.873365955	1	1.001002004	0.5	0.717823589	0.5	0.447081369	1	0.711669274	1	0.885597171	0.1	0.141970708			0.2	0.163519625	0.99	0.930322483			0.2	0.650087872	1	0.964455601			0.2	0.4	1	1.21299	1	1.26133	0.5	0.41221374	0.2	0.113475177	1	0.468085106
1	1.183512384	0.15	0.117549404	1	1.157659237	1	1.007157527	1	0.3967489	0.2	0.212134251	0.5	0.316229122	0.2	0.159917553	0.5	0.294559697	0.2	0.31823975	0.9	0.998287248			0.5	0.675135779	1	0.937560049			0.2	0.62866829	0.2	0.172073722			0.5	0.266667	1	0.924675	0.5	0.568	1	1	0.1	0.071599045	1	1
0.1	0.247899493	0.1	0.106568378	0.05	0.090273023	0.1	0.090845964	0.2	0.173291805	0.5	0.531474255	0.5	0.669834313	1	0.613641592	1	0.51280133	0.5	0.443159106	0.19	0.143738415			0.2	0.36142748	0.9	0.850056374			1	0.744157926	1	0.933914217			0.1	0.155556	0.5	0.763636	0.5	0.498667	1	1	1	0.283602151	1	0.433962264
1	1.027093571	0.2	0.202662478	0.15	0.229368311	0.5	0.469329557	0.49	0.346198014	0.9	0.970608796	1	0.760624835	0.15	0.463516026	1	1.633106325	0.2	0.354802661	0.15	0.14564878			0.2	0.296895999	0.5	0.859417487			1	0.75397691	0.5	0.470145604			1	0.939394	0.1	0.34026	1	0.762667	0.1	0.122641509	0.5	0.240963855	1	0.909090909
1	0.934000565	0.8	0.501232065	1	0.516477514	1	0.746238716	0.1	0.483632716	0.3	0.545089815	0.5	0.476677478	0.1	0.085424051	0.15	0.104770813	1	0.889614439	1	0.996302628			1	0.86693991	1	0.812246678			1	0.749358728	0.5	0.472624133			1	1.34949	1	1.22078	0.5	0.320477	0.1	0.119402985	0.5	0.195290859	1	0.604938272
0.5	0.413837975	1	1.197418912	1	1.323502075	0.2	0.227902097	1	1.132042592	0.5	0.900702106	0.05	0.072554001	1	0.92494601	1	0.817876165	0.15	0.29856849	0.1	0.142252342			1	0.888429335	1	0.89505302			0.1	0.606984326	0.1	0.171377509			1	0.808081	0.5	0.561039	1	1.33333	0.1	0.159021407	1	0.339393939	0.2	0.148148148
0.02	0.016969115	0.75	0.477143385	0.5	0.491273812	1	1.026052517	0.5	0.435001976	1	1.121364092	0.5	0.401094368	0.1	0.117359781	1	0.925294727	1	0.867937053	1	0.751687755			1	0.915130065	1	0.905962298			1	0.721256665	0.15	0.189817967			1	1.34747	1	1.04416	1	1.61067	1	0.982758621	0.15	0.095444685	1	0.85
0.2	0.209643739	0.2	0.132344955	0.5	0.261595717	1	0.602547301	1	1.537298765	0.5	0.346866687	0.1	0.181216231	0.05	0.057260851	0.1	0.083027682	0.9	0.894355172	0.15	0.141964442			0.1	0.133289826	0.99	0.940657201			1	0.746644701	0.35	0.472675687			1	1.16566	0.2	0.283117	0.98	0.533333	1	1	0.2	0.092165899	1	0.906832298
1	1.083435503	0.1	0.106800518	1	0.542409086	1	0.831368658	0.2	0.136150088	0.1	0.095848521	0.5	0.228332975	0.2	0.193105525	1	1.339623467	1	0.893626239	0.1	0.142268572			1	0.715930734	1	0.915883518			0.1	0.613857738	0.2	0.179922753			1	0.842424	0.49	0.631169	0.5	0.274667	1	0.733333333	1	0.92244898	1	0.855421687
0.5	0.410015793	0.15	0.11864217	0.2	0.373551134	0.5	0.288052563	1	0.928690834	0.2	0.371997348	0.1	0.189114153	1	0.984119378	1	1.03329619	0.5	0.429664679	0.2	0.146052993			1	0.908146182	1	0.946095378			0.5	0.634659622	0.1	0.183547152			1	0.747475	1	1.18961	1	0.909333	1	0.699453552	1	0.648648649	0.49	0.128205128
0.15	0.122759189	1	1.148903987	0.15	0.182804129	0.2	0.126226068	0.02	0.079203597	0.85	0.848728491	1	1.065040115	0.15	0.122920566	0.15	0.13921238	0.5	0.528236174	0.8	0.668051569			0.1	0.143853991	1	0.902164772			0.5	0.692652367	1	0.962067885			0.5	0.40404	0.35	0.231169	1	0.797333	0.2	0.277777778	0.1	0.08	0.2	0.222222222
0.1	0.181250511	0.2	0.136706237	0.2	0.119428909	0.5	0.374042315	1	0.90292926	0.2	0.374122367	1	3.422313484	0.9	0.968816516	0.15	0.162269496	0.1	0.440091407	1	0.998623869			0.5	0.464214872	1	0.939701552			0.1	0.616925185	0.1	0.17976088			0.5	0.410101	1	0.927273	0.5	0.466667	0.1	0.128	0.15	0.061878453	1	0.928571429
0.15	0.156450058	0.5	0.391409593	0.2	0.207533276	1	1.50183885	1	1.069849813	1	0.71339825	1	3.152174572	0.2	0.078819248	0.15	0.199232934	0.4	0.758572494	0.75	0.532439055			1	0.915049033	0.5	0.716824979			1	0.750270594	0.1	0.173120191			1	0.846465	0.2	0.257143	1	0.728	0.5	0.375	0.5	0.248447205	1	0.848484848
1	0.774036298	0.99	0.972718207	1	1.080292477	1	1.45624753	0.5	0.402581482	0.5	0.484301389	1	2.6602753	0.5	0.431598985	1	0.980100116	0.1	0.252005216	0.2	0.142709509			1	0.844327406	1	0.945399407			1	0.733222261	0.2	0.190721505			0.2	0.371717	1	1.5039	1	1.06667	0.15	0.137931034	0.1	0.05	1	1
0.1	0.069088408	1	1.090356556	0.9	0.85831226	1	0.94640912	0.5	0.361419337	0.2	0.306612144	1	1.562421524	0.05	0.102091834	1	1.03140981	1	0.673091117	0.1	0.142139306			0.2	0.155195793	1	0.948397381			0.2	0.61793919	1	0.936871175			1	0.971717	1	0.932468	1	0.818667	0.1	0.186915888	1	0.576923077	1	1
1	1.042244003	1	1.053076987	0.5	0.371799925	0.15	0.264794383	0.1	0.171006526	1	1.371493952	0.5	1.158380736	1	1.077666301	1	0.816612854	0.5	0.539081555	0.15	0.142189493			1	0.912309688	0.2	0.328112995			1	0.74332451	0.15	0.170291379			1	0.977778	1	0.535065	0.5	0.274667	1	1	0.5	0.198347107	0.15	0.272727273
0.2	0.092971309	0.1	0.117196736	0.85	0.396141537	0.1	0.076224741	0.15	0.194785699	0.5	0.233996106	0.5	0.917862149	0.1	0.15293924	0.5	0.534641915	1	0.556828082	1	0.995875394			0.15	0.159797866	1	0.929654642			0.15	0.628543219	0.1	0.166168528			0.9	1.03186	0.19	0.257143	1	1.29867	0.2	0.189473684	0.5	0.162037037	0.5	0.16
0.2	0.193754132	0.2	0.161261915	0.5	0.466098511	1	0.931715087	0.2	0.161921662	0.2	0.424806334	1	3.004121798	1	0.985570511	1	0.400478322	1	0.815894951	0.2	0.143008093			0.15	0.158675134	0.5	0.785084012			0.1	0.613790441	0.45	0.444188592			1	0.925253	0.5	0.314286	0.5	0.248	1	0.892857143	0.1	0.064073227	1	0.769230769
0.1	0.089855921	0.15	0.187441439	0.5	0.449902166	0.2	0.2100848	0.1	0.117988049	0.5	0.305221972	1	2.740753687	1	0.753616512	0.5	0.219657037	0.1	0.215049354	0.5	0.401333513			0.1	0.135826906	1	0.872910108			0.15	0.624605081	0.15	0.166482583			0.5	0.294949	0.5	0.511688	1	0.976	0.5	0.358974359	0.5	0.140077821	1	0.927374302
0.1	0.046015508	0.5	0.472563972	0.5	0.433553701	0.5	0.52241797	0.2	0.274432908	0.1	0.889557562	1	1.804779603	0.1	0.098512065	0.5	0.162269496	0.2	0.317594029	0.99	0.982476558			0.2	0.218017368	0.2	0.583656879			0.15	0.624685579	1	0.932912549			0.5	0.832323	1	1.48312	1	0.92	1	0.694835681	0.2	0.108303249	0.5	0.350746269
1	0.654259257	0.05	0.048246937	1	1.109959797	1	0.458478885	0.1	0.390662183	1	0.818637731	0.9	2.20037404	1	1.066844456	1	1.041482151	0.2	0.339282299	1	0.998437642			1	0.673373678	1	0.931924292			0.1	0.602489908	0.2	0.227498802			0.1	0.474747	0.5	0.72987	0.1	0.296	0.1	0.145454545	0.2	0.055172414	0.5	0.736842105
0.15	0.174365029	0.15	0.173266528	1	1.025709199	0.2	0.237501621	0.15	0.141903187	0.5	0.306612144	1	2.383170506	1	0.970377822	1	0.909880711	0.1	0.291370096	1	0.995212838			0.1	0.132238412	1	0.811262377			0.1	0.615252876	0.2	0.270824623			0.1	0.167677	1	0.984416	1	0.709333	1	1	0.2	0.125	1	1
1	1.014643587	0.2	0.214519136	0.9	0.90925672	0.1	0.144555992	1	0.826818007	0.5	0.505846654	0.5	1.399697744	0.05	0.086439445	1	0.932341134	0.1	0.422663272	0.1	0.143838593			0.2	0.145200948	1	0.943057218			0.2	0.637138323	1	0.961799905			1	0.777778	0.15	0.311688	0.2	0.461333	0.5	0.338983051	0.1	0.022271715	0.15	0.074074074
0.15	0.050320529	0.15	0.137580005	0.1	0.351153116	1	1.158040158	0.5	0.135671382	1	0.499749373	0.5	1.263205296	0.2	0.246194874	1	1.758884693	1	0.884542204	0.2	0.14301749			1	0.877053912	1	0.932334722			1	0.671593649	0.5	0.56725475			0.2	0.383838	1	0.906494	1	0.717333	0.2	0.228882834	1	0.508122157	1	0.988764045
0.1	0.101024928	0.2	0.170187925	1	1.114329444	1	1.041553885	1	0.972998661	0.1	0.120427009	1	1.537510864	1	0.957384379	1	0.844606076	0.05	0.21749519	0.15	0.145373883			0.5	0.410221635	1	0.947809158			0.1	0.61206092	1	0.919986356			0.2	0.383838	1	0.649351	1	1.02667	0.5	0.709677419	1	0.953488372	0.5	0.182608696
0.1	0.117938058	0.1	0.066525556	0.15	0.229368311	1	0.827401745	0.15	0.363721301	0.15	0.386255541	0.2	1.070881374	1	0.8299977	0.15	0.131042348	1	0.887157074	0.5	0.497181998			1	0.735233586	0.1	0.319949179			0.1	0.621593626	1	0.964524434			1	0.931313	1	0.755844	0.5	0.218667	0.1	0.178571429	1	0.210526316	1	0.85
0.2	0.118477962	0.05	0.097939363	0.1	0.104437172	0.5	0.657490929	0.5	0.834854733	1	0.555221219	1	2.442550105	0.15	0.11167051	1	0.831269231	1	0.876647586	0.05	0.141682468			1	0.928816532	1	0.904097598			0.2	0.637634295	1	0.962414435			1	1.17576	1	0.836364	1	1.05333	1	1	1	0.530864198	1	1
0.15	0.110667356	0.3	0.275027793	1	1.109959797	0.05	0.115103018	0.5	0.783999056	0.15	0.111542174	1	3.368800262	0.2	0.207056984	0.1	0.172983536	1	0.897298308	0.15	0.144882149			0.2	0.254831016	1	0.627287997			0.05	0.594806388	0.15	0.173789454			1	1.1697	0.5	0.69487	1	1.10667	0.15	0.134146341	1	0.656716418	0.2	0.08
0.5	0.490264329	0.2	0.155148154	0.15	0.208327277	1	1.009896823	0.1	0.224958564	0.2	0.13794873	1	2.279256208	0.5	0.434364075	1	0.953394944	1	0.591492672	0.2	0.148762968			0.1	0.1369788	1	0.937970006			1	0.748497671	0.2	0.167925048			0.1	0.448485	1	0.594805	1	1.184	1	1	1	0.370786517	1	1
0.1	0.09374933	0.1	0.102234732	0.2	0.121834988	0.5	0.534429765	0.5	0.72678642	0.5	0.509686023	0.1	1.136198932	0.15	0.221330584	1	1.095689663	1	0.746493205	0.15	0.143072527			1	0.757952715	1	0.874072378			0.5	0.66364453	0.5	0.931934716			1	1.07879	1	1.2	0.2	0.242667	1	1	1	0.770186335	1	1
0.5	0.48984412	0.05	0.036850945	0.1	0.10133785	0.15	0.203965951	1	0.652296218	1	0.931025635	1	2.512451831	0.2	0.108236049	0.5	0.34297964	0.5	0.572452023	0.2	0.142553581			1	0.954089252	0.5	0.480907127			1	0.737196895	0.1	0.163874909			1	0.672727	1	0.896104	1	1.86667	0.15	0.195652174	1	0.966666667	1	0.817204301
0.2	0.132459377	1	0.592744891	0.45	0.607593726	0.1	0.531937693	0.7	0.888888889	1	0.931829973	1	1.643692553	0.5	0.501440627	1	1.644540722	0.5	0.382266658	0.1	0.141904214			1	0.699031806	1	0.924784118			1	0.741903665	0.5	0.745198924			0.5	0.40404	1	0.628571	1	1.04721	1	0.888888889	0.5	0.209677419	0.1	0.069767442
0.1	0.062856982	0.15	0.185751008	0.2	0.152217853	1	1.463755816	0.5	0.455843722	0.2	0.332330324	0.5	1.201758486	0.5	0.628710417	1	2.010441428	0.5	0.491826548	0.05	0.142152916			0.1	0.242217149	0.5	0.360416145			0.15	0.615064381	0.2	0.162776467			0.5	0.40404	0.9	0.864935	1	0.788334	0.1	0.078125	0.5	0.201680672	0.1	0.07860262
0.5	0.478411813	1	0.987074483	0.15	0.139141504	1	0.809864475	0.5	0.650039917	0.5	0.332330324	0.2	3.801690307	0.1	0.107410964	0.5	0.221593533	0.2	0.439713609	0.3	0.228848017			0.1	0.149221705	1	0.881090926			0.2	0.620839888	0.2	0.195044905			0.5	0.537374	1	1.12987	0.5	0.456	0.1	0.091254753	0.5	0.352941176	1	0.88372093
0.2	0.261844759	0.1	0.071200094	1	1.13413277	0.2	0.368612469	0.5	0.614561634	1	0.844979383	0.1	1.234134608	0.5	0.476640714	1	1.12496172	0.5	0.409734478	0.2	0.143371095			1	0.861369	1	0.904550585			0.1	0.627400775	1	0.946256948			0.2	0.398899	0.5	0.58387	1	0.872	1	1	0.1	0.050909091	0.5	0.491803279
0.2	0.171845121	1	0.73873235	0.15	0.167468525	1	1.130767869	1	1.464091198	0.5	0.765000885	0.5	1.119976045	0.1	0.151420419	1	0.915666516	0.1	0.362735518	0.1	0.142030724			1	0.919575612	1	0.765519984			0.1	0.620209276	0.1	0.215686849			0.5	0.424242	0.75	0.974026	1	1.52267	0.2	0.17721519	0.2	0.127906977	0.5	0.279069767
1	0.948536739	0.85	1.311633413	0.1	0.102070056	0.15	0.534429765	0.19	0.257364687	1	0.947407107	0.5	1.70772757	1	1.014960201	1	0.790772409	0.5	0.508851136	0.05	0.141596463			0.5	0.711664177	0.5	0.888234101			1	0.746178968	1	0.806994332			0.1	0.488889	0.49	0.4	1	0.621333	0.5	0.486891386	1	0.655737705	0.05	0.079365079
1	1.215086999	0.2	0.219936751	0.5	0.779065322	1	1.774704734	0.1	0.187330662	0.1	0.233996106	1	1.70772757	0.5	0.408926777	1	1.052130056	0.5	0.468704713	1	0.574461144			1	0.611197774	1	0.943819313			1	0.746949007	1	0.932581368			0.5	0.735354	1	1.18182	1	1.376	1	0.510638298	0.15	0.080267559	1	1
1	1.041776051	0.1	0.10838503	1	1.103439776	0.1	0.292890506	1	0.92440935	0.5	0.427854994	0.5	1.316873587	1	0.950201126	0.5	0.249544281	0.5	0.733146053	0.15	0.144304064			0.1	0.171893091	1	0.903480656			0.2	0.629409936	0.5	0.429330518			0.5	0.369697	1	1.02656	0.5	0.306667	0.2	0.19121447	1	0.272912424	0.2	0.108695652
0.1	0.087553088	0.1	0.063966682	0.5	0.471127893	0.15	0.355000601	1	0.823896281	1	0.69706088	0.05	0.662401244	0.2	0.206684699	1	1.007424953	1	0.541487348	1	0.993810742			0.2	0.14292287	0.19	0.365782582			0.15	0.608462791	1	0.951090604			0.5	0.672727	1	0.885714	1	1.06667	0.1	0.078431373	0.15	0.065359477	1	1
1	0.68690479	0.2	0.106198842	0.2	0.414529409	0.5	0.916916625	1	0.942690139	0.1	0.080716376	0.5	1.411127083	0.15	0.226562109	1	1.004214487	0.2	0.449433638	0.1	0.141866028			0.15	0.164305175	1	0.934772241			1	0.746530389	1	0.945870834			1	0.727273	0.2	0.243662	1	0.938667	1	1	0.5	0.275618375	0.15	0.173913043
1	0.989287287	0.15	0.164492058	0.15	0.110792238	0.1	0.235674343	0.5	0.761522663	1	1.193068567	0.1	1.25760708	1	0.890451056	0.5	0.199232934	0.5	0.466437844	1	0.84261091			0.1	0.14638605	1	0.933266504			0.1	0.624420095	0.1	0.168845359			0.5	0.531313	1	1.12727	1	0.693333	0.1	0.246153846	0.1	0.061302682	0.5	0.292307692
0.1	0.098132177	1	0.944608121	0.1	0.089050916	0.5	0.921298528	0.1	0.294513169	0.2	0.206954196	0.1	1.130473327	1	1.167779966	1	1.053904706	0.05	0.199119049	0.85	0.999028008			1	0.779390607	1	0.680208126			0.1	0.637256096	1	0.952937932			0.05	0.0938586	0.8	1.00281	1	0.970667	1	1	0.5	0.327868852	1	0.478632479
0.5	0.182382917	0.2	0.212029245	0.1	0.251341679	0.2	0.384341219	1	1.160234326	1	1.001003009	1	3.023572574	0.2	0.132718763	1	0.823609651	0.5	0.501368236	0.2	0.148607104			0.9	0.815639745	0.5	0.472993522			1	0.74457436	0.15	0.163024847			0.5	0.434343	0.15	0.218182	1	1.16533	1	0.848167539	1	0.948905109	1	1
0.5	0.443005212	0.1	0.093728169	0.15	0.103963749	0.1	0.144516389	0.5	0.494053589	1	1.001003009	0.5	0.536850816	0.19	0.154339475	0.2	0.105472111	0.1	0.252930095	0.1	0.1421435			0.2	0.248514732	1	0.848088137			1	0.748097271	0.5	0.390090188			0.1	0.224242	0.2	0.194805	1	0.538667	1	1	0.1	0.037891269	1	1
0.1	0.126704847	0.1	0.104645675	0.2	0.277352132	0.5	1.116127539	1	1.052132925	0.15	0.192124761	1	1.051182093	0.1	0.125773081	0.2	0.122213094	0.2	0.396809082	0.1	0.141852777			0.2	0.337075166	1	0.828939479			0.15	0.636215585	1	0.481247475			0.5	0.234343	0.5	0.283117	0.5	0.229333	1	1	0.05	0.038387716	0.5	0.321428571
1	1.076974599	0.15	0.141038746	1	0.417507957	0.2	0.690533138	0.2	0.258761246	1	1.15531209	0.5	0.682711016	1	0.992239948	1	1.035990075	0.5	0.377756479	0.2	0.165078768			0.1	0.144177301	1	0.93648283			0.5	0.671304043	0.5	0.480120569			0.1	0.210101	0.5	0.537662	1	1.40267	1	1	0.2	0.080691643	1	0.6
1	0.780911286	0.15	0.113250674	1	1.01562167	0.2	0.459912735	0.49	0.532263457	1	1.06000354	0.15	0.171712869	1	0.64835609	1	0.820479769	0.1	0.249536914	0.15	0.147135629			1	0.963852321	0.5	0.892207414			1	0.678431563	0.5	0.499852116			1	1.10707	0.9	1.17922	1	1.01567	1	0.602150538	0.15	0.038338658	1	0.869565217
0.2	0.128687939	1	1.018523788	0.5	0.539513151	1	1.649453856	1	1.256003304	0.1	0.160644094	0.15	0.203310199	1	0.972135558	1	0.684051369	1	0.879655116	1	0.995110719			0.2	0.158817867	0.2	0.35860372			0.1	0.623150319	1	0.74997889			1	1.02222	0.1	0.109844	1	0.802667	0.5	0.227642276	1	1	0.5	0.337662338
1	0.939313547	0.5	0.404780703	0.5	0.579236666	1	2.648329604	0.35	0.212530311	1	0.917460317	1	1.21896944	0.5	0.60079126	1	1.11601748	0.5	0.370324543	0.2	0.15148854			0.05	0.091002289	0.85	0.920158165			0.2	0.620535752	0.1	0.181412609			0.2	0.179798	1	1.06753	1	1.66667	0.5	0.359550562	0.5	0.413407821	1	0.964285714
0.15	0.167900343	0.1	0.085162238	1	0.892685599	1	1.811543227	1	0.850950013	0.5	0.484301389	1	1.398450371	0.99	0.891519676	0.2	0.120149283	1	0.84539727	0.1	0.142107655			0.5	0.443163276	0.5	0.531556593			0.15	0.63675444	0.5	0.454861902			0.05	0.0525253	0.5	0.763636	1	0.709333	1	1	0.2	0.040104621	1	0.788461538
0.1	0.109074481	0.15	0.142746633	0.5	0.553524276	0.1	0.157275834	0.2	0.26840883	0.2	0.52130304	0.2	0.287792021	0.5	0.497120747	0.5	0.307595836	0.1	0.667227109	0.1	0.142623386			0.1	0.120068583	1	0.929147638			0.05	0.595464533	1	0.929917239			0.5	0.432323	0.1	0.137662	1	0.992	1	1	1	0.849002849	1	1
0.15	0.155921209	0.1	0.106159728	1	1.131556317	1	1.56780884	1	1.657478182	0.5	0.220884877	0.15	0.530286141	1	0.932147395	1	0.816329788	1	0.880508671	0.15	0.142588168			0.5	0.434040604	0.1	0.309786942			0.15	0.672411268	0.1	0.315641721			0.1	0.123232	1	1.22338	1	0.533333	1	0.704402516	1	0.287356322	1	0.959459459
0.15	0.154805621	0.1	0.159998099	1	0.992791001	1	1.824544145	1	0.950680424	0.9	0.566864773	1	1.763974974	0.15	0.088570453	0.5	0.107760144	1	0.43495818	0.15	0.143290635			0.5	0.48943021	0.5	0.831556454			0.5	0.674629767	0.5	0.321776539			0.5	0.438384	0.15	0.301299	0.15	0.314962	0.9	1	0.15	0.089108911	1	0.634920635
0.1	0.070790352	0.2	0.163900609	0.2	0.164561926	0.1	0.200525162	1	0.44700769	1	0.711244846	0.1	0.368999354	0.5	0.659619431	0.5	0.209824797	0.2	0.231552205	1	0.996867208			0.1	0.117256745	0.2	0.379324566			0.1	0.614908967	1	0.955742337			0.5	0.531313	0.1	0.148052	1	2	1	0.929292929	0.5	0.218289086	0.2	0.123376623
0.1	0.116252866	1	1.056284585	0.2	0.174425223	0.5	0.881522246	0.19	0.249390405	1	1.860725032	0.15	0.306565759	0.5	0.627001341	1	1.123597344	1	0.94197051	0.5	0.415216552			1	0.967204965	0.5	0.708872065			1	0.749310148	0.1	0.162814571			0.1	0.141414	0.1	0.0961039	1	0.926667	0.5	0.274509804	0.1	0.033816425	1	1
0.2	0.189270159	0.15	0.155638994	0.5	0.492902053	1	2.689272462	0.5	0.269747514	0.5	0.52589347	0.5	0.808627217	1	1.051488868	0.5	0.106942056	0.15	0.557650702	0.1	0.142068087			1	0.967210929	1	0.943656579			0.9	0.736702873	0.2	0.163061061			1	1.05253	0.2	0.109091	1	1	0.5	0.49382716	0.1	0.12371134	0.2	0.161764706
1	0.335679517	0.1	0.108920417	0.1	0.124076347	1	1.357692988	0.5	0.545417674	1	0.818637731	0.1	0.221425209	0.5	0.670764353	1	0.742325606	0.5	0.474983853	0.15	0.14438551			1	0.973690459	0.2	0.33111663			0.5	0.658665475	0.1	0.160710196			1	0.977778	1	1.05714	1	0.888	1	0.592592593	1	0.4	0.2	0.12
0.1	0.105736911	0.1	0.074123907	0.15	0.157334975	0.2	0.270909155	1	1.907818694	0.15	0.090579431	0.5	0.627283788	0.2	0.112436686	1	0.850722242	0.1	0.171630442	0.1	0.142094651			1	0.960753441	0.2	0.740368354			0.2	0.627127428	0.15	0.17765441			1	1.0404	0.1	0.431169	1	0.634667	0.2	0.419047619	0.5	0.176344086	1	1
0.1	0.13603868	1	0.905717801	0.15	0.18454176	1	2.067884565	0.5	0.777443441	0.9	0.779098357	0.2	0.300044356	0.5	0.417913499	1	0.802969099	0.5	0.376231093	0.1	0.143166086			1	0.97238512	0.1	0.414264998			0.2	0.657158518	1	0.952958295			1	0.991919	0.15	0.233766	1	1.144	1	0.952380952	0.5	0.156521739	1	0.333333333
0.2	0.084157909	0.2	0.249232524	1	1.082836903	0.15	0.231369531	1	0.957470703	1	1.001003009	0.2	0.797029672	1	0.958572357	0.05	0.119954448	0.2	0.222042876	0.2	0.142490049			0.1	0.147129241	1	0.898170484			0.1	0.61136334	0.15	0.182158089			1	1.02828	0.5	1.108	1	1.39733	1	1	1	1	1	0.513274336
0.05	0.051667747	0.2	0.191069799	1	1.109959797	0.1	0.264918336	0.15	0.27111255	1	1.251755266	0.2	0.445526514	1	0.651452893	0.5	0.47462136	0.2	0.866505862	1	0.996538492			0.1	0.098835453	1	0.923184285			0.1	0.614882721	0.5	0.476587021			0.1	0.175758	1	0.932468	1	1.28	1	0.888888889	1	0.276119403	0.2	0.144927536
1	1.071896938	0.1	0.074781718	0.15	0.298409687	0.15	0.302491184	1	0.937081515	1	0.889557562	1	1.54207195	0.2	0.145691393	0.5	0.237882711	0.2	0.236918713	0.15	0.142943583			0.05	0.12248109	1	0.940122841			1	0.979834848	0.15	0.168624252			0.1	0.0707071	0.15	0.25974	1	1.33333	0.1	0.444444444	0.99	0.289473684	1	0.839506173
0.5	0.23893304	0.5	0.481008797	1	0.881135378	0.15	0.29519088	1	0.621419815	1	0.90075188	1	2.130747329	0.1	0.056586424	1	1.007424953	1	0.807186804	0.1	0.142243239			0.2	0.118460627	0.5	0.482077739			0.2	0.977976271	0.1	0.317676259			0.05	0.0969192	1	0.948052	1	1.22133	1	0.966666667	0.02	0.032786885	0.2	0.138297872
1	0.849451471	0.15	0.146732049	1	0.408695531	0.1	0.15980342	1	0.770357315	1	1.119004071	1	1.560886149	1	0.678115707	1	0.987159793	1	0.878879819	0.1	0.141932647			0.1	0.111869429	1	0.943590898			1	0.979196357	0.1	0.162591516			0.2	0.123232	0.5	0.558442	0.5	0.16798	1	0.633333333	1	0.857142857	0.5	0.101313321
1	0.906895531	1	1.155434243	0.15	0.193204034	0.2	0.408903189	1	0.835999524	0.1	0.167995512	0.1	0.158871097	1	0.963206045	1	1.081616559	1	0.912175053	1	0.931446569			0.2	0.112628917	1	0.92778999			1	0.979698336	0.5	0.440397663			0.1	0.111111	1	0.877922	1	0.762667	0.5	0.463768116	1	0.585714286	1	1
0.15	0.111638872	0.1	0.135558063	0.2	0.186334638	1	0.52330166	0.5	0.647777036	0.2	0.226720441	1	1.330516735	1	1.062961496	1	0.515170407	0.1	0.180236122	0.2	0.164656281			0.1	0.114025081	1	0.928519016			1	0.979665027	1	0.943404082			0.2	0.10101	0.5	0.628571	1	1.06667	0.2	0.8	0.5	0.244247788	1	1
0.2	0.134726028	0.2	0.184997102	1	1.247754353	0.1	0.20440003	1	0.443107099	0.5	0.938314945	1	1.567062886	0.1	0.178738707	0.5	0.366681387	1	0.697177582	0.2	0.157219363			1	0.966535935	0.1	0.673139564			1	0.979692706	0.2	0.276027109			0.1	0.125253	0.1	0.0909091	0.5	0.416	0.1	0.476190476	1	0.53724605	1	0.739130435
0.1	0.104383286	0.2	0.224612798	1	1.135014083	0.2	0.322238565	1	1.266670067	0.9	0.443775772	0.1	0.251417903	0.5	0.638929093	0.2	0.101014195	1	0.797568726	0.1	0.141959232			0.1	0.104845507	1	0.949281029			1	0.979594756	0.5	0.766073878			1	0.977778	1	1.01039	1	1.33333	0.5	0.220183486	0.1	0.094117647	1	0.973262032
0.1	0.13450687	0.99	0.234848973	1	1.048916582	0.05	0.080005904	1	0.732865262	0.1	0.362724537	0.5	0.708115162	0.9	1.205253656	1	0.894625414	0.5	0.754726838	0.5	0.497908551			0.5	0.445742107	1	0.948389398			0.5	0.978575084	0.15	0.167806867			0.1	0.0888889	0.5	0.32987	1	1.424	0.5	0.666666667	0.1	0.089385475	0.15	0.092307692
1	0.986877838	1	1.094930307	0.1	0.192735719	1	1.96786942	1	0.629524938	1	0.794501151	1	2.024049917	0.1	0.100970981	1	1.219834546	0.5	0.521320127	0.15	0.143250291			0.1	0.118653728	1	0.92001594			0.5	0.97903957	0.5	0.442678344			0.5	0.434343	0.45	0.864935	1	1.155	1	0.666666667	1	0.475362319	1	1
1	0.986877838	0.3	0.496474847	0.15	0.127404598	0.5	1.309541969	0.9	0.958542294	0.2	0.153801209	1	1.358893706	0.1	0.105051212	0.5	0.20617243	1	0.815245853	1	0.976516677			1	0.936580414	1	0.944772404			1	0.979911804	0.5	0.393485804			0.1	0.129293	1	0.932468	1	1.37067	0.5	0.507936508	0.1	0.055944056	1	0.5
0.2	0.154011926	0.1	0.073335068	0.1	0.115384112	1	1.060342832	1	1.160234326	0.2	0.394244462	0.2	0.24402479	0.1	0.223587448	0.15	0.089462723	1	0.575828596	0.1	0.142655429			0.15	0.132803438	0.1	0.861409982			0.2	0.978210889	0.5	0.358743994			1	0.919192	0.5	0.568831	1	1.064	0.05	0.14159292	1	0.755102041	1	0.909090909
0.15	0.091237032	0.1	0.10380891	0.5	0.522324245	1	1.925005787	0.5	0.520323008	1	0.636532431	1	1.351035468	0.15	0.150169271	1	0.802969099	0.2	0.257009338	0.2	0.144295216			0.15	0.114013332	0.5	0.87153186			0.2	0.978490643	0.2	0.165346556			0.15	0.145455	1	1.09091	1	1.91467	0.5	0.27672956	0.1	0.026334026	1	1
1	0.980372749	0.05	0.049404982	0.1	0.08799531	0.2	0.371199067	0.75	0.888888889	1	1.001002004	0.1	0.218246538	0.1	0.520176089	0.5	0.501101017	0.1	0.250779502	0.2	0.18010933			0.1	0.117564321	1	0.757046555			1	0.979760481	1	0.904178073			0.15	0.121212	0.1	0.179221	1	0.952	0.1	0.24691358	0.05	0.076595745	0.5	0.121495327
0.1	0.145744882	0.1	0.094648683	1	0.982731073	0.1	0.230157298	0.49	0.383098012	1	0.805293931	0.15	0.264783277	0.15	0.122604577	0.2	0.147058204	0.15	0.17509666	0.99	0.391311277			0.1	0.111111266	1	0.937458645			1	0.979700117	0.5	0.311749033			0.1	0.10303	1	1.062	1	0.733334	0.1	0.222222222	1	0.543554007	0.2	0.040920716
0.1	0.084597653	0.2	0.209478625	0.5	0.68784842	1	1.62044839	1	1.291530505	1	0.75	0.15	0.244080635	0.15	0.220320479	1	1.108306929	0.2	0.26183049	1	0.998325192			0.2	0.425251158	1	0.853144529			0.9	0.980515939	1	0.964233183			0.1	0.109091	0.2	0.176623	1	1.21146	1	1	1	0.571428571	1	0.909952607
1	0.961521265	0.1	0.078121676	1	1.063527036	1	1.934999898	1	1.053192526	1	1.251755266	0.1	0.186952882	0.1	0.123024045	1	0.946715805	0.2	0.175220245	0.3	0.466358661			0.5	0.35794336	1	0.94161646			1	0.979767625	1	0.944291003			0.2	0.428283	1	0.784416	1	0.524937	0.5	0.233333333	0.2	0.090174966	1	1
1	1.037277941	0.2	0.242413129	0.9	1.188238286	1	1.649453856	1	0.849263841	0.3	0.369478807	0.2	0.384789669	0.5	0.317603642	1	1.22432663	1	0.8886594	0.1	0.141918672			0.15	0.127624609	0.15	0.347051888			0.5	0.97875038	0.5	0.471661663			0.5	0.387879	0.5	0.431169	0.2	0.256	1	0.827094474	0.2	0.104265403	0.2	0.096
0.15	0.188145775	0.5	0.562603651	0.5	0.629125442	0.1	0.376481557	0.2	0.196601605	1	1.047445844	1	1.23702227	0.15	0.111021392	0.1	0.082722446	1	0.796132875	0.1	0.143006263			0.05	0.083931552	0.75	0.732557437			0.5	0.979228774	0.99	0.961805317			0.15	0.125253	0.1	0.153247	1	0.8	0.5	0.592592593	0.5	0.142857143	1	0.941176471
0.5	0.343921623	0.15	0.131602719	0.5	0.459266319	0.1	0.21952341	1	1.053124285	0.15	0.142217502	0.1	0.150443352	0.1	0.160583145	1	1.007424953	1	0.797038605	0.05	0.141728506			1	0.947523149	0.5	0.579648707			0.1	0.978770519	1	0.949102354			0.05	0.0505051	0.15	0.296104	1	0.888	0.15	0.152380952	0.15	0.102432778	1	0.904347826
1	0.870437486	1	0.912393729	0.8	0.899861464	1	1.84985526	0.8	0.7940417	1	1.001002004	0.2	0.27739212	0.2	0.123109997	1	0.764636644	1	0.925521709	0.1	0.142012347			1	0.930012266	0.2	0.336113143			0.1	0.977850931	0.2	0.181352555			1	0.911111	0.5	0.387013	1	0.837333	1	0.701754386	0.15	0.06504065	1	1
0.1	0.148773158	0.2	0.123525892	1	1.031115868	1	2.066142141	0.15	0.203070751	1	1.152974074	1	1.825897579	1	0.981948026	1	0.945024667	1	0.785802278	0.2	0.148789272			0.5	0.436849584	0.5	0.725708787			0.5	0.978667994	0.05	0.178928943			1	0.888889	1	0.898701	1	0.96	1	0.612836439	0.15	0.066797642	1	1
0.2	0.141049318	0.5	0.543966979	1	1.027263648	0.5	1.178348943	0.2	0.176634186	0.5	0.531383599	0.5	0.625458122	1	0.667872525	1	0.849410342	0.1	0.242278489	0.1	0.141952162			1	0.97373471	0.5	0.696878187			1	0.979426328	0.5	0.466745709			0.5	0.430303	0.5	0.485714	1	1.86667	0.2	0.195555556	0.2	0.196078431	0.15	0.213333333
0.15	0.210689233	0.5	0.550818114	0.9	0.92958328	1	1.18110053	0.5	0.286481065	1	0.590681134	1	0.797029672	0.1	0.104028105	1	0.884205769	1	0.869417331	0.2	0.151357925			1	0.97294701	1	0.892815348			0.2	0.978088948	0.2	0.213196205			1	1.04242	1	0.833766	1	1.17333	1	0.929663609	0.15	0.110599078	1	1
0.05	0.051529913	0.15	0.139336565	0.5	0.417189891	0.1	0.396945081	0.5	0.588572736	1	0.722782697	1	1.703957679	0.2	0.121081725	1	2.010441428	1	0.912438518	0.5	0.546484328			0.1	0.102863903	0.5	0.837286476			0.2	0.978512029	1	0.769023354			1	1.07879	1	1.06234	1	0.736	0.15	0.222222222	0.2	0.101910828	1	0.857142857
0.15	0.458394196	1	1.073357286	0.1	0.096588313	0.2	0.308164312	0.9	1.156357963	0.5	0.342778335	1	0.938246836	0.1	0.066368751	1	0.583891841	0.5	0.81558063	0.15	0.142366349			0.1	0.129172036	1	0.761313254			1	0.979700288	0.5	0.458333422			0.1	0.0909091	1	1.5039	0.5	0.405333	0.5	0.444444444	0.2	0.085561497	0.1	0.127659574
0.5	0.363106132	0.2	0.250769604	0.15	0.242983098	0.15	0.311899289	0.1	0.110739758	0.15	0.314733675	1	1.650356135	1	0.98242076	0.5	0.136097126	1	0.370359475	1	0.984077112			0.2	0.132391142	1	0.949347958			1	0.980017059	0.99	0.964871387			0.1	0.153535	1	0.933273	0.15	0.4	0.1	0.167619048	1	0.62804878	1	0.882758621
0.1	0.114721165	0.15	0.16337744	1	2.080979297	0.1	0.220428728	1	1.062668231	1	1.067870277	1	1.04973407	1	1.058377043	1	0.734251161	0.1	0.249143739	0.2	0.142494427			0.1	0.106441302	1	0.938915977			1	0.980003019	1	0.89465302			0.2	0.167677	0.49	0.571429	1	1.888	0.5	0.467153285	1	0.945606695	1	0.575757576
1	1.087925676	0.02	0.044786378	1	0.747819387	1	1.991518322	0.5	0.665997994	0.9	0.889557562	0.1	0.368999354	0.1	0.107448687	0.5	0.333396526	0.15	0.295699706	0.5	0.542045356			1	0.963749632	1	0.856157693			0.1	0.978126734	0.5	0.573345248			0.1	0.0909091	0.2	0.197333	1	0.847001	0.2	0.197530864	0.5	0.35	0.5	0.316666667
0.9	0.838189292	1	0.831351752	0.2	0.229368311	0.9	1.613898768	0.1	0.079371037	0.15	0.152783548	0.1	0.285483363	0.5	0.448967605	1	0.313950442	0.1	0.24083232	0.5	0.513302653			0.2	0.147588308	1	0.933036896			1	0.979784314	1	0.885924754			1	0.953535	1	0.0826667	0.3	0.165333	0.2	0.62745098	0.15	0.044585987	1	0.989690722
0.5	0.386399012	0.2	0.327090563	0.95	0.854145024	0.5	0.562724291	1	1.285139369	1	1.001003009	1	1.358893706	0.5	0.540842338	0.5	0.316792121	1	0.909733402	0.15	0.142574688			1	0.975016447	1	0.848140905			1	0.978819772	0.2	0.230793938			0.2	0.171717	1	0.890667	1	1.00533	0.2	0.339869281	0.1	0.058941728	0.2	0.097560976
0.2	0.162892277	0.05	0.12126967	0.98	0.986036262	0.2	0.483900863	0.15	0.281363264	0.5	0.936292749	1	1.730632032	0.1	0.127034897	1	0.50688393	0.9	0.795489987	1	0.996606384			1	0.92929298	0.2	0.629465796			1	0.97933106	0.95	0.871742141			1	1.19394	1	0.954667	1	1.14133	1	0.918032787	1	0.926056338	1	0.625
0.2	0.262357404	1	0.921054007	0.1	0.08922926	0.2	0.676917631	0.1	0.147588834	0.5	0.304796743	0.5	1.063773204	0.95	0.830310326	0.5	0.304230528	1	0.951140472	0.2	0.162927701			1	0.798221655	0.2	0.340348064			0.5	0.978976845	0.5	0.35908463			1	0.892929	0.1	0.0693333	1	1.22933	1	1	1	0.431372549	1	1
0.1	0.101998442	0.2	0.169606013	0.2	0.21718666	0.1	0.14802129	0.1	0.066978714	0.1	0.727455093	1	1.240730449	0.1	0.336060983	0.15	0.176511681	1	0.956557658	0.15	0.143335822			0.15	0.113023754	1	0.945648744			0.5	0.978173197	1	0.904727157			1	0.775758	0.2	0.192002	1	1.33333	1	0.930232558	0.2	0.086655113	0.15	0.188679245
0.1	0.113692749	0.5	0.491747278	0.5	0.408794918	1	0.895423111	0.2	0.07872894	0.5	0.436810431	0.1	0.266350436	0.5	0.47948019	0.2	0.101014195	1	0.94777474	0.02	0.141755613			0.2	0.18944025	0.15	0.386613395			0.5	0.978835782	1	0.84441368			0.15	0.0963235	0.1	0.0586667	1	1.52267	1	0.666666667	0.5	0.189655172	1	0.542056075
0.5	0.785715545	0.2	0.173266528	0.5	0.645591789	0.2	0.266314868	1	1.030728549	0.9	1.001002004	0.2	0.188471076	0.2	0.238172884	0.5	0.43547752	1	0.955045347	1	0.921908719			0.1	0.11241601	1	0.931115589			0.2	0.979701489	0.9	0.943744923			0.2	0.212121	0.5	0.210667	1	1.17333	1	0.921212121	1	0.665991903	0.15	0.068222621
1	1.068428821	0.01	0.02843735	0.5	0.4598401	1	1.35994257	0.1	0.286481065	1	0.760808785	0.15	0.31512285	0.15	0.133951068	1	1.004214487	1	0.934366165	0.2	0.25802848			0.15	0.149209038	1	0.929111982			0.1	0.978526829	1	0.958744454			0.1	0.105051	1	0.608497	0.5	0.421333	0.1	0.132013201	0.15	0.141732283	0.05	0.060913706
0.1	0.434897248	0.1	0.083867068	1	1.047953381	0.1	0.226431521	0.15	0.188374648	0.5	0.260390346	0.1	0.185088629	0.2	0.135066375	0.2	0.126232156	1	0.95546107	0.05	0.142534624			0.1	0.113219715	0.9	0.882656454			0.5	0.979353154	0.5	0.501459493			0.15	0.171717	1	1.456	0.5	0.626667	0.5	0.444444444	0.5	0.236363636	1	0.666666667
1	1.364866207	0.5	0.396406536	1	1.100714657	1	0.942002478	0.5	0.426536834	0.1	0.165162153	1	1.720372666	1	1.081956986	1	0.982805403	1	0.952425493	1	0.989531848			0.5	0.400113639	0.5	0.731371127			0.5	0.978824427	0.1	0.1742138			0.1	0.107071	1	0.608574	1	1.18933	1	0.987654321	0.05	0.025641026	1	0.8
1	0.756439312	1	1.027486956	0.99	1.217487635	1	0.986674309	1	0.860128773	1	1.430864021	0.9	1.032391612	0.1	0.063172352	1	0.668805507	0.1	0.407749566	0.2	0.143308224			0.15	0.118992541	0.99	0.895884845			0.5	0.979537274	0.1	0.175569436			0.5	0.422222	0.1	0.08	1	0.436334	1	0.777777778	0.5	0.333333333	1	0.983981693
0.2	0.267408286	0.05	0.084673522	0.1	0.058672923	0.1	0.291575525	0.15	0.231360749	1	1.335339351	0.2	0.483895961	0.2	0.199100252	1	1.009270904	0.5	0.91440809	0.5	0.511615381			0.1	0.364018674	0.2	0.6725248			1	0.979254128	1	0.956402526			0.15	0.125253	0.5	0.274667	0.5	0.325333	0.2	0.20890937	0.15	0.069406393	0.5	0.228855721
1	0.704644837	0.2	0.219261279	0.49	0.497851904	1	1.15531209	1	1.028531377	0.5	0.587999292	0.2	0.61452094	1	0.64354606	1	0.916492138	1	0.948257434	0.2	0.143650052			0.1	0.125180103	1	0.94024087			0.2	0.978729821	0.2	0.174993682			0.1	0.365657	1	0.477333	0.5	0.365413	1	1	1	1	0.15	0.118343195
0.15	0.494574401	0.1	0.072425608	0.15	0.414529409	1	0.993787117	0.5	0.545636911	0.1	0.176306698	0.5	0.889195161	0.5	0.403586118	0.2	0.104415396	0.15	0.405192706	0.01	0.141446433			1	0.970683089	0.5	0.626995833			0.5	0.979174223	1	0.95272173			0.1	0.20404	0.2	0.121	1	0.709333	0.15	0.095238095	0.02	0.023557126	0.5	0.364963504
0.5	0.375985188	0.1	0.112189337	0.15	0.276656646	0.5	0.895454441	1	0.882108938	0.1	0.184995665	1	1.006905389	0.5	0.457485285	0.2	0.056831227	0.15	0.507749645	0.1	0.141886222			0.1	0.10709038	0.5	0.791022022			0.5	0.97893701	1	0.922294347			1	1.00202	1	0.861333	1	0.578667	0.2	0.237347295	1	1	1	1
0.5	0.264113853	0.1	0.074427674	1	0.978796903	0.5	0.802481544	0.5	0.602915665	1	1.717438028	0.1	0.911348328	0.5	0.558536847	0.2	0.15970259	1	0.937699396	0.5	0.421376006			0.2	0.226368597	0.1	0.41299688			0.2	0.978554497	1	0.953362163			0.1	0.10303	0.1	0.0768006	0.1	0.192	1	0.820512821	1	0.903225806	1	0.745535714
0.2	0.250524318	0.1	0.047174149	0.2	0.117633165	0.1	0.161162915	0.1	0.074018951	0.2	0.301936111	1	1.474147867	0.2	0.109025721	0.5	0.341106245	1	0.929233285	1	0.99715522			0.1	0.119114181	1	0.704864464			0.5	0.978723176	0.1	0.161599304			0.2	0.272727	1	0.468832	1	0.981333	0.2	0.152380952	0.2	0.102189781	0.5	0.245901639
1	1.169494577	1	1.426177137	0.1	0.431074502	1	0.950852558	1	0.820307075	1	0.909729828	1	0.358901425	1	0.97816009	1	0.864890757	1	0.948020294	0.05	0.141966833			1	0.973312148	1	0.93404986			0.1	0.978210843	0.2	0.165901949			0.1	0.119192	1	0.773333	1	1.144	1	0.761904762	0.15	0.168776371	0.5	0.27672956
1	1.189532693	1	0.971841856	0.5	0.39077519	0.2	0.202689702	0.5	0.315460331	1	0.934135741	0.2	0.305321716	0.1	0.104384654	1	1.026575086	1	0.91305087	0.2	0.148046613			0.5	0.55024102	1	0.909570979			1	0.979982385	0.5	0.446234162			1	1.06869	1	0.592	1	1.29333	1	0.561403509	0.5	0.29245283	1	0.444444444
0.1	0.151671408	0.1	0.074604288	0.5	0.374613106	0.5	0.544175423	0.45	0.905710843	0.5	0.648594432	1	2.006680571	1	1.043251369	0.2	0.049588928	0.1	0.410732816	0.1	0.141947791			0.2	0.225687833	0.5	0.495655611			1	0.969850313	0.15	0.169789241			0.5	0.577778	0.2	0.125333	0.99	1.696	1	1	0.1	0.061904762	0.2	0.230769231
1	0.848216786	1	0.98979982	1	0.880954242	0.2	0.220884877	1	0.912985202	1	0.913361444	0.15	0.708115162	0.5	0.508406047	1	0.231993811	1	0.932878786	0.1	0.142242276			1	0.803185166	0.5	0.616116836			0.2	0.155611272	0.95	0.958519229			0.2	0.242424	1	0.569333	0.49	0.994667	1	0.888888889	1	0.490566038	1	0.958083832
0.5	0.605087646	1	1.147766451	0.02	0.051101509	1	1.100065629	0.5	0.417633854	0.15	0.198595787	0.5	0.718133698	0.1	0.104941156	0.1	0.106183991	1	0.908378494	0.1	0.141908925			0.1	0.117553186	0.35	0.896493532			0.05	0.093854553	1	0.969750746			1	0.806061	0.5	0.253333	0.8	0.442667	1	0.941896024	0.2	0.152173913	1	1
1	0.591874106	0.15	0.114770063	0.15	0.141711331	0.1	0.182961318	1	1.093510038	0.2	0.147378305	0.1	0.17299664	1	1.065764228	1	0.866104907	1	0.953611403	0.1	0.141705933			0.5	0.204494421	0.2	0.436536658			0.5	0.392426491	0.5	0.367957327			0.1	0.135354	0.5	0.239294	1	0.496	1	0.752941176	1	1	0.1	0.0475382
0.2	0.295650559	1	1.311633413	1	1.104543816	0.15	0.231704823	0.1	0.16805025	0.2	0.368157367	0.5	0.570098608	1	1.008818728	1	0.862231544	0.5	0.907609184	1	0.998718962			0.1	0.114737401	1	0.936779295			0.1	0.115858224	1	0.869950457			0.5	0.29899	1	0.362667	0.5	0.4	1	0.938271605	0.15	0.097447796	0.2	0.444444444
0.1	0.179611652	0.5	0.524995269	1	1.109959797	1	0.956845379	1	0.654943406	0.9	0.611691665	0.2	0.268063686	0.15	0.205615017	1	0.984484547	1	0.83648953	1	0.987688679			1	0.960343175	1	0.897595924			0.5	0.423753828	0.2	0.288373279			0.1	0.151515	0.15	0.117333	1	1.112	1	1	0.2	0.16	1	1
0.2	0.229498999	0.1	0.089069843	0.1	0.17254492	0.9	1.015896686	0.2	0.179690587	0.4	0.427854994	0.2	2.130747329	0.1	0.095149473	0.5	0.517330483	1	0.951283439	0.1	0.141975718			0.5	0.280709685	0.15	0.473907479			0.5	0.594583936	0.5	0.56980837			1	0.951515	1	0.928	1	1.33333	0.5	0.740740741	0.2	0.082051282	0.1	0.081218274
1	0.681065502	0.1	0.113366148	0.5	0.497851904	1	1.029896273	1	0.605209568	0.5	0.848218963	0.2	0.312382974	0.1	0.069145808	0.5	0.189387682	1	0.897970124	1	0.99536628			0.2	0.169601609	0.1	0.336410657			0.1	0.115924106	0.5	0.587760178			0.5	0.294949	1	0.690667	1	1.224	1	0.740740741	0.5	0.266666667	1	1
1	0.472952244	0.5	0.568561644	0.95	0.478623636	0.5	0.747210801	0.5	0.36624817	0.5	0.571141997	1	1.160770851	0.1	0.184961694	0.19	0.070508407	1	0.935912002	1	0.998587209			0.5	0.692625281	0.45	0.45429909			1	0.622688739	1	0.949880585			0.2	0.2	0.1	0.109333	1	0.989333	0.1	0.179775281	1	0.464285714	1	1
1	0.974122947	1	0.481008797	0.2	0.19169018	0.5	0.926950542	0.1	0.139344287	1	1.074393913	1	2.55753698	0.15	0.178074147	1	0.757404105	0.5	0.588939871	0.15	0.142320006			0.1	0.140849329	0.15	0.329390434			1	0.907068192	0.15	0.297388104			0.5	0.534019	0.15	0.0797646	1	0.610667	0.15	0.26984127	1	0.997260274	0.5	0.180821918
1	0.987147722	1	1.051760171	0.5	0.474045477	0.1	0.528052025	0.15	0.259549892	1	0.89924847	1	1.597260267	0.2	0.142632472	1	0.951255174	0.5	0.597483887	1	0.999013063			1	0.937613383	1	0.897391935			1	0.63503688	1	0.899756201			0.1	0.187879	0.5	0.274667	0.5	0.512	0.1	0.100628931	1	0.503401361	0.5	0.286885246
1	0.838865665	0.1	0.138255632	1	0.684324461	0.4	0.882884479	0.5	0.367667104	0.1	0.154307077	0.1	0.200032244	1	1.032824401	0.1	0.132151138	1	0.95363481	0.5	0.527260042			0.15	0.132384737	0.2	0.460515977			1	0.962820054	0.95	0.947023015			1	0.933333	1	0.632	1	1.15333	1	0.888888889	0.2	0.113207547	1	1
1	0.763121587	0.1	0.072369941	0.1	0.13718309	0.1	0.230082138	1	0.963185854	1	0.666666667	1	1.063773204	0.05	0.058333141	0.5	0.227982275	1	0.953039479	0.1	0.142115901			1	0.950350499	1	0.902113685			1	0.974295178	1	0.928026775			0.15	0.133333	0.5	0.189333	1	0.8	0.9	0.666666667	0.1	0.117647059	0.2	0.213333333
1	0.90899907	0.2	0.239392966	0.15	0.240603814	1	1.04112337	0.5	0.425275827	0.2	0.499498495	1	1.134904812	0.1	0.103608379	0.2	0.165692036	1	0.945362753	0.1	0.142278224			0.1	0.119261209	1	0.544113654			0.1	0.131400673	1	0.949118315			1	0.929293	0.5	0.159509	1	0.888	0.2	0.266666667	0.1	0.191489362	1	1
0.5	1.004971099	0.1	0.131149073	0.1	0.135477659	0.5	1.04470177	1	0.820307075	0.2	0.209153777	0.5	1.197144969	1	0.939723318	1	1.004214487	0.15	0.47117794	0.5	0.526407626			1	0.964706858	1	0.943055746			0.1	0.097702065	0.15	0.202822279			0.1	0.0848485	0.1	0.064	0.5	1.6	0.2	0.592592593	0.5	0.212624585	1	1
0.1	0.250524318	0.2	0.083061509	0.5	0.431785822	1	1.144580043	1	1.156357963	1	0.720160481	0.5	0.708115162	0.2	0.342955414	0.5	0.353126466	0.1	0.357729648	1	0.485898185			0.15	0.11311505	1	0.949525239			0.05	0.109868672	1	0.506710495			1	1.1125	0.5	0.252	1	0.68	0.5	0.225806452	1	0.889036545	1	0.917562724
0.15	0.379604976	0.15	0.105625063	1	1.102299067	1	0.943688207	1	1.525720017	1	0.857716005	1	1.419431246	0.15	0.145744157	0.15	0.074733669	1	0.945291967	1	0.956549344			1	0.928733543	0.5	0.886784855			0.2	0.123004643	0.1	0.166336011			0.15	0.119192	0.2	0.0773333	1	1.112	0.05	0.061674009	0.1	0.050065876	1	0.906976744
0.1	0.225198365	0.1	0.131339877	1	1.109959797	0.1	0.192334423	1	0.441519962	1	0.87386102	1	0.797029672	0.15	0.165703699	0.5	0.274206706	0.5	0.916092484	0.1	0.142502202			0.1	0.104819283	0.5	0.912074142			0.1	0.107176388	1	0.959428899			1	0.876768	0.2	0.122667	0.5	0.245333	1	0.690909091	1	0.483920368	0.5	0.15503876
1	1.049265882	0.1	0.063672361	0.15	0.202486422	0.2	0.217402207	0.49	0.599130726	1	1.227488918	0.2	0.370240022	0.1	0.102775275	1	0.949957152	0.2	0.402101297	0.1	0.141919043			0.1	0.108137826	1	0.919651355			0.2	0.127026127	0.8	0.505320228			0.1	0.0989899	0.1	0.0559999	1	1.20533	0.5	0.279069767	0.1	0.03539823	1	0.579710145
0.9	0.940438183	0.15	0.10685965	0.5	0.448308799	0.2	0.21892108	1	1.242808185	1	0.975284829	0.1	0.348119826	1	0.935468942	0.95	0.836509997	1	0.951780433	0.2	0.176607907			0.1	0.104814339	1	0.87532134			0.1	0.11241834	1	0.909396368			0.1	0.0969697	1	1.02667	1	1.456	0.15	0.107744108	0.5	0.203389831	1	0.809756098
0.5	0.310672376	1	1.075143051	1	1.166982547	0.1	0.161447305	1	0.651713392	0.2	0.615230306	0.15	0.179708928	0.1	0.094722919	1	0.973722761	1	0.9526567	0.1	0.142863027			0.1	0.113266527	1	0.770519021			1	0.963961311	1	0.914880462			0.1	0.0909091	1	0.954667	1	1.12533	0.1	0.277777778	1	0.973474801	1	1
1	1.216625654	0.1	0.147970759	0.1	0.087147524	0.1	0.491608729	0.2	0.513789014	0.5	0.595531275	0.2	0.378560462	0.1	0.089876162	0.5	0.377695826	1	0.952711601	0.2	0.157964171			1	0.975662448	1	0.947766307			0.1	0.107860234	1	0.950065615			0.1	0.123232	1	0.517333	1	1.33333	1	0.760869565	1	1	1	1
0.5	0.428534982	1	1.130180388	1	0.945874969	1	0.926706044	0.5	0.444782462	0.5	0.358048504	0.2	0.335048244	1	0.854495138	0.5	0.201265716	1	0.96892654	0.15	0.142178342			0.2	0.15360495	1	0.935833559			0.5	0.515159787	1	0.960691808			1	1.05051	0.1	0.032	0.5	0.392	1	0.554455446	0.15	0.069387755	1	0.964539007
0.15	0.107783483	0.5	0.406303794	0.5	0.599398109	0.1	0.255341222	1	0.72964804	0.15	0.172430334	1	1.864003798	0.2	0.132425518	1	0.694606197	0.5	0.425504113	0.1	0.142656724			0.5	0.441204276	1	0.918290657			0.1	0.119767847	0.5	0.518340486			0.2	0.181818	1	0.509333	1	0.666667	0.2	0.193103448	1	1	0.15	0.088435374
0.15	0.127617001	0.15	0.201010565	0.1	0.096876154	0.05	0.133853382	1	0.915287045	0.8	1.067870277	1	1.149131134	0.1	0.11454688	0.2	0.101485174	0.1	0.149291568	0.1	0.141868475			1	0.669287585	1	0.747799195			1	0.90756483	0.8	0.891070116			0.5	0.456566	1	0.779332	0.5	0.325333	1	0.588235294	0.1	0.047835991	0.5	0.272727273
1	0.765142256	1	1.318610345	1	0.936761944	1	1.026987699	1	0.760016738	1	0.399197593	1	1.197144969	0.5	0.648822375	1	0.749626948	0.5	0.45581261	0.15	0.142298043			0.1	0.109309989	0.5	0.560161911			0.15	0.127693951	1	0.960908266			1	0.70303	1	0.620988	1	1.048	0.15	0.279069767	1	1	0.5	0.392857143
1	0.404028166	1	1.044724094	0.1	0.13876457	1	1.098068399	0.5	0.70733507	0.15	0.152303063	1	1.536865505	0.9	1.023233492	1	1.007424953	0.5	0.53295745	1	0.998092922			0.2	0.158018568	0.5	0.707677709			0.15	0.113864083	0.1	0.165740887			0.1	0.111111	1	0.45	1	0.445333	1	0.922077922	1	0.516853933	1	0.957142857
0.2	0.180645904	0.15	0.120467771	0.1	0.149106948	0.1	0.20661986	1	0.963462206	1	1.081243731	1	1.110163383	0.1	0.063039446	1	1.186444563	0.1	0.139026266	0.1	0.145674596			0.1	0.112052534	0.1	0.404062883			0.1	0.130669983	0.2	0.192278644			0.2	0.183838	0.5	0.312	1	0.558534	0.1	0.153846154	1	1	0.5	0.376811594
0.15	0.332858496	0.5	0.34216477	1	1.109959797	1	0.9948871	0.2	0.257290549	0.1	0.137300791	0.1	0.401199413	0.15	0.087059963	0.5	0.422137019	1	0.972180806	1	0.994893273			1	0.977717794	0.5	0.726415082			0.2	0.253450949	0.1	0.165973971			0.1	0.119192	0.5	0.250667	0.5	0.242667	0.15	0.186046512	0.5	0.282907662	1	0.971428571
1	1.107240056	0.1	0.107008861	1	0.919928146	1	0.730349779	1	0.680166279	0.5	0.443775772	1	1.451763795	1	1.020669863	0.5	0.572974369	1	0.948844649	0.5	0.424720867			0.05	0.104069178	1	0.931451247			0.5	0.443962172	0.95	0.957425428			1	1.13939	0.5	0.482667	1	0.848	0.5	0.477366255	1	0.309688581	0.1	0.315789474
0.1	0.231619423	1	1.023715125	0.5	0.401159488	1	0.73934848	1	0.682920361	0.2	0.380092659	1	1.806016074	0.5	0.662334171	1	0.43659929	1	0.975821564	0.15	0.148633197			1	0.968397999	0.5	0.766394433			0.15	0.125053171	1	0.740183305			0.05	0.0828283	0.2	0.205333	1	0.888	0.1	0.124183007	1	0.5625	1	1
0.15	0.192430104	0.1	0.078399204	0.9	1.283981524	0.5	1.159693203	1	0.800898803	0.15	0.460921225	0.5	1.241602225	0.2	0.196458536	0.2	0.119954448	1	0.948858959	1	0.998803215			1	0.928699264	1	0.916326849			0.05	0.060278604	0.1	0.162429023			1	0.973737	1	0.677333	1	1.24533	0.5	0.479638009	1	0.987673344	1	1
0.5	0.507572079	1	0.41326604	0.05	0.09866431	0.5	0.644383206	1	0.849885467	0.2	0.28456799	1	0.889195161	1	0.968816516	0.15	0.20617243	1	0.9761956	1	0.99708929			0.5	0.913149497	1	0.942736747			1	0.952779919	0.5	0.787198766			1	0.870707	0.15	0.101333	0.5	0.405333	0.2	0.201257862	1	0.93877551	1	0.862068966
0.1	0.138987721	0.1	0.075545029	0.1	0.098305485	0.5	0.848728491	1	1.019948787	1	0.913698271	0.1	0.32342381	1	0.942903671	1	0.966946822	0.1	0.158793609	0.15	0.142352914			0.05	0.899714401	0.5	0.665086314			1	0.947897215	0.15	0.163083478			1	1.11467	1	0.396	1	1.12916	0.1	0.076923077	0.5	0.341463415	0.15	0.218181818
0.5	0.393743532	0.19	0.301447305	0.1	0.16946325	0.2	0.307306922	0.5	0.528645135	1	1.001002004	0.15	0.439479832	0.1	0.103975293	0.2	0.152791691	0.1	0.114516519	0.5	0.295808324			1	0.921261751	0.5	0.531274262			0.5	0.281550242	0.5	0.365655177			0.2	0.266667	0.5	0.229333	1	0.784	0.5	0.580645161	0.2	0.093357271	1	0.915662651
0.2	0.188336645	0.1	0.10497807	0.15	0.291682142	0.1	0.108501797	0.5	0.552290038	1	0.741798429	0.1	0.294559299	1	0.636240194	1	1.205459875	0.1	0.149183937	0.1	0.142150317			0.5	0.916351152	1	0.935095101			1	0.968703796	1	0.948575651			1	0.626667	0.5	0.296	1	0.728	0.2	0.36	1	0.521505376	1	0.592307692
0.2	0.500292346	1	1.155519659	0.5	0.510803021	0.5	0.618812372	1	0.789063964	0.85	1.263328447	1	2.486405371	0.5	0.502266429	1	0.912739311	1	0.949937657	1	0.995896017			0.15	0.90603021	0.2	0.550572932			1	0.969727916	1	0.950570522			1	1.16533	1	0.826667	1	1.78933	0.2	0.240437158	1	0.872727273	1	0.713532513
0.2	0.279655216	0.1	0.091125823	0.5	0.622835645	0.1	1.001005025	0.15	0.263746567	0.1	0.264725569	0.9	1.139985641	0.5	0.486211505	0.15	0.400478322	0.1	0.150713497	0.1	0.141970243			0.1	0.916656552	0.5	0.815050607			0.1	0.107589619	0.99	0.960637389			1	0.981333	0.1	0.0453333	1	1.6	1	0.857142857	0.2	0.141538462	0.5	0.297297297
1	0.967952413	0.99	0.797396618	0.99	0.664496893	0.1	0.21447075	1	0.839360629	0.8	0.700100301	1	2.083017004	1	0.685574085	0.45	0.14748412	0.5	0.410270148	1	0.450407647			1	0.925312417	0.5	0.726161623			0.1	0.121014619	0.5	0.882582854			1	1.06667	0.2	0.128333	1	0.76	1	1	0.2	0.095808383	0.5	0.102040816
1	1.337461601	1	0.939669358	1	1.000985039	0.5	0.19577041	1	0.965046426	0.5	0.28456799	0.2	0.797696858	0.15	0.087779765	0.15	0.102530605	1	0.954228285	0.1	0.141956033			1	0.918581241	0.5	0.410782377			0.1	0.106609479	0.5	0.477264475			1	0.872	0.15	0.0531696	0.5	0.482667	1	0.941176471	1	1	1	0.430379747
1	0.97976201	0.15	0.131819284	0.9	0.553400233	0.1	0.174651033	0.1	0.251005101	1	1.067870277	1	1.023223103	0.1	0.103506531	0.2	0.070183201	0.15	0.149691108	0.19	0.222156968			0.2	0.911736743	0.5	0.604831144			1	0.937667354	1	0.967718859			0.5	0.32	1	1.04	1	0.832	0.1	0.083538084	1	0.372623574	1	1
0.1	0.099722754	1	0.937236879	0.9	0.931703512	0.5	0.7175364	0.15	0.165914787	0.9	1.430864021	1	1.875125663	0.2	0.178119998	1	0.389298023	0.15	0.160753836	0.1	0.142056478			1	0.923059993	0.5	0.363242642			0.2	0.154581291	0.1	0.169927206			0.5	0.458667	0.5	0.203333	1	0.874667	1	0.814814815	0.1	0.082304527	0.5	0.461538462
1	0.835160048	0.15	0.129144	0.1	0.122771151	0.5	0.836159634	1	1.047872129	1	0.94821306	1	1.880406733	1	1.018555471	1	0.565602744	1	0.948921859	1	0.997532685			0.15	0.915910669	1	0.919452203			1	0.960823296	0.15	0.212594756			1	1.016	0.2	0.0839999	1	1.33333	1	0.947916667	0.1	0.113636364	0.15	0.097995546
1	0.983639123	0.1	0.07978577	0.15	0.335710834	0.5	1.278990698	0.5	0.290267026	0.5	0.35296659	1	2.154197191	0.5	1.003070111	0.5	0.234746826	1	0.962182147	0.1	0.14205673			1	0.926537229	1	0.920910573			1	0.910027516	0.5	0.760097206			0.2	0.218667	1	0.802667	1	0.461333	0.1	0.105960265	1	0.34962406	1	0.829268293
0.1	0.175319093	1	1.029442052	0.1	0.458826615	1	1.158818888	0.2	0.230101132	0.1	0.196119222	1	1.661482388	0.1	0.109840517	0.1	0.154294644	0.5	0.419495778	0.99	0.929318242			0.1	0.909903197	0.5	0.658518987			1	0.825282016	0.8	0.895638555			0.2	0.290667	1	0.325333	1	0.968	0.5	0.459016393	0.1	0.088888889	0.2	0.125984252
0.5	0.444481063	0.5	0.51074613	0.5	0.542079131	0.2	0.624120603	0.1	0.256691879	0.5	0.611691665	0.5	1.012720084	0.05	0.061768012	1	0.53945866	1	0.973480351	1	0.97598578			0.15	0.912020252	0.99	0.915374173			0.2	0.291654477	0.15	0.160870696			1	0.936	0.5	0.205333	0.15	0.498667	1	1	1	0.887029289	1	1
1	1.27048806	0.1	0.132067905	0.9	0.890657949	0.5	0.929439769	0.1	0.163365114	0.1	0.362724537	0.5	1.452718609	0.1	0.246194874	1	0.766379028	1	0.974528888	0.15	0.142427824			0.5	0.92259433	1	0.892474166			0.1	0.113502644	0.15	0.176604863			1	0.802667	0.5	0.278667	0.99	0.746667	1	0.705882353	1	1	1	1
1	0.85297216	0.1	0.034824895	1	0.959330334	0.1	0.1898838	1	0.476486433	1	1.274550926	1	2.057519623	0.5	0.659629154	0.49	0.137311276	0.1	0.147661982	1	0.99660058			0.1	0.907864842	0.5	0.512311509			0.15	0.124874677	1	0.900202602			0.9	0.976	0.5	0.197333	0.5	0.952	0.2	0.142450142	1	0.918181818	1	0.965517241
0.2	0.153173387	0.15	0.125333982	0.5	0.509546289	0.05	0.134457795	1	1.055002147	1	1.101303912	0.2	0.744405984	0.1	0.116880395	1	0.521225555	0.1	0.148531436	0.15	0.142413546			0.5	0.922974471	1	0.91238286			0.1	0.112549385	0.5	0.16768432			1	1.024	1	0.968	1	0.674667	1	1	1	0.9875	1	0.975609756
1	0.848039575	0.5	0.520652439	0.2	0.194432255	0.5	0.738367797	1	0.941032932	1	0.90547834	0.2	0.94674555	1	1.040182048	0.2	0.1644311	0.1	0.159972241	0.1	0.141966353			0.2	0.912044273	0.5	0.766060189			0.5	0.365032933	0.1	0.164166452			0.5	0.293333	1	0.316104	1	0.888	0.15	0.12195122	0.5	0.155844156	0.15	0.139534884
0.1	0.136992481	1	1.156540109	1	2.080979297	0.1	0.237625285	1	0.580302223	0.1	0.264725569	1	1.761332508	0.15	0.13525228	1	1.302355803	1	0.966432759	1	0.996384779			0.1	0.902003946	0.99	0.933965446			0.15	0.127427765	1	0.794156663			0.5	0.626667	0.99	0.272	1	1.128	0.1	0.139344262	0.5	0.270967742	0.5	0.180851064
0.15	0.166203407	0.1	0.108459241	0.9	1.188238286	0.15	0.207317605	1	0.927332414	1	0.71713253	1	1.510586311	1	0.715631436	1	0.486303562	1	0.970214354	0.5	0.520922084			0.5	0.923441914	0.5	0.82950442			0.1	0.281074079	0.15	0.156768816			0.1	0.405333	1	0.837333	1	1.33333	0.15	0.158823529	0.1	0.062015504	0.15	0.205128205
0.15	0.153208441	1	0.607709781	0.15	0.227244904	0.2	0.5477584	1	0.923197099	0.5	0.380092659	0.9	1.691079743	0.1	0.313591705	1	0.582446108	1	0.836431554	0.1	0.142444682			0.2	0.919966829	1	0.805103812			0.1	0.119727112	0.15	0.160205098			0.1	0.144	1	0.538667	1	1.33333	0.15	0.15503876	0.5	0.265625	1	0.951885566
0.1	0.117349579	0.1	0.101039842	0.9	0.797231564	0.5	0.303056635	1	0.999887688	1	0.207577958	1	1.934563384	0.1	0.066863412	0.2	0.115217869	1	0.758607344	0.1	0.141533495			0.2	0.914288475	0.95	0.892200052			1	0.973908131	0.18	0.161715319			0.5	0.402667	0.5	0.229333	1	0.816	0.1	0.084848485	1	0.482482482	1	1
0.2	0.219667196	0.1	0.091701321	0.15	0.110081834	0.1	0.196483665	0.5	0.411268861	0.5	0.530095466	0.5	1.046546721	0.1	0.148768595	1	1.066209512	0.2	0.271897734	0.15	0.142280209			1	0.925862591	0.5	0.889120793			0.1	0.108578778	0.2	0.309823043			1	0.736	1	0.472	1	1.08533	0.2	0.21399177	0.1	0.02284264	1	0.597938144
1	0.357389758	0.2	0.299570594	1	0.971816222	1	0.932303761	0.5	0.375672588	1	0.833834838	0.5	1.059511041	0.2	0.161895996	0.5	0.333396526	0.1	0.149148725	0.5	0.489989886			1	0.927807334	1	0.854764832			0.2	0.244349087	1	0.957877522			0.2	0.301333	0.1	0.186667	1	0.682667	1	0.358974359	0.1	0.057613169	1	0.538461538
0.1	0.094432692	0.05	0.052862726	1	0.556209531	1	0.986876121	1	0.725034295	0.15	0.124689859	0.1	1.431704187	0.1	0.110932198	0.5	0.221593533	0.5	0.383205123	1	0.998852861			1	0.926775518	0.9	0.828035783			0.1	0.114041821	1	0.688774162			0.2	0.24	0.1	0.141333	1	1.33333	0.1	0.107969152	0.1	0.048	0.5	0.150943396
0.2	0.160203154	1	1.021745954	0.15	0.180987968	0.2	0.176042922	1	0.486155074	1	1.251755266	0.1	0.514064511	0.5	0.639272386	0.5	0.281795145	0.15	0.154207821	0.1	0.142266244			0.1	0.902896838	1	0.94266221			1	0.965963167	1	0.936524013			1	0.968	1	0.458667	0.5	0.198	0.2	0.111688312	0.5	0.189189189	0.5	0.145695364
1	1.146108628	0.15	0.201603091	1	1.178318941	0.05	0.053485491	0.5	0.398135498	0.48	0.274686127	0.5	1.200545541	0.5	0.391030093	1	0.318813527	0.1	0.15262906	1	0.605652594			1	0.925361972	0.1	0.375422027			0.5	0.690282632	0.1	0.156501787			1	1.19733	0.1	0.072	1	0.970667	0.05	0.043478261	0.5	0.22037422	1	1
0.5	0.361948897	0.1	0.087953356	1	1.109959797	0.5	0.457706453	0.5	0.557379457	1	0.620170337	1	1.170102854	1	1.077389892	0.5	0.196050433	1	0.972128657	0.1	0.142126324			1	0.926585686	1	0.936118262			0.2	0.275826749	0.1	0.151937688			1	1.13067	1	0.738667	1	1.22933	1	1	1	1	1	0.962962963
1	0.500292346	0.1	0.112752944	1	1.039448117	0.1	0.121986268	1	0.859964314	0.1	0.443217314	0.2	0.676585945	1	0.6561724	1	1.055378569	0.2	0.179722502	0.1	0.142477103			0.1	0.905700079	0.2	0.354386368			1	0.767103067	0.99	0.951382103			0.1	0.256	0.05	0.102308	1	1.52267	0.5	0.447761194	0.15	0.07	0.19	0.136125654
1	1.069567439	0.5	0.563242957	0.2	0.287963595	0.5	0.434084863	0.1	0.376055978	1	1.001003009	0.2	0.88876793	0.2	0.128761853	0.2	0.132151138	1	0.951093257	0.2	0.272603549			0.5	0.92211031	1	0.915545057			0.1	0.108184991	0.5	0.470797486			1	1.09333	1	1.11533	1	0.832	1	0.551724138	0.1	0.055427252	1	1
1	0.588933797	0.5	0.63534325	0.5	0.70063677	0.5	0.538075766	0.15	0.103138497	1	0.90982037	1	1.789668353	0.49	0.680183335	1	0.902678444	0.5	0.357916986	0.05	0.141767569			1	0.928661246	1	0.913322968			0.5	0.3749345	0.15	0.25754326			1	0.597333	1	0.64	1	0.888	1	1	0.5	0.247030879	1	1
1	1.035921964	1	1.214630415	0.95	1.015504872	0.1	0.112157611	1	1.071859925	1	1.067824925	1	2.144247273	0.3	0.397537966	0.5	0.39668124	1	0.746984822	1	0.997010521			1	0.924909764	1	0.938724326			0.1	0.115236083	0.15	0.154848437			1	0.794667	0.2	0.0853333	1	0.6	0.2	0.194444444	1	0.443548387	1	0.831818182
1	0.658913889	0.5	0.520804345	0.5	0.397408349	1	0.991801091	0.5	0.524487782	1	0.527045336	1	2.078798919	0.5	0.49942069	0.15	0.285480958	0.1	0.165782135	0.15	0.143808089			0.2	0.9092098	0.15	0.374395185			1	0.608132161	0.9	0.961837634			0.5	0.464	0.2	0.114667	0.5	0.256	0.1	0.080344333	1	0.989524577	1	0.315789474
0.1	0.231619423	0.1	0.046738933	1	1.190943561	1	0.971357422	1	1.059865159	0.1	0.618904332	0.1	0.738992411	1	0.943900319	0.15	0.078485701	1	0.969845409	0.1	0.148903965			1	0.927172764	0.95	0.944149717			0.5	0.346718481	0.1	0.151343838			0.5	0.272	0.5	0.186094	1	0.56	1	0.842105263	1	1	0.15	0.075949367
0.1	0.173809884	0.2	0.191205443	1	1.109959797	1	1.041555935	1	0.722228395	0.2	0.362724537	1	2.047309451	0.5	0.538584156	0.5	0.257167213	0.5	0.361350303	0.1	0.142205265			0.15	0.907436306	1	0.933901492			0.2	0.171591396	0.89	0.909757766			0.5	0.498667	0.15	0.114667	1	0.922667	1	1	1	1	0.2	0.151898734
1	0.85297216	0.2	0.217511447	1	0.552343847	1	0.944495458	0.5	0.580195526	0.88	0.66599665	1	0.798462924	1	1.071512852	1	1.205459875	0.2	0.204903803	0.5	0.552877224			0.1	0.909075149	0.5	0.392935644			0.5	0.605710661	0.1	0.1492747			0.2	0.45	0.15	0.0906667	0.5	0.280426	1	0.857142857	0.2	0.15	1	0.852791878
1	1.086310824	0.2	0.181405166	0.5	0.7050115	1	1.004015048	0.5	0.558791422	1	1.001003009	1	1.357532231	0.99	1.055192668	0.05	0.070639311	0.5	0.798641557	0.5	0.658032027			0.15	0.909764751	0.5	0.870301881			0.1	0.132464639	0.15	0.159213753			0.1	0.381333	0.15	0.088	0.5	0.616	0.1	0.197183099	0.15	0.049136786	1	0.912280702
0.5	0.667726197	1	1.308272553	0.5	0.31838807	0.1	0.165162153	0.5	0.649855071	0.1	0.365810179	0.5	0.754320173	1	1.255549974	1	1.507327957	0.1	0.181250145	1	0.998738986			0.15	0.910240135	0.5	0.567608524			1	0.948990923	0.5	0.558911004			0.5	0.701333	0.2	0.138667	1	1.08	0.1	0.046189376	1	1	1	1
1	0.358461093	0.2	0.199871087	0.5	0.57027238	0.1	0.068292487	1	0.934345409	1	1.0243288	0.5	0.774653249	0.9	0.899023631	1	0.694606197	1	0.975236849	0.5	0.549517419			0.1	0.903520595	1	0.919263159			0.15	0.136957449	1	0.963061448			0.5	0.413333	1	0.656	1	1.05067	1	0.961038961	1	0.40625	0.5	0.100840336
0.1	0.167187106	0.49	0.263346816	0.15	0.125052199	0.05	0.08249833	1	0.495306328	0.5	0.265463056	0.5	0.81759145	0.5	0.657128986	1	0.752657752	0.15	0.152514232	0.1	0.141772508			0.2	0.912778778	1	0.768172469			1	0.961108814	0.5	0.473705449			0.5	0.698667	1	0.896983	1	0.858667	1	1	0.5	0.263565891	0.5	0.372881356
0.2	0.118302543	0.2	0.269460713	1	0.855648497	0.2	0.115995044	0.99	0.966849895	0.5	0.489340383	0.2	2.198837933	0.15	0.091930251	1	1.063993376	1	0.965646783	0.2	0.144504689			1	0.916380768	0.95	0.919659759			0.1	0.113728616	0.2	0.174211346			1	0.586667	0.5	0.271236	1	1.33333	0.5	0.612903226	0.1	0.060240964	0.1	0.08040201
0.15	0.197801356	1	1.102070132	1	0.746201474	0.1	0.097150768	1	0.885054965	0.2	0.202354874	0.1	1.225762848	1	1.012701174	0.5	0.321417634	1	0.968479896	0.2	0.162784			0.1	0.906058976	1	0.869962223			1	0.966284164	1	0.917143878			0.2	0.394667	0.1	0.056	1	1.29333	1	0.404040404	0.1	0.144444444	0.2	0.12987013
0.1	0.116179394	1	1.338553239	0.5	0.533848977	0.2	0.079045216	1	0.833947363	0.1	0.174995575	0.5	1.228854755	0.2	0.1089945	1	0.974177862	0.15	0.178873142	0.2	0.14530132			0.2	0.90844643	1	0.847503669			0.15	0.118921089	0.15	0.162560573			0.5	0.592	1	0.930667	1	1.02667	0.1	0.207792208	0.5	0.225352113	1	1
1	1.079871061	1	1.063534636	0.15	0.194751821	0.1	0.106581854	0.5	0.458287878	1	0.844126506	0.5	1.435589872	1	0.947459775	1	0.87158212	1	0.908283285	1	0.998798231			0.05	0.893173667	0.15	0.523542683			1	0.645138053	1	0.958561271			0.5	0.405333	1	0.533333	1	1.00178	0.2	0.161764706	1	0.833333333	1	1
0.9	0.648028097	0.1	0.135798204	1	0.911040163	1	0.957900414	1	0.876766399	0.5	0.610943943	0.5	1.363227914	1	0.929648234	1	0.486447226	0.1	0.134686686	0.2	0.144282235			1	0.926710101	1	0.720659487			0.1	0.107733237	0.2	0.193680573			0.2	0.424	0.2	0.0933333	0.5	0.506667	0.15	0.163701068	1	0.572769953	0.5	0.186440678
0.2	0.303739565	0.19	0.225952127	0.5	0.535365953	0.1	0.082712693	0.1	0.324882785	0.99	0.51797676	1	1.070676561	0.2	0.223587448	0.5	0.134367882	0.1	0.131848976	0.49	0.311876327			0.5	0.917027209	1	0.751549519			0.1	0.110750183	1	0.790962362			0.5	0.245333	1	1.056	1	1.008	0.1	0.11627907	0.1	0.06581741	1	1
0.2	0.428518625	1	0.53126489	1	0.669872537	0.5	0.461478298	1	0.668120531	0.9	0.923848468	0.2	1.290796955	0.99	1.023561965	0.5	0.249544281	1	0.975216347	0.2	0.179022503			1	0.923411191	0.8	0.598225446			0.1	0.104039235	0.49	0.407502888			0.1	0.189333	0.5	0.218667	1	1.08636	1	1	0.15	0.083175803	1	0.939226519
1	0.992846554	0.1	0.100370933	0.15	0.25867601	0.1	0.115995044	0.1	0.176664264	1	1.16817118	0.5	1.003323265	1	0.968816516	1	1.14300441	0.2	0.169421428	1	0.998277822			1	0.926644449	1	0.934581978			1	0.976575511	1	0.966703082			1	1.256	0.5	0.445333	0.5	0.208	0.9	0.838709677	0.2	0.12345679	0.2	0.1
0.2	0.177107951	0.5	0.579141996	0.2	0.187286243	1	0.890511106	1	0.808204274	0.2	0.374122367	0.5	1.410086035	1	1.096339261	1	1.184819322	0.5	0.469254551	1	0.998437849			0.2	0.911864769	1	0.937007002			0.2	0.208264157	0.15	0.162836657			0.5	0.362865	0.15	0.0693333	1	1	0.5	0.193548387	1	0.750929368	1	0.857142857
0.05	0.053809069	0.1	0.144570149	0.5	0.749537376	0.15	0.143166341	0.2	0.226273895	0.7	0.580718222	0.2	1.225762848	0.1	0.117843034	0.2	0.082337282	1	0.504598547	1	0.994106869			0.1	0.907082841	1	0.937245159			0.5	0.520452959	0.8	0.954586421			1	1.05157	1	1.13867	1	1.30933	0.2	0.252873563	1	1	0.15	0.106060606
0.5	0.460475499	1	1.066047518	0.2	0.242138042	0.15	0.110306035	1	0.698684882	1	1.062130937	0.5	0.944546399	1	0.680704643	0.35	0.400478322	0.2	0.17506412	0.1	0.142567409			1	0.925617339	1	0.937951991			1	0.508208643	0.02	0.135806111			0.5	0.418919	1	1.06667	1	1.41067	0.2	0.352941176	0.5	0.254901961	1	1
0.1	0.122724264	0.1	0.091147183	0.5	0.600908673	0.1	0.101753536	1	0.833947363	0.5	0.399197593	0.1	0.660296799	1	1.056361863	1	0.90054262	0.1	0.130974989	0.19	0.170202224			1	0.927231362	0.8	0.679433998			0.2	0.167028344	0.99	0.969026615			0.15	0.17027	1	0.909333	1	0.845333	0.1	0.078740157	1	0.243243243	0.2	0.210526316
0.5	0.436711003	0.2	0.152860784	0.5	0.582373283	0.1	0.080207837	0.2	0.243636652	0.1	0.28456799	1	2.188469133	0.2	0.242922747	1	1.374929676	1	0.977604503	1	0.567485411			1	0.926136885	1	0.940568713			0.1	0.093553776	1	0.591016033			0.1	0.348649	0.2	0.136	1	0.916666	0.5	0.207792208	1	0.910179641	0.5	0.252427184
0.5	0.541331033	0.1	0.219010208	0.15	0.275658586	0.2	0.430664543	0.15	0.287855558	1	1.201604814	1	3.264225222	0.1	0.179792957	0.5	0.221593533	0.1	0.233558369	0.1	0.142090651			0.1	0.912761899	0.2	0.547731561			1	0.979696759	0.2	0.265329513			1	0.821622	0.15	0.149333	0.15	0.330667	1	0.80952381	1	0.834482759	1	1
0.1	0.112836146	0.5	0.609646075	0.5	0.550942343	0.5	0.346866687	0.2	0.20393246	0.5	0.346866687	0.2	1.09025112	0.15	0.103654438	1	0.802969099	1	0.972241968	0.5	0.55744214			0.1	0.908349823	0.95	0.93426822			1	0.952250959	0.2	0.168285684			1	0.833108	0.5	0.352	0.5	0.562667	0.5	0.428571429	0.5	0.219562955	0.1	0.075
1	0.99780132	1	1.178940276	0.5	0.451653293	0.15	0.135769947	1	0.708619167	0.98	0.574404095	1	1.976171561	0.5	0.386588956	1	0.722470944	1	0.933829749	0.1	0.144099311			1	0.926737812	1	0.811790217			1	0.945605078	0.1	0.243762384			0.2	0.181081	0.1	0.0586667	1	1.22933	0.15	0.109289617	0.1	0.056768559	1	0.75
1	0.97723397	0.8	0.909912014	1	0.938654777	0.05	0.040510742	1	0.975534351	1	1.264952753	0.1	0.588828057	1	0.712473046	1	0.744747163	1	0.876818168	1	0.9971735			1	0.927509132	0.5	0.89788814			0.5	0.207943333	1	0.916701409			0.15	0.408108	1	0.528	1	0.872	0.15	0.129032258	1	0.601941748	0.5	0.1875
1	1.047857171	0.49	0.858980012	1	1.184778049	1	0.903937619	1	0.835786155	0.5	0.450965801	1	3.627522409	1	1.157048799	1	0.429227664	1	0.873446394	0.1	0.142068338			0.5	0.92427449	0.15	0.331367329			0.05	0.06930757	1	0.666540304			1	0.9	1	0.976	1	0.826667	1	0.763636364	0.15	0.092879257	1	1
1	0.950209495	1	0.245701997	1	1.036055507	1	0.870175745	1	0.696775781	0.2	0.225173421	1	2.644550135	0.2	0.271484538	1	0.618368066	1	0.875063281	0.2	0.143595636			1	0.917054591	0.5	0.466925929			0.2	0.114071001	0.15	0.183879911			0.1	0.202703	0.15	0.147693	1	0.856	1	0.538071066	0.5	0.295081967	1	1
1	1.010089169	0.15	0.141665364	1	1.158256929	0.5	0.440701415	0.2	0.169950839	1	0.872412108	0.1	1.288528674	1	0.997766208	1	0.816612854	1	0.849201879	0.1	0.149882851			0.1	0.912861768	1	0.910177644			1	0.568953813	0.83	0.932470105			0.5	0.505405	0.2	0.355667	1	1.06667	0.2	0.181818182	0.2	0.056818182	0.2	0.133779264
0.1	0.166161356	0.2	0.273086182	0.1	0.102819359	1	1.040285347	1	0.832993478	1	0.762191336	1	2.879557613	0.1	0.103851904	0.15	0.186655098	0.5	0.788602586	0.5	0.592328816			0.2	0.910309441	1	0.921485108			0.5	0.318720391	0.8	0.961211354			0.1	0.178378	0.5	0.24	1	0.848	0.15	0.333333333	1	1	1	0.292682927
0.1	0.068705645	0.9	1.122931351	0.1	0.47681687	1	1.119468642	0.5	0.498482162	0.2	0.195013612	1	2.130148869	0.2	0.193840834	1	1.037026235	0.5	0.814368932	1	0.86951334			0.15	0.91063493	0.99	0.922941195			0.15	0.089369189	0.5	0.293035948			0.5	0.456757	1	0.432	0.15	0.8	1	1	1	0.538461538	0.2	0.128571429
0.05	0.084499535	0.2	0.172805925	0.85	0.982637326	0.1	0.075148522	0.15	0.213564759	1	1.201604814	0.5	1.023469148	0.5	0.463516026	1	0.724707003	1	0.877303252	0.8	0.995139763			0.1	0.906834379	0.15	0.071403778			0.15	0.116154399	0.15	0.155405233			0.2	0.191892	1	0.893333	0.2	0.224	0.1	0.23255814	0.2	0.111111111	0.5	0.216216216
0.2	0.116696794	0.2	0.183015938	0.1	0.132321895	0.1	0.13794873	1	1.302205272	0.2	0.346866687	0.5	0.875270995	1	0.611734381	1	0.604480497	1	0.874918864	0.49	0.873962712			1	0.926701884	0.2	0.103147799			1	0.6370191	0.1	0.147649249			0.5	0.751351	0.1	0.0586667	1	1.33333	0.15	0.193548387	0.5	0.12972973	1	0.969325153
0.1	0.097738514	0.1	0.051368235	0.5	0.586270343	0.2	0.139833642	1	1.010931098	0.7	0.428428285	0.1	0.851087534	0.1	0.183469707	1	0.830727083	1	0.857987284	1	0.408613852			0.9	0.925877505	1	0.103280755			0.1	0.06176769	0.8	0.952962511			0.2	0.359459	1	0.562667	1	0.638323	0.5	0.507246377	0.1	0.046195652	1	1
0.2	0.099926964	0.1	0.103976646	1	1.109959797	0.1	0.088974889	1	0.930483946	0.5	0.499498495	1	2.64757605	0.5	0.531166356	1	1.027983627	0.9	0.879313886	0.15	0.143528145			0.5	0.91239383	1	0.95356574			1	0.619666102	0.9	0.884644655			0.2	0.289189	0.1	0.154667	0.5	0.250667	0.1	0.140350877	0.2	0.10041841	1	0.564705882
0.1	0.099111325	0.1	0.068232464	0.5	0.98271478	1	0.957969618	0.5	0.730213528	0.15	0.276607601	0.2	0.962943076	0.2	0.211739826	1	1.527452496	1	0.872694497	0.2	0.184677358			0.2	0.914940852	1	0.98071261			0.2	0.088684177	1	0.972225358			1	0.791892	0.1	0.227334	1	1.20533	0.5	0.393939394	0.2	0.106666667	1	1
1	0.963695549	1	1.019970826	0.5	0.831141881	0.2	0.16462807	1	0.600279326	1	1.368772986	0.2	1.280145164	1	0.946360531	0.5	0.571932078	0.5	0.800492695	0.9	0.997903397			0.2	0.919524203	0.1	0.072014453			0.2	0.123432546	0.5	0.476238031			1	1.18378	0.5	0.266667	1	0.888	0.2	0.189473684	0.5	0.243716679	0.2	0.101313321
0.1	0.083213091	0.2	0.152533603	1	1.135014083	1	1.171886028	1	0.898305085	1	0.69253904	1	2.943668881	0.5	0.457006367	1	0.845336549	0.5	0.83807846	0.2	0.145954257			0.1	0.903092175	0.2	0.142411421			0.1	0.08937633	0.98	0.940648277			1	0.943243	1	0.805333	0.5	0.333333	0.2	0.5	1	0.672727273	0.5	0.380952381
0.5	0.464270163	0.99	1.024894364	0.5	0.621956716	1	0.871201841	0.5	0.284774964	0.2	0.436810431	1	2.607890444	0.1	0.127034897	1	0.534641915	1	0.848073958	0.2	0.144838586			0.5	0.949420261	0.1	0.072552265			1	0.601755882	1	0.919814755			0.1	0.118919	1	0.426667	1	1.03733	0.2	0.280373832	0.15	0.091503268	1	0.810551559
0.1	0.116696794	0.1	0.143413159	1	1.003306779	1	0.769884598	1	0.814247867	0.5	0.942002478	0.9	1.174154289	1	1.007767787	0.5	0.29771472	0.2	0.824381096	0.1	0.141758747			1	0.956597887	0.5	0.241470396			0.15	0.113244371	1	0.954468045			1	0.854054	0.1	0.0373333	1	1.15467	1	0.965517241	0.5	0.313479624	0.15	0.06372549
1	0.895898547	1	1.14969261	1	0.56827925	0.15	0.094304258	1	0.919886117	0.48	0.760280843	1	2.737815013	0.2	0.225842572	1	0.94831299	1	0.867361415	0.1	0.142160939			0.5	0.955872605	1	0.631250698			1	0.502342473	0.98	0.558580513			1	0.902703	0.5	0.308	0.5	0.202667	1	1	1	0.872340426	0.5	0.151943463
0.15	0.144032473	0.1	0.082025603	0.9	1.039448117	0.2	0.213329253	0.1	0.156627553	0.5	0.583291562	0.5	0.829868891	0.5	0.675965864	1	1.072738902	1	0.882169569	0.1	0.141890402			0.15	0.943410581	1	0.937703138			0.1	0.10223122	0.5	0.876300707			0.1	0.162162	1	1.09589	1	1.12267	1	0.977272727	1	1	0.5	0.3125
0.15	0.110973368	0.05	0.106514724	0.2	0.235581771	0.1	0.105459235	1	1.093667305	0.5	0.243373823	0.5	1.206252382	0.1	0.157217022	1	1.147961193	1	0.86657303	1	0.994869113			0.15	0.945491065	1	0.482686196			0.1	0.108597316	1	0.910664225			0.5	0.540541	1	0.976	1	1.032	0.1	0.101265823	0.5	0.246376812	1	1
0.1	0.102369128	1	0.300602381	0.5	0.501838106	0.15	0.170386158	0.2	0.273805512	0.5	0.499498495	0.1	1.109212365	1	1.060737084	1	1.025623571	0.1	0.831419812	0.2	0.143733263			1	0.958079601	0.1	0.072117542			0.2	0.10317748	0.15	0.161303457			1	1.08108	0.15	0.0613333	1	1.06667	1	0.833333333	0.15	0.045977011	0.5	0.100580271
0.1	0.08069308	0.5	0.407942372	0.5	0.722460367	0.1	0.102542154	0.5	0.642760958	1	0.522214451	0.4	2.415505245	1	0.698923082	1	0.916716492	1	0.873418018	0.99	0.995156279			1	0.953655434	0.5	0.249173888			0.5	0.508568289	1	0.969921174			1	0.821622	1	0.970667	1	0.917333	1	0.981132075	0.1	0.047493404	1	1
0.2	0.326949509	1	1.221287217	1	1.109959797	0.5	0.374122367	1	0.69793362	1	1.048765344	0.1	0.734158365	1	0.48338659	0.15	0.103906171	1	0.850975261	0.1	0.142652733			0.2	0.94727037	1	0.485989923			0.1	0.095221787	1	0.963560574			0.2	0.156757	0.1	0.048	0.15	0.258667	0.1	0.159090909	1	0.857142857	1	0.854700855
0.5	0.348965172	0.15	0.107379732	0.1	0.144247765	0.15	0.118699939	1	0.989917305	1	1.115873016	0.5	1.06307168	0.5	0.657670894	1	0.892411494	0.5	0.835168467	1	0.998595561			0.15	0.954174174	0.2	0.077932312			0.5	0.330493241	0.1	0.164800929			1	1.03784	1	1.10179	1	1.155	0.5	0.444444444	0.15	0.167487685	1	0.814814815
0.15	0.136591332	0.5	0.62953895	1	1.135014083	0.1	0.358048504	1	1.13927237	1	0.475617328	1	1.356914992	0.2	0.330249963	1	0.891058446	0.2	0.830075923	0.1	0.141916059			1	0.959424052	1	0.922296038			0.2	0.109446755	1	0.953750027			0.15	0.2	1	0.328	1	0.456	1	1	1	0.46875	0.05	0.070588235
0.05	0.040755825	0.2	0.252069457	0.85	1.109959797	0.1	0.090730757	1	0.88543354	0.1	0.220884877	1	2.559001272	0.2	0.115071801	1	0.926812415	0.1	0.832193627	0.05	0.143308419			0.1	0.949982115	0.1	0.072574314			0.1	0.060464008	0.2	0.165570778			0.15	0.183784	1	1.128	1	0.965333	1	0.85106383	1	0.84047619	0.5	0.444444444
1	0.909406289	0.19	0.19985583	0.15	0.226545733	1	1.001003009	0.15	0.153126941	0.5	0.750250752	0.1	0.342617614	1	0.988547109	1	0.932341134	0.5	0.784977399	1	0.198068944			0.15	0.948567337	1	0.462815396			0.5	0.476983043	0.5	0.863850012			0.1	0.102703	0.5	0.248	1	0.658402	0.2	0.154471545	0.2	0.053691275	0.5	0.288372093
1	0.87544016	0.1	0.087288503	1	1.060700597	0.1	0.086952654	1	1.062124741	0.98	0.913784833	0.2	1.080617633	0.5	0.390404783	0.1	0.09861024	0.5	0.855373207	0.5	0.322646456			0.5	0.957031314	1	0.546183426			0.2	0.179298851	0.5	0.467580177			0.2	0.251351	1	0.454667	1	0.664	1	0.846153846	0.2	0.13897281	0.1	0.065359477
0.5	0.48342922	0.15	0.19529552	0.1	0.162281704	0.2	0.240230124	1	1.400790376	0.5	0.599799398	0.2	1.444461954	0.1	0.101562952	0.5	0.325596318	1	0.854798958	1	0.998713404			0.1	0.94588719	1	0.495823414			0.2	0.119223598	1	0.965359592			1	0.955297	1	0.477333	1	1.072	0.1	0.13836478	0.5	0.217054264	1	1
1	1.046578897	0.5	0.66090092	0.2	0.334882907	0.1	0.115419429	1	0.992435864	0.5	0.51567606	0.1	0.881671579	1	1.047143698	1	0.611956527	0.5	0.836799666	0.15	0.143432379			0.5	0.955854314	0.2	0.079306807			1	0.648819843	0.2	0.20838894			0.1	0.105405	1	1.09602	1	1.20267	0.15	0.16744186	0.05	0.02027027	1	0.85106383
1	1.126241238	0.5	0.328397459	0.15	0.22110219	1	1.045160639	1	1.103079655	0.2	0.161750558	1	3.158751846	0.1	0.088689828	0.5	0.20617243	0.05	0.650970296	0.5	0.613977497			0.2	0.948165193	0.1	0.072566402			1	0.729138483	1	0.93037594			0.2	0.151811	1	0.970667	1	0.865334	0.15	0.154506438	1	0.789915966	1	1
0.1	0.075603158	0.49	0.205870366	0.15	0.151585472	0.5	0.59749363	0.5	0.668328742	1	0.848001632	0.05	0.446613457	1	0.947993694	1	1.047963484	0.5	0.798099671	0.2	0.163646332			0.2	0.956377016	1	0.346745812			1	0.694161891	0.15	0.14787015			1	0.927027	0.5	0.349333	1	1.104	0.1	0.118811881	0.5	0.24	1	0.690909091
0.1	0.138783296	1	1.215520923	0.1	0.0958527	0.2	0.241969151	1	0.748781298	0.2	0.230835363	1	2.697127175	0.1	0.377327648	1	0.860467781	0.1	0.794474484	0.19	0.148515166			0.2	0.951143614	0.5	0.247819819			0.1	0.069251427	1	0.962904697			0.5	0.529486	0.2	0.147712	0.5	0.303333	0.2	0.242424242	0.2	0.16	0.5	0.307017544
0.2	0.140679612	0.2	0.216094296	1	0.413728945	1	0.777534677	1	0.70733507	0.1	0.143357609	1	2.952827634	0.2	0.115918268	1	1.007424953	0.1	0.785177918	0.1	0.142035209			1	0.958750327	0.5	0.197323926			1	0.431722498	1	0.823631671			1	0.737838	1	0.490667	1	1.6	1	0.476190476	0.1	0.044444444	0.2	0.090909091
0.1	0.089513172	0.1	0.107548277	1	0.986488905	0.1	0.116297611	1	1.036145878	0.5	0.295888072	0.1	0.768751073	1	1.218314213	0.5	0.221593533	1	0.878428554	0.15	0.145069288			1	0.958957721	1	0.327610248			1	0.696036674	1	0.967333975			1	1.04595	1	0.989333	0.99	1.144	0.1	0.096	0.2	0.034722222	1	0.781609195
1	0.963765172	0.1	0.120297288	0.15	0.17554241	0.5	0.220884877	1	0.847686652	0.1	0.256835021	1	3.015752535	0.2	0.192119263	1	0.79839534	1	0.96491779	0.5	0.678914726			1	0.95899881	0.15	0.074828494			0.1	0.101432777	0.1	0.156929194			0.2	0.321622	0.2	0.154667	1	0.888	0.2	0.108333333	0.1	0.083682008	1	1
0.2	0.165624041	1	1.235828887	1	1.109959797	0.1	0.098294885	0.5	0.959239196	0.2	0.314733675	1	1.252117727	1	1.051517088	0.5	0.223521171	0.2	0.151796584	0.5	0.401868385			0.1	0.942565994	0.2	0.075758993			0.5	0.160092524	0.1	0.148974504			0.1	0.140703	1	1.33333	1	0.525333	1	1	0.5	0.181818182	0.5	0.247191011
1	1.17897574	0.05	0.055500499	1	1.1195659	1	0.940302175	0.2	0.231660522	0.2	0.448795181	1	1.915833741	0.5	0.451045773	1	0.922628519	0.05	0.092859319	0.49	0.294787311			1	0.957551346	1	0.963367469			0.5	0.357668783	1	0.960930876			1	0.832432	1	0.447928	1	1.03167	0.5	0.241758242	0.5	0.229195089	1	0.352941176
1	0.876472464	0.8	1.075407278	0.5	0.492456922	0.5	0.277903478	1	0.96038965	0.8	2.004012036	0.5	1.41140957	0.15	0.223587448	1	0.984863969	0.5	0.393896955	1	0.998426711			1	0.958950683	1	0.576867972			0.1	0.103774878	0.8	0.372986994			1	1.09459	0.1	0.122667	1	1.264	1	0.5	0.98	0.417218543	0.93	0.174603175
1	0.774542269	0.1	0.183015938	1	1.000552762	0.2	0.186537755	1	0.566354729	1	1.001002004	0.5	0.760880545	1	1.041836818	0.5	0.215550128	0.1	0.115081674	0.2	0.155286702			0.1	0.946540699	0.1	0.073279829			1	0.75687765	0.15	0.149237072			1	0.708108	1	0.535334	1	0.794667	1	1	0.5	0.1875	1	0.444444444
0.15	0.094686479	1	0.9727886	0.2	0.242983098	0.5	0.68152606	0.2	0.33550781	1	1.201604814	0.5	1.154009649	0.1	0.110076864	1	1.068441738	0.5	0.414208421	0.1	0.143094305			0.5	0.956000969	0.15	0.072171726			1	0.614641956	1	0.962221604			0.1	0.305405	0.1	0.116461	1	1.09867	1	0.588235294	1	1	0.5	0.556962025
0.2	0.214619859	0.2	0.175606386	0.89	1.086083842	0.1	0.157893972	1	1.625624884	0.2	0.59939759	0.2	3.128562508	0.5	0.218707827	1	0.284097223	0.5	0.56894684	0.1	0.142810743			1	0.959567802	0.5	0.250433679			0.2	0.104739865	0.1	0.193961584			0.1	0.199595	1	0.933333	0.5	0.317333	1	1	1	0.53667263	0.2	0.144262295
0.1	0.106097245	0.99	0.929885155	1	1.039448117	1	0.889557562	1	1.041552679	0.2	0.420313572	0.5	0.855180467	1	1.050769793	1	0.333396526	0.1	0.115161414	1	0.998153636			1	0.958580953	0.1	0.072087936			1	0.697027785	1	0.594608238			1	0.935135	1	1.23733	1	1.06667	1	0.657894737	1	0.644067797	1	1
0.15	0.171416966	0.5	0.494592728	0.1	0.091295628	0.15	0.143067607	0.1	0.262747198	1	1.101303912	0.1	0.748198961	1	0.968816516	1	1.004214487	1	0.955444607	0.05	0.141773989			0.2	0.945980302	1	0.510964249			0.15	0.111202901	0.5	0.215239009			1	1.04865	1	0.973333	1	1.008	0.1	0.23255814	0.5	0.349056604	1	0.809917355
0.1	0.103162517	1	1.183305479	0.1	0.064309363	1	0.919276348	1	0.971758599	1	0.800401204	0.5	1.407372935	1	1.024295496	0.15	0.061316514	1	0.896304866	0.8	0.989786577			1	0.958297687	0.5	0.230785492			0.1	0.101749048	0.1	0.161423332			0.5	0.716216	1	0.949333	1	1.36533	0.1	0.071146245	1	0.43902439	1	1
0.5	0.472956036	0.1	0.125795575	0.5	0.541963813	0.1	0.118441508	1	0.954618092	1	0.857716005	0.5	1.167528006	1	0.415407935	1	0.605916323	1	0.966466857	0.1	0.148318048			0.1	0.945768765	0.5	0.153002412			0.15	0.116088315	0.2	0.740352189			1	0.740541	0.5	0.170667	1	0.848	1	0.85106383	1	0.580645161	0.1	0.06557377
0.15	0.119418054	0.15	0.122084268	1	1.001879073	1	1.02189903	1	1.407570538	0.5	0.246358122	0.5	1.760578533	0.05	0.068652607	1	0.938590991	1	0.956326872	1	0.994897245			0.15	0.946783581	0.1	0.07230679			0.15	0.110990095	1	0.957403405			0.1	0.194595	0.5	0.288	1	0.832	1	1	0.2	0.087431694	1	1
0.1	0.360214637	0.2	0.129394179	0.15	0.143116995	0.15	0.106218463	1	0.98494048	0.2	0.295181842	1	1.707237279	0.2	0.202470621	0.5	0.337296631	1	0.968723938	0.2	0.147316323			0.15	0.946372332	0.5	0.13934758			0.1	0.06667051	0.8	0.955951082			0.2	0.132432	0.1	0.101333	1	1.696	0.5	0.666666667	1	1	1	0.976190476
0.1	0.09428085	0.2	0.265797289	0.2	0.225751883	1	0.915030807	1	1.324236191	1	1.602808425	0.2	1.175533543	1	0.870915353	0.15	0.079463412	0.1	0.130281834	0.99	0.923475317			0.1	0.944127319	0.2	0.079902518			0.2	0.159053625	0.01	0.146642627			0.15	0.186486	0.5	0.221272	1	0.815784	1	0.47761194	1	0.424870466	1	1
1	1.007058907	0.15	0.145968177	0.2	0.610582337	0.1	0.07434761	0.5	0.211259688	0.2	0.312663481	0.5	1.282059803	0.5	0.557699254	1	1.140191101	0.1	0.096569357	0.5	0.513247653			0.2	0.949225075	0.2	0.072091761			1	0.475743666	0.1	0.159030967			0.1	0.121622	1	0.867999	1	0.637333	0.1	0.168421053	0.1	0.033844527	1	0.981132075
0.1	0.087478703	0.1	0.14185176	0.1	0.130365989	0.1	0.095694783	0.5	0.692216088	0.1	0.332330324	0.05	0.412189631	0.2	0.210288962	0.15	0.082722446	0.05	0.109204125	1	0.998543458			1	0.953198203	0.2	0.101925864			0.1	0.095570019	0.1	0.150162294			1	0.821622	0.5	0.2	1	0.8	0.2	0.119760479	1	0.311111111	1	0.943589744
0.2	0.241683476	0.1	0.04708336	1	1.012050509	0.1	0.071684441	0.5	0.691612599	0.5	0.52589347	0.5	1.00484328	1	1.115183706	0.2	0.091590052	0.2	0.122451509	0.1	0.142628944			0.1	0.942307621	0.1	0.071506791			0.1	0.101379911	0.99	0.813151579			0.9	0.772973	0.5	0.232	1	0.458334	0.15	0.198895028	1	0.635135135	0.15	0.064
0.1	0.116117697	0.2	0.196247281	0.5	0.981585274	0.1	0.105941142	1	0.701796028	1	1.072610097	0.1	0.843327859	1	0.542392909	0.5	0.353126466	0.1	0.106329401	0.15	0.14244355			0.2	0.945718399	1	0.76909374			0.2	0.104860422	1	0.966202635			0.2	0.305405	1	0.736	1	0.666667	0.1	0.117647059	0.5	0.203883495	1	1
1	1.051483684	0.05	0.092076544	0.9	1.109959797	1	1.038079218	0.5	0.454509837	0.1	0.871453556	0.15	0.679928318	0.1	0.088624749	0.5	0.370664191	0.2	0.12508385	0.2	0.142793395			1	0.95914195	1	0.971114565			0.05	0.057564369	1	0.971043979			0.2	0.356757	0.5	0.221333	1	0.876334	1	1	1	0.681318681	1	0.819444444
0.5	0.601108365	0.15	0.153767706	0.15	0.139943917	0.2	0.171102139	0.5	0.577047072	0.98	1.092185648	0.2	0.820225967	0.1	0.110076864	1	0.819397294	0.1	0.111721771	0.2	0.169685672			0.5	0.951046197	1	0.221928621			1	0.680396702	0.1	0.151821865			0.1	0.132432	1	0.429333	0.5	0.36	0.9	0.647058824	1	0.438053097	0.5	0.087912088
0.2	0.305891282	0.05	0.082062235	0.15	0.127950448	0.5	0.448324566	1	0.611620686	1	1.30264156	0.5	0.756712472	0.15	0.126978706	0.5	0.202743028	1	0.956394507	0.15	0.143883799			1	0.956217839	1	0.493102043			0.5	0.301789328	0.1	0.156325162			0.5	0.381334	1	0.952	1	0.70454	0.2	0.304347826	0.2	0.072992701	1	0.74015748
1	0.782238629	0.95	0.954689146	1	0.982377916	1	0.666666667	0.15	0.196455697	0.5	0.6	0.1	0.726564345	0.19	0.138378629	0.5	0.326551445	0.1	0.106798439	0.1	0.142921937			1	0.959069269	1	0.593703173			1	0.583022304	0.2	0.318363379			1	1.08533	1	1.04533	1	1.06667	0.2	0.385964912	0.5	0.127659574	1	0.740740741
0.1	0.117001192	1	0.800478618	0.9	0.739139623	0.1	0.09184278	1	0.993819848	0.9	1.037256347	1	2.28905909	0.2	0.250409818	1	1.104837181	0.5	0.475615673	0.1	0.141669578			1	0.957171046	1	0.52772384			1	0.694658442	0.2	0.205931389			0.5	0.632	0.2	0.08	1	0.821333	0.5	0.272727273	1	1	0.5	0.193548387
0.5	0.222221193	0.15	0.132496264	1	0.957759397	0.2	0.173461282	1	0.943063587	0.48	0.576305493	0.5	1.100607701	0.5	0.69487454	0.5	0.197805662	0.1	0.119376634	0.2	0.150101158			1	0.959221474	1	0.857656718			0.2	0.10088173	0.1	0.138654395			0.15	0.197333	1	1.02133	1	1.392	0.02	0.018730489	0.1	0.041666667	1	0.421545667
0.1	0.098889552	0.1	0.045361414	0.5	0.420794259	0.1	0.103765843	1	1.071575875	1	1.446784799	0.05	0.375950135	0.1	0.100460519	1	1.004214487	1	0.894038423	0.05	0.142150554			1	0.957542606	1	0.492041112			0.1	0.079917155	0.2	0.167263901			1	0.802667	0.2	0.176	1	1.33333	0.2	0.208695652	0.2	0.054958184	0.5	0.24691358
1	0.945990843	1	1.093826804	1	1.089575286	1	1.136023455	1	1.064280263	0.05	0.152303063	1	0.964857054	1	1.05930018	1	0.849410342	0.15	0.127374421	0.15	0.143295037			0.1	0.949832897	0.5	0.239398391			0.1	0.094981974	0.2	0.240519944			1	0.847001	0.15	0.0839999	1	1.28059	1	0.718676123	0.5	0.171539961	1	0.561151079
0.5	0.279584747	1	1.441207565	1	1.468313897	0.05	0.075546226	0.2	0.21568166	1	0.89924847	0.5	1.189814771	0.1	0.099974045	0.1	0.213607605	0.15	0.113005987	0.05	0.141779955			0.1	0.945382274	0.5	0.236859351			1	0.695433599	0.02	0.137854699			0.2	0.192	1	1.00643	1	0.826667	0.5	0.40625	0.2	0.101910828	0.5	0.266666667
0.2	0.187666277	1	1.35619503	0.9	0.631892438	1	0.975190277	1	0.983060611	1	0.917418923	0.15	0.666194753	1	0.937651284	1	1.306082569	0.1	0.128333619	0.95	0.993691194			1	0.9583173	0.5	0.35119991			1	0.698247088	1	0.868660179			1	0.941333	1	0.392	1	0.88	0.15	0.123032904	0.2	0.049242424	0.15	0.134831461
0.5	0.517397159	1	1.311633413	0.85	1.109959797	1	0.88106648	1	0.932946328	0.85	0.842633163	0.1	1.184266607	1	1.05771963	1	1.013445927	0.2	0.253434446	1	0.89783568			1	0.95912555	0.1	0.071988883			0.2	0.126483131	1	0.956828799			0.15	0.32	0.5	0.256987	0.5	0.576	0.1	0.166666667	1	0.455555556	0.15	0.188679245
0.1	0.158849204	0.05	0.035569286	0.15	0.189462902	0.5	0.315393152	0.5	0.323593112	1	0.8	1	3.258797327	0.5	0.434601856	1	1.007424953	0.5	0.423479255	0.15	0.142681572			0.5	0.957575229	0.2	0.134506592			0.15	0.074868918	0.5	0.484842858			0.5	0.477333	0.1	0.0666667	1	0.634667	0.15	0.15625	1	0.8125	0.2	0.076923077
1	0.894939234	0.15	0.119912609	1	0.970857615	1	0.562777193	1	0.647710601	1	0.934135741	1	0.991216039	0.05	0.03195556	1	0.94831299	0.15	0.124401427	0.1	0.141701187			1	0.95297849	1	0.592334173			1	0.703170502	0.15	0.172386198			0.1	0.202667	0.5	0.242667	1	1.104	1	0.765151515	0.5	0.209059233	0.15	0.071428571
0.15	0.143933142	0.15	0.147393091	0.2	0.234292808	0.5	0.583915489	1	0.850100159	1	0.824001416	0.2	0.789947914	0.2	0.100347848	0.48	0.221593533	0.05	0.061262302	1	0.998239911			0.1	0.947005247	0.15	0.073485273			0.1	0.108421558	0.99	0.907922887			0.5	0.533333	1	0.994401	1	1.13481	0.1	0.070116861	1	0.47826087	0.1	0.142857143
1	0.924837814	0.9	0.825903552	1	1.000145054	0.15	0.148188928	1	0.72193754	0.1	0.310041235	1	2.517457673	0.2	0.142095562	1	1.034706212	1	0.944032623	1	0.998802956			0.2	0.944484623	1	0.347054106			0.1	0.096661715	1	0.952275306			0.2	0.234667	1	0.557333	1	0.545999	1	0.691428571	0.1	0.06795017	0.5	0.375
0.1	0.079359028	0.1	0.071980197	0.99	1.224392906	1	0.691965092	1	1.185786271	0.48	0.633233032	0.15	1.189814771	0.2	0.110265587	0.5	0.299855628	1	0.943468852	1	0.998386082			0.15	0.947957459	0.15	0.072226428			1	0.669937157	0.2	0.227489163			0.2	0.610667	0.1	0.048	1	1.064	0.2	0.093663912	1	1	1	1
1	0.935705614	0.1	0.104474685	0.2	0.080840712	1	0.834292055	0.5	0.516211945	1	1.144290013	1	3.951070923	1	0.604195022	0.1	0.062078434	0.5	0.370064178	1	0.998999071			0.1	0.943863424	0.5	0.253422448			1	0.707386076	0.5	0.92320589			0.2	0.354667	0.15	0.0826667	1	0.833333	0.2	0.193029491	0.2	0.077348066	0.2	0.093023256
0.15	0.106861066	0.1	0.091371477	0.05	0.14574717	0.2	0.190923648	1	0.869240307	0.48	0.5113774	0.1	0.956640641	1	0.885157495	1	0.945024667	1	0.962686434	0.05	0.141573315			1	0.95863371	0.1	0.075611523			0.5	0.408455971	0.15	0.158613894			1	0.824	1	0.8	1	0.485333	0.1	0.090592334	0.2	0.040226921	1	0.933333333
1	0.920566588	1	1.088219331	0.2	0.183078036	1	0.917552271	1	0.68980734	0.9	1.001003009	0.15	1.159504988	0.2	0.188806792	1	0.945024667	1	0.96523283	0.15	0.142402295			0.9	0.957202735	0.5	0.307447635			1	0.563635683	1	0.737923454			1	1.21333	1	0.929394	1	1.08533	0.1	0.047368421	0.5	0.338461538	1	0.893617021
0.1	0.074797401	1	1.098426004	0.2	0.414529409	0.15	0.217318623	0.5	0.497533795	0.5	0.857716005	0.5	2.041355132	1	1.040136275	1	1.02447409	0.1	0.106474207	0.15	0.142742383			0.2	0.953107859	1	0.967874873			0.1	0.119943824	0.2	0.349336691			1	0.888	0.5	0.274667	1	0.573231	1	0.647058824	0.2	0.076923077	1	0.949685535
0.1	0.09627372	0.19	0.207661444	0.3	0.526215251	0.5	0.437276743	0.1	0.092775317	1	1.101303912	0.1	0.769760884	0.2	0.131453053	0.2	0.355757125	0.1	0.120414495	0.9	0.924777955			0.2	0.955479663	0.1	0.070833282			0.2	0.108705493	1	0.964413595			1	1.06667	1	0.998408	1	1.25	0.15	0.173913043	1	1	1	0.944281525
0.1	0.07211812	0.2	0.25783384	1	1.109959797	0.1	0.16327177	1	0.788426047	1	0.957393921	0.5	2.051110677	0.2	0.259283384	0.15	0.09861024	0.1	0.105301543	0.1	0.141915981			1	0.927050953	0.05	0.071138227			0.15	0.124068953	0.1	0.163188678			1	0.866667	1	0.848	1	0.394667	1	1	0.2	0.116129032	0.2	0.073529412
0.1	0.106582068	0.2	0.372154506	1	0.850078812	0.5	0.459754215	0.5	0.670791022	1	1.40220662	0.2	0.855668769	0.5	0.454842719	0.5	0.333396526	1	0.929454748	0.1	0.142132314			0.5	0.571584758	0.2	0.080533154			0.05	0.066233745	1	0.805518436			0.1	0.218667	0.5	0.216	0.49	0.269333	0.15	0.051612903	0.1	0.031363088	0.1	0.049418605
1	1.044359421	0.49	0.584801513	1	0.99778687	0.2	0.192878831	1	0.863915462	1	0.897243455	0.1	0.472020255	0.1	0.114082726	1	0.846991527	0.2	0.149965059	0.1	0.142033448			0.5	0.553476113	0.15	0.070864369			0.15	0.331392341	0.5	0.469997711			0.5	0.506667	0.1	0.0826667	1	1.0395	0.1	0.101604278	0.2	0.121911038	0.2	0.113207547
0.2	0.172137278	0.2	0.145968177	0.5	0.440577692	0.2	0.618418724	0.2	0.178207325	1	1.328909806	0.5	2.391895815	0.1	0.107092168	0.5	0.18882369	1	0.955679854	1	0.99886339			1	0.929648369	1	0.98849657			0.5	0.297468634	1	0.802294536			1	0.938667	1	0.597333	1	0.808	0.1	0.11827957	0.5	0.166204986	0.5	0.375
0.5	0.451036853	0.1	0.173687365	0.8	1.006461024	0.2	0.333767039	0.5	0.397854429	0.5	0.953240674	0.2	1.537351736	0.2	0.230300416	0.1	0.307595836	1	0.913818246	1	0.897709468			1	0.865414368	0.5	0.257062185			0.1	0.105459276	1	0.933796235			1	0.784	0.15	0.0666667	1	1.01067	0.2	0.118811881	1	0.354545455	0.5	0.172413793
1	0.731302727	0.15	0.143938163	1	1.020511187	1	0.906039949	1	0.712803415	0.5	0.507458885	0.2	1.023915585	0.85	1.036611752	1	0.307595836	1	0.824017083	0.19	0.148814016			1	0.933328183	0.2	0.073438722			1	0.578326007	1	0.967945472			0.2	0.210667	0.5	0.667334	0.5	1.144	0.15	0.111111111	0.1	0.076923077	1	0.95154185
0.1	0.092398413	1	1.20585629	0.1	0.151390655	1	1.197132066	0.15	0.338514201	0.8	1.026721189	1	3.672221664	0.1	0.077406711	1	0.834625677	0.2	0.295518519	0.2	0.168863026			1	0.894973384	1	0.923611367			0.9	0.616438889	0.99	0.74433432			1	1.06667	1	0.997333	0.5	0.304	0.5	0.485370052	0.5	0.201834862	1	1
0.2	0.174510694	0.5	0.491747278	1	0.652593679	1	0.918115423	0.5	0.764116983	1	0.622006235	1	5.896044505	0.5	0.652252371	0.5	0.186655098	0.1	0.112593299	0.2	0.344833279			1	0.929753245	1	0.266830988			0.5	0.217515668	0.1	0.14155283			0.15	0.136	1	0.666667	0.5	1.144	0.1	0.094430993	0.1	0.069306931	0.2	0.061919505
0.1	0.097691282	1	1.313713597	1	1.409023697	1	0.657234862	1	0.694170435	0.5	0.682975757	1	4.033085411	0.1	0.073993219	1	1.007424953	0.15	0.123091335	0.49	0.566219962			1	0.884142211	0.15	0.075350638			0.2	0.112247986	1	0.968131385			0.2	0.232	0.2	0.122667	1	0.416	0.5	0.484955752	0.1	0.050847458	1	0.259927798
1	1.142896204	0.1	0.082562234	0.5	0.647013602	1	0.909186891	1	1.225944397	1	1.335339351	0.1	0.513695227	1	0.949380979	1	1.11601748	0.1	0.111722403	0.2	0.14269224			0.1	0.271407394	0.5	0.242035758			0.2	0.278510411	0.1	0.14948697			1	1.21733	0.5	0.146667	1	1.016	0.2	0.132596685	1	0.796992481	0.1	0.085365854
0.05	0.076003268	0.1	0.103989145	0.1	0.125864439	0.1	0.128028693	1	1.023111265	0.15	0.108416994	1	3.490453258	0.2	0.14847012	1	1.0571738	0.5	0.373913681	0.1	0.145641318			0.5	0.400972294	0.1	0.071002119			0.1	0.082156647	0.5	0.660534311			0.2	0.216334	0.1	0.0373333	0.5	0.570667	0.1	0.063973064	0.15	0.073619632	1	0.945652174
1	0.981090012	0.2	0.145159022	0.85	0.648873925	0.5	0.437276743	0.15	0.349262049	1	2.004012036	1	4.062029691	0.1	0.126272231	1	0.632545076	0.15	0.126538333	0.15	0.142738753			1	0.906523683	0.1	0.13564924			0.1	0.084422579	0.2	0.165020927			1	0.810667	0.2	0.112	0.5	0.463333	0.5	0.473684211	1	0.545961003	1	0.922413793
1	0.950853878	0.05	0.087088701	0.95	1.109959797	1	0.974952147	1	0.720062784	1	0.460921225	0.1	0.42973162	0.1	0.108326819	1	1.046140609	0.1	0.278140772	1	0.998151864			0.15	0.205698916	1	0.461894315			0.5	0.872200225	0.5	0.860032951			1	0.666667	0.5	0.234667	1	1.176	0.2	0.260162602	0.5	0.233766234	1	0.93
0.5	0.337533963	1	1.092110991	0.1	0.114689196	1	0.767213922	1	1.026188935	0.1	0.416499666	0.5	1.962555714	0.5	0.520324957	1	0.989907943	0.1	0.119195335	0.5	0.509752808			0.15	0.248735484	0.5	0.170292729			1	0.88658342	0.15	0.167614113			1	1.05333	1	0.656	0.5	0.242667	0.2	0.171428571	0.1	0.051660517	0.5	0.523809524
0.05	0.059920213	1	1.082221523	0.1	0.106598452	0.2	0.204141408	0.15	0.224317476	1	1.001003009	1	5.987196645	0.2	0.205659498	1	0.958476899	1	0.968715128	1	0.998738892			0.15	0.27593673	0.5	0.161980072			0.5	0.883933852	1	0.834559589			1	1.016	0.15	0.106667	0.5	0.469333	1	0.937198068	0.05	0.035714286	0.5	0.062880325
1	1.037936947	1	1.140005326	0.1	0.33940257	1	0.987172042	0.2	0.394489568	0.15	0.248746239	1	3.022666919	0.5	0.423282924	0.5	0.295394524	0.1	0.107399103	0.1	0.141929676			1	0.896285314	1	0.984906343			0.15	0.853671256	1	0.966801238			1	0.92	0.5	0.330667	1	0.634667	1	1	1	0.346938776	0.19	0.073684211
0.5	0.278212905	0.5	0.552039409	0.1	0.062011164	0.15	0.091628268	0.5	0.607818755	0.5	0.593186152	0.2	0.884845028	1	1.009099724	0.2	0.136558762	0.2	0.233081813	0.1	0.142226163			1	0.883706399	1	0.256618397			0.15	0.858750605	1	0.968203718			1	0.754667	1	0.909792	0.5	0.781333	1	1	1	1	0.15	0.099009901
0.15	0.106180388	0.5	0.518550849	1	1.069206151	0.2	0.232289594	1	1.213657923	0.2	0.29889669	1	4.603784744	0.2	0.157786428	0.1	0.149870858	0.1	0.113358302	0.2	0.142508085			1	0.926647983	0.99	0.285347098			1	0.893237138	1	0.962507917			1	1.008	1	1.33333	1	0.888	0.1	0.088321884	1	0.434615385	0.15	0.111111111
0.1	0.360977288	0.1	0.139160815	0.1	0.187286243	1	0.558284375	0.5	0.448904995	0.5	0.460921225	0.15	0.755700481	0.2	0.219206164	1	1.002113804	1	0.959999792	0.05	0.142085587			1	0.889785626	0.02	0.071565704			1	0.880032288	1	0.927639445			1	1.33333	0.5	0.258667	1	0.701333	1	0.679245283	0.2	0.248085758	1	0.857142857
1	0.762000519	0.15	0.142669808	0.99	0.512008539	0.2	0.204706042	0.98	0.597091805	0.2	0.325419671	0.1	0.865277781	1	1.102765144	1	0.740973756	0.5	0.697310921	1	0.998205566			0.1	0.222145487	1	0.927632191			0.2	0.865176022	0.1	0.150429919			0.5	0.848	0.1	0.0453333	0.5	0.497093	1	0.977375566	0.2	0.235294118	1	0.827586207
1	0.41596629	0.2	0.143131985	0.1	0.152217853	1	0.751502628	1	1.216706447	0.98	1.107706097	0.15	0.987998431	1	0.968816516	1	0.752657752	0.2	0.278127561	1	0.997991135			0.1	0.297545347	1	0.513264015			0.15	0.87876632	0.2	0.449273991			1	1.03033	1	0.644781	1	1.06667	0.1	0.108571429	0.1	0.13832853	0.1	0.075949367
0.2	0.191891905	0.1	0.099456234	0.5	0.435747548	1	0.553044174	1	0.705507974	0.1	0.407721796	0.15	0.964154135	1	1.08439694	1	1.032963828	1	0.773359794	1	0.998591665			0.1	0.218684305	0.5	0.247669106			1	0.897930018	1	0.970459079			0.1	0.234667	0.15	0.156555	1	1.14133	0.5	0.181818182	1	0.381443299	0.5	0.264150943
1	0.588653991	0.2	0.201297532	0.1	0.266699178	1	1.009167854	1	0.734485429	1	1.040769887	0.1	0.521950841	0.5	0.439379648	0.5	0.256962898	0.1	0.107249665	0.5	0.521452021			1	0.901577587	1	0.494922046			0.1	0.870592043	0.9	0.735140144			0.15	0.274667	1	0.466667	1	1.33333	0.5	0.43877551	0.2	0.058119658	0.2	0.137931034
0.15	0.278212905	0.1	0.128533937	0.5	0.535317722	1	0.877192982	0.5	0.491750057	1	0.702811136	0.2	0.910351717	0.5	0.490662817	1	0.926812415	0.5	0.363292006	0.5	0.496921905			1	0.901208922	0.1	0.084838279			0.15	0.868501466	0.5	0.299355525			0.1	0.12	1	0.989672	1	0.84	0.1	0.126923077	0.1	0.078651685	1	0.685714286
1	0.923873991	0.15	0.105163984	1	0.937337217	1	0.929660057	1	0.690333646	1	0.900702106	1	1.011001199	1	1.220537894	1	1.171918977	0.1	0.114245407	0.1	0.142676749			1	0.45936515	0.1	0.075985212			0.5	0.887618096	0.99	0.965724908			1	0.952	0.2	0.189333	1	0.981333	1	1	1	1	0.5	0.5
0.1	0.152472643	1	1.013523688	1	0.988715487	1	0.742630368	0.2	0.283057853	0.5	0.666331995	0.1	0.667612545	1	1.044676613	1	0.68516692	1	0.958525053	0.15	0.142549663			1	0.910638345	1	0.481793523			0.1	0.859162997	0.15	0.473392188			0.9	0.592	0.5	0.282667	0.5	0.794667	1	0.771929825	1	1	0.5	0.157303371
0.15	0.184805853	0.5	0.381029832	1	0.67892395	1	0.926072565	1	0.9640721	0.15	0.186058175	0.2	1.083689794	0.1	0.098242996	0.2	0.065069342	0.5	0.358050617	0.2	0.142583367			0.1	0.187581705	0.1	0.072177712			0.5	0.882107036	0.15	0.309739625			0.2	0.333333	1	1.08112	1	0.642667	0.2	0.128878282	1	1	1	0.962356792
0.5	0.477327527	0.1	0.168766799	0.2	0.09679648	1	1.349298216	1	0.595818848	1	1.190761474	0.05	0.26131574	0.1	0.041933961	1	1.007424953	0.2	0.17801499	0.1	0.142200978			0.5	0.551499075	1	0.833246137			0.2	0.866802654	1	0.957707216			0.2	0.602667	0.5	0.282667	1	1.232	1	0.928104575	1	1	0.95	0.8
0.1	0.122687111	0.1	0.127838422	0.99	1.023174192	0.5	0.730554236	1	0.910118029	1	0.666666667	1	4.381118447	1	1.010557305	0.2	0.175557006	0.5	0.589523957	0.2	0.145872485			1	0.821118039	0.1	0.07101812			0.2	0.886179926	0.02	0.131920269			1	0.862626	0.2	0.261333	1	0.8	0.15	0.167539267	1	0.432432432	1	0.881355932
0.5	0.479608654	0.1	0.129502506	0.5	0.588856614	1	1.009177059	1	0.775440343	0.2	0.269077503	0.5	0.979220233	0.15	0.219550407	0.15	0.101190309	0.1	0.121264233	0.1	0.14243524			0.2	0.292090668	0.05	0.07345338			0.2	0.873869373	1	0.964853087			0.2	0.254545	0.5	0.216	1	0.504	0.1	0.109540636	1	0.968627451	0.5	0.364312268
0.2	0.200079962	1	1.106016185	0.2	0.171505468	0.1	0.17530415	1	0.575220593	1	0.889631362	1	2.360668596	1	0.978193903	0.15	0.0900606	1	0.944656275	0.15	0.142186643			1	0.908193373	1	0.674903151			1	0.895725937	0.1	0.390328493			1	0.688889	0.5	0.229333	1	0.666667	0.15	0.155728587	1	0.308411215	0.15	0.090277778
0.1	0.075232196	0.15	0.240145663	0.2	0.313532447	0.15	0.264452505	1	0.779163517	0.15	0.241208076	1	4.285690034	0.1	0.167843109	0.15	0.44519952	0.15	0.136130427	1	0.996771365			1	0.669667994	1	0.505061725			1	0.896742509	0.99	0.961875639			0.1	0.123232	0.98	0.499204	0.15	0.296	0.15	0.154628688	0.05	0.031936128	0.5	0.254545455
0.5	0.581032543	0.1	0.051890899	0.2	0.104740648	0.1	0.09696418	0.5	0.422812996	0.48	0.434084863	0.2	0.826410058	0.1	0.1437156	1	0.414357315	1	0.956096782	0.5	0.398536049			1	0.867558973	0.2	0.073808844			1	0.895782947	1	0.925282326			1	1.0101	0.5	0.213333	1	1.33333	0.1	0.071794872	1	1	1	0.594594595
0.2	0.359477041	0.1	0.094784987	0.2	0.119677394	1	0.877192982	1	0.400851716	1	1.602808425	0.1	0.733713847	0.1	0.303477379	0.5	0.291941484	0.1	0.112879494	0.1	0.148877511			0.5	0.323267681	0.2	0.076808942			0.1	0.85164953	1	0.95125214			1	1	1	0.988967	0.5	0.333333	0.1	0.116618076	1	0.448979592	0.2	0.090592334
0.2	0.239420906	0.1	0.055067486	0.15	0.149241702	0.9	0.657234862	1	0.92937433	0.2	0.097301806	1	3.607646046	1	1.130746207	1	1.607950651	1	0.961538532	0.1	0.142386093			0.2	0.206348301	0.5	0.125003459			1	0.892074274	0.5	0.499316329			0.1	0.191919	1	0.861668	0.5	0.269333	0.2	0.20754717	0.2	0.098148148	1	0.597560976
1	0.858671016	0.1	0.126934466	0.5	0.515380035	0.2	0.261310247	0.5	0.260118138	0.15	0.385639332	1	4.307940182	0.05	0.071043244	1	0.898588454	0.15	0.118563062	0.1	0.14295228			0.5	0.411134313	0.15	0.075545587			1	0.896345807	0.5	0.452269211			1	1.09495	1	0.648	0.5	0.490667	1	0.441860465	0.5	0.113846154	1	1
1	1.378664741	0.2	0.18223783	1	1.218059417	0.2	0.583915489	1	0.923728814	1	1.164283548	1	3.672221664	1	1.037084188	1	0.588799695	1	0.63183603	1	0.998306738			1	0.931783346	0.15	0.072401405			0.1	0.862219372	1	0.964924771			1	0.987879	0.5	0.186667	1	0.739304	0.1	0.10625	0.5	0.256684492	1	1
1	0.943051337	0.1	0.097090448	0.15	0.475996823	1	1.201604814	0.1	0.144296818	1	0.51197506	0.1	0.838170602	1	0.95696613	0.5	0.235823005	0.1	0.106935354	0.15	0.158668156			1	0.930226637	0.15	0.072479374			0.5	0.884484806	1	0.955644482			0.5	0.466667	1	0.552	1	0.970667	0.1	0.136125654	1	1	0.5	0.416666667
0.1	0.081874494	0.5	0.564078621	0.2	0.182187839	0.2	0.442657733	1	1.042806385	0.2	0.700100301	0.1	0.317403867	0.2	0.167843109	1	0.355757125	0.1	0.109674641	0.1	0.141688144			1	0.879325702	0.2	0.199128015			1	0.898776318	1	0.845064635			0.5	0.432323	1	0.501333	0.5	0.337334	0.2	0.11227702	0.1	0.083969466	0.5	0.428571429
1	0.816168337	0.5	0.692422649	0.2	0.300162638	1	0.727455093	1	0.803167583	1	0.857716005	1	4.118380478	1	0.972687957	1	0.694606197	0.1	0.10294322	0.1	0.142024336			0.15	0.304925922	0.15	0.078820563			1	0.894053517	1	0.973320514			0.1	0.163636	0.2	0.0906667	1	1.06667	0.05	0.052941176	0.5	0.213836478	1	0.450184502
1	0.949819342	0.1	0.095271242	0.15	0.179771588	0.1	0.216864542	0.2	0.334556835	1	1.292199178	1	4.59990554	0.5	0.529810819	0.49	0.311035928	1	0.971287534	0.1	0.141852811			0.1	0.166709549	0.2	0.075809828			0.2	0.861038083	0.1	0.149737249			1	1.0101	1	0.968	1	1.28167	1	1	0.1	0.050458716	0.5	1
0.1	0.115962789	0.5	0.393931408	1	1.402772947	1	1.335339351	0.5	0.350959077	0.9	1.018599659	0.5	2.623388644	1	0.896163678	1	1.055627542	0.2	0.193246413	0.1	0.142414419			1	0.903365636	0.2	0.075210252			1	0.893755208	0.15	0.15080506			0.2	0.206061	1	0.718666	1	1.008	0.5	0.316831683	1	0.442307692	0.2	0.188679245
0.5	0.458901958	0.1	0.141922006	0.2	0.333894737	1	1.072646511	1	0.844295255	0.5	0.482205236	1	0.986337613	0.5	0.650910179	1	0.945024667	0.5	0.42821064	0.2	0.154115272			0.2	0.271968826	1	0.547752928			0.1	0.859786223	0.2	0.148148961			0.5	0.315152	0.1	0.0384003	0.05	0.445333	1	0.839506173	1	0.49070632	1	0.865979381
1	1.399978732	0.1	0.114770063	1	0.604093084	0.1	0.474563293	1	0.708619167	1	1.40220662	0.1	0.883729072	0.1	0.110819317	1	0.763595001	1	0.46883281	0.1	0.142040713			0.5	0.571856625	1	0.968767379			0.15	0.863026392	0.49	0.509516092			0.2	0.224242	1	0.456887	1	1.032	1	0.896142433	1	0.869565217	0.2	0.117647059
1	0.70678644	0.5	0.895472876	1	0.918326486	1	1.06000354	0.15	0.315321478	0.1	0.7054094	0.2	1.006528034	0.1	0.190368372	1	1.011723643	0.2	0.161799805	0.5	0.546282681			1	0.548029619	0.5	0.347378185			0.15	0.861322267	1	0.963770344			1	1.05051	1	0.584	0.5	0.264	0.15	0.112068966	1	1	1	1
0.2	0.141029613	0.1	0.088449679	0.1	0.117594201	1	0.784136192	1	0.995159756	1	1.001003009	0.15	1.018727238	0.1	0.058673434	1	1.12496172	0.1	0.09258633	0.5	0.794218014			0.2	0.281947945	0.15	0.075037164			0.1	0.856273442	1	0.90387085			0.1	0.131313	0.5	0.304249	1	0.450667	0.2	0.134831461	1	0.566666667	1	0.555555556
1	1.076497251	0.2	0.222561301	1	0.865859587	0.5	0.755019855	0.5	0.564784673	1	1.106582907	0.1	0.719965569	1	1.05424348	0.02	0.155827066	1	0.975241121	0.1	0.142054211			0.1	0.22809526	0.1	0.071952838			0.2	0.870866401	0.05	0.138435944			0.15	0.244444	1	0.68	1	1.33333	0.1	0.071047957	0.5	0.144578313	0.45	0.117263844
0.15	0.120446116	1	0.570796181	0.2	0.17312779	0.5	0.645693112	1	0.644612895	1	1.446784799	1	4.433768606	1	0.705488278	1	0.592187676	1	0.943573553	0.5	0.385590472			1	0.926314334	1	0.964825122			1	0.879503718	1	0.900107181			1	0.943434	1	0.519881	1	0.946667	0.1	0.134615385	1	0.979166667	0.15	0.114754098
0.1	0.137910919	0.7	1.133547903	1	0.460807489	0.1	0.345553856	1	1.115789801	0.5	0.654508981	0.9	3.458634945	0.15	0.106945492	1	0.909880711	1	0.93469257	0.1	0.142868864			1	0.91798602	1	0.447314581			0.1	0.849442892	1	0.452563479			0.9	0.996945	1	0.973333	1	1.448	1	0.975	0.1	0.040816327	0.2	0.039408867
0.15	0.157470554	0.5	0.394288304	0.9	0.861064324	1	0.974608035	1	1.018676484	1	0.535553169	0.5	0.941972979	0.1	0.116806983	1	1.073952988	1	0.903824827	0.1	0.142218193			1	0.868343612	0.2	0.073659739			0.2	0.86570641	0.05	0.138055359			1	1.01414	0.2	0.048	1	1.48267	1	0.975	1	1	1	0.459016393
0.15	0.153670169	0.5	0.793064551	1	1.124313621	0.2	0.17696957	0.2	0.29691813	0.5	0.582663989	0.2	1.077320972	1	0.992360677	0.5	0.224239758	1	0.8249262	0.5	0.960388873			1	0.952911768	0.5	0.190578335			1	0.897084354	0.15	0.157957527			0.5	0.379798	0.5	0.178667	1	0.895999	0.2	0.153846154	1	1	0.15	0.074074074
0.1	0.083190302	0.5	0.555095034	1	1.109959797	0.2	0.471475658	0.1	0.195432168	0.15	0.380092659	0.2	1.450655406	0.1	0.109024424	0.2	0.231993811	1	0.910164917	0.1	0.142538327			1	0.960424722	1	0.901417852			0.5	0.874206951	0.2	0.504398414			0.5	0.513131	0.2	0.127033	1	1.064	0.15	0.091954023	1	0.977908689	1	0.707317073
0.2	0.193588279	1	1.118245997	0.1	0.134511191	1	1.083603752	1	0.801911775	0.5	0.327578607	0.1	0.483467981	0.15	0.19049903	1	1.007424953	1	0.910661057	0.2	0.159989386			1	0.947605108	0.15	0.082516731			1	0.885611345	0.49	0.436199131			0.1	0.268687	0.2	0.0746667	1	1.06933	1	0.968586387	0.5	0.275724276	0.5	0.206451613
1	0.538371299	0.19	0.281424053	1	1.109959797	1	1.057777105	0.2	0.17122162	1	1.144290013	0.5	0.157430299	0.75	0.810898959	0.5	0.505985613	1	0.853468582	1	0.718126092			1	0.959008119	0.5	0.24566721			1	0.897277872	0.5	0.318080157			0.4	0.537909	1	0.409233	1	1.13561	0.1	0.145695364	0.5	0.228057014	0.19	0.052863436
0.1	0.106406361	0.1	0.115544851	0.85	1.09731096	0.9	0.994279341	1	1.086728834	0.5	0.582663989	0.05	0.080935798	0.5	0.555886644	1	0.837573796	1	0.821326264	0.7	0.997866017			1	0.925355015	0.05	0.069999653			1	0.888605842	0.2	0.212481482			0.1	0.115152	1	0.930667	0.5	0.185	0.1	0.035335689	0.75	0.378378378	1	0.7
0.2	0.165260631	1	1.083451429	0.2	0.262233007	1	1.0078262	1	1.168994216	1	0.727455093	0.2	0.115615387	0.2	0.200685735	1	0.951255174	0.5	0.502038826	0.5	0.404537632			1	0.959693765	0.5	0.330364499			1	0.896848055	0.2	0.179347185			1	0.947475	0.5	0.258667	1	1.19467	1	0.95	1	0.781065089	1	0.744680851
0.05	0.041649392	0.1	0.07976808	1	0.973902982	0.5	0.612199685	1	1.103079655	1	1.1739356	1	0.874800761	0.1	0.114672508	0.5	0.44519952	0.5	0.500186289	0.5	0.545412317			1	0.956028188	0.15	0.072454643			1	0.891515568	0.15	0.157903923			0.5	0.505051	1	0.656334	1	0.733334	1	1	0.15	0.082815735	0.1	0.044444444
1	1.024431468	1	1.025863884	1	1.133300377	0.5	0.980494308	1	1.010931098	0.5	0.347521129	0.5	0.268233599	0.1	0.112009498	0.5	0.808893173	1	0.878848423	0.5	0.54179456			0.1	0.294595822	1	0.987028185			0.1	0.870998994	1	0.969888055			1	0.563636	0.1	0.0533333	1	1.05333	0.15	0.1875	0.15	0.065868263	0.49	0.245283019
0.5	0.335631826	0.1	0.206170789	0.9	0.848146472	0.1	0.818273184	1	0.573088579	1	0.994927558	0.15	0.112560109	0.2	0.190932276	1	0.931766147	0.2	0.477764012	1	0.997543142			0.5	0.896790493	0.02	0.070930518			0.1	0.867547489	0.1	0.174241007			1	0.965657	1	0.962667	0.5	0.394667	0.5	0.341085271	1	1	0.15	0.08097166
1	0.551992197	0.1	0.165051495	0.5	0.384595157	0.4	0.818455641	1	1.155735973	0.85	0.54531784	0.15	0.119965101	0.5	0.602953673	1	1.260034896	1	0.904524061	0.19	0.189512523			1	0.948741149	1	0.981240004			1	0.893958619	1	0.542037629			0.1	0.109091	0.2	0.0746666	0.15	0.485333	1	0.571428571	0.2	0.120734908	1	0.426966292
1	1.002117561	1	0.906093898	1	1.139743712	0.1	0.134923542	1	0.799075424	0.5	0.427854994	1	0.673467475	0.2	0.103335179	1	0.757404105	1	0.896544413	0.1	0.142217077			0.15	0.291228576	1	0.955728683			1	0.897064481	1	0.735707931			0.2	0.290909	0.5	0.288	0.2	0.32	0.1	0.148681055	0.5	0.167785235	0.15	0.068965517
0.2	0.193238434	0.5	0.597950859	1	0.414529409	0.5	0.7842349	1	0.954618092	1	0.90982037	0.1	0.044573048	0.02	0.043939653	1	1.095689663	0.9	0.910896674	1	0.99820178			0.15	0.390507034	0.2	0.082251482			0.5	0.890753815	0.1	0.256680552			0.2	0.210101	1	1.05333	0.5	0.346667	0.2	0.141065831	0.2	0.094182825	1	1
0.1	0.118155098	0.2	0.131149073	1	0.855648497	1	1.001005025	0.2	0.232276818	0.15	0.296762628	1	0.75178787	0.5	0.613760699	1	0.858010572	1	0.897933607	0.1	0.142003967			1	0.929756547	0.15	0.18927858			1	0.880035094	0.1	0.14606838			0.1	0.189899	0.2	0.149333	0.5	0.28	0.15	0.209726444	1	0.927710843	0.2	0.135746606
1	0.84357138	0.1	0.143198251	0.05	0.113642624	1	0.942002478	0.5	0.681841674	1	1.103748998	0.2	0.107586868	0.1	0.049291021	1	1.11601748	0.5	0.460612471	1	0.994359093			1	0.920205388	0.5	0.267674408			0.1	0.863815824	0.45	0.361675016			0.1	0.228283	0.5	0.184	1	0.984	0.05	0.052805281	0.5	0.232804233	1	1
1	1.007320286	0.1	0.061515217	0.2	0.150997248	0.1	0.126185584	0.5	0.648348698	1	1.083216864	0.2	0.125284487	0.1	0.097524349	0.5	0.257016264	0.5	0.841875861	0.1	0.157329952			1	0.948021274	0.1	0.072291651			0.2	0.855949169	0.2	0.210236506			1	0.981818	1	0.365333	1	0.952	0.15	0.346666667	0.2	0.092485549	1	0.404255319
1	0.858671016	1	1.037833538	0.1	0.106127969	0.2	0.39798995	1	1.96313285	0.15	0.205513091	0.1	0.105776933	0.1	0.069737643	0.5	0.307595836	0.1	0.568135268	0.1	0.145559809			1	0.898068987	1	0.484589511			0.15	0.866716245	1	0.59693579			0.1	0.127273	1	0.821333	1	1.11467	0.5	0.36	0.1	0.12345679	1	0.779220779
0.1	0.195988388	0.5	0.565462591	0.1	0.085620097	0.2	0.5319933	0.5	0.514287115	0.5	0.49127711	1	0.637764731	0.1	0.219773322	1	1.205459875	0.1	0.371617828	1	0.986718112			0.1	0.296635517	0.2	0.144863192			0.1	0.855986402	1	0.968900584			0.05	0.0808081	0.15	0.114667	0.2	0.317333	0.1	0.115107914	1	1	0.2	0.099706745
0.1	0.111234556	1	1.251979377	0.15	0.193693475	0.1	0.650414865	1	0.876406471	0.5	0.427854994	0.15	0.113252157	0.15	0.099209475	1	0.479159363	1	0.840554219	0.5	0.613258728			1	0.922417439	1	0.979449759			1	0.895033391	0.5	0.594996243			1	1.03636	1	0.469333	0.2	0.368	1	1	1	0.602409639	1	1
1	0.962995776	0.2	0.210526652	0.5	0.223112868	1	1.162778659	1	0.519817517	1	0.828070418	1	0.556003488	1	1.499965068	1	0.878436119	0.2	0.457706534	0.2	0.146405675			1	0.887681034	0.15	0.07512691			0.9	0.890112987	0.15	0.152973509			1	1.10707	0.5	0.28	1	0.709333	0.9	0.828402367	0.2	0.055045872	0.5	0.272727273
1	1.075590182	0.02	0.057664164	0.1	0.210521475	0.05	0.164487106	1	1.452771613	0.2	0.190351878	0.1	0.127252048	0.5	0.538942637	1	1.11601748	0.2	0.527990703	0.1	0.143011458			1	0.956698673	0.2	0.163796997			0.2	0.875940308	1	0.924941894			0.1	0.236364	1	0.418667	1	1.13333	0.5	0.25477707	0.15	0.102803738	0.5	0.261261261
0.5	0.613423698	0.49	0.399231131	1	0.923722431	1	0.992848464	1	0.96188935	0.5	0.454454363	0.1	0.102295798	0.5	0.310320342	0.5	0.108561935	1	0.869376617	0.1	0.141885162			0.5	0.886219493	0.2	0.074431208			0.2	0.881992706	0.5	0.669020679			1	0.979798	1	1.02217	1	0.986667	0.2	0.162601626	1	0.860869565	0.5	0.277372263
1	0.605729544	0.1	0.073822538	0.2	0.221103103	1	1.086975211	1	0.769589641	1	1.112448456	0.2	0.108835187	1	0.475590649	1	1.327314881	1	0.918286772	1	0.994795926			1	0.760735689	0.5	0.252373988			1	0.970459888	1	0.937196576			1	0.743434	1	0.456	1	0.469333	0.2	0.286919831	1	0.433497537	0.2	0.083333333
0.1	0.206641268	1	1.206704065	0.15	0.435102865	0.1	0.283129935	0.5	0.682770115	1	1.001003009	0.5	0.287965312	1	0.999663282	1	1.089487957	1	0.9027759	0.5	0.517044906			1	0.952988925	1	0.479225053			0.2	0.169006257	1	0.867104132			1	0.737374	0.2	0.14	1	0.546667	0.1	0.102564103	0.1	0.042553191	1	0.434782609
0.2	0.160423865	0.1	0.066647972	1	1.135014083	1	1.110138706	1	1.177188547	0.35	0.386825675	0.1	0.122958205	0.05	0.033728319	0.5	0.708265387	0.1	0.517066365	1	0.998815754			1	0.857017109	1	0.980130747			0.05	0.076501617	1	0.823211712			0.5	0.616162	0.2	0.288	1	0.737001	0.1	0.11409396	1	0.336633663	0.1	0.109756098
0.15	0.162368216	0.35	0.289019639	0.5	0.542140675	1	0.9236954	1	1.134283399	1	1.0243288	0.5	0.297509829	0.1	0.076251912	1	0.7806085	1	0.912532593	0.2	0.147406073			1	0.926988577	1	0.485296019			0.5	0.448551672	1	0.95326524			0.5	0.359596	0.1	0.08	1	0.856	1	1	1	1	0.5	0.102941176
0.1	0.114750564	0.2	0.220063699	0.5	0.655959418	1	0.705243937	1	1.131060321	0.5	0.465076522	0.2	0.102424408	0.5	0.687525758	0.15	0.175557006	1	0.692594425	0.02	0.141823268			0.5	0.474999168	0.2	0.084505794			0.1	0.117076292	1	0.938727573			0.5	0.452525	1	0.376	1	0.96	1	0.833333333	1	1	1	1
1	1.036742589	1	1.044779069	0.2	0.209091526	0.5	1.04120603	1	0.985499418	0.9	0.867268472	0.1	0.060137199	0.1	0.117566413	1	0.929679158	0.5	0.510217844	0.49	0.425184978			0.5	0.483638015	0.1	0.088278314			0.5	0.439207206	1	0.964556747			0.2	0.318303	0.2	0.064	1	1.03467	1	1	1	0.786885246	0.2	0.158590308
0.9	0.840161785	0.1	0.083227716	1	1.247754353	0.5	0.561306533	0.5	0.424290291	0.2	0.349047141	0.5	0.538681081	0.2	0.222367074	0.5	0.268894799	0.5	0.510119268	0.1	0.141918786			1	0.955396091	0.1	0.206135675			0.5	0.49432718	0.1	0.149856871			0.1	0.0585859	1	1.04267	1	0.888	1	1	0.15	0.113207547	1	1
0.5	0.288883925	0.2	0.254261632	0.2	0.106977794	0.5	0.851320432	0.5	0.474951026	0.05	0.53293213	0.2	0.279506834	0.1	0.099420837	1	0.932341134	0.5	0.529546124	1	0.998301123			1	0.954935751	0.5	0.23992646			0.1	0.113430104	0.1	0.141593404			0.5	0.327273	1	1.128	1	0.8	1	0.923076923	1	0.229508197	0.5	0.304568528
0.2	0.251908621	1	1.208855659	1	1.109959797	0.2	0.706000354	1	0.801361174	1	1.502507523	0.2	0.123191378	1	0.946679944	1	0.99763784	0.2	0.520877772	0.1	0.141861617			1	0.943553371	1	0.944267007			1	0.974589564	0.1	0.157005042			0.1	0.537374	1	1.056	1	0.936	1	0.736842105	0.1	0.014378145	0.15	0.162162162
0.2	0.391458385	0.05	0.080474978	0.1	0.149033641	0.5	0.695127813	0.15	0.227847371	1	0.833918129	1	0.690128756	0.1	0.07943495	1	1.272541671	0.5	0.537266006	0.35	0.241795668			0.15	0.352589477	0.1	0.071636775			1	0.974667546	0.1	0.192852063			0.1	0.246465	1	0.912	1	0.84	0.5	0.35483871	1	0.811188811	0.15	0.057971014
0.1	0.077056773	0.15	0.113465309	0.1	0.108331681	0.1	0.551951246	1	1.210192507	0.1	0.147089918	1	0.762140998	1	0.976366649	1	0.860467781	0.1	0.531360725	0.2	0.152527301			0.1	0.250604842	1	0.483904098			1	0.98233408	0.1	0.147899912			0.5	0.234343	1	0.421333	0.2	0.312	0.5	0.357894737	0.2	0.092421442	0.5	0.253968254
0.5	0.406913259	1	1.096010043	0.5	0.633799131	0.5	1.038228178	0.2	0.379009317	1	1.209174694	1	0.643308858	1	0.685828579	0.1	0.304230528	0.5	0.781301871	1	0.995902593			1	0.942459618	0.1	0.071041887			1	0.966262633	0.99	0.893303786			0.1	0.105051	1	1.01333	0.5	0.568	1	0.875	1	1	1	1
1	1.070806857	0.1	0.132970628	0.15	0.125451368	0.5	0.861293012	0.5	0.540826623	0.1	0.809953671	0.1	0.087473849	1	1.003553868	0.5	0.214943541	0.5	0.479861235	0.1	0.141920154			0.5	0.883365083	0.5	0.208165103			1	0.981672911	0.2	0.19425364			0.5	0.432323	1	0.408	0.5	0.266667	0.2	0.285714286	1	0.447368421	0.05	0.068965517
0.5	0.602126651	1	0.359247446	1	0.497651035	0.5	0.648092425	1	1.055002147	0.1	0.183982411	1	0.617379996	0.1	0.101130554	1	0.539802053	0.5	0.764864681	0.2	0.164228472			0.2	0.288730476	1	0.978238428			0.1	0.155100827	1	0.915345372			0.5	0.416162	1	1.168	1	0.981333	1	1	1	0.540697674	1	1
0.15	0.152810645	0.19	0.209517332	0.5	0.454846745	1	0.628456799	0.5	0.445992675	0.2	0.160611546	1	0.644164368	0.2	0.340969811	1	1.205459875	1	0.832828109	1	0.998554994			1	0.954449933	1	0.980589792			0.1	0.089490855	0.1	0.148015571			0.5	0.505602	1	0.613333	1	1.192	1	0.980392157	0.15	0.08988764	1	0.613636364
1	0.713546106	0.5	0.447402231	0.5	0.630058424	0.2	0.432947345	0.2	0.43031831	0.3	0.220884877	0.1	0.107898618	0.2	0.177410577	1	0.553147238	0.5	0.56331393	0.05	0.141858651			1	0.955558987	0.15	0.072578644			0.05	0.121494547	1	0.949488056			1	0.569697	0.2	0.096	1	1.336	0.9	1	0.1	0.057507987	1	0.9
1	0.537190359	0.1	0.081919381	0.1	0.133768831	0.5	0.945783864	1	0.730975007	0.2	0.120811414	0.5	0.161774288	0.2	0.124607744	1	1.007424953	0.05	0.28899124	0.15	0.14222316			1	0.95598658	1	0.980300045			0.2	0.114960122	0.15	0.173065296			0.2	0.29697	0.5	0.303333	1	1.27467	1	0.948905109	1	1	1	1
0.2	0.196878177	0.5	0.551622447	0.2	0.409812313	0.05	0.09301589	1	0.789820571	1	1.201604814	0.5	0.527532191	1	1.158027743	1	1.067799419	0.5	0.519938198	1	0.998104527			0.5	0.475975638	0.1	0.071472055			0.1	0.106369817	0.15	0.152422435			0.5	0.470707	0.5	0.269333	1	1.02667	0.5	0.272727273	1	0.943089431	0.5	0.373626374
1	0.9461689	0.1	0.071720905	0.2	0.137952916	0.5	0.741279431	0.2	0.556340195	0.2	0.335005015	0.1	0.11019325	0.15	0.14605138	1	1.108306929	0.1	0.411034541	0.1	0.142418728			1	0.772852006	1	0.987837515			0.2	0.107413537	1	0.496343731			0.1	0.206764	1	1.10132	1	0.416	0.5	0.8	0.1	0.083333333	1	1
0.15	0.224096358	0.2	0.213428279	1	1.109959797	0.1	0.310596461	1	0.798696148	0.5	0.486855525	1	0.76046825	1	1.24092164	1	1.374929676	0.5	0.433451412	1	0.713687283			0.1	0.642257662	1	0.486094448			0.1	0.109005278	0.1	0.147813083			0.05	0.0775354	0.5	0.237333	1	1.09624	0.1	0.434782609	1	0.448484848	1	1
0.5	0.450914534	1	1.261759561	0.1	0.497970386	0.15	0.25041664	1	0.813419086	0.5	0.545089815	1	0.645475631	1	1.003208078	1	0.77200827	0.1	0.399156018	0.19	0.155803113			1	0.864642572	1	0.976940568			1	0.973813328	1	0.9333856			0.5	0.385859	1	0.368	1	0.842667	0.1	0.15	0.1	0.063380282	1	0.426966292
0.1	0.168363892	0.5	0.542597146	1	0.923722431	0.2	0.605086036	1	1.381772851	1	0.711244846	0.2	0.112274549	1	0.66427663	1	1.052130056	1	0.905003248	0.5	0.486625786			1	0.532280293	0.5	0.256368599			0.1	0.098393759	1	0.969333803			0.1	0.129293	1	0.989332	0.5	0.514667	1	0.857142857	1	0.466666667	0.5	0.112676056
0.5	0.474093034	1	1.274742506	0.1	0.209091526	0.5	0.558231718	1	1.030806277	0.2	0.245311276	1	0.658207079	0.5	0.474172888	1	1.041482151	1	0.969195114	0.1	0.142052418			0.2	0.215149738	1	0.416908894			0.5	0.450709115	1	0.947039188			0.15	0.230303	1	0.858667	1	1.064	0.2	0.242424242	0.5	0.273972603	0.5	0.246376812
0.2	0.198894338	0.15	0.219591753	0.15	0.284576895	0.1	0.147201936	1	1.079661237	0.15	0.265463056	0.15	0.108336721	0.9	0.972218965	1	0.641972788	0.2	0.163984675	0.5	0.537272472			1	0.940209222	1	0.504188568			0.1	0.115235168	0.8	0.966588622			0.2	0.389899	1	0.954667	1	1.02667	0.2	0.406779661	1	0.24137931	1	1
0.2	0.637705973	1	1.019970826	0.5	0.245494021	1	0.842633163	1	0.697582453	1	0.659318615	0.1	0.105898717	0.1	0.046616698	0.5	0.269940773	0.05	0.086311292	0.1	0.141916599			0.15	0.536522859	1	0.981394289			1	0.923255307	1	0.961925243			0.5	0.325253	1	0.594667	0.5	0.530667	1	0.941176471	0.1	0.063102542	1	1
0.2	0.344176569	0.2	0.175391096	0.05	0.193563679	1	1.110152843	1	0.974986626	0.5	0.309272646	0.15	0.114739702	0.5	0.55420063	1	1.122594127	0.5	0.447354853	0.2	0.153108975			0.5	0.46508881	1	0.96899942			0.15	0.138538594	1	0.902953446			0.1	0.113131	0.5	0.275333	1	0.992	1	1	1	0.871794872	0.2	0.059322034
1	0.934297532	1	1.081001003	0.5	0.45859419	0.2	0.170214064	1	1.078506707	1	1.370532651	0.15	0.10407919	0.2	0.206811074	1	0.836509997	0.1	0.119043417	1	0.997778509			0.1	0.159206582	0.5	0.331089093			0.15	0.108884385	0.2	0.460583259			1	1.03232	1	1.02133	1	1.44533	1	1	1	0.992614476	0.35	0.19047619
1	1.234468233	1	1.054955915	0.9	0.999078692	0.05	0.062385354	1	0.827954636	1	0.769539387	0.1	0.069801192	0.5	0.501951001	0.5	0.2771719	0.5	0.438437032	0.5	0.540262398			0.5	0.353832475	0.2	0.086057058			0.1	0.113967893	1	0.951435551			0.5	1.09568	1	1.016	1	1.16746	0.1	0.357142857	0.1	0.04837595	1	0.903448276
1	0.946749616	0.05	0.031329823	1	2.080979297	0.5	0.377550954	1	0.536274593	0.1	0.152303063	0.2	0.15732085	0.99	0.990274314	0.5	0.237090978	0.5	0.49280696	1	0.998713408			0.2	0.206284496	1	0.490973601			0.1	0.105912832	0.1	0.145922132			1	1.12578	1	1.24	0.43	0.466667	1	1	0.5	0.146544546	1	1
1	0.67773271	0.2	0.16366263	0.2	0.313887071	0.1	0.113335992	0.15	0.242415801	1	0.727455093	1	0.279863555	0.2	0.09009441	1	1.038911968	0.1	0.116040811	0.15	0.149856541			0.2	0.853196075	1	0.937305685			0.2	0.42904771	1	0.938486462			0.1	1.20606	1	1.016	1	0.821333	1	0.615384615	1	0.186666667	0.5	0.19047619
1	0.937542621	1	0.997047012	1	0.55511976	0.5	0.41416023	0.1	0.307893838	1	1.365733564	0.1	0.124087492	1	0.989800756	0.2	0.063326958	1	0.972953227	1	0.996164184			0.2	0.219633316	0.2	0.120746984			0.5	0.361312346	0.99	0.950130882			1	0.962839	0.5	0.248	0.5	0.568	0.5	0.333333333	1	1	1	0.923076923
0.1	0.132021653	0.5	0.55537631	0.5	0.545008508	0.5	0.588714216	1	0.893243241	1	0.962425739	0.1	0.104427441	0.1	0.146181585	1	0.61047351	1	0.973015985	0.2	0.143957002			1	0.775364904	0.2	0.07804684			0.15	0.129082474	0.1	0.146702413			1	1.30037	0.5	0.24	1	0.922667	0.5	0.344827586	1	0.929328622	1	0.647058824
0.5	0.450914534	1	0.997240766	0.5	0.593077612	0.1	0.108770757	1	0.860447601	1	1.001003009	0.2	0.138320849	0.5	0.515341718	1	1.147961193	1	0.979084539	1	0.997531067			1	0.867561563	1	0.988667354			0.05	0.068465247	0.35	0.350641206			0.2	0.377899	0.75	0.461333	1	0.986667	0.5	0.363636364	1	0.53968254	0.1	0.033472803
1	1.005358964	0.15	0.244762206	0.5	0.572995503	1	0.973225984	1	0.919422246	0.5	0.438339408	0.05	0.058979123	0.1	0.105985773	0.5	0.314909417	1	0.966336099	1	0.997730798			1	0.903289928	1	0.416462788			1	0.945117434	1	0.97387024			1	1.22013	1	0.770667	1	1.06667	0.2	0.833333333	1	0.865882353	1	0.858131488
1	0.791141798	1	1.064752645	1	0.610582337	1	0.840368422	0.1	0.172186858	1	1.40220662	1	0.623158283	0.1	0.073694266	0.2	0.260481531	1	0.978225153	0.05	0.141509833			0.1	0.16856671	0.1	0.073964566			1	0.928873688	0.5	0.453012098			0.15	1.00505	0.15	0.072	1	0.938667	0.5	0.4	0.5	0.338028169	1	0.608695652
0.2	0.210508172	1	0.970111795	0.1	0.414529409	1	1.026630453	1	1.004516406	1	1.430864021	0.5	0.417516155	0.5	0.220959383	1	1.038911968	0.1	0.15093413	0.2	0.143365307			1	0.680019194	0.1	0.096375453			0.5	0.441971073	1	0.927091747			0.5	0.956807	0.15	0.0886161	0.5	0.362667	0.1	0.413793103	1	0.377358491	1	0.790243902
1	1.017959974	1	0.762634131	0.1	0.219519316	1	0.967371598	0.5	0.851689902	0.5	0.482802176	1	0.613764553	0.2	0.214167687	1	0.87760315	0.1	0.095809145	1	0.995804282			1	0.762683909	1	0.422514685			1	0.982324528	1	0.965818496			0.1	0.313575	1	1.02133	1	0.861333	0.5	0.714285714	0.15	0.040515654	1	1
0.15	0.094485972	0.9	1.01284295	0.5	0.48094589	1	1.012395532	1	0.70131274	0.9	1.112448456	1	0.644416282	0.5	0.623031548	1	0.572043477	0.05	0.122507436	0.5	0.525545439			0.5	0.734422383	0.1	0.075910617			1	0.980441603	1	0.914660879			0.5	0.860322	0.2	0.130667	0.5	0.661333	0.5	0.315789474	0.2	0.119047619	0.2	0.106382979
0.2	0.239534244	1	1.286252354	0.1	0.1105075	0.1	0.144171075	0.1	0.146677893	0.98	1.176788096	0.2	0.10317253	0.1	0.233747592	1	0.982805403	0.2	0.117296746	1	0.905059023			0.5	0.50163363	1	0.949105305			0.1	0.095675184	0.5	0.470605208			0.2	0.434181	0.5	0.205333	1	1	0.5	0.666666667	0.5	0.178571429	0.15	0.169491525
1	1.062258286	0.15	0.235941311	0.05	0.062281224	0.1	0.06869571	1	0.945110701	0.99	0.957393921	0.1	0.078206732	1	1.492478264	0.5	0.07668686	0.1	0.110382201	0.15	0.183610406			1	0.79633659	1	0.980482151			0.1	0.130841869	1	0.714486074			0.2	1.2141	1	0.957333	0.5	0.309333	1	0.756756757	1	0.350927247	0.2	0.127659574
0.2	0.194456182	0.5	0.246725017	0.1	0.352250807	0.05	0.0696978	1	0.897492317	1	1.014376463	0.1	0.119167457	0.15	0.190455875	0.5	0.240869911	0.2	0.110940076	1	0.997424078			1	0.554871157	1	0.961139944			0.2	0.133092971	1	0.968592096			0.2	0.466343	0.5	0.360418	1	1	0.5	0.475	1	0.459627329	1	0.936170213
1	0.7749405	0.2	0.157312946	1	1.105928831	0.2	0.128536553	0.1	0.178606175	0.1	0.26999643	1	0.653976092	0.1	0.102886781	0.5	0.299855628	0.1	0.112561841	1	0.996424549			0.2	0.236733154	1	0.975041384			0.1	0.100298318	0.9	0.962344761			1	1.28646	0.2	0.168667	1	1.16938	0.05	0.145454545	0.5	0.271304348	1	0.782608696
1	0.570292521	0.1	0.051805119	0.5	0.279835152	0.1	0.07872894	0.5	0.442070263	0.1	0.172430334	1	0.644956619	0.1	0.107427743	1	0.315743422	1	0.972580975	1	0.879532258			0.1	0.231263385	0.5	0.157680358			1	0.970279984	0.99	0.965884745			1	1.34074	1	1.11656	1	0.866667	0.5	0.4	0.15	0.05	1	0.677966102
1	1.040641792	0.75	0.926351605	1	1.351907471	0.2	0.117536129	1	0.87313726	1	0.571141997	0.2	0.124164824	1	1.034913138	1	0.426169223	0.1	0.102889503	0.9	0.99495428			0.15	0.162317528	0.5	0.254201992			0.2	0.156435467	1	0.970132818			1	0.900526	1	0.931334	1	1.22133	0.1	0.181818182	1	0.431865828	1	0.84
1	0.904550886	0.2	0.153978504	0.1	0.069746674	0.1	0.101430039	1	0.925816783	0.15	0.109939759	0.15	0.077233132	0.2	0.209098996	0.5	0.439745715	0.5	0.449755945	1	0.998879227			0.2	0.241319907	0.1	0.072530914			1	0.982600025	1	0.910781283			0.1	0.309555	0.2	0.143	1	1.09867	0.5	0.228571429	0.2	0.097484277	0.15	0.170212766
1	0.958654304	1	0.19985583	1	0.69540049	1	0.942084807	1	1.105745153	1	0.535553169	1	0.661228445	1	0.691749571	0.5	0.254896552	0.1	0.117643595	0.15	0.163017582			0.2	0.189215446	0.5	0.251316804			1	0.92884064	1	0.964642396			1	1.00505	0.15	0.12	1	0.942123	0.1	0.189655172	1	0.442307692	1	1
1	0.765791531	0.1	0.15944009	0.1	0.078034721	0.1	0.091677897	1	0.824104417	0.5	0.499749373	0.1	0.102235888	0.5	0.417501219	1	0.298699046	1	0.938429783	0.5	0.240383243			1	0.876222383	1	0.767087884			1	0.782876571	0.15	0.151300296			1	1.33873	1	0.837333	1	1.33333	1	1	0.2	0.083832335	1	1
1	0.954954925	0.49	0.557078813	0.1	0.211143793	0.5	0.495651721	1	0.705895167	0.15	0.245928798	0.1	0.102140831	0.5	0.518707022	0.5	0.24192135	0.15	0.134965668	0.2	0.143571381			1	0.767610421	0.1	0.069608049			0.15	0.104867487	1	0.968684644			0.5	0.858314	1	0.338667	0.2	0.226667	1	0.975609756	1	0.956896552	0.5	0.3
1	1.391380142	1	1.197418912	1	1.277512387	0.1	0.121507379	0.5	0.827954636	1	1.11673482	1	0.731332676	0.1	0.167344582	0.2	0.170483593	0.15	0.112505042	0.1	0.14181096			1	0.772586832	0.1	0.072339673			0.2	0.197244812	0.5	0.919319436			0.5	0.860322	1	0.649001	1	1.24533	0.2	0.221079692	1	0.675324675	1	0.88627451
0.5	0.753338769	1	0.553493546	1	1.020200108	1	0.848485706	1	0.625516096	0.5	0.718103027	1	0.679382502	0.05	0.054245494	0.5	0.860467781	0.1	0.116496301	0.75	0.991254081			1	0.917637956	0.1	0.071891916			0.1	0.106827797	0.5	0.930674193			1	0.858314	1	1.06044	0.2	0.792	1	0.789115646	0.1	0.04454343	1	0.52173913
1	0.958646436	0.1	0.238736021	0.5	0.446749299	0.15	0.138796555	1	1.043018262	0.5	0.595531275	0.5	0.251634413	0.15	0.130735518	1	0.512721783	0.1	0.109756684	0.2	0.14300002			1	0.747756298	0.5	0.22474972			0.15	0.154596016	0.99	0.758467264			1	1.05731	1	1.05867	0.5	0.435	0.1	0.101522843	0.5	0.24057971	0.5	0.265060241
0.1	0.180771538	0.1	0.12126967	0.1	0.166813886	0.15	0.109670962	0.5	0.514388068	1	1.001002004	1	0.312203865	0.35	0.693821919	1	1.112024516	0.2	0.428102443	1	0.157330388			0.1	0.221280816	0.5	0.243170425			0.1	0.107792294	0.2	0.191159858			0.2	0.502525	1	0.906953	1	0.690667	1	0.941176471	0.5	0.312977099	1	0.936170213
0.15	0.272700253	0.2	0.112752944	0.15	0.410734062	0.1	0.133326533	1	1.089806353	1	1.178004602	0.1	0.125102728	0.2	0.224298373	0.5	0.44519952	0.5	0.361402317	0.1	0.148957571			1	0.852123125	1	0.968435012			0.5	0.40176754	0.5	0.489920765			0.1	0.502525	1	0.322508	1	0.970667	1	1	0.5	0.561403509	1	1
0.1	0.099988299	0.15	0.21590881	0.2	0.14461147	0.2	0.244981859	0.2	0.349293389	1	0.908620599	0.2	0.122205351	0.1	0.131606252	0.5	0.344962353	0.15	0.128371891	0.49	0.541545121			1	0.903776935	0.15	0.072680767			0.15	0.115489118	1	0.946037228			0.15	0.345737	1	1.184	1	0.773333	0.15	0.204724409	1	0.476190476	1	1
1	0.904550886	1	1.040864101	0.2	0.414529409	0.5	0.408816192	1	0.768428097	0.2	0.159769631	0.15	0.129480099	1	0.992239948	1	0.609924933	0.05	0.078897474	1	0.998444044			0.5	0.791920561	0.1	0.071805622			0.1	0.367757466	1	0.841981919			0.2	0.486444	1	0.384	1	0.888	1	1	0.5	0.172972973	1	0.945945946
0.9	0.67773271	1	0.95711915	0.5	0.49078347	0.15	0.134138135	0.2	0.417779576	0.5	0.425506026	0.05	0.057409861	0.1	0.11555829	0.5	0.363888252	1	0.951987554	1	0.565976845			1	0.47605771	0.5	0.248388477			0.1	0.12519671	0.99	0.808314562			0.2	0.439476	1	0.525333	1	0.410667	1	1	0.5	0.222826087	1	0.831932773
0.2	0.269459993	0.2	0.092199752	1	0.977304216	0.05	0.025779466	0.2	0.303908195	0.98	1.134737546	0.15	0.285254217	0.2	0.201082659	0.5	0.193705781	1	0.934483566	0.1	0.150901636			0.1	0.230419685	1	0.470430272			1	0.97924492	0.1	0.153272908			1	1.00505	0.15	0.109293	1	0.88	0.5	0.432532348	0.15	0.050541516	0.15	0.120689655
0.2	0.602126651	1	1.109209958	0.9	1.139595346	1	0.912639558	1	1.160226047	0.5	0.424806334	0.5	0.253936279	1	0.997164338	1	0.77200827	0.5	0.441035621	0.1	0.14265764			0.15	0.270155741	1	0.98140928			0.1	0.100784034	0.1	0.156671781			1	0.78193	0.1	0.11	1	1.032	0.5	0.455542022	0.5	0.244988864	1	0.8
0.5	0.535292948	0.1	0.053228828	0.1	0.200901814	1	0.950910703	1	0.576516474	1	1.602808425	0.1	0.114538101	0.15	0.162385023	1	1.339623467	1	0.979080707	0.2	0.142287051			0.1	0.223235861	1	0.984442017			0.2	0.230642327	0.5	0.609330081			1	0.914597	1	0.912	1	0.770667	0.1	0.129496403	1	0.528957529	1	1
1	0.809004483	0.1	0.071626491	0.5	0.448308799	0.5	0.342705795	0.5	0.455597135	0.2	0.26235295	1	0.608673606	0.1	0.141909004	0.98	0.656608816	1	0.977986963	0.15	0.151400648			1	0.902869418	1	0.988982502			0.1	0.116127181	1	0.95031955			1	0.958819	1	0.971823	1	0.586667	1	1	1	0.720524017	1	0.823529412
0.1	0.59315109	0.8	0.941357317	0.2	0.190981254	1	0.990781869	0.5	0.414498983	1	0.697767722	0.9	0.666939295	0.45	0.237331653	0.5	0.601723711	0.1	0.100653304	1	0.997500868			0.9	0.765473272	0.2	0.143203747			1	0.98180842	0.2	0.1770921			1	1.34677	0.1	0.088	1	1.024	0.2	0.183070866	1	0.408510638	1	0.875
1	0.959449188	0.15	0.150068325	0.1	0.102070056	1	1.14035554	0.5	0.624081485	1	0.781594784	0.5	0.16035511	0.15	0.136898829	0.5	0.180937899	0.1	0.129921306	1	0.993574146			1	0.801030403	0.15	0.075177664			0.5	0.555203107	0.15	0.146695572			0.1	0.671353	1	0.645017	1	0.746667	0.1	0.183150183	0.5	0.224299065	0.1	0.057971014
1	0.649910047	0.15	0.145809003	1	0.700950484	0.1	0.089203999	1	0.840976067	0.5	0.542943029	0.2	0.110165746	1	0.812944414	0.5	0.283847472	0.2	0.133334756	0.2	0.144958325			0.2	0.395912715	1	0.991704882			0.2	0.229117195	1	0.956863345			1	0.894496	0.1	0.109333	1	0.674667	0.5	0.329896907	1	0.481605351	0.5	0.307692308
0.2	0.198718649	0.2	0.180610239	0.9	1.255614966	0.1	0.124691535	0.5	0.457678325	1	0.608521216	0.2	0.283834881	0.2	0.260602126	0.15	0.088774939	0.1	0.104487493	1	0.997474342			1	0.766874518	1	0.446792601			1	0.788310559	0.5	0.477129487			1	1.06334	1	0.456	1	1.12622	0.2	0.245	1	0.452914798	1	0.666666667
1	1.306048116	0.5	0.406437671	0.5	0.98271478	0.1	0.089344486	0.5	0.187260618	0.2	0.243173966	0.1	0.098227301	0.2	0.228248773	1	1.004214487	1	0.969521482	0.1	0.141662711			0.1	0.3014947	0.5	0.250764443			0.1	0.113614923	0.5	0.40853711			0.5	0.836203	0.5	0.336	1	0.890667	1	0.950738916	1	0.905759162	0.5	0.209150327
0.15	0.460876776	0.5	1.135626419	0.1	0.100242808	1	0.882925253	0.5	0.494125686	0.5	0.875626881	0.1	0.097233572	0.1	0.102013581	0.5	0.75160413	0.2	0.151533561	0.1	0.14196087			1	0.762228684	0.1	0.072284584			0.5	0.208891511	0.19	0.158358657			1	1.14384	1	0.564667	0.5	0.189333	0.1	0.115789474	1	0.697674419	1	1
0.5	0.467397341	0.9	0.961018915	0.15	0.312341445	0.2	0.171572263	1	0.640874196	0.5	0.800401204	0.5	0.70896586	1	0.965617091	1	1.084356456	1	0.979870786	0.8	0.997342793			1	0.840177218	0.1	0.130651464			0.1	0.110116845	0.15	0.156046826			0.1	0.514585	0.1	0.0797646	1	0.933333	0.15	0.2	0.5	0.28	1	0.754491018
0.1	0.112594869	0.05	0.323074546	0.5	0.546091243	1	1.000334336	1	0.865927315	0.5	0.599799398	0.02	0.026944174	0.1	0.099822959	1	0.882896345	1	0.933668972	0.15	0.142668323			0.1	0.36905217	0.5	0.235973952			1	0.965538062	0.9	0.96424183			0.15	0.582929	1	0.872	1	0.550001	1	0.980861244	0.1	0.03894081	1	1
0.5	0.371048698	0.1	0.0903145	0.2	0.187286243	1	0.868853752	1	0.645654869	0.5	0.666666667	0.2	0.332879905	0.05	0.066770744	0.5	0.285480958	1	0.796035821	0.15	0.14260849			1	0.838216026	1	0.754125849			0.5	0.27893921	0.19	0.180627224			0.1	0.430161	1	1.14329	1	0.794667	0.9	1	0.2	0.082191781	0.5	0.178723404
0.2	0.174469259	1	0.984173765	0.9	1.039448117	1	0.778429684	0.5	0.313225149	1	0.984286192	1	0.623925325	0.5	0.644905946	1	0.839013049	0.15	0.110159187	0.2	0.14388209			1	0.825301114	1	0.505497059			0.2	0.178087522	0.15	0.193500433			1	1.43521	0.2	0.0843334	1	0.513333	1	0.987158909	1	0.276595745	1	0.861209964
0.2	1.38679697	0.2	0.271829063	0.5	0.595056433	0.2	0.267799654	1	0.873001747	0.5	0.842633163	0.5	0.651037892	1	0.914366032	1	1.07313414	0.2	0.194389621	0.5	0.438379133			0.5	0.485842492	0.1	0.072307643			0.5	0.69525907	1	0.941327372			0.9	1.27038	0.1	0.0770001	1	0.787973	0.5	0.35908142	0.15	0.069264069	0.2	0.186915888
0.2	0.203314469	0.5	0.349914267	1	0.458159786	0.1	0.108770757	1	0.560085209	0.1	0.303955738	0.15	0.194921476	1	1.075936547	0.5	0.141734252	0.1	0.110688051	0.5	0.773978229			0.5	0.487509095	0.15	0.073407746			0.1	0.145038753	1	0.628952056			1	1.128	0.5	0.22	1	0.888	0.5	0.502242152	0.15	0.086021505	0.5	0.242105263
1	0.755487747	0.1	0.070595147	0.1	0.110514903	0.15	0.122701438	1	0.986208315	0.9	1.001002004	0.1	0.265192924	1	1.471182465	1	0.878436119	0.15	0.152152986	0.9	0.986605379			0.1	0.322755402	0.2	0.096669069			1	0.939255326	0.1	0.148074885			0.2	0.176	1	1.072	1	0.927027	0.15	0.113636364	0.1	0.046846847	1	0.911392405
1	1.664573028	0.1	0.115954802	0.2	0.275658586	0.1	0.10019803	1	0.750598837	0.1	0.570711417	0.15	0.248417056	0.15	0.152580289	0.5	0.161791932	0.1	0.111544695	0.05	0.251617632			1	0.832091363	1	0.810342152			0.15	0.136701343	0.2	0.156208885			0.05	0.0613333	1	0.778019	1	0.64	0.1	0.185714286	1	0.867924528	1	0.979472141
1	1.039576898	1	1.237902179	0.5	0.592737152	0.5	0.342446695	1	0.736671571	0.1	0.170343243	1	1.229042805	0.2	0.159111394	1	1.205459875	0.5	0.402825361	0.1	0.141990518			0.2	0.36101723	1	0.987520358			1	0.953507079	0.8	0.840436366			0.5	0.368	1	0.496	1	1.14933	0.4	0.285714286	1	1	0.5	0.279069767
0.1	0.130190993	0.15	0.145405783	1	0.536199276	0.15	0.138098506	0.15	0.240806498	0.2	0.229457604	0.1	0.109701071	0.5	0.908083284	1	1.036673421	0.15	0.117991229	1	0.995356295			0.5	0.470084892	0.5	0.250369958			0.1	0.105297172	1	0.964304531			0.1	0.125333	1	0.92	1	0.466667	0.1	0.097520661	1	0.98989899	1	1
1	0.692356825	0.2	0.144245026	0.2	0.199503618	0.1	0.264794383	1	0.6525756	1	1.193068567	1	0.600204097	0.1	0.111553604	0.5	0.335136029	0.1	0.367327699	0.2	0.192647225			0.2	0.39231694	1	0.274441974			1	0.970753213	0.75	0.251331451			0.5	0.418667	0.5	0.245333	0.5	1.38133	1	0.896551724	0.2	0.073170732	1	0.433962264
1	0.738652835	0.1	0.078121676	0.1	0.517125732	0.1	0.097627688	1	1.078506707	1	0.880641926	0.2	0.147623203	0.5	0.965802355	0.5	0.236753261	0.1	0.125650687	0.5	0.305473511			1	0.837502337	1	0.958030754			0.15	0.107546567	0.2	0.161140006			0.5	0.586667	1	0.418667	1	1.33333	0.5	0.554973822	0.15	0.099150142	1	0.271186441
0.5	0.779161843	0.1	0.120781557	0.15	0.161572633	1	1.043069057	1	0.680319252	0.98	0.889557562	0.2	0.307649813	0.2	0.13027294	1	0.962288364	1	0.976335278	0.1	0.14191901			0.15	0.345026948	1	0.914618039			1	0.93020765	0.15	0.153055959			0.1	0.141333	0.15	0.0696667	1	1.33333	1	0.884615385	0.15	0.08815427	1	0.960784314
0.5	0.460876776	0.1	0.136334099	1	1.241034797	0.1	0.091465563	0.2	0.479679958	0.5	1.067870277	0.1	0.142676479	0.1	0.083889623	0.2	0.084544702	0.1	0.105197622	0.1	0.142272069			1	0.812005834	0.5	0.243367424			0.1	0.097830019	1	0.940508735			1	1.05867	0.5	0.314667	1	0.741333	1	0.913043478	0.1	0.051886792	0.15	0.049327354
1	0.923836873	0.1	0.1738457	0.5	0.279411851	0.2	0.233327433	0.15	0.28651264	0.5	0.29889669	0.1	0.073065086	0.2	0.14976728	0.5	0.488829956	0.2	0.229782095	1	0.998288355			0.9	0.862561426	0.1	0.072008113			0.1	0.102200131	0.5	0.190993214			1	0.84	1	0.434219	0.5	0.416667	0.1	0.086956522	0.1	0.118421053	1	0.534883721
1	0.518746789	0.1	0.080960963	0.1	0.140592442	0.1	0.102444159	0.5	0.450462077	1	0.907607173	1	1.038856492	0.2	0.118821325	0.5	0.424871703	0.1	0.118346578	0.15	0.142667039			1	0.841761855	1	0.527019665			0.1	0.097912523	0.99	0.889183912			1	1.01867	1	0.531696	0.5	0.506667	0.2	0.188311688	0.5	0.35	1	0.965517241
0.2	0.24097073	0.1	0.036051642	1	0.821062547	1	0.982737687	0.1	0.102921387	1	1.067870277	0.15	0.276863093	0.2	0.120016479	0.19	0.123765914	1	0.978832992	0.2	0.14291702			0.5	0.453403843	0.15	0.074194764			0.1	0.107903564	1	0.951826871			1	1.008	0.5	0.274667	1	0.861333	0.1	0.152542373	0.5	0.31120332	0.5	0.326666667
0.1	0.226573801	0.2	0.184862172	0.1	0.111351026	0.5	0.665997994	1	0.840976067	0.1	0.165162153	1	1.611087754	1	1.178751217	1	0.928272831	0.5	0.552818441	0.1	0.141915068			0.5	0.554966648	0.5	0.338682673			1	0.985127667	1	0.729159226			1	1	1	0.466667	0.5	0.616	0.1	0.118811881	0.2	0.133333333	0.15	0.064676617
0.15	0.116963562	1	0.964240459	0.1	0.093812392	0.2	0.261027213	0.5	0.545455805	0.1	0.12337011	0.15	0.079900754	0.15	0.253886061	0.5	0.181921503	0.2	0.229002296	0.1	0.14223797			0.1	0.466799471	0.2	0.0725769			0.2	0.163988995	0.2	0.158186454			0.1	0.168	0.2	0.135878	1	0.435703	0.2	0.19939577	0.1	0.043103448	1	1
0.2	0.22107239	0.1	0.126175609	0.1	0.147031712	1	0.744525391	1	0.849885467	0.1	0.117163371	0.1	0.160411031	0.15	0.106345433	1	0.958476899	1	0.801272126	0.1	0.148043773			0.4	0.560052988	1	0.979523517			0.5	0.445993593	0.15	0.190739186			0.1	0.072	1	0.442667	0.5	0.70449	0.1	0.121794872	1	0.494736842	0.15	0.122699387
0.2	0.201698086	0.1	0.074427674	1	1.226389611	0.1	0.088879515	1	1.147520094	1	0.525655584	0.1	0.187266311	0.1	0.165335183	0.2	0.384997908	0.1	0.116359371	0.1	0.146915667			0.1	0.304785399	1	0.50844746			1	0.670980315	0.5	0.457247815			0.05	0.0816667	0.2	0.0773333	1	1.77867	0.1	0.143589744	0.5	0.465517241	0.2	0.128712871
1	1.213186934	0.15	0.183877514	0.1	0.218476482	0.5	0.342446695	0.05	0.204948719	1	1.001002004	0.2	0.188123589	0.1	0.15563449	1	0.492480245	0.5	0.208066307	0.1	0.141921344			1	0.653904204	0.2	0.080819667			0.1	0.103468176	0.15	0.168068277			0.2	0.149333	1	0.981333	0.2	0.325333	1	0.978417266	0.5	0.232044199	0.5	0.322580645
1	0.747912037	0.5	0.899487409	0.1	0.04131407	0.1	0.09954279	0.5	0.67882499	0.2	0.222087639	0.15	0.175721627	0.1	0.133448513	1	0.802969099	0.1	0.11335351	0.1	0.141570315			0.5	0.56518896	0.5	0.103638444			0.2	0.168847441	0.2	0.160377807			0.1	0.112	1	0.618667	1	1.09867	0.1	0.126865672	1	0.409090909	0.5	0.510638298
1	0.779161843	1	1.043478962	0.2	0.210474321	1	0.968581723	0.5	0.20427012	0.1	0.225090365	0.5	0.778459417	1	0.887500055	0.5	0.175557006	1	0.966349661	0.2	0.144171083			1	0.57437778	0.1	0.071441847			0.1	0.106291473	0.2	0.18236771			0.2	0.146667	0.1	0.048	0.5	0.52	0.05	0.043265876	0.2	0.106090373	1	0.839506173
1	1.000268965	0.15	0.173444328	1	1.108883529	0.5	0.329854428	1	1.297224706	0.1	0.332999332	0.1	0.148858574	1	0.968816516	1	1.066136145	0.5	0.280794415	1	0.993026823			1	0.761515874	0.2	0.07564438			1	0.986024554	0.05	0.142423808			0.1	0.128	0.5	0.232	1	1.136	1	0.964948454	0.1	0.111111111	0.2	0.275862069
1	0.722549875	0.15	0.165893024	0.5	0.437462206	0.2	0.194287594	1	0.951788963	1	1.251755266	0.5	0.777792195	0.1	0.095785487	1	0.649075567	0.2	0.174367776	0.1	0.142591416			0.1	0.265062848	0.2	0.076688653			0.05	0.097027653	0.3	0.464998934			1	0.962667	0.5	0.298667	1	0.616	1	0.987179487	1	1	0.5	0.226804124
0.1	0.242714705	1	1.092850734	0.1	0.126387744	0.5	0.603588543	1	0.828996769	1	0.826566656	0.2	0.210323786	0.5	0.495941726	0.15	0.075389618	0.5	0.695853228	0.1	0.142128071			0.2	0.362162924	0.5	0.247302502			1	0.976793685	0.1	0.162134397			0.1	0.0986667	0.5	0.576	1	0.667334	0.1	0.13897281	0.1	0.027088036	0.5	0.3
1	0.944880514	0.1	0.06194182	0.5	0.528585506	0.1	0.120501856	1	0.986072007	0.9	0.6	0.1	0.099806587	1	1.023199145	1	0.836509997	0.1	0.143247018	0.15	0.144365964			0.2	0.379502006	1	0.631857713			1	0.912491356	1	0.487215764			0.5	0.453333	1	0.485333	0.2	0.728	1	1	0.05	0.038610039	1	1
[truncated: 124,057 more rows]
