# Supplementary material for: Benchmarking pipelines for subclonal deconvolution of bulk tumour sequencing data
Source: Nat Commun. 2021 Nov 4;12:6396. doi: 10.1038/s41467-021-26698-7 (PMC8569188; doi:10.1038/s41467-021-26698-7)
Supplement: Supplementary file 4 — Source Data [file 41467_2021_26698_MOESM4_ESM.zip › Source_Data/ccf_heatmaps/figure5b.csv]

FACETS_Ccube_30x_x	FACETS_Ccube_30x_y	FACETS_Ccube_60x_x	FACETS_Ccube_60x_y	FACETS_Ccube_100x_x	FACETS_Ccube_100x_y	FACETS_Ccube_250x_x	FACETS_Ccube_250x_y	Sequenza_Ccube_30x_x	Sequenza_Ccube_30x_y	Sequenza_Ccube_60x_x	Sequenza_Ccube_60x_y	Sequenza_Ccube_100x_x	Sequenza_Ccube_100x_y	Sequenza_Ccube_250x_x	Sequenza_Ccube_250x_y	TITAN_Ccube_30x_x	TITAN_Ccube_30x_y	TITAN_Ccube_60x_x	TITAN_Ccube_60x_y	TITAN_Ccube_100x_x	TITAN_Ccube_100x_y	TITAN_Ccube_250x_x	TITAN_Ccube_250x_y	FACETS_FastClone_30x_x	FACETS_FastClone_30x_y	FACETS_FastClone_60x_x	FACETS_FastClone_60x_y	FACETS_FastClone_100x_x	FACETS_FastClone_100x_y	FACETS_FastClone_250x_x	FACETS_FastClone_250x_y	Sequenza_FastClone_30x_x	Sequenza_FastClone_30x_y	Sequenza_FastClone_60x_x	Sequenza_FastClone_60x_y	Sequenza_FastClone_100x_x	Sequenza_FastClone_100x_y	Sequenza_FastClone_250x_x	Sequenza_FastClone_250x_y	TITAN_FastClone_30x_x	TITAN_FastClone_30x_y	TITAN_FastClone_60x_x	TITAN_FastClone_60x_y	TITAN_FastClone_100x_x	TITAN_FastClone_100x_y	TITAN_FastClone_250x_x	TITAN_FastClone_250x_y	FACETS_PyClone_30x_x	FACETS_PyClone_30x_y
1	1	1	1	1	0.07711527	0.1	0.093344865	1	1	0.5	0.478021319	1	0.153859296	0.2	0.064495466	1	1	1	0.601701943	0.5	0.461676456	0.5	0.639650367	0.5	0.488705269	0.5	0.259045642	1	0.742678026	0.1	0.095193258	0.2	0.272509009	1	1	0.5	0.163560436	0.5	0.168869499	0.5	0.320973077	1	0.674694331	1	0.692359705	1	0.72334708	0.5	0.553753701
0.5	0.218589635	0.5	0.538311771	1	1	0.5	0.524658179	1	0.708488335	1	1	1	1	1	0.890603595	1	1	1	0.601701943	0.1	0.095073002	1	1	1	0.488705269	1	0.259045642	0.2	0.267987954	1	0.095193258	1	0.272509009	0.2	0.642071229	0.1	0.163560436	0.2	0.168869499	1	0.320973077	0.5	0.245440322	0.5	0.253212715	0.2	0.128496271	1	0.992963222
0.5	1	0.5	0.538311771	1	1	0.5	0.524658179	0.2	0.282016828	0.5	0.80119987	1	0.853013866	1	0.756972694	1	1	1	0.601701943	1	1	1	1	0.1	0.488705269	0.5	0.259045642	1	0.267987954	1	0.095193258	0.1	0.272509009	1	0.642071229	1	0.163560436	1	0.911175251	0.1	0.320973077	0.5	0.245440322	0.1	0.253212715	0.05	0.128496271	1	0.992963222
1	1	1	1	0.1	0.07711527	1	1	0.1	0.163595835	0.8	0.80119987	0.1	0.153859296	1	0.531800287	1	1	0.5	0.262036389	1	1	0.5	0.639650367	1	0.488705269	0.15	0.259045642	0.1	0.267987954	0.1	0.095193258	0.5	0.272509009	0.1	0.642071229	1	0.163560436	0.5	0.168869499	1	0.320973077	1	0.674694331	0.5	0.253212715	0.5	0.128496271	0.5	0.992963222
1	1	1	1	0.2	0.209872286	0.1	0.093344865	0.1	0.163595835	0.1	0.247720883	0.2	0.502649155	0.5	0.221147002	1	1	1	1	0.5	0.461676456	0.5	0.46934143	1	0.488705269	0.15	0.259045642	1	0.267987954	0.2	0.095193258	1	0.272509009	1	0.642071229	0.5	0.163560436	0.15	0.168869499	1	0.320973077	1	0.674694331	0.5	0.253212715	0.1	0.128496271	0.5	0.62711634
1	1	1	1	0.5	0.209872286	0.1	0.093344865	1	1	0.5	0.478021319	0.5	0.502649155	1	1	1	1	1	1	0.5	0.461676456	0.2	0.105859302	0.2	0.488705269	1	0.259045642	1	0.267987954	0.15	0.095193258	0.15	0.272509009	1	0.642071229	0.5	0.163560436	0.1	0.168869499	0.2	0.320973077	1	0.674694331	1	0.692359705	0.5	0.128496271	1	0.992963222
1	1	1	1	1	0.490388723	0.15	0.228146273	0.5	0.518626241	0.1	0.478021319	1	1	0.5	0.221147002	1	1	0.15	0.114712728	1	1	1	1	1	0.488705269	1	0.998413226	0.1	0.267987954	0.1	0.095193258	1	0.272509009	0.1	0.642071229	1	0.163560436	0.15	0.168869499	1	0.320973077	1	0.674694331	1	0.692359705	0.5	0.128496271	0.5	0.992963222
1	1	1	1	1	1	0.15	0.228146273	1	1	0.15	0.247720883	1	1	0.05	0.221147002	0.1	0.247331179	0.5	0.262036389	0.15	0.183384472	0.15	0.105859302	0.15	0.488705269	0.2	0.259045642	1	0.267987954	0.2	0.095193258	0.8	0.272509009	1	0.642071229	0.15	0.163560436	1	0.168869499	0.15	0.320973077	1	0.674694331	1	0.692359705	0.1	0.128496271	1	0.992963222
1	1	1	1	1	0.490388723	0.05	0.093344865	0.5	0.518626241	1	0.80119987	1	0.853013866	0.15	0.064495466	0.5	1	0.15	0.262036389	0.2	0.183384472	0.05	0.105859302	0.5	0.488705269	0.15	0.259045642	1	0.267987954	1	0.095193258	0.9	0.272509009	1	0.642071229	0.2	0.163560436	0.1	0.168869499	0.5	0.320973077	1	0.674694331	1	0.692359705	1	0.72334708	1	0.992963222
0.1	0.218589635	0.1	0.211062752	0.1	0.07711527	0.5	0.524658179	1	0.518626241	0.5	0.247720883	0.1	0.153859296	0.2	0.221147002	1	1	1	1	0.5	0.461676456	0.2	0.217843857	0.1	0.488705269	1	0.259045642	0.5	0.267987954	0.5	0.095193258	1	0.951177484	0.5	0.642071229	0.5	0.163560436	1	0.911175251	0.1	0.320973077	0.1	0.245440322	1	0.692359705	1	0.72334708	0.15	0.271070818
0.5	0.218589635	0.5	0.211062752	0.5	0.336887148	0.1	0.093344865	0.1	0.282016828	0.1	0.247720883	0.5	0.699999652	0.15	0.064495466	0.15	0.247331179	0.5	0.262036389	1	0.461676456	0.5	0.46934143	0.5	0.488705269	0.1	0.259045642	0.5	0.267987954	1	0.095193258	0.1	0.272509009	0.5	0.642071229	1	0.163560436	0.2	0.168869499	0.5	0.320973077	0.5	0.245440322	0.1	0.253212715	1	0.72334708	1	0.992963222
1	1	1	1	1	0.490388723	0.1	0.228146273	1	1	1	0.80119987	1	1	0.1	0.064495466	0.15	0.247331179	0.5	0.114712728	0.5	0.461676456	0.5	0.217843857	0.2	0.488705269	0.15	0.259045642	0.1	0.267987954	0.5	0.095193258	1	0.272509009	0.1	0.642071229	0.5	0.163560436	0.2	0.168869499	0.2	0.320973077	1	0.674694331	1	0.692359705	1	0.72334708	1	0.992963222
0.15	0.218589635	0.15	0.211062752	1	0.844511207	0.8	1	0.85	1	0.15	0.137094644	1	0.699999652	0.5	0.221147002	1	1	0.15	0.114712728	1	1	1	0.639650367	0.2	0.488705269	0.5	0.259045642	1	0.267987954	1	0.095193258	0.1	0.272509009	1	0.642071229	1	0.163560436	0.1	0.168869499	0.2	0.320973077	0.15	0.245440322	0.1	0.253212715	1	0.72334708	1	0.992963222
0.15	0.218589635	0.15	0.211062752	1	0.336887148	0.1	0.093344865	0.5	0.518626241	0.18	0.247720883	1	0.699999652	0.15	0.064495466	1	1	0.5	0.262036389	1	1	0.5	0.46934143	0.2	0.488705269	0.1	0.259045642	0.2	0.267987954	0.1	0.095193258	1	0.951177484	0.2	0.642071229	1	0.163560436	0.1	0.168869499	0.2	0.320973077	0.15	0.245440322	0.5	0.253212715	0.1	0.128496271	1	0.992963222
1	1	0.15	0.211062752	1	0.844511207	0.15	0.093344865	1	1	0.2	0.247720883	1	0.853013866	0.15	0.064495466	1	1	1	1	0.1	0.095073002	1	1	1	0.488705269	0.5	0.259045642	0.5	0.267987954	0.1	0.095193258	0.05	0.272509009	0.2	0.642071229	0.1	0.163560436	1	0.168869499	1	0.320973077	0.15	0.245440322	1	0.692359705	0.1	0.128496271	0.5	0.992963222
1	1	1	1	1	0.490388723	0.1	0.093344865	0.15	0.163595835	1	1	1	0.502649155	1	1	1	1	1	1	0.5	1	0.1	0.105859302	1	0.488705269	0.2	0.259045642	0.2	0.267987954	1	0.095193258	0.15	0.272509009	1	0.642071229	0.5	0.163560436	0.15	0.168869499	1	0.320973077	1	0.674694331	0.15	0.253212715	0.05	0.128496271	1	0.992963222
1	1	1	1	0.2	0.07711527	0.2	0.093344865	0.98	1	1	0.478021319	0.2	0.153859296	0.5	0.221147002	0.1	0.247331179	0.15	0.114712728	0.15	0.183384472	1	1	1	0.488705269	0.2	0.259045642	1	0.267987954	0.85	0.095193258	0.5	0.272509009	1	0.642071229	0.15	0.163560436	1	0.911175251	1	0.320973077	1	0.674694331	0.15	0.253212715	0.2	0.128496271	1	0.992963222
1	1	1	1	1	0.490388723	0.15	0.228146273	0.2	0.282016828	1	1	1	1	0.5	0.221147002	1	1	0.15	0.114712728	1	1	0.1	0.105859302	0.1	0.488705269	0.2	0.259045642	0.15	0.267987954	0.5	0.095193258	0.5	0.272509009	0.9	1	1	0.163560436	0.15	0.168869499	0.1	0.320973077	1	0.674694331	0.15	0.253212715	0.1	0.128496271	1	0.992963222
0.1	0.218589635	1	1	0.5	0.336887148	0.05	0.093344865	1	1	0.1	0.137094644	0.5	0.502649155	0.5	0.221147002	1	1	1	1	1	1	0.5	0.639650367	1	0.488705269	1	0.259045642	1	0.267987954	1	0.095193258	0.5	0.272509009	1	0.642071229	1	0.163560436	0.1	0.168869499	1	0.320973077	1	0.674694331	1	0.692359705	0.2	0.128496271	1	0.992963222
0.1	0.218589635	0.1	0.211062752	0.5	0.209872286	0.5	0.228146273	1	1	0.1	0.137094644	0.5	0.502649155	0.15	0.064495466	1	1	1	0.601701943	1	1	0.1	0.105859302	1	0.488705269	1	0.259045642	0.9	0.742678026	0.1	0.095193258	1	0.272509009	0.5	0.642071229	1	0.951310481	0.1	0.168869499	1	0.320973077	0.1	0.245440322	1	0.692359705	0.1	0.128496271	0.5	0.271070818
0.1	0.218589635	0.1	0.211062752	1	0.490388723	0.1	0.093344865	0.5	1	0.99	1	1	1	0.15	0.064495466	0.5	1	0.5	0.114712728	1	1	0.15	0.105859302	0.5	0.488705269	1	0.259045642	1	0.267987954	0.15	0.095193258	0.15	0.272509009	0.5	0.642071229	1	0.163560436	0.2	0.168869499	0.5	0.320973077	0.1	0.245440322	0.5	0.253212715	1	0.72334708	0.5	0.615347031
1	1	0.1	0.211062752	0.15	0.07711527	0.15	0.228146273	0.9	0.708488335	0.5	0.478021319	0.15	0.153859296	0.5	0.408450375	1	1	1	1	1	1	1	1	0.5	0.488705269	0.1	0.259045642	0.5	0.267987954	0.98	0.095193258	1	0.272509009	0.1	0.642071229	1	0.163560436	0.15	0.168869499	0.5	0.320973077	0.1	0.245440322	1	0.692359705	0.1	0.128496271	1	0.992963222
1	1	1	1	1	1	1	1	0.1	0.282016828	0.15	0.478021319	1	0.853013866	1	1	1	1	1	1	1	0.461676456	0.1	0.105859302	1	0.488705269	1	0.259045642	0.5	0.267987954	0.2	0.095193258	1	0.272509009	0.4	0.642071229	1	0.163560436	0.5	0.168869499	1	0.320973077	1	0.674694331	1	0.692359705	0.5	0.128496271	0.1	0.271070818
1	1	1	1	1	0.844511207	0.01	0.093344865	0.1	0.163595835	0.9	1	1	0.853013866	1	0.890603595	1	1	0.19	0.114712728	0.5	0.461676456	1	1	1	0.488705269	1	0.259045642	0.1	0.267987954	1	0.095193258	0.1	0.272509009	0.1	0.642071229	0.5	0.163560436	0.1	0.168869499	1	0.320973077	1	0.674694331	0.1	0.253212715	0.1	0.128496271	0.5	0.992963222
0.5	1	1	0.211062752	0.1	0.07711527	0.5	0.228146273	1	1	0.89	1	0.1	0.153859296	0.15	0.064495466	1	1	0.5	0.114712728	0.2	0.183384472	1	1	0.2	0.488705269	0.1	0.259045642	0.4	0.267987954	1	0.095193258	1	0.272509009	0.5	0.642071229	0.2	0.163560436	0.5	0.168869499	0.2	0.320973077	1	0.245440322	0.1	0.253212715	1	0.72334708	0.5	0.271070818
1	1	1	1	0.15	0.07711527	1	1	0.2	0.282016828	0.1	0.137094644	0.15	0.153859296	0.2	0.064495466	0.5	0.247331179	1	1	1	1	1	1	0.1	0.488705269	0.5	0.259045642	0.1	0.267987954	1	0.095193258	0.2	0.272509009	1	0.642071229	1	0.163560436	0.2	0.168869499	0.1	0.320973077	1	0.674694331	1	0.692359705	0.15	0.128496271	0.5	0.271070818
1	1	0.1	0.065867833	1	0.490388723	0.15	0.093344865	0.9	1	0.5	0.478021319	1	0.502649155	0.5	0.064495466	0.5	0.247331179	0.5	0.262036389	0.15	0.183384472	1	0.639650367	0.15	0.488705269	1	0.259045642	1	0.267987954	0.5	0.095193258	1	0.272509009	1	0.642071229	0.15	0.163560436	0.1	0.168869499	0.15	0.320973077	0.1	0.245440322	1	0.692359705	0.15	0.128496271	0.5	0.491705046
1	1	0.5	0.538311771	0.5	0.209872286	0.15	0.093344865	1	1	1	0.80119987	0.5	0.502649155	1	1	1	1	1	1	1	1	1	0.639650367	0.2	0.488705269	1	0.259045642	0.5	0.267987954	0.9	0.095193258	1	0.272509009	0.1	0.642071229	1	0.163560436	0.5	0.168869499	0.2	0.320973077	0.5	0.245440322	1	0.253212715	0.1	0.128496271	0.5	0.501917691
1	1	1	1	0.1	0.07711527	0.18	0.093344865	1	1	0.5	1	0.1	0.153859296	0.1	0.064495466	1	1	1	0.601701943	0.1	0.095073002	0.5	0.639650367	0.2	0.488705269	0.2	0.259045642	1	0.267987954	0.1	0.095193258	1	0.272509009	0.2	0.642071229	0.1	0.163560436	0.2	0.168869499	0.2	0.320973077	1	0.674694331	1	0.253212715	0.2	0.128496271	0.1	0.271070818
0.5	0.218589635	0.2	0.211062752	0.5	0.336887148	0.2	0.228146273	0.5	1	1	1	0.5	0.502649155	1	0.890603595	1	1	1	1	1	1	0.2	0.46934143	1	0.488705269	1	0.259045642	1	0.267987954	0.1	0.095193258	1	0.272509009	0.2	0.642071229	1	0.163560436	0.2	0.168869499	1	0.320973077	0.2	0.245440322	0.2	0.253212715	0.5	0.128496271	0.5	0.992963222
0.2	0.218589635	1	1	0.2	0.07711527	1	1	1	0.282016828	0.15	0.137094644	0.2	0.153859296	0.5	0.408450375	0.15	0.247331179	1	1	1	1	1	1	1	0.488705269	0.1	0.259045642	0.1	0.267987954	1	0.095193258	0.5	0.272509009	0.1	0.642071229	1	0.163560436	1	0.911175251	1	0.320973077	1	0.674694331	0.1	0.253212715	0.15	0.128496271	0.95	0.992963222
0.5	0.218589635	1	0.538311771	0.2	0.07711527	1	1	0.15	0.163595835	1	1	0.2	0.153859296	1	1	0.1	0.247331179	1	0.601701943	1	1	0.15	0.217843857	1	0.488705269	0.15	0.259045642	0.2	0.267987954	0.9	0.095193258	1	0.272509009	1	0.642071229	1	0.163560436	1	0.911175251	1	0.320973077	1	0.674694331	0.5	0.253212715	0.05	0.128496271	0.95	0.992963222
1	1	1	1	0.1	0.07711527	1	1	1	1	0.2	0.247720883	0.1	0.153859296	1	1	1	1	0.15	0.114712728	0.1	0.095073002	1	1	1	0.488705269	0.15	0.259045642	0.2	0.267987954	0.1	0.095193258	0.9	0.272509009	0.05	0.642071229	0.1	0.163560436	1	0.911175251	1	0.320973077	1	0.674694331	1	0.692359705	1	0.72334708	1	0.992963222
1	1	0.5	0.211062752	0.1	0.07711527	0.1	0.093344865	1	1	1	0.80119987	0.1	0.153859296	0.19	0.064495466	0.5	1	0.5	0.114712728	0.5	0.461676456	0.1	0.105859302	1	0.488705269	0.1	0.259045642	0.1	0.267987954	0.1	0.095193258	0.15	0.272509009	1	0.642071229	0.5	0.163560436	0.1	0.168869499	1	0.320973077	0.5	0.245440322	0.2	0.253212715	1	0.72334708	1	0.992963222
1	1	0.2	0.211062752	1	0.336887148	0.1	0.093344865	0.99	1	0.49	0.478021319	1	0.699999652	0.5	0.221147002	0.2	0.247331179	1	1	0.5	0.461676456	0.15	0.105859302	0.1	0.488705269	0.2	0.259045642	0.1	0.267987954	1	0.095193258	1	0.272509009	1	0.642071229	0.5	0.163560436	1	0.168869499	0.1	0.320973077	0.2	0.245440322	1	0.692359705	0.5	0.128496271	1	0.992963222
0.15	0.218589635	0.5	0.211062752	1	1	0.99	1	0.5	0.282016828	1	1	1	1	1	0.890603595	1	1	1	1	1	1	1	1	1	0.488705269	1	0.259045642	1	0.267987954	1	0.095193258	1	0.272509009	0.1	0.642071229	1	0.163560436	1	0.911175251	1	0.320973077	0.5	0.245440322	0.5	0.253212715	1	0.72334708	1	0.992963222
0.1	0.218589635	1	1	1	0.490388723	0.1	0.093344865	0.5	0.518626241	0.15	0.247720883	1	1	0.5	0.221147002	1	1	1	1	0.1	0.095073002	1	1	1	0.488705269	0.1	0.259045642	0.05	0.267987954	0.9	0.095193258	0.5	0.272509009	1	0.642071229	0.1	0.163560436	0.1	0.168869499	1	0.320973077	1	0.674694331	1	0.253212715	1	0.72334708	1	0.992963222
1	1	1	1	1	0.490388723	0.5	0.524658179	1	1	0.8	1	1	1	1	1	1	1	1	1	0.5	1	1	1	0.5	0.488705269	0.2	0.259045642	1	0.267987954	0.5	0.095193258	0.5	0.272509009	1	0.642071229	0.5	0.163560436	0.5	0.168869499	0.5	0.320973077	1	0.674694331	1	0.692359705	0.1	0.128496271	0.1	0.271070818
0.2	0.218589635	1	1	1	0.490388723	0.15	0.228146273	0.2	0.282016828	0.02	0.137094644	1	0.699999652	0.5	0.221147002	0.5	1	1	1	0.5	0.461676456	0.1	0.105859302	1	0.488705269	1	0.259045642	1	0.267987954	1	0.095193258	0.15	0.272509009	1	0.642071229	0.5	0.163560436	0.5	0.168869499	1	0.320973077	1	0.674694331	0.5	0.253212715	0.1	0.128496271	1	0.992963222
0.5	1	0.15	0.211062752	1	1	0.5	0.524658179	1	1	0.99	1	1	0.853013866	1	1	0.5	0.668945169	0.5	0.262036389	1	0.461676456	0.1	0.105859302	0.1	0.488705269	0.5	0.259045642	1	0.267987954	0.15	0.095193258	0.45	0.272509009	0.5	0.642071229	1	0.163560436	0.1	0.168869499	0.1	0.320973077	0.15	0.245440322	0.2	0.253212715	0.1	0.128496271	1	0.992963222
0.2	0.218589635	0.1	0.065867833	1	0.490388723	0.15	0.228146273	1	1	1	1	1	1	1	1	1	1	1	0.601701943	0.5	0.461676456	0.5	0.46934143	0.15	0.488705269	1	0.259045642	1	0.267987954	0.1	0.095193258	0.85	0.272509009	0.5	0.642071229	0.5	0.163560436	1	0.911175251	0.15	0.320973077	0.1	0.245440322	0.5	0.253212715	1	0.72334708	1	0.582692144
0.1	0.218589635	1	1	0.5	0.209872286	0.9	1	1	0.518626241	0.2	0.247720883	0.5	0.502649155	0.1	0.221147002	0.5	0.370447324	1	1	0.05	0.095073002	0.5	0.217843857	0.1	0.488705269	1	0.259045642	1	0.267987954	0.1	0.095193258	1	0.272509009	0.5	0.642071229	0.05	0.163560436	1	0.168869499	0.1	0.320973077	1	0.674694331	0.1	0.253212715	0.2	0.128496271	0.95	0.992963222
1	1	0.2	0.211062752	0.5	0.209872286	0.15	0.093344865	0.15	0.163595835	0.2	0.137094644	0.5	0.502649155	1	0.408450375	0.8	0.668945169	1	1	0.5	0.461676456	0.5	0.46934143	1	0.488705269	1	0.259045642	0.5	0.267987954	1	0.095193258	0.5	0.272509009	0.2	0.642071229	0.5	0.163560436	0.2	0.168869499	1	0.320973077	0.2	0.245440322	1	0.692359705	1	0.72334708	0.5	0.992963222
1	1	0.5	0.538311771	1	0.844511207	0.05	0.093344865	0.15	0.282016828	0.1	0.247720883	1	0.699999652	0.1	0.064495466	0.15	0.174524416	1	1	0.5	0.461676456	1	1	0.9	0.488705269	1	0.259045642	0.5	0.267987954	1	0.095193258	1	0.272509009	0.5	0.642071229	0.5	0.163560436	1	0.911175251	0.9	0.320973077	0.5	0.245440322	1	0.692359705	1	0.72334708	0.1	0.271070818
1	1	1	0.538311771	0.15	0.07711527	0.1	0.093344865	1	1	1	0.80119987	0.15	0.153859296	0.5	0.221147002	1	1	0.5	0.601701943	0.15	0.183384472	0.1	0.105859302	1	0.26803436	1	0.259045642	0.5	0.267987954	0.99	0.095193258	1	0.272509009	0.1	0.642071229	0.15	0.163560436	0.15	0.168869499	1	0.250412573	1	0.245440322	1	0.692359705	1	0.72334708	0.5	0.992963222
1	1	0.2	0.211062752	1	0.336887148	0.1	0.093344865	1	1	1	0.478021319	1	0.699999652	1	1	0.5	0.370447324	0.1	0.114712728	0.1	0.183384472	0.5	0.639650367	1	0.26803436	0.1	0.259045642	0.2	0.267987954	0.1	0.095193258	1	0.272509009	0.5	0.642071229	0.1	0.163560436	0.1	0.168869499	1	0.250412573	0.2	0.245440322	0.15	0.253212715	0.2	0.128496271	1	0.992963222
1	1	0.1	0.211062752	0.5	0.209872286	0.15	0.228146273	1	0.518626241	0.15	0.247720883	0.5	0.502649155	1	1	0.1	0.370447324	0.5	0.601701943	0.5	0.461676456	0.5	0.46934143	0.2	0.26803436	0.1	0.259045642	0.5	0.267987954	0.5	0.095193258	0.1	0.272509009	0.5	0.642071229	0.5	0.163560436	0.15	0.168869499	1	0.250412573	0.1	0.245440322	0.1	0.253212715	0.1	0.128496271	1	0.992963222
1	1	1	1	0.5	0.490388723	0.89	1	0.1	0.282016828	0.83	1	0.5	1	1	0.408450375	1	1	1	0.601701943	0.1	0.095073002	1	0.639650367	0.1	0.26803436	1	0.259045642	0.1	0.267987954	0.1	0.095193258	0.5	0.272509009	0.5	0.642071229	0.1	0.163560436	0.15	0.168869499	0.5	0.250412573	1	0.674694331	1	0.692359705	0.15	0.128496271	1	0.992963222
1	1	1	1	1	1	0.1	0.093344865	1	1	0.8	1	1	1	0.2	0.064495466	0.15	0.174524416	0.15	0.114712728	0.2	0.183384472	0.5	0.46934143	0.1	0.26803436	1	0.259045642	0.5	0.267987954	1	0.095193258	0.2	0.272509009	1	0.642071229	0.2	0.163560436	0.1	0.168869499	1	0.250412573	1	0.674694331	0.2	0.253212715	0.1	0.128496271	0.1	0.271070818
1	1	1	1	0.1	0.07711527	0.1	0.093344865	0.5	0.518626241	0.5	0.478021319	0.1	0.153859296	0.5	0.221147002	0.18	0.370447324	0.5	0.262036389	0.95	1	0.5	0.639650367	1	0.26803436	0.5	0.259045642	0.5	0.267987954	0.5	0.095193258	1	0.272509009	0.2	0.642071229	0.95	0.163560436	0.1	0.168869499	1	0.948851432	1	0.674694331	0.5	0.253212715	0.5	0.128496271	1	0.992963222
1	1	1	1	0.1	0.209872286	0.15	0.228146273	0.5	0.708488335	0.15	0.137094644	0.1	0.153859296	0.15	0.064495466	0.2	0.174524416	1	1	0.1	0.095073002	0.15	0.105859302	0.5	0.26803436	1	0.259045642	0.5	0.267987954	0.15	0.095193258	0.95	0.272509009	0.5	1	0.1	0.163560436	0.2	0.168869499	0.15	0.250412573	1	0.187282745	1	0.253212715	0.15	0.128496271	1	0.992963222
1	1	0.5	0.461042719	0.15	0.07711527	0.1	0.093344865	1	1	0.1	0.137094644	0.15	0.153859296	0.5	0.221147002	1	1	0.5	0.262036389	0.95	0.780239525	0.1	0.105859302	1	0.26803436	0.1	0.259045642	1	0.267987954	0.02	0.095193258	1	0.272509009	0.05	0.642071229	0.95	0.163560436	1	0.168869499	1	0.250412573	1	0.187282745	0.2	0.253212715	0.1	0.128496271	1	0.992963222
0.1	0.230024866	0.1	0.16117008	1	1	0.5	0.524658179	1	1	0.8	1	1	1	0.5	0.221147002	1	0.668945169	1	0.601701943	1	1	0.5	0.639650367	0.5	0.26803436	0.2	0.259045642	0.2	0.267987954	0.5	0.095193258	0.1	0.272509009	0.5	0.642071229	1	0.163560436	0.1	0.168869499	0.5	0.250412573	0.2	0.187282745	0.1	0.253212715	0.1	0.128496271	0.5	0.617888681
0.5	1	0.5	0.461042719	0.5	0.209872286	1	1	0.5	0.518626241	1	1	0.5	0.502649155	1	0.890603595	1	1	0.5	0.601701943	1	1	0.15	0.217843857	1	0.26803436	0.15	0.259045642	0.5	0.267987954	0.2	0.095193258	1	0.272509009	0.1	0.642071229	1	0.163560436	0.1	0.168869499	0.5	0.250412573	0.1	0.187282745	1	0.692359705	1	0.72334708	0.5	0.992963222
1	1	0.5	0.461042719	0.2	0.07711527	0.15	0.228146273	0.5	0.282016828	0.5	0.478021319	0.2	0.153859296	1	1	0.1	0.174524416	1	1	1	1	0.1	0.105859302	0.1	0.26803436	0.1	0.259045642	0.05	0.267987954	1	0.095193258	1	0.272509009	0.15	0.642071229	1	0.163560436	0.2	0.168869499	1	0.250412573	0.2	0.187282745	0.1	0.253212715	0.1	0.128496271	0.5	0.992963222
0.15	0.230024866	0.1	0.16117008	1	1	0.5	0.524658179	0.8	0.518626241	0.98	0.80119987	1	1	0.1	0.064495466	0.99	1	1	0.262036389	1	0.461676456	0.5	0.639650367	1	0.26803436	1	0.259045642	0.5	0.267987954	0.2	0.095193258	1	0.272509009	0.2	0.642071229	1	0.163560436	0.05	0.168869499	1	0.250412573	1	0.187282745	1	0.692359705	0.2	0.128496271	1	0.992963222
0.15	0.230024866	1	1	1	0.336887148	0.2	0.228146273	0.2	0.163595835	1	1	1	0.502649155	0.5	0.221147002	0.5	0.370447324	1	1	1	1	0.1	0.105859302	0.85	0.26803436	0.9	0.259045642	0.1	0.267987954	0.2	0.095193258	0.15	0.272509009	0.5	0.642071229	1	0.163560436	1	0.911175251	0.15	0.250412573	0.5	0.187282745	1	0.692359705	0.1	0.128496271	0.8	0.992963222
1	1	1	1	0.5	0.209872286	1	1	1	1	0.98	0.478021319	0.5	0.502649155	1	0.890603595	0.9	1	1	1	0.5	0.461676456	0.2	0.217843857	0.5	0.26803436	0.2	0.259045642	0.2	0.267987954	1	0.095193258	0.9	0.272509009	0.1	0.642071229	0.5	0.163560436	0.5	0.168869499	1	0.250412573	1	0.187282745	1	0.13982738	1	0.72334708	1	0.992963222
1	1	1	1	0.5	0.209872286	0.15	0.093344865	0.5	0.518626241	0.5	1	0.5	0.502649155	1	1	0.89	1	1	1	1	1	0.95	0.46934143	1	0.26803436	0.2	0.259045642	0.5	0.267987954	1	0.095193258	0.5	0.272509009	1	0.642071229	1	0.163560436	1	0.911175251	1	0.250412573	0.5	0.187282745	1	0.13982738	0.5	0.72334708	0.5	0.992963222
1	1	1	1	0.5	0.336887148	0.1	0.093344865	0.2	0.282016828	1	1	0.5	0.502649155	1	1	0.1	0.174524416	1	0.601701943	0.1	0.095073002	0.1	0.105859302	0.15	0.26803436	0.2	0.172473835	0.1	0.267987954	0.1	0.095193258	1	0.272509009	0.2	0.165776398	0.1	0.163560436	1	0.911175251	0.5	0.250412573	1	0.187282745	1	0.13982738	0.2	0.128496271	0.15	0.271070818
1	1	1	1	1	1	1	1	0.5	1	0.15	0.247720883	1	1	0.5	0.221147002	0.5	0.668945169	1	1	1	1	0.2	0.46934143	0.98	0.26803436	0.2	0.172473835	1	0.267987954	0.2	0.095193258	0.15	0.272509009	0.2	0.165776398	1	0.163560436	0.15	0.168869499	1	0.250412573	1	0.187282745	0.5	0.13982738	1	0.72334708	1	0.992963222
0.1	0.230024866	0.1	0.16117008	1	0.336887148	0.15	0.093344865	1	1	1	1	1	0.502649155	1	0.408450375	1	0.668945169	1	1	0.5	0.461676456	0.95	0.46934143	0.2	0.26803436	1	0.172473835	1	0.973052984	1	0.095193258	1	0.272509009	1	0.165776398	0.5	0.163560436	0.2	0.168869499	1	0.250412573	0.85	0.187282745	1	0.13982738	0.1	0.128496271	1	0.992963222
1	1	1	1	0.99	0.490388723	0.2	0.228146273	1	1	1	1	0.99	1	1	0.408450375	0.5	1	0.2	0.114712728	1	1	1	0.639650367	1	0.26803436	0.1	0.172473835	0.5	0.223114866	0.15	0.095193258	0.5	0.272509009	0.1	0.165776398	1	0.163560436	0.1	0.168869499	1	0.250412573	0.5	0.187282745	0.5	0.13982738	0.5	0.128496271	1	0.992963222
1	1	0.1	0.16117008	1	1	0.2	0.093344865	0.15	0.282016828	1	0.80119987	1	1	1	1	1	1	0.49	0.262036389	1	1	1	1	1	0.26803436	0.5	0.172473835	0.1	0.223114866	0.15	0.095193258	1	0.272509009	0.5	0.165776398	1	0.163560436	0.1	0.168869499	1	0.250412573	1	0.187282745	0.15	0.13982738	0.1	0.128496271	0.1	0.271070818
1	1	0.5	0.461042719	1	0.490388723	1	1	0.02	0.163595835	0.2	0.247720883	1	1	1	0.890603595	0.15	0.174524416	0.15	0.262036389	0.95	1	1	1	0.5	0.26803436	1	0.172473835	0.5	0.223114866	1	0.095193258	1	0.272509009	1	0.165776398	0.95	0.163560436	1	0.911175251	1	0.250412573	0.15	0.187282745	1	0.13982738	1	0.72334708	1	0.992963222
0.5	1	1	1	0.5	0.209872286	0.1	0.228146273	0.49	1	0.5	0.478021319	0.5	0.502649155	0.15	0.064495466	1	0.668945169	1	1	0.5	1	1	0.639650367	0.9	0.26803436	1	0.172473835	0.5	0.973052984	1	0.095193258	0.85	0.272509009	1	0.165776398	0.5	0.163560436	1	0.911175251	1	0.250412573	0.98	0.187282745	0.5	0.13982738	0.5	0.128496271	1	0.992963222
1	1	0.15	0.16117008	1	0.490388723	0.49	0.524658179	1	1	1	1	1	1	0.5	0.221147002	0.2	0.174524416	1	1	0.1	0.183384472	1	1	0.1	0.26803436	0.15	0.172473835	0.1	0.223114866	0.15	0.095193258	0.9	0.272509009	0.15	0.165776398	0.1	0.163560436	0.2	0.168869499	1	0.250412573	0.2	0.187282745	0.5	0.13982738	0.2	0.128496271	0.85	0.992963222
1	1	0.15	0.16117008	0.1	0.07711527	1	1	0.5	0.518626241	1	1	0.1	0.153859296	0.1	0.064495466	1	0.668945169	1	0.601701943	0.5	0.461676456	0.5	0.46934143	0.1	0.26803436	0.15	0.172473835	1	0.973052984	1	0.095193258	0.5	0.272509009	0.15	0.165776398	0.5	0.163560436	0.15	0.168869499	1	0.250412573	1	0.187282745	1	0.13982738	0.5	0.128496271	1	0.992963222
1	1	1	1	1	0.490388723	0.15	0.093344865	1	1	1	1	1	0.502649155	0.5	0.221147002	0.49	0.370447324	0.8	0.601701943	1	1	1	1	1	0.26803436	0.8	0.172473835	1	0.973052984	0.1	0.095193258	1	0.272509009	0.8	0.165776398	1	0.163560436	1	0.911175251	0.5	0.250412573	1	0.187282745	1	0.13982738	0.1	0.128496271	1	0.992963222
1	1	1	1	0.1	0.07711527	0.8	1	0.2	0.518626241	1	0.478021319	0.1	0.153859296	0.5	0.221147002	0.02	0.370447324	1	1	1	1	0.15	0.105859302	0.2	0.26803436	0.9	0.172473835	1	0.973052984	1	0.095193258	0.49	0.272509009	0.9	0.165776398	1	0.163560436	0.1	0.168869499	1	0.250412573	0.5	0.187282745	0.15	0.13982738	1	0.72334708	1	0.992963222
0.5	0.230024866	0.5	0.461042719	1	0.490388723	0.02	0.093344865	1	0.518626241	1	1	1	0.502649155	1	0.408450375	1	1	1	1	1	0.780239525	0.1	0.105859302	0.9	0.26803436	1	0.172473835	1	0.973052984	0.1	0.095193258	1	0.272509009	1	0.165776398	1	0.163560436	0.1	0.168869499	1	0.250412573	0.9	0.187282745	1	0.13982738	0.15	0.128496271	1	0.992963222
0.5	1	1	1	0.05	0.07711527	0.1	0.093344865	1	1	0.1	0.247720883	0.05	0.153859296	0.15	0.064495466	0.15	0.370447324	0.5	0.262036389	0.1	0.183384472	1	1	1	0.26803436	0.1	0.172473835	1	0.973052984	0.5	0.095193258	0.2	0.272509009	0.1	0.165776398	0.1	0.163560436	1	0.911175251	1	0.250412573	0.1	0.187282745	1	0.13982738	1	0.72334708	1	0.992963222
1	1	1	1	1	0.490388723	0.2	0.093344865	1	0.518626241	0.1	0.137094644	1	0.699999652	0.5	0.221147002	0.8	1	1	1	0.15	0.183384472	0.15	0.105859302	1	0.26803436	1	0.172473835	0.1	0.223114866	0.1	0.095193258	0.5	0.272509009	1	0.165776398	0.15	0.163560436	1	0.911175251	1	0.250412573	0.1	0.187282745	0.5	0.13982738	0.1	0.128496271	0.9	0.992963222
1	1	0.1	0.16117008	1	1	0.99	1	1	1	1	1	1	0.699999652	0.15	0.064495466	0.99	1	0.5	0.262036389	0.1	0.095073002	0.5	0.639650367	0.5	0.26803436	0.1	0.172473835	0.1	0.223114866	0.5	0.095193258	1	0.272509009	0.1	0.165776398	0.1	0.163560436	0.15	0.168869499	0.5	0.250412573	1	0.187282745	1	0.13982738	1	0.72334708	1	0.992963222
1	1	0.1	0.16117008	0.2	0.07711527	1	0.524658179	1	1	0.15	0.137094644	0.2	0.153859296	0.5	0.221147002	1	1	1	0.262036389	0.15	0.183384472	1	1	1	0.26803436	1	0.172473835	0.1	0.223114866	0.15	0.095193258	0.45	0.272509009	1	0.165776398	0.15	0.163560436	0.5	0.168869499	1	0.250412573	0.9	0.187282745	1	0.13982738	0.15	0.128496271	0.5	0.992963222
0.15	0.230024866	0.1	0.16117008	0.2	0.209872286	0.2	0.228146273	0.5	0.518626241	1	1	0.2	0.153859296	1	1	0.2	0.370447324	0.5	0.114712728	0.45	0.461676456	1	0.639650367	0.15	0.26803436	0.05	0.172473835	1	0.973052984	1	0.095193258	0.15	0.272509009	0.05	0.165776398	0.45	0.163560436	1	0.911175251	1	0.250412573	1	0.187282745	0.05	0.13982738	1	0.128496271	0.9	0.992963222
0.1	0.230024866	1	1	0.5	0.209872286	0.2	0.093344865	0.2	0.518626241	1	0.80119987	0.5	0.502649155	0.5	0.221147002	0.2	0.174524416	1	0.601701943	0.1	0.183384472	0.95	1	1	0.26803436	0.15	0.172473835	0.1	0.223114866	1	0.095193258	0.1	0.272509009	0.15	0.165776398	0.1	0.163560436	0.1	0.168869499	1	0.250412573	1	0.187282745	1	0.13982738	0.1	0.128496271	1	0.992963222
1	1	1	1	0.15	0.07711527	0.1	0.228146273	0.5	0.518626241	0.5	0.478021319	0.15	0.153859296	0.2	0.064495466	0.1	0.174524416	1	0.601701943	1	1	0.5	0.639650367	1	0.26803436	0.5	0.172473835	0.5	0.223114866	0.5	0.095193258	0.2	0.272509009	0.5	0.165776398	1	0.163560436	0.2	0.168869499	1	0.250412573	0.9	0.187282745	0.5	0.13982738	0.1	0.128496271	0.5	0.271070818
0.5	1	1	0.461042719	0.15	0.07711527	1	1	1	0.518626241	0.1	0.247720883	0.15	0.153859296	0.5	0.221147002	1	1	1	1	1	1	0.1	0.105859302	0.99	0.26803436	0.5	0.172473835	1	0.973052984	0.5	0.095193258	0.5	0.272509009	0.5	0.165776398	1	0.163560436	0.15	0.168869499	0.5	0.250412573	0.5	0.187282745	1	0.13982738	0.1	0.128496271	0.5	0.463033129
0.2	0.230024866	1	1	0.2	0.209872286	1	1	0.8	1	0.2	1	0.2	0.153859296	1	1	1	0.668945169	1	0.601701943	1	1	0.1	0.105859302	0.5	0.26803436	0.5	0.172473835	0.15	0.223114866	0.8	0.095193258	1	0.272509009	0.5	0.165776398	1	0.163560436	0.05	0.168869499	0.5	0.250412573	1	0.187282745	1	0.13982738	1	0.72334708	1	0.992963222
1	1	0.2	0.16117008	1	1	0.15	0.093344865	0.2	0.282016828	1	1	1	0.699999652	0.5	0.408450375	0.15	0.370447324	0.1	0.114712728	0.5	0.461676456	0.5	0.46934143	0.5	0.26803436	1	0.172473835	0.15	0.223114866	0.2	0.095193258	1	0.272509009	1	0.165776398	0.5	0.163560436	0.15	0.168869499	1	0.250412573	0.15	0.187282745	1	0.13982738	0.2	0.128496271	0.2	0.271070818
1	1	0.1	0.16117008	1	1	0.83	1	0.5	0.282016828	0.8	1	1	1	1	1	0.83	1	0.2	0.114712728	1	1	1	1	1	0.26803436	0.15	0.172473835	1	0.973052984	1	0.095193258	0.1	0.272509009	0.15	0.165776398	1	0.163560436	0.5	0.168869499	0.5	0.250412573	1	0.187282745	1	0.13982738	0.5	0.128496271	0.5	0.992963222
1	1	0.5	0.461042719	0.5	0.209872286	0.8	1	0.5	0.282016828	0.01	0.137094644	0.5	0.502649155	1	0.531800287	0.8	1	0.5	1	0.5	0.461676456	1	0.639650367	0.2	0.26803436	1	0.172473835	1	0.973052984	0.5	0.095193258	1	0.272509009	1	0.165776398	0.5	0.163560436	0.1	0.168869499	1	0.250412573	1	0.187282745	1	0.13982738	1	0.128496271	0.15	0.271070818
1	1	1	1	1	0.844511207	0.5	0.524658179	0.2	0.163595835	0.1	0.137094644	1	0.853013866	0.02	0.064495466	0.5	0.370447324	0.2	0.114712728	0.5	0.183384472	1	1	1	0.26803436	1	0.172473835	0.5	0.223114866	0.2	0.095193258	0.9	0.272509009	1	0.165776398	0.5	0.163560436	1	0.911175251	0.5	0.250412573	0.99	0.187282745	1	0.13982738	0.2	0.128496271	1	0.992963222
1	1	0.2	0.16117008	1	0.336887148	0.15	0.093344865	0.2	0.163595835	0.99	0.80119987	1	1	1	1	0.15	0.174524416	1	0.601701943	1	1	0.1	0.105859302	1	0.26803436	1	0.172473835	1	0.973052984	0.2	0.095193258	0.2	0.272509009	1	0.165776398	1	0.163560436	0.9	0.911175251	1	0.250412573	0.5	0.187282745	1	0.13982738	0.1	0.128496271	0.2	0.271070818
1	1	1	1	0.2	0.07711527	0.1	0.093344865	0.15	0.163595835	1	1	0.2	0.153859296	1	1	0.1	0.174524416	0.1	0.114712728	0.15	0.461676456	0.15	0.105859302	1	0.26803436	0.2	0.172473835	1	0.973052984	0.1	0.095193258	1	0.272509009	0.2	0.165776398	0.15	0.163560436	0.5	0.168869499	0.5	0.250412573	1	0.187282745	0.5	0.13982738	1	0.72334708	1	0.992963222
1	1	1	0.461042719	1	1	0.8	1	0.2	0.518626241	1	1	1	0.699999652	1	0.890603595	0.8	1	1	1	0.15	0.183384472	0.1	0.105859302	0.15	0.26803436	1	0.172473835	0.1	0.223114866	0.5	0.095193258	1	0.272509009	1	0.165776398	0.15	0.163560436	0.2	0.168869499	1	0.250412573	0.5	0.187282745	0.15	0.13982738	1	0.72334708	1	0.992963222
1	1	1	1	0.5	0.209872286	0.9	1	1	1	0.1	0.137094644	0.5	0.502649155	1	0.890603595	1	1	1	1	0.2	0.461676456	0.45	0.105859302	0.15	0.26803436	1	0.172473835	0.1	0.223114866	1	0.095193258	1	0.272509009	1	0.165776398	0.2	0.163560436	0.2	0.168869499	1	0.250412573	0.15	0.187282745	0.5	0.13982738	1	0.72334708	0.5	0.525006228
1	1	0.5	0.461042719	0.2	0.209872286	1	1	1	1	0.1	0.247720883	0.2	0.153859296	1	1	0.5	0.174524416	1	0.601701943	0.1	0.183384472	0.1	0.105859302	1	0.26803436	1	0.172473835	0.1	0.223114866	0.1	0.095193258	0.5	0.272509009	1	0.165776398	0.1	0.163560436	0.1	0.168869499	1	0.250412573	0.5	0.187282745	1	0.13982738	0.2	0.112943266	0.5	0.992963222
0.5	0.40338965	0.2	0.16117008	0.15	0.07711527	0.5	0.524658179	1	0.518626241	0.2	0.247720883	0.15	0.153859296	0.1	0.064495466	0.98	1	0.5	0.262036389	0.8	0.780239525	0.2	0.217843857	1	0.26803436	1	0.172473835	1	0.973052984	1	0.095193258	1	0.272509009	1	0.165776398	0.8	0.163560436	0.1	0.168869499	1	0.250412573	1	0.187282745	1	0.13982738	1	0.112943266	1	0.992963222
0.5	0.40338965	0.5	0.461042719	1	1	0.98	1	1	1	0.1	0.137094644	1	1	0.15	0.064495466	1	1	1	0.601701943	1	0.461676456	1	1	1	0.26803436	0.5	0.172473835	1	0.973052984	0.15	0.095193258	1	0.272509009	0.5	0.165776398	1	0.163560436	1	0.710684923	1	0.250412573	0.2	0.187282745	1	0.13982738	1	0.112943266	0.2	0.271070818
1	1	1	1	1	1	1	1	0.1	0.282016828	1	0.80119987	1	1	1	1	0.98	0.370447324	0.2	0.114712728	0.5	0.461676456	0.1	0.105859302	0.1	0.26803436	1	0.172473835	1	0.973052984	0.1	0.095193258	0.1	0.272509009	1	0.165776398	0.5	0.163560436	1	0.088807317	1	0.250412573	1	0.187282745	1	0.13982738	1	0.112943266	0.5	0.50931879
0.2	0.40338965	1	1	1	1	0.1	0.093344865	1	1	1	0.478021319	1	1	0.1	0.221147002	1	1	1	1	1	0.780239525	1	1	1	0.26803436	0.9	0.172473835	1	0.973052984	0.49	0.095193258	0.05	0.272509009	0.9	0.165776398	1	0.163560436	1	0.088807317	1	0.250412573	1	0.187282745	1	0.13982738	0.1	0.112943266	1	0.992963222
1	1	1	1	0.15	0.209872286	0.17	0.228146273	1	1	0.5	0.478021319	0.15	0.502649155	0.2	0.064495466	0.15	0.370447324	0.2	0.114712728	0.15	0.183384472	0.1	0.105859302	0.5	0.26803436	0.15	0.172473835	0.2	0.223114866	1	0.095193258	1	0.951177484	0.15	0.165776398	0.15	0.163560436	0.5	0.088807317	0.1	0.250412573	0.1	0.187282745	0.5	0.13982738	0.2	0.112943266	1	0.992963222
1	1	0.15	0.16117008	0.5	0.336887148	1	1	1	1	0.15	0.137094644	0.5	0.699999652	0.49	0.221147002	1	1	1	1	0.15	0.095073002	1	1	0.5	0.26803436	1	0.172473835	0.1	0.223114866	0.5	0.095193258	0.9	0.272509009	1	0.165776398	0.15	0.163560436	1	0.710684923	1	0.250412573	0.2	0.187282745	1	0.13982738	0.1	0.112943266	1	0.992963222
0.9	1	0.1	0.16117008	1	0.490388723	0.1	0.093344865	0.2	0.282016828	0.01	0.247720883	1	0.502649155	0.5	0.408450375	1	1	1	1	1	0.461676456	0.2	0.105859302	1	0.26803436	1	0.172473835	0.5	0.223114866	1	0.095193258	0.5	0.272509009	1	0.165776398	1	0.163560436	0.5	0.088807317	0.49	0.250412573	1	0.187282745	1	0.13982738	0.5	0.112943266	0.9	0.992963222
1	1	1	1	1	1	0.1	0.093344865	1	1	0.99	1	1	1	0.15	0.064495466	1	1	1	1	1	1	0.15	0.105859302	1	0.26803436	0.5	0.172473835	0.15	0.223114866	0.2	0.095193258	1	0.272509009	0.5	0.165776398	1	0.163560436	0.05	0.088807317	1	0.250412573	0.15	0.187282745	1	0.13982738	1	0.112943266	0.5	0.523000475
0.5	0.40338965	0.2	0.16117008	0.5	0.209872286	0.98	0.524658179	1	0.518626241	1	0.80119987	0.5	0.502649155	1	0.756972694	0.2	0.174524416	1	1	1	1	0.5	0.46934143	0.5	0.26803436	0.5	0.172473835	0.1	0.223114866	1	0.095193258	0.5	0.272509009	0.5	0.165776398	1	0.163560436	0.2	0.088807317	1	0.250412573	0.15	0.187282745	1	0.13982738	1	0.708281458	1	0.992963222
0.5	1	0.5	0.461042719	1	0.490388723	0.5	0.524658179	1	0.708488335	0.2	0.247720883	1	1	1	1	0.5	0.370447324	1	1	0.1	0.461676456	1	1	0.5	0.26803436	0.15	0.172473835	1	0.973052984	0.1	0.095193258	1	0.272509009	0.15	0.165776398	0.1	0.163560436	0.5	0.088807317	1	0.250412573	1	0.187282745	0.5	0.13982738	1	0.112943266	1	0.992963222
0.1	0.40338965	1	1	1	1	1	1	0.5	0.708488335	0.5	1	1	1	1	1	1	1	1	0.601701943	1	0.780239525	0.5	0.46934143	0.8	0.26803436	0.15	0.172473835	0.2	0.223114866	1	0.095193258	1	0.272509009	0.15	0.165776398	1	0.163560436	0.15	0.088807317	0.8	0.250412573	1	0.187282745	0.1	0.13982738	0.1	0.112943266	1	0.992963222
0.1	0.146243495	0.2	0.16117008	0.1	0.07711527	0.15	0.093344865	0.5	0.518626241	0.15	0.137094644	0.1	0.153859296	0.8	0.408450375	1	1	0.5	0.262036389	0.2	0.183384472	0.5	0.217843857	0.2	0.26803436	0.45	0.172473835	1	0.973052984	1	0.095193258	0.2	0.272509009	0.45	0.165776398	0.2	0.163560436	1	0.710684923	1	0.250412573	1	0.187282745	0.5	0.13982738	0.5	0.112943266	1	0.992963222
1	1	0.1	0.16117008	1	0.490388723	1	1	0.9	1	0.2	0.478021319	1	1	1	1	1	1	1	1	1	1	0.1	0.105859302	1	0.26803436	0.85	0.172473835	0.5	0.223114866	1	0.095193258	0.95	0.272509009	0.85	0.165776398	1	0.163560436	0.5	0.088807317	1	0.948851432	0.1	0.187282745	1	0.13982738	1	0.112943266	1	0.992963222
0.2	0.40338965	1	1	0.2	0.209872286	1	1	0.5	0.518626241	1	1	0.2	0.153859296	1	1	1	0.668945169	1	1	0.5	0.461676456	1	1	0.5	0.26803436	1	0.172473835	1	0.973052984	0.1	0.095193258	0.85	0.272509009	1	0.165776398	0.5	0.163560436	0.5	0.088807317	0.5	0.250412573	1	0.187282745	0.15	0.13982738	0.2	0.112943266	1	0.992963222
0.2	0.40338965	1	1	0.5	0.209872286	0.1	0.093344865	1	1	1	0.478021319	0.5	0.502649155	0.1	0.064495466	1	1	1	1	0.85	1	0.05	0.105859302	0.2	0.26803436	1	0.172473835	0.1	0.223114866	1	0.095193258	1	0.272509009	1	0.165776398	0.85	0.163560436	0.5	0.088807317	1	0.250412573	0.5	0.187282745	0.5	0.13982738	1	0.112943266	0.2	0.271070818
1	1	1	1	1	0.844511207	1	1	0.5	0.518626241	0.5	0.478021319	1	0.853013866	0.1	0.064495466	0.1	0.174524416	1	1	1	1	0.15	0.217843857	0.5	0.26803436	0.5	0.172473835	1	0.973052984	0.5	0.095193258	0.45	0.272509009	0.5	0.165776398	1	0.163560436	0.15	0.088807317	1	0.250412573	0.5	0.187282745	1	0.13982738	0.1	0.112943266	0.15	0.271070818
1	1	1	1	1	0.490388723	0.2	0.228146273	1	1	1	0.478021319	1	0.502649155	0.1	0.064495466	1	1	0.2	0.114712728	0.5	0.461676456	0.15	0.105859302	1	0.26803436	1	0.172473835	0.5	0.223114866	0.2	0.095193258	0.9	0.272509009	1	0.165776398	0.5	0.163560436	0.5	0.088807317	0.5	0.250412573	1	0.187282745	0.5	0.13982738	1	0.112943266	0.5	0.53093627
1	1	0.2	0.226341093	0.5	0.336887148	0.15	0.093344865	1	0.518626241	1	1	0.5	0.502649155	0.2	0.064495466	1	1	1	0.601701943	1	1	0.2	0.217843857	1	0.26803436	1	0.172473835	0.2	0.223114866	1	0.095193258	1	0.272509009	1	0.165776398	1	0.163560436	1	0.710684923	1	0.250412573	1	0.187282745	1	0.13982738	1	0.112943266	0.5	0.479310246
0.1	0.40338965	1	0.433583185	1	1	0.5	0.524658179	1	1	1	1	1	1	0.5	0.221147002	1	0.668945169	1	1	0.1	0.095073002	0.1	0.105859302	0.15	0.26803436	1	0.172473835	0.5	0.973052984	0.5	0.095193258	0.5	0.272509009	1	0.165776398	0.1	0.163560436	1	0.088807317	1	0.250412573	0.5	0.187282745	0.5	0.13982738	1	0.112943266	1	0.992963222
1	1	1	1	1	1	0.1	0.228146273	0.1	0.282016828	0.99	0.80119987	1	1	1	1	0.5	0.370447324	0.5	0.114712728	1	1	0.8	1	0.02	0.26803436	1	0.172473835	0.1	0.223114866	1	0.095193258	0.2	0.272509009	1	0.165776398	1	0.163560436	0.15	0.088807317	1	0.250412573	0.5	0.187282745	1	0.13982738	0.2	0.112943266	1	0.992963222
1	0.40338965	1	1	0.15	0.07711527	0.1	0.093344865	0.2	0.163595835	0.1	0.137094644	0.15	0.153859296	0.2	0.221147002	0.1	0.174524416	0.2	0.262036389	0.5	0.183384472	1	0.639650367	0.49	0.26803436	0.1	0.172473835	1	0.973052984	0.1	0.095193258	1	0.272509009	0.1	0.165776398	0.5	0.163560436	0.5	0.088807317	1	0.250412573	0.8	0.187282745	1	0.13982738	1	0.112943266	1	0.992963222
0.5	0.40338965	1	1	1	1	0.5	1	0.15	0.282016828	1	0.80119987	1	1	0.5	0.221147002	0.2	1	0.2	0.114712728	0.5	0.183384472	0.5	0.46934143	1	0.26803436	0.7	0.172473835	0.15	0.223114866	0.8	0.095193258	0.2	0.272509009	0.7	0.165776398	0.5	0.163560436	0.15	0.088807317	0.2	0.250412573	0.2	0.187282745	1	0.13982738	0.5	0.112943266	1	0.992963222
0.5	0.40338965	1	1	1	1	0.05	0.093344865	1	0.518626241	0.1	0.137094644	1	1	0.2	0.064495466	1	1	1	1	0.1	0.095073002	0.1	0.105859302	0.5	0.26803436	0.5	0.172473835	1	0.973052984	0.2	0.095193258	0.15	0.272509009	0.5	0.165776398	0.1	0.163560436	1	0.710684923	1	0.250412573	1	0.187282745	1	0.13982738	0.5	0.112943266	0.19	0.271070818
0.5	0.40338965	0.5	0.226341093	1	0.490388723	0.1	0.093344865	0.2	0.518626241	0.5	0.80119987	1	0.502649155	0.15	0.221147002	0.8	1	1	1	0.15	0.183384472	1	0.639650367	1	0.26803436	0.2	0.172473835	1	0.973052984	0.5	0.095193258	1	0.272509009	0.2	0.165776398	0.15	0.163560436	0.1	0.088807317	1	0.250412573	0.5	0.187282745	1	0.13982738	1	0.112943266	1	0.992963222
0.2	0.40338965	0.5	0.433583185	1	1	1	1	0.1	0.282016828	0.2	0.247720883	1	1	1	0.890603595	0.99	1	1	1	1	1	0.15	0.105859302	0.2	0.26803436	1	0.172473835	0.15	0.223114866	0.2	0.095193258	1	0.272509009	1	0.165776398	1	0.163560436	1	0.710684923	1	0.250412573	0.2	0.187282745	1	0.13982738	0.15	0.112943266	1	0.992963222
0.5	0.40338965	1	1	0.5	0.336887148	0.2	0.228146273	0.5	1	0.5	0.80119987	0.5	0.699999652	0.5	0.221147002	1	1	1	1	1	1	0.15	0.105859302	1	0.26803436	0.95	0.172473835	1	0.973052984	0.5	0.095193258	1	0.272509009	0.95	0.165776398	1	0.163560436	0.5	0.088807317	1	0.250412573	0.5	0.187282745	1	0.13982738	1	0.112943266	1	0.992963222
0.1	0.40338965	0.2	0.226341093	1	0.336887148	1	1	0.5	0.518626241	0.15	0.137094644	1	0.853013866	0.15	0.064495466	1	1	1	1	0.2	0.183384472	1	0.639650367	1	0.26803436	1	0.172473835	0.1	0.223114866	0.2	0.095193258	0.15	0.272509009	1	0.165776398	0.2	0.163560436	1	0.710684923	0.5	0.250412573	0.1	0.187282745	1	0.13982738	1	0.112943266	0.5	0.992963222
0.5	1	0.2	0.226341093	1	0.336887148	0.15	0.093344865	1	1	1	1	1	0.502649155	1	0.756972694	0.2	0.370447324	1	1	0.9	1	1	1	1	0.26803436	0.1	0.172473835	0.1	0.223114866	0.2	0.095193258	0.2	0.272509009	0.1	0.165776398	0.9	0.163560436	1	0.710684923	1	0.250412573	1	0.187282745	0.1	0.13982738	0.1	0.112943266	0.5	0.271070818
0.5	0.40338965	1	1	1	1	0.5	1	1	1	1	1	1	1	1	1	1	1	0.15	0.262036389	0.15	0.095073002	0.1	0.105859302	1	0.26803436	0.1	0.172473835	1	0.973052984	0.1	0.095193258	1	0.272509009	0.1	0.165776398	0.15	0.163560436	0.19	0.088807317	1	0.250412573	0.2	0.187282745	0.49	0.13982738	0.15	0.112943266	0.5	0.992963222
0.5	1	1	1	1	1	0.15	0.093344865	1	1	1	1	1	1	0.15	0.064495466	1	1	0.5	0.262036389	1	1	0.1	0.105859302	1	0.26803436	1	0.172473835	0.2	0.223114866	0.15	0.095193258	0.2	0.272509009	1	0.165776398	1	0.163560436	0.5	0.088807317	1	0.250412573	1	0.187282745	0.5	0.13982738	0.5	0.112943266	0.5	0.992963222
1	1	0.9	1	0.5	0.336887148	1	1	1	1	0.1	0.137094644	0.5	0.699999652	0.15	0.064495466	0.5	0.370447324	1	1	1	1	1	1	0.5	0.26803436	1	0.172473835	0.5	0.223114866	0.5	0.095193258	0.2	0.272509009	1	0.165776398	1	0.163560436	1	0.088807317	1	0.250412573	0.15	0.187282745	1	0.13982738	1	0.112943266	1	0.992963222
0.5	0.40338965	1	1	0.2	0.209872286	1	0.228146273	1	1	0.2	0.478021319	0.2	0.153859296	1	0.890603595	0.15	0.174524416	1	1	0.5	0.461676456	0.05	0.105859302	0.2	0.26803436	1	0.172473835	1	0.223114866	0.5	0.095193258	0.2	0.272509009	1	0.165776398	0.5	0.163560436	0.5	0.088807317	1	0.250412573	0.49	0.187282745	1	0.13982738	0.5	0.112943266	0.5	0.572633582
0.05	0.146243495	0.5	0.226341093	1	0.490388723	1	1	1	1	1	1	1	1	1	0.890603595	0.01	0.370447324	1	1	0.9	1	0.15	0.217843857	0.5	0.26803436	0.15	0.172473835	0.2	0.223114866	0.5	0.095193258	0.2	0.272509009	0.15	0.165776398	0.9	0.163560436	1	0.710684923	1	0.250412573	1	0.187282745	1	0.13982738	0.5	0.112943266	0.5	0.508438011
0.5	0.40338965	0.5	0.433583185	1	0.490388723	0.1	0.093344865	0.98	1	0.9	1	1	1	0.05	0.064495466	0.99	1	1	0.601701943	0.15	0.095073002	0.1	0.217843857	1	0.26803436	0.9	0.172473835	0.1	0.223114866	0.2	0.095193258	1	0.272509009	0.9	0.165776398	0.15	0.163560436	0.5	0.088807317	1	0.250412573	0.5	0.187282745	0.8	0.13982738	0.1	0.112943266	1	0.604791706
0.1	0.146243495	0.1	0.433583185	0.2	0.209872286	0.1	0.093344865	1	0.708488335	0.5	0.247720883	0.2	0.502649155	0.2	0.064495466	1	0.668945169	0.5	0.262036389	0.1	0.183384472	1	1	0.8	0.26803436	0.5	0.172473835	1	0.973052984	0.5	0.095193258	1	0.272509009	0.5	0.165776398	0.1	0.163560436	1	0.088807317	1	0.250412573	0.1	0.187282745	1	0.13982738	0.5	0.112943266	1	0.992963222
0.5	0.40338965	0.1	0.226341093	1	1	0.1	0.093344865	0.2	0.282016828	0.99	1	1	1	0.15	0.064495466	0.2	0.370447324	1	1	0.15	0.095073002	0.2	0.217843857	0.2	0.26803436	1	0.172473835	0.1	0.223114866	0.2	0.095193258	1	0.272509009	1	0.165776398	0.15	0.163560436	1	0.710684923	0.5	0.250412573	1	0.187282745	1	0.707269633	0.2	0.112943266	1	0.992963222
0.1	0.146243495	0.5	0.433583185	1	0.336887148	1	1	1	1	0.15	0.478021319	1	1	0.5	0.221147002	0.1	0.174524416	1	1	1	0.461676456	1	1	0.5	0.26803436	0.15	0.172473835	1	0.973052984	1	0.095193258	1	0.272509009	0.15	0.165776398	1	0.163560436	0.1	0.088807317	1	0.250412573	0.2	0.187282745	0.5	0.13982738	0.2	0.112943266	1	0.992963222
1	1	1	0.433583185	0.1	0.209872286	0.1	0.093344865	0.2	0.282016828	1	1	0.1	0.502649155	0.15	0.064495466	0.5	1	1	1	0.5	0.461676456	0.5	0.46934143	0.5	0.26803436	1	0.172473835	1	0.973052984	0.02	0.095193258	0.95	0.272509009	1	0.165776398	0.5	0.163560436	1	0.710684923	1	0.250412573	1	0.187282745	1	0.13982738	0.1	0.112943266	1	0.992963222
1	1	0.2	0.226341093	1	0.490388723	0.1	0.093344865	1	1	1	1	1	1	0.2	0.064495466	0.15	0.174524416	1	1	0.5	0.461676456	0.85	1	0.2	0.26803436	0.5	0.172473835	0.5	0.163748113	1	0.095193258	1	0.272509009	0.5	0.165776398	0.5	0.163560436	0.5	0.088807317	1	0.250412573	1	0.187282745	0.5	0.13982738	1	0.112943266	0.5	0.992963222
1	1	0.2	0.226341093	1	1	0.8	0.524658179	0.5	0.282016828	0.1	0.478021319	1	0.853013866	1	1	0.2	0.370447324	0.2	0.114712728	1	1	0.1	0.105859302	0.2	0.26803436	1	0.172473835	0.1	0.163748113	1	0.095193258	0.85	0.272509009	1	0.165776398	1	0.163560436	0.2	0.088807317	1	0.250412573	1	0.187282745	0.2	0.13982738	1	0.112943266	0.15	0.511396472
1	1	1	1	1	1	0.15	0.093344865	1	1	0.99	1	1	1	0.1	0.064495466	1	1	0.2	0.262036389	0.2	0.095073002	1	1	0.15	0.26803436	1	0.172473835	1	0.163748113	0.1	0.095193258	0.9	0.272509009	1	0.165776398	0.2	0.163560436	1	0.710684923	1	0.250412573	1	0.187282745	1	0.13982738	1	0.112943266	1	0.992963222
1	1	1	1	1	1	1	1	0.5	0.518626241	1	1	1	1	1	1	1	1	1	1	0.1	0.183384472	0.1	0.105859302	0.2	0.26803436	0.85	0.172473835	1	0.163748113	1	0.095193258	0.15	0.272509009	0.85	0.165776398	0.1	0.163560436	1	0.710684923	1	0.250412573	1	0.187282745	0.5	0.13982738	1	0.112943266	1	0.992963222
0.5	0.324301931	1	1	1	1	0.1	0.093344865	1	0.518626241	1	1	1	1	0.1	0.064495466	0.5	0.370447324	0.49	0.114712728	0.5	0.461676456	0.5	0.46934143	1	0.26803436	0.15	0.172473835	0.5	0.163748113	0.5	0.095193258	0.2	0.272509009	0.15	0.165776398	0.5	0.163560436	1	0.088807317	0.2	0.250412573	0.5	0.187282745	1	0.13982738	1	0.112943266	1	0.992963222
0.5	0.324301931	0.1	0.226341093	0.5	0.07711527	0.1	0.093344865	0.5	0.518626241	0.5	0.478021319	0.5	0.153859296	0.05	0.064495466	1	0.668945169	1	1	1	0.461676456	1	1	1	0.26803436	0.9	0.172473835	0.5	0.163748113	0.15	0.095193258	1	0.272509009	0.9	0.165776398	1	0.163560436	0.5	0.088807317	0.2	0.250412573	0.2	0.187282745	1	0.13982738	1	0.112943266	1	0.992963222
1	1	1	1	0.5	0.336887148	1	1	0.5	0.282016828	0.5	0.478021319	0.5	0.699999652	0.15	0.064495466	1	1	1	1	0.1	0.183384472	0.1	0.105859302	1	0.26803436	1	0.172473835	1	0.163748113	1	0.095193258	1	0.951177484	1	0.165776398	0.1	0.163560436	0.15	0.088807317	1	0.250412573	1	0.187282745	1	0.13982738	1	0.112943266	0.5	0.271070818
1	1	1	0.433583185	0.1	0.209872286	0.5	0.228146273	0.9	1	1	0.80119987	0.1	0.153859296	1	0.890603595	0.99	1	0.49	0.262036389	1	1	1	1	1	0.26803436	0.5	0.172473835	0.15	0.163748113	1	0.095193258	0.5	0.272509009	0.5	0.165776398	1	0.951310481	0.5	0.088807317	1	0.250412573	0.5	0.187282745	1	0.13982738	0.5	0.112943266	0.5	0.409159908
1	1	1	1	0.5	0.209872286	0.1	0.093344865	0.9	1	1	1	0.5	0.502649155	1	0.890603595	1	1	1	1	0.1	0.095073002	0.5	0.639650367	0.1	0.26803436	1	0.172473835	0.2	0.163748113	0.1	0.095193258	0.5	0.272509009	1	0.165776398	0.1	0.163560436	0.5	0.088807317	1	0.250412573	1	0.187282745	0.2	0.13982738	0.5	0.112943266	0.95	0.992963222
0.9	1	0.5	0.433583185	1	1	0.2	0.228146273	1	1	1	0.80119987	1	0.853013866	0.5	0.221147002	0.5	0.668945169	1	0.601701943	0.15	0.183384472	0.5	0.46934143	1	0.26803436	0.49	0.172473835	0.5	0.163748113	0.1	0.095193258	1	0.951177484	0.49	0.165776398	0.15	0.163560436	1	0.710684923	1	0.250412573	0.8	0.187282745	0.5	0.13982738	0.5	0.112943266	1	0.992963222
1	1	0.5	0.226341093	0.5	0.209872286	0.2	0.228146273	0.5	0.282016828	1	1	0.5	0.502649155	1	1	0.5	0.668945169	0.15	0.114712728	0.1	0.095073002	0.1	0.105859302	1	0.26803436	1	0.172473835	1	0.163748113	0.2	0.095193258	1	0.272509009	1	0.165776398	0.1	0.163560436	1	0.088807317	1	0.250412573	0.2	0.187282745	0.2	0.13982738	0.2	0.112943266	0.2	0.271070818
0.5	0.324301931	0.5	0.433583185	0.5	0.209872286	1	1	1	1	0.1	0.137094644	0.5	0.502649155	0.15	0.064495466	0.15	0.174524416	1	0.601701943	1	1	0.15	0.105859302	1	0.26803436	0.1	0.172473835	0.5	0.163748113	0.1	0.095193258	1	0.272509009	0.1	0.165776398	1	0.163560436	0.5	0.088807317	1	0.250412573	0.5	0.187282745	1	0.13982738	1	0.112943266	1	0.992963222
0.5	0.324301931	0.2	0.433583185	1	0.490388723	0.8	1	0.15	0.163595835	0.49	0.478021319	1	1	0.2	0.221147002	1	1	1	1	0.2	0.183384472	1	1	0.2	0.26803436	0.1	0.172473835	1	0.163748113	1	0.095193258	1	0.272509009	0.1	0.165776398	0.2	0.163560436	1	0.088807317	1	0.250412573	0.5	0.187282745	0.1	0.13982738	0.15	0.112943266	0.5	0.515295036
1	1	0.1	0.433583185	0.5	0.07711527	0.01	0.093344865	1	1	1	1	0.5	0.153859296	1	1	1	1	1	1	1	0.780239525	1	1	1	0.26803436	0.2	0.172473835	1	0.163748113	0.2	0.095193258	1	0.272509009	0.2	0.165776398	1	0.163560436	1	0.710684923	1	0.250412573	0.2	0.187282745	1	0.707269633	1	0.112943266	0.5	0.603770771
0.2	0.324301931	0.5	1	1	0.490388723	0.1	0.093344865	0.2	0.163595835	1	1	1	1	0.2	0.064495466	1	1	1	1	1	1	0.2	0.105859302	1	0.26803436	0.5	0.172473835	0.1	0.163748113	1	0.095193258	1	0.272509009	0.5	0.165776398	1	0.163560436	1	0.710684923	1	0.250412573	0.2	0.187282745	0.05	0.13982738	0.5	0.112943266	1	0.992963222
1	1	0.5	0.433583185	1	1	0.1	0.093344865	1	1	0.05	0.137094644	1	1	1	0.890603595	1	1	1	0.601701943	0.2	0.183384472	0.9	1	1	0.26803436	1	0.172473835	0.5	0.163748113	1	0.095193258	1	0.272509009	1	0.165776398	0.2	0.163560436	0.5	0.088807317	0.5	0.250412573	0.1	0.187282745	1	0.13982738	0.5	0.112943266	1	0.992963222
1	1	0.5	1	1	1	0.99	1	0.5	0.282016828	1	0.478021319	1	1	1	1	0.9	1	0.15	0.114712728	0.15	0.095073002	1	1	0.5	0.26803436	0.45	0.172473835	0.15	0.163748113	0.15	0.095193258	1	0.951177484	0.45	0.165776398	0.15	0.163560436	1	0.710684923	1	0.250412573	0.15	0.187282745	1	0.13982738	1	0.112943266	0.5	0.606967446
1	1	1	0.433583185	1	1	1	1	0.3	0.518626241	0.49	0.478021319	1	1	1	0.890603595	0.5	0.370447324	1	0.262036389	0.5	0.461676456	1	1	0.5	0.26803436	0.1	0.172473835	1	0.163748113	1	0.095193258	1	0.272509009	0.1	0.165776398	0.5	0.163560436	1	0.710684923	1	0.250412573	0.5	0.187282745	0.5	0.13982738	0.1	0.112943266	1	0.992963222
0.1	0.324301931	0.2	0.433583185	0.2	0.209872286	1	1	1	1	0.5	0.247720883	0.2	0.153859296	0.05	0.064495466	0.99	1	1	0.262036389	0.5	0.461676456	0.5	0.639650367	0.9	0.26803436	0.15	0.172473835	1	0.163748113	0.5	0.095193258	0.2	0.272509009	0.15	0.165776398	0.5	0.163560436	1	0.710684923	1	0.250412573	0.5	0.187282745	1	0.13982738	0.2	0.112943266	1	0.992963222
1	1	0.5	0.433583185	0.15	0.07711527	0.1	0.093344865	0.15	0.163595835	0.15	0.137094644	0.15	0.153859296	0.1	0.064495466	1	1	1	0.114712728	1	0.780239525	0.1	0.105859302	0.5	0.26803436	0.1	0.172473835	1	0.94996715	0.5	0.095193258	1	0.272509009	0.1	0.165776398	1	0.163560436	1	0.710684923	1	0.250412573	0.1	0.187282745	1	0.13982738	0.15	0.112943266	0.15	0.544986669
1	1	0.5	0.433583185	1	1	0.15	0.093344865	1	0.708488335	1	1	1	1	0.1	0.064495466	1	1	1	1	0.01	0.095073002	0.9	1	1	0.26803436	0.2	0.172473835	1	0.163748113	0.9	0.095193258	0.5	0.272509009	0.2	0.165776398	0.01	0.163560436	0.15	0.088807317	0.2	0.250412573	0.5	0.187282745	0.2	0.13982738	1	0.112943266	1	0.992963222
0.5	0.324301931	0.2	0.433583185	1	0.490388723	0.1	0.093344865	1	1	0.1	0.137094644	1	1	1	0.890603595	0.1	0.370447324	0.5	0.262036389	0.15	0.095073002	0.15	0.105859302	0.5	0.26803436	0.5	0.172473835	1	0.163748113	0.5	0.095193258	0.5	0.272509009	0.5	0.165776398	0.15	0.163560436	0.5	0.088807317	0.2	0.250412573	0.2	0.187282745	1	0.13982738	0.5	0.112943266	0.1	0.271070818
0.2	1	0.5	0.226341093	0.5	0.209872286	0.2	0.228146273	0.15	0.163595835	1	0.80119987	0.5	0.153859296	1	1	0.99	1	0.5	0.262036389	0.2	0.095073002	0.1	0.105859302	1	0.26803436	1	0.172473835	1	0.163748113	1	0.095193258	0.5	0.272509009	1	0.165776398	0.2	0.163560436	0.1	0.088807317	1	0.250412573	1	0.187282745	1	0.13982738	0.2	0.112943266	1	0.992963222
0.1	0.324301931	0.1	0.226341093	1	0.490388723	0.2	0.228146273	0.15	0.282016828	1	0.80119987	1	0.502649155	1	1	1	1	1	1	0.15	0.183384472	0.15	0.105859302	1	0.26803436	1	0.172473835	0.5	0.163748113	0.5	0.095193258	1	0.272509009	1	0.165776398	0.15	0.163560436	0.5	0.088807317	1	0.250412573	1	0.187282745	1	0.13982738	1	0.112943266	0.2	0.992963222
0.5	0.324301931	1	1	1	0.490388723	0.1	0.093344865	0.15	0.282016828	0.1	0.478021319	1	1	0.2	0.064495466	1	1	1	0.601701943	0.5	0.461676456	0.1	0.105859302	1	0.26803436	0.1	0.172473835	0.2	0.163748113	1	0.095193258	1	0.272509009	0.1	0.165776398	0.5	0.163560436	0.5	0.088807317	0.49	0.250412573	1	0.187282745	1	0.13982738	1	0.112943266	0.15	0.271070818
0.5	1	1	1	0.1	0.07711527	0.1	0.093344865	0.5	0.518626241	0.45	0.247720883	0.1	0.153859296	0.5	0.221147002	0.5	0.370447324	1	1	0.2	0.183384472	1	0.639650367	0.1	0.26803436	1	0.172473835	1	0.163748113	1	0.095193258	1	0.272509009	1	0.165776398	0.2	0.163560436	1	0.088807317	1	0.250412573	1	0.187282745	1	0.707269633	0.5	0.112943266	1	0.992963222
1	1	0.2	0.363357606	1	1	0.2	0.228146273	1	1	0.2	0.247720883	1	0.699999652	1	1	0.5	0.668945169	1	1	1	0.461676456	0.5	0.46934143	0.2	0.26803436	0.9	0.172473835	0.15	0.163748113	1	0.095193258	1	0.272509009	0.9	0.165776398	1	0.163560436	0.15	0.088807317	0.15	0.250412573	0.15	0.187282745	1	0.13982738	0.5	0.112943266	0.2	0.271070818
0.5	0.324301931	1	1	1	1	0.2	0.228146273	1	1	1	0.478021319	1	1	1	1	1	1	0.5	0.262036389	1	1	0.5	0.46934143	0.15	0.26803436	0.2	0.172473835	1	0.163748113	0.1	0.095193258	1	0.951177484	0.2	0.165776398	1	0.163560436	0.5	0.088807317	1	0.250412573	0.1	0.187282745	0.5	0.13982738	0.5	0.112943266	0.5	0.992963222
0.05	0.324301931	0.1	0.118978406	0.5	0.209872286	0.05	0.093344865	0.1	0.163595835	1	1	0.5	0.502649155	1	1	1	1	0.5	0.601701943	1	1	1	1	1	0.26803436	0.5	0.172473835	0.1	0.163748113	0.1	0.095193258	1	0.272509009	0.5	0.165776398	1	0.163560436	0.15	0.088807317	1	0.250412573	1	0.187282745	1	0.13982738	1	0.112943266	0.9	0.992963222
0.5	0.324301931	1	1	1	1	0.1	0.093344865	0.88	0.708488335	0.5	1	1	1	0.2	0.064495466	1	1	1	0.601701943	0.15	0.183384472	0.2	0.105859302	0.2	0.26803436	0.1	0.172473835	1	0.163748113	0.5	0.095193258	1	0.272509009	0.1	0.165776398	0.15	0.163560436	0.5	0.088807317	1	0.250412573	1	0.187282745	1	0.13982738	1	0.112943266	1	0.992963222
0.1	0.324301931	1	1	1	0.844511207	0.02	0.093344865	1	1	0.15	0.137094644	1	0.699999652	0.2	0.064495466	1	1	1	0.601701943	0.9	1	0.05	0.105859302	0.1	0.26803436	1	0.172473835	1	0.163748113	0.2	0.095193258	0.15	0.272509009	1	0.165776398	0.9	0.163560436	1	0.710684923	1	0.250412573	0.1	0.187282745	1	0.13982738	0.99	0.112943266	0.5	0.992963222
0.1	0.324301931	0.1	0.363357606	0.5	0.209872286	1	1	1	1	1	1	0.5	0.502649155	0.99	1	0.49	0.370447324	0.1	0.114712728	0.5	0.461676456	0.1	0.105859302	0.5	0.26803436	1	0.172473835	1	0.163748113	0.15	0.095193258	1	0.951177484	1	0.165776398	0.5	0.163560436	0.5	0.088807317	0.15	0.250412573	0.1	0.187282745	1	0.707269633	1	0.112943266	1	0.992963222
1	1	1	1	0.1	0.07711527	1	1	0.5	0.518626241	1	1	0.1	0.153859296	1	1	1	1	1	1	1	1	0.5	0.639650367	0.5	0.26803436	1	0.172473835	0.1	0.163748113	0.15	0.095193258	0.2	0.272509009	1	0.165776398	1	0.163560436	1	0.710684923	1	0.250412573	1	0.187282745	0.2	0.13982738	1	0.112943266	1	0.992963222
0.5	0.518798907	1	1	1	0.490388723	0.5	0.524658179	1	1	1	1	1	0.699999652	0.2	0.064495466	1	1	1	1	0.1	0.183384472	1	0.639650367	1	0.26803436	0.5	0.172473835	0.5	0.163748113	0.2	0.095193258	1	0.272509009	0.5	0.165776398	0.1	0.163560436	0.5	0.088807317	1	0.250412573	0.2	0.187282745	1	0.13982738	0.5	0.112943266	1	0.992963222
1	1	0.5	0.363357606	0.15	0.07711527	0.15	0.228146273	0.5	0.282016828	1	0.478021319	0.15	0.153859296	0.15	0.064495466	0.05	0.174524416	1	1	1	1	0.1	0.105859302	1	0.26803436	0.5	0.172473835	0.5	0.163748113	1	0.095193258	0.5	0.272509009	0.5	0.165776398	1	0.163560436	1	0.088807317	0.5	0.250412573	1	0.187282745	1	0.13982738	1	0.112943266	0.5	0.618148949
1	1	0.5	0.363357606	0.5	0.490388723	0.99	1	1	1	1	0.80119987	0.5	0.502649155	1	0.531800287	1	0.370447324	0.5	0.262036389	1	0.780239525	0.1	0.105859302	1	0.26803436	1	0.172473835	1	0.163748113	0.5	0.095193258	0.1	0.272509009	1	0.165776398	1	0.163560436	1	0.710684923	0.5	0.250412573	0.1	0.187282745	0.5	0.13982738	0.1	0.112943266	0.5	0.516567152
0.5	1	0.1	0.118978406	1	1	1	1	1	1	1	1	1	1	0.1	0.064495466	0.49	0.668945169	0.5	0.262036389	0.1	0.095073002	1	1	1	0.26803436	1	0.172473835	0.1	0.163748113	0.5	0.095193258	0.15	0.272509009	1	0.165776398	0.1	0.163560436	0.02	0.088807317	1	0.250412573	1	0.187282745	0.2	0.13982738	0.1	0.112943266	1	0.992963222
0.5	1	1	1	0.5	0.07711527	0.2	0.228146273	1	0.518626241	1	1	0.5	0.153859296	0.15	0.064495466	0.15	0.174524416	1	0.262036389	1	1	0.1	0.105859302	1	0.26803436	0.1	0.172473835	0.5	0.163748113	0.1	0.095193258	1	0.272509009	0.1	0.165776398	1	0.163560436	1	0.710684923	1	0.250412573	1	0.187282745	0.2	0.13982738	1	0.112943266	0.1	0.271070818
1	1	0.2	0.118978406	0.2	0.209872286	0.02	0.093344865	1	1	0.1	0.247720883	0.2	0.153859296	1	0.890603595	1	1	1	1	1	1	0.1	0.105859302	1	0.26803436	0.05	0.172473835	0.5	0.163748113	0.2	0.095193258	0.5	0.272509009	0.05	0.165776398	1	0.163560436	1	0.710684923	1	0.250412573	0.5	0.187282745	1	0.13982738	0.1	0.112943266	1	0.992963222
0.5	1	0.2	0.363357606	0.2	0.209872286	0.1	0.093344865	0.5	0.518626241	0.1	0.247720883	0.2	0.153859296	0.5	0.221147002	0.1	0.174524416	1	1	0.05	0.095073002	0.15	0.217843857	0.98	0.26803436	0.1	0.172473835	1	0.163748113	0.2	0.095193258	1	0.272509009	0.1	0.165776398	0.05	0.163560436	1	0.710684923	1	0.250412573	0.5	0.187282745	1	0.13982738	1	0.112943266	0.5	0.992963222
1	1	1	1	0.5	0.209872286	0.1	0.093344865	1	0.518626241	0.99	1	0.5	0.502649155	0.2	0.064495466	0.1	0.174524416	1	1	1	1	0.1	0.105859302	1	0.26803436	1	0.172473835	0.5	0.163748113	0.1	0.095193258	1	0.272509009	1	0.64781769	1	0.163560436	1	0.710684923	1	0.250412573	0.9	0.187282745	1	0.13982738	0.05	0.112943266	0.1	0.271070818
1	1	1	1	1	0.490388723	0.15	0.093344865	0.1	0.282016828	0.2	0.247720883	1	0.502649155	0.2	0.064495466	1	0.668945169	1	1	1	1	1	1	0.2	0.26803436	0.1	0.172473835	0.05	0.163748113	0.1	0.095193258	1	0.272509009	0.1	0.165776398	1	0.163560436	1	0.710684923	1	0.250412573	0.5	0.187282745	1	0.13982738	1	0.112943266	1	0.992963222
0.15	0.215539429	0.9	1	0.15	0.209872286	0.5	0.524658179	0.5	0.282016828	1	0.80119987	0.15	0.153859296	1	1	1	0.668945169	1	1	0.15	0.095073002	0.2	0.217843857	1	0.26803436	0.5	0.172473835	0.5	0.163748113	0.1	0.095193258	0.2	0.272509009	0.5	0.165776398	0.15	0.163560436	0.1	0.088807317	1	0.250412573	1	0.187282745	1	0.13982738	1	0.112943266	1	0.992963222
1	0.518798907	1	1	0.5	0.336887148	0.15	0.228146273	0.1	0.282016828	1	0.80119987	0.5	0.699999652	1	1	0.1	0.668945169	0.5	0.114712728	0.2	0.183384472	1	1	0.2	0.26803436	0.5	0.172473835	0.5	0.163748113	0.1	0.095193258	1	0.272509009	0.5	0.165776398	0.2	0.163560436	0.15	0.088807317	1	0.250412573	0.5	0.187282745	1	0.13982738	0.2	0.112943266	1	0.992963222
1	1	0.5	0.363357606	1	0.844511207	1	0.524658179	0.9	1	0.15	0.247720883	1	0.699999652	0.5	0.221147002	0.45	0.174524416	1	1	0.5	1	1	1	1	0.26803436	0.9	0.172473835	0.15	0.163748113	0.5	0.095193258	0.49	0.272509009	0.9	0.165776398	0.5	0.163560436	1	0.710684923	1	0.250412573	1	0.187282745	1	0.13982738	0.2	0.112943266	0.49	0.992963222
1	1	0.5	0.363357606	1	1	0.1	0.093344865	1	0.518626241	0.15	0.137094644	1	1	1	1	1	0.370447324	0.05	0.114712728	0.15	0.183384472	0.2	0.217843857	0.5	0.26803436	0.5	0.172473835	0.1	0.163748113	0.5	0.095193258	1	0.272509009	0.5	0.165776398	0.15	0.163560436	0.1	0.088807317	0.5	0.250412573	1	0.187282745	0.15	0.13982738	0.5	0.112943266	0.5	0.271070818
1	1	0.1	0.363357606	1	0.844511207	0.15	0.093344865	1	1	1	0.478021319	1	0.853013866	1	0.408450375	1	1	0.5	0.262036389	0.2	0.183384472	0.5	0.46934143	1	0.26803436	1	0.172473835	0.5	0.163748113	0.15	0.095193258	1	0.272509009	1	0.165776398	0.2	0.163560436	0.2	0.088807317	0.5	0.250412573	1	0.187282745	0.5	0.13982738	0.15	0.112943266	1	0.992963222
0.5	1	0.4	0.363357606	0.15	0.209872286	0.2	0.228146273	0.2	0.282016828	0.1	0.137094644	0.15	0.153859296	1	1	0.15	0.174524416	1	1	0.5	0.461676456	0.5	0.46934143	0.5	0.26803436	0.5	0.172473835	0.1	0.163748113	0.1	0.095193258	1	0.272509009	0.5	0.165776398	0.5	0.163560436	0.49	0.088807317	1	0.250412573	0.1	0.187282745	1	0.13982738	0.15	0.112943266	0.5	0.496274205
1	1	0.1	0.118978406	1	0.490388723	0.1	0.093344865	1	1	1	1	1	1	1	0.890603595	1	1	1	0.601701943	0.5	0.461676456	1	0.639650367	1	0.26803436	1	0.172473835	0.2	0.163748113	1	0.095193258	1	0.951177484	1	0.165776398	0.5	0.163560436	0.5	0.088807317	1	0.250412573	0.1	0.187282745	1	0.13982738	0.15	0.112943266	1	0.992963222
1	1	0.5	0.363357606	1	1	1	1	1	0.518626241	1	0.80119987	1	0.699999652	0.05	0.064495466	1	1	0.15	0.114712728	0.1	0.095073002	0.15	0.105859302	0.5	0.26803436	1	0.172473835	0.95	0.163748113	0.02	0.095193258	0.2	0.272509009	1	0.165776398	0.1	0.163560436	1	0.088807317	1	0.250412573	0.2	0.187282745	1	0.13982738	0.2	0.112943266	0.99	0.992963222
1	1	1	0.363357606	0.15	0.07711527	0.1	0.093344865	0.15	0.518626241	1	1	0.15	0.153859296	1	1	1	1	0.5	0.262036389	0.5	0.461676456	0.1	0.105859302	0.5	0.26803436	0.2	0.172473835	0.1	0.163748113	0.5	0.095193258	1	0.272509009	0.2	0.165776398	0.5	0.163560436	1	0.710684923	1	0.250412573	0.15	0.187282745	1	0.13982738	1	0.112943266	1	0.992963222
1	1	1	1	0.2	0.209872286	1	0.524658179	1	0.708488335	0.8	1	0.2	0.502649155	0.15	0.221147002	1	0.668945169	0.5	0.262036389	0.1	0.183384472	0.1	0.105859302	0.9	0.960033993	0.95	0.172473835	0.95	0.163748113	1	0.095193258	1	0.272509009	0.95	0.165776398	0.1	0.163560436	1	0.710684923	1	0.250412573	1	0.187282745	0.5	0.13982738	1	0.112943266	0.9	0.992963222
0.5	0.518798907	0.1	0.118978406	0.5	0.336887148	0.5	0.524658179	0.5	0.282016828	1	1	0.5	0.502649155	0.5	0.221147002	1	1	0.2	0.114712728	1	1	0.2	0.105859302	0.9	0.26803436	0.85	0.172473835	1	0.163748113	1	0.095193258	0.2	0.272509009	0.85	0.165776398	1	0.163560436	0.8	0.088807317	1	0.250412573	0.5	0.187282745	1	0.13982738	0.5	0.112943266	0.5	0.992963222
0.5	0.518798907	0.2	0.363357606	1	1	1	0.524658179	0.9	0.518626241	1	1	1	1	0.2	0.064495466	1	1	0.49	0.262036389	0.5	0.461676456	0.15	0.105859302	1	0.26803436	1	0.172473835	1	0.163748113	0.1	0.095193258	1	0.272509009	1	0.165776398	0.5	0.163560436	1	0.710684923	0.5	0.250412573	0.1	0.187282745	1	0.13982738	0.1	0.112943266	1	0.992963222
1	1	0.2	0.363357606	0.5	0.209872286	1	1	0.5	0.518626241	0.2	0.478021319	0.5	0.502649155	0.2	0.221147002	1	1	0.49	0.114712728	1	1	0.2	0.105859302	0.5	0.26803436	0.45	0.172473835	1	0.163748113	0.1	0.095193258	0.1	0.272509009	0.45	0.165776398	1	0.163560436	1	0.710684923	1	0.250412573	0.2	0.187282745	1	0.13982738	1	0.112943266	1	0.992963222
0.1	0.215539429	0.1	0.363357606	0.98	0.490388723	1	1	0.5	0.282016828	1	0.247720883	0.98	1	1	1	0.1	0.174524416	1	1	0.2	0.183384472	0.5	0.46934143	1	0.26803436	0.9	0.172473835	1	0.163748113	1	0.095193258	1	0.272509009	0.9	0.165776398	0.2	0.163560436	0.1	0.088807317	1	0.250412573	0.1	0.187282745	1	0.13982738	1	0.112943266	1	0.992963222
0.5	1	1	1	1	1	0.99	0.524658179	1	1	0.1	0.137094644	1	1	1	1	0.1	0.174524416	1	0.601701943	0.15	0.461676456	0.2	0.105859302	0.15	0.26803436	0.1	0.172473835	1	0.163748113	1	0.095193258	0.5	0.272509009	0.1	0.165776398	0.15	0.163560436	0.1	0.088807317	0.15	0.250412573	0.1	0.187282745	0.18	0.13982738	0.2	0.112943266	0.99	0.992963222
0.5	0.518798907	0.05	0.118978406	1	0.336887148	0.1	0.093344865	0.5	0.518626241	1	1	1	0.699999652	1	1	0.99	0.668945169	1	1	1	1	1	0.639650367	1	0.26803436	1	0.172473835	0.5	0.163748113	1	0.095193258	1	0.951177484	1	0.165776398	1	0.163560436	0.2	0.088807317	0.49	0.250412573	0.5	0.187282745	0.2	0.13982738	1	0.112943266	1	0.992963222
0.5	0.518798907	1	1	1	0.490388723	0.1	0.093344865	0.5	0.518626241	0.99	1	1	0.502649155	1	0.531800287	0.2	0.174524416	1	1	1	1	0.15	0.46934143	0.2	0.26803436	0.5	0.172473835	1	0.163748113	0.9	0.095193258	0.2	0.272509009	0.5	0.165776398	1	0.163560436	0.5	0.088807317	0.49	0.250412573	0.5	0.187282745	0.2	0.13982738	0.5	0.112943266	1	0.992963222
0.5	0.518798907	1	1	0.5	0.209872286	1	1	1	1	0.35	0.247720883	0.5	0.502649155	0.5	0.221147002	1	1	1	1	0.2	0.183384472	0.1	0.105859302	1	0.26803436	0.2	0.172473835	0.1	0.163748113	0.2	0.095193258	1	0.272509009	0.2	0.165776398	0.2	0.163560436	1	0.710684923	1	0.250412573	1	0.187282745	1	0.13982738	0.5	0.112943266	1	0.992963222
0.5	0.518798907	0.1	0.118978406	1	0.490388723	0.1	0.093344865	0.1	0.163595835	1	1	1	1	1	1	1	1	1	1	0.19	0.183384472	1	1	0.5	0.26803436	0.15	0.172473835	1	0.163748113	0.5	0.095193258	1	0.272509009	0.15	0.165776398	0.19	0.163560436	0.2	0.088807317	1	0.250412573	0.02	0.187282745	0.2	0.13982738	0.15	0.112943266	1	0.992963222
0.1	0.518798907	1	1	0.2	0.07711527	0.5	0.524658179	1	1	0.5	0.478021319	0.2	0.153859296	1	1	0.15	0.370447324	1	1	0.1	0.183384472	0.1	0.105859302	0.3	0.26803436	1	0.172473835	0.5	0.163748113	0.1	0.095193258	1	0.272509009	1	0.165776398	0.1	0.163560436	0.5	0.088807317	1	0.250412573	0.5	0.187282745	0.49	0.13982738	1	0.112943266	0.5	0.992963222
0.5	1	1	0.363357606	1	1	0.2	0.228146273	1	0.518626241	1	0.478021319	1	1	1	1	0.15	0.174524416	0.5	0.262036389	1	1	0.05	0.105859302	1	0.26803436	0.5	0.172473835	1	0.163748113	0.1	0.095193258	1	0.272509009	0.5	0.165776398	1	0.163560436	0.2	0.088807317	1	0.250412573	1	0.187282745	1	0.13982738	1	0.112943266	1	0.992963222
0.95	1	1	0.685660043	1	0.336887148	0.5	0.524658179	1	1	1	1	1	0.502649155	0.15	0.221147002	1	1	1	0.601701943	1	0.780239525	0.2	0.105859302	0.15	0.26803436	0.2	0.172473835	1	0.163748113	0.2	0.095193258	0.2	0.272509009	0.2	0.165776398	1	0.163560436	0.15	0.088807317	1	0.250412573	1	0.187282745	1	0.13982738	1	0.112943266	1	0.992963222
0.95	1	0.5	0.363357606	0.1	0.07711527	0.15	0.093344865	0.9	0.518626241	0.5	0.478021319	0.1	0.153859296	0.2	0.064495466	1	0.668945169	0.5	0.114712728	1	0.780239525	1	1	1	0.26803436	0.15	0.172473835	0.95	0.163748113	0.98	0.095193258	0.1	0.272509009	0.15	0.165776398	1	0.163560436	1	0.088807317	1	0.250412573	1	0.187282745	0.49	0.13982738	0.2	0.112943266	0.2	0.271070818
1	1	0.5	0.363357606	1	0.209872286	1	1	0.1	0.163595835	1	0.478021319	1	0.502649155	1	1	1	1	1	1	0.5	0.461676456	0.15	0.105859302	1	0.26803436	1	0.172473835	0.5	0.163748113	0.2	0.095193258	1	0.272509009	1	0.165776398	0.5	0.163560436	0.5	0.088807317	1	0.250412573	1	0.187282745	1	0.13982738	0.15	0.112943266	1	0.992963222
1	1	0.5	0.363357606	1	0.490388723	0.2	0.228146273	1	1	1	1	1	1	0.5	0.221147002	1	1	0.5	0.262036389	0.99	0.461676456	0.9	1	0.15	0.26803436	1	0.172473835	0.1	0.163748113	0.15	0.095193258	0.1	0.272509009	1	0.165776398	0.99	0.163560436	1	0.088807317	0.5	0.250412573	1	0.187282745	1	0.13982738	0.5	0.112943266	0.5	0.992963222
1	1	0.2	0.363357606	0.5	0.209872286	1	1	1	1	0.9	1	0.5	0.153859296	0.18	0.064495466	0.8	1	1	1	0.5	0.461676456	0.2	0.105859302	0.15	0.26803436	1	0.172473835	0.5	0.163748113	1	0.095193258	1	0.272509009	1	0.165776398	0.5	0.163560436	1	0.710684923	1	0.948851432	0.9	0.187282745	0.1	0.13982738	0.1	0.112943266	1	0.992963222
1	1	0.5	0.363357606	1	0.490388723	0.1	0.093344865	0.35	0.518626241	0.99	1	1	0.502649155	0.2	0.064495466	1	1	1	1	1	0.780239525	0.5	0.46934143	0.15	0.26803436	0.15	0.172473835	1	0.163748113	0.2	0.095193258	0.1	0.272509009	0.15	0.165776398	1	0.163560436	0.15	0.088807317	0.5	0.250412573	0.2	0.187282745	1	0.13982738	1	0.112943266	0.2	0.548344868
1	1	0.1	0.363357606	1	0.336887148	1	1	0.5	1	1	1	1	1	0.44	0.221147002	1	1	0.5	0.262036389	0.15	0.095073002	0.05	0.105859302	0.5	0.26803436	0.2	0.172473835	1	0.163748113	1	0.095193258	0.99	0.272509009	0.2	0.165776398	0.15	0.163560436	1	0.710684923	1	0.250412573	0.5	0.187282745	1	0.13982738	1	0.112943266	1	0.992963222
0.1	0.215539429	0.5	0.363357606	0.2	0.209872286	0.02	0.093344865	1	1	1	1	0.2	0.502649155	0.2	0.064495466	1	1	1	0.601701943	0.5	0.780239525	1	1	1	0.26803436	1	0.172473835	1	0.163748113	0.5	0.095193258	1	0.272509009	1	0.165776398	0.5	0.163560436	0.1	0.088807317	0.5	0.250412573	0.1	0.187282745	1	0.13982738	0.15	0.112943266	1	0.992963222
1	1	0.5	0.363357606	1	1	1	1	0.1	0.163595835	1	1	1	1	1	1	1	1	1	1	0.5	0.461676456	0.1	0.105859302	1	0.26803436	0.2	0.172473835	0.1	0.163748113	0.2	0.095193258	1	0.272509009	0.2	0.165776398	0.5	0.163560436	1	0.088807317	1	0.250412573	0.1	0.187282745	1	0.13982738	0.2	0.112943266	1	0.992963222
1	1	0.5	0.685660043	0.5	0.209872286	0.19	0.228146273	1	1	1	1	0.5	0.153859296	0.1	0.064495466	0.99	1	0.1	0.262036389	1	1	1	1	0.1	0.26803436	0.2	0.172473835	0.15	0.163748113	0.2	0.095193258	0.3	0.272509009	0.2	0.165776398	1	0.163560436	0.05	0.088807317	1	0.250412573	0.2	0.187282745	1	0.13982738	0.5	0.112943266	1	0.992963222
1	0.518798907	1	0.685660043	0.2	0.07711527	1	1	0.9	1	0.5	1	0.2	0.153859296	0.2	0.064495466	0.35	0.370447324	1	1	0.5	0.780239525	1	0.639650367	0.88	0.26803436	0.2	0.172473835	0.1	0.163748113	0.2	0.095193258	1	0.272509009	0.2	0.165776398	0.5	0.163560436	0.1	0.088807317	0.5	0.250412573	0.98	0.187282745	0.15	0.13982738	1	0.112943266	1	0.992963222
0.95	1	0.2	0.363357606	1	0.336887148	0.49	0.524658179	1	1	0.5	1	1	1	0.1	0.064495466	1	1	1	1	0.2	0.183384472	0.1	0.105859302	1	0.960033993	0.2	0.172473835	0.15	0.163748113	1	0.095193258	1	0.272509009	0.2	0.165776398	0.2	0.163560436	0.2	0.088807317	1	0.250412573	1	0.187282745	1	0.13982738	1	0.112943266	0.1	0.271070818
0.5	1	0.5	0.363357606	1	1	0.1	0.093344865	0.5	0.518626241	0.99	0.478021319	1	1	0.49	0.221147002	0.5	0.668945169	1	1	0.15	0.183384472	1	1	1	0.26803436	1	0.172473835	0.45	0.163748113	0.5	0.095193258	1	0.272509009	1	0.165776398	0.15	0.163560436	0.5	0.088807317	1	0.250412573	0.2	0.187282745	0.15	0.13982738	0.1	0.112943266	1	0.992963222
0.1	0.215539429	0.05	0.118978406	0.5	0.209872286	0.05	0.093344865	0.5	0.518626241	0.2	0.247720883	0.5	0.502649155	0.2	0.064495466	1	1	1	1	0.5	0.461676456	1	1	0.5	0.26803436	1	0.172473835	0.1	0.163748113	1	0.095193258	1	0.272509009	1	0.165776398	0.5	0.163560436	0.2	0.088807317	1	0.250412573	1	0.187282745	1	0.13982738	1	0.112943266	1	0.573198125
0.5	1	0.5	0.363357606	1	0.490388723	0.2	0.228146273	0.5	0.518626241	0.5	0.478021319	1	1	1	1	1	1	1	0.601701943	1	0.780239525	0.05	0.105859302	1	0.26803436	1	0.172473835	1	0.163748113	0.1	0.095193258	1	0.272509009	1	0.165776398	1	0.163560436	1	0.710684923	1	0.250412573	0.2	0.187282745	1	0.13982738	0.1	0.112943266	1	0.992963222
1	1	0.1	0.118978406	0.1	0.07711527	1	1	1	1	1	1	0.1	0.153859296	1	1	0.5	0.668945169	1	1	1	1	0.2	0.217843857	0.5	0.26803436	1	0.172473835	1	0.163748113	0.1	0.095193258	0.1	0.272509009	1	0.165776398	1	0.163560436	0.1	0.088807317	1	0.250412573	0.2	0.187282745	0.5	0.13982738	0.1	0.112943266	1	0.992963222
1	1	0.15	0.118978406	1	1	0.9	1	1	1	1	0.80119987	1	1	0.49	0.221147002	1	0.668945169	1	0.601701943	0.2	0.183384472	1	1	1	0.26803436	1	0.172473835	1	0.163748113	0.18	0.095193258	0.5	0.272509009	1	0.165776398	0.2	0.163560436	1	0.710684923	1	0.250412573	1	0.187282745	0.5	0.13982738	0.5	0.112943266	0.5	0.271070818
1	1	0.2	0.363357606	1	1	0.1	0.093344865	0.2	0.282016828	0.99	1	1	1	1	1	1	1	1	1	0.1	0.095073002	1	1	1	0.26803436	0.95	0.172473835	0.5	0.163748113	0.5	0.095193258	1	0.272509009	0.95	0.165776398	0.1	0.163560436	0.05	0.088807317	1	0.250412573	0.5	0.187282745	1	0.13982738	1	0.112943266	1	0.992963222
0.1	0.215539429	0.5	0.363357606	0.2	0.209872286	0.5	0.524658179	0.5	0.518626241	0.1	0.137094644	0.2	0.153859296	1	1	0.9	1	1	1	1	1	0.15	0.105859302	1	0.26803436	1	0.172473835	1	0.163748113	1	0.095193258	0.89	0.272509009	1	0.165776398	1	0.163560436	0.15	0.088807317	1	0.948851432	1	0.187282745	1	0.13982738	1	0.112943266	0.5	0.271070818
1	1	0.1	0.118978406	0.5	0.209872286	0.2	0.093344865	0.15	0.282016828	0.5	0.478021319	0.5	0.502649155	0.1	0.064495466	0.99	1	1	1	1	1	0.2	0.217843857	1	0.26803436	0.85	0.172473835	0.5	0.163748113	0.1	0.095193258	1	0.272509009	0.85	0.165776398	1	0.163560436	1	0.088807317	1	0.250412573	0.5	0.187282745	1	0.13982738	0.1	0.112943266	1	0.992963222
1	1	1	1	1	0.490388723	0.99	1	0.5	0.518626241	1	1	1	1	1	0.531800287	1	1	0.5	0.262036389	1	1	0.5	0.46934143	0.5	0.26803436	0.9	0.172473835	0.5	0.163748113	0.2	0.095193258	0.5	0.272509009	0.9	0.165776398	1	0.163560436	1	0.710684923	1	0.250412573	1	0.187282745	1	0.13982738	0.5	0.112943266	1	0.992963222
1	1	0.5	0.52262439	1	1	0.15	0.228146273	1	1	0.15	0.137094644	1	0.853013866	1	1	1	1	0.5	0.262036389	0.1	0.183384472	0.15	0.217843857	1	0.26803436	0.15	0.172473835	1	0.163748113	0.5	0.095193258	1	0.272509009	0.15	0.165776398	0.1	0.163560436	0.5	0.088807317	1	0.250412573	0.2	0.187282745	0.5	0.13982738	1	0.112943266	1	0.992963222
0.5	0.518798907	0.1	0.155159279	0.15	0.209872286	0.15	0.524658179	1	1	1	1	0.15	0.153859296	0.5	0.221147002	1	0.668945169	0.1	0.114712728	0.5	0.780239525	0.2	0.105859302	0.1	0.26803436	0.2	0.172473835	0.15	0.163748113	0.1	0.095193258	0.5	0.272509009	0.2	0.165776398	0.5	0.163560436	1	0.710684923	1	0.250412573	0.5	0.187282745	0.5	0.13982738	1	0.112943266	0.5	0.992963222
0.5	1	1	1	1	0.490388723	0.15	0.093344865	1	1	0.5	0.478021319	1	0.502649155	1	0.890603595	1	1	0.99	0.601701943	0.9	1	0.5	0.46934143	0.5	0.26803436	1	0.172473835	0.15	0.163748113	0.5	0.095193258	0.2	0.272509009	1	0.165776398	0.9	0.163560436	0.15	0.088807317	0.5	0.250412573	0.1	0.187282745	1	0.13982738	0.15	0.112943266	1	0.992963222
0.5	1	1	1	0.5	0.336887148	1	1	1	0.518626241	0.5	0.478021319	0.5	0.502649155	1	0.890603595	1	1	1	0.601701943	0.15	0.183384472	0.5	0.639650367	0.1	0.26803436	1	0.643383539	0.2	0.163748113	0.1	0.095193258	0.1	0.272509009	1	0.64781769	0.15	0.163560436	0.2	0.088807317	0.5	0.250412573	0.5	0.187282745	1	0.13982738	1	0.112943266	1	0.992963222
1	1	0.5	0.52262439	1	0.336887148	0.02	0.093344865	1	0.708488335	0.19	0.137094644	1	0.502649155	1	0.890603595	0.5	1	1	0.601701943	0.1	0.461676456	0.1	0.105859302	0.9	0.26803436	0.5	0.172473835	0.1	0.163748113	0.9	0.095193258	1	0.272509009	0.5	0.165776398	0.1	0.163560436	1	0.710684923	0.1	0.250412573	0.9	0.187282745	0.1	0.13982738	0.1	0.112943266	0.19	0.271070818
0.8	1	0.5	0.52262439	1	1	1	1	1	1	0.15	0.137094644	1	1	0.15	0.064495466	0.5	1	0.5	0.262036389	0.15	0.183384472	0.5	0.46934143	1	0.26803436	0.5	0.172473835	0.8	0.163748113	0.9	0.095193258	0.5	0.272509009	0.5	0.165776398	0.15	0.163560436	0.2	0.088807317	0.99	0.250412573	0.9	0.187282745	1	0.13982738	1	0.112943266	1	0.992963222
1	1	1	1	1	0.336887148	0.1	0.228146273	0.99	1	0.9	1	1	0.853013866	0.05	0.064495466	0.99	1	1	0.262036389	0.15	0.183384472	0.1	0.105859302	1	0.26803436	1	0.172473835	1	0.163748113	1	0.095193258	1	0.951177484	1	0.165776398	0.15	0.163560436	1	0.710684923	1	0.250412573	1	0.187282745	1	0.13982738	1	0.112943266	1	0.992963222
0.5	1	0.15	0.379941261	0.2	0.209872286	0.99	1	1	1	0.19	0.247720883	0.2	0.153859296	0.01	0.064495466	0.2	0.370447324	1	1	0.1	0.095073002	1	1	0.2	0.26803436	1	0.172473835	0.5	0.163748113	0.5	0.095193258	0.2	0.272509009	1	0.165776398	0.1	0.163560436	0.15	0.088807317	1	0.250412573	0.5	0.187282745	1	0.13982738	1	0.112943266	1	0.600357412
0.15	0.518798907	0.05	0.155159279	0.1	0.209872286	0.1	0.093344865	1	1	0.15	0.247720883	0.1	0.153859296	1	0.408450375	0.5	0.668945169	1	0.601701943	0.5	0.183384472	0.5	0.46934143	1	0.26803436	1	0.172473835	1	0.163748113	0.5	0.095193258	0.5	0.272509009	1	0.165776398	0.5	0.163560436	1	0.710684923	0.5	0.250412573	0.5	0.187282745	0.5	0.13982738	0.5	0.112943266	0.5	0.271070818
1	1	0.2	0.155159279	1	0.490388723	0.15	0.093344865	0.5	0.518626241	1	0.80119987	1	0.853013866	0.1	0.064495466	1	1	0.2	0.262036389	0.15	0.183384472	1	1	1	0.26803436	0.2	0.172473835	0.15	0.163748113	1	0.095193258	1	0.272509009	0.2	0.165776398	0.15	0.163560436	1	0.710684923	1	0.250412573	1	0.187282745	0.5	0.13982738	1	0.112943266	1	0.992963222
1	1	0.5	0.52262439	0.2	0.07711527	1	1	0.9	1	1	1	0.2	0.153859296	0.15	0.064495466	1	0.370447324	0.5	0.114712728	0.1	0.183384472	0.2	0.217843857	0.15	0.26803436	1	0.172473835	0.15	0.163748113	0.15	0.095193258	1	0.272509009	1	0.165776398	0.1	0.163560436	0.1	0.088807317	0.5	0.250412573	0.15	0.187282745	1	0.13982738	1	0.112943266	1	0.992963222
1	1	1	0.52262439	1	1	0.05	0.093344865	1	1	0.1	0.137094644	1	1	0.1	0.064495466	0.99	1	0.5	0.114712728	0.2	0.183384472	0.15	0.217843857	1	0.26803436	0.85	0.172473835	1	0.163748113	0.1	0.095193258	0.2	0.272509009	0.85	0.165776398	0.2	0.163560436	1	0.710684923	0.5	0.250412573	1	0.187282745	1	0.13982738	1	0.112943266	1	0.992963222
0.1	0.215539429	0.5	0.379941261	1	1	1	1	0.5	0.282016828	0.8	0.478021319	1	1	1	0.890603595	0.05	0.174524416	1	1	1	1	1	1	0.5	0.26803436	1	0.172473835	1	0.163748113	1	0.095193258	0.1	0.272509009	1	0.165776398	1	0.163560436	1	0.710684923	1	0.250412573	0.2	0.187282745	1	0.13982738	1	0.112943266	0.5	0.992963222
1	0.518798907	1	0.52262439	1	1	0.15	0.228146273	0.35	0.518626241	1	1	1	1	1	0.408450375	0.5	1	1	1	1	1	1	1	0.9	0.26803436	1	0.172473835	1	0.163748113	0.2	0.095193258	0.9	0.272509009	1	0.165776398	1	0.163560436	1	0.710684923	1	0.250412573	1	0.187282745	1	0.13982738	0.5	0.112943266	0.2	0.271070818
1	1	1	0.52262439	1	1	0.1	0.093344865	0.7	1	0.75	0.247720883	1	1	1	1	1	1	1	1	0.1	0.095073002	0.2	0.105859302	0.5	0.26803436	1	0.172473835	0.1	0.163748113	1	0.095193258	0.5	0.272509009	1	0.165776398	0.1	0.163560436	0.2	0.088807317	1	0.250412573	0.5	0.187282745	1	0.13982738	0.2	0.112943266	0.85	0.992963222
0.85	1	0.15	0.155159279	1	0.490388723	0.05	0.093344865	0.5	0.518626241	0.2	0.137094644	1	1	0.2	0.064495466	0.2	0.174524416	1	1	0.2	0.183384472	0.19	0.105859302	0.5	0.26803436	1	0.172473835	1	0.163748113	0.5	0.095193258	0.15	0.272509009	1	0.165776398	0.2	0.163560436	0.5	0.088807317	1	0.250412573	0.3	0.187282745	1	0.13982738	1	0.112943266	0.5	0.511396472
1	1	1	1	1	1	0.5	0.524658179	1	1	0.15	0.137094644	1	1	0.5	0.221147002	0.15	0.174524416	0.5	0.262036389	1	1	0.1	0.105859302	1	0.26803436	0.5	0.172473835	0.2	0.163748113	0.3	0.095193258	0.1	0.272509009	0.5	0.165776398	1	0.163560436	1	0.710684923	0.5	0.250412573	1	0.187282745	0.5	0.13982738	1	0.112943266	1	0.992963222
1	1	1	1	0.05	0.07711527	0.05	0.093344865	0.15	0.282016828	1	1	0.05	0.153859296	0.5	0.221147002	1	1	1	1	1	1	1	1	0.5	0.26803436	1	0.172473835	1	0.163748113	1	0.095193258	0.2	0.272509009	1	0.165776398	1	0.163560436	1	0.710684923	1	0.250412573	0.15	0.187282745	1	0.13982738	0.2	0.112943266	0.1	0.271070818
1	1	1	1	1	0.490388723	0.5	0.524658179	1	1	0.99	1	1	1	1	0.890603595	0.5	0.370447324	1	1	0.1	0.095073002	1	0.639650367	0.5	0.26803436	0.2	0.172473835	0.5	0.163748113	0.15	0.095193258	0.15	0.272509009	0.2	0.165776398	0.1	0.163560436	1	0.710684923	1	0.250412573	1	0.187282745	0.5	0.13982738	1	0.112943266	0.5	0.992963222
1	1	1	1	1	1	1	1	1	0.518626241	1	1	1	1	0.1	0.064495466	0.5	0.370447324	1	0.601701943	0.5	0.461676456	1	1	1	0.26803436	1	0.172473835	0.85	0.163748113	1	0.095193258	1	0.272509009	1	0.165776398	0.5	0.163560436	0.2	0.088807317	1	0.250412573	1	0.187282745	1	0.13982738	1	0.112943266	0.2	0.271070818
1	1	1	1	0.2	0.07711527	0.2	0.228146273	0.5	0.518626241	1	0.478021319	0.2	0.153859296	1	0.531800287	0.15	0.174524416	1	0.601701943	0.5	0.461676456	0.5	0.639650367	0.1	0.26803436	0.5	0.172473835	1	0.163748113	1	0.095193258	0.9	0.272509009	0.5	0.165776398	0.5	0.163560436	0.2	0.088807317	1	0.250412573	0.15	0.187282745	1	0.13982738	0.1	0.112943266	0.5	0.623999289
0.9	1	0.5	0.792872961	0.5	0.209872286	1	1	0.2	0.518626241	0.2	0.247720883	0.5	0.502649155	1	1	0.9	1	0.15	0.114712728	0.95	1	0.99	1	1	0.26803436	0.5	0.172473835	0.5	0.163748113	0.15	0.095193258	0.15	0.272509009	0.5	0.165776398	0.95	0.163560436	0.99	0.088807317	0.5	0.250412573	0.15	0.187282745	1	0.13982738	1	0.112943266	1	0.992963222
1	1	1	1	0.5	0.336887148	1	1	1	1	0.5	0.478021319	0.5	0.502649155	1	1	0.15	0.174524416	0.5	0.114712728	0.1	0.461676456	0.5	0.46934143	1	0.26803436	0.5	0.172473835	1	0.163748113	0.2	0.095193258	0.1	0.272509009	0.5	0.165776398	0.1	0.163560436	1	0.710684923	0.5	0.250412573	0.15	0.187282745	0.1	0.13982738	0.1	0.112943266	0.2	0.271070818
0.5	1	0.15	0.155159279	1	1	0.1	0.093344865	1	1	0.15	0.247720883	1	1	0.5	0.221147002	1	1	0.5	0.262036389	0.5	0.461676456	1	1	1	0.26803436	0.5	0.172473835	0.1	0.163748113	0.15	0.095193258	0.5	0.272509009	0.5	0.165776398	0.5	0.163560436	0.2	0.088807317	1	0.250412573	0.5	0.187282745	0.5	0.13982738	1	0.112943266	0.2	0.992963222
0.9	1	1	1	0.1	0.209872286	1	1	1	1	0.2	0.137094644	0.1	0.153859296	0.5	0.221147002	1	1	0.2	0.114712728	0.15	0.183384472	0.15	0.105859302	0.9	0.26803436	1	0.172473835	1	0.163748113	0.15	0.095193258	0.5	0.272509009	1	0.165776398	0.15	0.163560436	1	0.088807317	1	0.250412573	1	0.187282745	0.5	0.13982738	1	0.112943266	0.1	0.271070818
1	1	1	1	0.5	0.336887148	0.1	0.093344865	1	1	0.2	0.137094644	0.5	0.502649155	0.1	0.064495466	0.1	0.174524416	1	1	0.2	0.095073002	0.5	0.639650367	0.1	0.26803436	1	0.172473835	0.5	0.163748113	0.5	0.095193258	1	0.272509009	1	0.165776398	0.2	0.163560436	0.15	0.088807317	1	0.250412573	1	0.187282745	0.2	0.13982738	1	0.112943266	1	0.992963222
0.5	0.215539429	1	1	1	0.336887148	0.15	0.093344865	1	1	0.05	0.137094644	1	1	1	0.531800287	0.8	0.668945169	0.2	0.114712728	1	1	0.5	0.639650367	1	0.26803436	1	0.172473835	0.5	0.163748113	1	0.095193258	0.1	0.272509009	1	0.165776398	1	0.163560436	1	0.710684923	1	0.250412573	0.5	0.187282745	0.49	0.13982738	1	0.112943266	1	0.992963222
0.5	0.518798907	1	1	1	0.336887148	0.2	0.093344865	0.5	0.518626241	0.3	0.478021319	1	0.502649155	0.05	0.064495466	1	1	1	1	0.2	0.183384472	1	1	1	0.26803436	1	0.172473835	0.1	0.163748113	1	0.095193258	0.2	0.272509009	1	0.165776398	0.2	0.163560436	0.5	0.088807317	1	0.250412573	0.1	0.187282745	0.49	0.13982738	0.5	0.112943266	1	0.992963222
1	1	0.5	0.379941261	1	1	0.49	0.524658179	1	1	0.1	0.247720883	1	1	1	0.531800287	0.75	0.370447324	1	0.601701943	1	1	0.5	0.639650367	0.35	0.26803436	1	0.643383539	0.15	0.163748113	0.15	0.095193258	1	0.272509009	1	0.64781769	1	0.163560436	0.2	0.088807317	1	0.250412573	0.88	0.187282745	1	0.13982738	0.5	0.112943266	0.5	0.271070818
0.2	0.215539429	0.5	0.52262439	1	1	1	1	1	1	1	0.247720883	1	0.699999652	0.1	0.064495466	0.2	0.174524416	1	1	0.1	0.183384472	0.2	0.105859302	0.5	0.26803436	1	0.172473835	1	0.163748113	0.5	0.095193258	1	0.272509009	1	0.165776398	0.1	0.163560436	1	0.088807317	1	0.250412573	1	0.187282745	1	0.13982738	0.1	0.112943266	1	0.992963222
0.5	1	1	1	1	1	1	1	0.1	0.163595835	1	0.478021319	1	1	1	1	0.15	0.174524416	1	1	0.5	0.461676456	0.5	0.46934143	1	0.26803436	1	0.172473835	1	0.163748113	0.2	0.095193258	1	0.272509009	1	0.165776398	0.5	0.163560436	1	0.710684923	1	0.250412573	1	0.187282745	1	0.13982738	0.5	0.112943266	1	0.992963222
0.15	0.518798907	0.1	0.155159279	0.5	0.209872286	0.05	0.093344865	0.1	0.282016828	1	1	0.5	0.502649155	1	1	1	1	1	1	0.5	0.461676456	1	1	0.1	0.26803436	0.15	0.172473835	0.2	0.163748113	0.1	0.095193258	1	0.272509009	0.15	0.165776398	0.5	0.163560436	1	0.710684923	1	0.250412573	0.1	0.187282745	1	0.13982738	1	0.112943266	1	0.992963222
1	1	0.5	1	1	1	1	1	0.5	1	0.85	0.80119987	1	1	1	1	0.2	0.370447324	1	0.601701943	0.5	0.461676456	1	0.639650367	1	0.26803436	1	0.172473835	0.9	0.163748113	0.88	0.095193258	1	0.272509009	1	0.165776398	0.5	0.163560436	1	0.088807317	0.5	0.250412573	0.5	0.187282745	1	0.13982738	0.5	0.112943266	0.1	0.599476153
0.2	0.215539429	0.5	0.379941261	1	1	0.15	0.093344865	0.1	0.163595835	0.2	0.247720883	1	1	0.5	0.221147002	0.99	1	1	1	0.2	0.183384472	0.2	0.105859302	0.9	0.26803436	0.2	0.172473835	0.15	0.163748113	1	0.095193258	1	0.272509009	0.2	0.165776398	0.2	0.163560436	1	0.710684923	0.2	0.250412573	1	0.187282745	1	0.13982738	0.5	0.112943266	1	0.992963222
1	1	1	0.379941261	1	1	1	0.228146273	1	1	0.1	0.137094644	1	1	1	0.408450375	1	1	0.1	0.114712728	1	0.780239525	0.1	0.105859302	1	0.26803436	1	0.172473835	1	0.163748113	0.1	0.095193258	0.5	0.272509009	1	0.165776398	1	0.163560436	1	0.710684923	0.15	0.250412573	0.5	0.187282745	1	0.13982738	1	0.112943266	1	0.992963222
1	1	0.5	0.52262439	1	1	0.05	0.093344865	0.5	1	0.1	0.137094644	1	1	0.5	0.221147002	1	1	1	0.601701943	0.1	0.095073002	1	0.639650367	0.5	0.26803436	0.1	0.172473835	1	0.163748113	1	0.095193258	0.5	0.272509009	0.1	0.165776398	0.1	0.163560436	1	0.710684923	0.5	0.250412573	1	0.187282745	0.5	0.13982738	0.5	0.112943266	1	0.992963222
0.5	0.518798907	0.5	0.155159279	0.5	0.336887148	0.1	0.093344865	0.8	1	0.2	0.137094644	0.5	0.502649155	1	0.408450375	0.2	0.174524416	0.5	0.601701943	1	1	1	1	0.5	0.26803436	0.15	0.172473835	0.5	0.163748113	0.1	0.095193258	0.9	0.272509009	0.15	0.165776398	1	0.163560436	0.15	0.088807317	1	0.250412573	0.1	0.187282745	1	0.707269633	1	0.112943266	1	0.992963222
0.5	1	0.5	0.52262439	0.5	0.209872286	0.15	0.093344865	1	0.518626241	1	1	0.5	0.502649155	1	1	0.5	1	0.15	0.114712728	0.5	0.461676456	1	1	0.5	0.26803436	1	0.172473835	0.9	0.163748113	0.5	0.095193258	1	0.272509009	1	0.165776398	0.5	0.163560436	0.5	0.088807317	1	0.948851432	0.1	0.187282745	0.5	0.13982738	1	0.112943266	0.1	0.992963222
1	1	0.15	0.155159279	1	0.844511207	0.2	0.093344865	1	0.282016828	1	1	1	0.853013866	1	1	0.15	0.174524416	1	0.262036389	0.1	0.183384472	0.1	0.217843857	1	0.26803436	0.5	0.172473835	0.15	0.163748113	1	0.095193258	1	0.272509009	0.5	0.165776398	0.1	0.163560436	0.2	0.088807317	1	0.250412573	1	0.187282745	1	0.13982738	1	0.112943266	0.5	0.992963222
0.2	0.215539429	0.1	0.155159279	0.15	0.07711527	0.49	0.524658179	0.15	0.282016828	0.5	0.478021319	0.15	0.153859296	1	0.890603595	0.3	0.370447324	0.5	0.114712728	0.1	0.183384472	0.5	0.639650367	1	0.26803436	0.2	0.172473835	0.1	0.163748113	0.5	0.095193258	0.1	0.272509009	0.2	0.165776398	0.1	0.163560436	0.2	0.088807317	1	0.250412573	0.15	0.187282745	0.5	0.13982738	0.2	0.112943266	1	0.992963222
0.5	0.518798907	0.5	1	1	1	0.5	0.524658179	0.1	0.282016828	0.1	0.137094644	1	1	1	0.890603595	1	0.174524416	1	1	1	1	0.9	1	0.2	0.26803436	1	0.172473835	0.15	0.163748113	1	0.095193258	0.2	0.272509009	1	0.165776398	1	0.163560436	1	0.710684923	1	0.250412573	1	0.187282745	1	0.13982738	1	0.112943266	1	0.992963222
1	1	0.2	0.379941261	0.2	0.209872286	0.2	0.228146273	1	1	0.1	0.137094644	0.2	0.502649155	1	1	1	0.370447324	1	1	1	1	0.1	0.105859302	0.5	0.26803436	1	0.172473835	1	0.163748113	0.2	0.095193258	0.85	0.272509009	1	0.165776398	1	0.163560436	1	0.088807317	0.15	0.250412573	1	0.187282745	1	0.13982738	0.2	0.112943266	1	0.992963222
1	0.518798907	0.95	1	0.5	0.209872286	0.2	0.093344865	0.2	0.282016828	0.2	0.247720883	0.5	0.502649155	0.2	0.221147002	1	1	1	1	0.15	0.183384472	0.1	0.105859302	0.15	0.26803436	1	0.172473835	0.5	0.163748113	0.1	0.095193258	0.1	0.272509009	1	0.165776398	0.15	0.163560436	1	0.710684923	1	0.250412573	0.5	0.187282745	0.15	0.13982738	0.15	0.112943266	1	0.992963222
1	1	0.05	0.52262439	1	1	0.2	0.228146273	1	1	0.1	0.137094644	1	1	0.2	0.064495466	0.85	1	1	1	0.1	0.183384472	0.1	0.217843857	0.5	0.26803436	0.1	0.172473835	0.5	0.163748113	0.15	0.095193258	1	0.272509009	0.1	0.165776398	0.1	0.163560436	1	0.088807317	1	0.250412573	1	0.187282745	0.5	0.13982738	1	0.708281458	0.15	0.271070818
0.9	1	0.95	0.52262439	0.5	0.209872286	0.15	0.093344865	0.15	0.518626241	1	0.80119987	0.5	0.502649155	0.5	0.221147002	0.2	0.370447324	1	0.601701943	0.15	0.183384472	0.15	0.105859302	1	0.26803436	1	0.172473835	1	0.163748113	0.1	0.095193258	0.2	0.272509009	1	0.165776398	0.15	0.163560436	0.5	0.088807317	1	0.250412573	0.1	0.187282745	1	0.13982738	1	0.112943266	0.75	0.992963222
0.5	0.518798907	1	1	1	1	1	1	1	1	1	0.478021319	1	1	1	1	0.1	0.370447324	0.15	0.114712728	0.2	0.095073002	0.1	0.46934143	1	0.26803436	0.1	0.172473835	0.2	0.163748113	1	0.095193258	1	0.272509009	0.1	0.165776398	0.2	0.163560436	1	0.710684923	1	0.250412573	0.5	0.187282745	1	0.13982738	0.5	0.112943266	0.5	0.553897068
1	1	1	1	1	0.490388723	0.1	0.093344865	1	0.518626241	0.2	0.137094644	1	1	0.5	0.221147002	0.1	0.370447324	1	1	1	1	0.15	0.105859302	1	0.26803436	0.2	0.172473835	0.1	0.163748113	0.15	0.095193258	1	0.272509009	0.2	0.165776398	1	0.163560436	1	0.710684923	0.1	0.250412573	0.1	0.187282745	0.1	0.13982738	0.1	0.112943266	0.2	0.271070818
1	1	1	1	0.2	0.209872286	0.1	0.228146273	0.5	0.708488335	0.99	1	0.2	0.502649155	1	1	0.1	0.174524416	0.15	0.114712728	0.05	0.095073002	0.15	0.217843857	1	0.26803436	1	0.172473835	0.5	0.163748113	1	0.095193258	1	0.272509009	1	0.165776398	0.05	0.163560436	1	0.710684923	1	0.250412573	0.1	0.187282745	1	0.13982738	0.5	0.112943266	0.5	0.992963222
1	1	1	0.52262439	0.15	0.209872286	1	0.228146273	1	1	1	1	0.15	0.153859296	1	1	1	1	0.5	0.262036389	0.1	0.095073002	0.1	0.105859302	1	0.26803436	1	0.172473835	1	0.163748113	1	0.095193258	0.9	0.272509009	1	0.165776398	0.1	0.163560436	0.15	0.088807317	1	0.250412573	0.9	0.187282745	1	0.13982738	1	0.112943266	0.5	0.631122395
1	1	1	1	1	1	1	1	1	1	0.3	0.80119987	1	0.853013866	1	1	1	1	1	0.601701943	1	1	0.5	0.217843857	1	0.26803436	0.49	0.172473835	0.1	0.163748113	0.5	0.095193258	0.9	0.272509009	0.49	0.165776398	1	0.163560436	0.15	0.088807317	1	0.250412573	1	0.187282745	0.2	0.13982738	1	0.112943266	1	0.992963222
1	1	0.5	0.52262439	1	0.490388723	0.1	0.093344865	1	1	0.1	0.137094644	1	1	0.15	0.064495466	0.5	0.370447324	1	0.601701943	0.2	0.461676456	0.15	0.105859302	0.99	0.26803436	1	0.172473835	1	0.163748113	1	0.095193258	1	0.272509009	1	0.165776398	0.2	0.163560436	0.2	0.088807317	0.15	0.250412573	1	0.187282745	1	0.13982738	0.1	0.112943266	0.5	0.992963222
1	1	1	1	1	0.209872286	0.45	0.524658179	1	1	0.1	0.137094644	1	0.502649155	0.1	0.064495466	0.1	0.174524416	1	0.601701943	0.15	0.183384472	0.1	0.105859302	1	0.26803436	1	0.172473835	0.1	0.163748113	0.1	0.095193258	1	0.272509009	1	0.165776398	0.15	0.163560436	1	0.710684923	1	0.250412573	0.1	0.187282745	1	0.13982738	0.15	0.112943266	1	0.992963222
0.2	0.215539429	0.1	0.155159279	1	1	0.2	0.228146273	0.2	0.518626241	0.2	0.247720883	1	1	0.15	0.064495466	0.1	0.174524416	1	1	0.15	0.183384472	0.2	0.105859302	1	0.26803436	1	0.172473835	0.15	0.163748113	1	0.095193258	1	0.272509009	1	0.165776398	0.15	0.163560436	0.5	0.088807317	1	0.250412573	0.1	0.187282745	1	0.13982738	1	0.112943266	1	0.992963222
0.15	0.215539429	1	1	1	1	1	0.228146273	1	0.708488335	0.2	0.247720883	1	1	0.5	0.221147002	0.1	0.370447324	1	1	1	1	1	1	0.5	0.26803436	1	0.172473835	0.1	0.163748113	0.1	0.095193258	0.1	0.272509009	1	0.165776398	1	0.163560436	0.2	0.088807317	1	0.250412573	0.2	0.187282745	1	0.707269633	1	0.112943266	1	0.992963222
0.5	0.518798907	0.5	0.52262439	1	1	1	1	0.5	0.518626241	0.5	0.478021319	1	0.699999652	0.5	0.221147002	1	1	1	0.601701943	0.1	0.183384472	1	0.639650367	0.9	0.26803436	0.05	0.172473835	1	0.163748113	0.5	0.095193258	0.99	0.272509009	0.05	0.165776398	0.1	0.163560436	0.2	0.088807317	0.1	0.250412573	1	0.187282745	1	0.13982738	0.5	0.112943266	1	0.992963222
0.5	0.518798907	1	1	1	0.336887148	0.5	0.524658179	0.5	0.708488335	0.15	0.137094644	1	0.699999652	0.2	0.064495466	1	1	0.15	0.114712728	1	1	0.1	0.105859302	1	0.26803436	0.2	0.172473835	0.2	0.163748113	0.02	0.095193258	1	0.272509009	0.2	0.165776398	1	0.163560436	1	0.710684923	1	0.250412573	1	0.187282745	0.2	0.13982738	1	0.112943266	1	0.992963222
1	1	1	1	1	1	0.15	0.093344865	0.2	0.708488335	1	0.80119987	1	1	0.2	0.221147002	0.2	0.174524416	1	1	0.2	0.183384472	0.2	0.105859302	0.5	0.26803436	1	0.172473835	1	0.163748113	0.1	0.095193258	1	0.272509009	1	0.165776398	0.2	0.163560436	0.1	0.088807317	1	0.250412573	0.2	0.187282745	1	0.13982738	1	0.112943266	1	0.992963222
1	1	0.95	1	1	1	1	1	0.9	0.708488335	0.2	0.137094644	1	1	0.49	0.221147002	0.99	1	1	1	0.1	0.095073002	0.1	0.105859302	0.35	0.26803436	1	0.172473835	1	0.163748113	0.1	0.095193258	1	0.272509009	1	0.165776398	0.1	0.163560436	0.2	0.088807317	1	0.250412573	0.15	0.187282745	1	0.13982738	0.5	0.112943266	0.2	0.54379263
1	1	0.5	1	1	0.336887148	0.5	0.524658179	0.5	0.518626241	0.5	0.478021319	1	0.699999652	0.2	0.064495466	1	1	1	1	0.5	1	1	1	0.7	0.26803436	0.2	0.172473835	0.2	0.163748113	0.9	0.095193258	1	0.272509009	0.2	0.165776398	0.5	0.163560436	0.49	0.088807317	1	0.250412573	0.1	0.187282745	1	0.13982738	0.1	0.112943266	0.2	0.271070818
1	1	0.1	0.155159279	1	0.336887148	1	1	1	1	0.5	0.478021319	1	0.699999652	0.49	0.221147002	0.3	1	0.1	0.114712728	0.9	1	1	1	0.5	0.26803436	0.5	0.172473835	0.15	0.163748113	1	0.095193258	1	0.272509009	0.5	0.165776398	0.9	0.163560436	0.2	0.088807317	1	0.250412573	1	0.187282745	0.5	0.13982738	1	0.112943266	1	0.992963222
0.19	0.518798907	0.5	0.52262439	0.15	0.209872286	1	1	0.1	0.163595835	1	1	0.15	0.153859296	0.5	0.221147002	0.1	0.174524416	1	1	0.15	0.095073002	0.1	0.105859302	1	0.26803436	1	0.172473835	0.5	0.163748113	0.1	0.095193258	0.99	0.272509009	1	0.165776398	0.15	0.163560436	1	0.710684923	1	0.250412573	0.5	0.187282745	0.5	0.13982738	0.15	0.112943266	0.15	0.271070818
1	1	1	1	0.1	0.209872286	1	1	0.5	0.518626241	0.15	0.247720883	0.1	0.153859296	1	1	0.2	0.174524416	1	0.601701943	1	1	0.5	0.46934143	0.15	0.26803436	0.15	0.172473835	0.5	0.163748113	1	0.095193258	1	0.272509009	0.15	0.165776398	1	0.163560436	1	0.710684923	1	0.250412573	0.9	0.187282745	0.1	0.13982738	0.5	0.112943266	1	0.992963222
1	1	1	1	1	1	0.15	0.228146273	0.85	1	1	1	1	1	1	0.756972694	0.5	0.668945169	1	0.601701943	0.5	0.780239525	0.5	0.46934143	1	0.26803436	0.1	0.172473835	1	0.163748113	0.1	0.095193258	1	0.272509009	0.1	0.165776398	0.5	0.163560436	0.49	0.088807317	1	0.250412573	0.1	0.187282745	0.99	0.13982738	1	0.112943266	1	0.992963222
1	1	1	1	1	1	1	1	1	0.708488335	1	0.80119987	1	1	0.1	0.064495466	0.15	0.174524416	1	1	0.2	0.183384472	0.1	0.105859302	1	0.26803436	1	0.172473835	0.01	0.163748113	0.1	0.095193258	1	0.272509009	1	0.165776398	0.2	0.163560436	1	0.088807317	1	0.250412573	0.5	0.187282745	1	0.13982738	1	0.112943266	0.9	0.992963222
0.5	1	0.1	0.155159279	1	0.490388723	1	1	1	1	0.2	0.137094644	1	1	1	0.890603595	1	0.668945169	1	0.601701943	1	1	0.95	1	0.5	0.26803436	0.5	0.172473835	0.15	0.163748113	0.1	0.095193258	0.95	0.272509009	0.5	0.165776398	1	0.163560436	1	0.088807317	1	0.250412573	0.5	0.187282745	1	0.13982738	0.2	0.112943266	0.5	0.992963222
0.5	0.518798907	0.1	0.155159279	0.1	0.07711527	1	1	1	1	0.5	0.478021319	0.1	0.153859296	1	1	0.2	0.174524416	1	1	1	0.780239525	0.1	0.217843857	0.2	0.26803436	1	0.172473835	0.2	0.163748113	0.2	0.095193258	1	0.272509009	1	0.165776398	1	0.163560436	0.1	0.088807317	1	0.250412573	0.15	0.187282745	0.1	0.13982738	0.5	0.112943266	0.99	0.992963222
0.5	1	0.45	0.379941261	1	0.490388723	0.1	0.093344865	0.1	0.518626241	0.2	0.247720883	1	0.502649155	1	1	0.5	1	1	1	0.1	0.095073002	0.5	0.46934143	1	0.26803436	0.2	0.172473835	0.15	0.163748113	1	0.095193258	1	0.272509009	0.2	0.165776398	0.1	0.163560436	1	0.710684923	1	0.250412573	1	0.187282745	0.5	0.13982738	0.1	0.112943266	0.2	0.401461222
0.5	1	0.1	0.155159279	0.5	0.490388723	0.1	0.093344865	1	1	0.5	0.478021319	0.5	0.853013866	1	0.890603595	1	1	1	1	1	1	0.2	0.217843857	1	0.26803436	1	0.172473835	0.5	0.163748113	1	0.095193258	0.85	0.272509009	1	0.165776398	1	0.163560436	1	0.710684923	1	0.250412573	0.5	0.187282745	0.2	0.13982738	0.2	0.112943266	1	0.992963222
1	1	1	1	1	0.209872286	0.1	0.093344865	1	1	1	1	1	0.502649155	1	0.221147002	0.2	0.174524416	1	1	0.5	0.461676456	0.15	0.105859302	1	0.26803436	0.3	0.172473835	0.2	0.163748113	0.2	0.095193258	0.1	0.272509009	0.3	0.165776398	0.5	0.163560436	0.5	0.088807317	1	0.250412573	0.1	0.187282745	1	0.13982738	0.5	0.112943266	0.5	0.474671153
0.5	0.518798907	1	1	0.1	0.07711527	0.15	0.228146273	1	1	0.1	0.137094644	0.1	0.153859296	0.2	0.064495466	1	1	1	1	0.5	0.461676456	0.2	0.105859302	1	0.26803436	1	0.172473835	1	0.163748113	0.15	0.095193258	0.2	0.272509009	1	0.165776398	0.5	0.163560436	1	0.088807317	0.5	0.250412573	0.5	0.187282745	1	0.13982738	1	0.112943266	0.5	0.992963222
0.5	0.518798907	1	1	1	1	0.1	0.093344865	0.5	0.282016828	0.1	0.137094644	1	1	1	1	1	1	1	1	1	1	1	1	1	0.26803436	1	0.172473835	1	0.163748113	0.1	0.095193258	0.15	0.272509009	1	0.165776398	1	0.163560436	1	0.710684923	0.5	0.250412573	1	0.187282745	1	0.13982738	0.15	0.112943266	0.1	0.271070818
1	0.518798907	0.5	0.52262439	1	0.844511207	0.1	0.228146273	0.2	0.282016828	1	1	1	0.853013866	0.2	0.064495466	0.2	0.174524416	1	0.601701943	0.1	0.095073002	0.1	0.105859302	0.5	0.26803436	1	0.172473835	1	0.163748113	1	0.095193258	0.35	0.272509009	1	0.165776398	0.1	0.163560436	1	0.088807317	1	0.250412573	0.1	0.187282745	0.2	0.13982738	0.5	0.112943266	1	0.992963222
1	1	0.5	0.52262439	0.1	0.07711527	0.1	0.093344865	0.85	0.518626241	1	1	0.1	0.153859296	0.5	0.408450375	0.5	0.370447324	1	1	0.2	0.183384472	0.2	0.217843857	1	0.26803436	0.2	0.172473835	0.15	0.163748113	0.5	0.095193258	1	0.272509009	0.2	0.165776398	0.2	0.163560436	0.15	0.088807317	1	0.250412573	1	0.187282745	0.5	0.13982738	1	0.112943266	1	0.992963222
1	1	0.5	0.52262439	0.5	0.209872286	0.99	1	0.2	0.282016828	1	1	0.5	0.153859296	0.2	0.221147002	0.2	0.174524416	1	1	1	1	1	0.639650367	1	0.960033993	0.1	0.172473835	0.9	0.163748113	0.1	0.095193258	0.1	0.272509009	0.1	0.165776398	1	0.163560436	1	0.088807317	1	0.250412573	1	0.187282745	0.5	0.13982738	1	0.112943266	1	0.992963222
1	1	1	1	1	1	0.05	0.093344865	0.5	0.518626241	1	1	1	1	1	1	0.5	0.668945169	0.5	0.262036389	0.5	0.780239525	0.5	0.46934143	0.1	0.26803436	1	0.172473835	0.5	0.163748113	0.9	0.095193258	1	0.272509009	1	0.165776398	0.5	0.951310481	0.15	0.088807317	1	0.250412573	1	0.187282745	1	0.13982738	0.5	0.112943266	0.5	0.505716749
1	1	0.15	1	1	1	0.2	0.228146273	1	0.518626241	1	1	1	1	0.1	0.064495466	1	1	0.5	0.262036389	0.1	0.183384472	0.5	0.46934143	0.1	0.26803436	0.15	0.172473835	1	0.163748113	0.1	0.095193258	0.5	0.272509009	0.15	0.165776398	0.1	0.163560436	1	0.088807317	1	0.250412573	0.9	0.187282745	1	0.13982738	0.1	0.112943266	0.5	0.583432344
0.5	1	0.15	0.155159279	1	1	1	1	0.2	0.282016828	0.5	0.478021319	1	0.699999652	0.5	0.221147002	0.2	0.174524416	1	1	0.1	0.183384472	0.5	0.639650367	0.5	0.26803436	0.1	0.172473835	0.1	0.163748113	0.5	0.095193258	0.9	0.272509009	0.1	0.165776398	0.1	0.163560436	1	0.088807317	1	0.250412573	0.1	0.187282745	1	0.13982738	1	0.112943266	0.35	0.992963222
0.15	0.518798907	0.2	0.52262439	1	1	0.1	0.093344865	0.5	1	0.5	0.247720883	1	0.853013866	1	1	0.1	0.174524416	1	1	0.5	0.461676456	0.2	0.105859302	0.1	0.26803436	1	0.172473835	1	0.163748113	0.5	0.095193258	0.5	0.272509009	1	0.165776398	0.5	0.163560436	1	0.710684923	1	0.250412573	1	0.187282745	1	0.13982738	0.15	0.112943266	0.2	0.271070818
1	1	0.1	0.155159279	0.5	0.336887148	1	1	0.7	1	1	0.80119987	0.5	0.502649155	0.45	0.221147002	1	1	1	1	0.1	0.095073002	1	1	1	0.26803436	0.95	0.172473835	1	0.163748113	0.15	0.095193258	1	0.272509009	0.95	0.165776398	0.1	0.163560436	0.5	0.088807317	1	0.250412573	1	0.187282745	0.5	0.13982738	1	0.112943266	1	0.992963222
1	1	0.8	1	1	0.336887148	0.15	0.228146273	0.2	1	0.1	0.137094644	1	0.502649155	0.5	0.064495466	1	1	1	1	1	1	0.1	0.105859302	0.5	0.26803436	0.15	0.172473835	0.1	0.163748113	1	0.095193258	1	0.272509009	0.15	0.165776398	1	0.951310481	0.5	0.088807317	0.2	0.250412573	0.35	0.187282745	1	0.13982738	1	0.112943266	1	0.992963222
1	1	1	0.52262439	0.2	0.209872286	0.2	0.228146273	0.5	1	1	1	0.2	0.153859296	1	1	1	1	1	1	1	0.780239525	1	1	0.8	0.26803436	0.1	0.172473835	1	0.163748113	0.5	0.095193258	0.5	0.272509009	0.1	0.165776398	1	0.163560436	1	0.710684923	1	0.250412573	0.5	0.187282745	1	0.13982738	0.2	0.112943266	0.15	0.271070818
1	1	0.5	0.52262439	0.5	0.490388723	0.1	0.093344865	1	1	1	1	0.5	1	1	1	1	1	1	1	0.1	0.461676456	0.5	0.46934143	1	0.26803436	0.99	0.172473835	1	0.163748113	0.1	0.095193258	0.15	0.272509009	0.99	0.165776398	0.1	0.163560436	0.1	0.088807317	1	0.250412573	1	0.187282745	1	0.13982738	0.5	0.112943266	0.1	0.271070818
0.5	0.215539429	1	0.52262439	1	0.209872286	0.15	0.228146273	0.2	0.282016828	0.15	0.478021319	1	0.699999652	0.15	0.221147002	1	1	1	1	0.1	0.095073002	0.1	0.105859302	1	0.26803436	1	0.172473835	0.05	0.163748113	0.1	0.095193258	1	0.951177484	1	0.165776398	0.1	0.163560436	1	0.088807317	0.5	0.250412573	1	0.187282745	1	0.13982738	1	0.112943266	0.45	0.271070818
0.5	0.518798907	0.15	0.155159279	1	0.490388723	1	1	0.15	1	1	1	1	1	0.5	0.221147002	0.5	0.370447324	1	0.601701943	0.1	0.095073002	1	1	0.15	0.26803436	1	0.172473835	1	0.163748113	0.5	0.095193258	0.5	0.272509009	1	0.165776398	0.1	0.163560436	1	0.710684923	1	0.250412573	0.1	0.187282745	0.15	0.13982738	0.5	0.112943266	0.15	0.271070818
0.95	1	0.15	0.155159279	0.5	0.209872286	0.1	0.093344865	1	1	1	0.80119987	0.5	0.502649155	1	0.890603595	0.1	0.370447324	0.2	0.262036389	0.2	0.183384472	1	1	0.1	0.26803436	0.3	0.172473835	1	0.163748113	1	0.095193258	1	0.272509009	0.3	0.165776398	0.2	0.163560436	1	0.710684923	0.5	0.250412573	0.9	0.187282745	0.5	0.13982738	0.2	0.112943266	1	0.992963222
1	1	1	0.52262439	1	0.490388723	0.1	0.093344865	1	0.518626241	0.15	0.247720883	1	1	1	1	0.5	0.370447324	1	1	0.1	0.183384472	0.15	0.217843857	1	0.960033993	1	0.172473835	0.15	0.163748113	1	0.095193258	0.5	0.272509009	1	0.165776398	0.1	0.163560436	0.5	0.088807317	0.5	0.250412573	0.1	0.187282745	0.5	0.13982738	0.5	0.112943266	0.2	0.271070818
0.2	0.215539429	1	1	0.2	0.209872286	0.15	0.093344865	1	1	0.5	0.247720883	0.2	0.153859296	0.1	0.064495466	1	1	1	0.262036389	0.5	0.461676456	0.1	0.105859302	0.2	0.26803436	1	0.172473835	0.2	0.163748113	0.1	0.095193258	0.15	0.272509009	1	0.165776398	0.5	0.163560436	0.5	0.088807317	0.2	0.250412573	0.15	0.187282745	0.2	0.13982738	0.5	0.112943266	1	0.992963222
1	1	1	1	1	0.490388723	0.1	0.093344865	0.1	0.163595835	0.1	0.137094644	1	0.853013866	0.2	0.064495466	1	1	1	1	0.5	0.461676456	0.1	0.105859302	1	0.26803436	1	0.172473835	0.5	0.163748113	1	0.095193258	1	0.951177484	1	0.165776398	0.5	0.163560436	1	0.088807317	1	0.250412573	1	0.187282745	1	0.13982738	0.98	0.112943266	1	0.472895004
0.5	0.518798907	0.1	0.155159279	0.2	0.209872286	1	0.524658179	1	1	1	1	0.2	0.502649155	1	1	0.1	0.174524416	0.5	0.262036389	1	1	0.1	0.217843857	0.15	0.26803436	1	0.172473835	0.15	0.163748113	0.2	0.095193258	0.1	0.272509009	1	0.165776398	1	0.163560436	1	0.710684923	1	0.250412573	0.1	0.187282745	1	0.13982738	0.5	0.112943266	1	0.992963222
0.5	0.518798907	1	0.792872961	1	1	1	1	1	1	1	0.247720883	1	1	1	1	0.15	1	0.5	0.601701943	0.1	0.095073002	0.15	0.217843857	1	0.26803436	1	0.172473835	0.2	0.163748113	1	0.095193258	0.75	0.272509009	1	0.165776398	0.1	0.163560436	0.1	0.088807317	1	0.948851432	0.5	0.187282745	1	0.13982738	1	0.112943266	1	0.992963222
1	1	1	1	1	1	0.1	0.093344865	1	1	0.19	0.478021319	1	1	0.2	0.064495466	1	1	0.15	0.262036389	1	0.461676456	0.2	0.105859302	1	0.26803436	0.1	0.172473835	0.5	0.163748113	0.9	0.095193258	1	0.272509009	0.1	0.165776398	1	0.163560436	1	0.710684923	1	0.250412573	0.5	0.187282745	1	0.13982738	1	0.112943266	0.5	0.992963222
1	1	0.5	0.52262439	0.5	0.209872286	0.1	0.093344865	0.5	0.282016828	1	1	0.5	0.502649155	1	0.890603595	1	1	1	1	0.2	0.183384472	1	1	0.5	0.26803436	0.8	0.172473835	0.5	0.163748113	0.5	0.095193258	0.2	0.272509009	0.8	0.165776398	0.2	0.163560436	1	0.710684923	1	0.250412573	0.5	0.187282745	1	0.13982738	1	0.112943266	0.5	0.992963222
0.5	0.518798907	0.85	1	0.5	0.209872286	0.1	0.093344865	1	1	0.99	0.80119987	0.5	0.502649155	1	1	0.5	0.370447324	0.5	0.262036389	0.49	0.461676456	0.05	0.105859302	1	0.26803436	0.5	0.172473835	0.1	0.163748113	1	0.095193258	1	0.272509009	0.5	0.165776398	0.49	0.163560436	1	0.710684923	1	0.250412573	0.1	0.187282745	1	0.13982738	0.5	0.112943266	1	0.992963222
1	1	1	1	0.5	0.490388723	1	1	0.9	0.518626241	1	1	0.5	0.699999652	0.15	0.064495466	1	1	0.5	0.114712728	0.3	0.461676456	0.1	0.105859302	1	0.26803436	1	0.172473835	0.5	0.163748113	1	0.095193258	0.9	0.272509009	1	0.165776398	0.3	0.163560436	0.5	0.088807317	1	0.948851432	1	0.187282745	1	0.13982738	1	0.112943266	1	0.992963222
1	1	0.5	0.52262439	1	0.490388723	0.15	0.093344865	0.2	0.282016828	0.1	0.137094644	1	1	1	0.408450375	0.19	0.370447324	0.5	1	0.5	0.461676456	1	1	1	0.26803436	0.89	0.172473835	0.1	0.163748113	0.35	0.095193258	0.5	0.272509009	0.89	0.165776398	0.5	0.163560436	0.5	0.088807317	1	0.250412573	1	0.957653654	0.15	0.13982738	1	0.112943266	1	0.992963222
0.15	0.518798907	1	1	0.5	0.209872286	1	1	1	1	1	1	0.5	0.502649155	1	1	1	1	0.2	0.114712728	1	1	0.2	0.46934143	1	0.26803436	1	0.172473835	1	0.163748113	0.2	0.095193258	0.3	0.272509009	1	0.165776398	1	0.163560436	1	0.088807317	0.5	0.250412573	0.2	0.187282745	1	0.13982738	0.2	0.112943266	1	0.992963222
1	1	1	1	0.5	0.209872286	0.8	1	0.5	1	0.5	0.478021319	0.5	0.153859296	1	0.408450375	0.99	1	0.5	0.262036389	0.5	0.461676456	0.15	0.105859302	0.2	0.26803436	1	0.172473835	0.5	0.163748113	0.1	0.095193258	0.1	0.272509009	1	0.165776398	0.5	0.163560436	1	0.710684923	1	0.250412573	0.5	0.187282745	0.5	0.13982738	1	0.112943266	1	0.992963222
0.1	0.215539429	0.5	0.155159279	0.5	0.209872286	1	1	0.2	0.163595835	0.15	0.137094644	0.5	0.502649155	0.2	0.064495466	0.15	0.174524416	1	1	1	1	0.15	0.217843857	1	0.26803436	0.5	0.172473835	1	0.163748113	0.2	0.095193258	1	0.272509009	0.5	0.165776398	1	0.163560436	1	0.710684923	1	0.250412573	0.15	0.187282745	0.1	0.13982738	1	0.112943266	1	0.992963222
1	1	0.1	0.155159279	1	0.490388723	0.2	0.093344865	0.15	0.282016828	0.5	0.478021319	1	1	1	1	1	1	1	0.601701943	0.99	1	0.1	0.105859302	0.5	0.26803436	1	0.172473835	0.2	0.163748113	0.2	0.095193258	1	0.272509009	1	0.165776398	0.99	0.163560436	1	0.710684923	0.5	0.250412573	0.5	0.187282745	1	0.13982738	0.1	0.112943266	1	0.992963222
0.2	1	0.15	0.155159279	1	1	1	1	1	1	1	0.80119987	1	0.699999652	1	1	1	1	1	1	1	1	1	1	0.5	0.26803436	0.5	0.172473835	0.15	0.163748113	0.5	0.095193258	0.1	0.272509009	0.5	0.165776398	1	0.163560436	1	0.088807317	1	0.250412573	1	0.187282745	0.5	0.13982738	1	0.112943266	0.5	0.543260645
0.15	0.518798907	1	1	1	0.336887148	0.2	0.228146273	1	1	1	0.247720883	1	1	0.15	0.064495466	0.5	0.668945169	1	1	0.9	0.780239525	0.1	0.105859302	0.2	0.26803436	0.2	0.172473835	1	0.163748113	1	0.095193258	1	0.272509009	0.2	0.165776398	0.9	0.163560436	1	0.710684923	1	0.250412573	0.15	0.187282745	0.2	0.13982738	1	0.112943266	0.5	0.632031673
1	1	1	1	0.5	0.336887148	1	1	1	1	0.1	0.137094644	0.5	0.502649155	0.15	0.064495466	0.15	0.174524416	1	0.601701943	0.5	0.461676456	0.1	0.105859302	0.9	0.26803436	0.1	0.172473835	1	0.163748113	0.1	0.095193258	0.2	0.272509009	0.1	0.165776398	0.5	0.163560436	0.2	0.088807317	0.15	0.250412573	1	0.187282745	0.15	0.13982738	0.5	0.112943266	0.1	0.271070818
0.2	0.215539429	0.9	1	0.05	0.07711527	0.1	0.093344865	1	1	1	1	0.05	0.153859296	1	1	0.5	0.370447324	1	1	1	0.780239525	1	1	0.5	0.26803436	1	0.172473835	0.2	0.163748113	0.1	0.095193258	0.99	0.272509009	1	0.165776398	1	0.163560436	0.2	0.088807317	1	0.250412573	1	0.187282745	1	0.13982738	1	0.112943266	0.5	0.992963222
0.5	1	1	1	1	0.490388723	0.1	0.093344865	0.5	0.518626241	0.15	0.247720883	1	1	1	1	1	1	1	1	0.2	0.183384472	0.2	0.105859302	1	0.26803436	1	0.172473835	0.19	0.163748113	1	0.095193258	1	0.272509009	1	0.165776398	0.2	0.163560436	0.5	0.088807317	1	0.250412573	1	0.187282745	0.5	0.13982738	1	0.112943266	1	0.992963222
0.9	1	1	0.52262439	1	0.490388723	1	1	1	0.518626241	0.1	0.247720883	1	1	0.5	0.221147002	1	0.370447324	1	1	1	1	0.1	0.105859302	0.1	0.26803436	0.5	0.172473835	0.1	0.163748113	0.1	0.095193258	0.9	0.272509009	0.5	0.165776398	1	0.163560436	1	0.088807317	1	0.250412573	1	0.187282745	1	0.13982738	1	0.112943266	0.5	0.992963222
1	1	0.5	0.52262439	1	1	0.99	1	1	1	0.1	0.137094644	1	1	1	0.221147002	0.1	0.174524416	0.5	0.262036389	1	1	0.5	0.639650367	0.5	0.26803436	0.2	0.172473835	1	0.163748113	0.9	0.095193258	1	0.272509009	0.2	0.165776398	1	0.163560436	0.5	0.088807317	1	0.250412573	1	0.187282745	1	0.707269633	0.2	0.112943266	1	0.992963222
0.5	1	0.9	1	1	0.490388723	0.1	0.093344865	0.05	0.163595835	0.5	1	1	0.699999652	0.5	0.221147002	1	1	1	1	0.2	0.183384472	0.9	1	0.85	0.26803436	1	0.172473835	1	0.163748113	0.1	0.095193258	1	0.272509009	1	0.165776398	0.2	0.163560436	1	0.710684923	0.2	0.250412573	0.99	0.187282745	1	0.13982738	0.5	0.112943266	1	0.992963222
1	1	1	0.52262439	0.2	0.07711527	0.35	0.524658179	0.9	0.282016828	0.5	0.478021319	0.2	0.153859296	0.1	0.064495466	0.15	0.174524416	1	0.601701943	0.99	1	0.1	0.105859302	1	0.26803436	0.5	0.172473835	1	0.163748113	0.1	0.095193258	1	0.272509009	0.5	0.165776398	0.99	0.163560436	1	0.710684923	0.15	0.250412573	1	0.187282745	1	0.13982738	0.2	0.112943266	0.5	0.598625686
1	1	0.5	0.379941261	0.5	0.209872286	1	1	1	1	1	1	0.5	0.502649155	0.99	0.408450375	0.1	0.370447324	0.5	0.114712728	1	1	0.15	0.105859302	1	0.26803436	0.2	0.172473835	0.5	0.163748113	0.15	0.095193258	0.1	0.272509009	0.2	0.165776398	1	0.163560436	1	0.710684923	0.2	0.250412573	1	0.187282745	1	0.13982738	0.2	0.112943266	0.5	0.511396472
1	1	0.5	0.52262439	0.1	0.07711527	0.5	0.524658179	1	0.518626241	0.5	1	0.1	0.153859296	1	0.756972694	0.5	1	1	1	0.15	0.183384472	1	1	1	0.26803436	0.2	0.172473835	0.99	0.163748113	0.15	0.095193258	0.89	0.272509009	0.2	0.165776398	0.15	0.163560436	0.15	0.088807317	0.5	0.250412573	0.5	0.187282745	0.15	0.13982738	1	0.112943266	1	0.992963222
0.5	0.518798907	1	1	0.2	0.07711527	1	1	0.5	0.282016828	0.2	0.247720883	0.2	0.153859296	1	0.408450375	1	1	0.05	0.114712728	1	1	0.5	0.639650367	0.1	0.26803436	0.5	0.172473835	0.5	0.163748113	1	0.095193258	1	0.272509009	0.5	0.165776398	1	0.163560436	0.1	0.088807317	0.49	0.250412573	0.9	0.187282745	1	0.13982738	1	0.112943266	0.2	0.504134381
0.5	0.518798907	0.2	0.155159279	1	0.336887148	1	1	0.1	0.282016828	0.05	0.137094644	1	0.502649155	0.1	0.064495466	0.2	0.174524416	1	1	1	0.780239525	0.2	0.105859302	1	0.26803436	1	0.172473835	1	0.163748113	0.1	0.095193258	0.5	0.272509009	1	0.165776398	1	0.163560436	0.15	0.088807317	1	0.250412573	1	0.187282745	0.15	0.13982738	0.5	0.112943266	0.5	0.992963222
1	1	0.1	0.155159279	0.15	0.07711527	0.05	0.093344865	0.2	0.518626241	0.2	0.247720883	0.15	0.153859296	0.1	0.064495466	0.2	0.174524416	0.15	0.114712728	1	1	1	1	1	0.26803436	1	0.172473835	0.15	0.163748113	0.2	0.095193258	1	0.272509009	1	0.165776398	1	0.951310481	0.5	0.088807317	0.5	0.250412573	0.5	0.187282745	0.5	0.13982738	1	0.112943266	0.5	0.992963222
0.1	0.215539429	0.5	0.52262439	1	1	0.5	0.524658179	0.48	0.518626241	1	1	1	1	0.5	0.221147002	1	1	1	0.601701943	0.2	0.461676456	1	1	1	0.26803436	0.2	0.172473835	0.5	0.163748113	0.1	0.095193258	0.1	0.272509009	0.2	0.165776398	0.2	0.163560436	0.5	0.088807317	1	0.250412573	0.2	0.187282745	1	0.13982738	0.1	0.112943266	0.5	0.271070818
1	1	1	0.52262439	1	1	0.2	0.228146273	0.9	0.518626241	0.49	0.137094644	1	1	0.2	0.221147002	0.49	0.370447324	0.5	0.262036389	0.15	0.095073002	0.1	0.105859302	0.5	0.26803436	0.1	0.172473835	0.5	0.163748113	0.5	0.095193258	0.5	0.272509009	0.1	0.165776398	0.15	0.163560436	0.2	0.088807317	1	0.250412573	0.35	0.187282745	1	0.13982738	1	0.112943266	0.5	0.53866803
0.5	1	0.1	0.155159279	1	1	1	1	1	1	0.2	0.247720883	1	0.853013866	1	0.756972694	0.2	0.370447324	1	1	0.5	0.461676456	1	0.639650367	0.2	0.26803436	0.9	0.172473835	1	0.163748113	0.5	0.095193258	0.1	0.272509009	0.9	0.165776398	0.5	0.163560436	0.49	0.088807317	1	0.250412573	0.2	0.187282745	0.15	0.13982738	0.2	0.112943266	0.5	0.271070818
0.1	0.215539429	1	1	0.2	0.209872286	1	1	0.5	0.518626241	1	1	0.2	0.502649155	1	1	1	1	1	0.601701943	0.1	0.183384472	0.5	0.46934143	0.85	0.26803436	0.5	0.172473835	0.5	0.163748113	0.5	0.095193258	0.2	0.272509009	0.5	0.165776398	0.1	0.163560436	0.49	0.088807317	1	0.250412573	0.7	0.187282745	0.1	0.13982738	0.5	0.112943266	1	0.992963222
1	1	0.1	0.155159279	0.15	0.07711527	0.05	0.093344865	1	1	1	1	0.15	0.153859296	0.5	0.221147002	1	1	1	1	1	0.461676456	0.5	0.46934143	0.2	0.26803436	0.5	0.172473835	0.2	0.163748113	0.15	0.095193258	1	0.272509009	0.5	0.165776398	1	0.163560436	0.5	0.088807317	1	0.250412573	0.15	0.187282745	1	0.13982738	1	0.112943266	1	0.992963222
1	1	0.15	0.155159279	0.15	0.07711527	0.9	1	0.2	0.518626241	1	1	0.15	0.153859296	1	0.756972694	1	1	0.2	0.114712728	1	1	1	0.639650367	0.5	0.26803436	0.15	0.172473835	0.15	0.163748113	0.15	0.095193258	1	0.272509009	0.15	0.165776398	1	0.951310481	1	0.710684923	1	0.250412573	0.2	0.187282745	0.2	0.13982738	0.2	0.112943266	0.5	0.619917507
1	1	1	1	0.5	0.209872286	0.99	1	1	1	0.19	0.137094644	0.5	0.502649155	0.2	0.221147002	0.5	0.370447324	0.5	0.601701943	0.2	0.183384472	0.15	0.105859302	1	0.26803436	0.1	0.172473835	0.5	0.163748113	0.1	0.095193258	0.15	0.272509009	0.1	0.165776398	0.2	0.163560436	1	0.088807317	0.5	0.250412573	0.5	0.187282745	0.15	0.13982738	0.5	0.112943266	0.99	0.992963222
0.49	1	0.2	0.155159279	0.2	0.209872286	0.1	0.093344865	0.1	0.163595835	0.5	0.247720883	0.2	0.502649155	0.5	0.408450375	1	1	0.15	0.114712728	1	1	0.1	0.105859302	0.2	0.26803436	0.2	0.172473835	1	0.163748113	1	0.095193258	0.1	0.272509009	0.2	0.165776398	1	0.163560436	0.1	0.088807317	0.2	0.250412573	1	0.187282745	1	0.13982738	1	0.112943266	1	0.992963222
0.5	0.518798907	1	1	0.1	0.07711527	1	1	1	0.518626241	1	0.80119987	0.1	0.153859296	0.5	0.221147002	0.1	0.174524416	0.49	0.262036389	0.1	0.095073002	0.2	0.217843857	0.5	0.26803436	0.15	0.172473835	1	0.163748113	1	0.314849063	0.45	0.272509009	0.15	0.165776398	0.1	0.163560436	1	0.088807317	0.5	0.250412573	0.15	0.187282745	1	0.13982738	1	0.112943266	0.5	0.516218213
1	1	1	1	1	0.336887148	1	1	1	1	0.1	0.137094644	1	1	1	0.890603595	0.1	0.370447324	1	1	0.5	0.461676456	1	1	0.7	0.26803436	0.15	0.172473835	0.2	0.163748113	0.2	0.095193258	0.15	0.272509009	0.15	0.165776398	0.5	0.163560436	1	0.710684923	1	0.250412573	1	0.187282745	1	0.13982738	0.15	0.112943266	1	0.992963222
0.5	0.518798907	0.5	0.52262439	0.5	0.490388723	1	1	0.5	0.518626241	0.5	0.478021319	0.5	0.502649155	1	0.890603595	0.5	1	0.2	0.262036389	1	0.461676456	0.5	1	0.2	0.26803436	1	0.172473835	0.1	0.163748113	0.5	0.095193258	1	0.272509009	1	0.165776398	1	0.163560436	1	0.710684923	0.1	0.250412573	1	0.187282745	1	0.13982738	1	0.112943266	0.5	0.992963222
1	1	0.5	1	0.5	0.209872286	1	0.524658179	0.1	0.282016828	1	0.478021319	0.5	0.502649155	1	1	1	0.668945169	0.5	0.601701943	0.5	0.461676456	0.1	0.105859302	0.5	0.26803436	0.9	0.172473835	1	0.163748113	0.1	0.095193258	1	0.272509009	0.9	0.165776398	0.5	0.163560436	1	0.710684923	1	0.250412573	0.5	0.187282745	1	0.13982738	0.5	0.112943266	0.99	0.992963222
0.99	1	1	1	1	0.490388723	0.1	0.093344865	0.5	0.518626241	0.8	1	1	1	1	1	0.8	1	1	1	0.1	0.095073002	0.05	0.105859302	1	0.26803436	0.15	0.172473835	1	0.163748113	0.15	0.095193258	0.1	0.272509009	0.15	0.165776398	0.1	0.163560436	1	0.088807317	1	0.250412573	0.5	0.187282745	1	0.13982738	1	0.112943266	0.5	0.992963222
1	1	0.2	0.155159279	0.2	0.07711527	0.2	0.228146273	0.5	0.518626241	0.49	0.80119987	0.2	0.153859296	0.5	0.221147002	0.49	0.370447324	1	1	0.2	0.183384472	0.1	0.217843857	0.2	0.26803436	0.1	0.172473835	1	0.163748113	0.5	0.095193258	0.5	0.272509009	0.1	0.165776398	0.2	0.163560436	1	0.710684923	0.5	0.250412573	0.1	0.187282745	0.1	0.13982738	1	0.112943266	1	0.992963222
0.9	1	0.15	0.155159279	0.1	0.07711527	0.15	0.093344865	0.1	0.282016828	1	0.478021319	0.1	0.153859296	1	1	1	0.370447324	0.2	0.262036389	1	1	0.5	0.639650367	0.15	0.26803436	0.5	0.172473835	0.1	0.163748113	1	0.095193258	0.48	0.272509009	0.5	0.165776398	1	0.163560436	0.2	0.088807317	1	0.250412573	0.2	0.187282745	1	0.13982738	1	0.112943266	0.95	0.992963222
0.5	1	0.5	0.379941261	1	1	0.1	0.093344865	0.5	0.518626241	0.15	0.478021319	1	1	0.1	0.064495466	0.15	0.668945169	1	1	0.5	0.461676456	0.1	0.105859302	1	0.26803436	0.5	0.172473835	0.5	0.163748113	0.15	0.095193258	0.15	0.272509009	0.5	0.165776398	0.5	0.163560436	0.5	0.088807317	1	0.250412573	1	0.187282745	1	0.13982738	0.2	0.112943266	0.5	0.992963222
1	1	1	0.52262439	0.05	0.07711527	1	1	0.9	1	0.9	1	0.05	0.153859296	1	1	0.9	1	1	1	0.1	0.183384472	1	1	1	0.26803436	1	0.172473835	0.9	0.94996715	1	0.095193258	1	0.272509009	1	0.165776398	0.1	0.163560436	0.2	0.088807317	1	0.250412573	0.3	0.187282745	1	0.13982738	0.2	0.112943266	1	0.992963222
1	1	1	1	0.5	0.336887148	0.5	1	1	1	0.1	0.137094644	0.5	0.502649155	1	0.890603595	0.1	0.174524416	1	1	1	1	0.15	0.105859302	1	0.26803436	1	0.172473835	0.15	0.163748113	0.1	0.095193258	0.2	0.272509009	1	0.165776398	1	0.163560436	1	0.710684923	1	0.250412573	1	0.187282745	1	0.13982738	0.1	0.112943266	0.9	0.992963222
1	1	1	1	0.5	0.209872286	0.5	1	0.98	0.708488335	1	1	0.5	0.502649155	1	0.890603595	1	1	1	1	0.2	0.183384472	1	0.639650367	0.1	0.26803436	0.1	0.172473835	0.1	0.163748113	0.1	0.095193258	0.5	0.272509009	0.1	0.165776398	0.2	0.163560436	0.1	0.088807317	0.15	0.250412573	0.1	0.187282745	1	0.13982738	1	0.112943266	1	0.992963222
0.99	1	0.9	1	0.5	0.209872286	0.99	0.524658179	0.1	0.163595835	0.02	0.137094644	0.5	0.502649155	0.15	0.064495466	0.99	1	0.5	0.601701943	0.5	0.461676456	0.1	0.217843857	1	0.26803436	0.2	0.172473835	0.15	0.163748113	1	0.095193258	1	0.272509009	0.2	0.165776398	0.5	0.163560436	0.5	0.088807317	0.2	0.250412573	1	0.187282745	1	0.13982738	0.2	0.112943266	0.1	0.271070818
1	1	0.5	0.379941261	0.1	0.209872286	0.2	0.093344865	1	1	0.99	1	0.1	0.502649155	0.5	0.221147002	1	1	1	1	1	1	0.1	0.105859302	1	0.26803436	1	0.172473835	0.15	0.163748113	0.1	0.095193258	0.15	0.272509009	1	0.165776398	1	0.163560436	1	0.710684923	0.5	0.250412573	1	0.187282745	1	0.13982738	1	0.112943266	1	0.992963222
1	1	1	1	1	1	0.2	0.228146273	0.5	0.518626241	1	1	1	1	0.05	0.064495466	1	0.174524416	0.5	0.262036389	1	1	0.1	0.105859302	1	0.26803436	1	0.172473835	0.1	0.163748113	1	0.095193258	1	0.272509009	1	0.165776398	1	0.163560436	0.45	0.088807317	1	0.250412573	1	0.187282745	1	0.13982738	1	0.112943266	0.2	0.271070818
1	1	0.1	0.155159279	1	0.490388723	0.1	0.093344865	1	1	1	0.478021319	1	1	0.5	0.221147002	1	1	1	1	1	1	0.2	0.217843857	0.5	0.26803436	1	0.172473835	0.5	0.163748113	0.5	0.095193258	0.5	0.272509009	1	0.165776398	1	0.163560436	0.5	0.088807317	0.19	0.250412573	0.5	0.187282745	1	0.13982738	1	0.112943266	1	0.992963222
1	1	1	1	0.15	0.07711527	0.5	0.524658179	0.5	1	1	1	0.15	0.153859296	0.15	0.064495466	0.15	0.370447324	0.5	0.601701943	0.5	0.461676456	0.1	0.105859302	1	0.26803436	0.98	0.172473835	0.15	0.163748113	1	0.095193258	0.1	0.272509009	0.98	0.165776398	0.5	0.163560436	1	0.710684923	0.5	0.250412573	0.5	0.187282745	1	0.13982738	1	0.112943266	1	0.992963222
0.5	0.518798907	1	0.792872961	0.5	0.209872286	1	1	0.2	0.282016828	0.5	0.478021319	0.5	0.502649155	0.2	0.064495466	0.5	1	1	1	0.2	0.461676456	0.5	0.639650367	0.9	0.26803436	1	0.172473835	0.1	0.163748113	0.2	0.095193258	1	0.272509009	1	0.165776398	0.2	0.163560436	1	0.710684923	1	0.250412573	0.15	0.187282745	1	0.13982738	1	0.112943266	1	0.992963222
1	1	1	1	1	1	1	1	0.5	0.518626241	0.2	0.137094644	1	0.853013866	1	1	0.1	0.174524416	1	1	0.2	0.095073002	0.5	0.46934143	0.2	0.26803436	1	0.172473835	0.2	0.163748113	0.15	0.095193258	0.2	0.272509009	1	0.165776398	0.2	0.163560436	0.15	0.088807317	1	0.250412573	1	0.187282745	1	0.13982738	1	0.112943266	0.15	0.271070818
1	1	1	1	0.15	0.07711527	0.99	0.524658179	0.5	0.518626241	0.1	0.137094644	0.15	0.153859296	0.2	0.064495466	0.15	0.174524416	0.5	0.601701943	1	1	1	1	1	0.26803436	1	0.172473835	1	0.163748113	1	0.095193258	0.2	0.272509009	1	0.165776398	1	0.163560436	0.5	0.088807317	1	0.250412573	1	0.187282745	0.5	0.13982738	1	0.112943266	0.95	0.992963222
0.2	0.215539429	1	1	1	0.490388723	0.05	0.093344865	0.15	0.282016828	0.15	0.247720883	1	0.853013866	1	1	0.5	0.668945169	0.5	0.601701943	0.5	0.183384472	1	0.639650367	0.5	0.26803436	0.5	0.172473835	1	0.163748113	0.99	0.095193258	0.8	0.272509009	0.5	0.165776398	0.5	0.163560436	1	0.088807317	0.2	0.250412573	0.1	0.187282745	1	0.13982738	1	0.112943266	1	0.992963222
1	1	1	1	0.15	0.07711527	0.2	0.093344865	0.8	1	0.5	0.478021319	0.15	0.153859296	1	0.408450375	0.49	0.370447324	1	0.601701943	1	1	0.2	0.105859302	0.2	0.26803436	0.9	0.172473835	0.1	0.163748113	1	0.095193258	0.5	0.272509009	0.9	0.165776398	1	0.163560436	1	0.710684923	1	0.250412573	0.9	0.187282745	1	0.13982738	1	0.112943266	0.5	0.271070818
0.5	0.518798907	0.15	0.155159279	1	1	0.1	0.093344865	0.5	0.518626241	0.49	0.478021319	1	1	1	1	1	1	1	1	0.1	0.095073002	0.49	0.639650367	0.15	0.26803436	1	0.172473835	0.2	0.163748113	1	0.095193258	0.5	0.272509009	1	0.165776398	0.1	0.163560436	0.1	0.088807317	0.15	0.250412573	0.5	0.187282745	0.5	0.13982738	0.2	0.112943266	0.5	0.992963222
1	1	0.2	0.155159279	1	0.336887148	0.1	0.093344865	0.5	0.282016828	1	0.478021319	1	0.502649155	1	0.890603595	0.05	0.174524416	1	1	1	1	0.3	0.46934143	1	0.26803436	1	0.172473835	1	0.163748113	1	0.095193258	0.5	0.272509009	1	0.165776398	1	0.163560436	0.2	0.088807317	0.2	0.250412573	0.1	0.187282745	0.5	0.13982738	0.5	0.112943266	0.5	0.503608554
0.2	0.518798907	0.15	0.155159279	0.2	0.209872286	0.5	0.524658179	1	1	1	1	0.2	0.153859296	1	1	0.8	1	1	0.601701943	0.1	0.095073002	0.5	0.46934143	1	0.26803436	0.1	0.172473835	1	0.163748113	0.5	0.095193258	0.15	0.272509009	0.1	0.165776398	0.1	0.163560436	1	0.710684923	1	0.250412573	0.5	0.187282745	1	0.13982738	0.5	0.112943266	1	0.992963222
1	1	0.2	0.52262439	0.5	0.336887148	1	1	1	1	0.05	0.137094644	0.5	0.502649155	0.2	0.064495466	1	1	1	0.601701943	1	1	1	1	1	0.26803436	0.2	0.172473835	0.1	0.163748113	0.5	0.095193258	0.1	0.272509009	0.2	0.165776398	1	0.163560436	1	0.710684923	1	0.250412573	0.2	0.187282745	0.15	0.13982738	1	0.112943266	1	0.992963222
1	1	0.5	0.52262439	1	0.490388723	0.2	0.228146273	0.5	0.282016828	0.8	0.80119987	1	0.502649155	1	0.531800287	0.99	1	1	0.262036389	1	1	0.5	0.46934143	1	0.26803436	0.85	0.172473835	0.5	0.163748113	0.9	0.095193258	0.05	0.272509009	0.85	0.165776398	1	0.163560436	0.2	0.088807317	1	0.250412573	0.1	0.187282745	1	0.13982738	0.5	0.112943266	0.95	0.992963222
1	1	0.5	0.52262439	0.5	0.336887148	0.15	0.093344865	0.1	0.518626241	1	0.80119987	0.5	0.699999652	0.15	0.064495466	0.5	0.370447324	1	1	0.2	0.183384472	1	1	0.5	0.26803436	0.1	0.172473835	0.5	0.163748113	1	0.095193258	0.2	0.272509009	0.1	0.165776398	0.2	0.163560436	1	0.710684923	1	0.250412573	1	0.187282745	1	0.13982738	1	0.112943266	1	0.992963222
1	1	0.5	0.52262439	1	1	1	1	1	1	0.99	1	1	1	1	1	1	1	0.15	0.114712728	1	0.780239525	0.99	1	1	0.26803436	1	0.172473835	0.95	0.163748113	0.5	0.095193258	1	0.272509009	1	0.165776398	1	0.163560436	1	0.710684923	1	0.250412573	0.5	0.187282745	1	0.13982738	1	0.112943266	1	0.992963222
1	1	0.1	0.379941261	1	0.490388723	0.5	0.524658179	0.1	0.282016828	0.5	0.478021319	1	0.853013866	0.5	0.408450375	0.1	0.370447324	0.2	0.114712728	0.5	0.461676456	1	1	1	0.26803436	0.2	0.172473835	0.1	0.163748113	0.2	0.095193258	0.9	0.272509009	0.2	0.165776398	0.5	0.163560436	1	0.088807317	1	0.250412573	0.8	0.187282745	1	0.13982738	1	0.112943266	0.15	0.459284786
0.1	0.215539429	1	1	1	0.844511207	0.1	0.093344865	1	1	1	1	1	0.853013866	0.1	0.064495466	0.2	0.370447324	0.5	0.601701943	1	1	0.9	1	0.05	0.26803436	1	0.172473835	0.5	0.163748113	0.35	0.095193258	1	0.272509009	1	0.165776398	1	0.163560436	1	0.710684923	1	0.250412573	1	0.187282745	1	0.13982738	1	0.112943266	1	0.992963222
1	1	0.5	0.52262439	1	0.490388723	0.5	0.524658179	1	0.518626241	0.1	0.478021319	1	1	0.2	0.064495466	0.2	1	1	1	0.5	0.183384472	0.5	0.639650367	0.9	0.26803436	1	0.172473835	0.15	0.163748113	0.2	0.095193258	1	0.272509009	1	0.165776398	0.5	0.163560436	1	0.088807317	1	0.250412573	1	0.187282745	1	0.13982738	1	0.112943266	1	0.992963222
1	0.518798907	1	1	1	0.844511207	0.19	0.228146273	0.2	0.282016828	0.2	0.478021319	1	0.853013866	0.15	0.064495466	0.95	0.668945169	0.19	0.262036389	1	1	0.15	0.105859302	1	0.26803436	1	0.172473835	0.2	0.163748113	0.7	0.095193258	1	0.272509009	1	0.165776398	1	0.163560436	0.2	0.088807317	0.15	0.250412573	0.15	0.187282745	1	0.13982738	0.5	0.112943266	0.8	0.553487067
1	1	0.2	0.52262439	0.2	0.07711527	0.2	0.093344865	0.15	0.282016828	0.95	1	0.2	0.153859296	0.2	0.064495466	1	1	0.5	0.262036389	1	0.461676456	1	1	1	0.26803436	0.9	0.172473835	1	0.163748113	0.15	0.095193258	1	0.272509009	0.9	0.165776398	1	0.163560436	1	0.710684923	1	0.250412573	0.1	0.187282745	0.2	0.13982738	1	0.112943266	1	0.992963222
1	1	0.15	0.379941261	1	0.490388723	0.15	0.228146273	1	1	1	1	1	1	1	0.890603595	1	1	1	1	1	1	0.2	0.105859302	0.5	0.26803436	0.9	0.172473835	0.2	0.163748113	0.1	0.095193258	1	0.272509009	0.9	0.165776398	1	0.163560436	1	0.710684923	1	0.250412573	1	0.187282745	1	0.13982738	1	0.112943266	1	0.992963222
0.5	0.518798907	1	1	1	1	0.1	0.093344865	0.5	0.518626241	1	1	1	1	0.5	0.221147002	0.9	1	0.15	0.114712728	1	1	1	1	0.1	0.26803436	0.5	0.172473835	1	0.163748113	0.2	0.095193258	1	0.272509009	0.5	0.165776398	1	0.163560436	0.15	0.088807317	1	0.250412573	0.15	0.187282745	1	0.13982738	1	0.708281458	1	0.992963222
1	1	1	1	0.5	0.209872286	0.9	1	1	1	1	1	0.5	0.502649155	0.2	0.064495466	0.1	0.174524416	1	1	0.05	0.095073002	1	1	0.2	0.26803436	1	0.172473835	0.1	0.163748113	0.2	0.095193258	0.2	0.272509009	1	0.165776398	0.05	0.163560436	1	0.088807317	1	0.250412573	0.2	0.187282745	1	0.13982738	1	0.112943266	1	0.992963222
0.5	0.215539429	0.19	0.155159279	0.15	0.07711527	0.19	0.228146273	0.15	0.282016828	1	1	0.15	0.153859296	0.15	0.064495466	1	1	1	1	0.2	0.183384472	0.2	0.217843857	0.48	0.26803436	1	0.172473835	0.5	0.163748113	0.5	0.095193258	0.2	0.272509009	1	0.165776398	0.2	0.163560436	1	0.710684923	1	0.250412573	1	0.187282745	0.5	0.13982738	0.5	0.112943266	0.8	0.590169543
1	1	1	1	1	0.490388723	0.15	0.228146273	0.5	0.518626241	0.9	1	1	0.502649155	1	0.531800287	1	0.370447324	0.2	0.114712728	0.02	0.095073002	0.99	1	0.9	0.26803436	1	0.172473835	0.5	0.163748113	1	0.095193258	1	0.272509009	1	0.165776398	0.02	0.163560436	0.5	0.088807317	0.5	0.250412573	0.15	0.187282745	0.5	0.13982738	0.5	0.112943266	1	0.992963222
1	1	1	1	0.5	0.209872286	1	1	1	1	0.1	0.137094644	0.5	0.502649155	0.5	0.064495466	0.2	0.370447324	1	1	1	1	1	1	1	0.26803436	0.1	0.172473835	0.5	0.163748113	1	0.095193258	1	0.272509009	0.1	0.165776398	1	0.163560436	0.5	0.088807317	0.1	0.250412573	1	0.187282745	0.15	0.13982738	0.75	0.112943266	0.2	0.533640211
1	1	1	0.792872961	1	1	0.1	0.093344865	1	0.518626241	0.1	0.247720883	1	1	0.2	0.064495466	0.49	0.370447324	0.15	0.114712728	0.5	0.461676456	1	1	0.5	0.26803436	0.1	0.172473835	0.2	0.163748113	1	0.095193258	0.9	0.272509009	0.1	0.165776398	0.5	0.163560436	0.1	0.088807317	1	0.250412573	1	0.187282745	1	0.13982738	1	0.112943266	0.95	0.992963222
0.5	1	0.5	0.52262439	0.2	0.07711527	1	0.524658179	0.15	0.282016828	1	1	0.2	0.153859296	1	1	0.1	0.668945169	0.2	0.114712728	0.2	0.183384472	0.1	0.105859302	1	0.26803436	0.99	0.172473835	1	0.163748113	0.5	0.095193258	0.1	0.272509009	0.99	0.165776398	0.2	0.163560436	0.99	0.088807317	1	0.250412573	0.5	0.187282745	0.5	0.13982738	0.15	0.112943266	1	0.992963222
1	1	0.99	0.52262439	0.1	0.209872286	0.15	0.093344865	1	1	1	0.478021319	0.1	0.153859296	1	0.756972694	1	1	1	0.601701943	1	1	1	0.639650367	0.2	0.26803436	1	0.172473835	0.1	0.163748113	0.1	0.095193258	0.2	0.272509009	1	0.165776398	1	0.163560436	1	0.088807317	0.5	0.250412573	1	0.187282745	0.5	0.13982738	0.15	0.112943266	0.5	0.992963222
1	1	0.5	0.379941261	0.5	0.209872286	0.1	0.093344865	0.5	1	0.2	0.137094644	0.5	0.502649155	1	1	0.5	0.370447324	1	0.601701943	1	0.461676456	1	1	1	0.26803436	1	0.172473835	1	0.163748113	0.5	0.095193258	0.5	0.272509009	1	0.165776398	1	0.163560436	1	0.088807317	0.5	0.250412573	1	0.187282745	0.5	0.13982738	1	0.112943266	0.15	0.271070818
0.19	0.215539429	1	0.52262439	1	1	0.2	0.228146273	0.15	0.163595835	0.49	0.478021319	1	0.853013866	0.1	0.064495466	1	1	1	1	0.1	0.183384472	0.2	0.217843857	0.1	0.26803436	1	0.172473835	0.5	0.163748113	0.2	0.095193258	0.9	0.272509009	1	0.165776398	0.1	0.163560436	0.1	0.088807317	1	0.250412573	1	0.187282745	0.1	0.13982738	0.2	0.112943266	0.5	0.271070818
1	1	0.15	0.155159279	0.1	0.07711527	0.8	0.524658179	1	1	0.1	0.478021319	0.1	0.153859296	1	1	0.2	0.174524416	0.15	0.114712728	0.15	0.095073002	0.1	0.217843857	1	0.26803436	1	0.172473835	0.1	0.163748113	0.1	0.095193258	1	0.272509009	1	0.165776398	0.15	0.163560436	0.5	0.088807317	1	0.250412573	1	0.187282745	0.5	0.13982738	0.5	0.112943266	1	0.992963222
1	1	0.5	0.792872961	1	0.209872286	1	1	1	1	1	1	1	0.502649155	1	0.890603595	1	1	0.5	0.262036389	0.19	0.183384472	0.15	0.105859302	1	0.960033993	1	0.172473835	0.1	0.163748113	0.2	0.095193258	1	0.272509009	1	0.165776398	0.19	0.163560436	0.2	0.088807317	1	0.250412573	0.2	0.187282745	1	0.13982738	1	0.112943266	1	0.992963222
1	0.518798907	0.5	1	1	0.490388723	0.75	0.524658179	0.5	0.518626241	0.5	0.478021319	1	1	0.15	0.221147002	0.02	0.174524416	1	0.262036389	0.2	0.461676456	0.5	0.46934143	0.5	0.26803436	0.99	0.172473835	1	0.163748113	1	0.095193258	0.1	0.272509009	0.99	0.165776398	0.2	0.163560436	1	0.088807317	1	0.250412573	1	0.187282745	1	0.13982738	0.5	0.112943266	0.99	0.992963222
0.5	0.518798907	1	1	1	0.490388723	0.2	0.093344865	1	1	1	1	1	1	1	0.756972694	1	1	1	1	0.5	1	1	0.639650367	0.1	0.26803436	0.5	0.172473835	1	0.163748113	0.3	0.095193258	1	0.272509009	0.5	0.165776398	0.5	0.163560436	1	0.710684923	0.2	0.250412573	0.5	0.187282745	1	0.707269633	0.2	0.112943266	0.5	0.393141911
1	1	0.5	1	1	1	0.1	0.093344865	0.2	0.282016828	0.2	0.137094644	1	1	0.15	0.064495466	1	1	1	1	1	1	1	1	0.5	0.26803436	1	0.172473835	0.15	0.163748113	1	0.095193258	0.9	0.272509009	1	0.165776398	1	0.163560436	0.5	0.088807317	1	0.250412573	0.5	0.187282745	1	0.13982738	1	0.112943266	1	0.977201007
1	1	0.2	0.155159279	0.1	0.209872286	0.15	0.093344865	0.5	0.708488335	1	1	0.1	0.153859296	0.5	0.221147002	0.5	0.370447324	1	1	0.1	0.095073002	0.2	0.217843857	0.5	0.26803436	1	0.172473835	0.1	0.163748113	0.15	0.095193258	1	0.272509009	1	0.165776398	0.1	0.163560436	1	0.088807317	1	0.250412573	0.1	0.187282745	1	0.13982738	1	0.112943266	0.1	0.60937874
1	1	0.15	0.155159279	1	1	1	1	1	1	0.02	0.137094644	1	1	1	0.408450375	0.5	0.370447324	1	1	1	1	1	1	0.1	0.26803436	1	0.172473835	0.15	0.163748113	0.5	0.095193258	1	0.272509009	1	0.165776398	1	0.163560436	0.2	0.088807317	1	0.250412573	0.2	0.187282745	1	0.13982738	0.2	0.112943266	1	0.977201007
0.5	1	0.5	0.379941261	1	1	0.2	0.093344865	1	1	1	1	1	1	0.15	0.064495466	0.1	0.174524416	1	1	1	1	0.1	0.105859302	0.5	0.26803436	0.95	0.172473835	0.2	0.163748113	0.1	0.095193258	0.2	0.272509009	0.95	0.165776398	1	0.163560436	0.5	0.088807317	0.5	0.250412573	0.9	0.187282745	1	0.707269633	0.15	0.112943266	1	0.443875164
0.2	0.215539429	1	0.792872961	0.2	0.07711527	0.5	0.524658179	0.2	0.282016828	1	1	0.2	0.153859296	1	0.408450375	0.15	0.174524416	1	1	0.5	0.461676456	0.2	0.217843857	0.9	0.26803436	1	0.172473835	1	0.163748113	1	0.095193258	0.5	0.272509009	1	0.165776398	0.5	0.163560436	0.5	0.088807317	0.15	0.250412573	0.2	0.187282745	1	0.13982738	1	0.112943266	0.2	0.176218797
0.85	1	1	1	1	1	0.99	1	0.5	1	0.5	0.478021319	1	1	0.15	0.064495466	0.2	0.370447324	0.15	0.262036389	0.05	0.095073002	0.5	0.46934143	1	0.26803436	1	0.172473835	0.05	0.163748113	1	0.095193258	0.5	0.272509009	1	0.165776398	0.05	0.163560436	1	0.710684923	0.2	0.250412573	0.5	0.187282745	0.5	0.13982738	1	0.112943266	1	0.977201007
0.5	0.518798907	1	1	0.5	0.336887148	1	1	1	1	0.5	0.478021319	0.5	0.699999652	0.1	0.064495466	0.1	0.370447324	1	1	0.2	0.095073002	1	0.639650367	0.98	0.26803436	1	0.172473835	0.1	0.163748113	1	0.095193258	1	0.272509009	1	0.165776398	0.2	0.163560436	1	0.710684923	1	0.250412573	0.1	0.187282745	1	0.13982738	1	0.112943266	0.15	0.524239402
1	1	1	1	0.5	0.209872286	1	1	1	1	0.1	0.137094644	0.5	0.502649155	0.2	0.064495466	0.15	0.174524416	0.5	0.262036389	0.2	0.183384472	0.1	0.217843857	0.1	0.26803436	0.85	0.172473835	1	0.163748113	0.9	0.095193258	0.7	0.272509009	0.85	0.165776398	0.2	0.163560436	1	0.710684923	1	0.250412573	1	0.187282745	1	0.13982738	1	0.112943266	0.5	0.483909854
0.1	0.215539429	1	1	0.5	0.209872286	0.1	0.093344865	0.35	0.282016828	0.15	0.247720883	0.5	0.502649155	1	0.531800287	1	1	1	0.601701943	0.2	0.095073002	0.5	0.46934143	1	0.26803436	0.1	0.172473835	0.2	0.163748113	0.2	0.095193258	0.5	0.272509009	0.1	0.165776398	0.2	0.163560436	1	0.710684923	0.2	0.250412573	0.1	0.187282745	0.5	0.13982738	1	0.112943266	0.1	0.176218797
0.5	1	0.1	0.155159279	1	1	0.2	0.228146273	0.2	0.518626241	0.2	0.137094644	1	0.853013866	0.1	0.064495466	1	0.668945169	1	1	1	0.461676456	0.2	0.217843857	0.5	0.26803436	0.2	0.172473835	0.15	0.163748113	0.5	0.095193258	1	0.272509009	0.2	0.165776398	1	0.163560436	0.5	0.088807317	1	0.250412573	0.5	0.187282745	1	0.13982738	1	0.112943266	0.5	0.391581114
0.2	0.215539429	0.5	0.792872961	1	1	0.15	0.228146273	0.98	1	0.1	0.137094644	1	1	0.2	0.064495466	0.15	0.370447324	0.2	0.114712728	1	0.780239525	1	1	1	0.26803436	0.2	0.172473835	0.15	0.163748113	0.5	0.095193258	0.5	0.272509009	0.2	0.165776398	1	0.163560436	1	0.710684923	1	0.250412573	0.85	0.187282745	0.05	0.13982738	1	0.112943266	0.2	0.176218797
0.5	0.518798907	0.9	1	0.1	0.07711527	0.5	0.524658179	0.2	0.163595835	0.2	0.247720883	0.1	0.153859296	0.15	0.064495466	0.1	0.174524416	1	1	1	1	0.5	0.46934143	0.5	0.26803436	0.35	0.172473835	1	0.163748113	0.15	0.095193258	0.2	0.272509009	0.35	0.165776398	1	0.163560436	1	0.710684923	1	0.250412573	1	0.187282745	1	0.13982738	1	0.112943266	0.2	0.977201007
1	1	0.15	0.155159279	1	0.490388723	0.05	0.093344865	0.5	0.518626241	0.1	0.478021319	1	1	1	1	0.5	0.668945169	0.5	0.262036389	0.2	0.095073002	0.1	0.105859302	0.2	0.26803436	1	0.172473835	0.1	0.163748113	1	0.095193258	0.15	0.272509009	1	0.165776398	0.2	0.163560436	1	0.710684923	0.2	0.250412573	1	0.187282745	1	0.13982738	1	0.112943266	0.2	0.176218797
0.2	0.215539429	0.1	0.52262439	0.2	0.209872286	0.15	0.228146273	0.5	0.518626241	0.15	0.137094644	0.2	0.153859296	0.5	0.221147002	0.5	1	0.1	0.114712728	0.5	0.461676456	1	1	0.5	0.26803436	0.1	0.172473835	1	0.163748113	0.15	0.095193258	1	0.272509009	0.1	0.165776398	0.5	0.163560436	1	0.710684923	1	0.250412573	1	0.187282745	0.5	0.13982738	1	0.112943266	1	0.977201007
0.2	0.518798907	0.15	0.155159279	1	0.490388723	0.2	0.228146273	0.15	0.163595835	1	0.80119987	1	0.502649155	1	1	1	0.668945169	1	1	0.1	0.095073002	0.2	0.217843857	0.5	0.26803436	1	0.172473835	0.2	0.163748113	1	0.095193258	0.5	0.272509009	1	0.165776398	0.1	0.163560436	0.15	0.088807317	0.2	0.250412573	1	0.187282745	1	0.13982738	1	0.112943266	1	0.977201007
0.1	0.518798907	0.15	0.155159279	0.5	0.209872286	0.15	0.093344865	1	1	0.5	0.137094644	0.5	0.502649155	0.15	0.064495466	0.7	1	1	0.601701943	0.2	0.183384472	0.5	0.639650367	0.15	0.26803436	0.5	0.172473835	0.1	0.163748113	0.1	0.095193258	1	0.951177484	0.5	0.165776398	0.2	0.163560436	0.5	0.088807317	1	0.250412573	0.2	0.187282745	1	0.13982738	0.15	0.112943266	1	0.977201007
1	1	0.1	0.155159279	1	0.490388723	0.2	0.228146273	0.5	0.518626241	1	1	1	1	1	1	0.5	0.370447324	0.5	0.262036389	0.1	0.095073002	0.1	0.105859302	0.8	0.26803436	0.9	0.172473835	0.5	0.163748113	0.9	0.095193258	0.75	0.272509009	0.9	0.165776398	0.1	0.163560436	0.05	0.088807317	0.2	0.250412573	1	0.187282745	1	0.13982738	0.1	0.112943266	0.1	0.176218797
1	1	0.5	0.155159279	1	0.490388723	0.1	0.093344865	0.15	0.163595835	0.15	0.478021319	1	1	1	1	0.5	0.370447324	0.5	0.262036389	0.85	1	1	1	0.5	0.26803436	0.5	0.172473835	0.9	0.163748113	0.5	0.095193258	1	0.272509009	0.5	0.165776398	0.85	0.163560436	0.5	0.088807317	0.5	0.250412573	1	0.187282745	0.2	0.13982738	1	0.112943266	1	0.626251156
1	1	0.1	0.155159279	0.5	0.209872286	0.05	0.093344865	1	1	0.5	0.80119987	0.5	0.502649155	1	1	0.5	1	0.5	0.262036389	0.1	0.095073002	1	0.639650367	0.5	0.26803436	1	0.172473835	0.15	0.163748113	0.1	0.095193258	0.5	0.272509009	1	0.165776398	0.1	0.163560436	0.05	0.088807317	1	0.250412573	1	0.187282745	0.15	0.13982738	1	0.112943266	1	0.735263191
0.5	1	1	1	1	0.844511207	0.3	0.228146273	1	1	0.5	1	1	0.853013866	0.1	0.064495466	1	1	0.2	0.114712728	0.5	0.461676456	1	0.46934143	1	0.26803436	1	0.172473835	1	0.163748113	0.5	0.095193258	0.5	0.272509009	1	0.165776398	0.5	0.163560436	0.2	0.088807317	1	0.250412573	1	0.187282745	0.5	0.13982738	0.1	0.112943266	0.5	0.677484747
1	1	1	1	1	0.336887148	0.2	0.093344865	0.2	0.282016828	0.1	0.247720883	1	0.502649155	0.5	0.221147002	0.19	0.174524416	0.5	0.262036389	0.1	0.095073002	0.5	0.639650367	1	0.26803436	0.5	0.172473835	0.5	0.163748113	0.2	0.095193258	0.2	0.272509009	0.5	0.165776398	0.1	0.163560436	1	0.710684923	1	0.250412573	0.5	0.187282745	0.49	0.13982738	1	0.112943266	0.5	0.510964291
1	1	0.1	0.155159279	0.5	0.336887148	0.1	0.093344865	0.15	0.282016828	0.5	1	0.5	0.502649155	1	1	0.1	0.174524416	1	1	1	1	0.2	0.217843857	0.5	0.26803436	0.15	0.172473835	0.2	0.163748113	0.1	0.095193258	1	0.272509009	0.15	0.165776398	1	0.163560436	1	0.710684923	1	0.250412573	0.5	0.187282745	1	0.13982738	0.1	0.112943266	1	0.977201007
1	1	0.2	0.379941261	0.15	0.07711527	0.05	0.093344865	0.1	0.518626241	1	0.80119987	0.15	0.153859296	0.1	0.064495466	1	1	0.1	0.114712728	0.2	0.183384472	0.2	0.105859302	0.1	0.26803436	1	0.172473835	1	0.163748113	1	0.095193258	0.1	0.272509009	1	0.165776398	0.2	0.163560436	1	0.088807317	1	0.250412573	0.19	0.187282745	0.5	0.13982738	1	0.112943266	1	0.552965234
0.1	1	1	1	1	0.490388723	1	0.524658179	0.5	0.518626241	0.7	1	1	0.853013866	0.5	0.408450375	1	1	0.1	0.114712728	0.1	0.183384472	1	1	1	0.26803436	0.5	0.172473835	1	0.163748113	0.5	0.095193258	0.2	0.272509009	0.5	0.165776398	0.1	0.163560436	1	0.710684923	1	0.250412573	0.2	0.187282745	1	0.13982738	0.5	0.112943266	0.2	0.176218797
1	1	1	1	1	1	0.15	0.228146273	1	1	0.5	0.478021319	1	1	1	1	1	1	1	0.601701943	0.1	0.095073002	0.5	0.46934143	0.1	0.26803436	0.05	0.172473835	0.1	0.163748113	0.8	0.095193258	1	0.272509009	0.05	0.165776398	0.1	0.163560436	1	0.088807317	1	0.250412573	0.2	0.187282745	1	0.13982738	1	0.112943266	0.1	0.176218797
1	1	0.1	0.155159279	1	1	1	1	0.15	0.282016828	0.5	0.80119987	1	1	0.1	0.064495466	0.5	1	1	1	0.5	1	0.1	0.105859302	1	0.26803436	1	0.172473835	1	0.163748113	1	0.095193258	1	0.272509009	1	0.165776398	0.5	0.163560436	1	0.710684923	1	0.250412573	0.85	0.187282745	0.2	0.13982738	0.1	0.112943266	0.15	0.176218797
1	1	0.5	0.52262439	1	0.490388723	0.1	0.093344865	0.5	0.282016828	0.5	0.478021319	1	0.502649155	0.15	0.221147002	0.1	0.370447324	1	1	0.2	0.183384472	1	1	1	0.26803436	0.35	0.172473835	0.5	0.163748113	1	0.095193258	0.2	0.272509009	0.35	0.165776398	0.2	0.163560436	0.2	0.088807317	1	0.250412573	0.2	0.187282745	1	0.13982738	1	0.112943266	0.2	0.176218797
1	1	0.5	0.52262439	0.2	0.209872286	1	1	0.1	0.282016828	1	1	0.2	0.502649155	1	0.531800287	1	1	0.2	0.114712728	0.5	0.461676456	0.1	0.105859302	0.2	0.26803436	0.5	0.172473835	0.5	0.163748113	0.2	0.095193258	1	0.272509009	0.5	0.165776398	0.5	0.163560436	1	0.710684923	1	0.250412573	0.5	0.187282745	1	0.13982738	1	0.708281458	0.2	0.176218797
0.1	1	0.95	1	0.5	0.209872286	0.85	1	0.5	0.518626241	0.19	0.247720883	0.5	0.502649155	0.2	0.064495466	0.5	0.668945169	1	1	1	1	1	1	0.15	0.26803436	0.15	0.172473835	1	0.163748113	0.5	0.095193258	1	0.951177484	0.15	0.165776398	1	0.163560436	0.15	0.088807317	1	0.250412573	1	0.187282745	1	0.13982738	0.2	0.112943266	1	0.977201007
0.5	1	0.5	0.379941261	1	0.209872286	0.2	0.228146273	0.2	0.518626241	0.1	0.137094644	1	0.502649155	1	0.531800287	1	1	1	1	0.2	0.183384472	0.1	0.46934143	1	0.26803436	1	0.172473835	0.1	0.163748113	0.15	0.095193258	1	0.272509009	1	0.165776398	0.2	0.163560436	1	0.710684923	1	0.250412573	0.5	0.187282745	1	0.13982738	0.1	0.112943266	1	0.977201007
1	1	0.15	0.155159279	1	0.209872286	0.1	0.093344865	1	0.518626241	1	1	1	0.502649155	0.2	0.064495466	0.2	0.174524416	1	1	0.2	0.183384472	0.2	0.105859302	0.5	0.26803436	0.1	0.172473835	0.2	0.163748113	0.1	0.095193258	1	0.272509009	0.1	0.165776398	0.2	0.163560436	0.5	0.088807317	0.5	0.250412573	0.7	0.187282745	0.5	0.13982738	0.5	0.112943266	1	0.977201007
1	1	0.2	0.155159279	0.1	0.336887148	0.1	0.093344865	1	1	1	1	0.1	0.502649155	1	1	0.49	0.668945169	0.2	0.262036389	0.1	0.183384472	1	1	1	0.26803436	1	0.643383539	1	0.163748113	0.2	0.095193258	0.2	0.272509009	1	0.64781769	0.1	0.163560436	0.1	0.088807317	1	0.250412573	0.2	0.187282745	0.2	0.13982738	1	0.112943266	1	0.977201007
1	1	1	1	1	0.490388723	0.2	0.093344865	0.8	0.518626241	1	1	1	0.502649155	0.1	0.064495466	1	1	1	1	1	1	0.2	0.217843857	0.15	0.26803436	0.1	0.172473835	0.5	0.94996715	1	0.095193258	0.15	0.272509009	0.1	0.165776398	1	0.163560436	0.15	0.088807317	0.5	0.250412573	0.2	0.187282745	1	0.13982738	1	0.112943266	1	0.722949248
1	1	0.2	0.155159279	0.1	0.07711527	0.15	0.093344865	0.5	0.282016828	0.5	1	0.1	0.153859296	1	0.531800287	0.35	0.174524416	1	1	1	1	1	1	0.5	0.26803436	0.75	0.172473835	0.1	0.163748113	0.2	0.095193258	0.1	0.272509009	0.75	0.165776398	1	0.163560436	0.2	0.088807317	1	0.250412573	0.5	0.187282745	0.5	0.13982738	1	0.112943266	0.1	0.176218797
0.15	0.215539429	1	0.52262439	0.2	0.07711527	1	1	1	1	0.1	0.247720883	0.2	0.153859296	1	1	1	1	0.5	0.262036389	1	1	0.5	0.46934143	1	0.26803436	1	0.172473835	0.1	0.163748113	1	0.095193258	0.2	0.272509009	1	0.165776398	1	0.163560436	1	0.088807317	0.15	0.250412573	1	0.187282745	1	0.13982738	1	0.112943266	1	0.977201007
0.75	0.518798907	0.5	0.379941261	1	0.844511207	0.2	0.228146273	0.1	0.282016828	1	1	1	0.853013866	1	0.890603595	0.2	0.174524416	0.15	0.262036389	0.1	0.095073002	0.15	0.105859302	1	0.26803436	0.2	0.172473835	0.5	0.163748113	0.15	0.095193258	0.1	0.272509009	0.2	0.165776398	0.1	0.163560436	0.5	0.088807317	1	0.250412573	0.1	0.187282745	0.5	0.13982738	0.5	0.112943266	1	0.977201007
0.5	0.518798907	0.5	0.52262439	0.5	0.336887148	0.1	0.093344865	1	1	0.5	0.478021319	0.5	0.699999652	0.19	0.064495466	1	1	0.2	0.114712728	0.5	0.461676456	1	1	0.15	0.26803436	1	0.172473835	0.1	0.163748113	0.05	0.095193258	1	0.272509009	1	0.165776398	0.5	0.163560436	0.2	0.088807317	0.2	0.250412573	0.15	0.187282745	1	0.13982738	1	0.112943266	0.5	0.977201007
0.2	0.215539429	0.2	0.155159279	0.5	0.336887148	0.1	0.093344865	1	1	1	1	0.5	0.502649155	1	0.890603595	1	1	1	1	0.5	0.461676456	0.1	0.105859302	1	0.960033993	0.9	0.172473835	1	0.94996715	1	0.095193258	0.9	0.272509009	0.9	0.165776398	0.5	0.163560436	0.15	0.088807317	0.5	0.250412573	0.2	0.187282745	1	0.13982738	0.15	0.112943266	1	0.393141911
0.5	0.518798907	1	1	1	0.490388723	0.15	0.093344865	0.1	0.282016828	0.2	0.247720883	1	1	1	1	1	0.668945169	1	1	1	1	0.5	0.217843857	0.5	0.26803436	0.5	0.172473835	1	0.163748113	1	0.095193258	0.2	0.272509009	0.5	0.165776398	1	0.163560436	1	0.088807317	1	0.250412573	0.2	0.187282745	0.5	0.13982738	0.5	0.112943266	0.1	0.176218797
0.5	0.518798907	0.1	0.155159279	1	1	0.15	0.093344865	0.5	0.282016828	0.49	0.478021319	1	1	0.1	0.064495466	0.19	0.370447324	0.2	0.114712728	1	1	1	1	0.15	0.26803436	0.15	0.172473835	0.1	0.163748113	0.5	0.095193258	0.9	0.272509009	0.15	0.165776398	1	0.163560436	0.2	0.088807317	1	0.250412573	0.15	0.187282745	0.5	0.13982738	1	0.112943266	0.15	0.303189364
1	1	1	1	0.5	0.336887148	1	1	0.1	0.163595835	1	1	0.5	0.699999652	1	1	0.5	0.174524416	1	1	0.1	0.183384472	1	1	1	0.26803436	0.3	0.172473835	0.1	0.163748113	1	0.095193258	0.5	0.272509009	0.3	0.165776398	0.1	0.163560436	0.5	0.088807317	1	0.250412573	1	0.187282745	1	0.13982738	1	0.112943266	0.1	0.176218797
0.5	1	0.5	0.52262439	0.5	0.336887148	0.5	0.524658179	0.9	0.518626241	0.35	0.247720883	0.5	0.502649155	1	1	0.5	0.668945169	0.5	0.114712728	1	1	1	1	1	0.26803436	0.1	0.172473835	0.1	0.163748113	1	0.095193258	0.1	0.272509009	0.1	0.165776398	1	0.163560436	1	0.710684923	0.5	0.250412573	1	0.187282745	1	0.13982738	0.5	0.112943266	1	0.977201007
1	1	0.1	0.155159279	0.5	0.490388723	0.1	0.093344865	0.05	0.282016828	1	1	0.5	0.699999652	0.49	0.408450375	1	1	1	1	0.15	0.461676456	1	0.46934143	0.5	0.26803436	1	0.172473835	0.2	0.163748113	1	0.095193258	1	0.272509009	1	0.165776398	0.15	0.163560436	1	0.710684923	0.5	0.250412573	1	0.187282745	1	0.13982738	1	0.112943266	0.9	0.977201007
1	1	0.1	0.155159279	0.5	0.209872286	0.15	0.093344865	1	1	0.2	0.247720883	0.5	0.502649155	1	0.756972694	0.5	0.668945169	1	1	1	1	0.05	0.105859302	1	0.26803436	1	0.172473835	0.1	0.163748113	1	0.095193258	0.1	0.272509009	1	0.165776398	1	0.163560436	1	0.710684923	1	0.250412573	1	0.187282745	1	0.13982738	0.2	0.112943266	1	0.989139579
1	1	0.05	0.155159279	0.48	0.209872286	0.1	0.093344865	0.9	1	1	1	0.48	0.502649155	0.5	0.221147002	1	1	0.15	0.114712728	0.1	0.461676456	0.2	0.217843857	0.2	0.26803436	0.5	0.172473835	0.5	0.163748113	0.1	0.095193258	0.2	0.272509009	0.5	0.165776398	0.1	0.163560436	0.1	0.088807317	1	0.250412573	1	0.187282745	1	0.13982738	1	0.112943266	1	0.989139579
1	1	1	1	0.1	0.209872286	0.1	0.228146273	0.15	0.282016828	1	1	0.1	0.502649155	0.18	0.064495466	0.15	0.370447324	0.2	0.114712728	0.1	0.461676456	1	1	0.5	0.26803436	0.1	0.172473835	0.5	0.163748113	0.2	0.095193258	1	0.272509009	0.1	0.165776398	0.1	0.163560436	1	0.710684923	1	0.250412573	0.2	0.187282745	1	0.13982738	0.2	0.112943266	1	0.989139579
1	1	0.05	0.155159279	1	1	0.2	0.228146273	1	1	1	0.478021319	1	1	1	1	1	1	1	0.601701943	1	1	0.5	0.639650367	1	0.26803436	1	0.172473835	1	0.163748113	0.2	0.095193258	0.95	0.272509009	1	0.165776398	1	0.163560436	1	0.088807317	1	0.250412573	1	0.187282745	0.15	0.13982738	1	0.112943266	1	0.989139579
1	1	1	1	0.1	0.07711527	1	1	1	0.708488335	0.19	0.247720883	0.1	0.153859296	1	0.531800287	1	0.370447324	0.2	0.114712728	0.05	0.095073002	0.2	0.217843857	1	0.26803436	0.2	0.172473835	0.1	0.163748113	1	0.095193258	0.95	0.272509009	0.2	0.165776398	0.05	0.163560436	0.15	0.088807317	1	0.250412573	1	0.187282745	0.2	0.13982738	1	0.112943266	1	0.989139579
0.2	0.518798907	0.15	0.155159279	0.5	0.336887148	0.15	0.228146273	1	1	0.5	0.247720883	0.5	0.699999652	1	1	1	1	1	0.601701943	1	1	1	1	0.2	0.26803436	0.99	0.172473835	1	0.163748113	0.5	0.095193258	1	0.951177484	0.99	0.165776398	1	0.163560436	1	0.088807317	1	0.250412573	0.5	0.187282745	0.5	0.13982738	0.1	0.112943266	1	0.989139579
0.2	0.215539429	0.1	0.155159279	0.1	0.07711527	0.1	0.093344865	0.2	0.282016828	0.5	0.478021319	0.1	0.153859296	0.5	0.408450375	1	1	0.2	0.114712728	1	1	1	0.639650367	0.5	0.26803436	1	0.172473835	0.2	0.163748113	0.1	0.095193258	1	0.272509009	1	0.165776398	1	0.163560436	0.15	0.088807317	1	0.250412573	1	0.187282745	1	0.13982738	0.5	0.112943266	1	0.989139579
1	1	0.2	0.155159279	1	1	0.1	0.093344865	0.48	0.282016828	1	1	1	1	0.5	0.221147002	0.5	0.668945169	0.2	0.262036389	0.2	0.183384472	0.1	0.105859302	1	0.26803436	0.9	0.172473835	0.49	0.163748113	0.1	0.095193258	0.2	0.272509009	0.9	0.165776398	0.2	0.163560436	0.5	0.088807317	1	0.250412573	0.9	0.187282745	0.19	0.13982738	0.5	0.112943266	0.1	0.197380935
0.15	0.215539429	1	1	1	0.490388723	1	1	0.1	0.163595835	0.5	0.80119987	1	1	1	1	1	1	0.5	0.262036389	1	1	0.1	0.105859302	1	0.26803436	1	0.172473835	0.3	0.163748113	0.5	0.095193258	0.5	0.272509009	1	0.165776398	1	0.163560436	1	0.088807317	1	0.250412573	0.2	0.187282745	0.5	0.13982738	0.5	0.112943266	0.5	0.989139579
1	1	0.1	0.155159279	0.15	0.07711527	0.2	0.228146273	0.5	1	1	1	0.15	0.153859296	0.15	0.064495466	1	1	1	1	0.1	0.183384472	0.15	0.105859302	0.35	0.26803436	1	0.172473835	0.5	0.163748113	0.5	0.095193258	1	0.272509009	1	0.165776398	0.1	0.163560436	0.1	0.088807317	1	0.250412573	0.15	0.187282745	1	0.13982738	1	0.112943266	1	0.989139579
1	1	1	1	1	0.490388723	0.2	0.228146273	1	1	0.15	0.247720883	1	1	1	1	0.1	0.174524416	1	0.601701943	0.5	0.461676456	0.19	0.105859302	0.2	0.26803436	1	0.172473835	1	0.163748113	0.1	0.095193258	0.5	0.272509009	1	0.165776398	0.5	0.163560436	0.15	0.088807317	1	0.250412573	1	0.187282745	0.15	0.13982738	0.5	0.112943266	0.15	0.197380935
0.9	1	0.2	0.52262439	0.15	0.07711527	0.1	0.093344865	1	0.708488335	1	1	0.15	0.153859296	1	1	1	0.370447324	0.5	0.262036389	1	1	0.2	0.217843857	0.98	0.26803436	1	0.172473835	0.5	0.163748113	0.1	0.095193258	0.98	0.272509009	1	0.165776398	1	0.163560436	1	0.088807317	1	0.250412573	0.5	0.187282745	1	0.707269633	0.5	0.112943266	0.15	0.391920622
0.5	1	0.15	0.155159279	1	1	0.5	0.524658179	1	1	1	0.478021319	1	0.699999652	1	1	0.9	0.668945169	1	1	0.5	0.461676456	0.5	0.639650367	0.2	0.26803436	0.89	0.172473835	1	0.163748113	0.2	0.095193258	1	0.272509009	0.89	0.165776398	0.5	0.163560436	0.15	0.088807317	0.5	0.250412573	0.2	0.187282745	0.15	0.13982738	0.5	0.112943266	1	0.989139579
0.99	1	0.15	0.155159279	1	1	0.15	0.093344865	0.5	1	1	0.80119987	1	1	1	1	1	1	1	1	0.1	0.095073002	0.1	0.105859302	0.5	0.26803436	1	0.172473835	0.99	0.163748113	0.9	0.095193258	1	0.272509009	1	0.165776398	0.1	0.163560436	0.2	0.088807317	1	0.250412573	0.15	0.187282745	1	0.13982738	1	0.112943266	1	0.989139579
0.2	0.518798907	1	1	1	0.490388723	1	1	1	1	1	0.80119987	1	1	1	0.890603595	0.5	0.370447324	1	1	0.1	0.183384472	1	1	0.5	0.26803436	0.5	0.172473835	1	0.163748113	0.2	0.095193258	0.1	0.272509009	0.5	0.165776398	0.1	0.163560436	1	0.088807317	0.15	0.250412573	1	0.187282745	1	0.13982738	1	0.112943266	1	0.989139579
1	1	1	1	0.5	0.336887148	0.1	0.093344865	1	0.518626241	0.5	0.80119987	0.5	0.502649155	1	0.890603595	0.75	1	1	1	1	1	0.1	0.105859302	0.15	0.26803436	0.1	0.172473835	0.9	0.163748113	0.5	0.095193258	1	0.272509009	0.1	0.165776398	1	0.163560436	0.2	0.088807317	1	0.250412573	1	0.187282745	0.2	0.13982738	1	0.112943266	1	0.989139579
0.5	1	0.2	0.155159279	1	0.490388723	0.2	0.228146273	0.98	0.708488335	1	0.478021319	1	0.502649155	0.15	0.064495466	0.49	0.370447324	1	1	0.15	0.095073002	1	1	1	0.26803436	1	0.172473835	0.5	0.163748113	1	0.095193258	0.15	0.272509009	1	0.165776398	0.15	0.163560436	0.15	0.088807317	1	0.250412573	1	0.187282745	1	0.13982738	0.5	0.112943266	0.1	0.197380935
0.5	1	0.1	0.155159279	1	0.336887148	0.2	0.228146273	1	1	1	1	1	0.502649155	1	0.890603595	1	1	1	1	1	0.461676456	1	1	0.5	0.26803436	0.1	0.172473835	1	0.163748113	0.1	0.095193258	0.15	0.272509009	0.1	0.165776398	1	0.163560436	1	0.710684923	1	0.250412573	1	0.187282745	0.15	0.13982738	1	0.112943266	1	0.989139579
0.1	0.518798907	0.5	1	0.5	0.336887148	0.99	0.228146273	0.3	0.163595835	1	0.80119987	0.5	0.502649155	1	0.408450375	0.15	0.370447324	1	0.601701943	0.15	0.095073002	0.5	0.46934143	0.15	0.26803436	0.5	0.172473835	0.2	0.163748113	1	0.095193258	1	0.272509009	0.5	0.165776398	0.15	0.163560436	0.5	0.088807317	1	0.250412573	1	0.187282745	0.2	0.13982738	1	0.112943266	1	0.989139579
1	1	0.9	1	0.15	0.07711527	1	1	0.2	0.282016828	1	0.478021319	0.15	0.153859296	0.2	0.221147002	1	1	1	1	1	1	0.05	0.105859302	1	0.26803436	0.95	0.172473835	1	0.163748113	0.1	0.095193258	0.99	0.272509009	0.95	0.165776398	1	0.163560436	1	0.710684923	1	0.250412573	0.5	0.187282745	1	0.13982738	1	0.112943266	1	0.989139579
1	1	0.1	0.155159279	0.5	0.336887148	0.3	0.524658179	1	1	0.9	1	0.5	1	1	0.890603595	1	1	1	0.601701943	0.1	0.183384472	0.2	0.105859302	1	0.26803436	0.2	0.172473835	1	0.163748113	0.5	0.095193258	0.99	0.272509009	0.2	0.165776398	0.1	0.163560436	1	0.710684923	1	0.250412573	1	0.187282745	1	0.13982738	1	0.112943266	0.5	0.989139579
1	1	1	0.792872961	0.5	0.209872286	0.1	0.093344865	1	1	1	1	0.5	0.502649155	1	0.408450375	0.2	0.174524416	0.15	0.114712728	0.15	0.183384472	0.2	0.105859302	0.2	0.26803436	0.1	0.172473835	0.2	0.163748113	0.85	0.095193258	1	0.272509009	0.1	0.165776398	0.15	0.163560436	1	0.710684923	1	0.250412573	1	0.187282745	0.5	0.13982738	0.5	0.112943266	1	0.989139579
0.5	0.518798907	0.5	0.52262439	0.2	0.209872286	0.1	0.093344865	0.5	0.518626241	0.5	0.478021319	0.2	0.502649155	0.2	0.064495466	1	1	1	1	0.75	1	0.2	0.105859302	0.15	0.26803436	0.5	0.172473835	0.99	0.163748113	0.1	0.095193258	0.5	0.272509009	0.5	0.165776398	0.75	0.163560436	1	0.710684923	1	0.250412573	0.1	0.187282745	1	0.13982738	0.1	0.112943266	1	0.989139579
0.5	0.518798907	1	1	1	0.490388723	0.05	0.093344865	0.5	1	0.75	1	1	0.502649155	1	1	0.8	0.668945169	1	1	0.5	0.461676456	1	0.639650367	0.1	0.26803436	0.15	0.172473835	1	0.163748113	0.2	0.095193258	1	0.272509009	0.15	0.165776398	0.5	0.163560436	0.05	0.088807317	0.99	0.250412573	0.9	0.187282745	0.15	0.13982738	0.2	0.112943266	1	0.989139579
0.35	1	1	1	1	0.490388723	0.1	0.093344865	1	1	0.49	0.478021319	1	1	0.5	0.221147002	0.15	0.174524416	0.5	0.114712728	0.2	0.183384472	1	1	0.5	0.26803436	1	0.172473835	0.15	0.163748113	0.15	0.095193258	1	0.272509009	1	0.165776398	0.2	0.163560436	0.1	0.088807317	1	0.250412573	0.2	0.187282745	0.5	0.13982738	1	0.112943266	1	0.989139579
0.2	0.518798907	1	1	1	1	0.2	0.228146273	1	1	1	1	1	1	0.1	0.064495466	0.2	0.174524416	1	1	0.1	0.095073002	0.2	0.105859302	1	0.26803436	1	0.172473835	1	0.163748113	0.1	0.095193258	1	0.272509009	1	0.165776398	0.1	0.163560436	0.5	0.088807317	1	0.250412573	0.2	0.187282745	1	0.13982738	0.15	0.112943266	0.5	0.472741022
1	1	0.5	0.52262439	0.2	0.209872286	0.1	0.093344865	0.9	0.518626241	1	1	0.2	0.502649155	0.5	0.221147002	0.5	0.668945169	0.5	0.262036389	0.2	0.183384472	1	1	0.15	0.26803436	0.15	0.172473835	1	0.163748113	1	0.095193258	1	0.272509009	0.15	0.165776398	0.2	0.163560436	1	0.710684923	0.5	0.250412573	0.1	0.187282745	1	0.707269633	1	0.112943266	0.5	0.464075246
1	1	0.5	0.52262439	1	0.490388723	0.2	0.228146273	0.9	1	1	0.80119987	1	1	0.1	0.064495466	0.9	1	0.5	1	0.5	0.461676456	0.2	0.105859302	0.5	0.26803436	1	0.172473835	1	0.94996715	1	0.095193258	0.5	0.272509009	1	0.165776398	0.5	0.163560436	0.1	0.088807317	1	0.250412573	0.05	0.187282745	1	0.13982738	1	0.112943266	1	0.989139579
0.15	0.518798907	1	1	1	1	0.5	0.524658179	1	1	0.2	0.247720883	1	1	0.15	0.221147002	0.1	0.174524416	0.5	0.114712728	0.2	0.183384472	0.2	0.217843857	0.1	0.26803436	0.1	0.172473835	0.2	0.163748113	0.1	0.095193258	1	0.272509009	0.1	0.165776398	0.2	0.163560436	0.5	0.088807317	1	0.250412573	1	0.187282745	1	0.13982738	1	0.112943266	1	0.989139579
0.1	0.215539429	0.15	0.155159279	1	1	0.15	0.093344865	0.19	0.282016828	1	1	1	1	1	1	1	1	1	0.601701943	0.02	0.095073002	0.5	0.46934143	0.5	0.26803436	0.45	0.172473835	0.15	0.163748113	1	0.095193258	1	0.951177484	0.45	0.165776398	0.02	0.163560436	1	0.710684923	1	0.250412573	1	0.187282745	1	0.13982738	0.2	0.112943266	1	0.989139579
0.45	0.518798907	0.1	0.155159279	0.5	0.209872286	1	1	0.2	0.282016828	0.8	0.80119987	0.5	0.153859296	0.5	0.221147002	0.1	0.174524416	0.5	0.262036389	0.5	0.461676456	0.1	0.105859302	0.2	0.26803436	0.15	0.172473835	0.5	0.163748113	1	0.095193258	0.99	0.272509009	0.15	0.165776398	0.5	0.163560436	0.1	0.088807317	1	0.250412573	0.5	0.187282745	1	0.13982738	0.15	0.112943266	0.15	0.197380935
0.15	0.215539429	1	1	1	0.490388723	0.2	0.093344865	0.5	0.518626241	0.15	0.247720883	1	0.699999652	0.5	0.221147002	1	1	0.2	0.114712728	0.1	0.183384472	0.1	0.105859302	1	0.26803436	1	0.172473835	0.1	0.163748113	0.1	0.095193258	0.99	0.272509009	1	0.165776398	0.1	0.163560436	1	0.088807317	1	0.250412573	0.1	0.187282745	1	0.13982738	0.1	0.112943266	0.1	0.197380935
1	1	0.5	1	1	0.490388723	0.5	0.524658179	0.1	0.518626241	0.2	0.137094644	1	0.699999652	0.5	0.221147002	1	1	0.15	0.114712728	0.15	0.095073002	0.2	0.217843857	1	0.26803436	1	0.172473835	1	0.163748113	0.2	0.095193258	0.9	0.272509009	1	0.165776398	0.15	0.163560436	0.2	0.088807317	1	0.250412573	0.2	0.187282745	0.15	0.13982738	0.5	0.112943266	1	0.989139579
0.2	0.518798907	0.5	0.52262439	1	1	0.5	0.524658179	0.2	0.282016828	0.5	0.247720883	1	1	0.5	0.064495466	0.15	0.174524416	0.2	0.114712728	1	1	0.85	1	0.8	0.26803436	1	0.172473835	1	0.94996715	1	0.095193258	1	0.272509009	1	0.165776398	1	0.163560436	1	0.088807317	1	0.250412573	0.48	0.187282745	1	0.13982738	0.5	0.112943266	0.5	0.989139579
1	1	0.1	0.155159279	0.1	0.209872286	0.15	0.093344865	0.1	0.282016828	0.5	0.478021319	0.1	0.153859296	0.2	0.064495466	0.5	0.668945169	0.15	0.114712728	0.5	0.461676456	0.1	0.105859302	0.5	0.26803436	0.1	0.172473835	0.2	0.163748113	1	0.095193258	0.2	0.272509009	0.1	0.165776398	0.5	0.163560436	1	0.710684923	0.5	0.250412573	0.9	0.187282745	0.5	0.13982738	0.2	0.112943266	0.2	0.197380935
1	0.518798907	1	0.52262439	0.5	0.209872286	1	1	0.1	0.282016828	0.9	1	0.5	0.502649155	0.2	0.064495466	1	1	1	1	0.1	0.095073002	0.5	0.639650367	1	0.26803436	0.5	0.172473835	1	0.163748113	1	0.095193258	0.5	0.272509009	0.5	0.165776398	0.1	0.163560436	1	0.710684923	1	0.250412573	1	0.187282745	1	0.13982738	0.1	0.112943266	1	0.989139579
1	1	1	1	0.5	0.209872286	0.2	0.228146273	0.9	1	0.1	0.137094644	0.5	0.502649155	0.1	0.064495466	0.15	0.370447324	0.1	0.114712728	0.5	0.183384472	0.1	0.105859302	0.1	0.26803436	0.5	0.172473835	0.1	0.163748113	0.1	0.095193258	1	0.272509009	0.5	0.165776398	0.5	0.163560436	1	0.710684923	1	0.250412573	0.5	0.187282745	1	0.13982738	1	0.112943266	1	0.989139579
1	1	0.1	0.155159279	0.5	0.209872286	0.15	0.228146273	1	1	1	1	0.5	0.502649155	0.5	0.221147002	1	1	0.2	0.114712728	1	0.461676456	1	1	1	0.26803436	0.48	0.172473835	0.5	0.163748113	1	0.095193258	0.5	0.272509009	0.48	0.165776398	1	0.163560436	1	0.088807317	0.15	0.250412573	1	0.187282745	0.2	0.13982738	0.5	0.112943266	1	0.989139579
0.5	1	0.1	0.155159279	0.15	0.07711527	0.02	0.093344865	1	0.518626241	0.5	0.80119987	0.15	0.153859296	1	1	0.5	0.668945169	0.5	0.262036389	1	1	0.2	0.105859302	1	0.26803436	0.15	0.172473835	1	0.163748113	0.5	0.095193258	1	0.272509009	0.15	0.165776398	1	0.163560436	0.19	0.088807317	1	0.250412573	1	0.187282745	0.99	0.13982738	0.5	0.112943266	1	0.945065672
0.5	1	0.1	0.155159279	1	0.490388723	1	1	1	1	0.1	0.137094644	1	0.699999652	1	0.408450375	1	1	1	1	0.1	0.095073002	0.1	0.105859302	0.1	0.26803436	1	0.172473835	0.5	0.163748113	0.5	0.095193258	0.2	0.272509009	1	0.165776398	0.1	0.163560436	1	0.710684923	1	0.250412573	0.2	0.187282745	1	0.13982738	1	0.112943266	1	0.945065672
1	1	0.2	0.155159279	1	1	0.2	0.228146273	1	1	1	1	1	1	1	1	0.5	0.370447324	1	1	0.1	0.183384472	0.1	0.105859302	0.5	0.26803436	0.2	0.172473835	0.1	0.163748113	0.2	0.095193258	0.5	0.272509009	0.2	0.165776398	0.1	0.163560436	1	0.710684923	1	0.250412573	0.2	0.187282745	0.5	0.13982738	0.2	0.112943266	1	0.945065672
1	1	0.1	0.155159279	1	0.490388723	0.05	0.093344865	0.5	0.282016828	0.15	0.247720883	1	0.502649155	0.1	0.064495466	0.1	0.174524416	0.2	0.114712728	0.5	1	0.5	0.46934143	0.1	0.26803436	0.5	0.172473835	0.2	0.163748113	0.5	0.095193258	1	0.272509009	0.5	0.165776398	0.5	0.163560436	0.15	0.088807317	0.2	0.250412573	0.2	0.187282745	0.5	0.13982738	1	0.112943266	1	0.945065672
1	1	0.5	0.52262439	1	1	1	1	0.8	1	0.1	0.137094644	1	1	1	0.890603595	1	1	1	1	0.1	0.183384472	0.2	0.217843857	0.9	0.26803436	0.1	0.172473835	1	0.163748113	0.19	0.095193258	0.2	0.272509009	0.1	0.165776398	0.1	0.163560436	1	0.710684923	1	0.250412573	1	0.187282745	0.1	0.13982738	0.1	0.112943266	0.5	0.34558026
1	1	0.5	0.155159279	1	1	0.2	0.228146273	0.5	0.518626241	0.1	0.137094644	1	1	0.5	0.408450375	0.5	0.370447324	0.5	0.601701943	0.2	0.183384472	0.5	0.46934143	0.05	0.26803436	1	0.172473835	0.5	0.163748113	0.2	0.095193258	1	0.272509009	1	0.165776398	0.2	0.163560436	1	0.710684923	1	0.250412573	0.1	0.187282745	1	0.13982738	0.05	0.112943266	0.5	0.463601642
1	1	1	1	0.5	0.209872286	0.5	0.524658179	0.8	0.518626241	0.2	0.137094644	0.5	0.502649155	1	0.531800287	0.45	1	0.5	0.262036389	0.1	0.095073002	1	1	1	0.26803436	0.15	0.172473835	0.1	0.163748113	0.2	0.095193258	1	0.272509009	0.15	0.165776398	0.1	0.163560436	0.49	0.088807317	1	0.948851432	1	0.187282745	1	0.13982738	0.5	0.112943266	1	0.945065672
1	1	0.1	0.155159279	1	0.490388723	0.2	0.228146273	0.5	1	1	1	1	1	0.15	0.064495466	1	1	1	1	1	1	0.2	0.105859302	0.9	0.26803436	1	0.172473835	1	0.163748113	0.85	0.095193258	1	0.272509009	1	0.165776398	1	0.163560436	1	0.088807317	0.5	0.250412573	1	0.187282745	0.15	0.13982738	0.5	0.112943266	1	0.945065672
1	1	1	1	0.5	0.336887148	0.01	0.093344865	1	1	0.1	0.247720883	0.5	0.699999652	1	1	0.5	0.370447324	1	1	0.1	0.095073002	0.2	0.217843857	0.15	0.26803436	0.5	0.172473835	0.2	0.163748113	0.2	0.095193258	0.5	0.272509009	0.5	0.165776398	0.1	0.163560436	0.5	0.088807317	1	0.250412573	1	0.187282745	0.5	0.13982738	0.5	0.112943266	1	0.945065672
0.5	0.518798907	0.2	0.155159279	0.45	0.209872286	0.1	0.093344865	1	1	0.15	0.137094644	0.45	0.502649155	1	1	1	1	1	1	1	1	1	1	1	0.960033993	0.1	0.172473835	0.5	0.163748113	0.5	0.095193258	1	0.272509009	0.1	0.165776398	1	0.163560436	1	0.710684923	1	0.250412573	0.5	0.187282745	0.5	0.13982738	0.1	0.112943266	0.9	0.945065672
0.5	0.518798907	0.49	0.379941261	1	0.490388723	0.5	0.524658179	0.9	1	0.5	0.478021319	1	0.502649155	1	1	1	1	1	0.262036389	1	1	1	1	1	0.26803436	1	0.172473835	1	0.163748113	1	0.095193258	1	0.272509009	1	0.165776398	1	0.163560436	1	0.088807317	1	0.250412573	0.1	0.187282745	0.5	0.13982738	1	0.112943266	1	0.945065672
0.1	0.215539429	0.3	0.52262439	1	1	1	1	0.1	0.163595835	1	1	1	1	0.15	0.064495466	1	1	0.15	0.114712728	1	1	1	1	1	0.26803436	0.2	0.172473835	1	0.163748113	0.2	0.095193258	0.9	0.272509009	0.2	0.165776398	1	0.163560436	1	0.710684923	0.5	0.250412573	0.9	0.187282745	0.2	0.13982738	1	0.112943266	0.5	0.393145602
0.5	0.518798907	0.5	0.155159279	1	0.336887148	0.05	0.093344865	0.1	0.163595835	0.15	0.247720883	1	0.502649155	0.5	0.221147002	0.5	0.370447324	0.15	0.114712728	0.2	0.461676456	0.5	0.46934143	0.2	0.26803436	0.2	0.172473835	1	0.163748113	0.5	0.095193258	0.9	0.272509009	0.2	0.165776398	0.2	0.163560436	0.5	0.088807317	1	0.250412573	0.5	0.187282745	0.5	0.13982738	0.15	0.112943266	0.5	0.945065672
1	1	1	1	0.5	0.209872286	0.2	0.228146273	0.5	0.163595835	1	1	0.5	0.153859296	1	1	0.1	0.174524416	1	1	0.2	0.183384472	0.5	0.46934143	0.48	0.26803436	0.8	0.172473835	0.5	0.163748113	0.7	0.095193258	1	0.272509009	0.8	0.165776398	0.2	0.163560436	0.5	0.088807317	0.2	0.250412573	0.5	0.187282745	1	0.13982738	0.5	0.112943266	1	0.945065672
0.5	1	0.5	0.52262439	0.15	0.209872286	0.1	0.093344865	0.5	0.518626241	0.5	0.478021319	0.15	0.153859296	1	0.756972694	0.5	0.370447324	1	1	0.2	0.095073002	1	1	0.1	0.26803436	0.5	0.172473835	0.2	0.163748113	0.1	0.095193258	0.85	0.272509009	0.5	0.165776398	0.2	0.163560436	1	0.710684923	1	0.250412573	0.1	0.187282745	0.1	0.13982738	1	0.112943266	0.2	0.945065672
1	1	0.05	0.155159279	1	1	0.1	0.093344865	1	1	1	1	1	0.853013866	0.5	0.064495466	1	1	1	1	1	1	1	1	0.5	0.26803436	0.5	0.172473835	0.2	0.163748113	0.2	0.095193258	1	0.272509009	0.5	0.165776398	1	0.163560436	0.15	0.088807317	0.5	0.250412573	0.5	0.187282745	1	0.13982738	0.15	0.112943266	1	0.945065672
1	1	1	1	1	0.490388723	0.1	0.093344865	0.5	0.282016828	0.5	0.478021319	1	0.502649155	1	1	1	1	1	1	0.15	0.183384472	0.1	0.105859302	1	0.26803436	0.15	0.172473835	1	0.163748113	0.2	0.095193258	0.15	0.272509009	0.15	0.165776398	0.15	0.163560436	1	0.710684923	0.2	0.250412573	0.9	0.187282745	1	0.13982738	1	0.112943266	1	0.945065672
0.5	0.518798907	0.99	1	1	1	0.1	0.093344865	1	1	0.1	0.137094644	1	1	0.05	0.064495466	1	1	1	1	0.1	0.095073002	0.1	0.105859302	1	0.26803436	0.05	0.172473835	0.5	0.163748113	0.5	0.095193258	0.5	0.272509009	0.05	0.165776398	0.1	0.163560436	1	0.710684923	1	0.250412573	1	0.187282745	1	0.13982738	1	0.112943266	1	0.945065672
0.5	0.518798907	1	1	1	1	1	1	0.5	0.518626241	1	1	1	1	1	0.890603595	1	1	0.1	0.114712728	1	1	1	1	1	0.26803436	0.2	0.172473835	1	0.163748113	1	0.095193258	0.15	0.272509009	0.2	0.165776398	1	0.163560436	1	0.710684923	1	0.250412573	0.98	0.187282745	1	0.13982738	0.1	0.112943266	0.1	0.945065672
1	1	0.9	0.792872961	1	0.490388723	1	1	0.2	0.518626241	0.5	0.247720883	1	1	0.2	0.221147002	1	0.370447324	1	1	1	1	0.15	0.217843857	0.5	0.26803436	0.19	0.172473835	0.1	0.163748113	0.1	0.095193258	1	0.272509009	0.19	0.165776398	1	0.951310481	1	0.710684923	0.5	0.250412573	0.1	0.187282745	1	0.13982738	1	0.112943266	1	0.945065672
0.2	0.518798907	0.5	1	0.2	0.533312402	0.1	0.093344865	0.9	1	0.45	1	0.2	1	1	0.890603595	0.49	0.668945169	1	1	1	0.461676456	1	1	1	0.26803436	1	0.172473835	1	0.163748113	0.15	0.095193258	1	0.272509009	1	0.165776398	1	0.163560436	1	0.710684923	1	0.948851432	1	0.187282745	1	0.13982738	0.2	0.112943266	1	0.945065672
0.5	1	1	1	0.2	0.533312402	1	1	0.5	0.518626241	1	1	0.2	1	0.5	0.221147002	0.5	1	1	1	0.5	0.461676456	0.1	0.105859302	1	0.26803436	0.9	0.172473835	0.1	0.163748113	0.2	0.095193258	0.5	0.272509009	0.9	0.165776398	0.5	0.163560436	1	0.710684923	1	0.250412573	1	0.187282745	0.5	0.13982738	0.5	0.112943266	0.5	0.945065672
0.5	0.518798907	1	0.792872961	0.02	0.533312402	1	1	1	1	0.5	0.478021319	0.02	1	0.2	0.064495466	0.5	1	1	1	0.1	0.183384472	0.1	0.105859302	0.98	0.26803436	1	0.172473835	1	0.163748113	0.2	0.095193258	0.15	0.272509009	1	0.165776398	0.1	0.163560436	0.15	0.088807317	1	0.250412573	1	0.187282745	0.2	0.13982738	1	0.112943266	0.2	0.945065672
0.5	0.518798907	0.1	0.155159279	0.2	0.130708926	0.15	0.093344865	1	1	1	1	0.2	0.193772001	1	1	1	1	1	1	0.9	1	0.1	0.217843857	1	0.26803436	0.15	0.172473835	1	0.163748113	0.15	0.095193258	0.5	0.272509009	0.15	0.165776398	0.9	0.163560436	1	0.088807317	1	0.250412573	0.2	0.187282745	1	0.13982738	0.5	0.112943266	0.1	0.945065672
0.5	0.518798907	1	1	0.1	0.130708926	1	1	1	1	0.1	0.137094644	0.1	0.193772001	1	0.531800287	0.8	1	0.5	0.262036389	0.5	0.461676456	1	1	0.3	0.26803436	1	0.172473835	0.2	0.163748113	0.2	0.095193258	1	0.272509009	1	0.165776398	0.5	0.163560436	1	0.088807317	0.5	0.250412573	0.5	0.187282745	1	0.13982738	0.1	0.112943266	0.5	0.332882646
0.5	0.215539429	0.2	0.155159279	1	0.533312402	0.5	0.524658179	1	1	1	0.80119987	1	0.806308163	1	1	0.15	0.196869758	0.5	0.601701943	0.2	0.183384472	0.05	0.105859302	0.2	0.26803436	1	0.172473835	1	0.163748113	1	0.095193258	1	0.272509009	1	0.165776398	0.2	0.163560436	0.2	0.088807317	1	0.250412573	0.2	0.187282745	0.5	0.13982738	1	0.112943266	0.5	0.945065672
1	1	0.99	1	0.5	0.280957113	0.1	0.093344865	0.19	0.163595835	0.2	0.137094644	0.5	0.617620051	0.2	0.064495466	1	1	1	1	0.5	0.461676456	1	1	1	0.26803436	1	0.172473835	0.5	0.163748113	1	0.095193258	1	0.272509009	1	0.165776398	0.5	0.163560436	1	0.710684923	0.1	0.250412573	0.9	0.187282745	0.15	0.13982738	1	0.112943266	1	0.945065672
1	1	1	1	0.1	0.533312402	0.1	0.093344865	1	0.518626241	1	0.478021319	0.1	0.617620051	0.15	0.064495466	0.1	0.478201451	0.15	0.114712728	0.99	1	1	1	1	0.26803436	1	0.172473835	1	0.163748113	1	0.095193258	1	0.272509009	1	0.165776398	0.99	0.163560436	1	0.088807317	0.15	0.250412573	0.5	0.187282745	0.2	0.13982738	1	0.112943266	0.5	0.945065672
0.5	0.518798907	1	1	0.5	0.533312402	0.5	0.524658179	0.1	0.282016828	0.5	0.478021319	0.5	1	0.5	0.221147002	1	0.478201451	1	0.601701943	0.2	0.095073002	0.2	0.105859302	0.5	0.26803436	1	0.172473835	0.5	0.163748113	0.2	0.095193258	0.15	0.272509009	1	0.165776398	0.2	0.163560436	1	0.710684923	1	0.250412573	0.5	0.187282745	1	0.13982738	0.1	0.112943266	0.05	0.194724738
0.99	1	1	1	1	1	1	0.524658179	0.5	0.708488335	0.1	0.137094644	1	1	0.2	0.064495466	0.18	0.478201451	1	1	1	0.780239525	1	1	0.5	0.26803436	0.1	0.172473835	1	0.163748113	0.1	0.095193258	0.35	0.272509009	0.1	0.165776398	1	0.163560436	0.5	0.088807317	1	0.250412573	0.8	0.187282745	1	0.13982738	0.2	0.112943266	0.5	0.386736617
1	1	1	1	1	1	1	1	0.1	0.163595835	0.15	0.247720883	1	1	0.5	0.408450375	0.2	0.196869758	1	1	0.1	0.183384472	0.5	0.46934143	1	0.26803436	0.2	0.172473835	1	0.163748113	1	0.095193258	1	0.272509009	0.2	0.165776398	0.1	0.163560436	0.5	0.088807317	1	0.250412573	0.5	0.187282745	0.2	0.13982738	1	0.112943266	0.1	0.374102662
0.5	0.518798907	0.2	0.379941261	0.15	0.533312402	0.1	0.093344865	0.5	0.282016828	0.5	0.478021319	0.15	1	0.49	0.221147002	1	1	1	1	0.5	0.461676456	1	1	1	0.26803436	0.2	0.172473835	1	0.163748113	1	0.095193258	1	0.272509009	0.2	0.165776398	0.5	0.163560436	0.15	0.088807317	0.2	0.250412573	0.5	0.187282745	1	0.13982738	1	0.112943266	0.1	0.334997671
1	1	0.15	0.155159279	0.15	0.130708926	0.1	0.093344865	0.5	0.518626241	1	1	0.15	0.193772001	1	0.890603595	1	0.478201451	1	1	0.1	0.095073002	0.5	0.639650367	0.9	0.26803436	1	0.172473835	1	0.163748113	0.15	0.095193258	0.2	0.272509009	1	0.165776398	0.1	0.163560436	1	0.710684923	1	0.250412573	1	0.187282745	0.5	0.13982738	0.1	0.112943266	1	0.945065672
0.5	1	0.5	0.379941261	1	0.533312402	0.2	0.228146273	0.15	0.282016828	0.5	0.478021319	1	0.617620051	0.2	0.221147002	1	1	1	0.601701943	0.1	0.095073002	0.1	0.105859302	0.9	0.26803436	0.5	0.172473835	0.05	0.163748113	0.1	0.095193258	0.5	0.272509009	0.5	0.165776398	0.1	0.163560436	0.5	0.088807317	0.5	0.250412573	1	0.187282745	1	0.13982738	0.2	0.112943266	1	0.993749235
0.99	1	1	0.52262439	0.8	0.533312402	0.1	0.093344865	1	0.518626241	1	0.80119987	0.8	1	0.5	0.408450375	0.1	0.196869758	1	1	0.5	0.461676456	0.1	0.217843857	1	0.26803436	1	0.172473835	0.2	0.163748113	0.2	0.095193258	0.1	0.272509009	1	0.165776398	0.5	0.163560436	0.5	0.088807317	1	0.250412573	0.5	0.187282745	0.15	0.13982738	1	0.112943266	1	0.993749235
0.5	1	1	1	0.9	1	0.2	0.093344865	1	1	1	1	0.9	1	0.15	0.064495466	0.99	1	1	0.601701943	0.2	0.183384472	0.1	0.105859302	0.19	0.26803436	0.9	0.172473835	0.02	0.163748113	1	0.095193258	1	0.272509009	0.9	0.165776398	0.2	0.163560436	0.5	0.088807317	1	0.250412573	0.1	0.187282745	1	0.13982738	1	0.112943266	0.2	0.310494202
1	1	0.2	0.155159279	0.85	1	0.15	0.093344865	1	1	1	1	0.85	1	1	1	0.5	0.478201451	1	1	0.5	0.461676456	1	1	0.2	0.26803436	0.15	0.172473835	1	0.163748113	1	0.095193258	1	0.272509009	0.15	0.165776398	0.5	0.163560436	0.5	0.088807317	0.2	0.250412573	0.1	0.187282745	0.15	0.13982738	0.5	0.112943266	0.5	0.310494202
0.95	1	1	1	1	1	0.1	0.093344865	1	1	1	0.478021319	1	1	1	0.890603595	0.9	1	0.2	0.114712728	0.1	0.461676456	1	0.639650367	0.5	0.26803436	0.2	0.172473835	0.5	0.163748113	0.5	0.095193258	0.5	0.272509009	0.2	0.165776398	0.1	0.163560436	0.2	0.088807317	1	0.250412573	1	0.187282745	0.2	0.13982738	0.1	0.112943266	1	0.310494202
0.5	1	0.5	0.52262439	1	1	0.1	0.093344865	0.9	0.708488335	0.49	0.478021319	1	1	0.2	0.221147002	0.89	1	0.99	1	1	1	0.15	0.105859302	0.1	0.26803436	0.5	0.172473835	0.2	0.163748113	0.1	0.095193258	0.2	0.272509009	0.5	0.165776398	1	0.163560436	0.1	0.088807317	1	0.250412573	1	0.187282745	1	0.13982738	1	0.112943266	1	0.993749235
1	1	1	0.52262439	0.1	0.130708926	0.15	0.093344865	1	0.518626241	1	0.974451834	0.1	0.193772001	0.2	0.064495466	0.5	0.478201451	0.5	0.114712728	0.15	0.183384472	0.1	0.105859302	0.2	0.26803436	0.9	0.172473835	1	0.163748113	1	0.095193258	1	0.272509009	0.9	0.165776398	0.15	0.163560436	0.5	0.088807317	1	0.250412573	1	0.187282745	0.2	0.13982738	0.15	0.112943266	1	0.310494202
0.9	0.518798907	0.5	0.52262439	1	1	1	1	1	0.518626241	0.5	0.468991126	1	1	1	1	1	0.478201451	0.15	0.262036389	0.1	0.183384472	1	1	0.1	0.26803436	1	0.172473835	1	0.163748113	0.9	0.095193258	0.8	0.272509009	1	0.165776398	0.1	0.163560436	1	0.710684923	0.2	0.250412573	0.2	0.187282745	1	0.13982738	0.1	0.112943266	0.5	0.310494202
1	1	0.2	0.155159279	0.1	0.130708926	0.1	0.093344865	0.2	0.282016828	0.1	0.157069982	0.1	0.193772001	1	1	1	1	1	1	0.1	0.183384472	0.1	0.105859302	0.1	0.26803436	1	0.172473835	0.1	0.163748113	0.15	0.095193258	1	0.272509009	1	0.165776398	0.1	0.163560436	1	0.088807317	1	0.250412573	0.2	0.187282745	0.2	0.13982738	1	0.112943266	1	0.563074781
0.1	0.215539429	1	1	0.1	0.130708926	1	1	0.5	0.518626241	0.5	0.468991126	0.1	0.193772001	1	0.890603595	1	1	1	1	1	1	0.15	0.217843857	0.9	0.26803436	0.15	0.172473835	0.15	0.163748113	0.2	0.095193258	1	0.272509009	0.15	0.165776398	1	0.163560436	1	0.710684923	0.5	0.250412573	0.15	0.187282745	0.5	0.13982738	0.5	0.112943266	1	0.993749235
1	1	0.5	0.52262439	0.1	0.280957113	0.5	0.524658179	1	1	0.5	0.468991126	0.1	0.617620051	0.15	0.064495466	0.2	0.478201451	0.5	0.262036389	0.2	0.183384472	0.75	1	1	0.960033993	1	0.172473835	0.19	0.163748113	0.2	0.095193258	0.15	0.272509009	1	0.165776398	0.2	0.163560436	0.1	0.088807317	0.5	0.250412573	1	0.187282745	0.5	0.13982738	0.5	0.112943266	1	0.310494202
0.2	0.215539429	1	0.792872961	1	1	0.15	0.228146273	1	1	0.1	0.157069982	1	1	1	1	1	1	0.5	0.262036389	1	0.780239525	0.5	0.639650367	1	0.26803436	0.9	0.172473835	0.2	0.163748113	0.5	0.095193258	0.2	0.272509009	0.9	0.165776398	1	0.163560436	1	0.710684923	1	0.250412573	0.15	0.187282745	1	0.13982738	1	0.112943266	1	0.635553468
1	1	0.2	0.155159279	0.05	0.280957113	1	1	0.15	0.163595835	1	0.974451834	0.05	0.193772001	0.2	0.221147002	0.49	0.478201451	1	1	0.5	0.461676456	0.2	0.217843857	1	0.26803436	1	0.172473835	0.5	0.163748113	1	0.095193258	1	0.272509009	1	0.165776398	0.5	0.163560436	0.5	0.088807317	1	0.250412573	0.5	0.187282745	1	0.13982738	0.2	0.112943266	1	0.538231684
1	1	0.5	0.379941261	0.15	0.130708926	1	1	0.2	0.282016828	1	0.974451834	0.15	0.193772001	0.5	0.221147002	0.02	0.478201451	1	1	0.5	0.461676456	0.1	0.105859302	1	0.960033993	1	0.172473835	1	0.163748113	0.5	0.095193258	1	0.272509009	1	0.165776398	0.5	0.163560436	1	0.088807317	1	0.250412573	1	0.187282745	0.5	0.13982738	0.1	0.112943266	0.5	0.310494202
1	1	1	1	0.15	0.130708926	0.15	0.093344865	0.5	0.518626241	1	0.974451834	0.15	0.193772001	0.2	0.221147002	1	1	1	1	0.1	0.183384472	0.1	0.105859302	0.5	0.26803436	0.2	0.172473835	0.1	0.163748113	0.2	0.095193258	0.5	0.272509009	0.2	0.165776398	0.1	0.163560436	0.15	0.088807317	1	0.250412573	0.1	0.187282745	1	0.13982738	0.1	0.112943266	1	0.310494202
0.15	0.215539429	1	1	0.5	0.130708926	0.5	0.228146273	1	1	1	0.974451834	0.5	0.401310762	0.15	0.064495466	0.15	0.478201451	1	1	0.15	0.183384472	0.2	0.217843857	0.8	0.26803436	0.5	0.172473835	1	0.163748113	0.15	0.095193258	0.8	0.272509009	0.5	0.165776398	0.15	0.163560436	1	0.710684923	1	0.948851432	0.15	0.187282745	1	0.13982738	0.5	0.112943266	1	0.993749235
0.95	1	1	1	0.5	0.533312402	0.1	0.093344865	0.5	0.518626241	1	0.974451834	0.5	0.617620051	0.1	0.064495466	0.99	1	1	1	0.35	0.461676456	0.5	0.639650367	0.5	0.26803436	0.5	0.172473835	1	0.163748113	1	0.095193258	0.3	0.272509009	0.5	0.165776398	0.35	0.163560436	1	0.710684923	0.5	0.250412573	0.5	0.187282745	1	0.13982738	1	0.112943266	1	0.993749235
1	1	0.5	0.52262439	0.5	0.280957113	1	1	0.5	0.708488335	0.1	0.157069982	0.5	0.401310762	1	1	1	1	1	1	0.2	0.183384472	0.2	0.105859302	0.8	0.26803436	1	0.172473835	0.5	0.163748113	0.1	0.095193258	0.1	0.272509009	1	0.165776398	0.2	0.163560436	1	0.710684923	0.1	0.250412573	0.5	0.187282745	1	0.13982738	0.1	0.112943266	1	0.584895421
0.5	0.215539429	0.2	0.52262439	0.5	0.533312402	0.1	0.093344865	0.9	1	1	0.974451834	0.5	0.617620051	0.5	0.221147002	0.2	0.196869758	1	1	0.1	0.183384472	0.02	0.105859302	0.5	0.26803436	0.7	0.172473835	0.05	0.163748113	1	0.095193258	1	0.272509009	0.7	0.165776398	0.1	0.163560436	0.15	0.088807317	0.2	0.250412573	1	0.187282745	1	0.13982738	0.1	0.112943266	1	0.993749235
0.5	1	0.2	0.155159279	1	1	1	0.524658179	0.1	1	0.1	0.157069982	1	1	1	1	0.1	0.478201451	0.5	0.601701943	1	1	0.5	0.639650367	1	0.26803436	0.15	0.172473835	0.2	0.163748113	1	0.095193258	0.2	0.272509009	0.15	0.165776398	1	0.163560436	0.5	0.088807317	1	0.250412573	1	0.187282745	1	0.13982738	1	0.112943266	1	0.626964221
0.5	0.518798907	0.05	0.155159279	0.15	0.130708926	0.1	0.093344865	0.5	0.518626241	0.5	0.468991126	0.15	0.193772001	0.2	0.064495466	1	0.478201451	0.5	0.262036389	0.1	0.183384472	0.1	0.105859302	1	0.26803436	0.5	0.172473835	0.2	0.163748113	1	0.095193258	0.1	0.272509009	0.5	0.165776398	0.1	0.163560436	1	0.710684923	1	0.250412573	0.15	0.187282745	1	0.13982738	0.1	0.112943266	1	0.517476967
1	1	1	1	0.5	0.130708926	0.19	0.228146273	1	0.708488335	1	0.974451834	0.5	0.193772001	0.2	0.064495466	1	1	1	1	0.1	0.095073002	0.1	0.105859302	0.9	0.26803436	1	0.172473835	0.2	0.163748113	1	0.095193258	0.5	0.272509009	1	0.165776398	0.1	0.163560436	1	0.088807317	1	0.250412573	1	0.187282745	1	0.13982738	1	0.112943266	1	0.563074781
1	0.518798907	0.5	0.155159279	1	0.533312402	0.1	0.093344865	0.2	0.282016828	0.15	0.157069982	1	0.617620051	0.5	0.221147002	0.83	1	1	0.601701943	0.2	0.183384472	0.1	0.105859302	0.1	0.26803436	0.5	0.172473835	1	0.163748113	0.5	0.095193258	1	0.272509009	0.5	0.165776398	0.2	0.163560436	0.5	0.088807317	1	0.250412573	0.15	0.187282745	1	0.13982738	0.15	0.112943266	1	0.993749235
0.95	1	1	1	1	1	1	1	1	1	0.15	0.157069982	1	1	0.15	0.064495466	0.8	1	0.15	0.262036389	1	1	0.1	0.217843857	0.1	0.26803436	0.15	0.172473835	1	0.163748113	1	0.095193258	1	0.272509009	0.15	0.165776398	1	0.163560436	0.2	0.088807317	1	0.250412573	0.5	0.187282745	0.15	0.13982738	1	0.112943266	1	0.310494202
1	1	0.1	0.155159279	0.1	0.130708926	0.1	0.093344865	1	1	1	0.974451834	0.1	0.193772001	1	0.890603595	0.15	0.196869758	0.5	0.114712728	0.15	0.095073002	0.15	0.105859302	0.5	0.26803436	1	0.172473835	1	0.163748113	1	0.095193258	1	0.272509009	1	0.165776398	0.15	0.163560436	1	0.710684923	1	0.250412573	0.15	0.187282745	1	0.13982738	1	0.112943266	0.5	0.310494202
1	1	1	1	1	1	0.99	1	0.2	0.282016828	1	0.974451834	1	1	1	1	0.8	1	1	1	0.1	0.183384472	1	1	0.5	0.26803436	0.5	0.172473835	0.2	0.163748113	0.1	0.095193258	0.9	0.951177484	0.5	0.165776398	0.1	0.163560436	0.05	0.088807317	0.15	0.250412573	0.1	0.187282745	1	0.13982738	0.5	0.112943266	0.5	0.310494202
0.15	0.518798907	0.1	0.155159279	0.15	0.130708926	1	1	1	1	0.5	0.468991126	0.15	0.193772001	0.5	0.221147002	1	1	1	0.601701943	0.45	0.461676456	0.5	0.46934143	1	0.26803436	1	0.643383539	0.5	0.163748113	0.9	0.095193258	1	0.272509009	1	0.64781769	0.45	0.163560436	1	0.088807317	1	0.250412573	1	0.187282745	1	0.13982738	0.1	0.112943266	1	0.630553831
1	0.518798907	1	1	0.2	0.130708926	0.15	0.093344865	1	0.518626241	1	0.974451834	0.2	0.193772001	0.5	0.221147002	0.98	1	1	1	0.15	0.183384472	0.5	0.217843857	0.5	0.26803436	0.75	0.172473835	0.1	0.163748113	0.1	0.095193258	1	0.272509009	0.75	0.165776398	0.15	0.163560436	0.15	0.088807317	1	0.250412573	0.2	0.187282745	0.5	0.13982738	1	0.112943266	1	0.993749235
1	1	1	1	0.15	0.130708926	1	1	0.5	0.282016828	1	0.974451834	0.15	0.193772001	1	1	1	1	1	1	1	0.780239525	1	0.46934143	1	0.26803436	0.2	0.172473835	0.2	0.163748113	0.15	0.095193258	0.5	0.272509009	0.2	0.165776398	1	0.163560436	0.2	0.088807317	0.5	0.250412573	1	0.187282745	0.5	0.13982738	1	0.112943266	0.5	0.310494202
0.8	0.518798907	0.2	0.155159279	0.2	0.280957113	0.15	0.093344865	1	1	0.1	0.157069982	0.2	0.617620051	1	0.531800287	0.98	0.478201451	1	1	0.2	0.183384472	1	1	0.5	0.26803436	1	0.172473835	0.1	0.163748113	0.2	0.095193258	0.2	0.272509009	1	0.165776398	0.2	0.163560436	1	0.088807317	1	0.250412573	0.5	0.187282745	0.5	0.13982738	0.2	0.112943266	1	0.993749235
1	1	1	1	1	1	0.1	0.093344865	1	1	0.1	0.157069982	1	1	0.1	0.064495466	1	1	0.5	0.262036389	0.2	0.183384472	0.05	0.105859302	0.2	0.26803436	0.5	0.172473835	0.85	0.163748113	0.2	0.095193258	0.1	0.272509009	0.5	0.165776398	0.2	0.163560436	0.5	0.088807317	0.49	0.250412573	1	0.187282745	1	0.13982738	0.2	0.112943266	0.5	0.310494202
1	1	0.5	0.379941261	0.1	0.130708926	1	1	1	1	0.1	0.157069982	0.1	0.193772001	1	0.531800287	0.15	0.478201451	1	1	1	1	0.1	0.105859302	0.9	0.26803436	0.5	0.172473835	0.1	0.163748113	0.1	0.095193258	1	0.272509009	0.5	0.165776398	1	0.163560436	1	0.710684923	1	0.250412573	0.2	0.187282745	0.5	0.13982738	1	0.112943266	1	0.993749235
1	1	1	1	0.1	0.130708926	0.5	0.524658179	0.5	0.518626241	1	0.974451834	0.1	0.193772001	1	1	1	1	1	1	0.5	0.461676456	0.5	0.639650367	0.5	0.26803436	1	0.172473835	0.5	0.163748113	0.05	0.095193258	0.2	0.272509009	1	0.165776398	0.5	0.163560436	1	0.710684923	1	0.250412573	0.5	0.187282745	0.2	0.13982738	0.5	0.112943266	0.99	0.641305005
1	1	0.5	0.155159279	1	1	0.1	0.093344865	0.1	0.518626241	1	0.974451834	1	1	1	0.221147002	1	1	1	1	1	1	0.1	0.105859302	1	0.26803436	0.1	0.172473835	0.1	0.163748113	1	0.095193258	1	0.272509009	0.1	0.165776398	1	0.163560436	1	0.710684923	1	0.250412573	1	0.187282745	0.2	0.13982738	0.1	0.112943266	1	0.993749235
0.8	0.518798907	1	1	1	1	0.1	0.093344865	0.18	0.163595835	1	0.468991126	1	1	1	0.408450375	1	1	0.5	0.262036389	1	1	0.2	0.217843857	1	0.26803436	0.2	0.172473835	1	0.163748113	1	0.095193258	1	0.272509009	0.2	0.165776398	1	0.163560436	0.2	0.088807317	1	0.250412573	1	0.187282745	0.15	0.13982738	0.2	0.112943266	1	0.993749235
1	1	1	1	1	1	0.15	0.093344865	0.5	0.518626241	1	0.974451834	1	1	1	0.408450375	0.2	0.196869758	1	0.601701943	1	1	0.1	0.105859302	1	0.26803436	1	0.172473835	0.2	0.163748113	0.5	0.095193258	0.2	0.272509009	1	0.165776398	1	0.163560436	0.5	0.088807317	0.15	0.250412573	1	0.187282745	0.2	0.13982738	0.5	0.112943266	0.5	0.310494202
0.2	0.518798907	1	1	0.5	0.533312402	0.5	0.524658179	0.5	0.518626241	0.2	0.157069982	0.5	0.617620051	1	1	0.5	0.478201451	1	1	0.15	0.183384472	1	1	1	0.960033993	1	0.172473835	0.1	0.163748113	0.2	0.095193258	1	0.272509009	1	0.165776398	0.15	0.163560436	0.2	0.088807317	1	0.250412573	0.2	0.187282745	0.15	0.13982738	0.1	0.112943266	1	0.310494202
0.95	1	1	1	1	1	1	1	1	1	0.1	0.157069982	1	1	0.2	0.064495466	1	1	1	1	0.2	0.183384472	0.1	0.105859302	0.19	0.26803436	0.2	0.172473835	0.1	0.163748113	0.48	0.095193258	0.5	0.272509009	0.2	0.165776398	0.2	0.163560436	0.5	0.088807317	0.15	0.250412573	0.2	0.187282745	1	0.13982738	0.5	0.112943266	1	0.641466402
1	1	0.05	0.155159279	0.9	1	0.1	0.093344865	1	1	0.5	0.468991126	0.9	1	0.2	0.064495466	1	1	0.5	0.114712728	0.5	1	1	1	1	0.26803436	1	0.172473835	0.5	0.163748113	0.9	0.095193258	0.49	0.272509009	1	0.165776398	0.5	0.163560436	0.49	0.088807317	0.5	0.250412573	0.2	0.187282745	0.1	0.13982738	1	0.112943266	1	0.993749235
0.5	1	0.2	0.155159279	0.15	0.130708926	1	0.524658179	0.5	0.518626241	1	0.974451834	0.15	0.193772001	1	0.531800287	1	1	1	0.601701943	0.1	0.183384472	1	0.639650367	0.1	0.26803436	1	0.172473835	0.2	0.163748113	1	0.095193258	0.5	0.272509009	1	0.165776398	0.1	0.163560436	1	0.710684923	1	0.250412573	0.5	0.187282745	0.5	0.13982738	1	0.112943266	1	0.61206271
0.15	0.215539429	1	1	1	1	0.1	0.093344865	1	1	0.2	0.157069982	1	1	0.5	0.408450375	1	0.478201451	0.2	0.114712728	0.5	0.780239525	1	1	0.5	0.26803436	0.5	0.172473835	0.5	0.163748113	0.2	0.095193258	0.5	0.272509009	0.5	0.165776398	0.5	0.163560436	0.2	0.088807317	1	0.250412573	1	0.187282745	1	0.13982738	0.1	0.112943266	1	0.676807816
0.5	0.518798907	0.5	1	1	1	0.1	0.093344865	0.8	1	1	0.974451834	1	1	1	0.531800287	1	1	1	0.601701943	0.2	0.095073002	0.1	0.105859302	0.1	0.26803436	1	0.172473835	1	0.163748113	0.5	0.095193258	0.8	0.272509009	1	0.165776398	0.2	0.163560436	0.5	0.088807317	0.5	0.250412573	1	0.187282745	1	0.13982738	0.05	0.112943266	0.2	0.310494202
1	1	0.2	0.155159279	0.5	0.533312402	0.2	0.228146273	1	1	1	0.468991126	0.5	0.617620051	0.19	0.064495466	0.1	0.196869758	0.5	0.601701943	0.2	0.183384472	0.2	0.46934143	0.5	0.26803436	1	0.172473835	0.2	0.163748113	1	0.095193258	1	0.272509009	1	0.165776398	0.2	0.163560436	0.15	0.088807317	1	0.250412573	0.35	0.187282745	0.2	0.13982738	1	0.112943266	0.2	0.310494202
1	1	1	1	0.5	1	0.05	0.093344865	0.5	0.518626241	1	0.974451834	0.5	1	0.5	0.221147002	1	1	0.2	0.114712728	0.2	0.183384472	0.2	0.217843857	0.5	0.26803436	0.2	0.172473835	0.2	0.163748113	1	0.095193258	1	0.951177484	0.2	0.165776398	0.2	0.163560436	1	0.088807317	1	0.250412573	0.9	0.187282745	1	0.13982738	1	0.112943266	1	0.675185567
0.99	1	1	0.52262439	0.5	0.533312402	1	1	1	1	0.5	0.468991126	0.5	1	1	0.890603595	1	1	0.5	0.262036389	1	1	0.2	0.105859302	0.15	0.26803436	0.15	0.172473835	0.1	0.163748113	0.2	0.095193258	1	0.272509009	0.15	0.165776398	1	0.163560436	1	0.710684923	0.5	0.250412573	0.2	0.187282745	0.2	0.13982738	0.05	0.112943266	1	0.993749235
0.5	0.629892365	0.15	0.155159279	1	1	0.15	0.228146273	1	1	0.2	0.157069982	1	1	0.15	0.064495466	1	1	0.1	0.114712728	0.1	0.183384472	1	1	1	0.26803436	0.1	0.172473835	1	0.163748113	0.2	0.095193258	0.9	0.272509009	0.1	0.165776398	0.1	0.163560436	0.2	0.088807317	1	0.250412573	0.98	0.187282745	0.5	0.13982738	0.5	0.112943266	1	0.993749235
0.1	0.188381901	0.19	0.155159279	0.15	0.280957113	0.1	0.093344865	0.2	0.282016828	0.5	0.468991126	0.15	0.617620051	1	1	0.5	0.478201451	1	1	0.1	0.095073002	0.15	0.105859302	1	0.26803436	0.15	0.172473835	1	0.163748113	0.2	0.095193258	1	0.272509009	0.15	0.165776398	0.1	0.163560436	1	0.088807317	1	0.250412573	0.2	0.187282745	1	0.13982738	1	0.112943266	1	0.993749235
1	1	0.5	0.52262439	0.15	0.130708926	0.1	0.093344865	0.8	0.708488335	1	0.974451834	0.15	0.193772001	0.1	0.064495466	0.2	1	1	1	1	0.780239525	1	1	1	0.26803436	0.1	0.172473835	1	0.163748113	0.1	0.095193258	1	0.272509009	0.1	0.165776398	1	0.163560436	1	0.710684923	1	0.250412573	0.5	0.187282745	0.5	0.13982738	1	0.112943266	0.15	0.310494202
1	1	1	1	0.15	0.130708926	0.5	0.524658179	1	1	1	0.974451834	0.15	0.193772001	1	1	1	1	0.5	0.601701943	1	1	1	1	1	0.26803436	0.2	0.172473835	0.1	0.163748113	1	0.095193258	1	0.272509009	0.2	0.165776398	1	0.163560436	1	0.710684923	1	0.250412573	0.1	0.187282745	0.5	0.13982738	0.5	0.112943266	1	0.993749235
0.5	1	0.1	0.155159279	0.45	0.533312402	0.5	0.524658179	1	1	1	0.974451834	0.45	1	1	1	0.8	1	0.2	0.114712728	0.1	0.095073002	1	0.639650367	0.9	0.26803436	1	0.172473835	0.5	0.163748113	0.1	0.095193258	0.15	0.272509009	1	0.165776398	0.1	0.163560436	1	0.710684923	0.5	0.250412573	0.5	0.187282745	1	0.13982738	1	0.112943266	1	0.993749235
0.5	1	1	1	0.85	1	1	1	0.15	1	0.15	0.157069982	0.85	0.806308163	0.02	0.064495466	0.99	1	1	1	0.5	0.461676456	0.5	0.46934143	1	0.26803436	0.9	0.172473835	0.5	0.163748113	1	0.095193258	1	0.272509009	0.9	0.165776398	0.5	0.163560436	0.2	0.088807317	1	0.250412573	0.15	0.187282745	1	0.13982738	1	0.112943266	1	0.993749235
1	1	1	1	1	0.533312402	0.5	0.524658179	0.2	0.163595835	0.1	0.157069982	1	0.617620051	0.2	0.064495466	1	1	1	1	1	1	0.9	1	1	0.26803436	0.2	0.172473835	1	0.163748113	1	0.095193258	0.2	0.272509009	0.2	0.165776398	1	0.163560436	0.5	0.088807317	0.5	0.250412573	0.2	0.187282745	1	0.13982738	0.5	0.112943266	0.5	0.310494202
0.05	0.188381901	0.5	0.379941261	1	1	0.1	0.093344865	1	1	1	0.974451834	1	1	1	1	1	1	1	0.601701943	1	0.780239525	0.1	0.105859302	0.2	0.26803436	0.9	0.172473835	1	0.163748113	1	0.095193258	1	0.272509009	0.9	0.165776398	1	0.163560436	0.2	0.088807317	0.2	0.250412573	1	0.187282745	1	0.13982738	0.15	0.112943266	1	0.698765183
0.5	0.629892365	0.2	0.155159279	1	0.533312402	0.2	0.228146273	0.2	0.518626241	0.2	0.157069982	1	0.617620051	0.15	0.064495466	0.2	0.478201451	1	1	0.1	0.183384472	0.5	0.639650367	0.5	0.26803436	0.5	0.172473835	0.1	0.163748113	0.5	0.095193258	1	0.272509009	0.5	0.165776398	0.1	0.163560436	0.1	0.088807317	1	0.250412573	0.9	0.187282745	0.15	0.13982738	0.05	0.112943266	1	0.993749235
1	0.629892365	1	0.52262439	0.5	0.533312402	0.2	0.228146273	1	1	0.5	0.468991126	0.5	1	0.2	0.064495466	1	1	0.5	0.262036389	1	1	0.2	0.217843857	1	0.26803436	1	0.172473835	1	0.163748113	0.1	0.095193258	0.5	0.272509009	1	0.165776398	1	0.163560436	1	0.710684923	1	0.250412573	0.5	0.187282745	1	0.13982738	0.1	0.112943266	0.5	0.310494202
1	1	1	1	1	1	0.2	0.228146273	0.1	0.282016828	1	0.974451834	1	1	1	0.531800287	1	1	1	1	0.15	0.095073002	0.5	0.46934143	1	0.26803436	0.1	0.172473835	0.15	0.163748113	0.9	0.095193258	1	0.272509009	0.1	0.165776398	0.15	0.163560436	0.5	0.088807317	0.1	0.250412573	0.15	0.187282745	1	0.707269633	1	0.112943266	1	0.614634088
0.15	0.188381901	1	1	0.5	0.533312402	1	1	1	1	0.2	0.157069982	0.5	1	0.49	0.064495466	0.5	0.478201451	0.1	0.114712728	0.5	0.461676456	0.99	1	0.15	0.26803436	0.1	0.172473835	1	0.163748113	0.02	0.095193258	0.15	0.272509009	0.1	0.165776398	0.5	0.163560436	1	0.710684923	0.2	0.250412573	1	0.187282745	1	0.13982738	1	0.112943266	1	0.993749235
1	1	0.2	0.155159279	1	1	0.2	0.228146273	1	1	0.1	0.157069982	1	1	1	0.408450375	0.01	0.478201451	0.15	0.114712728	1	0.461676456	0.2	0.105859302	0.2	0.26803436	0.1	0.172473835	0.1	0.163748113	0.5	0.095193258	1	0.272509009	0.1	0.165776398	1	0.163560436	0.5	0.088807317	1	0.250412573	1	0.187282745	1	0.13982738	0.05	0.112943266	1	0.310494202
1	1	0.5	0.52262439	1	1	0.49	0.228146273	1	1	1	0.974451834	1	1	0.15	0.064495466	0.99	1	1	1	0.5	0.461676456	1	1	0.5	0.26803436	0.9	0.172473835	0.1	0.163748113	0.5	0.095193258	0.9	0.272509009	0.9	0.165776398	0.5	0.163560436	1	0.088807317	1	0.250412573	0.1	0.187282745	1	0.13982738	1	0.112943266	0.5	0.310494202
1	1	0.1	0.155159279	1	1	0.2	0.228146273	0.9	0.282016828	1	0.974451834	1	1	0.5	0.221147002	1	0.478201451	1	1	0.5	0.461676456	0.1	0.105859302	1	0.26803436	0.2	0.172473835	1	0.163748113	0.1	0.095193258	0.5	0.272509009	0.2	0.165776398	0.5	0.163560436	1	0.710684923	1	0.250412573	0.2	0.187282745	1	0.13982738	1	0.112943266	1	0.993749235
1	1	0.1	0.155159279	0.1	0.130708926	1	1	0.5	0.518626241	1	0.974451834	0.1	0.193772001	1	1	0.2	0.478201451	1	1	1	0.461676456	0.5	0.46934143	0.5	0.26803436	1	0.172473835	0.05	0.163748113	0.15	0.095193258	0.5	0.272509009	1	0.165776398	1	0.163560436	0.5	0.088807317	0.35	0.250412573	0.15	0.187282745	1	0.13982738	0.5	0.112943266	1	0.993749235
0.5	0.629892365	0.2	0.155159279	0.7	1	1	1	1	1	0.2	0.529038434	0.7	1	1	0.531800287	0.5	1	1	0.601701943	0.1	0.183384472	0.1	0.105859302	0.5	0.26803436	0.95	0.172473835	1	0.163748113	0.5	0.095193258	1	0.951177484	0.95	0.165776398	0.1	0.163560436	0.5	0.088807317	1	0.250412573	0.1	0.187282745	1	0.707269633	1	0.112943266	0.5	0.493143023
1	1	0.85	1	0.5	0.533312402	1	1	1	1	0.2	1	0.5	1	0.5	0.221147002	0.15	0.196869758	0.1	0.114712728	0.5	0.461676456	0.1	0.105859302	0.9	0.26803436	0.95	0.172473835	1	0.163748113	0.9	0.095193258	1	0.951177484	0.95	0.165776398	0.5	0.163560436	1	0.710684923	1	0.250412573	0.15	0.187282745	0.5	0.13982738	1	0.112943266	1	0.993749235
1	1	0.1	0.155159279	0.2	0.280957113	0.1	0.093344865	0.5	0.518626241	1	1	0.2	0.617620051	1	0.531800287	0.2	0.478201451	0.2	0.114712728	1	1	0.5	0.217843857	0.1	0.26803436	1	0.172473835	0.2	0.163748113	1	0.095193258	0.1	0.272509009	1	0.165776398	1	0.163560436	1	0.088807317	1	0.250412573	0.5	0.187282745	1	0.13982738	0.1	0.112943266	1	0.668656349
1	1	0.5	0.52262439	1	1	0.19	0.228146273	1	1	0.1	0.306990468	1	1	1	1	1	1	1	1	0.1	0.183384472	0.2	0.217843857	0.5	0.26803436	1	0.172473835	1	0.163748113	0.98	0.095193258	1	0.272509009	1	0.165776398	0.1	0.163560436	1	0.088807317	1	0.250412573	1	0.187282745	1	0.13982738	0.2	0.112943266	1	0.993749235
1	1	1	1	0.95	1	1	0.524658179	1	1	0.5	0.724327216	0.95	1	1	0.890603595	1	1	0.15	0.114712728	0.15	0.183384472	0.5	0.639650367	1	0.26803436	0.5	0.172473835	0.1	0.163748113	1	0.095193258	0.15	0.272509009	0.5	0.165776398	0.15	0.163560436	1	0.710684923	1	0.250412573	0.15	0.187282745	0.5	0.13982738	1	0.112943266	1	0.993749235
1	1	0.1	0.155159279	0.05	0.130708926	0.1	0.093344865	1	0.518626241	1	1	0.05	0.193772001	0.15	0.064495466	0.5	0.478201451	0.2	0.114712728	0.5	0.461676456	0.1	0.217843857	0.2	0.26803436	1	0.172473835	0.5	0.163748113	0.5	0.095193258	0.45	0.272509009	1	0.165776398	0.5	0.163560436	1	0.088807317	1	0.250412573	0.5	0.187282745	0.5	0.13982738	0.1	0.112943266	0.5	0.310494202
0.5	0.394775733	0.1	0.155159279	1	1	0.5	0.524658179	1	1	1	1	1	1	1	0.890603595	1	0.478201451	0.5	0.262036389	1	1	1	1	1	0.26803436	0.5	0.172473835	1	0.163748113	0.02	0.095193258	0.15	0.272509009	0.5	0.165776398	1	0.163560436	1	0.088807317	1	0.250412573	0.1	0.187282745	1	0.13982738	0.2	0.112943266	1	0.310494202
0.5	0.629892365	0.5	1	1	1	0.1	0.093344865	0.1	0.282016828	0.15	1	1	1	0.1	0.064495466	1	1	1	0.262036389	0.1	0.095073002	0.15	0.217843857	1	0.26803436	0.98	0.172473835	0.5	0.163748113	0.2	0.095193258	1	0.272509009	0.98	0.165776398	0.1	0.163560436	1	0.088807317	0.5	0.250412573	0.5	0.187282745	0.15	0.13982738	1	0.112943266	1	0.993749235
1	1	0.2	0.379941261	0.1	0.130708926	1	1	1	0.518626241	0.15	0.162425185	0.1	0.193772001	1	1	0.99	1	1	1	0.2	0.183384472	0.1	0.105859302	0.2	0.26803436	1	0.172473835	0.1	0.163748113	1	0.095193258	0.15	0.272509009	1	0.165776398	0.2	0.163560436	1	0.710684923	0.2	0.250412573	0.2	0.187282745	1	0.13982738	0.5	0.112943266	1	0.993749235
0.1	0.188381901	0.5	0.379941261	0.1	0.130708926	0.1	0.093344865	0.5	0.518626241	0.8	0.529038434	0.1	0.193772001	1	0.408450375	1	1	1	0.601701943	0.1	0.095073002	0.1	0.105859302	1	0.26803436	1	0.172473835	0.1	0.163748113	1	0.095193258	0.1	0.272509009	1	0.165776398	0.1	0.163560436	0.2	0.088807317	1	0.250412573	0.1	0.187282745	0.1	0.13982738	0.5	0.112943266	1	0.310494202
0.5	1	1	1	0.5	0.533312402	0.2	0.093344865	0.9	1	0.9	1	0.5	1	0.15	0.064495466	0.5	1	1	1	0.15	0.183384472	1	1	1	0.26803436	1	0.172473835	1	0.163748113	0.2	0.095193258	0.5	0.272509009	1	0.165776398	0.15	0.163560436	0.5	0.088807317	1	0.250412573	1	0.187282745	1	0.13982738	1	0.112943266	1	0.993749235
0.5	0.394775733	0.2	0.155159279	0.1	0.130708926	0.1	0.228146273	1	1	1	1	0.1	0.193772001	0.15	0.221147002	0.5	0.478201451	0.15	0.114712728	0.15	0.183384472	0.2	0.217843857	0.5	0.26803436	0.1	0.172473835	0.15	0.163748113	0.5	0.095193258	1	0.272509009	0.1	0.165776398	0.15	0.163560436	1	0.710684923	1	0.250412573	1	0.187282745	1	0.13982738	1	0.112943266	1	0.310494202
0.5	0.394775733	0.2	0.379941261	0.1	0.280957113	0.5	0.524658179	0.1	0.163595835	0.1	0.162425185	0.1	0.193772001	1	0.890603595	1	1	1	1	1	1	1	0.639650367	1	0.26803436	0.15	0.172473835	1	0.163748113	0.2	0.095193258	0.5	0.272509009	0.15	0.165776398	1	0.163560436	0.19	0.088807317	0.5	0.250412573	0.8	0.187282745	1	0.13982738	0.5	0.112943266	1	0.582242067
0.5	0.394775733	0.1	0.155159279	1	1	1	1	0.2	0.518626241	1	1	1	0.806308163	0.2	0.064495466	1	1	1	1	0.15	0.183384472	0.5	0.46934143	1	0.26803436	1	0.172473835	0.15	0.163748113	0.2	0.095193258	0.2	0.272509009	1	0.165776398	0.15	0.163560436	0.5	0.088807317	1	0.250412573	0.5	0.187282745	1	0.13982738	0.5	0.112943266	1	0.993749235
0.5	0.629892365	1	1	1	1	0.8	1	0.2	0.518626241	0.1	0.162425185	1	0.806308163	0.15	0.064495466	1	1	1	1	0.5	0.461676456	0.5	0.46934143	1	0.26803436	0.99	0.172473835	1	0.163748113	0.18	0.095193258	0.1	0.272509009	0.99	0.165776398	0.5	0.163560436	1	0.710684923	1	0.250412573	1	0.187282745	1	0.13982738	0.5	0.112943266	1	0.993749235
0.15	0.188381901	1	1	1	1	0.49	1	0.7	0.518626241	1	1	1	1	1	1	1	1	0.5	0.262036389	0.15	0.095073002	0.1	0.105859302	0.5	0.26803436	0.99	0.172473835	0.1	0.163748113	0.9	0.095193258	0.15	0.272509009	0.99	0.165776398	0.15	0.163560436	0.15	0.088807317	1	0.250412573	0.1	0.187282745	1	0.13982738	0.5	0.112943266	1	0.993749235
0.1	0.394775733	1	1	0.15	0.130708926	1	0.228146273	0.1	1	0.05	0.529038434	0.15	0.617620051	0.5	0.221147002	0.9	1	0.5	0.262036389	0.1	0.461676456	0.05	0.105859302	0.1	0.26803436	1	0.172473835	0.15	0.163748113	0.5	0.095193258	0.2	0.272509009	1	0.165776398	0.1	0.163560436	1	0.710684923	1	0.250412573	1	0.187282745	1	0.13982738	0.48	0.112943266	1	0.993749235
0.5	1	0.5	0.52262439	0.1	0.130708926	0.15	0.093344865	1	1	0.15	0.162425185	0.1	0.193772001	0.5	0.221147002	0.5	0.478201451	0.5	0.262036389	0.1	0.095073002	0.15	0.105859302	0.18	0.26803436	0.5	0.172473835	0.75	0.163748113	0.5	0.095193258	1	0.272509009	0.5	0.165776398	0.1	0.163560436	1	0.710684923	0.5	0.250412573	0.5	0.187282745	1	0.13982738	0.1	0.112943266	0.5	0.567724498
0.2	0.188381901	0.5	0.379941261	0.2	0.533312402	0.2	0.228146273	0.15	0.282016828	0.5	0.529038434	0.9	1	1	0.756972694	0.99	1	1	1	0.5	0.461676456	0.35	0.639650367	0.5	0.26803436	0.5	0.172473835	0.5	0.163748113	0.8	0.095193258	1	0.951177484	0.5	0.165776398	0.5	0.163560436	1	0.710684923	0.5	0.250412573	0.5	0.187282745	0.2	0.13982738	1	0.112943266	0.5	0.310494202
0.95	1	1	1	0.2	0.280957113	0.9	1	0.1	0.163595835	0.5	0.306990468	0.2	1	1	1	1	1	1	0.601701943	0.15	0.183384472	0.2	0.217843857	0.5	0.26803436	0.1	0.172473835	0.2	0.163748113	0.5	0.095193258	0.5	0.272509009	0.1	0.165776398	0.15	0.163560436	0.2	0.088807317	1	0.250412573	1	0.187282745	0.99	0.13982738	0.1	0.112943266	1	0.310494202
0.05	1	1	1	0.5	0.533312402	0.2	0.228146273	1	0.518626241	0.5	0.529038434	0.2	0.401310762	0.2	0.064495466	0.1	0.478201451	0.5	0.262036389	1	1	0.1	0.105859302	1	0.26803436	1	0.172473835	0.1	0.163748113	0.5	0.095193258	0.5	0.272509009	1	0.165776398	1	0.163560436	1	0.088807317	1	0.250412573	0.5	0.187282745	0.5	0.13982738	0.1	0.112943266	0.5	0.310494202
0.95	1	1	1	0.2	0.130708926	0.2	0.228146273	0.5	0.518626241	1	1	0.5	0.617620051	1	1	1	1	0.1	0.114712728	0.2	0.461676456	1	1	1	0.26803436	1	0.172473835	0.2	0.163748113	0.5	0.095193258	1	0.272509009	1	0.165776398	0.2	0.163560436	0.2	0.088807317	1	0.250412573	0.9	0.187282745	0.15	0.13982738	0.5	0.112943266	1	0.607387125
1	1	0.1	0.52262439	1	1	0.1	0.093344865	1	0.518626241	0.15	0.162425185	0.2	0.193772001	0.5	0.221147002	1	1	1	0.262036389	0.05	0.095073002	0.1	0.105859302	0.5	0.26803436	1	0.172473835	0.5	0.163748113	1	0.095193258	1	0.272509009	1	0.165776398	0.05	0.163560436	1	0.088807317	1	0.250412573	0.05	0.187282745	1	0.13982738	0.1	0.112943266	1	0.993749235
1	1	1	1	0.05	0.130708926	0.1	0.093344865	1	1	1	1	1	1	0.5	0.408450375	0.5	0.478201451	1	1	0.5	0.780239525	0.2	0.217843857	1	0.26803436	1	0.172473835	0.2	0.163748113	1	0.095193258	1	0.272509009	1	0.165776398	0.5	0.951310481	1	0.710684923	1	0.250412573	1	0.187282745	1	0.13982738	1	0.112943266	1	0.993749235
1	1	1	1	0.15	0.533312402	0.1	0.093344865	1	1	1	1	0.05	0.193772001	0.1	0.064495466	0.5	0.478201451	1	1	0.2	0.461676456	1	1	0.8	0.26803436	0.5	0.172473835	0.02	0.163748113	0.5	0.095193258	0.5	0.272509009	0.5	0.165776398	0.2	0.163560436	0.15	0.088807317	1	0.250412573	0.9	0.187282745	0.5	0.13982738	1	0.112943266	1	0.993749235
1	1	1	1	1	1	1	1	1	1	1	1	0.15	1	1	0.890603595	1	1	0.5	0.262036389	0.15	0.095073002	0.15	0.105859302	1	0.26803436	1	0.172473835	0.5	0.163748113	0.1	0.095193258	0.15	0.272509009	1	0.165776398	0.15	0.163560436	0.5	0.088807317	1	0.250412573	0.15	0.187282745	0.5	0.13982738	0.15	0.112943266	1	0.682831017
0.5	0.629892365	1	1	0.5	0.533312402	0.2	0.093344865	1	1	0.2	0.162425185	1	1	1	1	1	1	0.1	0.114712728	0.5	0.461676456	0.1	0.105859302	0.5	0.26803436	1	0.172473835	0.1	0.163748113	0.1	0.095193258	1	0.272509009	1	0.165776398	0.5	0.163560436	1	0.710684923	1	0.250412573	1	0.187282745	1	0.13982738	1	0.112943266	1	0.310494202
1	1	0.1	0.52262439	1	1	0.99	1	0.5	0.518626241	1	1	0.5	1	0.15	0.064495466	1	0.478201451	0.2	0.114712728	0.5	0.461676456	0.45	0.217843857	1	0.26803436	0.99	0.172473835	0.15	0.163748113	1	0.095193258	1	0.272509009	0.99	0.165776398	0.5	0.163560436	1	0.710684923	1	0.250412573	1	0.187282745	1	0.13982738	0.15	0.112943266	0.5	0.310494202
0.1	0.188381901	0.5	0.52262439	0.15	0.130708926	0.1	0.093344865	0.15	0.282016828	1	1	1	1	0.5	0.221147002	1	1	1	1	0.5	0.461676456	0.15	0.105859302	1	0.26803436	0.99	0.172473835	1	0.163748113	1	0.095193258	1	0.272509009	0.99	0.165776398	0.5	0.163560436	0.5	0.088807317	1	0.250412573	1	0.187282745	1	0.13982738	1	0.112943266	1	0.310494202
1	1	1	1	1	1	1	1	0.5	0.518626241	1	1	0.15	0.193772001	0.5	0.221147002	1	1	1	1	0.2	0.183384472	1	1	0.2	0.26803436	0.9	0.172473835	0.5	0.163748113	1	0.095193258	1	0.272509009	0.9	0.165776398	0.2	0.163560436	1	0.088807317	1	0.250412573	0.98	0.187282745	0.2	0.13982738	1	0.112943266	1	0.993749235
1	1	0.1	0.155159279	0.85	1	0.1	0.093344865	0.5	0.282016828	1	1	1	1	0.05	0.064495466	1	1	0.5	0.114712728	1	1	0.2	0.217843857	0.8	0.26803436	1	0.172473835	0.1	0.163748113	0.1	0.095193258	0.15	0.272509009	1	0.165776398	1	0.163560436	1	0.710684923	0.1	0.250412573	0.2	0.187282745	1	0.13982738	0.15	0.112943266	1	0.993749235
1	1	0.1	0.155159279	0.15	0.130708926	0.05	0.093344865	1	1	0.5	0.529038434	0.85	1	0.5	0.221147002	0.05	0.196869758	1	1	0.5	0.461676456	0.2	0.217843857	1	0.26803436	1	0.172473835	0.5	0.163748113	0.2	0.095193258	0.2	0.272509009	1	0.165776398	0.5	0.163560436	1	0.088807317	1	0.250412573	0.48	0.187282745	1	0.13982738	1	0.112943266	1	0.993749235
0.95	1	1	1	0.9	1	1	0.228146273	1	1	1	1	0.15	0.193772001	0.2	0.064495466	1	1	1	1	1	1	0.1	0.105859302	1	0.26803436	0.2	0.172473835	1	0.163748113	0.2	0.095193258	1	0.272509009	0.2	0.165776398	1	0.163560436	0.15	0.088807317	1	0.250412573	0.1	0.187282745	1	0.13982738	0.5	0.112943266	1	0.993749235
0.5	1	0.15	0.155159279	0.5	0.533312402	0.5	0.524658179	0.1	0.282016828	0.9	1	0.9	1	0.5	0.408450375	0.15	0.196869758	1	1	0.5	0.183384472	1	1	0.15	0.26803436	0.5	0.172473835	1	0.163748113	0.2	0.095193258	1	0.272509009	0.5	0.165776398	0.5	0.163560436	1	0.088807317	1	0.250412573	0.5	0.187282745	1	0.13982738	1	0.112943266	0.5	0.310494202
0.1	0.394775733	1	1	1	0.533312402	1	1	0.9	0.518626241	0.15	0.162425185	0.5	0.617620051	0.5	0.408450375	1	1	1	1	1	0.780239525	0.1	0.105859302	0.2	0.26803436	1	0.172473835	0.1	0.163748113	0.1	0.095193258	1	0.272509009	1	0.165776398	1	0.163560436	1	0.710684923	1	0.250412573	1	0.187282745	0.5	0.13982738	1	0.112943266	1	0.993749235
0.5	0.629892365	0.15	0.155159279	0.5	0.533312402	0.15	0.093344865	1	1	1	1	1	1	1	1	0.1	0.196869758	0.2	0.114712728	0.1	0.095073002	0.05	0.105859302	1	0.26803436	0.5	0.172473835	0.1	0.163748113	0.15	0.095193258	0.15	0.272509009	0.5	0.165776398	0.1	0.163560436	1	0.088807317	0.15	0.250412573	0.1	0.187282745	0.5	0.13982738	0.5	0.112943266	1	0.993749235
1	1	1	1	1	1	0.5	0.524658179	1	1	1	1	0.5	0.617620051	0.1	0.064495466	1	0.478201451	1	1	0.5	0.461676456	0.5	0.639650367	0.2	0.26803436	0.45	0.172473835	0.5	0.163748113	1	0.095193258	0.1	0.272509009	0.45	0.165776398	0.5	0.163560436	0.15	0.088807317	0.5	0.250412573	1	0.187282745	1	0.13982738	0.15	0.112943266	0.5	0.310494202
1	1	0.15	0.155159279	0.1	0.130708926	0.2	0.228146273	1	1	0.5	1	1	1	1	0.890603595	1	0.478201451	1	0.262036389	0.99	1	1	1	1	0.26803436	1	0.172473835	0.1	0.163748113	0.15	0.095193258	0.5	0.272509009	1	0.165776398	0.99	0.163560436	0.15	0.088807317	1	0.250412573	1	0.187282745	1	0.13982738	0.5	0.112943266	1	0.993749235
1	1	0.75	1	0.49	0.533312402	0.19	0.228146273	0.3	0.518626241	0.5	0.306990468	0.1	0.193772001	1	0.221147002	0.1	0.478201451	0.5	0.114712728	1	1	1	1	0.1	0.26803436	0.2	0.172473835	0.2	0.163748113	0.15	0.095193258	1	0.272509009	0.2	0.165776398	1	0.163560436	1	0.710684923	1	0.250412573	0.1	0.187282745	0.15	0.13982738	0.5	0.112943266	0.15	0.310494202
0.45	0.188381901	0.5	0.52262439	1	0.533312402	0.1	0.093344865	1	1	0.15	0.306990468	0.49	0.806308163	1	0.890603595	0.45	0.196869758	0.5	0.114712728	0.2	0.183384472	1	1	1	0.26803436	0.15	0.172473835	0.1	0.163748113	0.5	0.095193258	0.5	0.272509009	0.15	0.165776398	0.2	0.163560436	0.15	0.088807317	1	0.250412573	1	0.187282745	0.5	0.13982738	0.2	0.112943266	0.5	0.65919599
0.1	0.188381901	0.2	0.155159279	0.1	0.130708926	0.15	0.228146273	0.85	0.518626241	0.15	0.162425185	1	1	1	1	1	1	1	1	0.05	0.095073002	0.15	0.105859302	1	0.26803436	0.5	0.172473835	1	0.163748113	1	0.095193258	1	0.272509009	0.5	0.165776398	0.05	0.163560436	1	0.710684923	1	0.250412573	0.5	0.187282745	1	0.13982738	1	0.112943266	1	0.310494202
1	1	0.2	0.155159279	0.1	0.130708926	0.5	0.524658179	1	0.518626241	0.45	0.529038434	0.1	0.193772001	0.2	0.064495466	1	1	0.1	0.262036389	0.5	0.461676456	0.2	0.105859302	1	0.26803436	1	0.172473835	0.1	0.163748113	0.15	0.095193258	0.9	0.272509009	1	0.165776398	0.5	0.163560436	0.5	0.088807317	1	0.250412573	1	0.187282745	1	0.13982738	0.15	0.112943266	1	0.993749235
1	1	0.5	0.52262439	0.15	0.130708926	0.5	0.228146273	1	1	0.85	0.529038434	0.1	0.193772001	1	1	1	1	1	1	0.2	0.183384472	0.5	1	0.9	0.26803436	0.2	0.172473835	1	0.163748113	0.5	0.095193258	0.5	0.272509009	0.2	0.165776398	0.2	0.163560436	0.5	0.088807317	1	0.250412573	1	0.187282745	1	0.13982738	1	0.112943266	0.5	0.310494202
1	1	0.02	0.155159279	0.2	0.280957113	0.49	0.228146273	0.5	1	1	1	0.15	0.617620051	0.1	0.064495466	1	1	0.5	0.114712728	0.1	0.095073002	0.1	0.105859302	0.5	0.26803436	1	0.172473835	1	0.163748113	1	0.095193258	0.5	0.272509009	1	0.165776398	0.1	0.163560436	1	0.088807317	0.5	0.250412573	0.98	0.187282745	1	0.13982738	1	0.708281458	1	0.993749235
0.5	0.394775733	0.5	0.52262439	0.2	0.130708926	1	1	1	1	1	1	0.2	0.193772001	0.2	0.221147002	1	1	1	1	1	0.780239525	0.5	1	1	0.26803436	1	0.172473835	1	0.163748113	0.2	0.095193258	0.8	0.272509009	1	0.165776398	1	0.163560436	1	0.710684923	0.2	0.250412573	0.1	0.187282745	1	0.13982738	0.2	0.112943266	0.15	0.310494202
0.5	1	0.1	0.155159279	0.5	0.533312402	0.2	0.228146273	1	1	0.5	0.306990468	0.2	0.193772001	1	1	1	1	1	1	0.5	0.461676456	0.2	0.105859302	1	0.26803436	1	0.172473835	0.2	0.163748113	1	0.095193258	1	0.272509009	1	0.165776398	0.5	0.163560436	0.2	0.088807317	1	0.250412573	1	0.187282745	0.5	0.13982738	1	0.112943266	1	0.310494202
0.5	1	0.15	0.155159279	1	1	0.1	0.093344865	0.1	0.282016828	1	1	0.5	0.806308163	1	0.890603595	1	1	1	1	0.99	1	0.1	0.105859302	0.5	0.26803436	0.5	0.172473835	0.2	0.163748113	0.1	0.095193258	1	0.272509009	0.5	0.165776398	0.99	0.163560436	0.99	0.088807317	1	0.250412573	0.3	0.187282745	1	0.13982738	1	0.112943266	1	0.678141874
1	1	1	1	0.15	0.130708926	0.1	0.093344865	1	1	1	1	1	0.806308163	0.5	0.221147002	1	1	0.1	0.114712728	1	1	0.2	0.105859302	1	0.26803436	1	0.172473835	0.2	0.163748113	0.15	0.095193258	0.9	0.272509009	1	0.165776398	1	0.163560436	1	0.710684923	0.99	0.250412573	0.2	0.187282745	1	0.707269633	1	0.112943266	0.5	0.310494202
0.8	1	0.5	0.52262439	0.45	0.533312402	1	1	0.2	0.163595835	1	1	0.15	0.193772001	0.2	0.064495466	1	1	1	1	0.5	0.461676456	0.2	0.105859302	1	0.26803436	1	0.172473835	1	0.163748113	1	0.095193258	0.5	0.272509009	1	0.165776398	0.5	0.163560436	0.5	0.088807317	1	0.250412573	1	0.187282745	0.5	0.13982738	0.5	0.112943266	1	0.993749235
1	0.629892365	1	0.52262439	0.1	0.130708926	0.05	0.093344865	1	1	1	1	0.45	1	0.5	0.221147002	0.1	0.196869758	0.15	0.114712728	1	0.780239525	0.2	0.105859302	1	0.26803436	0.9	0.172473835	0.15	0.163748113	0.15	0.095193258	0.15	0.272509009	0.9	0.165776398	1	0.163560436	0.5	0.088807317	1	0.250412573	0.2	0.187282745	1	0.13982738	1	0.112943266	0.5	0.310494202
0.5	1	1	1	0.1	0.130708926	0.8	1	1	1	0.1	0.162425185	0.1	0.193772001	1	1	0.99	1	1	1	0.2	0.461676456	1	1	1	0.26803436	0.9	0.172473835	0.1	0.163748113	0.5	0.095193258	1	0.272509009	0.9	0.165776398	0.2	0.163560436	0.1	0.088807317	1	0.250412573	1	0.187282745	1	0.13982738	1	0.112943266	0.98	0.590644465
0.15	0.394775733	0.1	0.155159279	0.15	0.130708926	0.1	0.228146273	1	1	0.7	0.529038434	0.1	0.193772001	1	1	0.2	0.196869758	0.15	0.114712728	0.95	0.780239525	0.15	0.217843857	0.1	0.26803436	1	0.172473835	1	0.163748113	0.15	0.095193258	0.2	0.272509009	1	0.165776398	0.95	0.163560436	1	0.710684923	1	0.250412573	0.5	0.187282745	1	0.13982738	0.15	0.112943266	1	0.993749235
0.15	0.188381901	0.5	1	0.1	0.130708926	1	1	1	1	0.5	0.529038434	0.15	0.193772001	0.5	0.221147002	1	0.478201451	0.5	0.262036389	0.5	0.461676456	0.15	0.105859302	1	0.26803436	0.85	0.172473835	1	0.94996715	0.15	0.095193258	0.95	0.272509009	0.85	0.165776398	0.5	0.163560436	1	0.088807317	1	0.250412573	0.1	0.187282745	0.5	0.13982738	1	0.112943266	1	0.649801663
1	0.629892365	0.1	0.155159279	0.1	0.130708926	0.2	0.228146273	0.1	0.163595835	0.2	0.306990468	0.1	0.401310762	0.15	0.064495466	1	1	1	1	1	1	0.1	0.105859302	0.5	0.26803436	1	0.172473835	1	0.163748113	1	0.095193258	0.98	0.272509009	1	0.165776398	1	0.163560436	0.15	0.088807317	0.5	0.250412573	0.5	0.187282745	1	0.13982738	0.1	0.112943266	1	0.993749235
1	1	0.2	0.379941261	0.2	0.130708926	0.99	1	1	0.518626241	1	1	0.1	0.193772001	0.2	0.064495466	0.15	0.478201451	1	1	1	0.461676456	0.1	0.105859302	0.9	0.26803436	0.15	0.172473835	0.5	0.163748113	0.2	0.095193258	0.5	0.272509009	0.15	0.165776398	1	0.163560436	0.5	0.088807317	1	0.250412573	1	0.187282745	0.2	0.13982738	0.5	0.112943266	0.5	0.310494202
1	1	0.1	0.155159279	0.5	0.533312402	0.5	0.524658179	1	0.708488335	0.95	1	0.2	0.193772001	1	0.890603595	0.15	0.478201451	1	0.601701943	0.9	1	0.1	0.105859302	1	0.26803436	0.5	0.172473835	0.1	0.163748113	1	0.095193258	1	0.272509009	0.5	0.165776398	0.9	0.163560436	0.5	0.088807317	1	0.250412573	1	0.187282745	0.2	0.13982738	0.1	0.112943266	1	0.579786721
0.1	0.188381901	1	1	1	1	1	1	1	1	1	1	0.5	0.806308163	1	0.890603595	1	1	0.5	0.262036389	1	1	1	1	0.1	0.26803436	0.15	0.172473835	0.9	0.163748113	0.5	0.095193258	1	0.272509009	0.15	0.165776398	1	0.163560436	0.5	0.088807317	1	0.250412573	0.9	0.187282745	1	0.13982738	0.5	0.112943266	0.2	0.310494202
1	0.629892365	1	1	0.15	0.533312402	0.1	0.093344865	0.1	0.518626241	0.1	0.162425185	1	0.806308163	0.2	0.064495466	1	1	0.2	0.114712728	0.5	0.461676456	1	1	0.2	0.26803436	1	0.172473835	0.5	0.163748113	1	0.095193258	0.99	0.272509009	1	0.165776398	0.5	0.163560436	0.2	0.088807317	0.5	0.250412573	0.1	0.187282745	0.5	0.13982738	0.5	0.112943266	1	0.993749235
1	1	1	1	1	1	0.15	0.093344865	0.2	0.163595835	0.1	1	0.15	0.193772001	1	1	1	1	1	1	0.1	0.183384472	0.1	0.105859302	0.2	0.26803436	1	0.172473835	0.2	0.163748113	0.15	0.095193258	0.49	0.272509009	1	0.165776398	0.1	0.163560436	0.5	0.088807317	0.5	0.250412573	0.9	0.187282745	0.2	0.13982738	1	0.112943266	1	0.549192382
0.5	0.394775733	1	1	0.1	0.130708926	0.2	0.093344865	0.5	0.518626241	1	0.529038434	1	1	0.5	0.221147002	1	1	1	1	0.1	0.183384472	0.5	0.46934143	0.7	0.26803436	0.5	0.172473835	0.5	0.163748113	0.2	0.095193258	1	0.272509009	0.5	0.165776398	0.1	0.163560436	0.5	0.088807317	1	0.250412573	1	0.187282745	0.5	0.13982738	1	0.112943266	1	0.993749235
0.85	1	0.2	0.379941261	1	1	0.2	0.228146273	1	0.708488335	1	1	0.1	0.193772001	1	0.408450375	0.8	1	0.5	0.601701943	0.2	0.183384472	1	1	0.1	0.26803436	0.5	0.172473835	0.99	0.163748113	0.5	0.095193258	0.1	0.272509009	0.5	0.165776398	0.2	0.163560436	1	0.710684923	1	0.250412573	0.19	0.187282745	1	0.13982738	1	0.112943266	1	0.993749235
1	1	0.2	0.155159279	0.9	1	0.15	0.093344865	0.5	0.518626241	1	1	1	1	1	1	1	1	1	0.601701943	0.1	0.183384472	1	1	1	0.26803436	0.15	0.172473835	0.2	0.163748113	1	0.095193258	0.5	0.272509009	0.15	0.165776398	0.1	0.163560436	0.1	0.088807317	0.2	0.250412573	0.2	0.187282745	1	0.13982738	1	0.112943266	1	0.310494202
0.5	0.394775733	1	1	0.1	0.130708926	0.1	0.093344865	0.7	0.518626241	0.15	0.306990468	0.9	0.806308163	0.1	0.064495466	1	1	1	1	1	1	0.1	0.105859302	0.15	0.26803436	0.1	0.172473835	1	0.163748113	1	0.095193258	1	0.272509009	0.1	0.165776398	1	0.163560436	1	0.088807317	0.5	0.250412573	0.5	0.187282745	0.2	0.13982738	1	0.112943266	1	0.993749235
1	1	0.15	0.155159279	0.2	0.280957113	0.1	0.093344865	0.2	0.518626241	0.9	1	0.1	0.193772001	0.15	0.221147002	1	1	1	1	0.2	0.183384472	0.1	0.105859302	0.1	0.26803436	0.5	0.172473835	0.1	0.163748113	0.15	0.095193258	1	0.272509009	0.5	0.165776398	0.2	0.163560436	1	0.088807317	1	0.250412573	0.1	0.187282745	0.5	0.13982738	0.5	0.112943266	0.5	0.310494202
1	1	1	1	0.15	0.130708926	0.2	0.228146273	0.5	0.518626241	0.5	0.724327216	0.2	0.617620051	1	1	0.99	1	1	0.601701943	1	1	1	1	1	0.26803436	1	0.172473835	0.5	0.163748113	1	0.095193258	1	0.272509009	1	0.165776398	1	0.163560436	1	0.710684923	1	0.250412573	0.2	0.187282745	0.2	0.13982738	1	0.112943266	1	0.310494202
0.15	0.394775733	1	1	0.1	0.130708926	0.05	0.093344865	0.2	0.282016828	1	1	0.15	0.401310762	0.1	0.064495466	0.35	0.196869758	0.5	0.262036389	0.1	0.095073002	0.15	0.105859302	0.5	0.26803436	1	0.172473835	0.1	0.163748113	0.2	0.095193258	0.1	0.272509009	1	0.165776398	0.1	0.163560436	1	0.088807317	1	0.250412573	0.5	0.187282745	1	0.707269633	0.2	0.112943266	1	0.993749235
1	1	0.5	0.52262439	0.5	0.533312402	0.15	0.093344865	0.2	0.518626241	0.15	0.529038434	0.1	0.193772001	0.15	0.064495466	1	1	1	1	1	1	0.1	0.105859302	1	0.26803436	1	0.172473835	0.1	0.163748113	0.1	0.095193258	0.5	0.272509009	1	0.165776398	1	0.163560436	0.2	0.088807317	1	0.250412573	0.1	0.187282745	1	0.13982738	0.5	0.112943266	1	0.993749235
1	1	0.9	1	0.1	0.130708926	0.05	0.093344865	0.1	0.163595835	1	1	0.5	0.617620051	0.2	0.064495466	0.5	0.478201451	0.5	0.262036389	1	1	0.5	0.639650367	1	0.26803436	0.1	0.172473835	0.5	0.163748113	0.2	0.095193258	0.1	0.272509009	0.1	0.165776398	1	0.163560436	1	0.710684923	1	0.948851432	0.2	0.187282745	1	0.13982738	1	0.112943266	1	0.993749235
0.9	1	0.5	0.52262439	1	1	0.95	1	1	0.518626241	0.5	0.529038434	0.1	0.193772001	1	1	1	1	0.2	0.114712728	0.1	0.095073002	1	1	1	0.26803436	1	0.172473835	0.2	0.163748113	0.2	0.095193258	0.5	0.272509009	1	0.165776398	0.1	0.163560436	0.1	0.088807317	1	0.250412573	0.1	0.187282745	1	0.13982738	0.45	0.112943266	1	0.310494202
1	1	0.2	0.155159279	1	1	1	1	0.5	0.282016828	1	0.529038434	1	1	0.5	0.221147002	1	1	1	1	0.2	0.183384472	0.1	0.105859302	1	0.26803436	0.15	0.172473835	0.5	0.163748113	0.5	0.095193258	1	0.272509009	0.15	0.165776398	0.2	0.163560436	0.2	0.088807317	1	0.250412573	0.9	0.187282745	0.5	0.13982738	1	0.112943266	1	0.993749235
0.5	1	0.5	0.52262439	1	0.533312402	0.15	0.093344865	0.5	0.282016828	1	1	1	1	0.2	0.064495466	0.5	0.478201451	1	1	0.5	0.461676456	0.5	0.46934143	1	0.26803436	0.35	0.172473835	0.1	0.163748113	1	0.095193258	1	0.272509009	0.35	0.165776398	0.5	0.163560436	1	0.710684923	0.2	0.250412573	1	0.187282745	1	0.13982738	1	0.112943266	0.15	0.310494202
0.9	1	0.99	1	0.5	1	0.1	0.093344865	0.5	1	0.85	1	1	0.617620051	1	0.890603595	1	1	0.2	0.114712728	0.15	0.183384472	0.5	0.639650367	0.5	0.26803436	0.15	0.172473835	1	0.163748113	1	0.095193258	0.5	0.272509009	0.15	0.165776398	0.15	0.163560436	1	0.088807317	1	0.250412573	1	0.187282745	0.1	0.13982738	1	0.112943266	1	0.310494202
1	1	0.2	0.155159279	0.5	0.280957113	1	1	0.1	0.163595835	0.15	0.306990468	0.5	1	0.2	0.064495466	1	1	1	0.601701943	0.95	1	0.1	0.105859302	0.15	0.26803436	0.1	0.172473835	0.15	0.163748113	0.35	0.095193258	1	0.272509009	0.1	0.165776398	0.95	0.163560436	0.5	0.088807317	1	0.250412573	1	0.187282745	0.15	0.13982738	0.5	0.112943266	1	0.310494202
0.5	0.188381901	1	1	1	1	1	1	0.01	0.282016828	0.9	1	0.5	1	0.5	0.221147002	0.9	1	0.1	0.114712728	0.1	0.183384472	1	0.639650367	0.5	0.26803436	1	0.172473835	0.1	0.163748113	0.9	0.095193258	0.1	0.272509009	1	0.165776398	0.1	0.163560436	0.2	0.088807317	1	0.250412573	1	0.187282745	1	0.13982738	1	0.112943266	1	0.993749235
0.5	0.188381901	0.5	0.155159279	0.1	0.130708926	1	1	0.2	0.163595835	1	1	1	0.806308163	0.2	0.064495466	0.99	1	0.2	0.114712728	1	1	0.1	0.105859302	0.5	0.26803436	1	0.172473835	0.1	0.163748113	0.2	0.095193258	1	0.272509009	1	0.165776398	1	0.951310481	0.5	0.088807317	1	0.250412573	0.5	0.187282745	1	0.13982738	1	0.112943266	1	0.692885587
1	0.629892365	0.1	0.155159279	1	1	1	1	0.5	0.518626241	0.5	0.529038434	0.1	0.193772001	0.5	0.221147002	1	1	0.5	0.262036389	0.5	0.461676456	0.5	0.639650367	1	0.26803436	0.5	0.172473835	1	0.163748113	0.98	0.095193258	0.5	0.272509009	0.5	0.165776398	0.5	0.163560436	1	0.710684923	1	0.250412573	0.8	0.187282745	1	0.13982738	1	0.112943266	0.2	0.310494202
0.1	0.188381901	0.5	0.52262439	0.05	0.130708926	0.05	0.093344865	0.98	1	1	1	1	1	1	1	1	1	1	0.601701943	1	1	1	1	1	0.26803436	0.1	0.172473835	0.2	0.163748113	0.2	0.095193258	1	0.272509009	0.1	0.165776398	1	0.163560436	1	0.710684923	0.2	0.250412573	0.5	0.187282745	1	0.13982738	1	0.708281458	1	0.310494202
0.5	1	0.2	0.155159279	0.1	0.533312402	0.15	0.093344865	1	1	0.49	0.529038434	0.05	0.193772001	1	0.408450375	1	1	1	1	0.2	0.183384472	0.1	0.105859302	0.1	0.26803436	1	0.172473835	1	0.163748113	0.5	0.095193258	0.1	0.272509009	1	0.165776398	0.2	0.163560436	0.5	0.088807317	1	0.250412573	0.8	0.187282745	0.1	0.13982738	0.18	0.112943266	1	0.993749235
1	1	0.5	1	0.05	0.130708926	0.15	0.093344865	1	1	1	0.529038434	0.1	0.617620051	0.1	0.064495466	1	1	1	1	0.5	0.780239525	0.15	0.105859302	0.9	0.26803436	1	0.172473835	0.5	0.163748113	0.1	0.095193258	0.1	0.272509009	1	0.165776398	0.5	0.163560436	0.15	0.088807317	1	0.250412573	0.5	0.187282745	0.2	0.13982738	1	0.112943266	1	0.993749235
0.1	0.188381901	0.1	0.52262439	0.2	0.130708926	0.9	1	1	0.518626241	0.1	0.306990468	0.05	0.193772001	0.05	0.064495466	1	1	0.35	0.262036389	0.5	0.461676456	0.5	0.217843857	1	0.26803436	0.5	0.172473835	0.5	0.163748113	0.5	0.095193258	1	0.272509009	0.5	0.165776398	0.5	0.163560436	0.2	0.088807317	1	0.250412573	1	0.187282745	1	0.13982738	0.5	0.134986512	1	0.993749235
0.15	0.394775733	1	1	1	1	0.1	0.093344865	0.2	0.282016828	0.1	0.306990468	0.2	0.193772001	0.1	0.064495466	0.5	1	1	1	0.1	0.095073002	1	1	1	0.26803436	0.2	0.172473835	0.1	0.163748113	0.1	0.095193258	1	0.272509009	0.2	0.165776398	0.1	0.163560436	1	0.088807317	1	0.250412573	1	0.187282745	0.2	0.13982738	0.1	0.134986512	1	0.993749235
1	1	0.15	0.155159279	0.1	0.533312402	0.1	0.093344865	1	1	0.2	0.306990468	1	1	1	0.221147002	0.5	1	1	1	1	1	0.1	0.105859302	1	0.26803436	1	0.172473835	0.15	0.163748113	0.1	0.095193258	0.9	0.272509009	1	0.165776398	1	0.163560436	1	0.710684923	1	0.250412573	0.9	0.187282745	0.5	0.13982738	1	0.134986512	1	0.310494202
0.2	0.394775733	0.1	0.155159279	1	1	0.1	0.093344865	1	1	0.5	0.529038434	0.1	1	0.5	0.221147002	0.99	0.478201451	1	1	0.15	0.183384472	0.2	0.105859302	0.3	0.26803436	0.1	0.172473835	0.35	0.163748113	0.5	0.095193258	0.15	0.272509009	0.1	0.165776398	0.15	0.163560436	0.2	0.088807317	1	0.250412573	0.1	0.187282745	1	0.13982738	1	0.962786293	1	0.993749235
1	1	1	1	0.5	1	1	1	1	1	1	0.529038434	1	1	1	1	0.5	0.478201451	1	0.601701943	1	1	0.1	0.105859302	1	0.26803436	1	0.172473835	0.2	0.163748113	0.1	0.095193258	0.5	0.272509009	1	0.165776398	1	0.163560436	0.2	0.088807317	1	0.250412573	0.1	0.187282745	1	0.13982738	0.5	0.134986512	1	0.310494202
1	1	0.2	0.155159279	0.5	0.533312402	1	1	1	1	0.45	0.306990468	0.5	1	1	1	1	1	0.5	0.262036389	0.95	0.780239525	0.15	0.105859302	0.85	0.26803436	0.8	0.172473835	0.1	0.163748113	0.15	0.095193258	0.99	0.272509009	0.8	0.165776398	0.95	0.163560436	1	0.088807317	1	0.250412573	0.5	0.187282745	1	0.13982738	0.5	0.134986512	1	0.993749235
0.2	0.394775733	1	1	0.9	1	0.19	0.228146273	1	1	0.1	0.162425185	0.5	1	1	1	1	0.478201451	1	1	1	1	0.15	0.105859302	1	0.26803436	1	0.172473835	1	0.163748113	0.2	0.095193258	1	0.272509009	1	0.165776398	1	0.951310481	0.5	0.088807317	0.5	0.250412573	0.05	0.187282745	1	0.13982738	0.2	0.134986512	0.2	0.310494202
0.5	0.394775733	0.2	0.52262439	0.1	0.130708926	0.2	0.228146273	0.5	0.518626241	0.15	0.162425185	0.9	0.806308163	0.2	0.064495466	1	1	0.15	0.114712728	1	1	1	1	1	0.26803436	1	0.172473835	0.1	0.163748113	1	0.095193258	0.9	0.272509009	1	0.165776398	1	0.163560436	1	0.088807317	0.5	0.250412573	0.2	0.187282745	1	0.13982738	1	0.962786293	0.5	0.310494202
0.5	1	0.5	0.379941261	0.5	0.533312402	0.2	0.524658179	1	1	0.1	0.306990468	0.1	0.193772001	1	1	0.5	1	1	0.601701943	0.15	0.183384472	0.15	0.105859302	0.5	0.26803436	0.15	0.172473835	0.1	0.163748113	0.9	0.095193258	0.9	0.272509009	0.15	0.165776398	0.15	0.163560436	1	0.710684923	1	0.250412573	0.5	0.187282745	0.5	0.13982738	0.15	0.134986512	0.5	0.310494202
1	1	0.5	0.52262439	0.5	0.533312402	0.49	0.524658179	0.2	0.163595835	0.2	0.162425185	0.5	1	1	0.890603595	0.5	0.196869758	1	1	0.15	0.183384472	0.5	0.46934143	1	0.26803436	0.2	0.172473835	0.2	0.163748113	0.5	0.095193258	0.1	0.272509009	0.2	0.165776398	0.15	0.163560436	0.15	0.088807317	0.15	0.250412573	1	0.187282745	1	0.13982738	0.05	0.134986512	1	0.993749235
0.2	0.188381901	0.35	0.52262439	0.2	0.280957113	0.2	0.093344865	0.9	1	0.5	0.306990468	0.5	1	0.1	0.064495466	0.15	0.196869758	0.5	0.262036389	1	1	0.15	0.105859302	1	0.26803436	1	0.172473835	1	0.163748113	0.1	0.095193258	0.15	0.272509009	1	0.165776398	1	0.163560436	1	0.710684923	1	0.250412573	0.5	0.187282745	1	0.13982738	0.2	0.134986512	0.5	0.310494202
0.5	0.394775733	0.2	0.155159279	1	1	0.1	0.228146273	1	0.708488335	1	1	0.2	0.617620051	1	1	0.9	1	0.15	0.262036389	0.1	0.183384472	0.1	0.217843857	0.1	0.26803436	1	0.172473835	0.15	0.163748113	0.15	0.095193258	0.5	0.272509009	1	0.165776398	0.1	0.163560436	0.15	0.088807317	0.5	0.250412573	1	0.187282745	1	0.13982738	0.5	0.134986512	1	0.310494202
1	1	0.1	0.155159279	0.5	0.533312402	0.15	0.093344865	1	1	1	0.529038434	1	1	0.15	0.064495466	1	1	1	0.601701943	1	1	0.1	0.105859302	1	0.26803436	0.5	0.172473835	0.1	0.163748113	0.1	0.095193258	0.9	0.272509009	0.5	0.165776398	1	0.163560436	0.2	0.088807317	1	0.250412573	0.5	0.187282745	0.5	0.13982738	0.5	0.134986512	1	0.591801585
1	1	1	1	1	1	1	1	1	1	0.1	0.162425185	0.5	1	1	1	1	1	1	1	0.8	0.780239525	0.5	0.105859302	0.2	0.26803436	0.8	0.172473835	0.45	0.163748113	0.15	0.095193258	1	0.272509009	0.8	0.165776398	0.8	0.163560436	1	0.088807317	1	0.250412573	0.2	0.187282745	0.15	0.13982738	1	0.134986512	1	0.993749235
1	1	0.1	0.155159279	1	0.533312402	0.5	0.524658179	0.8	1	1	1	1	1	0.2	0.064495466	0.1	0.196869758	1	1	1	1	0.5	0.46934143	1	0.26803436	0.3	0.172473835	0.15	0.163748113	1	0.095193258	0.5	0.272509009	0.3	0.165776398	1	0.163560436	0.5	0.088807317	1	0.250412573	0.9	0.187282745	0.5	0.13982738	0.5	0.134986512	1	0.993749235
0.9	1	0.1	0.155159279	0.2	0.130708926	1	1	0.15	0.163595835	0.9	1	1	0.617620051	1	1	0.8	1	0.5	0.262036389	1	1	0.15	0.105859302	1	0.26803436	1	0.172473835	1	0.163748113	1	0.095193258	0.2	0.272509009	1	0.165776398	1	0.163560436	0.2	0.088807317	1	0.250412573	0.5	0.187282745	0.5	0.13982738	1	0.134986512	1	0.993749235
0.5	0.394775733	0.2	0.155159279	0.95	1	0.1	0.093344865	1	1	0.2	0.529038434	0.2	0.617620051	0.2	0.064495466	1	1	1	1	1	1	1	0.639650367	1	0.26803436	0.2	0.172473835	0.2	0.163748113	0.1	0.095193258	1	0.272509009	0.2	0.165776398	1	0.163560436	1	0.710684923	1	0.250412573	1	0.187282745	1	0.13982738	0.1	0.134986512	1	0.993749235
1	1	1	1	0.85	1	0.1	0.093344865	1	1	0.5	1	0.95	0.806308163	1	1	0.75	0.478201451	0.2	0.262036389	1	1	0.2	0.217843857	1	0.26803436	0.1	0.172473835	0.2	0.163748113	0.2	0.095193258	0.9	0.272509009	0.1	0.165776398	1	0.163560436	0.2	0.088807317	0.1	0.250412573	1	0.187282745	1	0.13982738	0.1	0.134986512	0.5	0.310494202
1	1	0.15	0.155159279	1	1	0.2	0.093344865	0.2	0.282016828	0.1	0.162425185	0.85	0.806308163	1	1	1	1	1	1	0.5	0.461676456	0.15	0.46934143	0.1	0.26803436	0.5	0.172473835	1	0.163748113	0.1	0.095193258	0.15	0.272509009	0.5	0.165776398	0.5	0.163560436	0.5	0.088807317	0.5	0.250412573	1	0.187282745	1	0.13982738	1	0.134986512	0.5	0.310494202
1	1	0.1	0.155159279	0.45	0.533312402	0.05	0.093344865	1	1	1	1	1	1	1	1	0.99	1	1	1	0.8	1	0.05	0.105859302	1	0.26803436	1	0.172473835	0.5	0.163748113	0.15	0.095193258	0.9	0.272509009	1	0.165776398	0.8	0.163560436	0.5	0.088807317	1	0.250412573	1	0.187282745	1	0.13982738	0.1	0.134986512	1	0.993749235
1	1	0.45	0.379941261	0.1	0.130708926	1	1	1	1	1	1	0.45	1	1	1	1	1	1	1	1	1	0.5	0.639650367	1	0.26803436	1	0.172473835	1	0.163748113	0.5	0.095193258	1	0.272509009	1	0.165776398	1	0.163560436	1	0.710684923	1	0.250412573	0.19	0.187282745	1	0.707269633	0.5	0.134986512	1	0.993749235
1	1	0.15	0.155159279	0.9	1	1	1	1	1	1	0.529038434	0.1	0.193772001	0.5	0.221147002	0.2	0.196869758	0.1	0.114712728	0.1	0.095073002	0.15	0.105859302	1	0.26803436	1	0.172473835	1	0.163748113	1	0.095193258	1	0.272509009	1	0.165776398	0.1	0.163560436	1	0.710684923	0.5	0.250412573	1	0.187282745	0.5	0.13982738	0.1	0.134986512	0.5	0.310494202
1	1	1	1	0.1	0.533312402	1	1	0.5	0.518626241	0.5	0.724327216	0.9	1	1	1	0.5	1	0.5	0.114712728	0.1	0.183384472	0.5	0.639650367	0.1	0.26803436	0.9	0.172473835	1	0.163748113	0.1	0.095193258	1	0.272509009	0.9	0.165776398	0.1	0.163560436	0.1	0.088807317	1	0.250412573	0.1	0.187282745	0.1	0.13982738	0.15	0.134986512	1	0.993749235
0.2	0.188381901	0.2	0.155159279	0.1	0.130708926	0.5	0.524658179	0.1	0.163595835	0.5	0.306990468	0.1	0.617620051	0.2	0.064495466	0.3	0.478201451	0.5	0.262036389	0.2	0.183384472	0.5	0.46934143	0.2	0.26803436	1	0.172473835	0.15	0.163748113	0.15	0.095193258	1	0.272509009	1	0.165776398	0.2	0.163560436	0.05	0.088807317	1	0.250412573	0.5	0.187282745	1	0.13982738	1	0.962786293	0.5	0.310494202
0.15	0.188381901	0.2	0.155159279	0.2	0.280957113	0.5	0.524658179	1	1	1	0.724327216	0.1	0.193772001	0.5	0.221147002	1	0.196869758	0.5	0.262036389	0.1	0.183384472	1	0.639650367	0.5	0.26803436	1	0.172473835	0.2	0.163748113	0.5	0.095193258	1	0.272509009	1	0.165776398	0.1	0.163560436	0.1	0.088807317	1	0.250412573	0.1	0.187282745	1	0.13982738	0.1	0.134986512	1	0.993749235
0.5	0.629892365	1	1	0.2	0.130708926	0.1	0.093344865	0.15	0.282016828	1	1	0.19	0.617620051	0.2	0.221147002	1	1	1	1	0.2	0.183384472	0.5	0.46934143	1	0.26803436	0.5	0.172473835	0.5	0.163748113	0.1	0.095193258	0.5	0.272509009	0.5	0.165776398	0.2	0.163560436	0.5	0.088807317	0.5	0.250412573	0.5	0.187282745	0.5	0.13982738	1	0.962786293	1	0.649646
0.5	0.394775733	0.5	0.52262439	1	1	0.15	0.093344865	1	1	0.1	0.529038434	0.2	0.617620051	0.2	0.064495466	0.85	1	1	1	0.95	0.780239525	0.2	0.105859302	0.5	0.26803436	0.2	0.172473835	0.1	0.163748113	0.5	0.095193258	0.95	0.272509009	0.2	0.165776398	0.95	0.163560436	1	0.710684923	1	0.250412573	0.5	0.187282745	1	0.13982738	1	0.962786293	0.2	0.562995456
0.5	0.394775733	1	1	0.5	0.533312402	0.2	0.093344865	0.5	1	0.05	0.306990468	0.2	0.193772001	0.15	0.064495466	0.2	0.196869758	1	1	1	0.780239525	1	1	0.7	0.26803436	0.1	0.172473835	0.5	0.94996715	0.2	0.095193258	0.5	0.272509009	0.1	0.165776398	1	0.163560436	1	0.710684923	0.5	0.250412573	0.15	0.187282745	1	0.13982738	0.1	0.134986512	1	0.993749235
0.1	0.394775733	1	1	0.2	0.280957113	0.1	0.093344865	0.2	0.518626241	0.1	0.306990468	1	0.806308163	0.5	0.221147002	0.1	0.478201451	1	1	0.1	0.095073002	0.5	0.639650367	0.2	0.26803436	1	0.172473835	0.2	0.163748113	0.1	0.095193258	1	0.272509009	1	0.165776398	0.1	0.163560436	1	0.710684923	1	0.250412573	1	0.187282745	1	0.13982738	0.1	0.134986512	1	0.310494202
1	1	1	1	0.15	0.130708926	0.2	0.228146273	0.98	1	1	1	0.5	0.617620051	0.15	0.064495466	0.1	0.196869758	1	1	0.1	0.095073002	1	1	0.5	0.26803436	0.2	0.172473835	0.2	0.163748113	0.5	0.095193258	1	0.272509009	0.2	0.165776398	0.1	0.163560436	1	0.088807317	1	0.250412573	1	0.187282745	1	0.13982738	1	0.134986512	1	0.993749235
0.5	0.394775733	0.15	0.155159279	1	1	0.1	0.093344865	0.5	0.518626241	0.1	0.306990468	0.2	0.617620051	0.2	0.064495466	0.2	0.196869758	1	1	0.5	0.461676456	0.5	0.46934143	0.2	0.26803436	1	0.172473835	0.2	0.163748113	1	0.095193258	0.5	0.272509009	1	0.165776398	0.5	0.163560436	1	0.710684923	1	0.250412573	1	0.187282745	0.2	0.13982738	1	0.134986512	1	0.993749235
1	1	0.2	0.155159279	0.15	0.130708926	0.15	0.093344865	0.5	1	0.5	1	0.15	0.193772001	0.5	0.064495466	1	1	1	1	0.15	0.183384472	1	1	0.2	0.26803436	0.9	0.172473835	1	0.163748113	0.1	0.095193258	0.1	0.272509009	0.9	0.165776398	0.15	0.163560436	1	0.710684923	1	0.250412573	1	0.187282745	0.1	0.13982738	1	0.134986512	1	0.710389704
1	1	0.5	1	0.5	0.533312402	1	1	0.15	0.163595835	0.5	0.529038434	1	1	1	0.408450375	1	1	1	1	0.5	0.461676456	0.1	0.105859302	0.1	0.26803436	0.2	0.172473835	0.1	0.163748113	0.1	0.095193258	0.5	0.272509009	0.2	0.165776398	0.5	0.163560436	0.15	0.088807317	1	0.250412573	1	0.187282745	1	0.13982738	0.5	0.134986512	1	0.310494202
1	1	0.1	0.155159279	0.2	0.130708926	0.5	0.524658179	0.88	1	0.9	0.724327216	0.15	0.193772001	0.5	0.221147002	0.5	1	1	1	1	1	0.5	0.46934143	1	0.26803436	1	0.172473835	0.1	0.163748113	1	0.095193258	0.15	0.272509009	1	0.165776398	1	0.163560436	1	0.710684923	0.2	0.250412573	1	0.187282745	1	0.13982738	0.05	0.134986512	1	0.993749235
0.19	0.394775733	0.5	1	0.1	0.130708926	0.1	0.093344865	0.5	1	0.5	0.724327216	0.5	1	0.2	0.221147002	0.1	0.196869758	1	1	0.1	0.095073002	0.99	1	0.5	0.26803436	0.2	0.172473835	1	0.163748113	0.8	0.095193258	1	0.272509009	0.2	0.165776398	0.1	0.163560436	0.2	0.088807317	1	0.948851432	0.9	0.187282745	0.5	0.13982738	0.2	0.134986512	0.2	0.310494202
1	1	0.2	0.155159279	0.15	0.130708926	0.1	0.093344865	0.5	0.518626241	1	1	0.2	0.193772001	0.2	0.221147002	0.1	0.478201451	1	1	1	1	1	1	0.5	0.26803436	1	0.172473835	1	0.163748113	0.15	0.095193258	0.15	0.272509009	1	0.165776398	1	0.163560436	1	0.710684923	1	0.250412573	1	0.187282745	0.5	0.13982738	0.15	0.134986512	1	0.993749235
1	0.629892365	0.2	0.155159279	0.5	0.280957113	0.1	0.093344865	1	1	0.5	0.529038434	0.1	0.193772001	0.15	0.064495466	0.1	0.478201451	0.1	0.262036389	0.99	1	0.2	0.217843857	0.5	0.26803436	0.5	0.172473835	0.1	0.163748113	0.15	0.095193258	1	0.272509009	0.5	0.165776398	0.99	0.163560436	0.2	0.088807317	1	0.250412573	0.1	0.187282745	1	0.13982738	1	0.962786293	1	0.310494202
1	1	1	1	0.1	0.130708926	1	1	1	1	1	1	0.15	0.193772001	0.15	0.064495466	1	1	1	0.601701943	0.5	0.461716834	0.05	0.105859302	0.1	0.26803436	0.49	0.172473835	0.5	0.163748113	0.5	0.095193258	0.5	0.272509009	0.49	0.165776398	1	0.973052984	1	0.710684923	1	0.250412573	0.5	0.187282745	1	0.13982738	0.15	0.134986512	1	0.993749235
0.5	0.629892365	1	0.52262439	1	1	0.15	0.228146273	1	1	1	1	0.5	0.617620051	0.2	0.064495466	0.2	0.196869758	1	1	0.1	0.111056069	0.5	0.639650367	0.01	0.26803436	0.5	0.172473835	1	0.163748113	1	0.095193258	1	0.272509009	0.5	0.165776398	0.5	0.223114866	0.15	0.088807317	0.5	0.250412573	1	0.187282745	0.5	0.13982738	1	0.962786293	1	0.993749235
0.5	0.394775733	1	1	1	1	0.1	0.093344865	1	0.518626241	0.2	0.306990468	0.1	0.193772001	0.15	0.064495466	0.99	1	1	1	1	1	0.2	0.105859302	0.2	0.26803436	0.5	0.172473835	1	0.163748113	0.1	0.095193258	0.15	0.272509009	0.5	0.165776398	0.1	0.223114866	1	0.088807317	1	0.250412573	0.2	0.187282745	1	0.13982738	0.1	0.134986512	1	0.310494202
0.5	1	0.5	0.52262439	1	1	0.1	0.093344865	0.1	0.163595835	0.95	0.724327216	1	1	1	0.890603595	1	1	1	1	1	1	0.1	0.105859302	0.5	0.26803436	0.8	0.172473835	0.1	0.163748113	0.2	0.095193258	0.2	0.272509009	0.8	0.165776398	0.5	0.223114866	1	0.088807317	1	0.250412573	0.5	0.187282745	1	0.13982738	0.15	0.134986512	1	0.310494202
0.5	1	1	1	0.15	0.130708926	0.1	0.093344865	1	1	0.85	1	1	0.806308163	0.1	0.064495466	0.3	1	0.15	0.114712728	0.5	0.461716834	1	1	0.98	0.26803436	1	0.172473835	1	0.163748113	1	0.095193258	0.5	0.272509009	1	0.165776398	0.5	0.973052984	1	0.710684923	1	0.250412573	1	0.187282745	1	0.13982738	1	0.962786293	0.5	0.310494202
1	1	1	1	0.2	0.130708926	0.1	0.093344865	1	1	1	1	1	1	0.1	0.064495466	0.1	0.196869758	0.5	0.262036389	0.5	0.461716834	0.5	0.639650367	1	0.26803436	0.15	0.172473835	0.15	0.163748113	0.5	0.095193258	0.2	0.272509009	0.15	0.165776398	0.1	0.223114866	0.5	0.088807317	1	0.948851432	1	0.187282745	0.1	0.13982738	1	0.962786293	1	0.515047036
0.5	1	0.1	0.155159279	1	1	0.2	0.228146273	1	1	0.45	0.529038434	0.15	0.617620051	0.2	0.064495466	0.1	0.196869758	0.5	0.262036389	1	1	0.99	1	1	0.26803436	1	0.172473835	0.5	0.163748113	0.5	0.095193258	0.5	0.272509009	1	0.165776398	1	0.973052984	1	0.088807317	1	0.250412573	1	0.187282745	1	0.13982738	1	0.962786293	1	0.993749235
0.5	0.394775733	1	1	0.02	0.130708926	0.1	0.093344865	1	1	0.9	1	0.2	0.193772001	0.15	0.064495466	0.2	0.196869758	1	1	0.15	0.21265374	1	0.639650367	1	0.26803436	1	0.172473835	1	0.163748113	1	0.095193258	0.5	0.272509009	1	0.165776398	1	0.973052984	0.2	0.088807317	1	0.250412573	0.2	0.187282745	0.15	0.13982738	0.05	0.134986512	1	0.993749235
1	0.629892365	0.15	0.155159279	1	1	0.5	0.524658179	0.5	0.282016828	0.1	0.162425185	1	1	0.5	0.221147002	0.5	0.478201451	1	0.601701943	0.05	0.111056069	0.5	0.639650367	0.2	0.26803436	0.9	0.172473835	0.5	0.163748113	0.1	0.095193258	0.5	0.272509009	0.9	0.165776398	1	0.973052984	0.5	0.088807317	1	0.250412573	0.2	0.187282745	1	0.13982738	0.1	0.134986512	0.1	0.310494202
1	1	0.5	0.52262439	0.2	0.130708926	0.5	0.524658179	1	1	1	1	0.02	0.193772001	1	1	0.15	0.196869758	0.2	0.262036389	0.2	0.21265374	1	1	1	0.26803436	1	0.172473835	0.5	0.163748113	0.5	0.095193258	1	0.272509009	1	0.165776398	1	0.973052984	0.2	0.088807317	0.2	0.250412573	0.5	0.187282745	0.15	0.13982738	0.1	0.134986512	0.5	0.310494202
1	1	1	0.52262439	0.2	0.130708926	0.1	0.093344865	0.5	0.282016828	0.5	1	1	1	1	0.890603595	0.2	0.196869758	0.2	0.114712728	0.5	0.461716834	0.2	0.217843857	1	0.26803436	1	0.172473835	1	0.163748113	0.9	0.095193258	1	0.272509009	1	0.165776398	1	0.973052984	0.2	0.088807317	1	0.250412573	1	0.187282745	0.5	0.13982738	0.5	0.134986512	1	0.993749235
1	1	0.5	0.52262439	0.2	0.130708926	0.5	0.524658179	0.9	1	0.2	0.306990468	0.2	0.193772001	0.2	0.064495466	0.5	0.478201451	1	1	1	0.461716834	0.95	1	1	0.26803436	1	0.172473835	0.1	0.163748113	1	0.095193258	1	0.272509009	1	0.165776398	0.1	0.223114866	0.15	0.088807317	1	0.250412573	0.5	0.187282745	1	0.13982738	0.5	0.134986512	1	0.993749235
1	1	0.5	0.52262439	0.2	0.130708926	0.1	0.093344865	0.9	1	0.15	0.162425185	0.2	0.401310762	0.2	0.064495466	1	1	1	1	0.5	0.461716834	0.5	0.46934143	1	0.26803436	0.15	0.172473835	0.5	0.163748113	0.9	0.095193258	1	0.272509009	0.15	0.165776398	0.1	0.223114866	0.5	0.088807317	1	0.250412573	0.5	0.187282745	1	0.13982738	0.5	0.134986512	1	0.993749235
0.5	1	1	0.52262439	1	1	0.1	0.093344865	1	1	1	1	0.2	0.193772001	1	1	0.2	0.196869758	1	1	1	1	0.15	0.105859302	1	0.26803436	1	0.172473835	1	0.163748113	0.15	0.095193258	0.1	0.272509009	1	0.165776398	0.1	0.223114866	0.15	0.088807317	1	0.250412573	0.2	0.187282745	1	0.13982738	1	0.962786293	1	0.310494202
0.15	0.188381901	0.1	0.155159279	0.1	0.130708926	0.5	1	0.5	1	0.5	0.306990468	0.2	0.193772001	0.2	0.064495466	1	1	0.5	0.114712728	1	1	1	1	0.5	0.26803436	0.2	0.172473835	0.1	0.163748113	1	0.095193258	0.85	0.272509009	0.2	0.165776398	1	0.973052984	0.2	0.088807317	1	0.250412573	0.9	0.187282745	0.5	0.13982738	0.1	0.134986512	0.5	0.993749235
0.1	1	0.5	0.379941261	0.1	0.130708926	0.1	0.093344865	1	1	0.2	0.162425185	1	1	0.5	0.221147002	1	1	1	1	0.15	0.111056069	1	0.639650367	1	0.26803436	1	0.172473835	0.15	0.163748113	1	0.095193258	0.5	0.272509009	1	0.165776398	0.1	0.223114866	0.5	0.088807317	1	0.250412573	0.1	0.187282745	1	0.13982738	0.5	0.134986512	1	0.310494202
0.15	0.188381901	1	1	1	1	0.2	0.228146273	0.5	0.518626241	0.15	1	0.1	0.193772001	1	1	0.5	0.478201451	0.5	0.262036389	1	1	0.9	1	0.2	0.26803436	0.05	0.172473835	0.5	0.163748113	1	0.095193258	1	0.272509009	0.05	0.165776398	0.5	0.223114866	1	0.088807317	1	0.250412573	0.5	0.187282745	1	0.13982738	0.5	0.134986512	1	0.561435327
0.15	0.394775733	0.1	0.155159279	1	1	1	0.524658179	1	1	1	1	0.1	0.193772001	0.15	0.064495466	0.2	0.196869758	0.5	0.262036389	1	1	1	1	0.9	0.26803436	0.15	0.172473835	1	0.163748113	0.98	0.095193258	1	0.951177484	0.15	0.165776398	1	0.973052984	0.5	0.088807317	1	0.250412573	0.1	0.187282745	0.5	0.13982738	1	0.134986512	0.5	0.310494202
1	1	0.5	0.379941261	1	0.533312402	0.7	1	0.1	0.163595835	1	0.529038434	1	1	0.5	0.408450375	1	1	0.15	0.262036389	1	1	0.15	0.105859302	1	0.26803436	1	0.172473835	0.1	0.163748113	0.15	0.095193258	0.5	0.272509009	1	0.165776398	0.15	0.223114866	0.2	0.088807317	1	0.250412573	1	0.187282745	1	0.13982738	0.5	0.134986512	1	0.617006264
1	1	1	1	1	1	0.5	0.524658179	1	1	1	1	1	1	0.5	0.221147002	0.2	0.196869758	0.2	0.114712728	1	1	0.5	0.639650367	1	0.26803436	0.5	0.172473835	0.2	0.163748113	0.2	0.095193258	1	0.272509009	0.5	0.165776398	0.15	0.223114866	0.2	0.088807317	0.5	0.250412573	0.2	0.187282745	1	0.13982738	0.5	0.134986512	0.2	0.310494202
1	1	0.1	0.155159279	1	1	0.5	1	1	1	0.15	0.529038434	1	0.617620051	1	1	1	1	1	1	1	1	0.1	0.105859302	1	0.26803436	1	0.172473835	0.1	0.163748113	0.48	0.095193258	0.9	0.272509009	1	0.165776398	1	0.973052984	0.15	0.088807317	1	0.250412573	1	0.187282745	1	0.13982738	0.15	0.134986512	1	0.993749235
1	1	0.2	0.155159279	0.95	1	0.5	0.524658179	0.2	0.518626241	0.2	0.162425185	1	1	0.2	0.064495466	1	1	1	0.601701943	1	0.461716834	0.1	0.105859302	0.8	0.26803436	0.2	0.172473835	0.15	0.163748113	0.5	0.095193258	0.2	0.272509009	0.2	0.165776398	1	0.973052984	0.15	0.088807317	1	0.250412573	0.2	0.187282745	1	0.13982738	0.1	0.134986512	0.5	0.310494202
0.5	0.394775733	0.15	0.155159279	1	1	1	1	0.7	1	1	0.529038434	1	1	1	1	1	1	0.99	0.601701943	0.5	0.804403233	0.2	0.46934143	0.15	0.26803436	0.15	0.172473835	0.15	0.163748113	1	0.095193258	0.5	0.272509009	0.15	0.165776398	0.5	0.223114866	0.15	0.088807317	1	0.250412573	1	0.187282745	0.5	0.13982738	0.5	0.134986512	0.5	0.310494202
0.5	0.629892365	1	1	0.85	0.533312402	0.19	0.228146273	0.1	0.163595835	0.2	0.162425185	0.95	1	0.1	0.064495466	0.15	0.478201451	0.2	0.114712728	0.2	0.461716834	0.1	0.105859302	1	0.26803436	0.2	0.172473835	1	0.163748113	0.1	0.095193258	1	0.951177484	0.2	0.165776398	1	0.973052984	1	0.710684923	0.15	0.250412573	0.5	0.187282745	1	0.13982738	0.15	0.134986512	0.5	0.645342405
0.95	1	0.15	0.155159279	0.9	1	0.1	0.093344865	1	1	0.2	0.306990468	1	1	1	1	0.5	0.478201451	0.2	0.114712728	1	1	0.2	0.105859302	1	0.26803436	1	0.172473835	0.15	0.163748113	1	0.095193258	0.1	0.272509009	1	0.165776398	1	0.973052984	0.1	0.088807317	1	0.250412573	0.2	0.187282745	0.5	0.13982738	0.1	0.134986512	1	0.310494202
0.5	0.394775733	0.5	0.52262439	0.15	0.130708926	1	1	0.15	0.282016828	0.2	0.162425185	0.85	0.806308163	0.2	0.221147002	1	1	0.5	0.262036389	0.15	0.111056069	1	1	0.2	0.26803436	0.9	0.172473835	0.5	0.163748113	0.15	0.095193258	1	0.951177484	0.9	0.165776398	0.1	0.223114866	0.1	0.088807317	1	0.250412573	0.2	0.187282745	1	0.13982738	0.1	0.134986512	0.5	0.310494202
1	1	0.15	0.155159279	0.1	0.130708926	0.1	0.093344865	0.2	0.282016828	0.2	0.306990468	0.9	1	1	0.531800287	1	1	0.2	0.114712728	1	0.804403233	0.2	0.217843857	1	0.26803436	0.5	0.172473835	0.15	0.163748113	1	0.095193258	0.85	0.272509009	0.5	0.165776398	0.1	0.223114866	0.2	0.088807317	1	0.250412573	1	0.187282745	1	0.13982738	0.5	0.134986512	0.5	0.310494202
0.2	0.188381901	0.1	0.155159279	0.2	0.130708926	1	1	0.5	0.518626241	1	1	0.15	0.193772001	0.15	0.064495466	0.15	1	1	1	1	0.804403233	0.1	0.105859302	1	0.26803436	0.5	0.172473835	0.1	0.163748113	0.05	0.095193258	1	0.951177484	0.5	0.165776398	0.1	0.223114866	0.15	0.088807317	0.5	0.250412573	0.15	0.187282745	0.2	0.13982738	0.1	0.134986512	1	0.659685444
1	0.629892365	0.1	0.155159279	1	1	0.1	0.228146273	0.15	0.163595835	1	1	0.1	0.193772001	0.15	0.064495466	1	1	1	1	1	0.804403233	1	1	1	0.26803436	0.5	0.172473835	0.1	0.163748113	0.05	0.095193258	0.2	0.272509009	0.5	0.165776398	1	0.973052984	0.5	0.088807317	0.5	0.250412573	1	0.187282745	1	0.13982738	0.1	0.134986512	1	0.993749235
0.5	0.629892365	0.5	0.379941261	1	1	0.1	0.228146273	1	1	1	1	0.2	0.193772001	1	1	1	1	1	1	1	1	0.1	0.105859302	0.5	0.26803436	1	0.172473835	0.5	0.163748113	0.1	0.095193258	0.15	0.272509009	1	0.165776398	1	0.973052984	1	0.088807317	1	0.250412573	0.5	0.187282745	0.1	0.13982738	0.2	0.134986512	1	0.62922333
0.5	0.629892365	1	1	0.5	0.533312402	1	1	1	1	1	1	1	1	1	0.890603595	0.5	0.478201451	1	0.601701943	0.1	0.111056069	1	1	0.1	0.26803436	1	0.643383539	0.15	0.163748113	1	0.095193258	0.1	0.272509009	1	0.64781769	1	0.973052984	1	0.710684923	1	0.250412573	1	0.187282745	0.2	0.13982738	0.95	0.134986512	0.5	0.310494202
1	1	0.2	0.155159279	0.5	0.533312402	0.5	0.524658179	1	1	1	1	1	1	1	1	1	1	1	1	0.5	0.461716834	1	1	1	0.26803436	0.1	0.172473835	1	0.163748113	0.1	0.095193258	0.15	0.272509009	0.1	0.165776398	1	0.973052984	0.2	0.088807317	0.5	0.250412573	0.2	0.187282745	0.5	0.13982738	0.1	0.134986512	1	0.310494202
1	1	0.05	0.155159279	1	1	0.2	0.093344865	1	0.708488335	0.95	1	0.5	1	1	0.531800287	0.1	0.196869758	0.5	0.262036389	0.5	0.461716834	0.1	0.105859302	0.15	0.26803436	1	0.172473835	0.2	0.163748113	0.5	0.095193258	1	0.272509009	1	0.165776398	0.2	0.223114866	0.2	0.088807317	0.5	0.250412573	0.1	0.187282745	1	0.13982738	0.2	0.134986512	1	0.310494202
0.5	0.394775733	0.5	0.52262439	1	1	0.1	0.093344865	1	1	1	1	0.5	0.617620051	0.2	0.064495466	0.19	0.478201451	1	1	1	1	0.2	0.217843857	1	0.26803436	0.15	0.172473835	0.05	0.163748113	1	0.095193258	1	0.272509009	0.15	0.165776398	0.1	0.223114866	0.2	0.088807317	1	0.250412573	1	0.187282745	1	0.13982738	0.95	0.962786293	1	0.993749235
1	1	0.15	0.155159279	1	0.533312402	0.1	0.093344865	1	0.518626241	0.85	1	1	1	1	1	1	1	1	1	0.1	0.111056069	0.5	0.46934143	0.5	0.26803436	0.45	0.172473835	0.5	0.94996715	1	0.095193258	0.15	0.272509009	0.45	0.165776398	0.5	0.223114866	1	0.088807317	1	0.250412573	1	0.187282745	1	0.13982738	1	0.134986512	1	0.993749235
1	1	0.5	0.52262439	0.2	0.130708926	1	1	0.5	0.518626241	0.9	1	1	1	0.15	0.064495466	0.99	0.478201451	1	1	0.5	0.804403233	0.15	0.217843857	0.2	0.26803436	0.15	0.172473835	0.2	0.163748113	0.1	0.095193258	1	0.951177484	0.15	0.165776398	0.15	0.223114866	0.2	0.088807317	1	0.250412573	0.5	0.187282745	1	0.13982738	1	0.962786293	1	0.310494202
0.15	0.394775733	0.5	0.379941261	0.2	0.130708926	0.5	0.524658179	1	0.708488335	0.15	0.162425185	1	0.806308163	0.15	0.064495466	1	1	0.5	0.114712728	0.5	0.461716834	0.1	0.105859302	0.98	0.26803436	1	0.172473835	0.15	0.163748113	0.1	0.095193258	1	0.272509009	1	0.165776398	0.1	0.223114866	0.5	0.088807317	0.2	0.250412573	0.1	0.187282745	1	0.13982738	1	0.962786293	1	0.993749235
1	1	0.5	0.379941261	0.05	0.130708926	1	1	1	0.518626241	0.2	0.162425185	0.2	0.193772001	0.1	0.064495466	1	1	0.1	0.262036389	1	0.461716834	0.95	1	0.5	0.26803436	0.15	0.172473835	0.5	0.163748113	0.5	0.095193258	0.5	0.272509009	0.15	0.165776398	1	0.973052984	1	0.710684923	1	0.250412573	0.18	0.187282745	1	0.13982738	1	0.134986512	1	0.58905811
1	1	0.2	0.155159279	0.2	0.533312402	0.2	0.228146273	0.05	0.282016828	1	1	0.2	0.193772001	1	1	0.5	0.478201451	0.5	0.262036389	0.5	0.461716834	0.2	0.105859302	0.5	0.26803436	0.5	0.172473835	0.5	0.163748113	0.1	0.095193258	1	0.272509009	0.5	0.165776398	0.2	0.223114866	0.5	0.088807317	1	0.250412573	0.5	0.187282745	1	0.13982738	1	0.962786293	0.2	0.310494202
0.2	0.629892365	1	1	0.1	0.130708926	0.02	0.093344865	1	0.518626241	1	1	0.05	0.193772001	1	1	0.5	0.478201451	1	1	0.5	0.21265374	0.1	0.105859302	0.15	0.26803436	1	0.172473835	0.5	0.163748113	0.15	0.095193258	0.1	0.272509009	1	0.165776398	1	0.973052984	0.5	0.088807317	1	0.250412573	0.5	0.187282745	0.5	0.13982738	0.5	0.134986512	0.5	0.310494202
0.15	0.188381901	0.5	0.155159279	1	1	0.49	0.524658179	0.1	0.282016828	0.5	0.529038434	0.2	0.617620051	0.15	0.064495466	1	1	1	1	0.5	0.461716834	1	1	0.88	0.26803436	0.5	0.172473835	0.2	0.163748113	0.98	0.095193258	0.89	0.272509009	0.5	0.165776398	0.5	0.223114866	1	0.710684923	0.5	0.250412573	0.1	0.187282745	1	0.13982738	1	0.962786293	1	0.573011602
1	1	1	1	0.85	0.533312402	0.1	0.093344865	0.1	0.282016828	0.5	0.529038434	0.1	0.193772001	1	1	1	0.478201451	0.2	0.114712728	0.15	0.111056069	0.5	0.217843857	0.5	0.26803436	0.2	0.172473835	1	0.163748113	0.1	0.095193258	1	0.272509009	0.2	0.165776398	1	0.973052984	1	0.710684923	0.5	0.250412573	1	0.187282745	0.15	0.13982738	0.1	0.134986512	0.1	0.310494202
1	1	1	1	1	1	1	1	0.9	1	1	1	1	1	0.5	0.221147002	1	1	0.5	1	0.1	0.461716834	1	0.639650367	0.5	0.26803436	0.02	0.172473835	0.5	0.163748113	1	0.095193258	0.5	0.272509009	0.02	0.165776398	0.1	0.223114866	1	0.088807317	1	0.250412573	0.5	0.187282745	1	0.13982738	0.15	0.134986512	1	0.993749235
0.2	0.188381901	0.5	0.52262439	1	1	0.1	0.093344865	1	1	1	1	0.85	1	0.15	0.064495466	0.1	0.478201451	1	1	0.5	0.461716834	0.2	0.217843857	1	0.26803436	0.1	0.172473835	1	0.163748113	0.1	0.095193258	1	0.272509009	0.1	0.165776398	1	0.973052984	0.2	0.088807317	1	0.250412573	1	0.187282745	1	0.13982738	0.15	0.134986512	0.5	0.310494202
0.5	1	0.99	1	1	1	0.35	0.228146273	1	1	1	0.529038434	1	1	1	1	0.5	1	1	1	0.2	0.21265374	0.5	0.639650367	1	0.26803436	0.2	0.172473835	0.5	0.163748113	0.3	0.095193258	0.15	0.272509009	0.2	0.165776398	0.5	0.223114866	1	0.088807317	1	0.250412573	0.5	0.187282745	0.5	0.13982738	0.1	0.134986512	0.1	0.310494202
0.9	1	1	1	1	1	0.2	0.228146273	1	1	0.2	0.529038434	1	1	1	1	1	1	1	1	0.95	1	0.5	0.46934143	1	0.26803436	1	0.172473835	1	0.163748113	0.2	0.095193258	0.15	0.272509009	1	0.165776398	0.2	0.223114866	0.15	0.088807317	1	0.250412573	1	0.187282745	0.2	0.13982738	1	0.134986512	1	0.993749235
1	1	0.2	0.155159279	0.1	0.130708926	1	1	0.2	0.282016828	1	1	1	1	0.5	0.221147002	1	0.478201451	1	1	0.95	0.461716834	0.1	0.105859302	1	0.26803436	1	0.643383539	0.1	0.163748113	0.2	0.095193258	0.2	0.272509009	1	0.64781769	0.5	0.973052984	1	0.710684923	1	0.250412573	0.5	0.187282745	1	0.13982738	0.15	0.134986512	1	0.310494202
0.5	0.629892365	0.5	0.52262439	0.5	0.533312402	0.1	0.093344865	1	0.708488335	0.85	0.529038434	1	1	0.5	0.408450375	0.49	0.478201451	1	1	1	0.804403233	1	1	0.1	0.26803436	0.5	0.172473835	0.5	0.163748113	1	0.095193258	1	0.272509009	0.5	0.165776398	0.1	0.223114866	1	0.710684923	0.5	0.250412573	0.8	0.187282745	1	0.13982738	0.5	0.134986512	1	0.993749235
1	1	0.2	0.52262439	0.1	0.130708926	0.2	0.228146273	0.1	0.518626241	1	1	0.1	0.193772001	1	1	0.2	0.478201451	1	1	1	1	0.2	0.105859302	1	0.26803436	1	0.172473835	0.99	0.163748113	0.2	0.095193258	0.5	0.272509009	1	0.165776398	1	0.973052984	1	0.710684923	1	0.250412573	1	0.187282745	1	0.13982738	1	0.962786293	1	0.310494202
1	1	1	1	1	1	1	1	0.1	0.282016828	1	1	0.5	0.617620051	0.15	0.064495466	1	1	0.2	0.114712728	1	1	0.15	0.217843857	1	0.26803436	1	0.172473835	1	0.163748113	1	0.095193258	0.9	0.951177484	1	0.165776398	0.15	0.223114866	1	0.088807317	1	0.250412573	0.15	0.187282745	0.5	0.13982738	0.2	0.134986512	1	0.635553468
1	1	0.5	0.52262439	0.15	0.280957113	0.05	0.093344865	1	1	1	1	0.1	0.193772001	1	0.408450375	1	1	1	1	1	0.461716834	0.15	0.105859302	1	0.26803436	1	0.172473835	0.2	0.163748113	0.5	0.095193258	1	0.272509009	1	0.165776398	1	0.973052984	0.2	0.088807317	1	0.250412573	0.98	0.187282745	1	0.13982738	1	0.134986512	1	0.993749235
0.5	0.629892365	0.99	1	0.2	0.280957113	0.15	0.093344865	0.8	1	1	1	1	1	0.1	0.064495466	1	1	0.2	0.114712728	1	1	1	1	1	0.26803436	0.5	0.172473835	0.05	0.163748113	0.1	0.095193258	0.9	0.272509009	0.5	0.165776398	1	0.973052984	1	0.710684923	1	0.250412573	0.5	0.187282745	0.2	0.13982738	0.95	0.134986512	0.5	0.310494202
0.5	0.629892365	1	1	1	1	1	1	1	1	0.5	0.529038434	0.15	0.617620051	1	1	0.5	0.478201451	1	0.601701943	0.5	0.461716834	0.95	1	0.5	0.26803436	0.15	0.172473835	0.5	0.163748113	0.5	0.095193258	1	0.272509009	0.15	0.165776398	0.15	0.223114866	0.15	0.088807317	0.5	0.250412573	0.15	0.187282745	1	0.13982738	0.5	0.134986512	0.1	0.310494202
1	1	0.5	0.52262439	0.5	0.533312402	0.1	0.093344865	1	1	1	1	0.2	0.617620051	0.15	0.064495466	1	1	1	1	1	1	1	1	1	0.26803436	0.15	0.172473835	0.2	0.163748113	0.5	0.095193258	0.5	0.272509009	0.15	0.165776398	1	0.973052984	0.15	0.088807317	0.5	0.250412573	0.1	0.187282745	1	0.13982738	0.1	0.134986512	1	0.993749235
0.1	0.188381901	1	1	0.5	0.533312402	1	0.228146273	1	1	0.2	0.306990468	1	1	1	0.890603595	0.1	0.196869758	0.1	0.114712728	1	0.804403233	1	1	0.5	0.26803436	1	0.172473835	0.1	0.163748113	1	0.095193258	1	0.272509009	1	0.165776398	0.1	0.223114866	0.1	0.088807317	1	0.250412573	1	0.187282745	1	0.13982738	0.1	0.134986512	1	0.993749235
1	1	0.95	0.52262439	0.5	0.533312402	0.19	0.228146273	1	1	1	1	0.5	0.617620051	1	1	0.1	0.478201451	1	0.262036389	1	1	0.15	0.217843857	0.9	0.26803436	1	0.172473835	1	0.163748113	0.3	0.095193258	0.75	0.272509009	1	0.165776398	0.1	0.223114866	1	0.710684923	0.5	0.250412573	1	0.187282745	0.5	0.13982738	0.1	0.134986512	1	0.642973854
0.5	1	0.5	0.52262439	0.5	0.533312402	0.5	0.524658179	0.5	1	0.5	1	0.5	0.617620051	1	0.531800287	0.5	1	1	1	1	0.804403233	0.15	0.105859302	0.9	0.26803436	1	0.172473835	0.5	0.163748113	1	0.095193258	1	0.272509009	1	0.165776398	1	0.973052984	1	0.710684923	1	0.250412573	0.2	0.187282745	0.5	0.13982738	0.5	0.134986512	1	0.993749235
0.5	1	1	1	1	0.533312402	0.1	0.093344865	0.5	0.518626241	0.5	0.529038434	0.5	0.617620051	1	0.756972694	1	0.478201451	1	0.601701943	0.95	1	0.1	0.105859302	1	0.26803436	1	0.172473835	0.99	0.163748113	0.9	0.095193258	0.85	0.272509009	1	0.165776398	0.2	0.223114866	0.15	0.088807317	1	0.250412573	0.8	0.187282745	1	0.13982738	1	0.962786293	0.2	0.310494202
0.1	0.188381901	1	0.52262439	1	1	0.5	0.524658179	1	1	0.5	0.529038434	0.5	1	0.15	0.064495466	0.8	1	0.2	0.114712728	0.5	0.804403233	1	1	0.5	0.26803436	0.15	0.172473835	1	0.163748113	0.2	0.095193258	1	0.272509009	0.15	0.165776398	0.5	0.223114866	1	0.710684923	1	0.250412573	1	0.187282745	1	0.13982738	1	0.134986512	1	0.993749235
1	1	0.9	1	1	1	0.1	0.093344865	0.5	0.518626241	0.5	0.529038434	1	0.617620051	0.5	0.221147002	1	0.478201451	1	0.601701943	0.1	0.111056069	0.1	0.105859302	1	0.960033993	0.2	0.172473835	0.5	0.163748113	0.1	0.095193258	1	0.272509009	0.2	0.165776398	1	0.223114866	0.5	0.088807317	1	0.250412573	0.15	0.187282745	1	0.13982738	1	0.962786293	1	0.993749235
1	1	1	1	0.05	0.130708926	0.2	0.228146273	0.2	0.282016828	1	0.529038434	1	1	1	1	0.15	1	1	1	0.5	0.461716834	1	1	0.5	0.26803436	1	0.172473835	1	0.163748113	0.9	0.095193258	0.99	0.272509009	1	0.165776398	0.2	0.223114866	0.15	0.088807317	1	0.250412573	1	0.187282745	1	0.13982738	0.1	0.134986512	0.5	0.310494202
0.1	0.394775733	0.5	1	0.2	0.533312402	1	1	1	1	1	1	1	1	1	1	0.9	1	1	0.601701943	1	1	0.8	0.639650367	1	0.26803436	1	0.172473835	0.2	0.163748113	0.5	0.095193258	0.3	0.272509009	1	0.165776398	0.1	0.223114866	1	0.710684923	1	0.250412573	0.15	0.187282745	1	0.13982738	0.15	0.134986512	0.15	0.310494202
0.1	0.188381901	0.1	0.155159279	1	0.533312402	0.5	0.524658179	0.15	0.282016828	1	1	0.05	0.193772001	1	1	0.1	0.196869758	0.1	0.114712728	1	1	1	1	0.1	0.26803436	1	0.172473835	0.95	0.163748113	0.5	0.095193258	1	0.272509009	1	0.165776398	1	0.973052984	1	0.710684923	1	0.250412573	0.2	0.187282745	1	0.13982738	0.1	0.134986512	1	0.310494202
0.5	1	0.1	0.155159279	1	1	1	1	1	1	1	0.529038434	0.2	1	0.2	0.064495466	1	1	1	0.601701943	1	0.804403233	1	1	1	0.26803436	0.1	0.172473835	0.5	0.163748113	1	0.095193258	1	0.272509009	0.1	0.165776398	0.1	0.223114866	0.5	0.088807317	0.5	0.250412573	1	0.187282745	1	0.13982738	0.15	0.134986512	1	0.993749235
1	1	0.1	0.155159279	1	1	0.15	0.228146273	0.2	0.163595835	1	1	1	0.806308163	0.05	0.064495466	0.99	1	1	1	0.1	0.461716834	1	1	1	0.26803436	0.5	0.172473835	1	0.163748113	0.19	0.095193258	1	0.272509009	0.5	0.165776398	1	0.973052984	0.5	0.088807317	1	0.250412573	0.2	0.187282745	1	0.13982738	0.45	0.134986512	1	0.679633948
1	1	1	1	1	1	1	1	0.2	0.282016828	1	1	1	1	0.2	0.221147002	1	1	1	1	0.15	0.461716834	1	1	0.2	0.26803436	0.1	0.172473835	1	0.163748113	0.2	0.095193258	0.5	0.272509009	0.1	0.165776398	1	0.973052984	1	0.710684923	1	0.250412573	1	0.187282745	1	0.13982738	0.1	0.134986512	1	0.310494202
0.49	0.394775733	0.2	0.155159279	0.15	0.130708926	0.2	0.228146273	0.1	0.518626241	1	1	1	1	0.99	0.890603595	1	0.196869758	1	1	0.1	0.111056069	0.5	0.46934143	0.7	0.26803436	1	0.172473835	0.9	0.163748113	0.5	0.095193258	0.8	0.272509009	1	0.165776398	1	0.130766814	0.15	0.088807317	0.15	0.250412573	0.15	0.187282745	1	0.13982738	0.2	0.134986512	1	0.660747955
0.5	0.188381901	1	1	1	1	1	1	1	1	0.15	0.162425185	1	0.806308163	0.5	0.408450375	1	1	1	0.601701943	0.45	0.21265374	0.8	0.639650367	0.1	0.26803436	0.5	0.172473835	1	0.163748113	0.1	0.095193258	1	0.272509009	0.5	0.165776398	1	0.130766814	1	0.088807317	1	0.250412573	0.1	0.187282745	1	0.13982738	1	0.962786293	1	0.650052244
1	1	1	1	0.2	0.280957113	1	1	1	1	1	1	0.15	0.193772001	0.15	0.064495466	0.15	0.478201451	1	1	0.1	0.111056069	1	1	1	0.26803436	1	0.172473835	0.5	0.163748113	0.1	0.095193258	1	0.272509009	1	0.165776398	0.2	0.130766814	0.1	0.088807317	1	0.250412573	1	0.187282745	1	0.13982738	0.1	0.134986512	1	0.993749235
0.5	0.629892365	1	1	1	1	0.05	0.093344865	1	1	0.2	0.306990468	1	1	1	1	0.5	0.478201451	0.5	0.262036389	1	1	0.1	0.105859302	0.15	0.26803436	0.15	0.172473835	0.1	0.163748113	0.1	0.095193258	1	0.272509009	0.15	0.165776398	1	0.130766814	1	0.710684923	1	0.250412573	1	0.187282745	1	0.13982738	1	0.962786293	0.1	0.310494202
1	1	0.1	0.155159279	0.1	0.533312402	0.2	0.228146273	1	1	1	1	0.2	0.617620051	1	1	0.1	0.196869758	0.5	1	1	1	0.1	0.105859302	0.2	0.26803436	0.9	0.172473835	0.1	0.163748113	0.2	0.095193258	0.5	0.272509009	0.9	0.165776398	0.5	0.130766814	0.15	0.088807317	0.15	0.250412573	1	0.187282745	1	0.13982738	0.15	0.134986512	1	0.993749235
0.99	1	0.2	0.155159279	0.15	0.130708926	1	1	0.2	0.282016828	0.1	0.529038434	1	1	0.5	0.221147002	0.15	0.196869758	1	1	1	1	0.2	0.217843857	0.5	0.26803436	0.5	0.172473835	0.2	0.163748113	0.5	0.095193258	0.85	0.272509009	0.5	0.165776398	1	0.130766814	1	0.710684923	0.15	0.250412573	0.1	0.187282745	0.5	0.13982738	1	0.962786293	1	0.993749235
1	1	0.15	0.155159279	1	1	0.5	0.524658179	1	0.518626241	0.15	0.162425185	0.1	0.617620051	0.5	0.221147002	0.5	0.478201451	0.15	0.114712728	0.5	0.461716834	0.2	0.105859302	0.15	0.26803436	0.5	0.172473835	0.1	0.163748113	0.1	0.095193258	0.95	0.951177484	0.5	0.165776398	0.5	0.130766814	1	0.710684923	1	0.250412573	0.9	0.187282745	1	0.13982738	0.2	0.134986512	1	0.993749235
0.9	0.629892365	0.95	1	0.5	0.533312402	1	1	0.5	0.518626241	1	1	0.15	0.193772001	0.15	0.064495466	1	1	1	1	0.5	0.461716834	0.1	0.217843857	1	0.26803436	0.8	0.172473835	1	0.163748113	0.2	0.095193258	0.1	0.272509009	0.8	0.165776398	1	0.130766814	1	0.088807317	1	0.250412573	0.5	0.187282745	0.5	0.13982738	0.15	0.134986512	0.5	0.310494202
0.5	1	1	1	0.2	0.130708926	0.15	0.228146273	1	1	0.5	0.529038434	1	1	1	1	0.05	0.196869758	0.5	0.262036389	0.5	0.21265374	0.2	0.217843857	1	0.26803436	1	0.172473835	0.2	0.163748113	0.1	0.095193258	1	0.272509009	1	0.165776398	0.1	0.130766814	0.15	0.088807317	1	0.250412573	1	0.187282745	0.5	0.13982738	0.5	0.134986512	0.5	0.565547042
1	1	0.5	0.379941261	1	1	1	1	0.5	0.518626241	0.2	0.306990468	0.5	1	1	0.890603595	0.8	1	1	1	1	1	0.95	0.639650367	1	0.26803436	1	0.172473835	1	0.163748113	0.9	0.095193258	0.99	0.272509009	1	0.165776398	1	0.130766814	1	0.088807317	0.5	0.250412573	0.15	0.187282745	1	0.13982738	1	0.134986512	1	0.993749235
1	1	1	1	1	1	1	1	0.15	0.282016828	1	1	0.2	0.193772001	1	1	1	1	1	1	0.15	0.461716834	1	1	1	0.26803436	0.9	0.172473835	0.1	0.163748113	0.1	0.095193258	0.5	0.272509009	0.9	0.165776398	0.85	0.130766814	1	0.710684923	1	0.250412573	1	0.187282745	1	0.13982738	0.5	0.134986512	1	0.993749235
1	1	0.2	0.155159279	1	1	1	1	0.1	0.518626241	1	1	1	1	0.2	0.064495466	0.99	1	0.2	0.114712728	0.15	0.111056069	0.1	0.105859302	1	0.26803436	0.5	0.172473835	1	0.163748113	1	0.095193258	0.5	0.272509009	0.5	0.165776398	0.5	0.130766814	1	0.710684923	1	0.250412573	0.5	0.187282745	0.2	0.13982738	0.5	0.134986512	1	0.540051776
0.99	1	0.5	0.52262439	0.1	0.130708926	0.9	1	0.1	1	1	1	1	1	0.2	0.221147002	0.5	0.478201451	1	1	0.2	0.461716834	0.1	0.105859302	1	0.26803436	0.15	0.172473835	1	0.163748113	1	0.095193258	1	0.272509009	0.15	0.165776398	1	0.130766814	1	0.710684923	1	0.250412573	0.5	0.187282745	0.2	0.13982738	0.1	0.134986512	1	0.60936246
1	1	0.5	1	1	0.533312402	1	1	0.15	0.163595835	0.1	0.162425185	1	1	1	0.531800287	1	1	1	1	0.1	0.111056069	0.5	0.46934143	0.5	0.26803436	1	0.172473835	0.1	0.163748113	1	0.095193258	1	0.272509009	1	0.165776398	0.15	0.130766814	0.2	0.088807317	1	0.250412573	1	0.187282745	1	0.13982738	1	0.134986512	1	0.600590494
1	1	1	1	0.1	0.533312402	0.15	0.228146273	1	1	1	1	0.1	0.193772001	1	1	0.1	0.478201451	1	0.601701943	0.8	0.804403233	0.15	0.105859302	1	0.26803436	1	0.172473835	0.2	0.163748113	1	0.095193258	0.99	0.272509009	1	0.165776398	0.98	0.130766814	0.05	0.088807317	1	0.250412573	1	0.187282745	1	0.13982738	0.1	0.134986512	1	0.993749235
1	1	0.15	0.155159279	0.2	0.280957113	0.5	0.228146273	1	1	0.1	1	1	0.617620051	1	0.890603595	0.2	1	0.1	0.114712728	1	0.461716834	0.5	0.46934143	1	0.26803436	0.2	0.172473835	0.5	0.163748113	0.5	0.095193258	0.5	0.272509009	0.2	0.165776398	0.2	0.130766814	0.2	0.088807317	1	0.250412573	1	0.187282745	1	0.13982738	0.05	0.134986512	0.5	0.654165005
1	1	1	1	0.1	0.130708926	0.2	0.093344865	0.9	1	0.2	0.529038434	0.1	1	1	0.890603595	0.95	1	1	1	0.5	0.461716834	1	1	0.05	0.26803436	0.95	0.172473835	0.15	0.163748113	0.8	0.095193258	0.5	0.272509009	0.95	0.165776398	1	0.130766814	0.99	0.710684923	0.15	0.250412573	1	0.187282745	0.15	0.13982738	0.15	0.134986512	1	0.59037913
0.2	1	0.95	1	0.19	0.130708926	0.1	0.093344865	1	0.518626241	1	0.529038434	0.2	0.617620051	0.5	0.221147002	1	1	0.5	0.601701943	1	0.461716834	0.1	0.105859302	1	0.26803436	0.98	0.172473835	0.95	0.163748113	0.5	0.095193258	1	0.272509009	0.98	0.165776398	1	0.130766814	0.5	0.088807317	1	0.250412573	0.1	0.187282745	0.5	0.13982738	0.1	0.134986512	1	0.993749235
0.15	0.188381901	1	1	0.1	0.533312402	0.75	1	0.9	1	1	1	0.1	0.617620051	0.5	0.221147002	1	1	0.5	0.262036389	0.15	0.21265374	1	1	0.1	0.26803436	0.5	0.172473835	0.1	0.163748113	0.8	0.095193258	0.2	0.272509009	0.5	0.165776398	0.5	0.130766814	0.15	0.088807317	0.1	0.250412573	1	0.187282745	1	0.13982738	0.15	0.134986512	1	0.993749235
0.5	0.629892365	1	1	0.2	0.130708926	0.2	0.093344865	0.2	0.282016828	0.49	0.306990468	0.19	0.193772001	1	0.221147002	0.9	1	1	1	0.15	0.111056069	0.99	1	0.1	0.26803436	0.5	0.172473835	1	0.94996715	0.5	0.095193258	1	0.272509009	0.5	0.165776398	0.9	0.130766814	1	0.088807317	1	0.250412573	0.5	0.187282745	0.5	0.13982738	0.2	0.134986512	1	0.310494202
1	1	0.15	0.155159279	1	0.533312402	1	0.228146273	1	1	1	0.529038434	0.1	1	0.2	0.064495466	1	1	1	1	1	0.461716834	0.15	0.105859302	0.9	0.26803436	0.5	0.172473835	0.5	0.163748113	1	0.095193258	1	0.272509009	0.5	0.165776398	0.1	0.130766814	1	0.710684923	1	0.250412573	0.9	0.187282745	0.5	0.13982738	0.1	0.134986512	0.5	0.310494202
1	1	1	0.52262439	0.1	0.130708926	0.1	0.093344865	1	1	1	1	0.2	0.193772001	0.5	0.064495466	1	1	0.5	0.262036389	1	1	0.5	1	1	0.26803436	1	0.172473835	1	0.163748113	1	0.095193258	1	0.272509009	1	0.165776398	0.1	0.130766814	0.5	0.088807317	1	0.250412573	0.5	0.187282745	1	0.13982738	0.8	0.134986512	1	0.993749235
1	0.629892365	0.1	0.155159279	1	1	0.49	0.524658179	1	0.518626241	1	1	1	1	1	1	0.49	0.478201451	0.5	0.262036389	1	1	0.1	0.124757395	1	0.26803436	1	0.172473835	0.2	0.163748113	0.9	0.095193258	0.1	0.272509009	1	0.165776398	1	0.130766814	0.5	0.088807317	1	0.250412573	1	0.187282745	1	0.13982738	1	0.134986512	0.2	0.310494202
0.5	0.394775733	1	1	0.49	0.533312402	1	1	0.5	0.518626241	1	1	0.1	0.193772001	0.2	0.064495466	0.1	0.478201451	1	0.601701943	0.1	0.21265374	1	1	1	0.26803436	0.99	0.172473835	0.5	0.163748113	0.15	0.095193258	1	0.272509009	0.99	0.165776398	0.9	0.130766814	1	0.710684923	1	0.250412573	0.1	0.187282745	0.99	0.13982738	0.05	0.134986512	1	0.993749235
0.2	0.188381901	0.8	0.52262439	1	0.533312402	1	0.524658179	0.2	0.518626241	0.05	0.162425185	1	1	1	1	1	1	1	1	1	0.804403233	1	1	0.2	0.26803436	0.49	0.172473835	0.5	0.163748113	0.15	0.095193258	0.2	0.272509009	0.49	0.165776398	0.1	0.130766814	1	0.088807317	1	0.250412573	0.2	0.187282745	0.2	0.13982738	0.5	0.134986512	1	0.993749235
1	1	1	1	0.2	0.130708926	0.1	0.228146273	1	1	0.2	0.529038434	0.49	1	0.15	0.221147002	0.5	0.478201451	1	1	1	1	0.5	0.443976162	1	0.26803436	0.15	0.172473835	0.1	0.163748113	0.1	0.095193258	1	0.272509009	0.15	0.165776398	1	0.130766814	1	0.710684923	1	0.250412573	0.2	0.187282745	0.2	0.13982738	0.1	0.134986512	0.5	0.310494202
0.5	0.629892365	1	1	1	1	0.1	0.093344865	1	0.708488335	1	0.529038434	1	0.806308163	0.5	0.221147002	1	1	0.5	0.262036389	0.5	0.461716834	0.5	0.443976162	0.1	0.26803436	0.15	0.172473835	1	0.163748113	0.05	0.095193258	0.9	0.272509009	0.15	0.165776398	1	0.130766814	0.2	0.088807317	1	0.250412573	0.2	0.187282745	0.5	0.13982738	1	0.134986512	0.05	0.540051776
1	1	1	1	1	1	0.2	0.093344865	0.8	1	1	1	0.2	0.617620051	0.2	0.064495466	0.2	0.196869758	1	1	0.85	1	0.2	0.124757395	0.1	0.26803436	1	0.172473835	0.15	0.163748113	0.1	0.095193258	1	0.272509009	1	0.165776398	0.9	0.130766814	0.2	0.088807317	0.5	0.250412573	0.7	0.187282745	1	0.13982738	0.15	0.134986512	0.5	0.310494202
0.2	0.394775733	1	1	1	1	0.15	0.228146273	0.5	1	0.2	0.162425185	1	1	0.1	0.064495466	1	0.478201451	1	0.601701943	1	1	1	1	1	0.26803436	0.2	0.172473835	1	0.163748113	0.5	0.095193258	1	0.272509009	0.2	0.165776398	0.5	0.130766814	1	0.710684923	0.2	0.250412573	0.1	0.187282745	1	0.13982738	0.15	0.134986512	0.5	0.668795448
1	1	0.5	0.52262439	0.1	0.130708926	1	1	1	1	0.5	0.306990468	1	1	1	1	0.02	0.196869758	0.5	0.601701943	0.5	0.461716834	0.15	0.124757395	0.8	0.26803436	0.1	0.172473835	0.95	0.163748113	0.05	0.095193258	1	0.272509009	0.1	0.165776398	1	0.130766814	1	0.710684923	1	0.250412573	1	0.187282745	1	0.13982738	1	0.134986512	0.48	0.310494202
1	1	0.8	1	0.2	0.130708926	1	1	0.2	0.282016828	1	1	1	1	1	0.408450375	1	1	1	1	1	0.804403233	0.05	0.124757395	1	0.26803436	0.5	0.172473835	1	0.94996715	0.2	0.095193258	0.85	0.272509009	0.5	0.165776398	0.15	0.130766814	1	0.088807317	1	0.250412573	0.15	0.187282745	1	0.13982738	1	0.962786293	1	0.993749235
1	1	1	1	0.2	0.280957113	0.2	0.093344865	0.5	0.282016828	0.15	0.306990468	0.1	0.193772001	0.1	0.064495466	1	1	1	0.601701943	0.1	0.111056069	0.2	0.124757395	1	0.26803436	1	0.172473835	1	0.163748113	0.15	0.095193258	0.2	0.272509009	1	0.165776398	1	0.130766814	1	0.710684923	0.2	0.250412573	0.1	0.187282745	1	0.13982738	0.1	0.134986512	0.5	0.310494202
1	1	0.1	0.155159279	1	0.533312402	1	1	0.5	0.518626241	0.1	0.306990468	0.2	0.193772001	0.15	0.064495466	0.5	0.478201451	1	1	1	1	0.5	0.443976162	1	0.26803436	1	0.172473835	0.15	0.163748113	0.5	0.095193258	1	0.272509009	1	0.165776398	1	0.130766814	0.5	0.088807317	1	0.250412573	1	0.187282745	0.5	0.13982738	0.1	0.134986512	1	0.993749235
0.5	0.394775733	0.2	0.379941261	1	0.280957113	0.1	0.093344865	0.5	1	1	1	0.2	0.617620051	0.44	0.221147002	0.5	0.478201451	1	1	0.5	0.461716834	0.5	0.443976162	1	0.26803436	1	0.172473835	0.15	0.163748113	1	0.095193258	1	0.272509009	1	0.165776398	0.99	0.130766814	0.5	0.088807317	1	0.250412573	0.5	0.187282745	1	0.13982738	1	0.962786293	1	0.310494202
1	1	0.1	0.155159279	0.1	0.280957113	0.1	0.093344865	1	1	0.5	0.529038434	1	1	1	0.890603595	0.1	0.478201451	1	0.601701943	0.5	0.21265374	1	1	0.5	0.26803436	0.1	0.172473835	1	0.163748113	0.15	0.095193258	0.9	0.272509009	0.1	0.165776398	0.1	0.130766814	1	0.710684923	1	0.250412573	0.1	0.187282745	1	0.13982738	0.05	0.134986512	1	0.993749235
0.1	0.188381901	0.95	1	0.1	0.130708926	0.8	1	0.5	0.163595835	1	1	1	0.806308163	0.15	0.064495466	0.2	0.478201451	0.2	0.114712728	0.1	0.111056069	0.5	0.443976162	0.5	0.26803436	0.5	0.172473835	0.1	0.163748113	0.02	0.095193258	1	0.272509009	0.5	0.165776398	0.5	0.130766814	1	0.710684923	1	0.250412573	1	0.187282745	1	0.13982738	0.15	0.134986512	1	0.993749235
1	1	1	0.52262439	1	1	0.15	0.093344865	0.48	0.282016828	0.2	0.306990468	0.1	0.193772001	0.2	0.064495466	0.1	0.478201451	1	1	0.15	0.21265374	1	1	1	0.26803436	0.2	0.172473835	1	0.163748113	0.5	0.095193258	1	0.272509009	0.2	0.165776398	1	0.130766814	0.15	0.088807317	1	0.250412573	1	0.187282745	0.5	0.13982738	0.1	0.134986512	1	0.661114908
0.1	0.188381901	0.1	0.155159279	0.2	0.130708926	0.15	0.093344865	0.98	0.282016828	1	1	0.1	0.193772001	1	1	0.15	0.196869758	0.2	0.262036389	1	1	0.1	0.124757395	0.5	0.26803436	1	0.172473835	0.8	0.163748113	1	0.095193258	0.2	0.272509009	1	0.165776398	0.5	0.130766814	0.5	0.088807317	0.5	0.250412573	1	0.187282745	0.1	0.13982738	1	0.962786293	0.5	0.310494202
1	0.629892365	0.5	0.52262439	0.5	0.533312402	0.2	0.228146273	0.05	0.163595835	0.3	0.162425185	1	1	0.2	0.064495466	1	1	0.2	0.114712728	1	1	0.1	0.124757395	0.2	0.26803436	0.1	0.172473835	1	0.163748113	0.5	0.095193258	1	0.272509009	0.1	0.165776398	0.15	0.130766814	0.1	0.088807317	1	0.250412573	1	0.187282745	0.2	0.13982738	0.2	0.134986512	1	0.993749235
1	1	0.15	0.155159279	1	1	0.5	0.524658179	1	1	1	1	0.2	0.193772001	0.1	0.064495466	1	0.478201451	1	1	0.2	0.21265374	1	1	1	0.26803436	0.5	0.172473835	1	0.163748113	0.2	0.095193258	0.15	0.272509009	0.5	0.165776398	0.5	0.130766814	1	0.088807317	0.5	0.250412573	1	0.187282745	0.5	0.13982738	1	0.962786293	1	0.561435327
1	1	0.5	0.379941261	0.15	0.280957113	0.5	1	0.9	0.518626241	1	1	0.5	1	1	1	0.1	0.196869758	1	0.601701943	0.9	0.804403233	0.1	0.124757395	0.15	0.26803436	1	0.172473835	1	0.163748113	0.9	0.095193258	1	0.951177484	1	0.165776398	0.2	0.130766814	1	0.088807317	1	0.250412573	0.5	0.187282745	1	0.13982738	0.5	0.134986512	0.5	0.536367326
0.5	0.394775733	1	1	0.1	0.130708926	0.9	1	1	1	1	0.529038434	1	1	0.5	0.221147002	0.5	1	1	1	1	1	0.5	1	1	0.26803436	1	0.172473835	1	0.163748113	0.5	0.095193258	0.5	0.272509009	1	0.165776398	1	0.130766814	0.15	0.088807317	1	0.250412573	0.15	0.187282745	0.15	0.13982738	0.05	0.134986512	1	0.310494202
1	1	1	1	0.05	0.130708926	0.05	0.228146273	0.5	0.708488335	0.2	0.162425185	0.15	0.617620051	1	1	1	1	0.5	0.114712728	1	0.461716834	0.1	0.124757395	0.2	0.26803436	0.5	0.172473835	0.5	0.163748113	1	0.095193258	0.5	0.272509009	0.5	0.165776398	0.2	0.130766814	1	0.088807317	1	0.250412573	0.5	0.187282745	1	0.13982738	0.85	0.134986512	1	0.993749235
0.5	0.188381901	0.99	1	0.1	0.130708926	0.1	0.093344865	0.15	0.282016828	0.1	0.306990468	0.1	0.193772001	0.5	0.064495466	0.7	1	1	1	0.5	0.461716834	0.15	0.124757395	0.2	0.26803436	1	0.172473835	0.8	0.163748113	1	0.095193258	0.2	0.272509009	1	0.165776398	1	0.130766814	1	0.710684923	0.5	0.250412573	0.2	0.187282745	0.1	0.13982738	0.1	0.134986512	1	0.310494202
1	1	0.5	0.602893103	1	1	1	1	1	1	1	1	0.05	0.193772001	0.2	0.064495466	0.5	1	1	1	0.9	1	1	1	0.1	0.26803436	0.1	0.172473835	1	0.163748113	1	0.095193258	1	0.272509009	0.1	0.165776398	1	0.130766814	0.2	0.088807317	0.5	0.250412573	0.5	0.187282745	0.2	0.13982738	1	0.962786293	1	0.993749235
1	1	0.1	0.16372457	0.5	0.533312402	0.2	0.228146273	1	0.518626241	0.15	0.162425185	0.1	0.193772001	1	1	0.5	0.478201451	1	0.601701943	0.15	0.111056069	0.1	0.124757395	1	0.26803436	1	0.172473835	0.1	0.163748113	1	0.095193258	1	0.272509009	1	0.165776398	0.1	0.130766814	1	0.710684923	1	0.250412573	1	0.187282745	0.5	0.13982738	0.1	0.134986512	1	0.993749235
1	0.629892365	1	1	1	1	0.5	0.228146273	0.2	0.282016828	0.1	0.162425185	1	1	0.2	0.064495466	0.5	1	1	1	1	0.461716834	1	1	1	0.26803436	0.5	0.172473835	0.1	0.163748113	0.19	0.095193258	0.5	0.272509009	0.5	0.165776398	0.2	0.130766814	0.5	0.088807317	1	0.250412573	1	0.187282745	0.15	0.13982738	0.5	0.134986512	0.5	0.310494202
0.5	1	1	1	0.2	0.280957113	0.1	0.093344865	0.2	0.282016828	1	1	0.5	1	1	0.890603595	1	1	0.15	0.114712728	0.5	0.461716834	1	1	1	0.26803436	1	0.172473835	0.2	0.163748113	1	0.095193258	0.5	0.272509009	1	0.165776398	1	0.130766814	1	0.710684923	1	0.250412573	0.2	0.187282745	0.5	0.13982738	1	0.134986512	1	0.310494202
1	1	0.5	0.602893103	1	1	0.1	0.093344865	0.2	0.282016828	0.95	0.162425185	1	1	0.5	0.221147002	1	1	1	1	0.5	0.461716834	0.1	0.124757395	1	0.26803436	0.1	0.172473835	0.1	0.163748113	0.1	0.095193258	0.5	0.272509009	0.1	0.165776398	0.15	0.130766814	1	0.088807317	1	0.250412573	0.1	0.187282745	1	0.13982738	0.1	0.134986512	1	0.993749235
1	1	0.5	0.602893103	0.3	0.280957113	1	1	0.7	1	0.15	0.162425185	0.2	0.193772001	1	1	1	1	1	0.601701943	1	1	0.1	0.124757395	0.2	0.26803436	0.1	0.172473835	0.2	0.163748113	0.5	0.095193258	0.2	0.272509009	0.1	0.165776398	0.15	0.130766814	0.2	0.088807317	0.5	0.250412573	0.9	0.187282745	1	0.13982738	1	0.962786293	1	0.993749235
0.19	0.188381901	1	1	1	1	0.15	0.093344865	0.5	0.282016828	0.1	0.162425185	1	1	1	1	1	1	1	1	0.2	0.111056069	1	1	1	0.26803436	1	0.172473835	0.95	0.163748113	0.1	0.095193258	0.2	0.272509009	1	0.165776398	1	0.130766814	1	0.710684923	1	0.250412573	1	0.187282745	1	0.13982738	0.1	0.134986512	0.5	0.310494202
1	1	0.15	0.343846185	1	0.533312402	0.2	0.093344865	1	1	0.99	1	0.3	0.617620051	0.2	0.064495466	0.1	0.478201451	1	1	0.1	0.21265374	1	1	0.5	0.26803436	1	0.172473835	1	0.163748113	0.1	0.095193258	1	0.272509009	1	0.165776398	1	0.130766814	0.5	0.088807317	1	0.250412573	1	0.187282745	1	0.13982738	0.5	0.134986512	0.1	0.310494202
1	1	0.05	0.16372457	1	1	0.1	0.093344865	1	1	1	1	1	1	1	0.890603595	0.5	1	0.5	0.114712728	0.5	0.804403233	1	1	1	0.26803436	0.9	0.172473835	0.1	0.163748113	0.1	0.095193258	1	0.272509009	0.9	0.165776398	0.15	0.130766814	1	0.088807317	0.5	0.250412573	0.15	0.187282745	1	0.707269633	0.5	0.134986512	0.5	0.310494202
1	0.629892365	0.5	0.602893103	1	1	0.1	0.093344865	0.9	1	1	1	1	1	0.2	0.064495466	1	1	0.2	0.114712728	0.1	0.111056069	0.5	1	0.5	0.26803436	0.15	0.172473835	0.1	0.163748113	0.1	0.095193258	0.1	0.272509009	0.15	0.165776398	1	0.130766814	1	0.710684923	1	0.250412573	0.2	0.187282745	1	0.13982738	0.15	0.134986512	0.5	0.310494202
0.5	0.394775733	1	0.602893103	0.2	0.130708926	0.1	0.093344865	0.2	0.282016828	0.3	0.306990468	1	1	0.5	0.221147002	0.49	0.478201451	1	1	1	1	0.05	0.124757395	0.15	0.26803436	0.5	0.172473835	0.5	0.163748113	0.5	0.095193258	0.15	0.272509009	0.5	0.165776398	0.1	0.130766814	0.2	0.088807317	0.5	0.250412573	1	0.187282745	1	0.13982738	0.05	0.134986512	1	0.528657361
1	1	0.5	0.343846185	0.1	0.130708926	0.1	0.228146273	0.9	1	1	0.724327216	1	0.806308163	1	0.408450375	1	1	1	1	0.1	0.111056069	0.2	1	0.1	0.26803436	0.99	0.172473835	0.15	0.163748113	0.5	0.095193258	0.5	0.272509009	0.99	0.165776398	1	0.130766814	1	0.710684923	0.2	0.250412573	0.3	0.187282745	1	0.13982738	0.1	0.134986512	1	0.993749235
1	1	1	1	0.1	0.280957113	0.1	0.093344865	0.98	1	1	1	0.2	0.193772001	0.2	0.064495466	0.35	0.478201451	1	1	0.15	0.21265374	0.15	0.443976162	0.1	0.26803436	1	0.172473835	0.5	0.163748113	0.15	0.095193258	0.5	0.272509009	1	0.165776398	0.1	0.130766814	0.5	0.088807317	1	0.250412573	1	0.187282745	1	0.13982738	0.15	0.134986512	1	0.310494202
1	1	0.15	0.16372457	0.1	0.130708926	0.1	0.093344865	0.15	0.282016828	1	1	0.1	0.193772001	0.1	0.064495466	0.2	0.478201451	1	1	1	1	1	1	0.15	0.26803436	0.9	0.172473835	1	0.163748113	1	0.095193258	0.9	0.272509009	0.9	0.165776398	0.5	0.130766814	1	0.088807317	1	0.250412573	0.2	0.187282745	0.1	0.13982738	1	0.962786293	1	0.993749235
0.5	0.629892365	1	1	1	1	0.2	0.228146273	0.5	1	1	1	0.1	0.617620051	0.2	0.064495466	1	1	1	1	0.2	0.21265374	0.15	0.124757395	1	0.26803436	0.9	0.172473835	0.1	0.163748113	1	0.095193258	1	0.272509009	0.9	0.165776398	0.5	0.130766814	0.2	0.088807317	1	0.250412573	0.1	0.187282745	1	0.13982738	1	0.962786293	1	0.993749235
0.2	0.188381901	1	1	0.15	0.280957113	1	1	0.1	0.163595835	1	1	0.1	0.193772001	1	0.408450375	1	1	1	1	1	0.804403233	1	1	1	0.26803436	0.1	0.172473835	1	0.163748113	0.1	0.095193258	0.2	0.272509009	0.1	0.165776398	1	0.130766814	1	0.710684923	1	0.250412573	0.1	0.187282745	1	0.13982738	0.2	0.134986512	0.5	0.310494202
0.85	1	1	1	0.1	0.130708926	0.1	0.093344865	1	1	0.1	0.306990468	1	0.806308163	0.01	0.064495466	1	1	0.15	0.262036389	1	1	0.1	0.124757395	0.9	0.26803436	0.15	0.172473835	0.99	0.163748113	1	0.095193258	1	0.272509009	0.15	0.165776398	1	0.130766814	0.5	0.088807317	1	0.250412573	0.85	0.187282745	1	0.13982738	0.9	0.962786293	1	0.641973812
0.5	0.629892365	1	1	0.15	0.130708926	0.1	0.093344865	1	1	0.8	0.529038434	0.15	0.617620051	0.5	0.221147002	1	0.478201451	1	1	0.15	0.111056069	0.15	0.124757395	1	0.26803436	0.5	0.172473835	1	0.131875792	1	0.095193258	0.5	0.272509009	0.5	0.165776398	0.5	0.130766814	0.2	0.088807317	1	0.250412573	1	0.187282745	1	0.13982738	0.15	0.134986512	0.5	0.310494202
1	1	1	1	0.15	0.130708926	0.15	0.228146273	1	0.518626241	0.5	1	0.1	0.193772001	0.2	0.064495466	0.19	0.196869758	1	1	0.5	0.461716834	1	1	0.9	0.26803436	0.9	0.172473835	1	0.131875792	1	0.095193258	0.5	0.272509009	0.9	0.165776398	0.5	0.130766814	0.5	0.088807317	1	0.250412573	0.5	0.187282745	1	0.13982738	1	0.962786293	0.45	0.310494202
0.1	0.188381901	0.5	0.602893103	1	0.533312402	0.5	1	1	1	1	0.529038434	0.15	0.193772001	0.5	0.221147002	0.5	1	0.1	0.114712728	0.5	0.804403233	1	1	0.2	0.26803436	1	0.172473835	0.2	0.131875792	1	0.314849063	1	0.272509009	1	0.165776398	0.8	0.130766814	0.1	0.088807317	1	0.250412573	1	0.187282745	1	0.13982738	1	0.134986512	1	0.993749235
0.1	0.188381901	1	1	0.95	0.280957113	1	1	0.2	0.282016828	0.89	1	0.15	0.193772001	0.1	0.064495466	0.5	1	1	1	1	0.804403233	1	1	1	0.26803436	0.5	0.172473835	1	0.131875792	0.15	0.095193258	0.1	0.272509009	0.5	0.165776398	0.2	0.130766814	1	0.710684923	1	0.948851432	1	0.187282745	0.2	0.13982738	0.5	0.134986512	1	0.561435327
0.5	1	1	0.602893103	0.2	0.130708926	0.15	0.228146273	1	1	1	1	1	1	1	1	1	1	1	0.601701943	0.15	0.111056069	0.05	0.124757395	1	0.26803436	0.2	0.172473835	0.5	0.131875792	0.9	0.095193258	0.5	0.272509009	0.2	0.165776398	1	0.130766814	1	0.710684923	1	0.250412573	0.5	0.187282745	1	0.13982738	0.1	0.134986512	1	0.475596991
0.2	0.188381901	1	1	0.15	0.280957113	0.15	0.228146273	0.2	0.282016828	1	1	0.95	0.617620051	1	1	0.15	0.478201451	0.5	0.262036389	0.2	0.111056069	0.02	0.124757395	1	0.26803436	1	0.172473835	1	0.131875792	1	0.095193258	1	0.272509009	1	0.165776398	0.5	0.130766814	0.2	0.088807317	1	0.250412573	1	0.187282745	1	0.13982738	0.9	0.962786293	0.15	0.310494202
0.5	0.629892365	1	1	0.1	0.130708926	1	1	1	1	0.5	0.529038434	0.2	0.193772001	0.2	0.064495466	1	1	1	1	0.15	0.21265374	0.1	0.124757395	0.5	0.26803436	0.9	0.172473835	0.5	0.131875792	0.5	0.095193258	0.5	0.272509009	0.9	0.165776398	0.2	0.130766814	0.5	0.088807317	1	0.250412573	1	0.187282745	1	0.13982738	0.15	0.134986512	1	0.993749235
1	1	1	1	0.99	1	0.1	0.093344865	0.1	0.282016828	1	1	0.15	0.193772001	0.05	0.064495466	0.2	0.478201451	0.2	0.114712728	0.5	0.461716834	0.1	0.124757395	0.2	0.26803436	0.15	0.172473835	1	0.131875792	0.1	0.095193258	1	0.272509009	0.15	0.165776398	0.2	0.130766814	0.2	0.088807317	1	0.250412573	0.1	0.187282745	1	0.13982738	0.1	0.134986512	1	0.636943638
0.2	0.188381901	0.5	0.343846185	1	1	0.1	0.093344865	1	1	0.5	0.529038434	0.1	0.193772001	0.5	0.221147002	1	0.478201451	1	0.601701943	1	0.461716834	0.5	0.443976162	1	0.26803436	0.9	0.172473835	0.1	0.131875792	0.5	0.095193258	1	0.272509009	0.9	0.165776398	0.5	0.130766814	1	0.710684923	0.15	0.250412573	1	0.187282745	1	0.13982738	0.15	0.134986512	1	0.993749235
0.2	0.629892365	0.5	0.602893103	1	1	0.15	0.093344865	0.5	0.518626241	0.2	0.306990468	0.99	1	0.2	0.064495466	1	1	1	1	1	0.804403233	0.5	0.124757395	1	0.26803436	1	0.172473835	1	0.131875792	0.1	0.095193258	0.1	0.272509009	1	0.165776398	1	0.130766814	1	0.710684923	0.5	0.250412573	0.2	0.187282745	1	0.13982738	0.1	0.134986512	0.5	0.995127047
0.1	0.188381901	1	1	0.05	0.130708926	0.15	0.093344865	0.1	0.163595835	0.1	0.162425185	1	1	1	1	1	1	0.15	0.262036389	1	0.804403233	0.5	0.443976162	0.8	0.26803436	1	0.172473835	0.85	0.131875792	0.2	0.095193258	1	0.272509009	1	0.165776398	0.1	0.130766814	1	0.710684923	1	0.250412573	0.2	0.187282745	0.5	0.13982738	1	0.134986512	0.5	0.995127047
1	1	0.1	0.16372457	0.3	0.280957113	0.5	0.524658179	1	1	1	1	1	1	1	0.531800287	0.5	1	1	0.601701943	0.9	0.804403233	1	1	0.5	0.26803436	1	0.172473835	0.5	0.131875792	1	0.095193258	1	0.272509009	1	0.165776398	0.2	0.130766814	1	0.710684923	0.2	0.250412573	1	0.187282745	0.5	0.13982738	0.5	0.134986512	1	0.995127047
1	1	0.5	1	1	1	0.1	0.093344865	1	0.708488335	1	1	0.05	0.193772001	1	0.408450375	1	1	0.05	0.114712728	0.5	0.461716834	0.1	0.124757395	1	0.26803436	1	0.172473835	1	0.131875792	0.2	0.095193258	0.5	0.272509009	1	0.165776398	1	0.130766814	0.1	0.088807317	1	0.250412573	0.2	0.187282745	1	0.13982738	0.5	0.134986512	0.8	0.995127047
1	1	0.5	0.343846185	1	1	0.1	0.093344865	1	1	0.5	0.306990468	0.3	0.193772001	1	1	1	1	1	1	1	1	0.5	0.443976162	0.2	0.26803436	1	0.172473835	0.15	0.131875792	0.5	0.095193258	1	0.272509009	1	0.165776398	0.49	0.130766814	0.5	0.088807317	1	0.250412573	1	0.187282745	0.15	0.13982738	1	0.962786293	0.15	0.286125057
0.5	0.629892365	1	0.343846185	1	1	1	1	0.1	0.282016828	0.2	0.529038434	1	1	0.1	0.064495466	0.9	1	1	1	0.1	0.111056069	0.5	0.443976162	0.5	0.26803436	0.5	0.172473835	0.98	0.131875792	1	0.095193258	0.9	0.272509009	0.5	0.165776398	1	0.130766814	1	0.088807317	1	0.250412573	1	0.187282745	1	0.13982738	0.2	0.134986512	1	0.995127047
0.5	0.188381901	0.5	0.343846185	1	1	0.5	0.524658179	0.1	0.282016828	1	1	1	1	0.5	0.221147002	1	1	1	1	1	1	1	0.443976162	0.5	0.26803436	0.95	0.172473835	0.2	0.131875792	1	0.095193258	0.5	0.272509009	0.95	0.165776398	0.5	0.130766814	0.5	0.088807317	1	0.250412573	0.5	0.187282745	0.5	0.13982738	0.05	0.134986512	0.1	0.286125057
1	1	0.5	0.602893103	1	1	0.1	0.093344865	1	1	0.5	0.529038434	1	0.806308163	1	0.890603595	0.5	0.478201451	0.5	0.262036389	1	0.804403233	0.5	0.443976162	0.5	0.26803436	0.5	0.172473835	1	0.131875792	0.2	0.095193258	0.1	0.272509009	0.5	0.165776398	0.1	0.130766814	0.1	0.088807317	0.2	0.250412573	1	0.187282745	1	0.13982738	0.1	0.134986512	1	0.566914558
1	1	0.5	0.602893103	0.1	0.533312402	0.1	0.093344865	0.98	1	0.2	0.306990468	1	1	0.5	0.221147002	0.75	1	0.15	0.114712728	0.1	0.111056069	0.5	0.443976162	1	0.26803436	1	0.172473835	1	0.131875792	1	0.095193258	1	0.272509009	1	0.165776398	1	0.130766814	0.15	0.088807317	0.2	0.250412573	1	0.187282745	1	0.13982738	0.5	0.134986512	0.18	0.286125057
1	1	0.15	0.16372457	0.1	0.130708926	1	1	1	1	0.2	0.162425185	1	1	0.5	0.221147002	0.49	0.478201451	0.5	0.262036389	1	1	0.15	0.124757395	0.5	0.26803436	1	0.172473835	0.5	0.131875792	0.2	0.095193258	0.9	0.272509009	1	0.165776398	0.2	0.130766814	0.1	0.088807317	1	0.250412573	1	0.187282745	0.2	0.13982738	1	0.134986512	0.2	0.286125057
0.1	1	0.1	0.343846185	0.8	0.533312402	0.5	0.228146273	0.1	0.163595835	0.5	0.306990468	0.1	0.617620051	0.1	0.064495466	1	1	1	1	1	1	0.1	0.124757395	0.48	0.26803436	0.5	0.172473835	0.9	0.131875792	0.2	0.095193258	0.5	0.272509009	0.5	0.165776398	1	0.130766814	1	0.710684923	1	0.250412573	1	0.187282745	1	0.13982738	0.1	0.134986512	1	0.995127047
1	1	0.5	1	0.5	1	0.45	0.524658179	1	1	1	1	0.1	0.193772001	0.15	0.064495466	1	1	1	0.601701943	0.05	0.111056069	0.5	0.443976162	0.98	0.26803436	0.1	0.172473835	0.1	0.131875792	0.5	0.095193258	0.9	0.272509009	0.1	0.165776398	1	0.130766814	1	0.710684923	1	0.250412573	0.1	0.187282745	1	0.13982738	0.1	0.134986512	1	0.995127047
1	1	0.2	0.343846185	1	0.533312402	0.1	0.093344865	0.2	0.282016828	1	1	0.8	0.806308163	0.15	0.064495466	1	1	0.5	0.262036389	1	1	0.15	0.124757395	0.05	0.26803436	0.5	0.172473835	0.1	0.131875792	1	0.095193258	0.5	0.272509009	0.5	0.165776398	1	0.130766814	1	0.088807317	1	0.250412573	0.2	0.187282745	1	0.13982738	0.05	0.134986512	1	0.995127047
1	1	0.95	1	0.2	0.280957113	1	1	0.2	0.282016828	0.2	0.529038434	0.5	1	0.1	0.064495466	0.2	0.196869758	0.5	0.262036389	1	1	0.1	0.124757395	1	0.26803436	0.15	0.172473835	1	0.131875792	0.5	0.095193258	1	0.272509009	0.15	0.165776398	1	0.130766814	1	0.710684923	1	0.250412573	0.1	0.187282745	0.1	0.13982738	0.1	0.134986512	0.1	0.286125057
1	1	0.05	0.602893103	0.89	0.533312402	0.5	0.524658179	1	1	0.1	0.306990468	1	1	1	0.890603595	1	1	1	0.601701943	0.15	0.111056069	0.1	0.124757395	0.9	0.26803436	1	0.172473835	0.9	0.131875792	0.5	0.095193258	0.1	0.272509009	1	0.165776398	0.1	0.130766814	0.15	0.088807317	1	0.250412573	0.5	0.187282745	0.1	0.13982738	1	0.962786293	0.99	0.995127047
0.1	1	0.95	0.602893103	1	0.533312402	1	1	0.1	0.282016828	0.9	1	0.2	0.617620051	1	1	0.8	0.478201451	0.2	0.262036389	0.2	0.21265374	0.5	0.443976162	1	0.26803436	0.5	0.172473835	0.1	0.131875792	0.2	0.095193258	0.5	0.272509009	0.5	0.165776398	1	0.130766814	0.2	0.088807317	0.5	0.250412573	1	0.187282745	1	0.13982738	0.1	0.134986512	0.5	0.286125057
0.5	1	1	1	1	0.533312402	0.1	0.093344865	1	1	0.5	0.306990468	0.89	0.617620051	1	0.890603595	0.5	1	1	1	0.15	0.21265374	0.1	0.124757395	0.5	0.26803436	0.15	0.172473835	1	0.131875792	0.9	0.095193258	1	0.272509009	0.15	0.165776398	0.5	0.130766814	1	0.710684923	0.5	0.250412573	0.5	0.187282745	0.5	0.13982738	0.1	0.134986512	0.9	0.995127047
1	1	1	1	0.5	0.533312402	1	1	0.1	1	0.5	1	1	1	1	1	0.1	0.196869758	1	1	0.2	0.461716834	0.1	0.124757395	0.15	0.26803436	1	0.172473835	1	0.131875792	0.15	0.095193258	0.2	0.272509009	1	0.165776398	0.2	0.130766814	0.5	0.088807317	1	0.250412573	0.3	0.187282745	0.5	0.13982738	0.15	0.134986512	0.89	0.995127047
0.1	0.188381901	1	0.602893103	1	0.533312402	0.2	0.228146273	1	1	0.15	0.162425185	1	0.617620051	0.15	0.064495466	1	1	0.2	0.601701943	0.5	0.461716834	0.2	0.124757395	1	0.26803436	1	0.172473835	0.9	0.131875792	0.1	0.095193258	0.1	0.272509009	1	0.165776398	1	0.130766814	0.2	0.088807317	1	0.250412573	0.98	0.187282745	1	0.13982738	0.1	0.134986512	0.5	0.286125057
1	1	1	1	0.5	0.533312402	0.2	0.228146273	1	0.708488335	0.1	0.306990468	0.5	0.806308163	0.2	0.064495466	1	1	1	1	0.5	0.461716834	0.95	1	1	0.26803436	0.15	0.172473835	0.5	0.131875792	0.5	0.095193258	1	0.272509009	0.15	0.165776398	0.5	0.130766814	0.15	0.088807317	0.1	0.250412573	0.7	0.187282745	0.2	0.13982738	1	0.962786293	1	0.995127047
1	0.629892365	0.5	0.343846185	0.2	0.280957113	0.19	0.093344865	0.5	0.518626241	0.2	0.162425185	1	0.617620051	1	1	0.5	0.478201451	1	1	0.1	0.111056069	0.1	0.124757395	0.2	0.26803436	0.2	0.172473835	1	0.131875792	0.1	0.095193258	0.1	0.272509009	0.2	0.165776398	1	0.130766814	0.5	0.088807317	0.5	0.250412573	0.2	0.187282745	1	0.13982738	0.2	0.134986512	1	0.995127047
0.15	0.188381901	1	1	0.05	0.130708926	1	1	1	0.518626241	0.15	0.529038434	0.5	1	0.15	0.064495466	1	1	1	1	0.5	0.461716834	0.2	0.443976162	0.2	0.26803436	0.5	0.172473835	0.15	0.131875792	1	0.095193258	0.1	0.272509009	0.5	0.165776398	0.8	0.130766814	1	0.088807317	1	0.250412573	0.5	0.187282745	0.5	0.13982738	1	0.134986512	1	0.995127047
1	1	0.1	0.16372457	0.1	0.130708926	0.5	0.524658179	1	1	0.15	0.529038434	0.2	0.617620051	0.5	0.221147002	1	1	0.5	0.114712728	0.1	0.21265374	0.95	1	0.2	0.26803436	0.2	0.172473835	1	0.131875792	0.5	0.095193258	1	0.272509009	0.2	0.165776398	0.2	0.130766814	1	0.710684923	0.5	0.250412573	0.1	0.187282745	1	0.13982738	1	0.962786293	0.2	0.286125057
0.15	0.188381901	1	1	0.15	0.280957113	0.2	0.228146273	0.9	1	1	1	0.05	0.193772001	0.2	0.064495466	0.5	0.478201451	0.5	0.262036389	1	1	1	1	0.7	0.26803436	0.5	0.172473835	1	0.131875792	0.15	0.095193258	0.2	0.272509009	0.5	0.165776398	0.5	0.130766814	0.05	0.088807317	0.5	0.250412573	0.2	0.187282745	1	0.13982738	0.1	0.134986512	1	0.995127047
0.75	1	1	1	1	1	0.15	0.093344865	1	1	0.9	1	0.1	0.193772001	0.15	0.064495466	1	1	1	1	0.5	0.461716834	1	1	0.5	0.26803436	0.5	0.172473835	0.99	0.131875792	0.15	0.095193258	1	0.272509009	0.5	0.165776398	0.5	0.130766814	1	0.710684923	1	0.250412573	0.2	0.187282745	1	0.13982738	0.2	0.134986512	0.49	0.286125057
0.5	0.629892365	1	0.602893103	0.1	0.130708926	0.1	0.093344865	1	1	0.15	0.162425185	0.15	1	0.5	0.221147002	0.5	1	0.2	0.114712728	1	1	1	1	1	0.26803436	0.5	0.172473835	0.1	0.131875792	0.2	0.095193258	0.5	0.272509009	0.5	0.165776398	0.2	0.130766814	1	0.710684923	0.95	0.250412573	0.2	0.187282745	0.5	0.13982738	0.15	0.134986512	0.02	0.537528364
0.2	0.188381901	0.95	1	1	1	0.15	0.093344865	0.5	0.518626241	0.1	0.162425185	1	1	1	0.890603595	0.1	0.196869758	1	1	0.15	0.461716834	1	1	1	0.26803436	0.5	0.172473835	0.5	0.131875792	1	0.095193258	0.5	0.272509009	0.5	0.165776398	0.2	0.130766814	1	0.088807317	1	0.250412573	0.1	0.187282745	1	0.13982738	0.5	0.134986512	1	0.995127047
0.2	0.188381901	0.5	0.602893103	0.1	0.130708926	0.15	0.093344865	1	0.518626241	0.5	0.306990468	0.1	0.193772001	1	1	0.5	0.196869758	1	1	1	1	1	1	0.9	0.26803436	1	0.172473835	1	0.131875792	0.2	0.095193258	0.85	0.272509009	1	0.165776398	0.1	0.130766814	0.5	0.088807317	0.5	0.250412573	1	0.187282745	1	0.13982738	0.5	0.134986512	0.15	0.286125057
0.5	0.629892365	0.1	0.16372457	0.5	0.533312402	0.1	0.093344865	0.2	0.163595835	0.5	0.306990468	1	1	0.05	0.064495466	0.45	1	1	1	1	1	0.5	0.443976162	0.2	0.26803436	1	0.172473835	0.5	0.131875792	0.1	0.095193258	0.5	0.272509009	1	0.165776398	0.15	0.130766814	0.15	0.088807317	1	0.250412573	0.5	0.187282745	0.5	0.13982738	1	0.134986512	0.99	0.995127047
0.5	0.629892365	0.5	0.602893103	0.2	0.280957113	0.15	0.228146273	0.2	0.282016828	1	1	0.1	0.193772001	1	0.408450375	1	1	1	1	0.2	0.111056069	1	1	0.9	0.26803436	1	0.172473835	0.15	0.131875792	1	0.095193258	0.1	0.272509009	1	0.165776398	0.5	0.130766814	1	0.710684923	1	0.250412573	0.5	0.187282745	1	0.13982738	0.15	0.134986512	1	0.995127047
1	1	1	1	0.15	0.130708926	0.1	0.093344865	1	1	1	1	0.5	1	0.2	0.064495466	0.5	0.478201451	0.5	0.262036389	0.19	0.21265374	0.1	0.124757395	0.98	0.26803436	1	0.172473835	0.5	0.131875792	0.5	0.095193258	1	0.272509009	1	0.165776398	0.5	0.130766814	1	0.710684923	1	0.250412573	0.3	0.187282745	1	0.13982738	0.1	0.134986512	0.2	0.286125057
0.5	0.629892365	1	1	1	1	0.01	0.093344865	0.2	0.518626241	0.1	0.306990468	0.2	0.617620051	1	1	1	1	1	0.601701943	1	1	0.15	0.124757395	0.15	0.26803436	0.1	0.172473835	0.2	0.131875792	0.2	0.095193258	0.1	0.272509009	0.1	0.165776398	0.5	0.130766814	1	0.088807317	1	0.250412573	0.5	0.187282745	1	0.13982738	0.1	0.134986512	0.1	0.286125057
1	1	1	1	0.5	0.533312402	0.5	0.524658179	0.2	0.518626241	0.2	0.306990468	0.15	0.193772001	1	0.531800287	1	1	1	0.601701943	1	0.804403233	0.15	0.124757395	0.5	0.26803436	0.85	0.172473835	1	0.131875792	0.2	0.095193258	0.2	0.272509009	0.85	0.165776398	0.2	0.130766814	0.1	0.088807317	0.5	0.250412573	0.5	0.187282745	1	0.13982738	0.2	0.134986512	1	0.995127047
1	1	0.1	0.343846185	0.2	0.533312402	1	1	1	1	1	1	1	1	0.5	0.221147002	1	0.478201451	1	1	1	1	0.1	0.124757395	0.1	0.26803436	0.1	0.172473835	0.2	0.131875792	0.2	0.095193258	1	0.272509009	0.1	0.165776398	1	0.130766814	0.15	0.088807317	0.5	0.250412573	0.1	0.187282745	1	0.13982738	0.15	0.134986512	1	0.995127047
0.2	0.188381901	0.1	0.16372457	0.2	0.130708926	0.5	0.524658179	0.2	0.518626241	1	1	0.5	1	0.15	0.064495466	0.5	0.478201451	1	1	0.5	0.461716834	1	1	1	0.26803436	0.5	0.172473835	1	0.131875792	1	0.095193258	1	0.272509009	0.5	0.165776398	1	0.130766814	0.5	0.088807317	1	0.250412573	0.2	0.187282745	0.2	0.13982738	0.2	0.134986512	0.83	0.995127047
0.1	0.188381901	0.45	0.16372457	0.15	0.280957113	1	1	1	1	1	0.529038434	0.2	1	0.15	0.064495466	0.1	0.196869758	0.5	0.601701943	0.99	0.461716834	0.15	0.124757395	1	0.26803436	1	0.172473835	1	0.131875792	0.15	0.095193258	0.15	0.272509009	1	0.165776398	1	0.130766814	0.15	0.088807317	1	0.250412573	0.5	0.187282745	1	0.707269633	0.5	0.134986512	0.8	0.995127047
1	1	0.1	0.16372457	0.5	0.533312402	1	1	0.5	0.518626241	0.98	0.529038434	0.2	0.193772001	1	1	1	1	0.5	0.262036389	0.5	0.461716834	0.5	0.443976162	1	0.26803436	0.5	0.172473835	0.1	0.131875792	1	0.095193258	1	0.272509009	0.5	0.165776398	1	0.130766814	0.5	0.088807317	1	0.250412573	1	0.187282745	0.2	0.13982738	0.2	0.134986512	0.15	0.286125057
1	1	1	1	0.99	1	1	1	0.2	0.163595835	1	1	0.15	0.617620051	0.2	0.221147002	1	1	1	1	1	0.461716834	1	1	1	0.26803436	1	0.172473835	0.2	0.131875792	0.2	0.095193258	0.2	0.272509009	1	0.165776398	0.5	0.130766814	0.5	0.088807317	1	0.250412573	0.98	0.187282745	0.2	0.13982738	1	0.962786293	0.8	0.995127047
1	1	1	1	0.1	0.130708926	1	1	0.5	0.518626241	1	0.529038434	0.5	1	1	1	1	1	0.5	0.601701943	0.15	0.111056069	0.2	0.124757395	0.2	0.26803436	0.5	0.172473835	1	0.131875792	0.1	0.095193258	1	0.272509009	0.5	0.165776398	0.15	0.130766814	0.15	0.088807317	0.45	0.250412573	0.1	0.187282745	1	0.13982738	0.15	0.134986512	1	0.995127047
1	1	1	1	0.1	0.130708926	0.05	0.093344865	0.5	0.518626241	1	0.529038434	0.99	1	0.1	0.064495466	1	1	1	0.601701943	0.5	0.804403233	1	1	1	0.26803436	1	0.172473835	0.15	0.131875792	0.5	0.095193258	0.85	0.272509009	1	0.165776398	0.1	0.130766814	1	0.088807317	0.2	0.250412573	1	0.187282745	1	0.13982738	0.1	0.134986512	0.98	0.995127047
0.2	0.188381901	0.5	0.602893103	1	1	0.05	0.093344865	1	1	0.5	0.306990468	0.1	0.193772001	1	1	1	1	0.1	1	0.5	0.461716834	0.95	1	0.2	0.26803436	0.9	0.172473835	0.15	0.131875792	1	0.095193258	1	0.272509009	0.9	0.165776398	1	0.130766814	1	0.088807317	1	0.250412573	1	0.187282745	1	0.13982738	1	0.962786293	1	0.995127047
0.2	0.188381901	0.5	1	1	1	0.49	0.524658179	0.98	0.518626241	0.9	1	0.1	0.193772001	0.1	0.064495466	0.49	0.478201451	1	1	1	1	0.5	1	1	0.26803436	0.2	0.172473835	1	0.131875792	0.15	0.095193258	1	0.272509009	0.2	0.165776398	1	0.130766814	0.5	0.088807317	1	0.250412573	1	0.957653654	0.2	0.13982738	0.1	0.134986512	0.98	0.568264317
1	1	0.5	0.602893103	0.15	0.130708926	0.2	0.197154032	1	1	1	1	1	1	0.15	0.064495466	1	1	1	1	0.5	0.804403233	0.1	0.124757395	0.1	0.26803436	0.5	0.172473835	1	0.131875792	0.2	0.095193258	1	0.272509009	0.5	0.165776398	0.1	0.130766814	1	0.088807317	0.5	0.250412573	1	0.187282745	1	0.13982738	0.05	0.134986512	1	0.995127047
0.15	0.394775733	1	1	0.2	0.533312402	1	1	0.5	0.708488335	1	0.724327216	1	1	0.5	0.221147002	0.5	1	1	1	0.5	0.461716834	0.1	0.124757395	1	0.26803436	0.5	0.172473835	0.15	0.131875792	0.1	0.095193258	1	0.272509009	0.5	0.165776398	0.1	0.130766814	1	0.710684923	1	0.250412573	0.2	0.187282745	0.5	0.13982738	0.2	0.134986512	0.15	0.521706492
0.1	0.188381901	0.15	1	0.1	0.130708926	1	1	1	1	0.1	0.529038434	0.15	0.193772001	0.15	0.064495466	0.5	1	1	1	1	0.804403233	0.1	0.124757395	0.5	0.26803436	1	0.172473835	1	0.131875792	1	0.095193258	0.95	0.272509009	1	0.165776398	1	0.130766814	1	0.710684923	1	0.250412573	1	0.187282745	1	0.13982738	1	0.962786293	1	0.995127047
1	1	0.2	0.343846185	0.9	1	1	1	0.5	0.518626241	0.2	0.306990468	0.2	0.193772001	0.5	0.221147002	1	1	1	1	1	1	0.5	0.443976162	0.1	0.26803436	0.1	0.172473835	0.1	0.131875792	1	0.095193258	1	0.951177484	0.1	0.165776398	0.2	0.130766814	0.5	0.088807317	0.49	0.250412573	1	0.187282745	1	0.13982738	0.15	0.134986512	1	0.995127047
1	1	0.1	0.343846185	0.1	0.130708926	0.15	0.197154032	1	1	0.85	0.529038434	0.1	0.193772001	0.5	0.221147002	1	1	1	0.601701943	0.2	0.111056069	1	1	1	0.26803436	1	0.172473835	1	0.131875792	0.5	0.095193258	1	0.272509009	1	0.165776398	1	0.130766814	0.5	0.088807317	1	0.250412573	1	0.187282745	1	0.13982738	0.9	0.962786293	1	0.995127047
0.5	0.629892365	0.8	1	0.5	0.533312402	1	1	0.2	0.282016828	0.1	0.306990468	0.9	1	0.2	0.221147002	1	1	0.5	0.262036389	1	0.804403233	1	1	1	0.26803436	0.85	0.172473835	0.1	0.131875792	0.1	0.095193258	0.2	0.272509009	0.85	0.165776398	1	0.130766814	0.2	0.088807317	0.2	0.250412573	1	0.187282745	1	0.13982738	0.2	0.134986512	0.2	0.286125057
0.9	0.629892365	1	0.602893103	0.5	0.533312402	1	1	0.5	0.518626241	1	1	0.1	0.193772001	0.15	0.064495466	1	1	1	0.601701943	1	1	1	1	1	0.26803436	0.15	0.172473835	0.5	0.131875792	0.18	0.095193258	1	0.272509009	0.15	0.165776398	1	0.130766814	1	0.710684923	1	0.250412573	1	0.187282745	0.15	0.13982738	0.5	0.134986512	0.5	0.553852089
0.5	1	0.5	0.602893103	0.15	0.130708926	0.5	0.446609584	0.9	1	0.2	0.162425185	0.5	1	1	0.408450375	1	1	1	1	1	1	0.1	0.124757395	0.1	0.26803436	1	0.643383539	0.5	0.131875792	0.5	0.095193258	1	0.951177484	1	0.64781769	0.5	0.130766814	1	0.710684923	1	0.250412573	0.5	0.187282745	1	0.13982738	0.05	0.134986512	1	0.995127047
0.2	0.394775733	1	0.602893103	0.05	0.130708926	0.5	0.446609584	0.3	0.518626241	1	1	0.5	0.617620051	1	0.408450375	1	1	0.15	0.114712728	0.1	0.21265374	0.15	0.124757395	0.1	0.26803436	0.1	0.172473835	1	0.131875792	0.5	0.095193258	0.5	0.272509009	0.1	0.165776398	0.5	0.130766814	0.5	0.088807317	1	0.250412573	1	0.187282745	1	0.13982738	1	0.962786293	1	0.995127047
0.5	0.629892365	1	1	0.1	0.280957113	0.1	0.197154032	0.5	1	1	1	0.15	0.193772001	0.5	0.408450375	0.1	1	1	1	0.5	0.804403233	0.1	0.124757395	1	0.26803436	0.2	0.172473835	1	0.131875792	0.5	0.095193258	0.2	0.272509009	0.2	0.165776398	0.9	0.130766814	1	0.710684923	0.2	0.250412573	0.2	0.187282745	1	0.13982738	0.1	0.134986512	1	0.995127047
0.99	1	1	1	0.1	0.533312402	1	1	1	1	1	1	0.05	0.193772001	0.1	0.064495466	0.5	1	1	1	0.9	1	0.15	0.124757395	0.98	0.26803436	0.15	0.172473835	0.5	0.131875792	0.1	0.095193258	0.2	0.272509009	0.15	0.165776398	0.5	0.130766814	0.2	0.088807317	1	0.250412573	0.9	0.187282745	1	0.707269633	1	0.134986512	1	0.995127047
0.2	0.394775733	0.1	0.343846185	0.2	0.130708926	0.2	0.197154032	0.5	0.282016828	0.9	1	0.1	0.617620051	1	0.408450375	1	1	0.1	0.114712728	0.15	0.21265374	0.45	0.443976162	1	0.960033993	1	0.172473835	0.5	0.131875792	1	0.095193258	1	0.272509009	1	0.165776398	1	0.130766814	0.5	0.088807317	0.5	0.250412573	1	0.187282745	0.5	0.13982738	1	0.962786293	1	0.995127047
1	1	1	0.602893103	0.1	0.533312402	0.1	0.086412133	0.1	0.163595835	0.9	1	0.1	1	1	0.890603595	0.15	1	1	1	0.1	0.461716834	0.1	0.124757395	0.1	0.26803436	1	0.172473835	0.8	0.131875792	0.5	0.095193258	0.1	0.272509009	1	0.165776398	0.5	0.130766814	1	0.710684923	0.5	0.250412573	1	0.187282745	1	0.13982738	0.1	0.134986512	0.1	0.286125057
0.5	1	1	1	0.15	0.130708926	0.5	0.446609584	0.2	0.282016828	0.5	0.306990468	0.2	0.193772001	1	1	0.15	1	1	1	0.15	0.21265374	0.2	0.124757395	1	0.26803436	0.15	0.172473835	0.2	0.131875792	0.2	0.095193258	1	0.272509009	0.15	0.165776398	1	0.130766814	1	0.710684923	1	0.250412573	0.15	0.187282745	1	0.13982738	1	0.962786293	1	0.995127047
0.5	0.629892365	0.5	0.602893103	0.1	0.130708926	0.2	0.197154032	0.85	1	1	0.306990468	0.1	1	0.5	0.221147002	1	1	0.15	0.114712728	0.15	0.21265374	1	1	0.2	0.26803436	1	0.172473835	1	0.131875792	0.2	0.095193258	0.15	0.272509009	1	0.165776398	1	0.130766814	1	0.710684923	0.1	0.250412573	1	0.187282745	1	0.13982738	1	0.962786293	1	0.995127047
0.1	0.629892365	0.85	1	0.15	0.130708926	1	1	0.2	0.518626241	1	0.306990468	0.15	1	0.5	0.221147002	1	1	0.15	0.114712728	0.1	0.111056069	0.1	0.124757395	0.2	0.26803436	1	0.172473835	0.5	0.131875792	1	0.095193258	1	0.272509009	1	0.165776398	1	0.130766814	0.2	0.088807317	0.5	0.250412573	0.8	0.187282745	1	0.13982738	0.05	0.134986512	1	0.995127047
1	1	1	1	1	1	0.1	0.086412133	1	0.708488335	1	1	0.1	0.193772001	0.05	0.064495466	1	1	0.15	0.262036389	0.5	0.21265374	1	1	1	0.26803436	0.5	0.172473835	0.2	0.131875792	0.5	0.095193258	1	0.272509009	0.5	0.165776398	0.1	0.130766814	1	0.088807317	1	0.250412573	0.15	0.187282745	1	0.13982738	0.2	0.134986512	0.5	0.51935034
0.1	0.188381901	0.5	0.343846185	0.9	1	0.15	0.197154032	0.5	0.518626241	0.1	0.162425185	0.15	0.193772001	0.1	0.064495466	1	1	1	1	0.1	0.111056069	0.15	0.124757395	0.1	0.26803436	1	0.172473835	0.2	0.131875792	1	0.095193258	0.2	0.272509009	1	0.165776398	0.1	0.130766814	0.15	0.088807317	0.2	0.250412573	0.1	0.187282745	1	0.13982738	1	0.962786293	0.2	0.995127047
1	1	1	1	0.15	0.130708926	1	0.749510112	0.2	0.282016828	0.1	0.162425185	1	1	0.2	0.064495466	0.1	1	1	1	0.2	0.111056069	1	1	1	0.26803436	0.89	0.172473835	0.5	0.131875792	0.5	0.095193258	1	0.272509009	0.89	0.165776398	0.2	0.130766814	1	0.710684923	0.15	0.250412573	1	0.187282745	0.15	0.13982738	1	0.134986512	1	0.995127047
1	1	1	1	0.5	1	0.9	1	1	1	0.99	1	0.9	1	1	1	0.1	1	1	1	1	1	0.2	0.124757395	0.1	0.26803436	1	0.172473835	1	0.131875792	0.15	0.095193258	0.9	0.272509009	1	0.165776398	0.15	0.130766814	0.15	0.088807317	1	0.250412573	1	0.187282745	1	0.13982738	0.15	0.134986512	0.8	0.995127047
0.5	0.394775733	0.5	0.343846185	0.1	0.130708926	1	1	0.5	0.282016828	1	1	0.15	0.193772001	1	0.890603595	0.1	1	0.5	0.601701943	1	1	0.15	0.124757395	1	0.26803436	0.5	0.172473835	0.1	0.131875792	0.8	0.095193258	0.1	0.272509009	0.5	0.165776398	0.15	0.130766814	1	0.088807317	0.5	0.250412573	0.2	0.187282745	1	0.13982738	0.2	0.134986512	0.99	0.995127047
0.5	0.394775733	0.15	0.343846185	0.5	0.533312402	0.5	0.446609584	0.2	0.518626241	1	1	0.5	1	0.2	0.064495466	1	1	1	0.262036389	0.1	0.111056069	0.5	0.443976162	1	0.26803436	1	0.172473835	0.2	0.131875792	1	0.095193258	0.9	0.272509009	1	0.165776398	1	0.130766814	0.5	0.088807317	0.15	0.250412573	1	0.187282745	0.1	0.13982738	0.5	0.134986512	1	0.995127047
0.35	0.629892365	1	1	0.5	0.280957113	0.5	0.446609584	0.5	0.282016828	1	1	0.1	0.193772001	0.5	0.221147002	1	1	0.5	0.262036389	0.2	0.21265374	1	1	0.5	0.26803436	0.15	0.172473835	1	0.131875792	0.1	0.095193258	0.5	0.272509009	0.15	0.165776398	0.5	0.130766814	0.5	0.088807317	0.5	0.250412573	0.1	0.187282745	1	0.13982738	0.15	0.134986512	1	0.995127047
0.2	0.188381901	1	1	1	1	0.15	0.086412133	0.1	1	1	1	0.5	1	1	1	1	1	0.5	0.114712728	1	1	0.5	0.443976162	1	0.26803436	0.2	0.172473835	0.49	0.131875792	0.2	0.095193258	1	0.272509009	0.2	0.165776398	0.2	0.130766814	1	0.710684923	1	0.250412573	1	0.187282745	1	0.13982738	0.2	0.134986512	0.2	0.286125057
0.1	1	0.9	1	0.15	0.130708926	0.1	0.197154032	1	1	1	1	0.5	0.617620051	0.2	0.221147002	0.5	1	1	1	1	1	0.5	0.443976162	1	0.26803436	1	0.172473835	1	0.131875792	1	0.095193258	0.1	0.272509009	1	0.165776398	0.1	0.130766814	1	0.088807317	1	0.250412573	1	0.187282745	0.5	0.13982738	0.5	0.134986512	1	0.995127047
1	1	1	1	1	1	0.4	0.446609584	0.5	0.282016828	0.99	1	1	1	0.5	0.221147002	1	1	1	1	0.1	0.111056069	0.1	0.124757395	0.9	0.26803436	0.5	0.172473835	0.5	0.131875792	0.15	0.095193258	1	0.272509009	0.5	0.165776398	0.1	0.130766814	0.5	0.088807317	1	0.250412573	1	0.187282745	1	0.13982738	0.5	0.134986512	1	0.995127047
1	1	0.5	0.602893103	0.1	0.280957113	0.1	0.086412133	0.5	0.518626241	0.5	1	0.15	0.193772001	0.1	0.064495466	1	1	1	1	0.5	0.461716834	1	1	1	0.26803436	0.9	0.172473835	0.1	0.131875792	0.98	0.095193258	0.9	0.272509009	0.9	0.165776398	0.5	0.130766814	0.49	0.088807317	1	0.250412573	0.2	0.187282745	0.2	0.13982738	0.1	0.134986512	0.5	0.286125057
0.15	0.188381901	0.9	1	0.2	0.280957113	1	1	1	0.518626241	1	1	1	1	1	1	1	1	1	1	0.5	0.461716834	0.1	0.124757395	1	0.26803436	1	0.172473835	1	0.131875792	0.5	0.095193258	0.5	0.272509009	1	0.165776398	0.5	0.130766814	0.15	0.088807317	0.15	0.250412573	1	0.187282745	1	0.13982738	0.5	0.134986512	0.01	0.55727075
0.1	0.188381901	1	0.602893103	1	1	0.5	0.446609584	0.1	0.163595835	1	1	0.1	0.806308163	1	1	1	1	1	1	0.95	0.804403233	0.05	0.124757395	0.5	0.26803436	0.9	0.172473835	0.2	0.131875792	0.2	0.095193258	1	0.272509009	0.9	0.165776398	0.15	0.130766814	1	0.710684923	1	0.948851432	0.5	0.187282745	1	0.13982738	0.1	0.134986512	0.99	0.995127047
0.45	0.394775733	0.5	0.343846185	1	1	1	0.749510112	0.15	0.518626241	1	1	0.2	0.617620051	1	1	0.5	1	0.15	0.114712728	0.1	1	0.15	0.124757395	1	0.26803436	1	0.172473835	1	0.131875792	0.15	0.095193258	1	0.272509009	1	0.165776398	1	0.130766814	1	0.710684923	0.5	0.250412573	0.1	0.187282745	0.15	0.13982738	1	0.962786293	1	0.995127047
0.15	0.188381901	0.5	0.602893103	1	0.533312402	1	1	1	0.518626241	0.95	1	1	1	0.15	0.064495466	0.2	1	1	1	0.5	0.461716834	0.1	0.124757395	0.2	0.26803436	0.5	0.172473835	1	0.131875792	1	0.095193258	1	0.272509009	0.5	0.165776398	0.02	0.130766814	1	0.088807317	1	0.250412573	0.15	0.187282745	1	0.13982738	0.5	0.134986512	0.2	0.286125057
1	1	1	0.602893103	0.98	0.533312402	0.1	0.086412133	0.15	0.163595835	1	1	1	1	0.2	0.064495466	0.5	1	0.1	0.262036389	0.2	0.111056069	0.15	0.124757395	0.2	0.26803436	1	0.172473835	1	0.131875792	1	0.095193258	1	0.951177484	1	0.165776398	0.5	0.130766814	0.15	0.088807317	1	0.250412573	1	0.187282745	0.05	0.13982738	1	0.962786293	0.5	0.995127047
0.2	0.394775733	0.2	0.16372457	1	1	0.2	0.197154032	0.2	0.163595835	1	1	1	1	0.1	0.064495466	1	1	1	1	1	1	0.2	0.124757395	1	0.26803436	0.75	0.172473835	1	0.131875792	0.15	0.095193258	1	0.272509009	0.75	0.165776398	1	0.130766814	0.1	0.088807317	1	0.250412573	1	0.187282745	1	0.13982738	0.2	0.134986512	0.15	0.286125057
1	1	0.1	0.16372457	0.1	0.280957113	0.1	0.086412133	0.5	0.518626241	1	1	0.98	0.617620051	1	1	1	1	1	1	0.2	0.21265374	0.1	0.124757395	0.2	0.26803436	1	0.172473835	0.1	0.131875792	0.2	0.095193258	1	0.272509009	1	0.165776398	1	0.130766814	1	0.710684923	0.5	0.250412573	0.5	0.187282745	1	0.13982738	0.15	0.134986512	0.2	0.596152491
0.5	0.394775733	0.5	0.602893103	1	0.533312402	0.2	0.197154032	1	1	0.85	1	1	1	0.15	0.064495466	1	1	0.5	0.262036389	1	0.461716834	0.8	1	0.2	0.26803436	0.85	0.172473835	1	0.131875792	0.8	0.095193258	1	0.272509009	0.85	0.165776398	0.1	0.130766814	0.15	0.088807317	1	0.250412573	0.2	0.187282745	1	0.13982738	1	0.134986512	1	0.995127047
1	1	1	0.602893103	0.1	0.130708926	0.1	0.197154032	1	1	0.1	0.306990468	0.1	0.617620051	1	1	0.15	1	1	1	0.5	0.461716834	1	1	1	0.26803436	1	0.172473835	0.5	0.131875792	1	0.095193258	0.75	0.272509009	1	0.165776398	1	0.130766814	1	0.710684923	0.2	0.250412573	0.2	0.187282745	0.5	0.13982738	1	0.962786293	1	0.995127047
1	1	1	1	1	0.533312402	0.1	0.197154032	0.2	0.282016828	0.2	0.306990468	1	1	0.15	0.064495466	0.1	1	1	1	0.5	0.461716834	0.05	0.124757395	0.2	0.26803436	1	0.172473835	0.2	0.131875792	0.15	0.095193258	0.5	0.272509009	1	0.165776398	1	0.130766814	0.19	0.088807317	1	0.250412573	0.98	0.187282745	0.15	0.13982738	0.1	0.134986512	0.5	0.286125057
1	1	0.1	0.16372457	0.5	0.130708926	1	1	0.5	0.282016828	0.2	0.162425185	0.1	0.193772001	1	0.408450375	1	1	0.5	0.262036389	0.2	0.111056069	0.5	0.443976162	1	0.26803436	0.99	0.172473835	1	0.131875792	1	0.095193258	1	0.272509009	0.99	0.165776398	1	0.130766814	0.15	0.088807317	1	0.250412573	0.1	0.187282745	0.5	0.13982738	0.2	0.134986512	1	0.995127047
0.5	1	0.15	0.343846185	0.5	0.533312402	0.1	0.086412133	1	1	0.35	0.724327216	1	0.617620051	0.5	0.221147002	0.2	1	1	1	1	0.804403233	0.1	0.124757395	0.5	0.26803436	0.2	0.172473835	0.5	0.131875792	0.2	0.095193258	0.1	0.272509009	0.2	0.165776398	0.9	0.130766814	0.5	0.088807317	1	0.250412573	0.5	0.187282745	1	0.13982738	0.19	0.134986512	1	0.995127047
0.5	1	1	1	0.5	0.533312402	0.05	0.086412133	0.5	1	1	1	0.5	0.193772001	0.5	0.221147002	0.5	1	1	1	0.1	0.111056069	1	0.443976162	0.2	0.26803436	0.2	0.172473835	1	0.131875792	1	0.095193258	0.2	0.272509009	0.2	0.165776398	0.2	0.130766814	1	0.710684923	0.5	0.250412573	0.2	0.187282745	1	0.13982738	0.1	0.134986512	0.99	0.995127047
0.2	0.188381901	0.2	0.343846185	0.9	1	1	1	1	1	0.1	0.306990468	0.5	1	1	1	0.2	1	1	1	1	1	0.15	0.124757395	0.5	0.26803436	1	0.172473835	0.8	0.131875792	0.2	0.095193258	1	0.272509009	1	0.165776398	0.5	0.130766814	1	0.088807317	1	0.250412573	0.5	0.187282745	0.5	0.13982738	1	0.962786293	1	0.995127047
1	1	1	1	1	1	1	1	0.1	0.282016828	1	1	0.5	0.617620051	1	1	0.1	1	1	1	0.5	0.461716834	0.15	0.124757395	0.5	0.26803436	1	0.172473835	0.2	0.131875792	0.15	0.095193258	0.15	0.272509009	1	0.165776398	0.1	0.130766814	1	0.088807317	1	0.250412573	0.15	0.187282745	0.5	0.13982738	1	0.134986512	0.5	0.995127047
1	1	1	1	1	1	0.1	0.197154032	0.5	0.518626241	0.5	0.529038434	0.9	1	0.5	0.221147002	1	1	0.5	0.262036389	0.1	0.111056069	1	1	1	0.26803436	1	0.172473835	0.5	0.131875792	1	0.095193258	0.5	0.272509009	1	0.165776398	0.2	0.130766814	0.5	0.088807317	1	0.250412573	0.88	0.187282745	1	0.13982738	1	0.134986512	0.5	0.995127047
1	1	0.5	0.343846185	0.1	0.533312402	1	1	1	0.708488335	0.9	0.724327216	1	1	0.49	0.221147002	1	1	1	1	0.1	0.21265374	1	1	0.98	0.26803436	0.5	0.172473835	0.5	0.131875792	0.15	0.095193258	1	0.272509009	0.5	0.165776398	0.98	0.130766814	1	0.710684923	1	0.250412573	0.5	0.187282745	0.2	0.13982738	0.15	0.134986512	1	0.995127047
0.5	0.394775733	0.5	1	0.19	0.280957113	1	0.749510112	0.1	0.163595835	0.5	0.529038434	1	0.806308163	0.15	0.064495466	1	1	1	1	1	1	0.1	0.124757395	1	0.26803436	0.8	0.172473835	0.2	0.131875792	0.1	0.095193258	0.2	0.272509009	0.8	0.165776398	1	0.130766814	1	0.710684923	1	0.250412573	0.5	0.187282745	1	0.13982738	0.5	0.134986512	1	0.995127047
1	1	1	1	0.2	0.280957113	1	0.749510112	1	1	1	1	0.1	0.193772001	1	0.890603595	1	1	0.5	0.262036389	1	1	0.1	0.124757395	0.5	0.26803436	1	0.172473835	0.2	0.131875792	1	0.095193258	0.2	0.272509009	1	0.165776398	0.2	0.130766814	0.5	0.088807317	0.15	0.250412573	1	0.187282745	1	0.13982738	0.99	0.134986512	1	0.995127047
1	1	0.15	0.16372457	0.85	1	0.5	0.446609584	0.2	0.282016828	1	1	0.19	0.617620051	1	1	1	0.338782351	1	1	0.15	0.21265374	1	1	1	0.26803436	1	0.172473835	0.1	0.131875792	1	0.095193258	1	0.272509009	1	0.165776398	1	0.130766814	1	0.710684923	1	0.250412573	1	0.187282745	0.1	0.13982738	0.5	0.134986512	1	0.995127047
1	1	0.2	0.16372457	0.1	0.130708926	0.5	0.446609584	1	1	0.5	0.529038434	0.2	0.193772001	1	1	0.5	0.338782351	1	1	0.1	0.21265374	0.05	0.124757395	0.5	0.26803436	1	0.172473835	0.15	0.131875792	1	0.095193258	0.85	0.272509009	1	0.165776398	0.5	0.130766814	1	0.710684923	1	0.250412573	1	0.187282745	0.2	0.13982738	0.1	0.134986512	0.9	0.995127047
1	1	0.15	0.343846185	1	1	0.5	0.446609584	1	1	0.15	0.162425185	0.85	1	0.15	0.064495466	1	1	0.2	0.114712728	0.2	0.111056069	0.15	0.124757395	1	0.26803436	0.5	0.172473835	0.5	0.131875792	0.1	0.095193258	1	0.272509009	0.5	0.165776398	0.2	0.130766814	1	0.710684923	1	0.250412573	1	0.187282745	1	0.13982738	1	0.134986512	0.5	0.577013187
0.5	0.629892365	0.5	0.343846185	0.2	0.130708926	0.2	0.446609584	0.15	0.282016828	1	1	0.1	0.193772001	0.1	0.064495466	1	1	0.2	0.114712728	1	1	0.1	0.443976162	0.2	0.26803436	0.85	0.172473835	0.5	0.131875792	0.9	0.095193258	0.5	0.272509009	0.85	0.165776398	0.2	0.130766814	1	0.088807317	1	0.250412573	0.1	0.187282745	1	0.13982738	0.15	0.134986512	0.99	0.995127047
0.5	0.629892365	1	0.602893103	1	1	0.1	0.086412133	1	1	0.5	1	1	1	0.2	0.064495466	1	1	1	1	0.05	0.111056069	1	1	0.5	0.26803436	0.95	0.172473835	0.5	0.131875792	0.5	0.095193258	0.5	0.272509009	0.95	0.165776398	1	0.130766814	0.5	0.088807317	1	0.250412573	1	0.187282745	1	0.13982738	0.15	0.134986512	1	0.995127047
0.1	0.394775733	1	1	1	1	0.5	0.197154032	1	1	0.05	0.162425185	0.2	0.193772001	1	1	0.5	0.338782351	1	1	0.1	0.111056069	0.2	0.443976162	0.9	0.26803436	0.1	0.172473835	0.2	0.131875792	1	0.095193258	1	0.951177484	0.1	0.165776398	0.5	0.130766814	0.2	0.088807317	1	0.250412573	1	0.187282745	0.5	0.13982738	0.5	0.134986512	0.1	0.606864978
0.1	0.188381901	1	1	1	1	0.1	0.197154032	0.1	0.163595835	1	1	1	1	0.1	0.064495466	0.5	0.338782351	1	0.601701943	1	1	1	1	0.3	0.26803436	0.1	0.172473835	1	0.131875792	0.1	0.095193258	0.95	0.272509009	0.1	0.165776398	1	0.130766814	1	0.710684923	1	0.250412573	0.15	0.187282745	0.5	0.13982738	0.15	0.134986512	1	0.995127047
0.5	0.629892365	0.9	1	0.9	1	0.1	0.197154032	1	1	0.35	0.306990468	1	0.806308163	0.15	0.064495466	1	1	1	1	0.2	0.461716834	0.5	0.443976162	0.5	0.26803436	1	0.172473835	1	0.131875792	0.15	0.095193258	1	0.272509009	1	0.165776398	0.5	0.130766814	0.5	0.088807317	0.5	0.250412573	1	0.187282745	1	0.13982738	0.5	0.134986512	1	0.995127047
1	1	0.5	0.343846185	0.9	1	0.5	0.197154032	0.5	0.518626241	0.5	0.529038434	1	1	1	1	1	1	0.2	0.114712728	0.15	0.111056069	0.05	0.124757395	1	0.26803436	0.99	0.172473835	1	0.131875792	1	0.095193258	1	0.272509009	0.99	0.165776398	1	0.130766814	0.15	0.088807317	1	0.250412573	1	0.187282745	0.2	0.13982738	1	0.962786293	0.5	0.286125057
0.5	0.629892365	1	1	0.5	0.533312402	0.1	0.086412133	0.2	0.518626241	0.15	0.162425185	0.9	1	0.19	0.064495466	1	1	0.5	0.262036389	0.15	0.111056069	0.85	1	0.5	0.26803436	0.5	0.172473835	1	0.131875792	0.1	0.095193258	1	0.272509009	0.5	0.165776398	0.2	0.130766814	1	0.710684923	1	0.250412573	1	0.187282745	1	0.13982738	0.5	0.134986512	0.5	0.61015759
1	1	1	1	1	1	0.5	0.446609584	0.5	0.282016828	1	1	0.9	1	0.15	0.064495466	1	0.338782351	1	1	1	1	0.1	0.124757395	0.1	0.26803436	0.5	0.172473835	0.5	0.131875792	1	0.095193258	1	0.272509009	0.5	0.165776398	0.5	0.130766814	1	0.710684923	1	0.250412573	0.5	0.187282745	1	0.13982738	0.1	0.134986512	1	0.995127047
0.2	0.188381901	1	1	1	1	0.5	0.446609584	0.9	0.518626241	0.1	0.162425185	0.5	1	0.5	0.221147002	1	1	0.5	0.114712728	0.1	0.21265374	1	1	0.2	0.26803436	1	0.172473835	0.15	0.131875792	0.5	0.095193258	1	0.272509009	1	0.165776398	0.1	0.130766814	0.2	0.088807317	1	0.250412573	0.5	0.187282745	1	0.13982738	0.2	0.134986512	1	0.995127047
1	1	1	1	1	1	0.5	0.446609584	1	0.708488335	1	1	1	1	1	0.890603595	1	1	0.5	0.262036389	1	1	0.1	0.124757395	0.85	0.26803436	1	0.172473835	0.1	0.131875792	0.1	0.095193258	0.1	0.272509009	1	0.165776398	0.5	0.130766814	0.15	0.088807317	1	0.250412573	1	0.187282745	1	0.13982738	0.2	0.134986512	1	0.995127047
0.5	0.394775733	1	1	0.1	0.130708926	1	0.749510112	1	1	0.1	0.306990468	1	1	1	1	1	1	1	1	0.2	0.111056069	0.5	0.443976162	0.2	0.26803436	1	0.172473835	1	0.131875792	0.5	0.095193258	0.5	0.272509009	1	0.165776398	0.1	0.130766814	1	0.088807317	1	0.948851432	0.9	0.187282745	0.5	0.13982738	0.5	0.134986512	1	0.995127047
0.1	0.188381901	1	1	0.1	0.130708926	0.2	0.197154032	0.5	0.518626241	0.75	1	1	0.806308163	1	0.408450375	1	1	0.5	0.114712728	0.5	1	1	1	1	0.26803436	0.99	0.172473835	1	0.131875792	1	0.095193258	1	0.272509009	0.99	0.165776398	0.9	0.130766814	0.1	0.088807317	1	0.250412573	0.1	0.187282745	1	0.13982738	1	0.134986512	1	0.995127047
0.5	0.629892365	0.2	0.16372457	0.99	1	0.5	0.446609584	1	1	1	1	0.1	0.193772001	0.5	0.221147002	1	1	1	0.601701943	0.9	1	0.1	0.124757395	0.5	0.26803436	0.5	0.172473835	0.1	0.131875792	1	0.095193258	1	0.951177484	0.5	0.165776398	0.9	0.130766814	0.1	0.088807317	0.5	0.250412573	0.9	0.187282745	1	0.13982738	1	0.962786293	1	0.995127047
1	1	0.15	0.16372457	1	1	0.1	0.197154032	0.15	0.163595835	0.2	0.529038434	0.1	0.193772001	0.2	0.064495466	1	1	1	1	1	0.804403233	1	1	0.2	0.26803436	0.2	0.172473835	0.1	0.131875792	1	0.095193258	0.1	0.272509009	0.2	0.165776398	1	0.130766814	0.2	0.088807317	1	0.250412573	0.2	0.187282745	1	0.13982738	0.2	0.134986512	0.05	0.286125057
0.2	0.394775733	0.2	0.602893103	1	1	0.05	0.086412133	0.9	0.708488335	1	0.529038434	0.99	1	1	1	1	0.681387806	1	1	0.5	0.804403233	0.1	0.124757395	1	0.26803436	0.2	0.172473835	1	0.131875792	1	0.095193258	1	0.272509009	0.2	0.165776398	0.5	0.130766814	0.05	0.088807317	1	0.250412573	1	0.187282745	1	0.13982738	0.1	0.134986512	1	0.995127047
0.5	1	0.5	0.343846185	1	1	0.5	0.446609584	1	1	0.9	1	1	1	1	1	1	1	0.05	0.114712728	1	1	0.5	0.443976162	0.5	0.26803436	0.5	0.172473835	0.2	0.131875792	0.1	0.095193258	1	0.272509009	0.5	0.165776398	0.5	0.130766814	0.5	0.088807317	1	0.250412573	0.5	0.187282745	0.5	0.13982738	1	0.134986512	0.15	0.286125057
0.5	0.629892365	0.5	0.343846185	1	1	0.1	0.197154032	1	1	0.5	0.529038434	1	1	0.5	0.408450375	1	1	0.5	0.601701943	1	1	0.5	0.124757395	0.2	0.26803436	1	0.172473835	1	0.131875792	1	0.095193258	0.5	0.272509009	1	0.165776398	1	0.130766814	1	0.710684923	1	0.250412573	1	0.187282745	0.5	0.13982738	1	0.962786293	1	0.995127047
0.5	0.394775733	1	1	1	1	0.15	0.197154032	1	1	0.15	0.529038434	1	1	1	0.531800287	1	1	0.5	0.262036389	1	1	0.15	0.124757395	0.5	0.26803436	0.15	0.172473835	1	0.131875792	0.5	0.095193258	0.05	0.272509009	0.15	0.165776398	0.15	0.130766814	1	0.710684923	0.5	0.250412573	0.5	0.187282745	1	0.13982738	1	0.134986512	0.1	0.286125057
0.5	0.394775733	0.5	0.343846185	0.99	1	0.5	0.446609584	1	1	0.3	0.306990468	1	1	1	1	0.5	0.338782351	1	1	0.5	0.461716834	0.05	0.124757395	0.1	0.26803436	0.2	0.172473835	1	0.131875792	0.1	0.095193258	1	0.272509009	0.2	0.165776398	1	0.130766814	1	0.710684923	0.5	0.250412573	0.15	0.187282745	0.5	0.13982738	0.1	0.134986512	1	0.490485705
0.5	0.188381901	1	1	0.5	1	0.1	0.086412133	1	1	0.1	0.162425185	1	1	1	1	1	1	1	1	0.5	0.461716834	0.1	0.124757395	1	0.26803436	1	0.172473835	0.5	0.131875792	0.9	0.095193258	1	0.272509009	1	0.165776398	0.2	0.130766814	0.35	0.088807317	1	0.250412573	0.1	0.187282745	1	0.13982738	0.5	0.134986512	1	0.604307031
1	1	0.2	0.602893103	1	1	1	1	0.1	0.163595835	1	1	0.99	1	1	0.531800287	1	1	1	1	1	1	0.15	0.124757395	0.5	0.26803436	1	0.172473835	0.5	0.131875792	0.1	0.095193258	0.99	0.272509009	1	0.165776398	1	0.130766814	0.1	0.088807317	0.5	0.250412573	1	0.187282745	0.1	0.13982738	0.9	0.962786293	0.1	0.521706492
1	1	1	1	1	1	0.15	0.065742893	0.2	0.282016828	1	1	0.5	1	0.5	0.221147002	1	1	1	0.601701943	0.1	0.111056069	1	1	0.5	0.26803436	1	0.172473835	0.9	0.131875792	0.5	0.095193258	1	0.272509009	1	0.165776398	0.5	0.130766814	1	0.710684923	1	0.250412573	0.1	0.187282745	1	0.13982738	0.1	0.134986512	0.45	0.286125057
0.5	0.629892365	1	1	1	1	0.2	0.065742893	0.5	1	0.5	0.306990468	1	1	0.1	0.064495466	1	1	0.5	0.262036389	1	1	1	1	1	0.26803436	1	0.172473835	0.5	0.131875792	1	0.095193258	0.85	0.272509009	1	0.165776398	0.3	0.130766814	0.15	0.088807317	1	0.250412573	1	0.187282745	1	0.13982738	0.1	0.134986512	1	0.497378327
0.99	1	0.19	0.343846185	0.95	1	1	0.065742893	0.9	0.518626241	0.1	0.162425185	1	1	0.2	0.064495466	0.5	0.681387806	0.2	0.114712728	0.5	0.804403233	0.2	0.124757395	0.1	0.26803436	0.2	0.172473835	1	0.131875792	0.2	0.095193258	0.5	0.272509009	0.2	0.165776398	1	0.130766814	1	0.710684923	1	0.250412573	1	0.187282745	1	0.13982738	0.1	0.134986512	1	0.995127047
1	1	1	1	1	1	1	0.861752849	0.1	0.518626241	1	1	1	1	0.15	0.064495466	1	1	1	1	0.1	0.21265374	0.9	1	0.15	0.26803436	1	0.172473835	0.5	0.131875792	0.2	0.095193258	1	0.272509009	1	0.165776398	0.15	0.130766814	0.15	0.088807317	1	0.250412573	0.2	0.187282745	1	0.13982738	0.2	0.134986512	1	0.995127047
0.5	0.394775733	1	0.602893103	1	0.533312402	1	1	1	0.708488335	0.2	0.162425185	0.95	1	1	1	1	1	1	1	0.5	1	0.15	0.124757395	1	0.26803436	0.9	0.172473835	1	0.131875792	0.2	0.095193258	1	0.272509009	0.9	0.165776398	1	0.130766814	1	0.710684923	1	0.250412573	0.7	0.187282745	1	0.13982738	0.1	0.134986512	1	0.995127047
1	1	1	1	1	1	0.1	0.065742893	0.2	0.163595835	0.99	1	1	1	0.2	0.221147002	1	1	0.5	0.262036389	0.1	0.111056069	1	1	0.15	0.26803436	1	0.172473835	1	0.131875792	0.7	0.095193258	0.15	0.272509009	1	0.165776398	1	0.130766814	1	0.710684923	1	0.250412573	0.1	0.187282745	1	0.13982738	0.15	0.134986512	1	0.995127047
0.5	0.629892365	0.5	0.602893103	0.85	1	0.2	0.260287949	0.2	0.518626241	1	1	1	1	0.5	0.221147002	1	1	0.15	0.114712728	1	1	1	1	0.2	0.26803436	1	0.172473835	1	0.131875792	0.1	0.095193258	1	0.272509009	1	0.165776398	0.15	0.130766814	0.5	0.088807317	1	0.250412573	1	0.187282745	0.5	0.13982738	0.1	0.134986512	1	0.995127047
0.99	1	0.99	0.602893103	0.1	0.130708926	0.1	0.065742893	1	0.518626241	0.9	1	1	1	0.2	0.064495466	1	1	1	1	1	0.804403233	0.5	1	0.5	0.26803436	1	0.172473835	0.1	0.131875792	1	0.095193258	1	0.272509009	1	0.165776398	0.15	0.130766814	1	0.710684923	1	0.250412573	0.15	0.187282745	1	0.13982738	0.15	0.134986512	1	0.995127047
0.5	1	0.5	0.343846185	0.2	0.280957113	0.5	0.260287949	1	1	1	1	0.85	1	0.15	0.064495466	1	0.681387806	0.5	0.601701943	0.1	0.21265374	0.1	0.124757395	1	0.26803436	0.85	0.172473835	0.1	0.131875792	0.15	0.095193258	0.1	0.272509009	0.85	0.165776398	0.15	0.130766814	0.15	0.088807317	0.5	0.250412573	0.2	0.187282745	1	0.13982738	0.15	0.134986512	1	0.995127047
1	1	1	0.602893103	0.2	0.280957113	1	0.489008764	1	1	1	1	0.1	0.193772001	1	0.890603595	1	1	0.2	0.114712728	0.1	0.111056069	0.9	1	1	0.26803436	0.2	0.172473835	0.2	0.131875792	0.1	0.095193258	1	0.272509009	0.2	0.165776398	0.5	0.130766814	1	0.088807317	0.15	0.250412573	0.5	0.187282745	0.15	0.13982738	0.1	0.134986512	1	0.995127047
0.95	0.629892365	0.15	0.16372457	0.2	0.130708926	1	1	1	1	1	1	0.2	0.617620051	1	1	1	1	1	1	0.1	0.111056069	0.15	0.124757395	0.2	0.26803436	1	0.172473835	0.15	0.131875792	1	0.095193258	1	0.272509009	1	0.165776398	1	0.130766814	1	0.710684923	1	0.250412573	0.15	0.187282745	1	0.13982738	0.5	0.134986512	0.1	0.286125057
0.5	1	0.5	1	1	0.533312402	1	0.489008764	1	1	1	1	0.2	0.193772001	0.2	0.221147002	1	0.338782351	1	1	0.2	0.21265374	0.1	0.124757395	0.5	0.26803436	1	0.172473835	0.15	0.131875792	0.5	0.095193258	0.5	0.272509009	1	0.165776398	1	0.130766814	0.5	0.088807317	1	0.250412573	0.18	0.187282745	1	0.13982738	0.15	0.134986512	0.99	0.995127047
1	1	0.5	1	0.35	0.533312402	0.1	0.065742893	0.3	0.282016828	0.89	0.529038434	0.2	0.193772001	0.15	0.064495466	1	1	1	1	0.5	0.461716834	0.15	0.124757395	1	0.26803436	0.9	0.172473835	1	0.131875792	0.1	0.095193258	0.5	0.272509009	0.9	0.165776398	0.5	0.130766814	0.2	0.088807317	0.5	0.250412573	1	0.187282745	1	0.13982738	0.1	0.134986512	0.2	0.286125057
1	0.629892365	1	1	1	1	0.5	0.260287949	1	1	1	1	1	1	1	0.408450375	0.1	0.338782351	0.1	0.114712728	0.5	0.21265374	0.1	0.124757395	0.5	0.26803436	1	0.172473835	0.5	0.131875792	1	0.095193258	1	0.951177484	1	0.165776398	0.1	0.130766814	1	0.710684923	0.5	0.250412573	1	0.187282745	1	0.13982738	0.2	0.134986512	1	0.995127047
0.9	1	0.5	0.602893103	0.1	0.130708926	1	0.489008764	0.15	0.163595835	0.5	0.162425185	0.35	0.806308163	0.1	0.064495466	1	1	1	1	1	1	1	1	1	0.26803436	1	0.172473835	0.2	0.131875792	1	0.095193258	0.5	0.272509009	1	0.165776398	0.88	0.130766814	1	0.710684923	1	0.250412573	1	0.187282745	0.15	0.13982738	1	0.962786293	1	0.995127047
1	1	0.5	0.343846185	1	1	0.2	0.065742893	1	1	0.1	0.162425185	1	1	0.1	0.064495466	1	0.681387806	1	1	1	0.461716834	0.5	0.443976162	0.1	0.26803436	0.1	0.172473835	0.1	0.131875792	0.1	0.095193258	0.15	0.272509009	0.1	0.165776398	1	0.130766814	1	0.710684923	0.5	0.250412573	1	0.187282745	0.5	0.13982738	1	0.134986512	0.15	0.286125057
0.5	1	1	0.602893103	0.5	0.533312402	1	0.861752849	1	1	1	0.529038434	0.1	0.617620051	0.2	0.064495466	1	1	1	1	0.2	0.111056069	0.5	0.443976162	0.5	0.26803436	1	0.172473835	0.1	0.131875792	1	0.095193258	1	0.272509009	1	0.165776398	1	0.130766814	0.05	0.088807317	1	0.250412573	1	0.187282745	0.15	0.13982738	0.1	0.134986512	0.15	0.286125057
0.1	0.188381901	1	1	0.5	0.533312402	0.1	0.065742893	0.5	0.518626241	0.1	0.306990468	1	1	0.05	0.064495466	1	0.681387806	1	1	0.49	0.461716834	1	1	1	0.26803436	0.15	0.172473835	0.5	0.131875792	0.5	0.095193258	1	0.272509009	0.15	0.165776398	0.1	0.130766814	0.1	0.088807317	1	0.250412573	1	0.187282745	1	0.13982738	0.2	0.134986512	1	0.995127047
1	1	1	1	0.9	1	1	0.489008764	1	0.518626241	0.5	0.529038434	0.5	1	0.5	0.221147002	0.8	0.681387806	1	1	0.3	0.461716834	0.2	0.124757395	0.1	0.26803436	1	0.172473835	0.5	0.131875792	1	0.095193258	0.85	0.272509009	1	0.165776398	0.5	0.130766814	0.5	0.088807317	1	0.250412573	0.5	0.187282745	1	0.13982738	0.1	0.134986512	1	0.995127047
0.2	0.188381901	1	1	1	1	1	0.489008764	1	0.708488335	0.95	0.529038434	0.5	1	1	0.408450375	1	1	1	1	0.5	0.21265374	0.05	0.124757395	1	0.26803436	0.5	0.172473835	0.15	0.131875792	1	0.095193258	0.85	0.272509009	0.5	0.165776398	1	0.130766814	1	0.710684923	1	0.250412573	1	0.187282745	1	0.13982738	1	0.962786293	1	0.995127047
1	1	1	1	0.5	0.533312402	1	0.489008764	0.5	0.282016828	0.2	1	0.9	1	1	1	1	1	1	0.601701943	1	1	0.1	0.124757395	0.2	0.26803436	0.5	0.172473835	1	0.131875792	0.5	0.095193258	0.2	0.272509009	0.5	0.165776398	0.5	0.130766814	0.2	0.088807317	1	0.250412573	1	0.187282745	1	0.13982738	1	0.962786293	1	0.995127047
1	1	0.5	0.602893103	1	1	0.2	0.065742893	0.15	0.282016828	0.1	0.162425185	1	1	1	1	1	0.681387806	0.5	0.114712728	0.5	0.461716834	0.5	1	1	0.26803436	0.2	0.172473835	0.02	0.131875792	0.15	0.095193258	0.5	0.272509009	0.2	0.165776398	1	0.130766814	1	0.710684923	1	0.250412573	0.05	0.187282745	0.5	0.13982738	0.1	0.134986512	0.8	0.995127047
1	1	0.9	1	1	1	0.1	0.065742893	1	1	0.5	1	0.5	0.806308163	0.35	0.221147002	0.5	0.338782351	1	0.601701943	0.05	0.111056069	1	1	1	0.26803436	1	0.172473835	0.5	0.131875792	0.5	0.095193258	1	0.272509009	1	0.165776398	0.1	0.130766814	1	0.088807317	1	0.250412573	0.5	0.187282745	0.5	0.13982738	0.5	0.134986512	1	0.995127047
0.2	0.188381901	0.15	0.343846185	0.5	0.533312402	1	0.260287949	0.9	1	0.15	0.162425185	1	0.806308163	0.1	0.064495466	1	0.338782351	0.5	0.262036389	1	1	0.1	0.124757395	0.15	0.26803436	1	0.172473835	1	0.131875792	0.2	0.095193258	0.2	0.272509009	1	0.165776398	0.1	0.130766814	1	0.088807317	0.5	0.250412573	1	0.187282745	1	0.13982738	0.5	0.134986512	1	0.995127047
0.15	0.188381901	0.1	0.602893103	0.15	0.130708926	0.5	0.260287949	0.15	0.163595835	1	1	1	1	1	1	1	1	1	0.262036389	0.99	1	0.1	0.124757395	1	0.26803436	0.5	0.172473835	1	0.131875792	0.5	0.095193258	0.49	0.272509009	0.5	0.165776398	1	0.130766814	0.2	0.088807317	1	0.250412573	0.1	0.187282745	1	0.13982738	0.1	0.134986512	1	0.995127047
0.95	1	0.15	0.16372457	1	1	0.5	0.260287949	1	1	1	1	0.5	1	1	1	1	1	0.5	0.262036389	1	1	0.05	0.124757395	1	0.26803436	1	0.172473835	0.1	0.131875792	0.2	0.095193258	1	0.951177484	1	0.165776398	0.15	0.130766814	1	0.088807317	1	0.250412573	0.1	0.187282745	0.19	0.13982738	0.95	0.962786293	0.99	0.995127047
1	1	0.15	0.343846185	1	1	1	0.260287949	0.5	1	0.15	0.162425185	0.15	0.193772001	0.15	0.064495466	1	0.681387806	1	0.601701943	0.9	0.804403233	0.1	0.124757395	0.1	0.26803436	0.5	0.172473835	1	0.131875792	1	0.095193258	0.15	0.272509009	0.5	0.165776398	1	0.130766814	0.5	0.088807317	0.15	0.250412573	0.2	0.187282745	1	0.13982738	0.1	0.134986512	0.35	0.286125057
0.5	0.394775733	0.1	0.16372457	0.5	0.533312402	0.15	0.065742893	0.5	0.282016828	1	1	1	1	1	1	0.2	0.17990008	0.5	0.262036389	0.5	0.461716834	1	1	1	0.26803436	0.5	0.172473835	1	0.131875792	1	0.095193258	1	0.272509009	0.5	0.165776398	1	0.130766814	0.5	0.088807317	1	0.250412573	0.9	0.187282745	1	0.13982738	0.5	0.134986512	1	0.995127047
1	1	0.5	0.16372457	0.05	0.130708926	0.2	0.065742893	0.1	1	0.1	0.162425185	1	1	0.1	0.064495466	1	1	0.15	0.262036389	1	0.804403233	0.1	0.124757395	0.5	0.26803436	0.2	0.172473835	1	0.131875792	0.9	0.095193258	0.9	0.272509009	0.2	0.165776398	0.5	0.130766814	0.5	0.088807317	0.5	0.250412573	0.9	0.187282745	1	0.13982738	0.2	0.134986512	0.5	0.286125057
0.2	0.394775733	0.1	0.16372457	1	1	1	1	0.5	0.518626241	0.45	0.529038434	0.5	0.617620051	0.1	0.064495466	1	1	0.2	0.114712728	1	0.804403233	0.1	0.124757395	0.2	0.26803436	0.2	0.172473835	0.9	0.131875792	1	0.095193258	1	0.272509009	0.2	0.165776398	1	0.130766814	0.5	0.088807317	0.1	0.250412573	1	0.187282745	0.15	0.13982738	0.15	0.134986512	1	0.995127047
0.5	1	1	1	0.35	0.130708926	1	0.489008764	0.9	1	0.15	0.162425185	0.05	0.193772001	1	0.890603595	1	1	0.5	0.262036389	1	1	0.15	0.124757395	0.5	0.26803436	1	0.172473835	0.2	0.131875792	1	0.095193258	0.9	0.272509009	1	0.165776398	0.1	0.130766814	1	0.710684923	1	0.250412573	1	0.187282745	0.2	0.13982738	0.2	0.134986512	1	0.995127047
0.5	0.629892365	1	1	0.2	1	0.1	0.065742893	1	0.708488335	1	1	1	1	0.5	0.408450375	1	1	1	1	0.2	0.21265374	0.1	0.124757395	0.9	0.26803436	0.1	0.172473835	0.5	0.131875792	0.15	0.095193258	1	0.272509009	0.1	0.165776398	0.5	0.130766814	1	0.710684923	1	0.250412573	0.2	0.187282745	0.2	0.13982738	1	0.962786293	0.5	0.286125057
1	1	0.1	0.16372457	0.5	0.533312402	0.15	0.065742893	0.5	0.282016828	1	0.529038434	0.35	0.193772001	1	1	0.5	0.338782351	0.2	0.114712728	0.99	1	1	1	1	0.26803436	1	0.172473835	0.1	0.131875792	1	0.095193258	0.15	0.272509009	1	0.165776398	0.1	0.130766814	1	0.710684923	1	0.250412573	0.2	0.187282745	1	0.13982738	0.1	0.134986512	1	0.995127047
0.15	0.394775733	0.2	0.343846185	0.15	0.280957113	0.5	0.260287949	0.1	0.163595835	1	1	0.2	1	0.15	0.064495466	1	1	1	1	1	0.804403233	0.2	0.124757395	1	0.26803436	0.1	0.172473835	0.2	0.131875792	0.3	0.095193258	1	0.272509009	0.1	0.165776398	0.9	0.130766814	1	0.710684923	1	0.250412573	1	0.187282745	1	0.13982738	0.2	0.134986512	1	0.995127047
1	0.629892365	1	1	0.1	0.130708926	0.1	0.065742893	1	1	0.1	0.162425185	0.5	0.617620051	1	0.408450375	1	1	1	0.601701943	1	1	1	1	0.5	0.26803436	0.15	0.172473835	0.98	0.131875792	1	0.095193258	0.1	0.272509009	0.15	0.165776398	1	0.130766814	1	0.710684923	1	0.250412573	1	0.187282745	1	0.13982738	1	0.134986512	0.9	0.995127047
0.95	1	1	1	1	0.533312402	1	0.489008764	1	1	0.5	1	0.15	0.617620051	0.2	0.064495466	1	1	1	1	1	1	1	1	1	0.26803436	0.5	0.172473835	1	0.131875792	0.2	0.095193258	0.2	0.272509009	0.5	0.165776398	1	0.130766814	1	0.710684923	1	0.250412573	0.1	0.187282745	0.5	0.13982738	0.5	0.134986512	0.99	0.995127047
1	1	0.1	0.16372457	0.1	0.130708926	0.5	0.260287949	0.5	0.518626241	0.5	0.306990468	0.1	0.193772001	0.05	0.064495466	1	1	1	1	1	1	0.1	0.124757395	0.15	0.26803436	0.05	0.172473835	0.2	0.131875792	0.1	0.095193258	0.5	0.272509009	0.05	0.165776398	0.1	0.130766814	1	0.088807317	1	0.250412573	0.1	0.187282745	1	0.13982738	0.05	0.134986512	1	0.995127047
1	1	0.5	0.343846185	1	1	0.5	0.260287949	0.1	0.163595835	0.48	0.529038434	1	1	1	0.890603595	1	1	0.2	0.114712728	0.15	0.111056069	0.2	0.124757395	0.9	0.26803436	0.5	0.172473835	1	0.131875792	0.85	0.095193258	0.2	0.272509009	0.5	0.165776398	0.1	0.130766814	1	0.710684923	1	0.250412573	1	0.187282745	1	0.13982738	0.5	0.134986512	1	0.995127047
0.15	0.188381901	0.5	0.602893103	0.1	0.280957113	0.1	0.065742893	0.1	0.163595835	0.15	0.162425185	0.1	0.193772001	0.5	0.221147002	1	1	0.2	0.114712728	0.5	0.461716834	0.15	0.124757395	1	0.26803436	0.9	0.172473835	0.5	0.131875792	1	0.095193258	1	0.272509009	0.9	0.165776398	0.2	0.130766814	0.5	0.088807317	1	0.250412573	0.8	0.187282745	0.5	0.13982738	0.5	0.134986512	1	0.995127047
1	1	0.95	1	0.75	1	0.5	0.260287949	1	1	1	0.529038434	1	1	0.2	0.064495466	1	1	0.2	0.114712728	1	0.461716834	0.5	0.443976162	1	0.26803436	1	0.172473835	0.2	0.131875792	0.5	0.095193258	0.9	0.272509009	1	0.165776398	1	0.130766814	1	0.710684923	0.5	0.250412573	1	0.187282745	1	0.13982738	0.2	0.134986512	1	0.995127047
0.1	0.188381901	0.5	0.343846185	1	1	0.2	0.065742893	0.2	0.282016828	0.2	0.306990468	0.1	0.617620051	1	1	1	1	0.5	0.262036389	1	1	0.5	0.443976162	1	0.26803436	0.2	0.172473835	0.2	0.131875792	1	0.095193258	0.85	0.272509009	0.2	0.165776398	1	0.130766814	0.05	0.088807317	0.1	0.250412573	1	0.187282745	1	0.13982738	1	0.134986512	1	0.995127047
1	1	1	1	0.2	0.533312402	0.2	0.065742893	1	1	0.5	0.306990468	0.75	1	1	1	1	1	1	1	0.2	0.21265374	1	1	1	0.26803436	1	0.172473835	1	0.131875792	1	0.095193258	0.5	0.272509009	1	0.165776398	0.1	0.130766814	1	0.710684923	1	0.250412573	1	0.187282745	1	0.13982738	0.1	0.134986512	0.5	0.995127047
0.8	0.629892365	0.2	0.16372457	1	1	0.2	0.065742893	1	1	0.1	0.162425185	1	1	1	1	1	1	1	1	1	1	0.15	0.124757395	1	0.26803436	0.5	0.172473835	0.5	0.131875792	0.5	0.095193258	1	0.272509009	0.5	0.165776398	0.2	0.130766814	1	0.710684923	1	0.250412573	1	0.187282745	0.15	0.13982738	1	0.962786293	0.5	0.995127047
1	1	1	0.602893103	0.9	1	0.1	0.065742893	0.5	0.518626241	1	0.529038434	0.2	0.617620051	0.05	0.064495466	1	0.681387806	0.2	0.114712728	0.5	0.461716834	0.1	0.124757395	0.1	0.26803436	0.5	0.172473835	1	0.131875792	1	0.095193258	0.49	0.272509009	0.5	0.165776398	0.15	0.130766814	1	0.710684923	1	0.250412573	0.5	0.187282745	1	0.13982738	0.5	0.134986512	0.99	0.995127047
1	1	0.5	0.602893103	0.5	0.533312402	1	0.260287949	1	1	0.15	0.162425185	1	1	0.1	0.064495466	1	1	1	0.262036389	1	0.461716834	0.1	0.124757395	0.2	0.26803436	0.5	0.172473835	0.5	0.131875792	0.15	0.095193258	0.1	0.272509009	0.5	0.165776398	0.1	0.130766814	0.5	0.088807317	0.5	0.250412573	0.5	0.187282745	0.2	0.13982738	0.1	0.134986512	0.5	0.995127047
1	1	0.5	0.602893103	0.15	0.533312402	1	1	0.15	0.282016828	1	1	0.9	1	0.5	0.221147002	1	1	0.1	0.114712728	0.5	0.461716834	0.2	0.124757395	0.5	0.26803436	1	0.172473835	1	0.131875792	0.1	0.095193258	0.2	0.272509009	1	0.165776398	1	0.130766814	0.1	0.088807317	1	0.250412573	1	0.187282745	1	0.13982738	0.1	0.134986512	1	0.995127047
1	1	1	1	0.15	0.280957113	1	0.260287949	0.2	0.163595835	0.5	0.529038434	0.5	0.617620051	1	1	1	1	1	1	0.1	0.111056069	0.15	0.124757395	0.9	0.26803436	0.1	0.172473835	0.2	0.131875792	1	0.095193258	0.5	0.272509009	0.1	0.165776398	0.5	0.130766814	1	0.710684923	0.5	0.250412573	0.5	0.187282745	0.1	0.13982738	0.05	0.134986512	1	0.286125057
0.8	1	0.1	0.16372457	0.3	0.280957113	1	0.489008764	0.2	0.282016828	0.1	0.162425185	0.15	0.193772001	0.2	0.221147002	1	1	1	1	0.2	0.21265374	0.2	0.124757395	0.1	0.26803436	0.1	0.172473835	0.5	0.131875792	1	0.095193258	1	0.272509009	0.1	0.165776398	0.9	0.130766814	1	0.710684923	1	0.250412573	0.2	0.187282745	1	0.13982738	1	0.962786293	1	0.995127047
1	1	1	1	0.1	0.130708926	1	0.489008764	0.9	0.518626241	1	1	0.15	0.617620051	1	1	1	1	1	1	1	1	0.5	0.443976162	1	0.26803436	0.5	0.172473835	0.1	0.131875792	0.1	0.095193258	0.95	0.272509009	0.5	0.165776398	0.1	0.130766814	1	0.710684923	1	0.250412573	1	0.187282745	0.5	0.13982738	1	0.962786293	0.5	0.995127047
0.2	0.394775733	0.5	0.343846185	1	1	1	0.489008764	0.4	0.518626241	0.2	0.162425185	0.3	0.193772001	1	0.408450375	1	0.681387806	0.5	0.601701943	0.5	0.461716834	0.2	0.124757395	0.2	0.26803436	0.1	0.172473835	0.5	0.131875792	0.1	0.095193258	0.1	0.272509009	0.1	0.165776398	0.5	0.130766814	0.5	0.088807317	0.2	0.250412573	0.15	0.187282745	1	0.13982738	0.15	0.134986512	0.5	0.286125057
0.1	0.188381901	0.1	0.16372457	1	1	1	0.861752849	0.5	1	0.2	0.306990468	0.1	0.193772001	1	0.408450375	1	1	0.5	0.262036389	1	0.804403233	1	1	0.2	0.26803436	1	0.172473835	0.1	0.131875792	0.02	0.095193258	1	0.272509009	1	0.165776398	0.5	0.130766814	1	0.088807317	1	0.250412573	1	0.187282745	1	0.13982738	0.1	0.134986512	0.15	0.286125057
0.95	1	1	1	0.5	0.533312402	1	0.489008764	0.5	0.518626241	0.8	1	1	1	0.2	0.064495466	1	0.338782351	0.19	0.114712728	0.2	0.21265374	0.15	0.443976162	1	0.26803436	0.5	0.172473835	0.9	0.131875792	1	0.095193258	1	0.272509009	0.5	0.165776398	1	0.130766814	0.5	0.088807317	1	0.250412573	0.2	0.187282745	0.2	0.13982738	0.15	0.134986512	0.9	0.995127047
1	1	0.05	0.16372457	0.1	0.280957113	0.5	0.260287949	1	1	0.5	0.529038434	1	1	0.2	0.064495466	1	1	1	1	0.5	0.461716834	0.1	0.124757395	1	0.960033993	1	0.172473835	0.9	0.131875792	0.1	0.095193258	0.15	0.272509009	1	0.165776398	0.5	0.130766814	0.5	0.088807317	0.5	0.250412573	0.2	0.187282745	0.5	0.13982738	0.1	0.134986512	1	0.995127047
0.5	1	1	1	0.1	0.130708926	0.5	0.260287949	1	1	0.5	0.529038434	0.5	1	0.1	0.064495466	1	1	1	1	1	0.461716834	1	1	1	0.26803436	0.1	0.172473835	1	0.131875792	0.2	0.095193258	1	0.272509009	0.1	0.165776398	0.1	0.130766814	1	0.088807317	1	0.250412573	0.1	0.187282745	1	0.13982738	0.1	0.134986512	1	0.995127047
0.15	0.188381901	0.1	0.16372457	1	1	0.5	0.260287949	0.1	0.163595835	0.15	0.306990468	0.1	0.617620051	1	0.221147002	0.5	0.338782351	0.1	0.114712728	1	1	0.1	0.124757395	1	0.26803436	1	0.172473835	0.5	0.131875792	0.2	0.095193258	0.5	0.272509009	1	0.165776398	0.5	0.130766814	1	0.710684923	1	0.250412573	1	0.187282745	1	0.13982738	0.15	0.134986512	0.1	0.286125057
0.5	0.394775733	1	1	0.1	0.130708926	0.1	0.065742893	1	1	0.05	0.162425185	0.1	0.193772001	0.15	0.064495466	1	1	0.5	0.262036389	1	1	0.05	0.124757395	1	0.26803436	0.1	0.172473835	0.5	0.131875792	0.2	0.095193258	1	0.272509009	0.1	0.165776398	1	0.130766814	0.2	0.088807317	1	0.250412573	0.2	0.187282745	1	0.13982738	0.2	0.134986512	0.8	0.995127047
1	1	0.2	0.602893103	0.2	0.130708926	0.2	0.260287949	0.2	0.518626241	0.2	0.162425185	1	1	0.5	0.221147002	1	1	0.2	0.114712728	0.5	0.461716834	0.2	0.124757395	0.3	0.26803436	0.1	0.172473835	1	0.131875792	0.1	0.095193258	1	0.951177484	0.1	0.165776398	0.1	0.130766814	0.2	0.088807317	0.5	0.250412573	0.1	0.187282745	1	0.13982738	1	0.962786293	1	0.995127047
1	1	0.15	0.16372457	0.99	0.533312402	1	0.489008764	0.2	0.282016828	0.19	0.162425185	0.1	0.193772001	0.5	0.221147002	1	1	1	1	0.2	0.111056069	1	1	1	0.960033993	1	0.172473835	0.15	0.131875792	1	0.095193258	0.5	0.272509009	1	0.165776398	1	0.130766814	1	0.710684923	1	0.250412573	1	0.187282745	0.2	0.13982738	0.05	0.134986512	0.75	0.995127047
0.99	1	1	1	1	1	0.15	0.065742893	1	1	1	1	0.2	0.193772001	0.5	0.221147002	1	1	0.5	0.262036389	1	0.804403233	0.15	0.124757395	0.15	0.26803436	1	0.172473835	1	0.131875792	0.2	0.095193258	0.15	0.272509009	1	0.165776398	1	0.130766814	0.5	0.088807317	1	0.250412573	1	0.187282745	0.5	0.13982738	0.1	0.134986512	1	0.995127047
1	1	1	1	0.9	1	1	0.489008764	1	1	0.9	0.529038434	0.99	1	0.1	0.064495466	0.2	0.17990008	0.15	0.114712728	0.5	0.21265374	0.9	1	1	0.26803436	0.5	0.172473835	0.2	0.131875792	1	0.095193258	1	0.272509009	0.5	0.165776398	1	0.130766814	1	0.710684923	0.49	0.250412573	1	0.187282745	1	0.13982738	1	0.962786293	0.99	0.995127047
1	1	0.2	0.16372457	1	1	0.15	0.065742893	1	1	1	0.529038434	1	1	0.5	0.221147002	0.2	0.338782351	0.5	0.262036389	1	1	0.2	0.124757395	1	0.26803436	0.15	0.172473835	1	0.131875792	1	0.095193258	0.1	0.272509009	0.15	0.165776398	0.9	0.130766814	1	0.088807317	1	0.250412573	1	0.187282745	0.5	0.13982738	0.2	0.134986512	1	0.995127047
0.2	0.443256295	0.5	1	1	1	0.5	0.260287949	1	1	0.15	0.529038434	0.9	1	1	1	1	1	1	1	0.1	0.111056069	0.5	0.443976162	0.5	0.26803436	0.2	0.172473835	0.5	0.131875792	0.5	0.095193258	0.2	0.272509009	0.2	0.165776398	0.1	0.130766814	0.15	0.088807317	1	0.250412573	0.1	0.187282745	0.5	0.13982738	0.15	0.134986512	0.2	0.286125057
0.1	0.443256295	0.9	1	1	1	0.1	0.065742893	1	1	1	1	1	1	0.1	0.064495466	0.49	0.338782351	0.95	1	1	1	0.05	0.124757395	1	0.26803436	0.2	0.172473835	0.3	0.131875792	1	0.095193258	1	0.272509009	0.2	0.165776398	0.5	0.130766814	0.5	0.088807317	1	0.250412573	1	0.187282745	1	0.13982738	0.15	0.134986512	0.5	0.995127047
1	1	0.1	0.16372457	0.1	0.130708926	0.5	0.260287949	0.2	0.518626241	1	0.529038434	1	1	1	1	1	0.681387806	1	1	0.1	0.111056069	1	1	1	0.26803436	1	0.172473835	1	0.131875792	0.1	0.095193258	0.05	0.272509009	1	0.165776398	1	0.130766814	1	0.088807317	1	0.250412573	0.2	0.187282745	0.5	0.13982738	0.1	0.134986512	0.3	0.995127047
1	1	1	1	1	1	1	1	0.5	0.518626241	1	1	1	1	1	1	1	0.681387806	0.5	0.262036389	1	1	0.1	0.124757395	0.5	0.26803436	0.9	0.172473835	0.15	0.131875792	1	0.095193258	0.15	0.272509009	0.9	0.165776398	1	0.130766814	0.5	0.088807317	1	0.250412573	1	0.187282745	1	0.707269633	1	0.962786293	1	0.286125057
0.5	1	0.5	1	0.89	1	0.1	0.065742893	0.5	0.282016828	1	1	0.1	0.193772001	1	1	1	1	0.5	0.262036389	1	1	1	1	0.15	0.26803436	0.5	0.172473835	1	0.131875792	1	0.095193258	1	0.272509009	0.5	0.165776398	0.35	0.130766814	0.5	0.088807317	1	0.250412573	0.5	0.187282745	1	0.13982738	0.1	0.134986512	1	0.995127047
1	0.443256295	1	1	1	1	0.05	0.065742893	0.15	0.163595835	1	1	1	0.806308163	1	1	1	1	1	1	0.2	0.21265374	1	1	1	0.26803436	0.2	0.172473835	1	0.131875792	0.2	0.095193258	1	0.272509009	0.2	0.165776398	0.5	0.130766814	0.15	0.088807317	1	0.250412573	1	0.187282745	1	0.13982738	1	0.134986512	0.85	0.995127047
0.1	0.443256295	1	1	0.89	1	0.2	0.065742893	0.8	1	0.1	1	0.89	0.806308163	1	1	1	0.338782351	0.2	0.114712728	1	0.804403233	0.1	0.124757395	0.9	0.26803436	1	0.172473835	0.15	0.131875792	1	0.095193258	0.5	0.272509009	1	0.165776398	1	0.130766814	0.2	0.088807317	1	0.250412573	0.5	0.187282745	0.05	0.13982738	0.2	0.134986512	0.2	0.286125057
1	1	1	1	0.15	0.130708926	0.15	0.065742893	1	0.518626241	0.2	0.306990468	1	1	1	1	1	1	1	0.601701943	0.5	0.461716834	1	1	0.15	0.26803436	0.9	0.172473835	0.15	0.131875792	0.2	0.095193258	0.35	0.272509009	0.9	0.165776398	1	0.130766814	1	0.710684923	0.5	0.250412573	0.5	0.187282745	0.5	0.13982738	0.1	0.134986512	0.1	0.286125057
0.85	1	0.5	0.602893103	0.5	0.280957113	1	1	0.15	0.163595835	0.2	0.306990468	0.89	1	1	1	0.5	0.17990008	1	1	1	1	1	1	1	0.26803436	0.5	0.172473835	0.15	0.131875792	0.1	0.095193258	1	0.272509009	0.5	0.165776398	0.1	0.130766814	0.15	0.088807317	0.2	0.250412573	0.2	0.187282745	0.5	0.13982738	0.5	0.134986512	0.1	0.286125057
0.5	1	0.5	0.602893103	0.1	0.130708926	0.5	0.260287949	1	1	1	1	0.15	0.193772001	0.15	0.064495466	0.5	0.338782351	1	1	0.5	0.111056069	0.05	0.124757395	0.5	0.26803436	0.2	0.172473835	0.5	0.131875792	0.5	0.095193258	1	0.272509009	0.2	0.165776398	0.9	0.130766814	1	0.088807317	1	0.250412573	0.15	0.187282745	1	0.13982738	0.9	0.962786293	0.2	0.286125057
1	1	1	1	1	1	0.2	0.065742893	0.1	0.163595835	0.5	0.306990468	0.5	0.617620051	0.5	0.408450375	1	1	0.5	0.601701943	1	1	0.2	0.443976162	0.5	0.26803436	0.9	0.172473835	1	0.131875792	0.2	0.095193258	1	0.272509009	0.9	0.165776398	0.15	0.130766814	0.99	0.710684923	0.5	0.250412573	0.1	0.187282745	1	0.13982738	0.1	0.134986512	1	0.995127047
0.98	1	0.1	0.16372457	0.1	0.280957113	1	0.861752849	0.5	0.518626241	1	1	0.1	0.193772001	0.2	0.064495466	1	1	0.5	0.601701943	1	1	1	1	0.1	0.26803436	0.5	0.172473835	1	0.131875792	0.15	0.095193258	1	0.272509009	0.5	0.165776398	1	0.130766814	0.1	0.088807317	1	0.250412573	0.1	0.187282745	1	0.13982738	0.15	0.134986512	1	0.995127047
0.2	0.443256295	1	1	0.5	1	1	0.489008764	0.2	0.518626241	0.9	1	1	0.806308163	1	1	1	1	1	0.601701943	1	1	1	1	0.5	0.26803436	1	0.172473835	0.5	0.131875792	0.1	0.095193258	1	0.272509009	1	0.165776398	0.2	0.130766814	0.2	0.088807317	1	0.250412573	0.15	0.187282745	1	0.13982738	1	0.962786293	0.5	0.995127047
1	1	0.5	1	0.95	0.533312402	0.15	0.065742893	0.15	0.518626241	0.15	0.529038434	0.1	0.617620051	0.05	0.064495466	1	0.338782351	0.2	0.114712728	1	0.804403233	0.15	0.124757395	0.9	0.26803436	0.2	0.172473835	0.1	0.131875792	0.15	0.095193258	0.5	0.272509009	0.2	0.165776398	0.5	0.130766814	0.2	0.088807317	0.5	0.250412573	0.5	0.187282745	0.5	0.13982738	0.5	0.134986512	0.1	0.286125057
1	1	0.5	1	0.1	0.130708926	0.5	0.260287949	0.2	0.282016828	0.2	0.306990468	0.5	0.806308163	1	0.890603595	1	0.681387806	0.15	0.262036389	0.05	0.111056069	0.2	0.124757395	1	0.26803436	0.5	0.172473835	0.88	0.131875792	0.5	0.095193258	0.3	0.272509009	0.5	0.165776398	0.5	0.130766814	0.1	0.088807317	1	0.250412573	1	0.187282745	0.2	0.13982738	0.2	0.134986512	0.1	0.286125057
0.9	1	0.1	0.16372457	0.2	0.280957113	0.1	0.065742893	1	1	0.5	0.306990468	0.95	1	0.15	0.064495466	1	1	1	1	1	1	0.5	1	0.5	0.26803436	1	0.172473835	1	0.131875792	1	0.095193258	0.15	0.272509009	1	0.165776398	0.5	0.130766814	0.5	0.088807317	1	0.250412573	1	0.187282745	1	0.13982738	1	0.962786293	0.1	0.286125057
0.1	0.443256295	1	1	0.5	0.533312402	0.1	0.260287949	1	1	0.9	1	0.1	0.193772001	1	1	1	1	0.2	0.114712728	0.5	0.461716834	0.15	0.124757395	0.1	0.26803436	0.2	0.172473835	1	0.131875792	0.5	0.095193258	1	0.272509009	0.2	0.165776398	0.15	0.130766814	0.2	0.088807317	1	0.250412573	0.9	0.187282745	1	0.13982738	0.02	0.134986512	1	0.995127047
0.1	0.443256295	1	1	0.2	0.280957113	1	0.260287949	1	0.708488335	1	1	0.2	1	1	1	1	1	1	1	0.2	0.21265374	0.2	0.124757395	1	0.26803436	0.1	0.172473835	0.1	0.131875792	0.3	0.095193258	0.5	0.272509009	0.1	0.165776398	0.1	0.130766814	1	0.710684923	1	0.250412573	1	0.187282745	0.93	0.13982738	1	0.134986512	0.2	0.286125057
1	1	0.1	0.343846185	0.1	0.130708926	0.5	0.260287949	0.85	1	1	1	0.5	1	0.5	0.221147002	0.5	0.338782351	1	1	1	1	0.5	0.443976162	1	0.26803436	1	0.172473835	0.5	0.131875792	0.02	0.095193258	1	0.951177484	1	0.165776398	1	0.130766814	0.85	0.088807317	1	0.250412573	0.9	0.187282745	1	0.13982738	0.1	0.134986512	0.99	0.995127047
0.2	0.443256295	0.1	0.16372457	0.5	0.533312402	0.5	0.260287949	0.1	0.282016828	0.15	0.162425185	0.2	0.617620051	0.1	0.221147002	0.5	0.338782351	0.15	0.262036389	1	0.461716834	0.5	1	0.5	0.26803436	1	0.172473835	1	0.131875792	0.98	0.095193258	0.8	0.272509009	1	0.165776398	1	0.130766814	1	0.088807317	1	0.250412573	0.2	0.187282745	0.5	0.13982738	1	0.962786293	1	0.995127047
1	1	1	1	0.5	0.533312402	1	1	0.8	1	1	1	0.1	0.193772001	1	1	1	1	0.45	0.114712728	0.1	0.21265374	0.1	0.124757395	0.1	0.26803436	1	0.172473835	0.5	0.131875792	0.1	0.095193258	0.5	0.272509009	1	0.165776398	0.2	0.130766814	1	0.710684923	0.5	0.250412573	1	0.187282745	0.2	0.13982738	0.5	0.134986512	0.3	0.995127047
1	1	1	0.602893103	1	1	1	0.260287949	0.5	0.282016828	0.9	0.529038434	0.5	0.617620051	1	1	1	0.681387806	0.15	0.114712728	0.15	0.111056069	0.5	0.443976162	0.1	0.26803436	0.2	0.172473835	1	0.131875792	0.1	0.095193258	0.1	0.272509009	0.2	0.165776398	0.5	0.130766814	1	0.088807317	0.5	0.250412573	1	0.187282745	1	0.13982738	0.5	0.134986512	0.1	0.286125057
1	1	0.2	0.16372457	0.1	0.130708926	0.99	0.260287949	1	1	1	1	0.5	1	1	0.890603595	1	1	0.2	0.114712728	0.19	0.21265374	0.1	0.124757395	1	0.26803436	1	0.172473835	0.1	0.131875792	0.1	0.095193258	1	0.272509009	1	0.165776398	0.15	0.130766814	1	0.088807317	1	0.250412573	1	0.187282745	1	0.13982738	1	0.962786293	0.1	0.286125057
1	1	0.49	0.602893103	1	1	0.02	0.065742893	0.9	1	1	1	0.5	1	0.5	0.221147002	1	1	1	0.262036389	0.2	0.461716834	1	1	0.2	0.26803436	0.5	0.172473835	0.1	0.131875792	0.7	0.095193258	0.1	0.272509009	0.5	0.165776398	0.5	0.130766814	0.1	0.088807317	1	0.250412573	0.5	0.187282745	1	0.13982738	0.15	0.134986512	0.2	0.286125057
0.99	1	0.5	0.343846185	0.15	0.130708926	1	0.861752849	1	1	0.2	0.162425185	1	1	1	1	1	0.338782351	1	0.601701943	0.5	0.461716834	0.5	0.443976162	1	0.26803436	0.5	0.172473835	1	0.131875792	0.2	0.095193258	0.15	0.272509009	0.5	0.165776398	1	0.130766814	0.2	0.088807317	1	0.250412573	0.2	0.187282745	1	0.13982738	0.1	0.134986512	0.5	0.286125057
0.5	1	1	1	1	1	1	0.489008764	0.5	0.518626241	0.5	0.529038434	0.1	0.193772001	0.15	0.064495466	0.5	0.17990008	0.5	0.262036389	1	1	1	1	1	0.26803436	0.85	0.172473835	0.15	0.131875792	0.5	0.095193258	1	0.272509009	0.85	0.165776398	0.15	0.130766814	1	0.710684923	1	0.250412573	1	0.187282745	1	0.13982738	0.2	0.134986512	0.15	0.286125057
1	1	0.5	0.602893103	0.15	0.280957113	0.5	0.260287949	0.1	0.163595835	0.5	0.162425185	1	1	0.2	0.064495466	1	1	0.1	0.114712728	0.1	0.111056069	0.2	0.443976162	0.5	0.26803436	0.15	0.172473835	1	0.131875792	0.1	0.095193258	0.2	0.272509009	0.15	0.165776398	1	0.130766814	0.5	0.088807317	0.5	0.250412573	1	0.187282745	1	0.13982738	1	0.962786293	0.2	0.286125057
0.2	0.443256295	0.05	0.16372457	0.15	0.130708926	1	0.489008764	0.5	0.518626241	1	1	0.15	0.193772001	0.5	0.221147002	1	0.681387806	1	0.601701943	1	1	0.15	0.124757395	1	0.26803436	0.5	0.172473835	1	0.131875792	0.1	0.095193258	0.2	0.272509009	0.5	0.165776398	0.1	0.130766814	1	0.710684923	1	0.250412573	0.8	0.187282745	1	0.13982738	0.5	0.962786293	0.5	0.995127047
1	1	1	1	1	1	0.1	0.065742893	0.1	0.518626241	0.7	1	1	1	0.5	0.221147002	1	1	1	1	1	0.804403233	1	1	0.15	0.26803436	0.2	0.172473835	0.5	0.131875792	0.5	0.095193258	0.5	0.272509009	0.2	0.165776398	1	0.130766814	1	0.710684923	1	0.250412573	0.5	0.187282745	1	0.13982738	0.1	0.134986512	1	0.995127047
1	1	0.99	1	0.45	0.533312402	0.1	0.065742893	1	1	0.15	0.162425185	0.15	0.617620051	0.2	0.221147002	1	0.338782351	0.49	0.114712728	0.5	0.461716834	1	1	0.2	0.26803436	0.2	0.172473835	1	0.131875792	0.2	0.095193258	0.15	0.272509009	0.2	0.165776398	1	0.130766814	1	0.088807317	1	0.250412573	1	0.187282745	0.15	0.13982738	0.05	0.134986512	0.2	0.286125057
1	1	1	1	0.15	0.130708926	1	0.489008764	1	1	0.5	0.162425185	0.15	0.193772001	1	0.890603595	1	1	1	0.601701943	0.2	0.111056069	0.1	0.124757395	0.2	0.26803436	1	0.172473835	0.1	0.131875792	0.15	0.095193258	0.15	0.272509009	1	0.165776398	1	0.130766814	0.5	0.088807317	1	0.250412573	0.2	0.187282745	1	0.13982738	0.1	0.134986512	1	0.995127047
0.15	0.245088987	0.9	1	1	1	0.1	0.065742893	1	1	1	1	1	1	1	1	1	1	0.2	0.114712728	0.2	0.111056069	0.2	0.124757395	0.9	0.26803436	0.1	0.172473835	0.5	0.131875792	0.1	0.095193258	0.5	0.272509009	0.1	0.165776398	1	0.130766814	0.2	0.088807317	0.5	0.250412573	0.5	0.187282745	1	0.13982738	0.5	0.134986512	1	0.995127047
1	1	0.5	1	1	1	1	0.861752849	0.1	0.282016828	0.5	1	0.45	1	0.2	0.064495466	1	1	1	1	1	0.461716834	0.19	0.124757395	0.4	0.26803436	0.2	0.172473835	0.1	0.131875792	0.2	0.095193258	1	0.272509009	0.2	0.165776398	0.99	0.130766814	0.5	0.088807317	0.5	0.250412573	0.5	0.187282745	0.5	0.13982738	0.1	0.134986512	0.5	0.286125057
1	1	1	1	1	1	0.1	0.065742893	1	0.708488335	0.15	0.162425185	0.15	0.193772001	0.1	0.064495466	1	1	1	0.601701943	1	1	0.1	0.124757395	0.5	0.26803436	0.1	0.172473835	0.9	0.131875792	0.2	0.095193258	0.15	0.272509009	0.1	0.165776398	1	0.130766814	1	0.710684923	1	0.250412573	0.5	0.187282745	1	0.13982738	1	0.962786293	0.2	0.286125057
1	1	1	1	1	1	0.05	0.065742893	0.5	0.518626241	1	1	1	1	1	1	0.5	0.681387806	1	0.601701943	1	1	1	1	0.5	0.26803436	1	0.172473835	1	0.131875792	0.1	0.095193258	0.5	0.272509009	1	0.165776398	1	0.130766814	0.15	0.088807317	1	0.250412573	0.1	0.187282745	1	0.13982738	0.15	0.134986512	1	0.995127047
0.1	0.443256295	1	1	0.1	0.130708926	1	0.489008764	1	0.282016828	0.5	0.529038434	1	1	0.5	0.221147002	1	1	0.2	0.114712728	0.2	0.21265374	1	1	1	0.26803436	1	0.172473835	1	0.131875792	1	0.095193258	0.5	0.272509009	1	0.165776398	1	0.130766814	1	0.710684923	1	0.250412573	1	0.187282745	0.5	0.13982738	1	0.134986512	0.2	0.286125057
1	1	0.2	0.343846185	0.5	0.533312402	1	0.489008764	0.5	0.518626241	1	1	1	1	1	1	0.5	0.338782351	1	1	0.5	0.461716834	1	1	1	0.26803436	0.15	0.172473835	0.1	0.131875792	0.5	0.095193258	0.1	0.272509009	0.15	0.165776398	0.5	0.130766814	0.1	0.088807317	1	0.250412573	0.15	0.187282745	1	0.13982738	0.1	0.134986512	1	0.995127047
0.5	1	0.99	1	0.5	0.533312402	0.2	0.065742893	1	1	0.75	0.724327216	1	1	1	0.890603595	1	1	0.5	0.262036389	0.1	0.111056069	0.15	0.124757395	0.1	0.26803436	1	0.172473835	0.1	0.131875792	0.5	0.095193258	0.5	0.272509009	1	0.165776398	0.5	0.130766814	0.2	0.088807317	0.5	0.250412573	0.5	0.187282745	0.5	0.13982738	0.1	0.134986512	1	0.995127047
0.5	1	1	1	0.1	0.280957113	0.2	0.065742893	0.15	0.163595835	0.2	0.162425185	0.1	0.617620051	0.15	0.064495466	1	1	0.5	0.262036389	0.2	0.21265374	0.5	1	1	0.26803436	0.2	0.172473835	0.2	0.131875792	0.3	0.095193258	1	0.272509009	0.2	0.165776398	0.9	0.130766814	0.15	0.088807317	1	0.250412573	0.48	0.187282745	1	0.13982738	0.1	0.134986512	1	0.995127047
1	1	1	1	0.48	0.533312402	0.5	0.065742893	1	1	1	0.724327216	0.5	0.617620051	0.5	0.221147002	1	1	0.5	0.262036389	0.85	1	0.99	1	0.2	0.26803436	0.15	0.172473835	1	0.131875792	0.5	0.095193258	0.19	0.272509009	0.15	0.165776398	1	0.130766814	0.2	0.088807317	1	0.250412573	0.98	0.187282745	0.5	0.13982738	0.1	0.134986512	0.15	0.286125057
1	1	1	1	0.15	0.533312402	0.15	0.065742893	0.48	0.282016828	0.5	0.529038434	0.5	1	1	0.890603595	0.5	0.338782351	1	0.262036389	0.1	0.111056069	0.5	0.443976162	0.2	0.26803436	1	0.172473835	1	0.131875792	0.2	0.095193258	1	0.272509009	1	0.165776398	0.5	0.130766814	1	0.088807317	1	0.250412573	1	0.187282745	0.15	0.13982738	0.2	0.134986512	0.5	0.286125057
0.5	0.443256295	1	1	0.15	0.130708926	0.15	0.065742893	1	0.518626241	0.5	0.529038434	0.1	0.617620051	0.5	0.221147002	1	1	0.5	0.262036389	0.5	0.461716834	0.1	0.124757395	1	0.26803436	0.85	0.172473835	0.1	0.131875792	0.5	0.095193258	0.85	0.272509009	0.85	0.165776398	0.2	0.130766814	0.5	0.088807317	1	0.948851432	0.2	0.187282745	0.1	0.13982738	0.1	0.134986512	1	0.995127047
0.8	1	0.15	0.16372457	1	1	0.15	0.065742893	0.1	0.518626241	1	1	0.48	1	0.5	0.221147002	1	1	1	1	1	1	1	1	1	0.26803436	1	0.172473835	0.2	0.131875792	0.15	0.095193258	0.5	0.272509009	1	0.165776398	0.35	0.130766814	0.2	0.088807317	1	0.250412573	0.9	0.187282745	0.1	0.13982738	0.1	0.134986512	1	0.995127047
0.2	0.245088987	0.5	0.343846185	0.2	0.280957113	0.2	0.260287949	1	1	0.1	0.162425185	0.15	0.193772001	0.1	0.064495466	1	1	0.2	0.114712728	0.2	0.111056069	0.15	0.124757395	1	0.26803436	1	0.172473835	0.15	0.131875792	0.1	0.095193258	1	0.272509009	1	0.165776398	0.7	0.130766814	0.15	0.088807317	1	0.250412573	0.1	0.187282745	0.5	0.13982738	0.5	0.134986512	0.15	0.995127047
1	1	1	1	0.5	0.130708926	0.15	0.065742893	1	1	0.2	1	0.15	0.193772001	0.15	0.221147002	1	1	1	1	0.1	0.111056069	0.15	0.124757395	1	0.26803436	0.5	0.172473835	0.1	0.131875792	0.1	0.095193258	0.5	0.272509009	0.5	0.165776398	0.15	0.130766814	0.15	0.088807317	1	0.250412573	1	0.187282745	1	0.13982738	0.5	0.134986512	1	0.995127047
0.5	1	0.2	0.16372457	0.1	0.130708926	0.2	0.065742893	1	1	1	1	1	0.806308163	0.2	0.064495466	1	0.681387806	0.5	0.262036389	0.1	0.111056069	0.5	1	1	0.26803436	1	0.172473835	1	0.131875792	0.2	0.095193258	0.15	0.272509009	1	0.165776398	0.2	0.130766814	0.15	0.088807317	1	0.250412573	0.5	0.187282745	0.2	0.13982738	1	0.962786293	1	0.995127047
0.5	1	1	1	0.1	0.130708926	0.2	0.065742893	1	0.518626241	1	1	0.2	0.617620051	1	1	1	0.681387806	0.15	0.262036389	0.5	1	0.15	0.124757395	0.2	0.26803436	1	0.172473835	0.5	0.131875792	0.5	0.095193258	1	0.272509009	1	0.165776398	0.2	0.130766814	0.5	0.088807317	1	0.250412573	0.15	0.187282745	1	0.13982738	0.1	0.134986512	0.5	0.572227153
1	1	1	0.343846185	1	1	1	0.861752849	0.1	0.518626241	0.2	0.306990468	0.5	0.617620051	0.15	0.064495466	1	0.681387806	0.15	0.114712728	0.2	0.21265374	0.5	0.443976162	0.5	0.26803436	0.95	0.172473835	0.9	0.131875792	0.2	0.095193258	1	0.272509009	0.95	0.165776398	0.5	0.130766814	1	0.710684923	1	0.250412573	1	0.187282745	1	0.13982738	1	0.134986512	1	0.995127047
1	1	0.5	0.343846185	0.15	0.130708926	1	1	0.2	0.282016828	1	1	0.1	0.193772001	1	0.531800287	1	1	0.5	0.262036389	0.5	0.21265374	1	1	0.5	0.26803436	1	0.172473835	0.1	0.131875792	1	0.095193258	0.5	0.272509009	1	0.165776398	1	0.130766814	1	0.088807317	1	0.250412573	1	0.187282745	1	0.13982738	0.2	0.134986512	0.1	0.286125057
0.15	0.443256295	0.2	0.16372457	0.1	0.130708926	0.5	0.260287949	0.88	1	1	1	0.1	0.193772001	0.99	0.890603595	1	0.338782351	1	1	1	1	0.5	0.443976162	0.15	0.26803436	1	0.172473835	0.5	0.131875792	0.98	0.095193258	0.2	0.272509009	1	0.165776398	0.15	0.130766814	1	0.088807317	1	0.250412573	1	0.187282745	1	0.13982738	0.2	0.134986512	0.19	0.995127047
0.02	0.443256295	1	1	1	1	0.15	0.065742893	1	1	0.5	0.529038434	1	1	0.1	0.064495466	1	1	0.05	0.114712728	0.2	0.111056069	0.1	0.124757395	0.8	0.26803436	0.2	0.172473835	0.5	0.131875792	0.2	0.095193258	0.2	0.272509009	0.2	0.165776398	1	0.130766814	0.2	0.088807317	0.5	0.250412573	0.2	0.187282745	0.2	0.13982738	0.49	0.134986512	1	0.995127047
0.49	1	0.5	0.602893103	0.5	0.533312402	0.1	0.065742893	0.1	0.518626241	1	0.529038434	0.15	0.193772001	0.2	0.064495466	1	0.681387806	1	1	0.2	0.21265374	0.2	0.124757395	1	0.26803436	1	0.172473835	1	0.131875792	1	0.095193258	0.5	0.272509009	1	0.165776398	1	0.130766814	0.15	0.088807317	0.5	0.250412573	0.2	0.187282745	0.1	0.13982738	0.3	0.134986512	0.99	0.995127047
1	1	1	0.602893103	0.15	0.130708926	1	1	1	1	1	1	0.1	0.193772001	0.2	0.064495466	1	1	1	0.601701943	0.1	0.111056069	0.2	0.124757395	0.15	0.26803436	1	0.172473835	0.5	0.131875792	1	0.095193258	0.9	0.272509009	1	0.165776398	0.5	0.130766814	1	0.088807317	1	0.250412573	0.1	0.187282745	1	0.13982738	0.5	0.134986512	1	0.995127047
0.5	0.443256295	0.2	0.343846185	0.1	0.130708926	1	0.489008764	0.5	0.282016828	0.2	0.306990468	1	1	0.1	0.064495466	0.1	0.338782351	1	1	1	1	0.5	0.443976162	1	0.26803436	0.5	0.172473835	0.1	0.131875792	0.2	0.095193258	1	0.272509009	0.5	0.165776398	0.5	0.130766814	0.5	0.088807317	1	0.250412573	0.2	0.187282745	1	0.13982738	1	0.962786293	1	0.995127047
1	1	0.5	0.602893103	1	1	0.2	0.065742893	0.5	0.518626241	0.15	0.162425185	0.5	1	0.5	0.221147002	0.99	0.681387806	1	1	1	1	1	1	0.1	0.26803436	0.2	0.172473835	0.5	0.131875792	1	0.314849063	0.89	0.272509009	0.2	0.165776398	0.2	0.130766814	1	0.710684923	1	0.250412573	0.7	0.187282745	1	0.13982738	0.5	0.134986512	0.5	0.572227153
1	1	1	1	0.15	0.130708926	0.5	0.260287949	0.2	0.282016828	0.1	0.162425185	0.15	0.193772001	0.2	0.064495466	1	0.338782351	0.5	0.262036389	1	1	1	1	0.5	0.26803436	0.2	0.172473835	1	0.131875792	1	0.095193258	0.1	0.272509009	0.2	0.165776398	1	0.130766814	1	0.710684923	0.5	0.250412573	0.5	0.187282745	0.1	0.13982738	0.05	0.134986512	0.5	0.555711414
1	1	1	1	0.1	0.130708926	1	1	0.1	0.282016828	0.15	0.306990468	0.1	0.193772001	1	1	1	0.338782351	1	1	0.5	0.461716834	0.2	0.124757395	0.2	0.26803436	1	0.172473835	0.1	0.131875792	0.2	0.095193258	0.5	0.272509009	1	0.165776398	0.3	0.130766814	0.2	0.088807317	1	0.250412573	0.5	0.187282745	1	0.13982738	1	0.962786293	1	0.995127047
1	1	1	1	0.2	0.130708926	0.15	0.065742893	1	1	0.1	0.162425185	1	1	0.85	0.531800287	0.5	0.338782351	1	1	0.5	0.461716834	0.1	0.124757395	0.15	0.26803436	0.1	0.172473835	1	0.131875792	0.1	0.095193258	0.15	0.272509009	0.1	0.165776398	1	0.130766814	1	0.710684923	1	0.250412573	1	0.187282745	1	0.13982738	0.99	0.962786293	1	0.286125057
1	1	0.5	0.343846185	0.2	0.533312402	0.5	0.260287949	0.5	0.518626241	0.2	0.306990468	0.15	0.193772001	1	0.890603595	0.5	0.338782351	1	0.601701943	1	1	1	1	0.2	0.26803436	1	0.172473835	1	0.131875792	1	0.095193258	1	0.272509009	1	0.165776398	0.15	0.130766814	0.2	0.088807317	1	0.250412573	1	0.187282745	1	0.13982738	1	0.962786293	1	0.995127047
1	1	0.2	0.602893103	0.8	1	0.05	0.065742893	0.99	0.518626241	1	1	0.1	0.193772001	1	1	0.5	0.338782351	0.5	0.114712728	1	1	1	1	1	0.26803436	0.15	0.172473835	1	0.131875792	0.1	0.095193258	0.1	0.272509009	0.15	0.165776398	1	0.130766814	1	0.088807317	1	0.250412573	0.5	0.187282745	0.5	0.13982738	0.9	0.134986512	0.1	0.448012927
0.5	0.443256295	0.05	0.602893103	0.05	0.130708926	0.5	0.260287949	0.9	1	0.9	1	0.2	0.193772001	1	0.890603595	1	1	0.5	0.262036389	1	1	1	1	1	0.26803436	1	0.172473835	0.9	0.131875792	0.1	0.095193258	0.85	0.272509009	1	0.165776398	1	0.130766814	1	0.710684923	0.5	0.250412573	0.2	0.187282745	0.5	0.13982738	0.5	0.134986512	0.5	0.995127047
0.2	1	1	1	0.5	0.533312402	0.15	0.065742893	1	1	0.2	0.162425185	0.2	0.806308163	1	1	1	1	1	1	1	1	0.1	0.124757395	1	0.26803436	1	0.172473835	0.1	0.131875792	0.48	0.095193258	0.8	0.272509009	1	0.165776398	1	0.130766814	1	0.088807317	0.5	0.250412573	0.9	0.187282745	0.15	0.13982738	0.15	0.134986512	1	0.995127047
0.2	0.443256295	0.5	0.343846185	0.5	0.533312402	1	1	0.2	0.518626241	0.9	1	0.8	1	0.1	0.064495466	1	1	1	1	0.1	0.461716834	0.5	1	0.85	0.26803436	0.2	0.172473835	0.5	0.131875792	0.15	0.095193258	1	0.272509009	0.2	0.165776398	0.9	0.130766814	1	0.710684923	1	0.250412573	0.2	0.187282745	1	0.13982738	1	0.134986512	1	0.995127047
0.2	0.245088987	1	1	0.5	0.533312402	0.02	0.065742893	0.7	0.518626241	0.5	1	0.05	0.193772001	0.1	0.064495466	1	1	0.2	0.114712728	1	1	0.9	1	0.1	0.26803436	1	0.172473835	1	0.131875792	1	0.095193258	0.1	0.272509009	1	0.165776398	0.5	0.130766814	1	0.088807317	0.5	0.250412573	0.9	0.187282745	1	0.13982738	0.2	0.134986512	0.49	0.286125057
0.2	0.443256295	0.1	0.16372457	0.15	0.280957113	1	1	1	1	1	1	0.5	0.617620051	0.02	0.064495466	0.5	0.17990008	0.35	0.262036389	0.05	0.111056069	0.1	0.124757395	0.8	0.26803436	0.9	0.172473835	1	0.131875792	1	0.095193258	0.9	0.272509009	0.9	0.165776398	0.5	0.130766814	1	0.710684923	0.5	0.250412573	0.98	0.187282745	0.1	0.13982738	1	0.134986512	0.2	0.60633264
1	1	1	1	0.1	0.130708926	1	1	0.5	0.518626241	0.1	0.306990468	0.5	1	0.2	0.064495466	1	1	1	1	1	1	0.1	0.124757395	0.5	0.26803436	0.5	0.172473835	0.35	0.131875792	0.1	0.095193258	1	0.272509009	0.5	0.165776398	0.15	0.130766814	1	0.710684923	0.2	0.250412573	0.2	0.187282745	0.5	0.13982738	0.1	0.134986512	1	0.995127047
1	1	0.1	0.16372457	0.15	0.130708926	0.2	0.065742893	0.1	0.282016828	0.1	0.162425185	0.5	1	1	1	1	1	1	1	1	1	0.1	0.124757395	1	0.26803436	0.9	0.172473835	0.5	0.131875792	0.15	0.095193258	1	0.272509009	0.9	0.165776398	1	0.130766814	1	0.710684923	0.5	0.250412573	0.15	0.187282745	1	0.13982738	0.15	0.134986512	1	0.995127047
1	1	1	1	0.2	0.130708926	0.15	0.260287949	1	1	0.1	0.306990468	0.15	0.617620051	0.5	0.221147002	1	1	0.5	0.262036389	1	1	0.2	0.443976162	0.9	0.26803436	0.5	0.172473835	1	0.131875792	1	0.095193258	1	0.951177484	0.5	0.165776398	0.15	0.130766814	0.2	0.088807317	1	0.250412573	0.5	0.187282745	0.5	0.13982738	1	0.134986512	1	0.995127047
1	1	1	1	0.1	0.130708926	0.5	0.260287949	0.5	0.282016828	0.9	1	0.1	0.193772001	1	1	1	0.681387806	1	1	0.1	0.461716834	0.1	0.124757395	1	0.26803436	0.1	0.172473835	1	0.131875792	1	0.095193258	0.2	0.272509009	0.1	0.165776398	1	0.130766814	1	0.088807317	1	0.250412573	0.1	0.187282745	0.5	0.13982738	0.2	0.134986512	0.5	0.286125057
0.15	0.443256295	0.2	0.343846185	0.19	0.533312402	0.1	0.065742893	0.98	0.518626241	0.2	0.162425185	0.15	0.193772001	1	1	0.5	0.338782351	1	0.601701943	0.5	0.461716834	0.15	0.124757395	0.5	0.26803436	1	0.172473835	0.1	0.131875792	0.5	0.095193258	0.1	0.272509009	1	0.165776398	0.9	0.130766814	1	0.710684923	0.5	0.250412573	1	0.187282745	1	0.13982738	0.99	0.134986512	1	0.995127047
0.1	0.443256295	1	1	1	1	1	0.489008764	1	1	1	1	0.2	0.193772001	1	1	1	1	1	0.601701943	1	1	0.1	0.443976162	0.1	0.26803436	0.1	0.172473835	0.9	0.131875792	1	0.095193258	1	0.272509009	0.1	0.165776398	0.1	0.130766814	0.15	0.088807317	0.5	0.250412573	0.5	0.187282745	0.95	0.13982738	1	0.134986512	0.1	0.286125057
1	1	0.5	0.343846185	0.05	0.130708926	0.2	0.260287949	0.5	0.518626241	0.95	1	0.1	0.193772001	0.5	0.221147002	1	1	1	0.262036389	0.5	0.461716834	0.15	0.124757395	0.5	0.26803436	1	0.172473835	0.15	0.131875792	0.05	0.095193258	0.1	0.272509009	1	0.165776398	0.5	0.130766814	1	0.088807317	1	0.250412573	1	0.187282745	1	0.13982738	0.15	0.134986512	0.1	0.286125057
1	1	1	1	0.15	0.130708926	1	1	0.2	0.282016828	0.95	1	0.19	1	0.2	0.064495466	1	1	1	0.601701943	0.1	0.111056069	0.15	0.124757395	0.1	0.26803436	0.9	0.172473835	1	0.131875792	0.2	0.095193258	0.5	0.272509009	0.9	0.165776398	0.2	0.130766814	1	0.710684923	1	0.250412573	0.1	0.187282745	0.5	0.13982738	1	0.962786293	0.5	0.995127047
1	1	0.5	0.16372457	0.9	0.533312402	0.15	0.065742893	1	1	1	1	1	1	0.2	0.064495466	1	1	1	1	0.1	0.111056069	0.1	0.124757395	1	0.26803436	0.5	0.172473835	0.2	0.131875792	0.9	0.095193258	0.5	0.272509009	0.5	0.165776398	1	0.130766814	1	0.710684923	1	0.250412573	1	0.187282745	0.5	0.13982738	0.1	0.134986512	1	0.613959524
0.2	0.443256295	1	1	1	1	0.2	0.260287949	1	1	1	1	0.05	0.193772001	0.5	0.221147002	1	0.338782351	0.15	0.262036389	1	1	0.5	0.443976162	1	0.26803436	1	0.172473835	0.5	0.131875792	0.2	0.095193258	1	0.272509009	1	0.165776398	0.5	0.130766814	1	0.710684923	0.98	0.250412573	1	0.187282745	1	0.13982738	1	0.134986512	0.8	0.995127047
1	1	1	1	0.15	0.280957113	0.2	0.065742893	0.2	0.163595835	0.5	0.529038434	0.15	0.193772001	1	1	1	1	1	1	0.15	0.111056069	0.15	0.124757395	1	0.26803436	1	0.172473835	0.5	0.131875792	1	0.095193258	0.2	0.272509009	1	0.165776398	0.8	0.130766814	1	0.710684923	0.5	0.250412573	1	0.187282745	0.2	0.13982738	1	0.962786293	1	0.995127047
1	1	1	0.602893103	1	1	0.5	0.260287949	1	1	1	0.724327216	0.9	0.617620051	0.15	0.064495466	1	1	1	1	1	0.461716834	0.1	0.124757395	0.1	0.26803436	1	0.172473835	0.5	0.131875792	1	0.095193258	1	0.272509009	1	0.165776398	1	0.130766814	0.5	0.088807317	1	0.250412573	0.2	0.187282745	1	0.13982738	0.2	0.134986512	0.15	0.995127047
0.5	1	1	1	0.1	0.130708926	1	0.489008764	0.2	0.282016828	0.5	0.529038434	1	1	1	1	1	1	1	0.601701943	0.15	0.111056069	0.2	0.124757395	1	0.26803436	1	0.643383539	0.15	0.131875792	0.2	0.095193258	0.5	0.272509009	1	0.64781769	1	0.130766814	0.5	0.088807317	1	0.250412573	1	0.187282745	1	0.13982738	0.1	0.134986512	0.9	0.995127047
0.5	1	0.5	1	1	0.533312402	1	1	0.7	0.518626241	0.98	1	0.15	0.617620051	0.1	0.064495466	1	0.681387806	1	1	1	1	1	1	0.5	0.26803436	0.2	0.172473835	0.1	0.131875792	1	0.095193258	1	0.272509009	0.2	0.165776398	0.5	0.130766814	1	0.710684923	1	0.250412573	0.2	0.187282745	1	0.13982738	0.15	0.134986512	0.1	0.286125057
0.5	0.443256295	1	1	1	1	1	0.489008764	0.5	0.518626241	1	1	1	1	0.2	0.064495466	0.5	1	1	1	0.15	0.21265374	1	1	1	0.26803436	1	0.172473835	1	0.131875792	0.8	0.095193258	0.1	0.272509009	1	0.165776398	0.15	0.130766814	0.15	0.088807317	0.5	0.250412573	1	0.187282745	0.5	0.13982738	0.5	0.134986512	1	0.995127047
1	1	1	1	0.05	0.130708926	0.2	0.065742893	0.15	0.282016828	1	1	0.1	0.193772001	0.15	0.064495466	0.15	0.17990008	1	1	0.75	0.804403233	0.1	0.124757395	0.5	0.26803436	0.1	0.172473835	1	0.131875792	0.15	0.095193258	0.5	0.272509009	0.1	0.165776398	0.1	0.130766814	1	0.710684923	1	0.250412573	0.1	0.187282745	0.5	0.13982738	1	0.134986512	0.99	0.995127047
0.5	0.443256295	0.19	0.16372457	1	1	0.1	0.065742893	1	1	1	1	1	0.806308163	0.2	0.064495466	1	1	0.5	1	0.5	0.461716834	0.2	0.124757395	1	0.26803436	0.1	0.172473835	0.2	0.131875792	1	0.095193258	0.1	0.272509009	0.1	0.165776398	1	0.130766814	0.5	0.088807317	1	0.250412573	0.5	0.187282745	1	0.13982738	1	0.962786293	1	0.995127047
1	1	1	1	0.5	0.280957113	0.1	0.260287949	1	0.708488335	0.1	0.306990468	1	1	0.2	0.064495466	1	1	1	1	0.2	0.21265374	0.1	0.124757395	0.15	0.26803436	1	0.172473835	0.5	0.131875792	0.1	0.095193258	1	0.272509009	1	0.165776398	0.15	0.130766814	1	0.088807317	0.5	0.250412573	0.1	0.187282745	0.2	0.13982738	0.2	0.134986512	1	0.286125057
1	1	1	1	1	1	0.5	0.260287949	0.2	0.518626241	0.15	0.306990468	0.05	0.193772001	1	1	1	1	1	0.601701943	0.2	0.21265374	1	1	1	0.26803436	1	0.172473835	0.15	0.131875792	0.02	0.095193258	1	0.951177484	1	0.165776398	0.2	0.130766814	1	0.710684923	1	0.250412573	1	0.187282745	1	0.13982738	1	0.962786293	1	0.995127047
1	1	1	0.602893103	0.1	0.533312402	1	0.861752849	0.5	1	1	1	1	1	0.5	0.221147002	1	1	0.5	0.262036389	0.5	0.461716834	1	1	0.48	0.26803436	1	0.172473835	0.5	0.131875792	1	0.095193258	1	0.272509009	1	0.165776398	1	0.130766814	1	0.710684923	1	0.250412573	1	0.187282745	0.2	0.13982738	0.1	0.134986512	0.15	0.559433591
0.1	0.443256295	0.5	0.343846185	0.2	0.280957113	0.1	0.065742893	0.48	0.708488335	0.99	1	0.5	0.617620051	0.2	0.064495466	0.15	0.338782351	1	1	0.02	0.111056069	0.1	0.124757395	1	0.26803436	0.75	0.172473835	1	0.131875792	0.2	0.095193258	0.1	0.272509009	0.75	0.165776398	0.15	0.130766814	1	0.710684923	0.5	0.250412573	1	0.187282745	1	0.13982738	0.2	0.134986512	0.5	0.612577563
0.2	0.443256295	1	0.602893103	0.2	0.280957113	1	0.489008764	0.5	0.518626241	0.99	1	1	1	0.1	0.064495466	1	0.681387806	1	1	0.5	0.461716834	0.5	0.443976162	0.1	0.26803436	0.5	0.172473835	0.15	0.131875792	1	0.095193258	0.15	0.272509009	0.5	0.165776398	1	0.130766814	1	0.710684923	1	0.250412573	0.2	0.187282745	1	0.13982738	0.1	0.134986512	0.1	0.286125057
0.15	0.443256295	1	1	1	1	0.1	0.065742893	0.5	0.282016828	1	1	0.1	1	0.15	0.064495466	1	0.681387806	1	1	0.1	0.21265374	0.5	0.443976162	1	0.26803436	1	0.172473835	1	0.131875792	1	0.095193258	1	0.272509009	1	0.165776398	1	0.130766814	1	0.710684923	0.5	0.250412573	0.1	0.187282745	0.45	0.13982738	0.5	0.134986512	0.15	0.286125057
1	1	1	1	0.5	0.280957113	0.5	0.260287949	0.5	0.518626241	0.5	0.306990468	0.2	0.617620051	0.5	0.221147002	1	1	1	1	0.15	0.111056069	0.1	0.124757395	1	0.26803436	0.2	0.172473835	0.1	0.131875792	1	0.095193258	0.1	0.272509009	0.2	0.165776398	0.5	0.130766814	0.5	0.088807317	0.49	0.250412573	0.5	0.187282745	0.2	0.13982738	1	0.134986512	0.5	0.60633264
0.2	1	0.5	0.602893103	0.15	0.533312402	1	1	1	0.518626241	0.5	0.306990468	0.2	0.806308163	0.15	0.064495466	1	0.338782351	1	1	1	1	0.95	1	1	0.26803436	1	0.172473835	1	0.131875792	1	0.095193258	1	0.272509009	1	0.165776398	1	0.130766814	0.5	0.088807317	1	0.250412573	1	0.187282745	1	0.13982738	0.15	0.134986512	1	0.995127047
0.1	0.443256295	0.2	0.16372457	1	1	1	1	1	1	0.1	0.306990468	1	1	1	0.890603595	1	1	0.15	0.114712728	0.5	0.804403233	0.1	0.443976162	1	0.26803436	0.15	0.172473835	1	0.131875792	0.5	0.095193258	1	0.951177484	0.15	0.165776398	1	0.130766814	0.15	0.088807317	0.5	0.250412573	0.2	0.187282745	0.15	0.13982738	0.1	0.134986512	0.05	0.286125057
0.5	1	0.85	1	0.9	1	0.15	0.065742893	1	1	1	0.724327216	0.5	0.617620051	1	0.890603595	1	1	1	1	0.5	0.461716834	0.5	0.443976162	0.1	0.26803436	0.2	0.172473835	1	0.131875792	0.2	0.095193258	0.5	0.272509009	0.2	0.165776398	1	0.130766814	1	0.710684923	0.1	0.250412573	0.9	0.187282745	1	0.13982738	0.5	0.134986512	0.8	0.995127047
0.5	0.443256295	0.5	0.602893103	0.1	0.130708926	1	1	1	0.518626241	1	1	0.15	1	1	1	1	1	1	1	1	0.461716834	0.2	0.124757395	0.2	0.26803436	1	0.172473835	1	0.131875792	1	0.095193258	0.5	0.272509009	1	0.165776398	1	0.130766814	0.2	0.088807317	1	0.250412573	0.2	0.187282745	0.5	0.13982738	0.1	0.134986512	1	0.995127047
1	1	1	1	0.15	0.130708926	0.1	0.065742893	0.1	0.282016828	1	1	1	1	0.2	0.064495466	1	1	1	1	1	1	0.15	0.124757395	0.88	0.26803436	0.2	0.172473835	0.99	0.131875792	0.5	0.095193258	0.2	0.272509009	0.2	0.165776398	0.2	0.130766814	1	0.710684923	0.2	0.250412573	0.98	0.187282745	1	0.13982738	0.2	0.134986512	0.99	0.995127047
1	1	0.1	0.16372457	0.1	0.130708926	1	1	0.5	1	1	1	0.9	1	0.15	0.064495466	1	1	1	1	0.1	0.21265374	0.2	0.124757395	1	0.26803436	0.2	0.172473835	1	0.131875792	0.1	0.095193258	1	0.272509009	0.2	0.165776398	1	0.130766814	0.5	0.088807317	0.5	0.250412573	1	0.187282745	1	0.13982738	1	0.962786293	0.5	0.286125057
1	1	0.1	0.16372457	0.15	0.130708926	1	0.489008764	0.98	1	0.5	0.306990468	0.1	0.193772001	1	0.890603595	1	1	0.1	0.114712728	0.5	0.461716834	1	1	0.1	0.26803436	1	0.172473835	1	0.131875792	0.2	0.095193258	1	0.272509009	1	0.165776398	0.5	0.130766814	0.15	0.088807317	1	0.250412573	0.15	0.187282745	0.49	0.13982738	0.2	0.134986512	1	0.995127047
1	1	0.5	1	0.1	0.130708926	1	1	0.5	0.518626241	1	1	0.15	0.193772001	0.5	0.064495466	0.1	0.338782351	0.5	0.262036389	0.1	0.21265374	0.1	0.124757395	1	0.26803436	1	0.172473835	1	0.131875792	1	0.095193258	1	0.272509009	1	0.165776398	0.5	0.130766814	0.5	0.088807317	1	0.250412573	1	0.187282745	0.15	0.13982738	0.5	0.134986512	0.1	0.534739317
1	1	0.2	0.343846185	0.5	0.533312402	0.5	0.260287949	0.5	0.518626241	1	1	0.1	0.193772001	1	1	1	1	1	0.601701943	0.2	0.21265374	0.2	0.124757395	0.5	0.26803436	0.85	0.172473835	0.5	0.131875792	0.15	0.095193258	0.5	0.272509009	0.85	0.165776398	0.5	0.130766814	1	0.088807317	0.5	0.250412573	0.1	0.187282745	1	0.13982738	0.1	0.134986512	0.2	0.995127047
1	1	0.5	0.343846185	0.9	1	1	0.489008764	0.2	0.163595835	0.99	1	0.15	0.193772001	1	1	1	0.681387806	0.5	0.262036389	0.1	0.111056069	1	1	0.5	0.26803436	1	0.172473835	0.5	0.131875792	0.2	0.095193258	0.2	0.272509009	1	0.165776398	0.1	0.130766814	1	0.710684923	1	0.250412573	1	0.187282745	1	0.13982738	0.1	0.134986512	0.95	0.995127047
0.98	1	1	1	0.05	0.130708926	1	0.489008764	1	1	0.99	0.529038434	0.1	0.193772001	0.1	0.064495466	1	0.681387806	1	1	1	1	0.5	0.443976162	0.2	0.26803436	0.2	0.172473835	0.9	0.131875792	1	0.095193258	0.2	0.272509009	0.2	0.165776398	0.2	0.130766814	1	0.710684923	1	0.250412573	0.5	0.187282745	0.2	0.13982738	1	0.962786293	1	0.995127047
1	1	0.2	0.16372457	1	1	1	1	0.2	0.282016828	0.9	0.529038434	0.2	0.617620051	0.2	0.064495466	1	1	1	1	0.1	0.111056069	0.05	0.124757395	0.1	0.26803436	0.5	0.172473835	1	0.131875792	1	0.095193258	0.15	0.272509009	0.5	0.165776398	0.9	0.130766814	0.5	0.088807317	1	0.250412573	1	0.187282745	1	0.13982738	0.2	0.134986512	1	0.995127047
1	1	0.2	0.602893103	1	1	1	1	0.1	0.163595835	1	0.162425185	0.5	1	1	0.890603595	1	1	1	1	1	1	0.5	0.443976162	1	0.26803436	0.5	0.172473835	0.5	0.131875792	0.5	0.095193258	1	0.951177484	0.5	0.165776398	0.2	0.130766814	1	0.088807317	0.2	0.250412573	0.15	0.187282745	1	0.13982738	0.5	0.134986512	0.9	0.995127047
1	1	0.1	0.16372457	1	1	0.5	0.260287949	0.5	0.282016828	1	1	0.9	1	0.2	0.064495466	1	1	0.5	0.262036389	1	1	0.5	0.443976162	0.5	0.26803436	1	0.172473835	0.2	0.131875792	0.2	0.095193258	1	0.272509009	1	0.165776398	0.5	0.130766814	1	0.710684923	1	0.250412573	0.2	0.187282745	1	0.13982738	0.1	0.134986512	1	0.995127047
0.5	0.443256295	1	1	0.1	0.130708926	0.2	0.065742893	0.1	0.282016828	0.2	0.306990468	0.05	0.193772001	1	0.408450375	1	1	1	1	1	0.804403233	0.2	0.124757395	0.99	0.26803436	0.95	0.172473835	0.35	0.131875792	0.2	0.095193258	1	0.272509009	0.95	0.165776398	0.1	0.130766814	0.5	0.088807317	1	0.948851432	1	0.187282745	0.2	0.13982738	1	0.134986512	1	0.995127047
1	1	1	1	0.1	0.130708926	1	0.489008764	0.2	0.282016828	0.5	0.306990468	1	1	1	1	1	0.681387806	0.5	0.262036389	0.2	0.21265374	1	1	0.9	0.26803436	1	0.172473835	0.7	0.131875792	0.15	0.095193258	1	0.272509009	1	0.165776398	1	0.130766814	1	0.710684923	1	0.250412573	0.2	0.187282745	1	0.13982738	1	0.134986512	0.49	0.286125057
0.5	1	1	1	0.2	0.130708926	1	1	0.2	0.518626241	1	1	1	1	0.1	0.064495466	1	0.681387806	1	1	0.2	0.111056069	0.1	0.124757395	1	0.26803436	0.2	0.172473835	0.15	0.131875792	1	0.095193258	1	0.272509009	0.2	0.165776398	0.5	0.130766814	1	0.710684923	0.5	0.250412573	0.2	0.187282745	0.5	0.13982738	1	0.134986512	0.1	0.995127047
0.5	0.245088987	0.5	0.602893103	0.15	0.130708926	0.2	0.065742893	0.8	1	0.5	0.306990468	1	1	1	0.408450375	1	1	1	1	1	1	1	1	0.2	0.26803436	1	0.172473835	0.2	0.131875792	0.98	0.095193258	1	0.272509009	1	0.165776398	0.85	0.130766814	1	0.710684923	1	0.250412573	1	0.187282745	0.5	0.13982738	0.5	0.134986512	1	0.995127047
0.9	1	0.5	0.602893103	0.2	0.130708926	0.2	0.065742893	1	1	0.45	0.306990468	0.1	0.193772001	1	1	1	1	0.5	0.262036389	0.15	0.111056069	0.5	0.443976162	0.7	0.26803436	1	0.172473835	0.2	0.131875792	0.02	0.095193258	0.5	0.272509009	1	0.165776398	1	0.130766814	1	0.710684923	1	0.250412573	0.2	0.187282745	0.5	0.13982738	0.2	0.134986512	0.5	0.286125057
0.9	1	1	1	1	1	1	1	1	1	1	1	0.1	0.193772001	1	0.531800287	1	1	1	1	1	1	0.1	0.124757395	1	0.26803436	1	0.172473835	0.5	0.131875792	0.1	0.095193258	1	0.272509009	1	0.165776398	1	0.130766814	1	0.088807317	1	0.250412573	0.2	0.187282745	0.2	0.13982738	0.2	0.134986512	1	0.995127047
1	1	1	1	0.2	0.280957113	1	0.260287949	0.2	0.518626241	0.2	1	0.2	0.193772001	0.2	0.064495466	0.5	0.338782351	1	0.262036389	1	1	0.1	0.124757395	0.5	0.26803436	1	0.172473835	1	0.131875792	0.1	0.095193258	1	0.272509009	1	0.165776398	1	0.130766814	0.2	0.088807317	1	0.250412573	1	0.187282745	1	0.13982738	1	0.134986512	0.2	0.286125057
0.5	0.443256295	1	1	0.9	1	0.1	0.065742893	0.2	0.518626241	0.15	0.162425185	0.15	0.193772001	1	1	0.5	0.17990008	1	0.262036389	1	0.461716834	0.05	0.124757395	0.1	0.26803436	0.1	0.172473835	0.15	0.131875792	0.5	0.095193258	0.1	0.272509009	0.1	0.165776398	1	0.130766814	1	0.710684923	0.5	0.250412573	0.1	0.187282745	0.5	0.13982738	0.5	0.134986512	1	0.995127047
1	1	0.1	0.602893103	1	1	0.1	0.065742893	1	1	0.5	1	0.2	0.193772001	1	0.890603595	1	1	1	1	0.5	0.461716834	1	1	1	0.26803436	0.5	0.172473835	1	0.131875792	0.2	0.095193258	0.75	0.272509009	0.5	0.165776398	0.2	0.130766814	0.2	0.088807317	1	0.250412573	0.5	0.187282745	1	0.13982738	1	0.962786293	0.02	0.286125057
1	1	1	1	1	1	1	0.260287949	1	0.708488335	1	0.529038434	1	1	1	0.890603595	1	1	0.15	0.114712728	0.9	1	1	1	0.5	0.26803436	1	0.172473835	1	0.131875792	0.5	0.095193258	0.15	0.272509009	1	0.165776398	1	0.130766814	1	0.710684923	1	0.250412573	1	0.187282745	0.2	0.13982738	0.1	0.134986512	1	0.995127047
0.2	0.443256295	1	1	0.15	0.130708926	0.1	0.065742893	1	1	0.2	1	0.2	0.401310762	0.49	0.221147002	1	1	1	0.601701943	0.5	0.461716834	0.15	0.124757395	0.98	0.26803436	1	0.172473835	0.5	0.131875792	0.15	0.095193258	0.5	0.272509009	1	0.165776398	1	0.130766814	1	0.088807317	0.5	0.250412573	1	0.187282745	1	0.13982738	1	0.962786293	1	0.995127047
1	1	1	1	0.2	0.130708926	1	0.861752849	0.5	0.282016828	1	1	0.9	1	0.2	0.064495466	1	1	1	1	0.2	0.21265374	0.1	0.124757395	1	0.26803436	0.2	0.172473835	0.5	0.131875792	0.88	0.095193258	0.85	0.272509009	0.2	0.165776398	1	0.130766814	1	0.088807317	1	0.250412573	0.5	0.187282745	0.5	0.13982738	0.1	0.134986512	0.5	0.286125057
0.3	1	1	1	0.1	0.130708926	1	1	0.2	0.282016828	1	1	1	1	0.15	0.064495466	1	1	0.5	0.262036389	0.5	0.804403233	0.15	0.124757395	0.5	0.26803436	0.1	0.172473835	0.2	0.131875792	0.5	0.095193258	1	0.272509009	0.1	0.165776398	1	0.130766814	0.2	0.088807317	1	0.250412573	0.4	0.187282745	0.15	0.13982738	1	0.134986512	0.5	0.286125057
1	1	0.1	0.602893103	0.5	0.533312402	1	1	1	1	1	1	1	1	1	1	1	1	0.15	0.114712728	0.99	1	0.1	0.124757395	0.2	0.26803436	1	0.172473835	1	0.131875792	0.5	0.095193258	0.1	0.272509009	1	0.165776398	0.5	0.130766814	1	0.088807317	1	0.250412573	1	0.187282745	0.5	0.13982738	0.1	0.134986512	0.1	0.286125057
0.15	0.443256295	0.5	0.602893103	0.5	0.280957113	1	1	0.2	0.282016828	0.5	1	0.15	0.193772001	1	1	1	1	1	1	1	0.804403233	0.1	0.124757395	1	0.26803436	1	0.172473835	0.3	0.131875792	0.15	0.095193258	0.5	0.272509009	1	0.165776398	0.5	0.130766814	0.5	0.088807317	1	0.250412573	1	0.187282745	1	0.13982738	0.2	0.134986512	0.2	0.286125057
1	1	1	1	1	1	0.5	0.260287949	0.1	0.282016828	1	0.724327216	0.2	0.193772001	0.15	0.221147002	1	0.681387806	0.15	0.114712728	0.1	0.21265374	0.15	0.124757395	1	0.26803436	0.5	0.172473835	1	0.131875792	1	0.095193258	0.8	0.272509009	0.5	0.165776398	0.19	0.130766814	1	0.088807317	0.5	0.250412573	0.15	0.187282745	0.05	0.13982738	1	0.962786293	0.1	0.550290952
1	1	0.1	0.16372457	0.7	1	0.5	0.260287949	0.5	0.518626241	1	1	0.1	0.193772001	1	0.408450375	1	0.681387806	0.2	0.114712728	0.5	0.461716834	0.2	0.124757395	0.2	0.26803436	0.05	0.172473835	0.15	0.131875792	1	0.095193258	1	0.272509009	0.05	0.165776398	0.2	0.130766814	1	0.710684923	1	0.250412573	0.9	0.187282745	1	0.13982738	0.2	0.134986512	0.15	0.286125057
0.15	0.443256295	1	1	0.15	0.130708926	0.1	0.065742893	1	1	0.9	1	0.5	1	1	1	1	0.338782351	0.5	0.262036389	0.1	0.111056069	1	1	1	0.26803436	1	0.172473835	1	0.131875792	0.2	0.095193258	1	0.272509009	1	0.165776398	0.2	0.130766814	1	0.710684923	1	0.250412573	1	0.187282745	1	0.13982738	1	0.962786293	1	0.995127047
0.15	1	0.15	0.16372457	0.5	0.280957113	0.5	0.260287949	0.1	1	0.9	0.724327216	0.5	0.617620051	1	1	0.5	0.338782351	0.5	0.262036389	0.1	0.111056069	0.05	0.124757395	0.2	0.26803436	1	0.172473835	1	0.131875792	1	0.095193258	1	0.272509009	1	0.165776398	0.85	0.130766814	1	0.710684923	1	0.250412573	1	0.187282745	1	0.13982738	0.5	0.134986512	1	0.995127047
0.15	0.245088987	1	1	0.5	0.533312402	1	0.489008764	0.98	1	1	1	1	1	0.15	0.064495466	1	1	1	1	0.5	0.461716834	0.1	0.124757395	0.7	0.26803436	0.99	0.172473835	1	0.131875792	1	0.095193258	0.1	0.272509009	0.99	0.165776398	0.2	0.130766814	0.15	0.088807317	0.3	0.250412573	0.5	0.187282745	1	0.707269633	0.05	0.134986512	0.1	0.286125057
0.5	0.443256295	0.15	0.16372457	0.1	0.130708926	0.1	0.065742893	1	1	0.85	1	0.7	1	1	1	0.5	1	0.5	0.262036389	0.2	0.21265374	1	1	0.5	0.26803436	1	0.172473835	0.9	0.131875792	0.1	0.095193258	0.9	0.272509009	1	0.165776398	0.5	0.130766814	1	0.710684923	1	0.250412573	1	0.187282745	0.5	0.13982738	0.15	0.134986512	0.5	0.995127047
1	1	1	1	0.2	0.130708926	0.1	0.065742893	0.5	0.518626241	1	0.529038434	0.15	0.193772001	1	0.890603595	0.2	0.338782351	0.5	0.262036389	0.5	0.804403233	0.2	0.443976162	0.15	0.26803436	0.85	0.172473835	0.5	0.131875792	0.2	0.095193258	1	0.272509009	0.85	0.165776398	1	0.130766814	1	0.088807317	1	0.250412573	0.2	0.187282745	1	0.13982738	1	0.962786293	1	0.995127047
1	1	0.15	0.343846185	1	1	0.1	0.065742893	0.9	1	0.15	1	0.5	0.617620051	0.5	0.221147002	1	1	1	1	0.1	0.461716834	0.15	0.124757395	1	0.26803436	0.5	0.172473835	0.5	0.131875792	0.1	0.095193258	0.2	0.272509009	0.5	0.165776398	0.5	0.130766814	1	0.710684923	1	0.250412573	0.2	0.187282745	1	0.707269633	0.1	0.134986512	0.7	0.995127047
0.88	1	0.75	0.602893103	0.5	1	0.5	0.260287949	0.48	0.518626241	0.5	0.529038434	0.5	1	0.5	0.408450375	1	0.338782351	0.5	0.262036389	1	0.804403233	0.15	0.124757395	1	0.26803436	0.1	0.172473835	0.15	0.131875792	1	0.095193258	1	0.272509009	0.1	0.165776398	0.7	0.130766814	1	0.710684923	1	0.250412573	1	0.187282745	1	0.13982738	0.5	0.134986512	0.5	0.995127047
1	1	0.5	0.602893103	0.1	0.130708926	0.5	0.260287949	1	1	0.15	0.162425185	0.1	0.193772001	1	1	1	1	1	1	0.15	0.21265374	0.1	0.124757395	0.2	0.26803436	1	0.172473835	1	0.131875792	1	0.095193258	0.15	0.272509009	1	0.165776398	0.2	0.130766814	0.5	0.088807317	0.15	0.250412573	0.2	0.187282745	0.5	0.13982738	1	0.134986512	0.5	0.616939734
1	1	0.2	0.16372457	0.2	0.280957113	1	1	0.05	0.163595835	1	1	0.2	0.193772001	0.15	0.064495466	1	1	1	1	0.1	0.21265374	1	1	0.5	0.26803436	1	0.172473835	0.15	0.131875792	0.15	0.095193258	0.5	0.272509009	1	0.165776398	0.2	0.130766814	0.5	0.088807317	0.5	0.250412573	0.9	0.187282745	0.5	0.13982738	1	0.134986512	0.5	0.995127047
1	1	0.2	0.343846185	1	1	0.15	0.065742893	1	1	1	1	1	1	1	1	1	0.338782351	0.1	0.262036389	1	1	0.1	0.124757395	0.48	0.26803436	0.15	0.172473835	1	0.131875792	0.15	0.095193258	0.15	0.272509009	0.15	0.165776398	0.5	0.130766814	0.2	0.088807317	1	0.250412573	0.2	0.187282745	1	0.13982738	0.1	0.134986512	1	0.995127047
1	1	0.5	0.602893103	1	1	0.1	0.065742893	1	1	0.5	0.529038434	0.5	0.617620051	0.5	0.221147002	1	1	1	1	0.2	0.21265374	1	1	0.5	0.26803436	1	0.172473835	0.9	0.131875792	0.1	0.095193258	0.5	0.272509009	1	0.165776398	1	0.130766814	1	0.710684923	1	0.250412573	1	0.187282745	1	0.13982738	1	0.962786293	1	0.995127047
1	1	0.5	0.602893103	0.05	0.130708926	0.5	0.260287949	0.85	1	0.5	1	0.1	0.193772001	1	0.890603595	1	1	1	1	1	1	0.2	0.124757395	0.5	0.26803436	1	0.172473835	0.1	0.131875792	1	0.095193258	0.5	0.272509009	1	0.165776398	0.1	0.130766814	1	0.710684923	1	0.250412573	0.2	0.187282745	0.35	0.13982738	1	0.134986512	1	0.995127047
1	1	0.1	0.16372457	0.2	0.130708926	1	0.489008764	1	1	0.15	0.162425185	0.2	0.193772001	1	1	1	1	1	1	0.5	0.461716834	0.1	0.124757395	0.5	0.26803436	0.1	0.172473835	0.5	0.131875792	1	0.095193258	1	0.272509009	0.1	0.165776398	0.15	0.130766814	0.2	0.088807317	1	0.250412573	0.2	0.187282745	1	0.13982738	0.05	0.134986512	1	0.995127047
1	1	1	1	0.5	0.533312402	1	1	1	1	0.1	0.306990468	1	1	0.2	0.064495466	0.5	0.338782351	1	1	0.5	0.461716834	0.5	1	1	0.26803436	0.5	0.172473835	0.2	0.131875792	0.15	0.095193258	1	0.272509009	0.5	0.165776398	0.2	0.130766814	0.1	0.088807317	1	0.250412573	1	0.187282745	1	0.13982738	0.2	0.134986512	0.1	0.555847856
0.5	1	0.5	1	1	1	1	1	1	1	0.5	0.529038434	1	1	1	1	1	1	0.48	0.262036389	0.1	0.111056069	0.9	1	1	0.26803436	0.1	0.172473835	1	0.131875792	1	0.095193258	0.18	0.272509009	0.1	0.165776398	0.2	0.130766814	1	0.710684923	1	0.250412573	0.5	0.187282745	0.5	0.13982738	1	0.134986512	0.5	0.995127047
1	0.443256295	1	0.602893103	0.2	0.280957113	1	1	0.1	0.282016828	1	1	0.05	0.193772001	1	1	1	0.681387806	1	1	0.15	0.21265374	0.1	0.124757395	1	0.26803436	1	0.172473835	0.5	0.131875792	0.5	0.095193258	0.9	0.951177484	1	0.165776398	1	0.130766814	0.2	0.088807317	1	0.250412573	0.2	0.187282745	1	0.13982738	0.5	0.134986512	1	0.995127047
0.1	0.245088987	1	1	1	0.130708926	0.2	0.260287949	0.48	0.518626241	1	1	0.2	0.193772001	1	0.531800287	0.5	0.338782351	0.5	0.262036389	0.35	0.461716834	0.15	0.124757395	1	0.26803436	0.5	0.172473835	0.8	0.131875792	0.5	0.095193258	0.2	0.272509009	0.5	0.165776398	1	0.130766814	1	0.710684923	1	0.250412573	0.2	0.187282745	1	0.13982738	0.2	0.134986512	0.49	0.565075088
0.5	0.443256295	0.5	1	0.5	0.533312402	0.15	0.065742893	1	1	1	1	0.5	1	0.1	0.064495466	1	1	0.1	0.114712728	0.2	0.21265374	1	1	0.1	0.26803436	1	0.172473835	1	0.131875792	1	0.095193258	1	0.272509009	1	0.165776398	1	0.130766814	1	0.710684923	1	0.250412573	0.5	0.187282745	1	0.13982738	1	0.962786293	1	0.995127047
0.1	0.443256295	0.2	0.343846185	0.5	0.533312402	1	1	0.48	0.518626241	0.1	0.162425185	1	0.806308163	1	1	1	1	1	1	0.1	0.21265374	0.5	0.443976162	0.5	0.26803436	0.5	0.172473835	1	0.131875792	0.2	0.095193258	0.5	0.272509009	0.5	0.165776398	1	0.130766814	0.1	0.088807317	1	0.250412573	1	0.187282745	1	0.13982738	1	0.134986512	0.35	0.286125057
0.9	1	1	1	0.2	0.130708926	1	0.489008764	0.9	1	1	0.529038434	0.75	0.806308163	0.5	0.408450375	1	0.681387806	1	1	1	1	0.2	0.124757395	0.98	0.26803436	0.5	0.172473835	0.5	0.131875792	0.5	0.095193258	0.1	0.272509009	0.5	0.165776398	0.2	0.130766814	1	0.088807317	0.2	0.250412573	0.5	0.187282745	1	0.13982738	0.02	0.134986512	0.2	0.286125057
1	1	1	1	0.1	0.130708926	0.5	0.260287949	0.5	1	0.15	0.529038434	0.2	0.193772001	0.5	0.408450375	1	1	1	1	0.1	0.21265374	1	1	0.5	0.26803436	1	0.172473835	0.15	0.131875792	0.1	0.095193258	0.5	0.272509009	1	0.165776398	1	0.130766814	1	0.710684923	0.5	0.250412573	1	0.187282745	1	0.13982738	0.1	0.134986512	1	0.995127047
1	1	1	1	1	1	0.1	0.065742893	1	1	0.35	0.529038434	1	0.617620051	0.05	0.064495466	1	0.681387806	0.2	0.262036389	0.1	0.111056069	0.02	0.124757395	0.5	0.26803436	0.2	0.172473835	0.1	0.131875792	0.9	0.095193258	0.2	0.272509009	0.2	0.165776398	1	0.130766814	0.2	0.088807317	1	0.250412573	0.98	0.187282745	0.15	0.13982738	0.1	0.134986512	1	0.995127047
0.2	0.443256295	1	1	1	1	0.1	0.065742893	1	1	0.15	0.306990468	0.5	1	0.15	0.064495466	1	1	0.15	0.114712728	0.2	0.21265374	1	1	0.2	0.26803436	0.5	0.172473835	1	0.131875792	1	0.095193258	1	0.272509009	0.5	0.165776398	0.5	0.130766814	1	0.088807317	1	0.250412573	1	0.187282745	1	0.13982738	0.15	0.134986512	1	0.995127047
1	1	0.2	0.343846185	0.1	0.130708926	0.5	0.260287949	1	1	0.1	0.306990468	0.5	1	1	1	0.2	0.17990008	0.5	0.262036389	1	0.804403233	0.1	0.124757395	1	0.26803436	0.15	0.172473835	0.15	0.131875792	0.9	0.095193258	0.5	0.272509009	0.15	0.165776398	1	0.130766814	0.19	0.088807317	0.5	0.250412573	0.5	0.187282745	1	0.13982738	0.19	0.134986512	1	0.493314435
1	1	0.2	0.16372457	0.2	0.533312402	1	0.489008764	1	1	1	1	0.2	0.401310762	0.2	0.221147002	0.5	0.681387806	1	1	0.15	0.21265374	1	1	0.2	0.26803436	1	0.172473835	0.2	0.131875792	0.2	0.095193258	1	0.272509009	1	0.165776398	0.9	0.130766814	1	0.710684923	1	0.250412573	1	0.187282745	1	0.13982738	0.2	0.134986512	0.19	0.286125057
0.1	0.245088987	1	1	1	1	1	0.489008764	1	1	1	0.724327216	0.1	0.193772001	1	1	0.49	0.338782351	0.5	0.262036389	0.1	0.111056069	0.5	0.443976162	0.1	0.26803436	1	0.172473835	1	0.131875792	1	0.095193258	0.15	0.272509009	1	0.165776398	0.2	0.130766814	1	0.710684923	1	0.250412573	0.1	0.187282745	1	0.13982738	0.5	0.962786293	0.5	0.995127047
0.15	1	0.15	0.343846185	0.1	0.130708926	0.1	0.065742893	0.5	1	0.5	0.529038434	1	1	0.5	0.408450375	1	0.681387806	0.1	0.262036389	0.45	0.461716834	0.5	0.443976162	0.5	0.26803436	1	0.172473835	0.15	0.131875792	0.5	0.095193258	1	0.951177484	1	0.165776398	0.15	0.130766814	0.5	0.088807317	1	0.250412573	0.1	0.187282745	0.15	0.13982738	0.1	0.134986512	0.5	0.995127047
1	1	1	1	1	1	0.15	0.065742893	0.5	0.518626241	0.1	1	1	1	0.15	0.064495466	0.5	0.681387806	1	0.262036389	0.15	0.21265374	1	1	0.1	0.26803436	0.85	0.172473835	1	0.131875792	0.05	0.095193258	0.9	0.272509009	0.85	0.165776398	1	0.130766814	1	0.710684923	1	0.250412573	0.5	0.187282745	1	0.13982738	1	0.962786293	1	0.995127047
0.9	1	1	1	0.1	0.280957113	0.2	0.065742893	0.8	1	1	1	0.1	0.193772001	0.15	0.064495466	0.15	0.338782351	1	1	1	0.804403233	0.15	0.124757395	0.2	0.26803436	0.85	0.172473835	1	0.131875792	1	0.095193258	1	0.272509009	0.85	0.165776398	0.5	0.130766814	0.2	0.088807317	1	0.250412573	1	0.187282745	1	0.13982738	0.1	0.134986512	0.15	0.543162129
0.5	0.443256295	0.5	0.602893103	0.1	0.130708926	1	0.861752849	1	0.518626241	1	1	0.2	1	0.2	0.064495466	1	1	0.5	0.262036389	0.2	0.21265374	0.1	0.124757395	0.2	0.26803436	0.2	0.172473835	0.5	0.131875792	0.5	0.095193258	0.15	0.272509009	0.2	0.165776398	0.2	0.130766814	1	0.710684923	1	0.250412573	0.2	0.187282745	0.5	0.13982738	1	0.134986512	1	0.995127047
1	1	0.9	0.602893103	0.2	0.280957113	1	1	0.5	0.708488335	0.5	1	1	1	0.5	0.221147002	1	1	1	1	0.2	0.21265374	0.2	0.124757395	0.8	0.26803436	0.5	0.172473835	1	0.131875792	0.15	0.095193258	1	0.272509009	0.5	0.165776398	0.15	0.130766814	1	0.710684923	1	0.250412573	0.5	0.187282745	1	0.13982738	1	0.962786293	0.2	0.286125057
0.5	1	0.5	0.602893103	0.15	0.533312402	0.5	0.260287949	1	1	0.2	0.306990468	0.1	0.193772001	1	0.531800287	1	1	1	1	1	1	1	1	1	0.960033993	1	0.172473835	1	0.131875792	1	0.095193258	0.1	0.272509009	1	0.165776398	1	0.130766814	0.1	0.088807317	0.5	0.250412573	0.9	0.187282745	1	0.13982738	0.5	0.134986512	1	0.550290952
1	1	0.2	0.343846185	1	1	1	0.260287949	0.15	0.163595835	1	1	1	1	1	1	1	1	1	1	0.5	0.461716834	0.5	1	1	0.26803436	0.2	0.172473835	1	0.131875792	0.1	0.095193258	0.2	0.272509009	0.2	0.165776398	1	0.130766814	0.15	0.088807317	1	0.250412573	0.3	0.187282745	0.5	0.13982738	0.05	0.134986512	1	0.995127047
0.1	0.443256295	0.5	0.602893103	0.1	0.130708926	1	1	1	1	0.1	0.306990468	0.1	0.193772001	1	1	1	1	1	0.601701943	1	0.804403233	0.1	0.124757395	0.2	0.26803436	0.49	0.172473835	1	0.131875792	0.1	0.095193258	0.15	0.272509009	0.49	0.165776398	1	0.130766814	1	0.088807317	1	0.250412573	0.5	0.187282745	1	0.13982738	0.2	0.134986512	1	0.995127047
1	1	0.99	1	1	1	1	0.861752849	1	0.518626241	1	1	0.1	0.193772001	0.1	0.064495466	1	1	1	1	1	1	0.05	0.124757395	0.2	0.26803436	1	0.172473835	0.2	0.131875792	1	0.095193258	1	0.951177484	1	0.165776398	1	0.130766814	0.05	0.088807317	1	0.250412573	1	0.187282745	1	0.13982738	0.2	0.134986512	0.5	0.995127047
1	1	0.2	0.343846185	0.5	0.533312402	0.5	0.260287949	0.1	0.518626241	0.8	0.306990468	0.2	0.617620051	0.5	0.408450375	0.5	1	1	1	1	1	0.1	0.124757395	1	0.26803436	0.15	0.172473835	1	0.131875792	1	0.095193258	1	0.272509009	0.15	0.165776398	1	0.130766814	1	0.088807317	0.2	0.250412573	0.5	0.187282745	1	0.13982738	0.2	0.134986512	1	0.995127047
1	1	1	1	1	0.533312402	0.1	0.065742893	1	1	1	1	0.15	1	1	0.890603595	0.2	0.338782351	1	1	0.15	0.21265374	0.5	1	1	0.26803436	0.2	0.172473835	0.5	0.131875792	0.2	0.095193258	1	0.272509009	0.2	0.165776398	0.5	0.130766814	1	0.710684923	1	0.250412573	0.2	0.187282745	1	0.13982738	1	0.134986512	1	0.995127047
0.9	1	0.5	0.602893103	1	1	1	0.489008764	0.15	0.282016828	1	0.529038434	1	1	1	0.890603595	1	1	0.5	0.262036389	0.2	0.21265374	0.1	0.124757395	1	0.26803436	0.2	0.172473835	0.5	0.131875792	0.7	0.095193258	1	0.272509009	0.2	0.165776398	1	0.130766814	1	0.710684923	0.2	0.250412573	0.1	0.187282745	1	0.13982738	1	0.134986512	0.9	0.995127047
1	1	0.2	0.343846185	0.2	0.533312402	0.15	0.065742893	0.5	0.518626241	0.15	0.306990468	0.1	0.193772001	0.5	0.221147002	0.1	0.338782351	0.2	0.114712728	0.5	1	1	1	0.5	0.26803436	1	0.172473835	0.5	0.131875792	0.1	0.095193258	1	0.272509009	1	0.165776398	1	0.130766814	0.5	0.088807317	1	0.250412573	0.2	0.187282745	0.15	0.13982738	0.2	0.134986512	1	0.995127047
1	1	0.5	0.602893103	0.5	0.130708926	0.5	0.489008764	0.2	0.282016828	0.2	0.529038434	1	1	1	1	1	1	0.1	0.114712728	0.1	0.111056069	0.15	0.124757395	0.2	0.26803436	0.1	0.172473835	0.1	0.131875792	0.1	0.095193258	1	0.272509009	0.1	0.165776398	0.1	0.130766814	0.15	0.088807317	1	0.250412573	0.15	0.187282745	1	0.13982738	1	0.962786293	0.5	0.286125057
0.35	1	0.1	0.602893103	0.2	0.130708926	0.2	0.065742893	0.5	0.518626241	1	1	0.5	0.617620051	1	0.531800287	1	0.681387806	1	1	0.5	0.804403233	1	1	1	0.26803436	0.9	0.172473835	0.2	0.131875792	1	0.095193258	0.2	0.272509009	0.9	0.165776398	0.9	0.130766814	0.5	0.088807317	1	0.250412573	0.2	0.187282745	1	0.707269633	0.2	0.134986512	0.75	0.995127047
0.5	1	1	1	0.1	0.130708926	1	1	0.2	0.282016828	1	1	1	0.806308163	0.2	0.064495466	0.5	0.338782351	1	0.601701943	0.2	0.111056069	0.1	0.443976162	0.2	0.26803436	1	0.172473835	0.9	0.131875792	0.15	0.095193258	0.05	0.272509009	1	0.165776398	0.2	0.130766814	1	0.710684923	1	0.250412573	0.85	0.187282745	1	0.13982738	0.2	0.134986512	0.49	0.286125057
1	1	0.1	0.16372457	0.15	0.130708926	1	0.489008764	0.98	1	0.5	1	1	1	1	1	1	0.338782351	1	1	0.2	0.21265374	0.1	0.124757395	0.1	0.26803436	0.9	0.172473835	0.2	0.131875792	0.2	0.095193258	0.5	0.272509009	0.9	0.165776398	0.2	0.130766814	1	0.088807317	0.5	0.250412573	0.2	0.187282745	1	0.13982738	0.5	0.134986512	1	0.995127047
1	1	1	1	0.1	0.130708926	0.2	0.065742893	0.1	0.518626241	0.8	0.529038434	0.2	1	1	1	1	1	1	1	1	1	0.1	0.124757395	0.5	0.26803436	1	0.172473835	0.5	0.131875792	0.5	0.095193258	1	0.272509009	1	0.165776398	0.1	0.130766814	0.5	0.088807317	0.2	0.250412573	0.2	0.187282745	0.1	0.13982738	0.1	0.134986512	1	0.995127047
0.9	1	0.2	0.16372457	0.2	0.130708926	0.5	0.065742893	1	1	0.3	0.529038434	0.5	1	1	0.408450375	1	1	0.5	0.262036389	0.1	0.21265374	0.1	0.124757395	1	0.26803436	0.15	0.172473835	0.1	0.131875792	0.1	0.095193258	1	0.272509009	0.15	0.165776398	0.05	0.130766814	0.5	0.088807317	1	0.250412573	1	0.187282745	0.5	0.13982738	0.1	0.134986512	1	0.995127047
1	1	1	1	0.2	0.130708926	0.1	0.065742893	1	0.708488335	1	0.529038434	0.2	0.193772001	0.2	0.064495466	1	0.681387806	1	1	1	0.804403233	0.2	0.124757395	0.1	0.26803436	1	0.172473835	1	0.131875792	0.15	0.095193258	1	0.272509009	1	0.165776398	1	0.130766814	1	0.088807317	1	0.250412573	1	0.187282745	1	0.13982738	0.2	0.134986512	0.2	0.286125057
0.5	1	0.5	0.343846185	0.1	0.130708926	0.2	0.065742893	1	1	0.2	0.306990468	0.1	0.193772001	0.1	0.064495466	0.15	0.338782351	1	1	1	1	0.1	0.124757395	0.98	0.26803436	0.1	0.172473835	0.5	0.131875792	0.18	0.095193258	0.1	0.272509009	0.1	0.165776398	1	0.130766814	0.15	0.088807317	1	0.250412573	0.5	0.187282745	1	0.13982738	0.1	0.134986512	1	0.995127047
0.5	1	0.5	0.343846185	1	1	0.2	0.065742893	0.5	1	0.1	0.162425185	0.15	0.193772001	1	1	0.5	0.681387806	1	0.601701943	0.5	0.461716834	0.1	0.124757395	1	0.26803436	0.1	0.172473835	0.85	0.131875792	1	0.095193258	0.9	0.272509009	0.1	0.165776398	0.5	0.130766814	0.2	0.088807317	1	0.250412573	0.2	0.187282745	1	0.13982738	0.85	0.962786293	0.8	0.615463946
0.5	1	0.35	1	0.9	1	0.5	0.260287949	0.15	0.282016828	0.5	0.529038434	0.1	0.193772001	0.2	0.064495466	1	1	0.2	0.114712728	1	1	0.5	1	0.5	0.26803436	0.5	0.172473835	1	0.131875792	1	0.095193258	0.5	0.272509009	0.5	0.165776398	0.2	0.130766814	1	0.710684923	0.5	0.250412573	1	0.187282745	1	0.13982738	0.1	0.134986512	0.5	0.995127047
1	1	0.1	0.343846185	0.2	0.280957113	1	0.489008764	1	1	1	1	0.2	0.401310762	0.2	0.064495466	0.19	0.338782351	1	1	1	0.804403233	0.5	0.443976162	0.9	0.26803436	0.5	0.172473835	1	0.131875792	1	0.095193258	0.1	0.272509009	0.5	0.165776398	0.48	0.130766814	1	0.710684923	1	0.250412573	0.5	0.187282745	0.5	0.13982738	0.5	0.134986512	0.1	0.286125057
1	1	1	1	0.15	0.130708926	0.15	0.065742893	1	1	1	1	0.2	0.193772001	1	1	0.5	0.338782351	0.2	0.262036389	0.1	0.111056069	1	1	0.48	0.26803436	0.1	0.172473835	1	0.131875792	1	0.095193258	0.2	0.272509009	0.1	0.165776398	0.9	0.130766814	0.1	0.088807317	0.5	0.250412573	0.2	0.187282745	1	0.13982738	0.1	0.134986512	1	0.995127047
0.2	0.443256295	1	1	0.9	0.533312402	0.5	0.260287949	0.2	0.282016828	1	1	0.1	0.193772001	1	0.408450375	1	0.681387806	0.15	0.114712728	1	1	0.1	0.124757395	1	0.26803436	0.2	0.172473835	1	0.131875792	1	0.095193258	0.2	0.272509009	0.2	0.165776398	1	0.130766814	0.2	0.088807317	0.5	0.250412573	0.5	0.187282745	0.2	0.13982738	1	0.962786293	1	0.995127047
0.5	1	0.15	0.16372457	0.05	0.130708926	1	0.861752849	1	1	0.9	1	1	1	1	0.408450375	1	1	0.15	0.114712728	0.15	0.111056069	1	1	0.05	0.26803436	1	0.172473835	0.2	0.131875792	1	0.095193258	1	0.272509009	1	0.165776398	0.2	0.130766814	1	0.710684923	0.5	0.250412573	0.1	0.187282745	0.5	0.13982738	0.2	0.134986512	0.5	0.286125057
0.5	0.443256295	0.1	0.16372457	0.15	0.533312402	1	1	0.15	0.282016828	1	1	0.9	1	0.2	0.221147002	1	1	0.15	0.262036389	0.5	0.461716834	0.2	0.124757395	1	0.26803436	0.9	0.172473835	1	0.131875792	0.5	0.095193258	0.2	0.272509009	0.9	0.165776398	0.5	0.130766814	0.05	0.088807317	0.15	0.250412573	1	0.187282745	1	0.13982738	0.1	0.134986512	1	0.995127047
1	1	0.45	0.343846185	0.5	0.533312402	0.5	0.260287949	0.48	0.518626241	1	0.529038434	0.2	0.617620051	1	0.531800287	0.2	0.17990008	1	0.262036389	1	0.461716834	0.2	0.124757395	1	0.26803436	0.85	0.172473835	1	0.131875792	0.1	0.095193258	1	0.272509009	0.85	0.165776398	1	0.130766814	0.1	0.088807317	0.2	0.250412573	0.5	0.187282745	1	0.13982738	0.1	0.134986512	1	0.995127047
1	1	0.15	0.16372457	0.1	0.280957113	0.15	0.065742893	1	1	0.5	0.529038434	0.15	0.401310762	0.2	0.221147002	1	1	0.5	0.262036389	0.5	0.461716834	0.49	0.443976162	0.85	0.26803436	0.5	0.172473835	1	0.131875792	1	0.095193258	1	0.272509009	0.5	0.165776398	1	0.130766814	1	0.710684923	1	0.948851432	0.5	0.187282745	0.5	0.13982738	0.5	0.134986512	0.5	0.608416425
1	1	1	1	1	1	0.1	0.065742893	0.2	0.163595835	0.2	0.306990468	0.9	1	0.5	0.221147002	0.2	0.17990008	1	1	0.5	0.461716834	0.3	0.443976162	1	0.26803436	1	0.172473835	1	0.131875792	0.2	0.095193258	0.5	0.272509009	1	0.165776398	0.2	0.130766814	1	0.088807317	1	0.250412573	1	0.187282745	1	0.13982738	0.2	0.134986512	1	0.995127047
1	1	0.2	0.343846185	0.15	0.130708926	1	0.861752849	0.15	0.518626241	0.1	0.529038434	0.05	0.193772001	1	1	1	0.681387806	1	1	1	0.804403233	0.5	0.443976162	1	0.26803436	0.49	0.172473835	0.5	0.131875792	1	0.095193258	1	0.272509009	0.49	0.165776398	0.2	0.130766814	0.5	0.088807317	0.3	0.250412573	0.1	0.187282745	1	0.13982738	0.1	0.134986512	0.5	0.995127047
1	0.443256295	1	1	0.1	0.130708926	0.15	0.260287949	1	1	1	1	0.15	1	1	1	1	1	1	0.601701943	0.1	0.21265374	1	1	1	0.26803436	0.1	0.172473835	0.5	0.131875792	0.05	0.095193258	1	0.272509009	0.1	0.165776398	0.2	0.130766814	0.5	0.088807317	1	0.250412573	0.15	0.187282745	1	0.13982738	0.5	0.134986512	0.1	0.286125057
1	1	0.5	0.343846185	0.5	0.533312402	1	0.489008764	1	0.518626241	0.2	0.162425185	0.5	1	1	1	1	0.338782351	0.5	0.262036389	0.5	0.461716834	0.5	0.443976162	0.1	0.26803436	0.2	0.172473835	0.19	0.131875792	0.5	0.095193258	0.2	0.272509009	0.2	0.165776398	1	0.130766814	1	0.088807317	0.5	0.250412573	0.2	0.187282745	1	0.13982738	1	0.962786293	0.5	0.286125057
0.99	1	1	0.602893103	0.15	0.130708926	1	1	0.2	1	1	1	0.1	0.617620051	1	1	1	1	1	0.262036389	1	0.804403233	0.05	0.124757395	0.48	0.26803436	0.5	0.172473835	0.2	0.131875792	1	0.095193258	1	0.272509009	0.5	0.165776398	0.1	0.130766814	1	0.710684923	1	0.250412573	1	0.187282745	0.15	0.13982738	0.2	0.134986512	0.45	0.995127047
1	1	1	1	0.1	0.130708926	0.2	0.065742893	1	1	0.9	0.306990468	1	1	0.15	0.064495466	1	1	1	1	0.1	0.21265374	1	1	1	0.26803436	0.95	0.172473835	0.2	0.131875792	0.1	0.095193258	1	0.272509009	0.95	0.165776398	1	0.130766814	1	0.710684923	1	0.250412573	0.15	0.187282745	1	0.13982738	0.2	0.134986512	1	0.995127047
1	1	1	1	0.1	0.130708926	0.2	0.065742893	1	1	0.2	0.306990468	0.15	0.193772001	1	1	1	1	0.49	0.262036389	0.5	0.21265374	0.99	1	0.48	0.26803436	0.1	0.172473835	0.85	0.131875792	0.2	0.095193258	0.5	0.272509009	0.1	0.165776398	1	0.130766814	1	0.710684923	1	0.250412573	0.5	0.187282745	1	0.13982738	0.1	0.134986512	0.5	0.550290952
0.5	1	0.15	0.16372457	0.1	0.130708926	0.5	0.260287949	0.9	1	1	1	0.1	0.193772001	1	0.408450375	1	1	1	1	1	1	1	1	0.9	0.26803436	1	0.172473835	0.2	0.131875792	0.2	0.095193258	1	0.272509009	1	0.165776398	1	0.130766814	1	0.710684923	0.5	0.250412573	0.2	0.187282745	0.5	0.13982738	1	0.962786293	1	0.995127047
0.9	1	0.5	1	0.9	1	0.05	0.065742893	0.5	0.518626241	0.2	0.306990468	0.5	1	0.2	0.064495466	1	0.681387806	1	1	0.1	0.111056069	0.9	1	0.5	0.26803436	0.1	0.172473835	0.5	0.131875792	0.9	0.095193258	0.2	0.272509009	0.1	0.165776398	0.5	0.130766814	0.5	0.088807317	1	0.250412573	0.2	0.187282745	0.15	0.13982738	1	0.134986512	1	0.995127047
1	1	0.5	1	0.2	0.130708926	1	0.861752849	1	1	1	1	0.15	0.193772001	0.1	0.064495466	1	1	1	0.601701943	0.2	0.111056069	0.5	0.443976162	1	0.26803436	1	0.172473835	1	0.131875792	0.05	0.095193258	1	0.272509009	1	0.165776398	0.1	0.130766814	1	0.710684923	1	0.250412573	0.5	0.187282745	1	0.13982738	1	0.962786293	1	0.561134006
0.35	1	0.2	0.16372457	1	1	0.5	0.260287949	0.1	1	0.5	0.529038434	0.1	0.193772001	1	1	1	1	1	1	0.1	0.111056069	0.15	0.124757395	1	0.26803436	0.15	0.172473835	0.5	0.131875792	0.1	0.095193258	1	0.272509009	0.15	0.165776398	0.9	0.130766814	1	0.710684923	0.5	0.250412573	1	0.187282745	0.15	0.13982738	0.1	0.134986512	0.5	0.531943962
0.5	1	0.2	0.16372457	0.95	1	0.2	0.260287949	1	1	0.49	0.529038434	0.1	0.193772001	1	1	1	0.681387806	1	1	0.15	0.21265374	1	1	1	0.26803436	1	0.172473835	0.7	0.131875792	0.9	0.095193258	0.1	0.272509009	1	0.165776398	0.02	0.130766814	0.2	0.088807317	0.5	0.250412573	1	0.187282745	0.5	0.13982738	0.5	0.134986512	0.1	0.286125057
1	1	1	1	0.95	0.533312402	0.1	0.065742893	1	1	0.5	0.306990468	0.1	0.193772001	0.2	0.064495466	1	1	0.02	0.114712728	1	1	0.2	0.124757395	1	0.26803436	1	0.172473835	0.2	0.131875792	1	0.095193258	1	0.272509009	1	0.165776398	0.5	0.130766814	1	0.710684923	1	0.250412573	0.2	0.187282745	0.5	0.13982738	0.5	0.134986512	1	0.995127047
1	1	1	0.602893103	0.15	0.130708926	0.2	0.065742893	1	1	0.5	0.306990468	0.9	1	0.5	0.221147002	1	0.681387806	1	0.601701943	0.15	0.111056069	1	1	1	0.26803436	0.5	0.172473835	0.2	0.131875792	1	0.095193258	0.1	0.272509009	0.5	0.165776398	0.5	0.130766814	1	0.710684923	1	0.250412573	0.5	0.187282745	1	0.13982738	1	0.962786293	1	0.995127047
1	1	1	1	1	1	0.1	0.065742893	0.5	0.518626241	0.8	1	0.2	0.193772001	0.5	0.064495466	0.5	0.338782351	1	1	0.5	0.461716834	0.1	0.124757395	0.5	0.26803436	1	0.172473835	0.5	0.131875792	0.1	0.095193258	0.5	0.272509009	1	0.165776398	0.1	0.130766814	1	0.710684923	0.15	0.250412573	1	0.187282745	0.5	0.13982738	1	0.962786293	1	0.995127047
0.5	1	0.5	0.602893103	0.05	0.130708926	0.5	0.260287949	1	0.518626241	1	0.529038434	1	1	0.1	0.064495466	0.1	0.17990008	1	1	0.15	0.111056069	0.15	0.124757395	0.5	0.26803436	1	0.172473835	1	0.131875792	1	0.095193258	0.5	0.272509009	1	0.165776398	0.5	0.130766814	0.15	0.088807317	0.5	0.250412573	0.5	0.187282745	0.5	0.13982738	0.1	0.134986512	1	0.995127047
0.2	1	1	1	1	1	0.5	0.260287949	0.5	0.518626241	0.15	0.162425185	0.95	1	0.2	0.064495466	1	1	0.5	0.262036389	0.1	0.21265374	1	1	0.8	0.26803436	1	0.172473835	0.1	0.131875792	0.2	0.095193258	1	0.951177484	1	0.64781769	0.9	0.130766814	0.5	0.088807317	0.5	0.250412573	0.5	0.187282745	1	0.13982738	0.1	0.134986512	1	0.995127047
1	1	1	1	0.2	0.130708926	0.98	0.489008764	0.15	0.518626241	1	1	0.95	0.617620051	1	0.890603595	1	1	0.2	0.262036389	0.1	0.111056069	0.2	0.124757395	1	0.26803436	0.5	0.172473835	0.15	0.131875792	0.2	0.095193258	0.5	0.272509009	0.5	0.165776398	1	0.130766814	0.5	0.088807317	1	0.250412573	1	0.187282745	0.5	0.13982738	1	0.134986512	0.49	0.995127047
1	1	1	1	0.1	0.130708926	0.5	0.260287949	0.5	0.282016828	1	1	0.15	0.617620051	1	1	0.5	0.338782351	1	1	0.5	0.461716834	0.99	1	0.5	0.26803436	0.15	0.172473835	0.2	0.131875792	1	0.095193258	0.5	0.272509009	0.15	0.165776398	0.98	0.130766814	1	0.710684923	0.5	0.250412573	0.1	0.187282745	1	0.13982738	0.15	0.134986512	1	0.992049507
1	1	0.15	0.16372457	0.5	0.533312402	1	1	1	1	0.9	1	1	1	0.2	0.221147002	0.5	0.338782351	0.5	0.601701943	1	1	1	1	1	0.26803436	1	0.172473835	0.2	0.131875792	1	0.095193258	0.35	0.272509009	1	0.165776398	0.1	0.130766814	0.5	0.088807317	1	0.250412573	0.5	0.187282745	1	0.13982738	1	0.134986512	1	0.992049507
1	1	0.5	0.602893103	1	0.280957113	1	0.861752849	0.5	0.518626241	1	1	0.05	0.193772001	0.1	0.221147002	1	1	1	1	0.2	0.21265374	0.15	0.443976162	0.15	0.26803436	1	0.172473835	1	0.131875792	0.1	0.095193258	0.1	0.272509009	1	0.165776398	1	0.130766814	1	0.710684923	0.1	0.250412573	1	0.187282745	1	0.13982738	0.1	0.134986512	1	0.992049507
1	1	1	0.602893103	0.5	0.533312402	1	0.489008764	1	1	1	1	1	1	1	1	1	1	1	1	0.5	0.804403233	1	1	1	0.26803436	0.2	0.172473835	1	0.131875792	0.1	0.095193258	0.1	0.272509009	0.2	0.165776398	1	0.130766814	1	0.710684923	1	0.250412573	0.05	0.187282745	1	0.13982738	0.1	0.134986512	1	0.992049507
0.5	1	0.5	0.602893103	0.05	0.130708926	0.5	0.260287949	1	1	1	1	0.2	0.193772001	0.2	0.221147002	1	1	0.5	0.262036389	0.15	0.21265374	0.1	0.124757395	1	0.26803436	1	0.172473835	1	0.131875792	1	0.095193258	1	0.272509009	1	0.165776398	1	0.130766814	1	0.710684923	1	0.250412573	1	0.187282745	1	0.13982738	0.1	0.134986512	1	0.992049507
1	1	0.5	0.602893103	0.98	1	1	0.489008764	0.5	0.282016828	0.15	0.306990468	0.1	0.193772001	1	0.890603595	0.2	0.338782351	0.5	1	0.5	0.461716834	1	1	0.1	0.26803436	0.05	0.172473835	1	0.131875792	0.8	0.095193258	0.15	0.272509009	0.05	0.165776398	0.5	0.130766814	1	0.710684923	1	0.250412573	1	0.187282745	1	0.13982738	1	0.962786293	1	0.992049507
1	1	0.1	0.16372457	1	0.533312402	1	0.489008764	1	1	1	1	0.5	0.617620051	1	0.890603595	1	0.681387806	1	1	0.5	0.461716834	1	1	1	0.26803436	0.15	0.172473835	0.2	0.131875792	1	0.095193258	0.5	0.272509009	0.15	0.165776398	0.2	0.130766814	1	0.710684923	0.99	0.250412573	0.2	0.187282745	0.48	0.13982738	0.05	0.134986512	0.5	0.402143188
0.1	0.245088987	1	0.602893103	1	1	0.2	0.065742893	0.85	0.518626241	0.2	0.306990468	1	0.806308163	0.1	0.064495466	1	1	1	1	0.5	0.461716834	0.2	0.443976162	0.15	0.26803436	1	0.172473835	1	0.131875792	1	0.095193258	1	0.272509009	1	0.165776398	0.9	0.130766814	1	0.088807317	0.49	0.250412573	1	0.187282745	1	0.13982738	1	0.962786293	0.5	0.402143188
0.1	1	0.1	0.16372457	0.1	0.130708926	1	1	0.5	0.518626241	1	1	0.5	0.617620051	1	0.890603595	1	0.681387806	1	1	0.2	0.111056069	0.1	0.124757395	0.5	0.26803436	1	0.172473835	1	0.131875792	1	0.095193258	1	0.272509009	1	0.165776398	0.5	0.130766814	1	0.088807317	0.15	0.250412573	0.4	0.187282745	0.5	0.13982738	1	0.962786293	1	0.992049507
0.5	1	0.5	0.343846185	1	1	1	0.489008764	1	1	0.05	0.162425185	0.05	0.193772001	1	1	0.15	0.338782351	1	1	1	1	0.15	0.124757395	0.2	0.26803436	0.5	0.172473835	0.5	0.131875792	1	0.095193258	0.2	0.272509009	0.5	0.165776398	0.5	0.130766814	0.5	0.088807317	0.8	0.250412573	1	0.187282745	0.5	0.13982738	0.2	0.134986512	0.2	0.275828779
1	1	1	1	0.1	0.130708926	0.1	0.065742893	0.15	0.282016828	0.15	0.162425185	0.98	0.806308163	0.2	0.064495466	0.2	0.17990008	1	1	0.5	0.461716834	0.5	0.443976162	0.5	0.26803436	0.35	0.172473835	1	0.131875792	0.5	0.095193258	1	0.272509009	0.35	0.165776398	0.8	0.130766814	0.5	0.088807317	1	0.250412573	0.1	0.187282745	1	0.13982738	1	0.962786293	1	0.992049507
1	1	0.15	0.16372457	0.15	0.280957113	1	0.260287949	1	1	1	0.529038434	1	0.806308163	1	1	1	1	1	1	1	1	1	1	0.2	0.26803436	1	0.172473835	0.9	0.131875792	0.5	0.095193258	0.5	0.272509009	1	0.165776398	0.5	0.130766814	1	0.088807317	0.5	0.250412573	0.5	0.187282745	1	0.13982738	0.1	0.134986512	1	0.992049507
1	0.443256295	0.5	0.343846185	0.15	0.130708926	1	0.489008764	1	1	0.5	1	1	1	0.19	0.064495466	1	1	0.5	0.262036389	1	1	1	1	0.98	0.26803436	0.2	0.172473835	0.2	0.131875792	1	0.095193258	0.15	0.272509009	0.2	0.165776398	0.5	0.130766814	1	0.710684923	0.5	0.250412573	0.15	0.187282745	1	0.13982738	0.5	0.134986512	0.9	0.992049507
1	1	1	1	1	1	0.5	0.260287949	0.15	0.282016828	1	0.724327216	0.1	0.193772001	0.1	0.064495466	1	1	0.5	0.262036389	0.5	0.461716834	0.2	0.443976162	0.1	0.26803436	1	0.172473835	0.15	0.131875792	0.5	0.095193258	0.5	0.272509009	1	0.165776398	1	0.130766814	1	0.710684923	1	0.250412573	0.1	0.187282745	0.2	0.13982738	1	0.134986512	1	0.992049507
0.2	0.245088987	0.15	0.16372457	0.1	0.130708926	1	0.861752849	0.5	0.518626241	0.2	0.529038434	1	1	1	1	1	1	1	1	0.99	1	1	1	1	0.26803436	1	0.172473835	1	0.131875792	0.2	0.095193258	1	0.272509009	1	0.165776398	1	0.130766814	0.2	0.088807317	1	0.250412573	1	0.187282745	0.15	0.13982738	0.5	0.134986512	0.5	0.275828779
1	1	1	1	0.99	1	1	0.489008764	0.5	0.518626241	0.15	0.162425185	0.1	0.193772001	1	0.408450375	1	1	1	0.601701943	1	1	0.1	0.124757395	1	0.26803436	1	0.172473835	0.5	0.131875792	1	0.095193258	1	0.272509009	1	0.165776398	0.5	0.130766814	1	0.710684923	1	0.250412573	1	0.187282745	0.5	0.13982738	0.1	0.134986512	0.5	0.992049507
0.15	0.443256295	0.5	0.602893103	0.99	1	0.2	0.065742893	1	1	0.2	0.306990468	0.15	0.617620051	0.5	0.221147002	1	0.681387806	1	1	0.2	0.111056069	0.2	0.124757395	1	0.26803436	1	0.172473835	0.2	0.131875792	0.15	0.095193258	0.05	0.272509009	1	0.165776398	0.1	0.130766814	1	0.088807317	1	0.250412573	0.1	0.187282745	1	0.13982738	0.1	0.134986512	0.1	0.499101241
1	1	0.15	0.16372457	1	1	0.5	0.065742893	0.2	0.163595835	1	1	0.15	0.193772001	1	0.890603595	1	0.681387806	1	1	0.05	0.111056069	0.1	0.124757395	0.5	0.26803436	0.5	0.172473835	0.15	0.131875792	1	0.095193258	0.15	0.272509009	0.5	0.165776398	1	0.130766814	1	0.088807317	1	0.250412573	1	0.187282745	0.5	0.13982738	1	0.962786293	0.1	0.168259978
1	0.443256295	0.1	0.16372457	0.5	0.533312402	1	1	0.5	0.518626241	0.9	1	1	1	0.15	0.064495466	0.2	0.17990008	0.5	0.114712728	0.5	0.461716834	0.5	0.443976162	0.15	0.26803436	0.3	0.172473835	1	0.131875792	0.2	0.095193258	1	0.272509009	0.3	0.165776398	1	0.130766814	1	0.710684923	0.5	0.250412573	0.5	0.187282745	1	0.13982738	0.15	0.134986512	1	0.992049507
0.5	1	0.5	0.343846185	0.5	0.280957113	0.1	0.065742893	1	1	0.5	0.529038434	0.1	0.617620051	0.2	0.064495466	0.5	1	1	1	0.2	0.21265374	1	1	1	0.26803436	0.15	0.172473835	1	0.131875792	0.2	0.095193258	0.15	0.272509009	0.15	0.165776398	1	0.130766814	0.5	0.088807317	1	0.250412573	0.2	0.187282745	1	0.13982738	1	0.134986512	0.2	0.275828779
[truncated: 45,861 more rows]
[truncated: 86 more columns]
