# Supplementary material for: Benchmarking pipelines for subclonal deconvolution of bulk tumour sequencing data
Source: Nat Commun. 2021 Nov 4;12:6396. doi: 10.1038/s41467-021-26698-7 (PMC8569188; doi:10.1038/s41467-021-26698-7)
Supplement: Supplementary file 4 — Source Data [file 41467_2021_26698_MOESM4_ESM.zip › Source_Data/ccf_heatmaps/figure5a.csv]

FACETS_Ccube_30x_x	FACETS_Ccube_30x_y	FACETS_Ccube_60x_x	FACETS_Ccube_60x_y	FACETS_Ccube_100x_x	FACETS_Ccube_100x_y	FACETS_Ccube_250x_x	FACETS_Ccube_250x_y	Sequenza_Ccube_30x_x	Sequenza_Ccube_30x_y	Sequenza_Ccube_60x_x	Sequenza_Ccube_60x_y	Sequenza_Ccube_100x_x	Sequenza_Ccube_100x_y	Sequenza_Ccube_250x_x	Sequenza_Ccube_250x_y	TITAN_Ccube_30x_x	TITAN_Ccube_30x_y	TITAN_Ccube_60x_x	TITAN_Ccube_60x_y	TITAN_Ccube_100x_x	TITAN_Ccube_100x_y	TITAN_Ccube_250x_x	TITAN_Ccube_250x_y	FACETS_PyClone_30x_x	FACETS_PyClone_30x_y	FACETS_PyClone_60x_x	FACETS_PyClone_60x_y	FACETS_PyClone_100x_x	FACETS_PyClone_100x_y	FACETS_PyClone_250x_x	FACETS_PyClone_250x_y	Sequenza_PyClone_30x_x	Sequenza_PyClone_30x_y	Sequenza_PyClone_60x_x	Sequenza_PyClone_60x_y	Sequenza_PyClone_100x_x	Sequenza_PyClone_100x_y	Sequenza_PyClone_250x_x	Sequenza_PyClone_250x_y	TITAN_PyClone_30x_x	TITAN_PyClone_30x_y	TITAN_PyClone_60x_x	TITAN_PyClone_60x_y	TITAN_PyClone_100x_x	TITAN_PyClone_100x_y	TITAN_PyClone_250x_x	TITAN_PyClone_250x_y	Sclust_30x_x	Sclust_30x_y
1	1.504929289	1	1.454448984	1	0.106769902	0.1	0.060986584	1	1.001003009	0.5	0.593240862	1	0.21038526	0.2	0.051735049	1	1.200773215	1	0.752657752	0.5	0.555967727	0.5	0.559050132	0.5	0.61451781	1	0.92793329	1	0.920060825	0.5	0.26410461	0.5	0.569346368	1	0.838848979	0.5	0.88610562	0.2	0.336304439	1	0.948872323	1	0.829714917	1	0.954251024	0.2	0.897866075	0.5	1.13636
0.5	0.331775352	0.5	0.505586808	1	1.008695753	0.5	0.690145123	1	0.710803324	1	1.082451646	1	0.991801091	1	0.826927062	1	1.306090341	1	0.716721075	0.1	0.091899547	1	1.002324506	1	0.783762598	0.5	0.602910562	0.2	0.275742322	0.02	0.03551542	1	0.741683754	0.2	0.582344559	0.5	0.932046133	1	0.779663038	1	0.955635559	1	0.81398944	0.5	0.365896904	1	0.91063419	0.5	0.804545
0.5	0.554350012	0.5	0.507281205	1	0.869290622	0.5	0.533620244	0.2	0.220884877	0.5	0.634156438	1	0.854730859	1	0.66921767	1	0.984737742	1	0.578902069	1	1.026984106	1	0.932982592	1	0.934596134	0.5	0.587828698	1	0.716130323	0.2	0.175293553	1	0.897746822	1	0.702448197	1	0.992552309	1	0.775018746	1	0.944288206	0.2	0.766131773	0.1	0.199766272	1	0.91031009	1	1.07673
1	1.411441949	1	1.337599548	0.1	0.072966767	1	1.739298344	0.1	0.156363828	0.8	0.761522663	0.1	0.143777712	1	0.493407348	1	1.094757699	0.5	0.293147449	1	0.978536157	0.5	0.691508601	0.5	0.880207821	1	0.928308704	0.1	0.140790101	1	0.772040405	0.5	0.807429663	1	0.827055205	0.1	0.172228288	1	0.831186985	1	0.953897125	0.5	0.76106428	0.5	0.481599059	1	0.911636525	0.5	0.593182
1	1.100287857	1	0.841770526	0.2	0.214012948	0.1	0.115846548	0.1	0.095848521	0.1	0.286481065	0.2	0.416493374	0.5	0.174816242	1	1.018093903	1	0.937132691	0.5	0.573210344	0.5	0.448246622	0.5	0.746331091	1	0.876244685	1	0.894482146	0.5	0.430417245	0.5	0.686351463	1	0.840866336	0.15	0.317858399	0.15	0.329179085	1	0.925170689	1	0.780420823	0.5	0.682197591	0.15	0.896576592	0.8	0.865909
1	1.4324766	1	1.329222475	0.5	0.250118028	0.1	0.092468936	1	1.162778659	0.5	0.408816192	0.5	0.492846254	1	1.052439369	1	1.052779506	1	2.010441428	0.5	0.389453132	0.2	0.164694152	1	0.944295154	1	0.931621756	1	0.964789237	0.15	0.130921512	1	0.909021648	1	0.833949584	0.15	0.157821426	1	0.822088424	1	0.954058977	1	0.793001962	1	0.817555657	1	0.911672461	0.15	0.284091
1	0.907473271	1	0.957235129	1	0.42481195	0.15	0.287920719	0.5	0.666666667	0.1	0.591701029	1	0.826732046	0.5	0.179182709	1	0.929419589	0.15	0.125089897	1	1.146108474	1	0.981308885	0.5	0.876539699	1	0.898284476	0.1	0.183498529	0.1	0.149301931	0.5	0.827875893	1	0.830210836	0.05	0.150172613	1	0.828368809	1	0.950865787	1	0.780334143	1	0.922584955	1	0.911524007	1	0.936364
1	1.19713028	1	1.180740484	1	1.206788032	0.15	0.231660174	1	2.004012036	0.15	0.217766854	1	0.982772765	0.05	0.314733675	0.1	0.231216801	0.5	0.259345193	0.15	0.196879866	0.15	0.160583145	1	0.877958528	1	0.92771396	1	0.956604006	0.15	0.144750467	1	0.848361779	0.5	0.590726364	0.5	0.957354485	0.5	0.449067243	0.1	0.344294817	0.5	0.774527096	1	0.841803228	0.5	0.905042292	0.5	0.534091
1	1.021546822	1	0.884164719	1	0.426863226	0.05	0.047882712	0.5	0.52589347	1	0.745332041	1	0.841114664	0.15	0.046624723	0.5	0.934716197	0.15	0.188641072	0.2	0.172210796	0.05	0.055388708	1	0.957835674	1	0.891771943	1	0.965535438	1	0.820980246	1	0.930860544	0.5	0.628579363	0.8	0.815966489	0.5	0.46814713	0.5	0.900196964	1	0.790107939	1	0.930068015	0.5	0.905389764	0.1	0.265909
0.1	0.195297985	0.1	0.219892691	0.1	0.096282183	0.5	0.562456714	1	0.383766685	0.5	0.294513169	0.1	0.189719683	0.2	0.130587926	1	0.965167185	1	1.255771222	0.5	0.495515454	0.2	0.177797083	0.15	0.371307731	0.1	0.289463745	0.5	0.438951779	0.1	0.095603295	0.15	0.348037198	1	0.844510333	0.15	0.161030915	0.1	0.30212812	1	0.944668417	0.2	0.766739201	1	0.946095326	0.1	0.893226908	1	0.981818
0.5	0.389157882	0.5	0.367737582	0.5	0.321158102	0.1	0.05932613	0.1	0.346866687	0.1	0.226405622	0.5	0.632827504	0.15	0.042179402	0.15	0.224702918	0.5	0.419198824	1	0.438724552	0.5	0.458482596	1	0.794719852	0.5	0.42116141	0.5	0.405178679	1	0.83384973	1	0.745387253	0.2	0.561774372	0.15	0.159796833	1	0.841404954	0.15	0.341790747	1	0.807772393	0.1	0.16706877	1	0.912064892	0.15	0.147727
1	0.937840136	1	0.966386692	1	0.473668955	0.1	0.186155579	1	1.096527678	1	0.695938562	1	0.933343235	0.1	0.064491818	0.15	0.281780022	0.5	0.135826853	0.5	0.378111948	0.5	0.329195643	1	0.972392643	1	0.907967182	0.1	0.182294518	0.2	0.118785114	1	0.954179625	0.2	0.588269308	1	0.814676329	0.2	0.325822683	0.15	0.446084705	1	0.782831613	1	0.940236373	0.2	0.89687717	0.18	0.325
0.15	0.180494138	0.15	0.121459365	1	0.763030767	0.8	0.968377716	0.85	1.450627745	0.15	0.127798028	1	0.750250752	0.5	0.172692251	1	1.036332777	0.15	0.065519556	1	0.974110724	1	0.636764029	1	0.945687044	0.15	0.229949747	1	0.957515241	0.2	0.169875832	1	0.914950509	1	0.836507732	0.5	0.184225719	0.1	0.262239769	1	0.929749909	1	0.808402444	0.1	0.197436876	0.1	0.882418124	0.2	0.253273
0.15	0.253419987	0.15	0.185696389	1	0.359928865	0.1	0.11086548	0.5	0.449348044	0.18	0.253802503	1	0.709223537	0.15	0.104132503	1	1.091049396	0.5	0.322216227	1	0.884777949	0.5	0.47872574	1	0.933027833	0.15	0.268558377	0.2	0.217425057	0.1	0.11803225	1	0.903076997	1	0.815824183	0.1	0.16380785	0.5	0.436392064	1	0.920808418	1	0.768844302	0.5	0.528147824	0.5	0.904607015	1	1.07727
1	0.832568337	0.15	0.222605084	1	0.796915028	0.15	0.096475052	1	0.808116658	0.2	0.249569936	1	0.783567486	0.15	0.077117664	1	1.057495266	1	0.926812415	0.1	0.099373722	1	0.911784107	0.5	0.907366248	0.15	0.294812365	0.5	0.293691245	0.1	0.067373415	0.5	0.864567397	0.9	0.849164708	1	0.811579008	0.2	0.339436435	1	0.944386777	1	0.782809984	1	0.923354667	0.2	0.897665257	1	0.811364
1	1.041232081	1	0.940244557	1	0.518859185	0.1	0.086186563	0.15	0.141280986	1	0.940044176	1	0.510168804	1	1.048765344	1	1.006869981	1	0.963965409	0.5	0.739712532	0.1	0.067695068	1	0.893574416	1	0.899659324	0.2	0.236141173	1	0.653757852	1	0.85266256	1	0.844747017	0.15	0.16124246	1	0.817541448	1	0.901263124	0.5	0.778951348	0.15	0.193646001	1	0.911128079	1	1.33409
1	1.273080685	1	0.99907986	0.2	0.125971683	0.2	0.14847989	0.98	0.739086782	1	0.626664307	0.2	0.123861781	0.5	0.226527684	0.1	0.210050209	0.15	0.158704349	0.15	0.141151595	1	1.008479035	1	0.962207984	1	0.888973504	1	0.974879038	0.15	0.152819538	1	0.936440996	0.5	0.594554424	0.15	0.157582228	0.1	0.280844033	0.1	0.346467527	0.5	0.772518656	0.15	0.186389558	0.1	0.88833418	0.1	0.177273
1	1.30206176	1	1.235871804	1	0.525826966	0.15	0.175188947	0.2	0.287880984	1	1.026052517	1	0.966661744	0.5	0.305409736	1	1.00171614	0.15	0.045903115	1	0.983643185	0.1	0.108202363	1	0.912004238	1	0.925798387	0.1	0.137820787	1	0.967612834	1	0.870346489	0.5	0.696653448	0.18	0.16266805	0.15	0.339824775	1	0.923716394	1	0.773121217	0.15	0.229857524	0.15	0.898019539	0.99	1.07727
0.1	0.203156389	1	1.021848316	0.5	0.329103352	0.05	0.059050613	1	1.148298041	0.1	0.114894133	0.5	0.5526092	0.5	0.167995512	1	0.89207987	1	0.93929662	1	1.340157217	0.5	0.669822144	1	0.95885264	1	0.893594493	0.15	0.248236608	0.15	0.076964959	1	0.932714363	0.1	0.628593394	0.2	0.407215358	1	0.769924023	1	0.891852971	0.15	0.748302971	1	0.937097382	1	0.910471112	0.5	0.590909
0.1	0.219896069	0.1	0.13981812	0.5	0.193536268	0.5	0.228724215	1	0.93261603	0.1	0.128598474	0.5	0.573151553	0.15	0.076049159	1	1.039253199	1	0.644847722	1	1.996758599	0.1	0.081583215	0.5	0.500623516	0.1	0.243633351	1	0.961152342	0.1	0.122748356	0.5	0.470642645	0.1	0.536275598	1	0.854121481	0.9	0.827940925	1	0.951902924	1	0.813870402	1	0.925752212	0.9	0.910924241	0.9	1.36364
0.1	0.181354016	0.1	0.248919144	1	0.40096015	0.1	0.165540579	0.5	0.857716005	0.99	1.176002584	1	0.790073826	0.15	0.059059981	0.5	0.952772932	0.5	0.134256601	1	0.803289028	0.15	0.133958005	0.5	0.719421388	0.1	0.315728064	0.9	0.969053802	0.1	0.13109164	0.5	0.660860857	0.5	0.611806762	1	0.835995998	1	0.826466952	0.5	0.892545987	1	0.815747382	0.5	0.469773334	1	0.911579305	0.89	1.09091
1	1.096143592	0.1	0.14387443	0.15	0.118616162	0.15	0.179745269	0.9	0.701859966	0.5	0.510279698	0.15	0.233727779	0.5	0.314895607	1	0.713007297	1	0.937132691	1	0.876498326	1	1.023740483	1	0.7723271	0.1	0.240797437	1	0.974714459	0.2	0.13338684	1	0.730758295	1	0.735233487	1	0.930287401	0.5	0.422153433	1	0.797392897	1	0.786178672	1	0.944263012	0.5	0.903698118	0.1	0.202273
1	1.110786662	1	0.987695631	1	0.909384546	1	1.13331332	0.1	0.198595787	0.15	0.353950741	1	0.89415325	1	1.255098629	1	1.052779506	1	1.219834546	1	0.692212851	0.1	0.056629216	0.1	0.395581835	1	0.903856507	0.5	0.382380636	0.15	0.130509882	0.1	0.374682453	0.2	0.567920351	0.1	0.157120374	0.5	0.513024811	1	0.949123888	0.5	0.765344691	1	0.936676166	0.5	0.906492375	0.5	0.677273
1	1.128175307	1	1.063497931	1	0.788533132	0.01	0.009153375	0.1	0.185222334	0.9	1.200936142	1	0.775325978	1	0.779751018	1	0.829716287	0.19	0.13396416	0.5	0.561698343	1	1.122501787	0.5	0.883871094	1	0.904067757	0.5	0.449453962	0.5	0.474193543	0.5	0.842247275	0.2	0.578982974	0.1	0.15720611	0.15	0.262236063	1	0.876897473	0.1	0.743285607	0.1	0.192161729	0.15	0.883286963	1	0.852273
0.5	0.787346965	1	0.369842524	0.1	0.103943666	0.5	0.364236419	1	1.001003009	0.89	1.000334336	0.1	0.204816289	0.15	0.095342511	1	1.026676902	0.5	0.163746337	0.2	0.239577429	1	1.857678619	0.5	0.410901721	1	0.48326202	0.1	0.281241002	0.1	0.116682229	0.5	0.393254599	1	0.830923477	0.99	0.961723149	0.1	0.337211937	1	0.927468019	1	0.783899277	0.1	0.192776479	0.1	0.897515043	0.5	0.756818
1	0.693459175	1	1.028818251	0.15	0.066062475	1	0.914072897	0.2	0.255163511	0.1	0.095179848	0.15	0.195641937	0.2	0.091056675	0.5	0.358429094	1	1.045433422	1	1.340157217	1	0.871259666	0.5	0.44986782	1	0.910998974	0.4	0.357054792	0.5	0.474077891	0.5	0.425556483	1	0.848584834	0.1	0.154322578	0.4	0.436353684	0.5	0.529015685	1	0.820489377	1	0.93020968	0.4	0.900074395	1	1.19091
1	1.041232081	0.1	0.092799769	1	0.508007115	0.15	0.15542718	0.9	0.90982037	0.5	0.541593774	1	0.499498495	0.5	0.128364128	0.5	0.45590072	0.5	0.165692036	0.15	0.217252217	1	0.68269854	0.5	0.635717972	0.1	0.212623608	0.1	0.131619306	0.2	0.13522293	0.5	0.595449999	1	0.843472057	0.5	0.941099349	0.1	0.278906768	0.5	0.540246141	1	0.791398628	1	0.906678481	0.1	0.888752073	0.15	0.263636
1	0.6537137	0.5	0.479423329	0.5	0.211324149	0.15	0.138479105	1	1.001002004	1	0.777443441	0.5	0.411260667	1	1.046183596	1	1.3611793	1	0.905009014	1	1.015676443	1	0.675965864	0.5	0.627576278	0.5	0.580919035	1	0.94208271	0.1	0.088412515	0.5	0.587795576	0.1	0.574386717	0.15	0.210646256	1	0.783749763	1	0.951220244	1	0.793985799	1	0.458195926	1	0.910511976	1	0.852273
1	0.853969747	1	0.762287915	0.1	0.054318629	0.18	0.152722193	1	0.714429001	0.5	0.665997994	0.1	0.1070324	0.1	0.058099392	1	1.260182876	1	0.461660603	0.1	0.09619434	0.5	0.598063494	0.1	0.454921115	1	0.840957422	0.5	0.500915327	0.5	0.465617767	0.1	0.431777839	1	0.848010785	0.5	0.650924184	0.5	0.527289468	1	0.950891514	1	0.78239761	1	0.898579767	0.5	0.907088872	0.2	0.377273
0.5	0.389157882	0.2	0.232803539	0.5	0.302865718	0.2	0.270055906	0.5	0.75	1	0.858145317	0.5	0.496975806	1	0.799031908	1	1.019408224	1	1.066748365	1	0.930733655	0.2	0.450559604	0.5	0.806970952	0.2	0.312030427	1	0.564080218	0.2	0.240155661	0.5	0.774514142	1	0.642030623	0.15	0.159948806	1	0.70853696	1	0.940438626	1	0.80233664	0.2	0.230458947	1	0.909618863	1	0.834091
0.2	0.118296292	1	1.048119611	0.2	0.11915917	1	1.046447086	1	0.332330324	0.15	0.134488937	0.2	0.234797751	0.5	0.316297979	0.15	0.239474339	1	1.310457469	1	0.985973342	1	1.379078135	0.95	0.88589043	1	0.909156422	1	0.948715166	0.2	0.152534829	0.95	0.850026923	1	0.773271032	0.9	0.983502497	1	0.805382155	0.15	0.407188205	1	0.816523165	0.1	0.17979773	1	0.910982788	0.49	0.5
0.5	0.360110205	1	0.615506159	0.2	0.098959277	1	0.994891153	0.15	0.165162153	1	0.943252522	0.2	0.194994776	1	1.001003009	0.1	0.145101056	1	0.583096166	1	1.004614599	0.15	0.191039791	0.95	0.904153561	1	0.711841251	0.1	0.120406458	1	0.953813665	0.95	0.864577973	0.5	0.635931066	0.2	0.323220933	0.1	0.268786656	0.1	0.299525873	0.5	0.765013299	0.5	0.496113846	0.1	0.885523726	0.02	0.620455
1	1.705162174	1	0.849248728	0.1	0.104536859	1	1.053784174	1	1.121364092	0.2	0.30743438	0.1	0.20598515	1	1.102430888	1	0.909005075	0.15	0.101307217	0.1	0.121607709	1	1.074224702	1	0.915219091	1	0.877596051	0.2	0.234316918	1	0.964304388	1	0.873293934	0.5	0.578138598	0.05	0.142582504	0.2	0.327613318	1	0.940193643	0.5	0.747400133	1	0.942396267	0.2	0.896211122	1	1.23636
1	1.268040498	0.5	0.294247649	0.1	0.091572101	0.1	0.112288395	1	1.152974074	1	0.723016595	0.1	0.168342919	0.19	0.078954352	0.5	0.89207987	0.5	0.15084073	0.5	0.42704124	0.1	0.082075917	1	0.965861231	0.5	0.33916918	0.2	0.232120663	1	0.96886085	1	0.942282393	0.5	0.644424698	0.1	0.155848232	0.1	0.280189405	0.5	0.899584581	1	0.807969282	0.2	0.260022192	0.1	0.891139974	0.15	0.534091
1	1.335270054	0.2	0.128940785	1	0.372202653	0.1	0.132401392	0.99	0.987976918	0.49	0.370238922	1	0.736938146	0.5	0.18035926	0.2	0.243558896	1	0.974906906	0.5	0.492811039	0.15	0.106209756	1	0.873176195	0.2	0.230957648	0.1	0.185846786	0.1	0.111166719	1	0.84294294	0.2	0.649237774	0.89	0.964165608	0.2	0.321696624	0.2	0.338481188	1	0.770267297	1	0.937642	0.2	0.896251957	0.8	1.36364
0.15	0.249748915	0.5	0.329082094	1	1.068223006	0.99	1.209291586	0.5	0.326849401	1	1.210073284	1	1.050331322	1	0.766967569	1	0.954535805	1	1.004214487	1	1.388091876	1	0.953058705	1	0.964634395	0.5	0.430348072	0.1	0.264479742	1	0.721213831	1	0.939632481	0.1	0.611041566	0.1	0.157559697	0.1	0.301216026	1	0.949431954	0.5	0.754175635	0.5	0.424903722	0.1	0.893111663	0.99	1.25455
0.1	0.094966267	1	1.534138581	1	0.475773642	0.1	0.121894972	0.5	0.599799398	0.15	0.286481065	1	0.937490426	0.5	0.187820212	1	0.952802456	1	0.802969099	0.1	0.090021291	1	0.930777197	1	0.963366638	1	0.931611668	1	0.939370252	1	0.965048966	1	0.937740438	0.5	0.75260488	0.15	0.159376999	0.1	0.329624891	1	0.950489733	0.5	0.768970545	1	0.834571566	0.1	0.896848356	1	1.12836
1	1.030476218	1	1.487566739	1	0.432042623	0.5	0.553493546	1	1.035589527	0.8	0.888888889	1	0.851320432	1	0.951053504	1	0.981434623	1	1.507327957	0.5	0.937506075	1	0.978857974	0.1	0.393371562	1	0.930289675	0.1	0.162102757	0.1	0.126130819	0.1	0.373782375	0.5	0.628119851	0.5	0.986428885	1	0.805635418	1	0.950815083	1	0.81574356	1	0.820742251	1	0.911199407	0.2	0.386364
0.2	0.270083463	1	0.966763341	1	0.509883404	0.15	0.201539819	0.2	0.280721359	0.02	0.073024104	1	0.674505315	0.5	0.231251895	0.5	0.67059164	1	0.878436119	0.5	0.442471771	0.1	0.136019442	1	0.897932022	1	0.884293484	0.05	0.101437138	0.5	0.160230873	1	0.859582509	0.5	0.783443122	1	0.976877016	0.1	0.273682007	1	0.922741454	1	0.823922489	0.5	0.338076575	0.1	0.887007009	0.2	0.104545
0.5	0.671723368	0.15	0.27048926	1	0.799462717	0.5	0.655244438	1	1.12000408	0.99	1.029662086	1	0.786072503	1	0.800401204	0.5	0.703242585	0.5	0.327898019	1	0.364033237	0.1	0.066731105	1	0.963516498	0.15	0.322153069	1	0.970908148	0.5	0.449197776	1	0.938789707	1	0.692829819	0.5	0.922108768	0.05	0.245114564	1	0.826488711	0.5	0.753999644	0.2	0.267735149	0.05	0.87727802	0.1	0.401726
0.2	0.246322581	0.1	0.077864091	1	0.547184227	0.15	0.214771162	1	0.976135017	1	0.798268242	1	1.042222558	1	0.993385219	1	1.038959098	1	0.752657752	0.5	0.446655159	0.5	0.508691898	1	0.682966731	0.1	0.194652687	1	0.967082537	0.1	0.132834182	1	0.631017091	0.2	0.620723536	0.2	0.165043854	1	0.818090724	1	0.927211502	1	0.821300428	0.5	0.654460171	1	0.911289436	1	1.04318
0.1	0.178971384	1	0.951753287	0.5	0.252882809	0.9	1.243348402	1	0.499749373	0.2	0.194407785	0.5	0.44599115	0.1	0.15062579	0.5	0.434269394	1	0.954401272	0.05	0.077457364	0.5	0.268802301	0.95	0.936742671	1	0.905811901	0.1	0.225600168	1	0.966781948	0.95	0.906769512	0.5	0.679614026	1	0.942362687	1	0.827926583	1	0.930464885	1	0.785378355	0.1	0.307941851	1	0.91134194	1	0.756818
1	1.221114618	0.2	0.214603049	0.5	0.199105226	0.15	0.099652291	0.15	0.135392479	0.2	0.131992903	0.5	0.392327836	1	0.455061387	0.8	0.747461293	1	1.296344889	0.5	0.43785094	0.5	0.463516026	0.5	0.854786716	0.2	0.291569863	1	0.970431682	1	0.842788512	0.5	0.811864257	0.5	0.625134176	0.15	0.16179388	0.1	0.294630342	1	0.863821298	0.5	0.770250724	1	0.948671686	0.1	0.891929052	0.15	0.395455
1	1.273080685	0.5	0.533653503	1	0.735566681	0.05	0.021317315	0.15	0.259648511	0.1	0.268867516	1	0.723246663	0.1	0.072171498	0.15	0.234304417	1	0.969517006	0.5	0.458159478	1	1.118849105	0.1	0.394646714	0.5	0.604919372	1	0.794828037	0.2	0.133023835	0.1	0.374159254	0.2	0.616094516	1	0.912530769	1	0.817907952	1	0.813803647	0.5	0.776259388	1	0.947673556	1	0.911644829	0.83	1.13636
1	1.014774127	1	0.468339294	0.15	0.081574123	0.1	0.071463288	1	1.201604814	1	0.702918572	0.15	0.160738117	0.5	0.212541367	1	0.83557132	0.5	0.46584015	0.15	0.165758053	0.1	0.059912286	0.5	0.891528257	1	0.574370211	1	0.77116227	1	0.949584628	0.5	0.850497726	0.5	0.584544271	0.15	0.24189141	1	0.732845237	0.5	0.43446645	0.5	0.774647482	1	0.918109024	1	0.90988483	0.8	1.03409
1	1.472273417	0.2	0.242609518	1	0.386551411	0.1	0.097212683	1	1.335339351	1	0.578779818	1	0.756873875	1	1.048185528	0.5	0.418363089	0.1	0.115503101	0.1	0.273997608	0.5	0.598931542	1	0.945996731	0.2	0.298834242	0.5	0.56334814	0.15	0.14981334	1	0.90989661	0.1	0.553902912	0.2	0.272493082	1	0.711664869	0.5	0.434149867	1	0.817186319	0.15	0.250502575	1	0.909488776	0.5	0.481818
1	1.601403218	0.1	0.147664927	0.5	0.21525807	0.15	0.17583614	1	0.642964554	0.15	0.300120487	0.5	0.424156284	1	0.949566649	0.1	0.315278277	0.5	0.455363428	0.5	0.592617492	0.5	0.444932126	1	0.942983981	0.1	0.249346718	0.5	0.332892775	0.1	0.125606422	1	0.910385926	1	0.848475613	1	0.752367302	0.5	0.595346968	1	0.895740984	1	0.762963812	0.1	0.162822149	0.5	0.908003106	0.15	0.263636
1	1.021560749	1	1.182945883	0.5	0.399815262	0.89	1.014906567	0.1	0.212924488	0.83	0.910116593	0.5	0.787817877	1	0.400209744	1	0.841801322	1	0.522658485	0.1	0.09864953	1	0.562045102	1	0.959947377	1	0.925179401	0.5	0.419410806	0.15	0.144836268	1	0.934452802	0.5	0.964094245	0.49	0.543909384	0.5	0.458445914	0.2	0.409836506	0.99	0.787522527	1	0.942361967	0.5	0.905341863	0.1	0.288636
1	1.342287319	1	1.063954365	1	0.909533716	0.1	0.094608216	1	1.092185648	0.8	0.783999056	1	0.894299921	0.2	0.076049159	0.15	0.118449539	0.15	0.052972625	0.2	0.262502093	0.5	0.392046726	0.1	0.379641592	1	0.917326582	0.2	0.380335868	0.15	0.144467085	0.1	0.356402344	1	0.992889658	1	0.855527845	0.5	0.489534312	1	0.925079387	1	0.815626417	0.2	0.304980965	0.5	0.906067944	0.8	1.23864
1	0.864038948	1	0.8451965	0.1	0.046326365	0.1	0.092808589	0.5	0.46973082	0.5	0.425275827	0.1	0.091284006	0.5	0.152303063	0.18	0.27314059	0.5	0.236753261	0.95	0.927181687	0.5	0.630631255	1	0.868578399	1	0.88147949	0.1	0.095490429	0.1	0.101533322	1	0.814270074	0.15	0.42934273	0.15	0.157015664	0.2	0.37739993	1	0.917487539	1	0.804193124	0.5	0.621236946	0.2	0.904378645	1	1.26818
1	1.290817668	1	1.188412202	0.1	0.137698798	0.15	0.197989052	0.5	0.727455093	0.15	0.119519302	0.1	0.271329249	0.15	0.059492597	0.2	0.196801324	1	0.943372858	0.1	0.102480985	0.15	0.162385023	1	0.96527445	0.5	0.22882919	0.5	0.32209086	0.1	0.129390219	1	0.941152554	0.5	0.942997551	0.8	0.983399483	0.1	0.261219032	0.9	0.932760651	0.5	0.766887678	1	0.641609317	0.1	0.883421426	0.5	0.379545
1	1.139565521	0.5	0.377135899	0.15	0.051217762	0.1	0.05769265	1	0.946293426	0.1	0.155993404	0.15	0.100922282	0.5	0.21534632	1	0.955346013	0.5	0.231315532	0.95	0.779603666	0.1	0.115371805	1	0.967229597	1	0.734892991	0.1	0.504550686	0.2	0.182311927	1	0.944690645	0.8	0.894340572	0.02	0.147970915	0.5	0.350565933	1	0.920157163	1	0.785528829	0.2	0.268613012	0.5	0.898869622	0.98	1.18364
0.1	0.19622976	0.1	0.128998223	1	1.074280106	0.5	0.532685194	1	1.001003009	0.8	1.083918422	1	1.056286971	0.5	0.152303063	1	0.726642429	1	0.546838605	1	0.913102975	0.5	0.572925819	0.5	0.731054809	0.5	0.427783234	0.1	0.231444629	1	0.54757323	0.5	0.67323906	0.1	0.327472421	0.99	0.995722291	0.1	0.355489531	0.5	0.391600361	0.1	0.75808659	0.1	0.175553155	0.1	0.898667432	1	1.22273
0.5	0.79327771	0.5	0.465973173	0.5	0.225135895	1	1.100091895	0.5	0.535320246	1	1.285139369	0.5	0.428816651	1	0.864791907	1	1.327914529	0.5	0.546838605	1	1.182254808	0.15	0.198132745	0.5	0.908921752	0.15	0.1537198	0.5	0.223079129	0.1	0.123192525	0.5	0.873118657	0.1	0.204701117	1	0.430707662	0.1	0.304921226	0.5	0.847126013	1	0.80339286	1	0.94617259	0.1	0.893648202	0.98	0.477273
1	1.001258377	0.5	0.612229662	0.2	0.093542687	0.15	0.202964733	0.5	0.306612144	0.5	0.385586868	0.2	0.196730405	1	0.769539387	0.1	0.097628019	1	1.038911968	1	1.008225176	0.1	0.143796531	0.5	0.912995923	0.15	0.166359659	0.1	0.12190473	0.1	0.137223308	0.5	0.874837541	0.15	0.201893835	0.2	0.248283642	0.5	0.367027826	0.1	0.49869069	1	0.800263871	0.1	0.330941495	0.5	0.900164446	1	1.00909
0.15	0.190701538	0.1	0.104320765	1	0.958823119	0.5	0.553493546	0.8	0.599799398	0.98	0.833333333	1	0.942763775	0.1	0.020712193	0.99	1.006896374	1	0.287798046	1	0.468683431	0.5	0.541085638	1	0.955940621	1	0.846095248	0.5	0.363900962	0.2	0.134611432	1	0.928357358	0.5	0.592130103	0.2	0.182188448	0.1	0.287703874	0.1	0.294462071	1	0.783473618	1	0.946353551	0.1	0.890479377	0.15	0.531818
0.15	0.345491747	1	1.18339974	1	0.381885433	0.2	0.227728753	0.2	0.152303063	1	1.098668555	1	0.512849964	0.5	0.268806419	0.5	0.439382135	1	1.007424953	1	0.967876356	0.1	0.080138797	0.8	0.967107387	1	0.779990477	0.5	0.418170917	0.05	0.071544394	0.8	0.944355181	0.1	0.627184537	0.1	0.42928529	0.5	0.422918604	1	0.845431684	1	0.802322705	1	0.921351401	0.5	0.903420537	1	1.325
1	0.879517969	1	0.968974871	0.5	0.258409498	1	1.076197102	1	1.186745421	0.98	0.460252553	0.5	0.509184219	1	0.815981926	0.9	1.394940297	1	0.939987235	0.5	0.47169397	0.2	0.214777948	1	0.861336638	0.2	0.173643575	0.5	0.639992888	1	0.963831422	1	0.814814584	0.15	0.209792889	1	0.97167176	0.5	0.470656511	0.2	0.389314692	0.2	0.749517299	0.5	0.981550659	0.5	0.905499175	1	1.24318
1	0.925955032	1	1.190220495	0.5	0.2581964	0.15	0.128533937	0.5	0.585121217	0.5	0.701191293	0.5	0.515374116	1	1.096527678	0.89	1.006896374	1	0.935608105	1	0.995504844	0.95	0.46398594	0.5	0.934391223	0.15	0.316481265	1	0.564196562	0.5	0.32769065	0.5	0.899633597	1	0.9193247	1	0.940678145	0.5	0.558674347	0.2	0.460438135	0.5	0.752215569	0.05	0.981092367	0.5	0.907520481	1	1.05909
1	1.097038947	1	0.864240843	0.5	0.307725683	0.1	0.089494673	0.2	0.30078916	1	0.773848427	0.5	0.542713568	1	1.156230597	0.1	0.107646759	1	0.658323976	0.1	0.075419656	0.1	0.122026965	0.15	0.488462759	1	0.968771116	0.2	0.323013926	1	0.910477566	0.15	0.45900828	0.5	0.350351353	0.15	0.1714456	1	0.680949615	1	0.883790256	0.15	0.745001089	1	0.983223767	1	0.909271753	0.2	0.213636
1	0.854513397	1	1.116984615	1	1.054925308	1	0.998448611	0.5	0.750250752	0.15	0.24613375	1	1.037256347	0.5	0.241298152	0.5	0.536069746	1	1.141427252	1	0.937506075	0.2	0.401973018	1	0.888654002	0.1	0.215816061	0.5	0.453055806	1	0.942362819	1	0.842727123	0.1	0.194295525	0.83	0.837437026	0.2	0.358057755	1	0.937737161	0.2	0.738270469	0.5	0.983482566	0.2	0.899818686	0.5	0.754545
0.1	0.217904768	0.1	0.20689025	1	0.3059129	0.15	0.085131441	1	0.811244544	1	1.156357963	1	0.602787523	1	0.358780875	1	0.61210386	1	0.991477437	0.5	0.37547219	0.95	0.508056552	1	0.966769759	0.15	0.202890585	0.1	0.202890681	0.15	0.128397196	1	0.94416697	1	0.888682929	0.8	0.976009072	0.5	0.503055479	1	0.921797795	0.15	0.771657577	0.15	0.98180892	0.5	0.906437365	1	1.13636
1	0.850139419	1	0.893773403	0.99	0.394663269	0.2	0.217933157	1	1.001003009	1	1.078583268	0.99	0.777666108	1	0.433471279	0.5	0.67059164	0.2	0.097857585	1	0.918332211	1	0.67151029	1	0.96914757	0.5	0.502776251	0.05	0.127084136	0.2	0.137003944	1	0.948075065	0.15	0.200688859	0.5	0.450914076	0.1	0.313496036	0.1	0.447495123	1	0.805572084	0.1	0.983623798	0.1	0.887021123	1	1.11136
1	0.757092985	0.1	0.157504942	1	1.018054419	0.2	0.064131333	0.15	0.216832315	1	0.838231867	1	1.001003009	1	1.101977072	1	1.006896374	0.49	0.262249167	1	0.868583807	1	1.007086616	0.1	0.371271572	0.1	0.161618002	0.5	0.379125718	0.1	0.113938082	0.1	0.349221283	0.18	0.233720856	0.15	0.158122128	0.05	0.243742557	1	0.933266618	1	0.820567774	1	0.983972967	0.05	0.873250171	1	0.940909
1	1.274233003	0.5	0.322966829	1	0.598015463	1	0.833706482	0.02	0.165162153	0.2	0.20608166	1	1.1783624	1	0.889230742	0.15	0.170938892	0.15	0.180937899	0.95	0.860810619	1	1.665143348	1	0.860494393	0.5	0.408684889	0.1	0.143250586	0.1	0.136248089	1	0.798656599	0.2	0.210048871	0.1	0.155878889	0.5	0.446285295	1	0.632610254	1	0.811149775	1	0.982541351	0.5	0.90444625	1	1.30318
0.5	0.757092985	1	0.926309275	0.5	0.227259875	0.1	0.291937711	0.49	1.430864021	0.5	0.443107099	0.5	0.511833504	0.15	0.049671262	1	0.704222113	1	0.934012607	0.5	0.793925048	1	0.663508737	1	0.967710169	0.2	0.180052175	0.15	0.226850756	1	0.958972335	1	0.945897249	1	0.962136374	0.8	0.960185742	0.1	0.301970026	0.5	0.440498963	1	0.785525434	0.2	0.983295242	0.1	0.893556322	1	1.06364
1	0.605117143	0.15	0.125926837	1	0.464466491	0.49	0.461410757	1	1.365733564	1	1.032689466	1	0.915210197	0.5	0.319716275	0.2	0.242567433	1	1.211378857	0.1	0.141109188	1	1.036192446	0.85	0.895883642	0.2	0.521744363	0.2	0.292973448	1	0.966435705	0.85	0.856652591	1	0.948428513	0.9	0.89940601	0.15	0.336877682	0.5	0.440677825	0.2	0.726280565	1	0.98377668	0.15	0.89807885	0.1	0.263636
1	1.290817668	0.15	0.200684176	0.1	0.108839659	1	1.008778018	0.5	0.396013437	1	0.91382773	0.1	0.214463622	0.1	0.068257311	1	0.687406876	1	0.547911248	0.5	0.394966743	0.5	0.525341641	1	0.941496068	0.2	0.256139459	0.5	0.311275382	0.2	0.149860431	1	0.904350485	1	0.957303658	1	0.992207387	0.5	0.429866503	0.5	0.458789401	1	0.792130108	0.15	0.983383566	0.5	0.904386	1	1.16136
1	0.704166075	1	0.89889238	1	0.573397795	0.15	0.139662176	1	1.075299974	1	0.997427064	1	0.563793946	0.5	0.211342426	0.49	0.437509151	0.8	0.446710371	1	0.896761614	1	0.979510355	1	0.88014676	1	0.950334929	0.1	0.121379075	0.15	0.119119587	1	0.83056715	0.1	0.199507129	0.5	0.930024329	0.1	0.278880318	0.2	0.471978872	0.15	0.729986744	1	0.984227521	0.1	0.888118245	1	1.24545
1	0.871323193	1	0.948619587	0.1	0.100731904	0.8	1.036722335	0.2	0.427854994	1	0.556661492	0.1	0.147681805	0.5	0.288721236	0.02	0.376324997	1	1.075624141	1	0.913102975	0.15	0.13677493	1	0.937348287	1	0.934812926	1	0.955289828	1	0.963215071	1	0.901024814	0.1	0.201079883	0.98	0.998122808	1	0.808663183	0.5	0.467266826	1	0.831027772	0.1	0.982958748	1	0.911242701	1	0.809091
0.5	0.439471517	0.5	0.362591875	1	0.678022883	0.02	0.057434292	1	0.49874435	1	1.076927753	1	0.666666667	1	0.482464783	1	1.061139073	1	0.972703282	1	0.715353721	0.1	0.095110372	1	0.948816798	1	0.957152919	0.5	0.219288797	0.1	0.140788458	1	0.917061112	0.99	0.978093407	1	0.982214957	0.15	0.071403778	0.1	0.464897137	1	0.817472445	0.15	0.983057427	0.15	0.072137851	0.5	0.795455
0.5	0.589735156	1	1.12951577	0.05	0.082091325	0.1	0.047743303	1	1.251755266	0.1	0.223994016	0.05	0.16175724	0.15	0.079234589	0.15	0.348908851	0.5	0.370664191	0.1	0.199312315	1	0.950129368	1	0.908674703	0.1	0.149794306	1	0.857748112	0.1	0.108866351	1	0.868622016	0.5	0.884855098	1	0.963714516	0.2	0.103147799	0.5	0.767933392	1	0.81371251	0.5	0.983824441	0.2	0.105605492	0.1	0.275
1	1.668948036	1	1.114820142	1	0.413946066	0.2	0.114157535	1	0.560141317	0.1	0.131059846	1	0.677989309	0.5	0.194404311	0.8	1.612244895	1	1.062266041	0.15	0.305093547	0.15	0.10232551	0.9	0.963111424	1	0.841775181	0.5	0.371670618	1	0.955045727	0.9	0.938646736	0.15	0.545807677	0.98	0.927636928	1	0.103280755	0.5	0.412079057	0.5	0.772837592	0.1	0.981888086	1	0.106270056	0.2	1.70455
1	1.545115869	0.1	0.173460196	1	0.814433026	0.99	1.225405207	1	0.857716005	1	0.942382704	1	0.682400142	0.15	0.030700798	0.99	1.090972557	0.5	0.219357473	0.1	0.049279883	0.5	0.604417125	1	0.968174952	1	0.959817736	0.15	0.158510807	1	0.964686005	1	0.946408157	0.15	0.210806628	0.5	0.953761495	1	0.95356574	0.5	0.727808262	1	0.796301325	0.5	0.983679363	1	0.954519654	1	1.4
1	1.170360625	0.1	0.166577537	0.2	0.092694965	1	0.437608977	1	0.75037594	0.15	0.174941491	0.2	0.182651233	0.5	0.192028466	1	0.815753079	1	0.424871703	0.15	0.150506116	1	0.960545223	0.5	0.910424872	0.1	0.170678901	0.1	0.280179278	0.15	0.163644309	0.5	0.876484998	0.9	0.987324175	1	0.924979583	1	0.98071261	1	0.830662952	1	0.823809682	0.2	0.983420165	1	0.982226268	0.8	2.02955
0.15	0.29362056	0.1	0.12659686	0.2	0.13480177	0.2	0.240222039	0.5	0.545089815	1	0.914362134	0.2	0.265620787	1	0.960202642	0.2	0.282183355	0.5	0.134756257	0.45	0.3306116	1	0.741120201	0.9	0.95347194	0.5	0.447779243	1	0.837074303	0.5	0.374074853	0.9	0.922163452	0.89	0.975351862	0.15	0.155627079	0.1	0.072014453	0.5	0.49706081	0.5	0.74099956	0.1	0.981318766	0.1	0.072598171	0.99	1.04073
0.1	0.123144794	1	1.090000859	0.5	0.153402799	0.2	0.111602896	0.2	0.399197593	1	0.740294959	0.5	0.302273271	0.5	0.143917132	0.2	0.189562527	1	0.622542199	0.1	0.155118897	0.95	0.8299977	1	0.913141178	1	0.964146684	1	0.781179801	1	0.825110755	1	0.875579203	0.1	0.198869521	1	0.985335814	0.2	0.142411421	0.05	0.234428482	1	0.784175354	0.5	0.983934728	0.2	0.1470812	1	0.954545
1	0.942996156	1	1.226506916	0.15	0.092116009	0.1	0.335270639	0.5	0.471347048	0.5	0.425275827	0.15	0.201210255	0.2	0.073219659	0.1	0.247610428	1	0.72121316	1	1.054718247	0.5	0.716840389	0.5	0.372739113	1	0.911801496	0.2	0.179738816	0.1	0.141298539	0.5	0.349963905	0.5	0.985506903	1	0.997036056	0.1	0.072552265	0.5	0.454125969	1	0.818318406	0.2	0.983681934	0.1	0.07318346	1	1.32727
0.5	0.757092985	1	0.47973849	0.15	0.111303656	1	1.057913058	1	0.460921225	0.1	0.218171334	0.15	0.219318816	0.5	0.234815558	1	0.884603743	1	0.929679158	1	1.104841614	0.1	0.113478739	0.5	0.525784367	0.2	0.163747045	0.15	0.327364964	0.2	0.13805911	0.5	0.493306538	1	0.96391307	0.1	0.158073003	0.5	0.241470396	0.1	0.339748201	1	0.798461177	0.2	0.983550724	0.5	0.238373714	0.2	0.486364
0.2	0.206704285	1	0.875491342	0.2	0.147241949	1	0.910321979	0.8	0.857716005	0.2	0.614561634	0.2	0.144775791	1	1.038151492	1	0.591461114	1	0.704281457	1	0.986703071	0.1	0.133984843	1	0.923403744	1	0.890195911	1	0.925684516	0.15	0.184855404	1	0.881799285	0.5	0.768203545	1	0.894397257	1	0.631250698	0.5	0.363208106	0.2	0.748479693	1	0.98414571	1	0.48301067	1	1.425
1	1.170360625	0.2	0.202711494	1	0.958217005	0.15	0.085986089	0.2	0.267459094	1	1.200936142	1	0.715593936	0.5	0.371997348	0.15	0.334286906	0.1	0.103906171	0.5	0.484707905	0.5	0.340048938	0.2	0.358545732	0.1	0.161311603	0.1	0.180518805	0.05	0.08474827	0.2	0.332428505	0.2	0.31249094	0.2	0.167426935	1	0.937703138	0.1	0.32330732	0.5	0.778209197	1	0.984166818	1	0.934221083	1	1.00909
1	1.168235359	0.1	0.066663511	1	1.018054419	0.83	0.922760443	0.5	0.332330324	0.8	1.021882475	1	1.001003009	1	0.90982037	0.83	0.924198488	0.2	0.10520845	1	0.878786117	1	0.926842687	0.5	0.898587485	0.15	0.167888009	0.5	0.474297967	0.15	0.37386404	0.5	0.854880064	1	0.964335349	0.5	0.934152865	1	0.482686196	1	0.925907134	1	0.811508269	1	0.984106958	1	0.4747253	0.5	0.493182
1	1.126763952	0.5	0.430504207	0.5	0.244985305	0.8	0.840250123	0.5	0.252246273	0.01	0.092849979	0.5	0.481067126	1	0.477938488	0.8	0.774070019	0.5	0.617204125	0.5	0.47169397	1	0.718775583	0.15	0.458265347	0.15	0.163890231	0.1	0.161896741	0.5	0.376691372	0.15	0.433634121	0.15	0.200813402	0.5	0.848990361	0.1	0.072117542	0.5	0.582627003	1	0.800723838	0.1	0.981519142	0.1	0.072711788	0.15	0.144343
1	1.39138775	1	0.937214264	1	0.867681907	0.5	0.535400454	0.2	0.165162153	0.1	0.172714866	1	0.853149089	0.02	0.047105535	0.5	0.41546391	0.2	0.124343977	0.5	0.221681823	1	1.034474064	1	0.965968427	0.1	0.159671706	0.5	0.438363996	0.1	0.128486489	1	0.942926857	1	0.963589982	0.05	0.1417193	0.5	0.249173888	1	0.74028913	1	0.828196974	1	0.984036336	0.5	0.249428131	0.01	0.381818
1	0.868833513	0.2	0.168584979	1	0.368903305	0.15	0.153321168	0.2	0.14597892	0.99	0.670376341	1	0.726907264	1	1.001002004	0.15	0.162702858	1	0.517562432	1	0.990025789	0.1	0.112767151	0.2	0.391128195	0.2	0.212232199	0.2	0.168778299	1	0.960711762	0.2	0.371202525	0.2	0.411495426	1	0.989360739	1	0.485989923	1	0.893264451	1	0.819943244	1	0.984148914	1	0.478694683	0.99	1.29773
1	1.623634078	1	0.959699624	0.2	0.095111678	0.1	0.113896982	0.15	0.176306698	1	0.879697512	0.2	0.187413257	1	0.942512202	0.1	0.210385161	0.1	0.066985965	0.15	0.333529362	0.15	0.165541353	1	0.895084253	1	0.620244489	0.5	0.709638039	0.9	0.900973926	1	0.856420962	1	0.83690798	0.2	0.164821908	0.2	0.077932312	0.5	0.80381061	1	0.823478394	0.1	0.981707123	0.2	0.080310101	1	0.852273
1	1.19978453	1	0.696733411	1	1.114214034	0.8	1.024282282	0.2	0.394532435	1	1.04000136	1	0.738369723	1	0.911145057	0.8	1.259124924	1	0.898289194	0.15	0.187469634	0.1	0.050993107	1	0.910651629	0.1	0.147583429	0.2	0.371437936	0.5	0.246922521	1	0.863959652	0.49	0.504754992	1	0.933836743	1	0.922296038	0.5	0.787978879	1	0.835589108	0.5	0.983821421	1	0.923553648	0.2	0.431818
1	0.962625299	1	0.937435267	0.5	0.252983463	0.9	0.709094141	1	1.717438028	0.1	0.125369015	0.5	0.498492462	1	0.832558745	1	1.147675099	1	0.784102344	0.2	0.307718392	0.45	0.135355803	0.5	0.584927028	0.2	0.160121342	0.2	0.308969532	0.2	0.147444993	0.5	0.546200576	0.02	0.461379115	0.15	0.156226339	0.1	0.072574314	1	0.904918146	1	0.800238995	1	0.984361234	0.1	0.07322195	0.1	0.206818
1	0.767989712	0.5	0.333885282	0.2	0.147973724	1	1.03217996	1	1.446784799	0.1	0.191848272	0.2	0.291575525	1	1.174297762	0.5	0.263485909	1	0.729147909	0.1	0.126010327	0.1	0.116337199	0.5	0.793481775	1	0.956500216	1	0.904389251	0.2	0.292349449	0.5	0.74900269	1	0.987475641	1	0.974402108	1	0.462815396	0.5	0.821690191	1	0.821926528	1	0.983923146	1	0.456717766	0.5	1.09318
0.5	0.368754726	0.2	0.167101218	0.15	0.068311163	0.5	0.619847744	1	0.666666667	0.2	0.249060908	0.15	0.134604055	0.1	0.064350813	0.98	1.012788721	0.5	0.273375972	0.8	0.778455918	0.2	0.210668918	1	0.94042866	0.5	0.254272207	1	0.914489961	0.1	0.122568057	1	0.910071911	0.15	0.263480447	1	0.460472498	1	0.546183426	1	0.841333162	0.5	0.769682292	0.2	0.982298868	1	0.54510631	0.15	0.211364
0.5	0.371948606	0.5	0.448586809	1	1.22207334	0.98	1.311633413	1	1.101303912	0.1	0.057706121	1	1.201604814	0.15	0.081360966	1	1.118997951	1	0.708265387	1	0.473544584	1	1.068198169	0.2	0.360068647	1	0.535073517	1	0.939974721	0.1	0.128637516	0.2	0.333562496	0.8	0.967508967	1	0.990277617	1	0.495823414	1	0.929365423	1	0.774703256	1	0.984346776	1	0.488339016	0.2	0.438636
1	0.912379699	1	1.443310652	1	0.991898147	1	1.159729631	0.1	0.29889669	1	0.665997994	1	0.975284829	1	1.020751373	0.98	0.334286906	0.2	0.143817538	0.5	0.45554486	0.1	0.186727513	0.5	0.552387453	1	0.964441334	0.1	0.141864311	0.1	0.141832201	0.5	0.51599778	0.1	0.198313761	0.1	0.156991659	0.2	0.079306807	0.15	0.361546336	1	0.780425497	0.15	0.9824212	0.2	0.082309139	1	1.40682
0.2	0.296512205	1	1.226506916	1	1.018054419	0.1	0.078554217	1	0.857716005	1	0.578779818	1	1.001003009	0.1	0.162872178	1	1.006896374	1	1.170076071	1	0.686732118	1	0.960566204	1	0.808417992	1	0.621044996	1	0.753998306	0.5	0.778702263	1	0.772431026	0.02	0.197571668	0.1	0.15444668	0.1	0.072566402	1	0.743832943	1	0.820214103	0.1	0.982338915	0.1	0.073245528	1	1.00409
1	1.115932803	1	0.943974385	0.15	0.240996612	0.17	0.279152533	1	1.227488918	0.5	0.459617536	0.15	0.353322166	0.2	0.089590139	0.15	0.364860063	0.2	0.072522875	0.15	0.207365338	0.1	0.081632228	1	0.823756276	1	0.969336676	1	0.936268157	0.5	0.528918277	1	0.762212043	0.99	0.992532581	0.1	0.155313699	1	0.346745812	1	0.954741673	1	0.813581007	0.15	0.98280591	1	0.258043119	0.5	0.602589
1	1.022525935	0.15	0.260464056	0.5	0.349716572	1	1.1879636	1	0.963854527	0.15	0.142338663	0.5	0.689100676	0.49	0.248167134	1	1.231099529	1	0.826645027	0.15	0.125812504	1	1.020828266	1	0.959291326	1	0.674216844	0.1	0.151271092	1	0.998957379	1	0.932159427	1	0.561687288	1	0.971336246	0.5	0.247819819	1	0.865253606	0.5	0.793361257	0.15	0.982419167	0.5	0.247666739	1	0.722727
0.9	1.07306125	0.1	0.085083934	1	0.508007115	0.1	0.124798028	0.2	0.336672355	0.01	0.228675742	1	0.499498495	0.5	0.347806262	1	1.069175028	1	1.007424953	1	0.544796937	0.2	0.157649121	0.9	0.946860181	0.1	0.216193413	0.5	0.477723246	0.1	0.142551655	0.9	0.914712101	0.2	0.350847342	0.1	0.155889808	0.5	0.197323926	1	0.901734694	1	0.782304472	0.1	0.981535292	0.5	0.230621753	1	1.28864
1	0.989618555	1	0.972569885	1	1.018054419	0.1	0.137216428	1	0.714429001	0.99	1.02397428	1	1.001003009	0.15	0.081192887	1	0.926823818	1	0.950116264	1	1.224814442	0.15	0.121854029	0.5	0.551494355	0.1	0.169824393	1	0.937071288	0.1	0.142204354	0.5	0.516548152	0.2	0.232727402	0.8	0.875804756	1	0.327610248	0.5	0.859126194	1	0.786465327	0.2	0.983256863	1	0.341689563	0.99	0.997682
0.5	0.282939367	0.2	0.232572193	0.5	0.265127446	0.98	0.661926017	1	0.545089815	1	0.816739235	0.5	0.522421632	1	0.773906626	0.2	0.177788663	1	0.867001722	1	1.155454858	0.5	0.50768036	1	0.911750788	1	0.911696858	1	0.88368471	0.15	0.173955687	1	0.865744593	0.1	0.250003112	0.15	0.157052405	0.15	0.074828494	1	0.84864593	0.2	0.75188949	1	0.981765464	0.15	0.076188142	1	1.31591
0.5	0.833996563	0.5	0.538825462	1	0.420570434	0.5	0.672438162	1	0.666666667	0.2	0.272661121	1	0.828715004	1	1.004759597	0.5	0.536069746	1	1.773682148	0.1	0.314405172	1	0.946218104	1	0.899146293	1	0.960556355	0.2	0.160625151	0.15	0.154946268	1	0.862365446	1	0.864823328	1	0.972625601	0.2	0.075758993	1	0.934307087	1	0.831761819	0.1	0.981760476	0.2	0.077498547	0.5	0.840909
0.1	0.452304772	1	0.714609205	1	0.964365229	1	1.079961726	0.5	0.71890672	0.5	0.955423484	1	0.94821306	1	1.136885889	1	1.118997951	1	0.592375073	1	0.861611756	0.5	0.388678181	1	0.939593708	0.5	0.734558034	1	0.935444146	0.05	0.141731338	1	0.902243407	1	0.891927843	0.1	0.169111142	1	0.963367469	1	0.865162526	1	0.781082964	0.2	0.981073996	1	0.965224595	0.5	0.726728
0.1	0.154676054	0.2	0.213488287	0.1	0.076322258	0.15	0.121761672	0.5	0.576227989	0.15	0.119519302	0.1	0.134604055	0.8	0.449899148	1	0.904542759	0.5	0.269329643	0.2	0.187916528	0.5	0.22068906	1	0.9643335	1	0.647089005	0.15	0.164953533	0.5	0.550121125	1	0.940374078	0.15	0.270341106	1	0.906345635	1	0.576867972	1	0.930336289	1	0.783564872	0.05	0.980710662	1	0.583568018	0.15	0.3
1	0.893717048	0.1	0.143055421	1	0.585287009	1	1.089711136	0.9	0.889557562	0.2	0.415245737	1	1.153281559	1	1.070393571	1	0.811622657	1	1.091712482	1	0.975007897	0.1	0.074760404	1	0.967320375	0.1	0.172553139	0.15	0.163807473	0.1	0.141840342	1	0.94524012	0.83	0.970967454	0.5	0.309427821	0.1	0.073279829	0.5	0.486079157	1	0.819134522	1	0.984208325	0.1	0.074211959	1	1.13636
0.2	0.251269413	1	1.063535399	0.2	0.128184654	1	1.151831275	0.5	0.46403858	1	1.029662086	0.2	0.252582059	1	0.973439703	1	0.616109069	1	0.764636644	0.5	0.438386431	1	0.975043372	1	0.954035395	0.2	0.156836494	0.1	0.14452377	0.1	0.153230001	1	0.925312758	0.8	0.92965305	0.1	0.159906231	0.15	0.072171726	0.5	0.669235119	1	0.833193711	0.5	0.98220481	0.15	0.07270979	1	1.04091
0.2	0.423038654	1	1.177920014	0.5	0.276167431	0.1	0.114005403	1	0.897243455	1	0.475533056	0.5	0.544175423	0.1	0.058042983	1	0.967175342	1	0.878436119	0.85	0.920728944	0.05	0.15293924	0.2	0.372035826	0.15	0.180880804	0.2	0.222721962	0.8	0.994530196	0.2	0.349117438	0.5	0.577119132	0.2	0.744062788	0.5	0.250433679	1	0.747953569	1	0.824867462	1	0.983984581	0.5	0.251440501	1	1.42045
1	0.981541289	1	0.937417825	1	0.86674852	1	0.926136538	0.5	0.577510309	0.5	0.427601646	1	0.852231335	0.1	0.109439429	0.1	0.171558808	1	1.00028937	1	1.038737577	0.15	0.240129467	0.15	0.400924956	0.1	0.159249737	1	0.700472673	0.1	0.142831342	0.15	0.380620382	0.15	0.200601073	1	0.956505867	0.1	0.072087936	0.1	0.389498853	1	0.831468224	1	0.984299201	0.1	0.07282875	1	1.05455
1	1.284197137	1	1.149856073	1	0.535261551	0.2	0.258092358	1	1.11526986	1	0.616181879	1	0.526296447	0.1	0.064690234	1	0.967588028	0.2	0.075389618	0.5	0.529091011	0.15	0.122374283	0.5	0.579023849	1	0.921137966	0.1	0.140917948	0.15	0.15118693	0.5	0.539863765	0.1	0.202085938	0.8	0.998125238	1	0.510964249	0.5	0.836955767	0.5	0.747131335	0.2	0.983192312	1	0.505240264	0.9	0.827273
1	1.168431276	0.2	0.244937613	0.5	0.352982655	0.15	0.135476776	1	0.639919759	1	0.761522663	0.5	0.691145712	0.2	0.0527902	1	1.133010649	1	0.501101017	1	0.933725313	0.2	0.254770105	0.5	0.625891711	0.9	0.702516704	0.2	0.152150983	0.1	0.142048312	0.5	0.588156499	0.8	0.988820266	0.01	0.153153232	0.5	0.230785492	0.5	0.408468829	0.5	0.770977218	0.1	0.979676797	0.5	0.22489671	0.5	0.379545
0.1	0.37116281	1	0.564834227	1	1.036077292	0.5	0.44705215	1	0.976539374	1	1.119740173	1	1.018724017	0.5	0.276607601	1	0.603330693	1	0.817876165	0.1	0.0927938	0.1	0.110427121	1	0.949171661	0.2	0.283632346	1	0.908228162	0.2	0.147152712	1	0.916641811	0.9	0.914569346	0.1	0.164862907	0.5	0.153002412	0.5	0.442469344	0.5	0.771383032	1	0.984093522	0.5	0.173610368	0.99	1.43636
1	1.161535715	1	1.035096991	1	1.276884394	0.1	0.164194883	0.1	0.236805655	0.99	0.777777778	1	1.255497837	1	1.03222994	0.5	0.518712082	0.5	0.150201987	1	0.86265426	0.8	0.886553514	1	0.964367774	0.2	0.390834151	0.5	0.413558785	0.15	0.143902391	1	0.94030774	1	0.993382511	0.1	0.155491578	0.1	0.07230679	0.5	0.608149964	1	0.782186397	1	0.984269015	0.1	0.073040427	1	1.37045
1	0.64105346	1	1.038012219	0.15	0.056250931	0.1	0.143538816	0.2	0.141280986	0.1	0.084815193	0.15	0.110839914	0.2	0.165162153	0.1	0.206723041	0.2	0.261915924	0.5	0.269001936	1	0.63273163	1	0.945319815	0.5	0.422047246	1	0.773199626	0.05	0.141832199	1	0.915020641	0.5	0.586879028	0.99	0.761012911	0.5	0.13934758	0.5	0.595486056	0.5	0.766787142	1	0.984140918	0.5	0.121088883	1	1.31591
0.5	0.346279275	1	1.189148586	1	0.871380364	0.5	0.778292401	0.15	0.202689702	1	0.844514893	1	0.984560238	0.5	0.158254377	0.2	2.015810575	0.2	0.137080224	0.5	0.2976572	0.5	0.422754891	1	0.965724117	0.1	0.241017119	1	0.948189351	0.5	0.163643633	1	0.942534797	0.98	0.997063933	1	0.989959717	0.2	0.079902518	0.1	0.448509068	0.5	0.766730183	0.1	0.983182609	0.2	0.082605145	0.1	0.515909
0.5	0.358292016	1	0.917162755	1	1.268266304	0.05	0.04051541	1	0.551378273	0.1	0.123830952	1	1.247024091	0.2	0.064171897	1	1.303635845	1	0.832419643	0.1	0.115720996	0.1	0.14822936	0.19	0.48348777	1	0.962598981	0.2	0.262159383	0.1	0.145534528	0.19	0.456637091	1	0.966282258	1	0.994880272	0.2	0.072091761	0.5	0.771079792	1	0.788043965	0.1	0.979712274	0.2	0.072792342	0.99	1.36364
0.5	0.377949229	0.5	0.279097875	1	0.538009897	0.1	0.049581207	0.2	0.5526092	0.5	0.719687042	1	0.528998761	0.15	0.197064476	0.8	1.012788721	1	0.993157048	0.15	0.161856395	1	0.579950873	1	0.945282212	1	0.97058913	0.1	0.14513007	0.15	0.144002303	1	0.916998098	1	0.964067877	0.1	0.155978599	0.2	0.101925864	0.95	0.846567724	0.15	0.739399142	1	0.984174208	0.2	0.104653197	1	1.07727
0.2	0.468142022	0.5	0.400358088	1	1.018054419	1	1.185860497	0.1	0.311434303	0.2	0.24879196	1	1.001003009	1	0.87976016	0.99	0.92093653	1	0.883467254	1	1.116462138	0.15	0.127994317	1	0.811344953	0.5	0.486326798	1	0.801354504	1	0.998481381	1	0.762527884	0.98	0.914489748	0.1	0.158295658	0.1	0.071506791	0.95	0.860299644	1	0.785492056	1	0.984294872	0.1	0.070296754	1	1.27955
0.5	0.415953173	1	1.135781144	0.5	0.321158102	0.2	0.183854123	0.5	0.886911281	0.5	0.7999332	0.5	0.632827504	0.5	0.156662077	1	0.782693218	1	1.190552809	1	1.076516588	0.15	0.118928362	1	0.962700491	0.5	0.445962282	1	0.96416947	0.01	0.141237101	1	0.936599415	0.5	0.889057584	0.2	0.543801483	1	0.76909374	1	0.867582477	1	0.818137206	0.5	0.983998075	1	0.480930402	0.5	0.613636
0.1	0.430368463	0.2	0.20515257	1	0.397948732	1	1.036258769	0.5	0.389412139	0.15	0.176557163	1	0.779190013	0.15	0.039402612	1	1.208679214	1	0.752657752	0.2	0.149641595	1	0.671551545	0.5	0.861276516	1	0.964254447	1	0.739504539	0.5	0.439879035	0.5	0.806439135	1	0.97169907	0.2	0.212070988	1	0.971114565	1	0.94237417	1	0.825713759	1	0.982055684	1	0.972329267	0.5	0.675
0.5	0.744415837	0.2	0.2609158	1	0.327022588	0.15	0.106847398	1	1.084587095	1	1.167502508	1	0.644383206	1	0.67214759	0.2	0.373392107	1	1.406705263	0.9	0.854691301	1	0.998915967	0.5	0.453645755	0.15	0.294728018	0.1	0.249071896	1	0.987685771	0.5	0.435339948	0.15	0.235611254	0.1	0.150108632	1	0.221928621	1	0.838512824	0.15	0.761138145	0.1	0.983256765	1	0.225182518	1	0.938636
0.5	0.327944038	1	0.972281493	1	1.01411583	0.5	0.632881605	1	0.868530119	1	0.998059939	1	0.997130387	1	0.944354659	1	1.282054792	0.15	0.400478322	0.15	0.089498367	0.1	0.049896311	0.5	0.946070345	0.05	0.260722393	0.1	0.15583978	0.15	0.143260311	0.5	0.912624113	1	0.99084959	0.2	0.166208676	1	0.493102043	1	0.938359352	1	0.824486535	0.2	0.982929736	1	0.485254611	1	1.13636
0.5	0.694648767	1	0.833865898	1	0.923406465	0.15	0.12687278	1	0.824001416	1	1.059334867	1	0.907940316	0.15	0.071042258	1	0.915176901	0.5	0.187841686	1	1.202889782	0.1	0.112289348	0.5	0.918216391	0.5	0.758791436	1	0.898197813	0.15	0.142781361	0.5	0.880420774	1	0.987508794	0.2	0.298766434	1	0.593703173	1	0.93620297	0.2	0.753255105	0.15	0.982913855	1	0.602967702	1	1.13655
1	0.788802683	0.9	1.051787051	0.5	0.361281178	1	1.054459572	1	1.001003009	0.1	0.184427514	0.5	0.711888208	0.15	0.039497804	0.5	0.354069537	1	1.004214487	1	0.78091952	1	1.010876515	1	0.968865877	1	0.857486435	1	0.941124452	0.18	0.143009553	1	0.947669692	0.1	0.208143388	0.1	0.154052827	1	0.52772384	0.1	0.388320384	1	0.834613661	0.1	0.981879033	1	0.392753251	1	1.54318
0.5	0.494336309	1	1.067907488	0.2	0.143508833	1	0.353324535	1	1.121364092	0.2	0.614561634	0.2	0.139291869	1	0.883001947	0.15	0.107053977	1	0.802969099	0.5	0.597679934	0.05	0.054059303	0.5	0.722958726	0.5	0.316874239	0.5	0.753170573	0.2	0.226796516	0.5	0.677389836	1	0.984551731	0.02	0.151092515	1	0.857656718	1	0.85478259	1	0.793588622	1	0.984092111	1	0.859368244	0.49	0.325
0.05	0.084151986	0.5	0.288420236	1	0.490419277	1	1.047979101	1	1.084587095	1	1.219097622	1	0.966348986	1	0.830680721	0.01	0.288644061	1	1.099141557	0.9	0.999751662	0.15	0.192578916	0.5	0.545198151	1	0.973994426	1	0.640200351	1	0.993791756	0.5	0.510851553	0.2	0.212826394	1	0.940124149	1	0.492041112	1	0.936960864	0.5	0.75407951	0.9	0.984077317	1	0.485143973	1	1.20455
0.5	0.415953173	0.5	0.584865704	1	0.504264885	0.1	0.065136699	0.98	0.906379516	0.9	0.888888889	1	0.889335567	0.05	0.037560413	0.99	1.094628043	1	0.69193716	0.15	0.090550225	0.1	0.303817004	1	0.709039919	0.15	0.257327185	0.1	0.176525766	1	0.995641548	1	0.653117946	0.15	0.437832492	1	0.977866697	0.5	0.239398391	1	0.640315224	1	0.787647158	0.5	0.981239961	0.5	0.235505378	1	1.11364
0.1	0.187929506	0.1	0.394566675	0.2	0.180663323	0.1	0.085687075	1	0.666666667	0.5	0.294513169	0.2	0.3559889	0.2	0.084965547	1	0.67059164	0.5	0.23541188	0.1	0.168601635	1	0.917672742	1	0.951143799	1	0.962265822	0.2	0.150296233	1	0.997615926	1	0.920525818	0.5	0.951852824	0.5	0.903009289	0.5	0.236859351	0.95	0.905603059	1	0.775722454	0.2	0.983457337	0.5	0.23200196	0.05	0.154545
0.5	0.23679172	0.1	0.14167223	1	1.335417186	0.1	0.089474295	0.2	0.259648511	0.99	1.231797958	1	1.313050262	0.15	0.10357388	0.2	0.294721643	1	1.055378569	0.15	0.09667575	0.2	0.218117909	1	0.916010208	1	0.924306729	0.15	0.169174345	0.1	0.142164083	1	0.8779286	0.5	0.495924392	0.15	0.160999359	0.5	0.35119991	0.5	0.809308321	1	0.813931655	0.2	0.983596129	0.5	0.357216249	1	0.905816
0.1	0.196120011	0.5	0.330861128	1	0.295985295	1	1.063150579	1	1.036403328	0.15	0.368810134	1	1.160856152	0.5	0.326849401	0.1	0.134321929	1	0.77800843	1	0.515307393	1	1.030217146	1	0.970000164	1	0.98220074	0.1	0.153131376	0.1	0.14246164	1	0.94959982	1	0.98583281	0.99	0.902173396	0.1	0.071988883	0.1	0.389932974	1	0.828218446	0.1	0.981505175	0.1	0.072587553	0.49	0.697727
1	1.104495228	1	0.645914014	0.1	0.166415801	0.1	0.096206609	0.2	0.198595787	1	1.557561574	0.1	0.327914803	0.15	0.059459716	0.5	0.95885284	1	1.071296283	0.5	0.405548266	0.5	0.459495068	1	0.952213861	1	0.942385711	1	0.818409233	0.99	0.998644003	1	0.921212286	1	0.890317482	1	0.866249876	0.2	0.134506592	0.5	0.845332367	0.5	0.760801189	0.5	0.48731872	0.2	0.10454292	0.15	0.247727
1	1.394354609	0.2	0.186461888	1	0.483474247	0.1	0.047357781	1	0.84390521	1	1.152305401	1	0.965041001	0.2	0.051234722	0.15	0.128767346	1	1.032165235	0.5	0.51013074	0.85	1.04356511	0.5	0.913179718	1	0.963919933	0.9	0.859043725	0.1	0.142157958	0.5	0.863890116	0.15	0.214656024	0.2	0.274841131	1	0.592334173	1	0.90511798	1	0.821184682	0.1	0.162537471	1	0.601628565	1	1.6
1	1.267341072	0.2	0.244937613	1	0.883324942	0.8	0.733825362	0.5	0.28456799	0.1	0.35999524	1	0.868530119	1	1.028953071	0.2	0.401547852	0.2	0.135826853	1	1.144424023	0.1	0.115726467	0.15	0.568413879	0.5	0.843241858	0.2	0.255166969	0.5	0.543600343	0.15	0.531889675	1	0.98459621	0.1	0.152225866	0.15	0.073485273	1	0.907232941	1	0.81410035	1	0.93791384	0.15	0.074502761	0.1	0.163636
1	1.083877074	1	0.987923296	1	1.131398264	0.15	0.138464834	1	1.001003009	0.99	1.231797958	1	1.112448456	0.1	0.044521902	1	1.320007678	0.2	0.234746826	0.2	0.115036495	1	1.024704611	1	0.881504242	1	0.968972004	0.2	0.350482086	0.15	0.150579342	1	0.83837261	1	0.498563934	0.5	0.973516601	1	0.347054106	1	0.93398267	0.5	0.756973613	1	0.956418383	1	0.350349867	0.1	0.322727
1	0.628176176	1	1.183656084	1	1.071743609	1	1.026330646	0.5	0.58038632	1	0.809284998	1	1.053792958	1	0.976269621	1	0.898953417	1	1.369532548	0.1	0.179073237	0.1	0.111256938	1	0.946639931	1	0.803327331	0.1	0.151826925	0.5	0.716500486	1	0.917653587	1	0.989760734	0.15	0.163215888	0.15	0.072226428	0.1	0.371291611	1	0.814073284	0.5	0.488842723	0.15	0.072953493	1	0.425
0.5	0.23574332	1	1.147527628	1	1.23664612	0.1	0.158079945	1	0.586923831	1	0.982737687	1	1.215933515	0.1	0.077756669	0.5	0.421895702	0.49	0.171245165	0.5	0.601963457	0.5	0.535382228	1	0.942509445	1	0.964457765	0.5	0.88805224	0.15	0.148666009	1	0.907694864	0.1	0.219944966	1	0.900925788	0.5	0.253422448	1	0.811284085	1	0.806562163	0.5	0.444542918	0.5	0.255802246	1	0.584091
0.5	0.373964958	0.1	0.203660631	0.5	0.085709885	0.1	0.151964347	0.5	0.653807577	0.5	0.508663245	0.5	0.168887448	0.05	0.039009221	1	0.580386906	1	1.418543227	1	0.594506954	1	0.938917079	1	0.944106669	1	0.964373965	0.5	0.493074774	0.9	0.998606512	1	0.912796246	0.1	0.199851208	0.1	0.149940218	0.1	0.075611523	1	0.939756851	0.2	0.742738679	1	0.962304064	0.1	0.073193575	0.1	0.7
1	1.223970596	1	1.130144978	0.5	0.332678354	1	0.953609362	0.5	0.317133218	0.5	0.513493697	0.5	0.655527638	0.15	0.04084097	1	1.192207145	1	0.903591793	0.1	0.232086245	0.1	0.089378101	0.5	0.416031932	1	0.976047408	1	0.973743335	0.15	0.142341445	0.5	0.394798958	1	0.99269303	0.15	0.157433632	0.5	0.307447635	1	0.943494069	0.2	0.72914396	0.15	0.205606459	0.5	0.321905282	0.45	0.295455
1	1.101928094	1	0.440763297	0.1	0.139359063	0.5	0.328357154	0.9	1.001002004	1	0.809638793	0.1	0.274600726	1	0.848545637	0.99	1.003949691	0.49	0.296128862	1	1.675699835	1	0.955505123	0.5	0.548553684	0.5	0.310131399	0.1	0.172634162	0.05	0.141187749	0.5	0.5124625	0.15	0.200691759	0.2	0.401299988	1	0.967874873	0.5	0.679662869	0.5	0.749006235	0.05	0.163256637	1	0.968342373	1	0.576817
1	0.735322106	1	0.749377791	0.5	0.264071448	0.1	0.151274251	0.9	0.857716005	1	0.952572002	0.5	0.520340835	1	0.849680806	1	0.879126279	1	0.802969099	0.1	0.086109048	0.5	0.590005849	0.95	0.960182134	0.5	0.561460673	0.15	0.217857269	0.1	0.14194974	0.95	0.919926572	1	0.98400681	1	0.988716429	0.1	0.070833282	0.5	0.867933729	1	0.805084594	0.2	0.177691121	0.1	0.071644125	1	1.325
0.9	1.143237832	0.5	0.416395848	1	0.888219875	0.2	0.25929074	1	0.946491649	1	0.809476095	1	0.830340381	0.5	0.289045709	0.5	0.729444968	1	0.764636644	0.15	0.18439931	0.5	0.443631786	1	0.960998121	1	0.937039653	0.5	0.776072869	0.1	0.142054799	1	0.93466871	0.1	0.4058344	0.1	0.161877727	0.05	0.071138227	0.5	0.870631584	0.15	0.749292883	0.5	0.448478656	0.05	0.07179841	0.15	0.452273
1	0.970976153	0.5	0.213488484	0.5	0.215357022	0.2	0.294159221	0.5	0.341128649	1	1.405057277	0.5	0.424351265	1	1.050876386	0.5	0.607267712	0.15	0.112331517	0.1	0.069888734	0.1	0.104204836	0.2	0.359477886	0.1	0.250904613	0.8	0.914170482	0.15	0.143951707	0.2	0.333742075	1	0.901563967	1	0.447886267	0.2	0.080533154	1	0.870253485	0.5	0.779274529	1	0.867642286	0.2	0.083068877	1	1.01136
0.5	0.284854007	0.5	0.451322525	0.5	0.237311618	1	1.019784328	1	1.001003009	0.1	0.109438095	0.5	0.467611802	0.15	0.080248344	0.15	0.262221605	1	0.550425867	1	0.986087705	0.15	0.110076864	1	0.866338978	0.5	0.942156924	0.15	0.164906521	0.89	0.996435499	1	0.838685376	0.5	0.52175708	0.5	0.748848968	0.15	0.070864369	0.8	0.943258352	1	0.805598236	0.5	0.338908239	0.15	0.071622979	1	1.13636
0.5	0.51466826	0.2	0.555096418	1	0.491938062	0.8	1.311633413	0.15	0.161750558	0.49	0.403607447	1	1.053901084	0.2	0.168718923	1	1.006896374	1	1.09046251	0.2	0.19994343	1	0.938040093	0.5	0.608643201	0.5	0.323204465	0.15	0.174821628	0.1	0.144959047	0.5	0.569262785	0.1	0.210171488	1	0.41476846	1	0.98849657	1	0.825469787	1	0.820076449	1	0.870836515	1	0.989699511	1	1.13636
1	0.618160772	0.1	0.337810824	0.5	0.108572479	0.01	0.030514478	1	0.94821306	1	1.307377916	0.5	0.213937156	1	1.270102992	1	1.017744913	1	1.004214487	1	0.752957635	1	0.932338519	0.5	0.704220542	1	0.301409906	1	0.91717894	0.1	0.141995345	0.5	0.64906347	0.2	0.899837763	1	0.959200338	0.5	0.257062185	0.5	0.89635549	1	0.805920501	1	0.922241308	0.5	0.2622838	1	0.870455
0.2	0.436309644	0.5	0.678345929	1	0.421395308	0.1	0.129065985	0.2	0.115995044	1	1.140966143	1	0.830340381	0.2	0.079609278	1	1.343201107	1	0.86395255	1	0.967827534	0.2	0.108462215	1	0.961008503	0.5	0.348611419	0.5	0.171031934	0.15	0.146214584	1	0.935344725	1	0.977494393	1	0.992360329	0.2	0.073438722	0.15	0.4747805	0.15	0.755653377	0.15	0.165489247	0.2	0.071665457	1	1.16818
1	0.995169207	0.5	0.39563754	1	0.986735725	0.1	0.087601997	1	0.97871392	0.05	0.105175742	1	0.970208872	1	0.843226308	1	0.933073383	1	0.501101017	0.2	0.276745227	0.9	0.890687333	1	0.960443372	0.5	0.330416335	0.1	0.168618771	0.1	0.141843638	1	0.932570005	0.8	0.996929063	0.99	0.547371332	1	0.923611367	1	0.837358909	1	0.77817773	1	0.951652968	1	0.924011438	1	1.27955
1	1.354436069	0.5	0.752521892	1	1.057288827	0.99	0.989870022	0.5	0.332999332	1	0.381324301	1	1.039580279	1	1.001002004	0.9	0.67059164	0.15	0.057621415	0.15	0.031126756	1	1.018222263	0.5	0.733530296	0.5	0.620727496	1	0.815630865	0.5	0.51210473	0.5	0.679746573	0.01	0.198967211	0.1	0.153899357	1	0.266830988	1	0.943450352	1	0.796736642	1	0.873140203	1	0.275285537	1	1.42045
1	0.928638307	1	0.591029235	1	1.009027033	1	1.120668028	0.3	0.499498495	0.49	0.390662183	1	0.992126823	1	0.862697013	0.5	0.276303331	1	0.285480958	0.5	0.545524908	1	0.91328899	1	0.966271294	0.15	0.265339214	0.15	0.163002113	1	0.99863593	1	0.942962159	0.1	0.314780837	0.1	0.152803596	0.15	0.075350638	1	0.947691048	0.15	0.767072617	1	0.97005541	0.15	0.077010013	0.1	0.169273
0.1	0.462922005	0.2	0.355733724	0.2	0.137063621	1	1.329947487	1	1.06000354	0.5	0.216562255	0.2	0.270077661	0.05	0.026549399	0.99	1.367222874	1	0.43547752	0.5	0.638568106	0.5	0.681263255	1	0.870766671	0.1	0.30671362	0.15	0.164220749	0.15	0.156459253	1	0.825540531	0.99	0.562706232	1	0.960485244	0.5	0.242035758	0.1	0.434045081	0.2	0.761620867	1	0.901070574	0.5	0.239090269	0.1	0.620455
1	1.01013866	0.5	0.553849224	0.15	0.057877383	0.1	0.104792674	0.15	0.185240964	0.15	0.141603233	0.15	0.114240284	0.1	0.021355993	1	1.208679214	1	0.147058204	1	0.747105147	0.1	0.112037646	0.15	0.6491655	0.5	0.622066788	0.18	0.16598258	0.5	0.57014476	0.15	0.603820929	1	0.981848363	0.1	0.156980008	0.1	0.071002119	1	0.795027351	0.5	0.771671939	1	0.942557474	0.1	0.071704876	0.99	0.888636
1	0.660851433	0.5	0.388608878	1	1.007609034	0.15	0.106874494	1	0.75037594	1	1.315003835	1	0.987811634	0.1	0.05793476	1	1.17504874	1	1.133217941	0.01	0.041563708	0.9	0.951965677	1	0.941175161	0.2	0.305819281	0.2	0.298851402	0.2	0.152194921	1	0.91010171	1	0.972691678	0.5	0.983842051	0.1	0.13564924	1	0.945452985	1	0.824522079	1	0.644870895	0.1	0.10634417	0.2	0.295455
0.5	0.483170539	0.2	0.337810824	1	0.482072506	0.1	0.11045696	1	0.897243455	0.1	0.080476317	1	0.949902053	1	0.889557562	0.1	0.354069537	0.5	0.185948318	0.15	0.09864953	0.15	0.108139858	0.1	0.35778136	0.95	0.895095375	1	0.961366698	1	0.997897485	0.1	0.331590537	0.1	0.201108762	0.2	0.164766862	1	0.461894315	0.85	0.8521754	0.5	0.759619381	0.5	0.726898144	1	0.458089143	1	0.802273
0.2	0.86355665	0.5	0.260309731	0.5	0.20967756	0.2	0.247070478	0.15	0.170761087	1	0.699833934	0.5	0.206165667	1	1.176131569	0.99	1.208679214	0.5	0.288070989	0.2	0.124130586	0.1	0.153426469	1	0.927100311	0.05	0.578200763	1	0.704595497	0.15	0.142372356	1	0.894109601	0.1	0.2071661	0.5	0.977885214	0.5	0.170292729	1	0.899184799	0.98	0.789302923	0.2	0.355490893	0.5	0.169544595	1	1.10455
0.1	0.496187455	0.1	0.181972725	1	0.456218719	0.2	0.258221883	0.15	0.28456799	1	0.729080323	1	0.599799398	1	0.98689352	1	0.934831073	1	0.895105542	0.15	0.204753547	0.15	0.116337199	0.2	0.868518796	0.95	0.699969183	1	0.945751605	0.1	0.141750292	0.2	0.831956676	0.2	0.654256211	0.15	0.162525883	0.5	0.161980072	1	0.82636126	1	0.825810043	1	0.953021167	0.5	0.158894434	0.15	0.365909
0.5	0.22792754	1	1.208067202	1	0.451663019	0.1	0.068889772	0.15	0.224479891	0.1	0.402581482	1	0.886911281	0.2	0.102474089	1	1.156365144	1	0.527580673	0.5	0.403020437	0.1	0.096628053	0.15	0.374047781	1	0.97519826	0.1	0.162214688	1	0.995545692	0.15	0.355943624	0.2	0.237203309	1	0.885380579	1	0.984906343	1	0.896219677	1	0.785532839	0.15	0.172845949	1	0.986382846	0.15	0.409091
0.5	0.695780156	1	1.22609701	0.1	0.039963706	0.1	0.116388542	0.5	0.571141997	0.45	0.236849853	0.1	0.078746675	0.5	0.222857363	0.5	0.502439273	1	1.007424953	0.2	0.177385768	1	0.619836172	1	0.959808858	1	0.979852887	0.1	0.159888086	0.15	0.159391218	1	0.933050867	0.1	0.197313465	0.2	0.525789092	1	0.256618397	1	0.914410947	1	0.802001857	1	0.935730675	1	0.261010669	1	0.379545
1	0.695780156	0.2	0.257691245	1	1.024818628	0.2	0.242556982	1	1.717438028	0.2	0.235075597	1	0.686755546	1	1.023492001	0.5	0.564390145	1	1.004214487	1	0.474081973	0.5	0.410359497	0.2	0.35580874	1	0.86629869	0.99	0.956348212	0.2	0.150074693	0.2	0.329269133	0.2	0.740654624	0.1	0.576281594	0.99	0.285347098	1	0.862598408	0.5	0.767315115	1	0.94265819	0.99	0.294197473	1	0.879545
0.5	0.529452905	1	0.74228274	1	1.218795928	0.2	0.261011224	1	0.934135741	1	0.406723677	1	1.198382295	1	0.981336165	1	0.827226721	0.5	0.181035807	1	0.956409884	0.5	0.404354713	0.5	0.942434501	1	0.973788828	0.5	0.486648972	0.2	0.141937866	0.5	0.912291344	1	0.947036307	1	0.971251233	0.02	0.071565704	0.9	0.936952809	1	0.775903621	1	0.937865573	0.02	0.07227206	1	0.618546
0.05	0.150464912	0.1	0.110420485	0.5	0.278855427	0.05	0.059868354	0.1	0.117163371	1	1.031022213	0.5	0.549471998	1	1.239814682	1	1.031504037	0.5	0.668805507	1	0.850446369	1	0.939594242	0.9	0.960515931	0.5	0.407176862	0.15	0.256379546	1	0.96119699	0.9	0.933464997	1	0.967501113	1	0.987280319	1	0.927632191	1	0.898806218	0.2	0.744991322	1	0.960346852	1	0.928965207	1	0.975
0.5	0.287180004	1	1.362557445	1	0.955599647	0.1	0.106398841	0.88	0.723019352	0.5	1.334670679	1	0.939594293	0.2	0.098009127	1	1.012788721	1	0.626879384	0.15	0.221681823	0.2	0.115030446	1	0.950026841	1	0.977147065	0.15	0.161743244	0.1	0.245476183	1	0.915886663	0.5	0.848201892	1	0.986650354	1	0.513264015	0.5	0.872841004	1	0.81804902	0.1	0.163760932	1	0.508160041	0.8	1.44545
0.1	0.255936981	1	1.094510161	1	0.763030767	0.02	0.027714719	1	1.001002004	0.15	0.126792046	1	0.750250752	0.2	0.067466469	1	1.40576943	1	0.530297675	0.9	0.924331395	0.05	0.068117825	0.5	0.934815829	0.1	0.258133929	0.9	0.96395603	0.49	0.499272546	0.5	0.898417906	0.15	0.199947728	0.19	0.243575302	0.5	0.247669106	0.9	0.919000114	1	0.781818739	0.5	0.386805829	0.5	0.246958496	1	1.21418
0.1	0.230063853	0.1	0.241632442	0.5	0.256312753	1	0.958702124	1	1.001003009	1	0.982737687	0.5	0.505052679	0.99	0.718103027	0.49	0.286243372	0.1	0.148579333	0.5	0.375879402	0.1	0.125865024	1	0.857607252	1	0.91973096	0.1	0.159609693	1	0.992854887	1	0.811256946	0.99	0.919529524	1	0.933774649	1	0.494922046	1	0.872326107	1	0.796416871	0.5	0.474074603	1	0.486528494	1	0.909091
1	1.231895434	1	1.08160949	0.1	0.047492049	1	1.109209958	0.5	0.499498495	1	1.115832346	0.1	0.092424892	1	0.996699904	1	1.118997951	1	1.074416367	1	1.026497813	0.5	0.597858745	1	0.939517304	1	0.973521207	0.89	0.92283534	0.15	0.142937703	1	0.906468085	1	0.928135976	0.49	0.230449357	0.1	0.084838279	0.5	0.364107014	1	0.803479678	1	0.963066981	0.1	0.086689641	1	0.975
0.5	0.50698416	1	0.800119165	1	0.628204504	0.5	0.463970841	1	0.90982037	1	0.888888889	1	0.706000354	0.2	0.086039851	1	1.012788721	1	0.937132691	0.1	0.164496615	1	0.693821919	1	0.967002706	1	0.828702401	0.1	0.158649353	0.8	0.997531874	1	0.944339255	0.2	0.29709878	0.2	0.43901738	0.1	0.075985212	0.5	0.50844681	1	0.788125659	0.1	0.162326481	0.1	0.077870355	1	1.04318
1	0.590208875	0.5	0.384431948	0.15	0.074948083	0.15	0.188320032	0.5	0.317133218	1	0.447867897	0.15	0.147681805	0.15	0.055145493	0.05	0.137142751	1	0.966946822	1	0.963246331	0.1	0.085668082	0.5	0.720991632	0.95	0.952720003	0.15	0.164153295	0.02	0.141653861	0.5	0.660965371	0.5	0.936822785	1	0.992549459	1	0.481793523	1	0.877546679	1	0.816667641	0.5	0.879792983	1	0.473842149	0.99	0.975
1	0.88274375	0.5	0.32876627	0.5	0.533597154	0.99	1.002145328	1	1.101253133	1	0.849263841	0.5	0.52082242	1	0.485944319	1	0.37354708	0.5	0.180937899	1	0.865119353	0.1	0.111937274	0.5	0.630114505	0.5	0.636894143	0.5	0.565557968	0.1	0.14184582	0.5	0.587004989	0.15	0.203060393	0.9	0.93957996	0.1	0.072177712	0.2	0.345199597	0.5	0.768830457	0.5	0.447434862	0.1	0.072805998	0.35	0.463636
0.5	1.122453843	0.1	0.175944965	1	0.958048854	1	1.076141197	1	1.092185648	1	0.969940123	1	0.942002478	0.1	0.015524726	0.49	0.558490062	0.5	0.234746826	0.1	0.131251898	1	1.284806644	1	0.961409156	0.1	0.271680903	1	0.964922541	0.2	0.142416815	1	0.934134305	0.15	0.204851604	0.5	0.599498497	1	0.833246137	0.5	0.824550481	0.15	0.771720282	1	0.376640719	1	0.835684162	1	1.19509
0.5	1.000408231	1	0.994473376	0.5	0.110058119	0.2	0.226741836	1	0.58436849	1	1.054761183	0.5	0.216864542	0.15	0.063496612	0.15	0.218417207	1	0.281795145	1	1.358294655	0.1	0.078898381	0.1	0.356802618	0.5	0.581213365	0.5	0.483842075	0.99	0.998791755	0.1	0.330702009	0.2	0.55728101	0.99	0.992495483	0.1	0.07101812	0.15	0.584434061	1	0.757678083	0.5	0.444437813	0.1	0.071732165	0.5	0.729545
1	0.896579859	0.2	0.180576724	0.2	0.131543628	0.02	0.016535494	1	1.591008319	0.1	0.212530311	0.2	0.259200766	1	0.841550292	1	1.44359058	1	1.028756607	1	1.063828002	0.1	0.098823159	1	0.966369433	1	0.973333516	0.2	0.17404832	1	0.407401981	1	0.9439196	1	0.97041458	0.15	0.434332264	0.05	0.07345338	1	0.942042948	1	0.808931937	0.5	0.260154972	0.05	0.074528153	1	0.822727
0.5	0.728197024	0.2	0.240060317	0.2	0.136277724	0.1	0.112156288	0.5	0.498995984	0.1	0.259268537	0.2	0.133995206	0.5	0.28459672	0.1	0.109055295	1	0.767455207	0.05	0.0836572	0.15	0.170186371	0.5	0.928808141	1	0.975472088	1	0.930660884	0.2	0.155945823	0.5	0.881501406	1	0.568297921	0.15	0.579205452	1	0.674903151	0.2	0.385907076	0.5	0.747967735	0.5	0.518772153	1	0.487766407	1	1.40227
1	0.982821226	1	1.105690743	0.5	0.245013974	0.1	0.071971582	1	0.585121217	0.99	0.804779117	0.5	0.482788945	0.2	0.121822257	0.1	0.20817263	1	0.954401272	1	1.096126222	0.1	0.061155028	0.1	0.34417756	1	0.960824784	0.15	0.166024993	0.2	0.160537469	0.1	0.313866832	0.5	0.675215096	1	0.981714155	1	0.505061725	1	0.853875168	1	0.79086659	0.15	0.167298431	1	0.498181095	0.5	0.718182
1	1.308022046	1	1.079337674	1	0.656085364	0.15	0.074135115	0.1	0.211969241	0.2	0.27703153	1	0.64509658	0.2	0.119325719	1	0.72353521	1	0.903591793	1	1.004614599	1	1.007233817	1	0.832375772	0.1	0.349814042	1	0.961614	0.1	0.432792476	1	0.797493723	1	0.505697379	0.02	0.149187652	0.2	0.073808844	1	0.8569503	1	0.819374729	0.1	0.365997827	0.2	0.07468316	1	0.83318
0.15	0.210095993	0.9	1.005163381	0.15	0.148289542	0.5	0.711289564	0.5	0.26999643	1	0.723312796	0.15	0.145805839	1	0.883408847	1	0.561097075	1	0.969517006	0.15	0.113551271	0.2	0.208888943	1	0.955611537	0.1	0.240248824	0.2	0.190290403	1	0.997759339	1	0.928279938	1	0.9169936	1	0.969343361	0.2	0.076808942	0.5	0.558900098	1	0.812348293	0.5	0.481043799	0.2	0.078829261	1	1.07727
1	0.622089311	1	1.028368624	0.5	0.332499	0.15	0.240714646	0.1	0.228683967	1	0.831632512	0.5	0.712327595	1	0.990389157	0.1	0.558490062	0.5	0.107096492	0.2	0.220729929	1	1.005142935	1	0.908455655	0.45	0.273611496	1	0.820695519	1	0.975751506	1	0.863681153	1	0.994457792	0.1	0.334534008	0.5	0.125003459	0.5	0.746967609	0.2	0.750494192	0.2	0.302010653	0.5	0.127066779	0.9	1.39773
1	2.261323331	0.5	0.311712488	1	0.765370433	1	0.681735795	0.9	0.882884479	0.15	0.209343478	1	0.752551232	0.5	0.311434303	0.45	0.231933291	1	1.007424953	0.5	0.860810619	1	0.914977327	0.49	0.777089327	0.1	0.254456505	0.49	0.41835495	0.15	0.142072599	0.49	0.728174697	0.99	0.630607328	0.99	0.979668006	0.15	0.075545587	1	0.907043683	0.5	0.751323196	0.95	0.920098328	0.15	0.077340656	0.99	1.11364
1	1.104121493	0.5	0.499236325	1	0.977250634	0.1	0.101040399	1	0.625062657	0.15	0.18178674	1	0.960882648	1	0.959489952	1	0.373961933	0.05	0.062715595	0.15	0.192817942	0.2	0.193444213	0.5	0.470599029	1	0.976515307	1	0.967564661	0.83	0.989588286	0.5	0.442456908	0.1	0.198635131	0.1	0.169069988	0.15	0.072401405	0.2	0.346996914	1	0.784832038	0.95	0.519498411	0.15	0.073021946	1	1.08182
1	1.657565851	0.1	0.416638519	1	0.798540389	0.15	0.14391709	1	1.602808425	1	0.458638542	1	0.785165623	1	0.479279656	1	1.130436888	0.5	0.195529031	0.2	0.301364322	0.5	0.463693782	1	0.911596848	1	0.974010893	0.15	0.16783663	0.8	0.82288129	1	0.871952643	1	0.954917934	1	0.913739545	0.15	0.072479374	0.5	0.531047498	1	0.816641446	1	0.836188885	0.15	0.073150466	1	1.00909
0.5	0.796652406	0.4	0.640938745	0.15	0.156935594	0.2	0.239871413	0.2	0.319707401	0.1	0.109943867	0.15	0.154307077	1	1.010933791	0.15	0.183313929	1	1.028756607	0.5	0.503598909	0.5	0.482950661	0.5	0.537149632	1	0.97260443	0.8	0.957290565	0.5	0.53399239	0.5	0.502938551	0.1	0.201466539	1	0.992268087	0.2	0.199128015	1	0.769633361	0.15	0.756623652	1	0.961577483	0.2	0.198816972	1	0.825
1	0.804339133	0.1	0.137673676	1	0.462393128	0.1	0.047791611	1	1.07815755	1	0.873109003	1	0.911124729	1	0.835288474	1	0.805113533	1	0.539163695	0.5	0.46774641	1	0.657730063	1	0.950615346	0.5	0.508071055	0.02	0.150426769	0.15	0.142763637	1	0.916432234	0.5	0.972755611	0.5	0.977809988	0.15	0.078820563	1	0.759626629	1	0.798880931	1	0.959539049	0.15	0.081642367	1	1.52273
1	1.096540064	0.5	0.399307314	1	1.081868543	1	1.035114436	1	0.599799398	1	0.825205776	1	0.713778409	0.05	0.017977835	1	1.118997951	0.15	0.081839791	0.1	0.100513655	0.15	0.098281452	0.99	0.957736654	0.5	0.844463739	0.99	0.969357965	0.1	0.14223526	0.99	0.930322483	0.2	0.252907561	0.05	0.136501767	0.2	0.075809828	1	0.930181541	0.5	0.7738936	1	0.856305749	0.2	0.0778995	1	1.36364
1	0.819920337	1	0.509679725	0.15	0.090005039	0.1	0.066323652	0.15	0.411852365	1	1.223225231	0.15	0.147690294	1	1.257586714	1	0.862765773	0.5	0.296866835	0.5	0.495086919	0.1	0.07842103	1	0.962228885	0.5	0.505900188	1	0.576640507	0.8	0.99828661	1	0.937560049	0.5	0.873804842	0.5	0.873305482	0.2	0.075210252	0.9	0.909453888	1	0.779276155	1	0.956125829	0.2	0.076778654	0.5	1.36364
1	1.150241856	1	0.961203224	0.2	0.171592936	1	0.567656506	1	0.710658291	0.8	1.270987566	0.2	0.338116112	0.15	0.173960478	1	0.568173966	0.5	0.175557006	0.1	0.227568536	0.1	0.151973861	0.9	0.898262335	1	0.973247628	0.2	0.249508062	0.9	0.810308807	0.9	0.850056374	0.15	0.207558848	1	0.993721044	1	0.547752928	0.5	0.532904896	1	0.819593245	0.5	0.477578328	1	0.548308973	0.5	1.32727
0.5	0.361340908	0.1	0.064249661	0.5	0.33469007	0.5	0.550691317	0.5	0.332330324	1	1.11166778	0.5	0.659491633	0.5	0.174769519	1	0.970863723	0.2	0.121019661	1	0.993712492	0.2	0.149815846	0.5	0.896710161	0.15	0.863304793	0.2	0.1736276	1	0.997410182	0.5	0.859417487	1	0.941738517	0.2	0.206067031	1	0.968767379	1	0.858985532	1	0.789045192	1	0.958672261	1	0.970300992	0.99	1.32454
0.5	0.584961299	0.2	0.202643746	1	1.188070187	1	0.541054121	0.9	0.565487489	1	0.952572002	1	1.16817118	0.2	0.092766488	1	1.127966078	0.49	0.360229245	0.5	0.354178139	0.15	0.133553496	1	0.853586545	0.2	0.438189219	0.1	0.228190529	0.5	0.606621589	1	0.812246678	1	0.987515806	1	0.98367733	0.5	0.347378185	1	0.860325778	0.2	0.727880301	1	0.865882451	0.5	0.360710694	0.2	0.568182
1	0.918179142	0.2	0.270873964	0.5	0.250491375	1	1.212943688	0.5	0.430059409	0.2	0.465730525	0.5	0.493581916	0.2	0.153499257	1	1.287150318	0.49	0.167712572	1	1.128507257	0.2	0.077979908	1	0.934057125	0.1	0.308867748	1	0.932026193	0.98	0.999029478	1	0.89505302	1	0.984049648	1	0.998011413	0.15	0.075037164	1	0.896589493	0.1	0.723835986	1	0.956387852	0.15	0.072000642	0.5	0.756818
0.1	0.26077771	0.1	0.331170435	0.98	0.543780689	1	1.070412508	0.5	0.255175784	1	0.331661652	0.98	1.079910838	1	1.05414256	0.1	0.131221309	1	0.825329697	0.2	0.256096451	0.5	0.447081369	1	0.941874196	0.8	0.972085707	1	0.681143502	1	0.994605225	1	0.905962298	1	0.989542404	0.1	0.159300838	0.1	0.071952838	1	0.939862838	1	0.779808931	1	0.9410956	0.1	0.072516061	1	1.17045
0.5	0.787867575	1	1.186479464	1	1.061772759	0.99	0.612880749	1	2.004012036	0.1	0.080047703	1	1.04398911	1	0.91691842	0.1	0.201746702	1	0.66031414	0.15	0.432218368	0.2	0.159917553	0.99	0.964313932	1	0.88046632	0.15	0.183971438	0.1	0.141956023	0.99	0.940657201	0.19	0.487607875	1	0.996702516	1	0.964825122	1	0.944347377	0.2	0.738927116	0.95	0.933778823	1	0.966414344	1	0.547727
0.5	0.345554402	0.05	0.083751571	1	0.354973044	0.1	0.10339926	0.5	0.476702836	1	0.888888889	1	0.70073753	1	1.137089661	0.99	0.691610685	1	0.96046549	1	1.05037041	1	0.613641592	1	0.949031387	0.5	0.664903611	0.83	0.943157455	0.17	0.199119446	1	0.915883518	1	0.945531788	0.1	0.157118544	1	0.447314581	1	0.922942643	1	0.822262968	0.5	0.765343705	1	0.443787669	0.99	1.13636
0.5	0.343135502	1	1.013085599	1	0.707590842	0.1	0.073022234	0.5	0.489263709	0.99	0.888888889	1	0.695739392	1	0.516598218	0.2	0.227861357	1	1.421430536	1	1.244832609	0.15	0.463516026	1	0.968098546	1	0.466397937	0.8	0.963752243	1	0.998851481	1	0.946095378	0.1	0.223879654	0.15	0.158290778	0.2	0.073659739	0.2	0.362729874	1	0.82909067	0.1	0.167146594	0.2	0.0745727	0.05	0.164182
0.5	0.647655875	1	1.109130922	0.5	0.21039418	1	1.008880228	1	1.456916203	0.35	0.311994808	0.5	0.393918598	0.5	0.20465793	1	0.718635173	1	1.004214487	0.2	0.142478781	0.1	0.085424051	1	0.933921191	1	0.977597764	0.5	0.288538315	0.1	0.142466551	1	0.902164772	0.2	0.758371639	0.2	0.157953207	0.5	0.190578335	0.15	0.395796746	1	0.822406208	0.5	0.568636143	0.5	0.192898218	0.5	0.681818
0.5	0.412316046	0.1	0.144160703	1	0.412632416	0.1	0.115394803	0.1	0.128902471	1	1.067134269	1	0.813073498	1	0.986032725	1	0.937316084	1	0.894290535	0.19	0.240965882	1	0.92494601	1	0.965084556	1	0.980279378	0.15	0.16174846	0.1	0.142383182	1	0.939701552	1	0.990740393	0.49	0.92905618	1	0.901417852	0.5	0.710092065	1	0.821204634	1	0.9602761	1	0.871543487	1	1.36364
0.1	0.349424642	1	1.132766556	0.2	0.12740909	0.5	0.572127035	1	0.913828048	0.5	0.61027527	0.2	0.213937156	1	0.996734886	0.15	0.303002744	1	1.194068627	0.1	0.138446445	0.1	0.117359781	0.5	0.77131946	0.1	0.283013813	0.1	0.157763402	0.98	0.692708363	0.5	0.716824979	0.9	0.922399973	1	0.992914633	0.15	0.082516731	0.5	0.594722924	1	0.764158072	1	0.955722774	0.15	0.084521582	0.2	0.293182
0.5	0.763546909	1	0.470316138	1	0.969478485	0.2	0.170480982	1	0.475617328	1	0.617543452	1	0.953240674	1	0.986360541	0.15	0.258347127	0.5	0.43547752	1	1.023607577	0.05	0.057260851	1	0.95693626	1	0.875462243	0.8	0.95708545	0.5	0.520907146	1	0.945399407	0.5	0.406017156	1	0.997833475	0.5	0.24566721	1	0.912592268	1	0.829486772	1	0.728437911	0.5	0.246080974	0.15	0.235
0.95	0.919640041	1	0.719618856	1	0.331050639	0.5	0.662705902	1	0.800401204	1	1.196324606	1	0.657515425	0.15	0.138415246	1	0.6410776	1	0.761286306	1	0.794900462	0.2	0.193105525	1	0.969459237	1	0.970711511	0.9	0.888032343	1	0.997113414	1	0.948397381	0.99	0.994965467	0.05	0.150037756	0.05	0.069999653	1	0.90558871	1	0.776000329	0.1	0.332718618	0.05	0.070937401	1	1.09318
0.95	0.839430713	0.5	0.53014879	0.1	0.031543172	0.15	0.149219482	0.9	0.486236058	0.5	0.437862607	0.1	0.062154393	0.2	0.088996773	1	0.754667823	0.5	0.162269496	1	0.849748775	1	0.984119378	0.2	0.35529916	0.5	0.502385195	1	0.971551613	0.15	0.142431222	0.2	0.328112995	0.15	0.70341623	1	0.950652765	0.5	0.330364499	1	0.911963307	1	0.813839593	0.15	0.38186597	0.5	0.335085436	0.5	0.681818
1	0.811121539	0.5	0.285799324	1	0.245255473	1	0.906546654	0.1	0.149391571	1	0.425662201	1	0.483264809	1	1.001003009	1	1.006896374	1	1.052130056	0.5	0.506712649	0.15	0.122920566	1	0.957754067	0.85	0.96300134	0.5	0.491817109	1	0.997776131	1	0.929654642	0.15	0.590482565	1	0.403984153	0.15	0.072454643	1	0.941517595	0.2	0.765385357	0.1	0.161389894	0.15	0.07306004	0.5	0.413636
1	1.58350643	0.5	0.43346512	1	0.53485171	0.2	0.185247731	1	1.15440439	1	1.123510884	1	1.053901084	0.5	0.182758803	1	1.006896374	0.5	0.234746826	0.99	0.596522225	0.9	0.968816516	0.5	0.838315876	1	0.976439869	0.98	0.952614736	1	0.998536267	0.5	0.785084012	1	0.98216173	0.05	0.15115551	1	0.987028185	0.19	0.36586493	0.2	0.735884751	0.45	0.269853072	1	0.988306107	0.15	0.206818
1	0.995630553	0.2	0.374082813	0.5	0.147690402	1	1.024894364	1	1.232466631	0.9	1.03445029	0.5	0.287422208	0.18	0.06862842	0.8	1.343201107	1	0.952168266	0.5	0.440094846	0.2	0.078819248	1	0.920950428	0.5	0.39171154	1	0.924411298	0.1	0.142285675	1	0.872910108	0.02	0.196542807	0.15	0.156028639	0.02	0.070930518	1	0.914351491	0.5	0.776262762	0.1	0.166429575	0.02	0.070729448	0.9	1.62273
1	1.099797709	0.5	0.353936837	1	0.639162136	0.1	0.077849629	0.35	0.399197593	0.99	1.024689964	1	0.628456799	0.2	0.092127515	1	1.012788721	1	1.095689663	1	0.730079729	0.5	0.431598985	0.2	0.62767271	1	0.958249685	1	0.957678915	1	0.990886624	0.2	0.583656879	1	0.986166854	0.2	0.417355198	1	0.981240004	1	0.761471691	0.5	0.774815817	1	0.960421268	1	0.982567429	0.15	0.325
1	1.067763835	0.1	0.281035911	1	0.401048731	1	1.107628972	0.5	0.714429001	1	1.217359681	1	1.187693169	0.44	0.206381676	1	0.731737955	0.5	0.255394438	0.15	0.089349139	0.05	0.102091834	1	0.957579931	1	0.967520003	0.98	0.577099958	0.2	0.165841562	1	0.931924292	0.1	0.586212315	0.49	0.907140734	1	0.955728683	1	0.870827377	1	0.828119101	1	0.961326148	1	0.956512351	1	0.959091
0.1	0.29639189	0.5	0.528632563	0.2	0.193291291	0.02	0.015952651	1	0.800401204	1	1.000334336	0.2	0.378467454	0.2	0.126584883	1	0.754667823	1	0.702346405	0.5	0.677460546	1	1.077666301	1	0.853892305	0.5	0.268426879	0.5	0.881970366	0.15	0.143465801	1	0.811262377	0.99	0.973278274	0.5	0.903218167	0.2	0.082251482	0.5	0.801493318	0.2	0.7558278	1	0.957921679	0.2	0.084916708	0.1	0.302273
1	0.861989587	0.5	0.438542839	1	0.986505101	1	1.049455505	0.1	0.12337011	1	0.923179796	1	0.969982111	1	1.001002506	1	0.887194689	1	1.38154959	0.5	0.554281085	0.1	0.15293924	1	0.966189984	0.15	0.303860221	1	0.917028779	0.5	0.416032769	1	0.943057218	1	0.974339367	0.2	0.185147307	0.15	0.18927858	0.5	0.45301821	0.5	0.77030392	0.5	0.470791124	0.15	0.183188168	0.8	1.27861
1	1.11729874	0.5	0.661302431	0.5	0.214352223	0.19	0.234882803	1	1.095626502	1	1.160234326	0.5	0.141421977	0.1	0.053511087	0.99	0.854030585	0.1	0.175557006	1	0.998782456	1	0.985570511	1	0.959054717	1	0.969782717	0.15	0.166386477	0.1	0.144329421	1	0.932334722	1	0.988062748	0.2	0.182964576	0.5	0.267674408	0.5	0.910264589	0.1	0.740902194	0.5	0.531330867	0.5	0.275929673	1	1.325
1	0.540794201	1	0.641266573	0.2	0.072905537	1	0.978453155	0.9	2.004012036	0.5	0.969940123	0.2	0.143657061	0.2	0.050824821	0.35	0.308417311	1	1.007424953	0.5	0.64593111	1	0.753616512	1	0.969029825	1	0.961897974	1	0.970165269	0.1	0.143757724	1	0.947809158	0.5	0.951008511	0.15	0.160401262	0.1	0.072291651	0.5	0.876863224	1	0.787443782	0.5	0.264069986	0.1	0.072892287	0.75	0.604545
0.95	1.380843672	0.2	0.220442933	1	0.390303891	0.49	0.449035574	1	1.16817118	0.5	1.156357963	1	0.76907615	0.1	0.0244586	1	1.012788721	1	1.227820474	0.2	0.131757888	0.1	0.098512065	0.1	0.348814516	0.9	0.964786238	1	0.965148326	0.5	0.621926766	0.1	0.319949179	0.5	0.875594903	1	0.99199169	1	0.484589511	1	0.946727422	1	0.78199921	1	0.961996574	1	0.476743665	0.2	0.227273
0.5	0.735158588	0.5	0.481562877	1	0.842176038	0.1	0.096828948	0.5	0.578047395	0.99	0.590934402	1	0.828070418	0.49	0.193367482	0.5	0.594158745	1	0.829000841	0.15	0.141790723	1	1.066844456	1	0.936344231	1	0.979061957	0.1	0.16828355	0.05	0.141547788	1	0.904097598	1	0.985811511	0.1	0.182666586	0.2	0.144863192	0.5	0.680740099	1	0.826546082	0.15	0.517921349	0.2	0.144592677	0.15	0.197727
0.1	0.277457769	0.05	0.05029247	0.5	0.24128513	0.05	0.072781803	0.5	0.530093827	0.2	0.281866877	0.5	0.475441427	0.2	0.074413717	1	0.628553548	1	1.004214487	0.5	0.409536254	1	0.970377822	1	0.67528851	0.5	0.575771368	1	0.958374827	0.1	0.14174621	1	0.627287997	1	0.961927559	1	0.334706512	1	0.979449759	0.5	0.527555248	1	0.791145013	0.15	0.169423944	1	0.980799306	1	1.26364
0.5	0.787867575	0.5	0.377435764	1	0.560616596	0.2	0.22460016	0.5	0.586923831	0.5	0.508663245	1	0.737053265	1	1.131830273	1	1.303635845	1	0.62829978	1	0.721267499	0.05	0.086439445	1	0.962362191	0.9	0.968734115	0.2	0.167073715	1	0.998178986	1	0.937970006	1	0.99674008	1	0.813393002	0.15	0.07512691	1	0.659338973	1	0.802401051	0.2	0.391552376	0.15	0.076799413	0.2	0.454545
1	0.886696924	0.1	0.158145778	0.1	0.072422996	1	1.098313557	1	1.097181957	1	0.906200803	0.1	0.12160804	1	0.964923548	0.5	0.574504573	1	1.020870943	1	0.956679939	0.2	0.246194874	1	0.913647862	1	0.846855346	0.5	0.871261656	0.2	0.144497535	1	0.874072378	1	0.995929903	0.1	0.198663754	0.2	0.163796997	1	0.916990231	0.5	0.77587991	0.1	0.178285051	0.2	0.167147267	0.99	1.26591
1	0.973899291	0.15	0.127504139	1	1.060558361	0.9	0.806091915	1	1.001002004	1	0.69783955	1	1.042795052	0.49	0.219098176	1	0.710850085	1	0.464450366	0.2	0.157980575	1	0.957384379	0.5	0.510004371	0.5	0.326699072	0.5	0.479296752	1	0.997286506	0.5	0.480907127	0.1	0.199134547	0.1	0.155174715	0.2	0.074431208	1	0.873103377	1	0.82287045	0.8	0.930772759	0.2	0.07575419	1	1.23864
1	1.611445487	0.2	0.308090446	1	1.063418268	0.1	0.096288199	0.2	0.244347076	0.99	0.888888889	1	0.957393921	1	0.842633163	1	1.044263566	1	1.004214487	0.1	0.088981353	1	0.8299977	1	0.954136818	0.5	0.436254131	1	0.966840733	0.15	0.142456404	1	0.924784118	0.15	0.199940663	0.45	0.649539526	0.5	0.252373988	1	0.949617493	1	0.820802966	1	0.861174947	0.5	0.254527872	1	0.975
0.1	0.21342198	0.5	0.284233727	0.2	0.220929937	0.5	0.538792054	0.5	0.499498495	0.1	0.144894453	0.2	0.148050451	1	0.944228913	0.9	1.259124924	1	0.996869765	1	0.953430131	0.15	0.11167051	0.5	0.382920178	1	0.89638586	0.2	0.201819672	0.5	0.700398967	0.5	0.360416145	0.49	0.700290886	0.2	0.23277414	1	0.479225053	1	0.917943293	1	0.818265567	0.5	0.519122354	1	0.471619525	0.2	0.268182
1	0.71135453	0.1	0.150202339	0.5	0.21271657	0.2	0.138464834	0.15	0.306612144	0.5	0.443107099	0.5	0.419148373	0.1	0.057974588	0.99	1.096293834	1	1.097383648	1	1.124903462	0.2	0.207056984	1	0.913835321	0.2	0.267860321	1	0.941820177	0.15	0.142295919	1	0.881090926	1	0.988647989	1	0.443423719	1	0.980130747	0.5	0.839317964	1	0.820301044	1	0.606761289	1	0.98140219	0.5	0.975
1	1.172354359	1	0.859808473	1	0.415271241	0.99	1.105282633	0.5	0.438339408	1	1.285139369	1	0.818273184	1	0.558406655	1	1.039441993	0.5	0.263265558	1	1.078929407	0.5	0.434364075	1	0.940230384	0.1	0.272587231	0.15	0.157738624	1	0.997551414	1	0.904550585	1	0.996598361	1	0.991710274	1	0.485296019	0.15	0.545231974	0.5	0.758010201	0.15	0.177870973	1	0.47753118	0.15	0.413636
1	1.242482582	0.5	0.547760688	1	0.805534709	0.15	0.228724215	1	0.917418923	0.15	0.105111959	1	0.792042795	1	1.00688576	1	0.915176901	0.5	0.254476766	0.1	0.242017739	0.15	0.221330584	1	0.816712102	0.5	0.748141138	1	0.964778285	1	0.707719249	1	0.765519984	0.05	0.19784683	0.5	0.745682277	0.2	0.084505794	1	0.833776911	0.5	0.756553043	0.15	0.16190232	0.2	0.087779399	0.3	0.661364
0.5	0.587987991	0.1	0.098406186	0.15	0.133972425	0.15	0.497931327	1	0.75	1	0.969940123	0.15	0.2639866	0.5	0.208048228	1	0.710156902	0.1	0.13921238	0.5	0.634709182	0.2	0.108236049	0.5	0.9235058	1	0.545139456	1	0.818102828	1	0.997759076	0.5	0.888234101	1	0.965009615	0.15	0.157267172	0.1	0.088278314	1	0.916340443	1	0.816202373	1	0.458679489	0.1	0.091673174	1	0.493182
0.5	0.919640041	1	0.958556213	1	0.493434335	0.15	0.133649118	1	2.004012036	0.5	0.36624817	1	0.485169795	1	0.754361445	1	1.208679214	0.99	0.452412616	0.9	0.891752719	0.5	0.501440627	1	0.966435506	1	0.976340108	1	0.967659167	0.1	0.141871637	1	0.943819313	1	0.649251691	1	0.884075155	0.1	0.206135675	1	0.903331105	0.15	0.734377774	1	0.964186749	0.1	0.202591647	1	0.681818
0.5	0.877712438	1	0.917259154	0.5	0.328801305	1	1.468288254	1	0.495606786	0.5	0.394214903	0.5	0.647888089	1	0.875399338	1	1.343201107	1	0.521225555	0.15	0.170842032	0.5	0.628710417	1	0.933294655	0.1	0.245371834	0.1	0.163081942	0.1	0.142051022	1	0.903480656	0.05	0.19720559	0.5	0.909326565	0.5	0.23992646	1	0.910025813	1	0.837290928	1	0.966425732	0.5	0.235803788	1	0.975
1	1.121416629	0.5	0.58055126	1	0.340228025	0.02	0.028020204	1	0.700100301	0.19	0.16739235	1	0.509184219	1	0.812938816	0.5	1.006896374	1	0.525389253	0.1	0.420770443	0.1	0.107410964	0.19	0.387603057	0.15	0.321207676	0.1	0.158561861	0.1	0.142017993	0.19	0.365782582	0.15	0.230559792	1	0.987543997	1	0.944267007	0.5	0.411992599	0.2	0.760350774	0.1	0.288236202	1	0.947604222	0.85	1.17473
0.8	1.258760358	0.5	0.524128127	1	1.234438124	1	0.944796818	1	1.07815755	0.15	0.108770757	1	1.2137625	0.15	0.044682069	0.5	1.208679214	0.5	0.251126399	0.15	0.137151885	0.5	0.476640714	1	0.960547403	1	0.923493593	1	0.963285941	1	0.997907594	1	0.934772241	0.2	0.719495409	1	0.94079095	0.1	0.071636775	0.5	0.529360879	0.5	0.782049231	1	0.915150874	0.1	0.072221272	0.2	0.311364
1	0.89777786	1	1.044397556	1	0.369787079	0.1	0.277299162	0.99	0.898655149	0.9	1.160234326	1	0.807730963	0.05	0.112623585	0.99	0.912316836	1	0.426169223	0.15	0.300633027	0.1	0.151420419	1	0.959620102	0.2	0.282661708	0.8	0.37698045	0.1	0.14204644	1	0.933266504	0.49	0.631357797	1	0.740189931	1	0.483904098	0.95	0.918374586	1	0.824525653	1	0.962998459	1	0.47625995	0.1	0.431818
0.5	0.955117243	0.15	0.321635356	0.2	0.154265391	0.99	1.016590556	1	1.139349082	0.19	0.220216204	0.2	0.144269953	0.01	0.005883925	0.2	0.364860063	1	0.788594428	0.1	0.079618308	1	1.014960201	1	0.733294978	1	0.903096046	0.15	0.158633611	0.1	0.141740689	1	0.680208126	0.5	0.388010241	0.15	0.234684992	0.1	0.071041887	1	0.932361083	0.5	0.770861976	0.5	0.437489982	0.1	0.071714678	0.1	0.379545
0.15	0.366195683	0.05	0.104684653	0.1	0.137674353	0.1	0.124798028	1	0.923848468	0.15	0.231360749	0.1	0.128753911	1	0.452482447	0.5	0.597877102	1	0.668805507	0.5	0.202230077	0.5	0.408926777	0.5	0.5016181	1	0.973960554	1	0.964197736	0.8	0.832657978	0.5	0.472993522	0.2	0.24475595	1	0.983753354	0.5	0.208165103	0.2	0.34719208	0.1	0.762822245	0.85	0.957704292	0.5	0.211922349	0.1	0.275
1	0.75821877	0.2	0.141760655	1	0.424734086	0.15	0.160366888	0.5	0.458391568	1	0.773848427	1	0.83691929	0.1	0.025568113	1	1.068666631	0.2	0.189114451	0.15	0.151961661	1	0.950201126	1	0.928562601	0.5	0.291459087	0.1	0.1919988	0.15	0.14245219	1	0.848088137	0.15	0.201703677	1	0.969440214	1	0.978238428	1	0.772586277	1	0.804195421	1	0.960638407	1	0.979476619	1	1.13636
1	1.688312759	0.5	0.549683101	0.2	0.07478702	1	1.06545276	0.9	1.274550926	1	1.000334336	0.2	0.147364437	0.15	0.105459235	1	0.43664052	0.5	0.170483593	0.1	0.186729467	0.2	0.206684699	1	0.872003463	0.5	0.92326959	1	0.612494919	1	0.997202504	1	0.828939479	1	0.99625345	1	0.964903853	1	0.980589792	0.5	0.579447996	1	0.7856386	0.5	0.466275282	1	0.981975289	1	1.19091
1	1.338916069	1	0.488079423	1	1.057704739	0.05	0.076323624	1	1.545493624	0.1	0.131900944	1	1.039989226	0.1	0.012538591	0.99	1.151026974	0.5	0.163188984	0.2	0.164028452	0.15	0.226562109	1	0.962154041	1	0.900932178	0.5	0.211947054	0.1	0.143615073	1	0.93648283	0.1	0.232645642	0.1	0.153552343	0.15	0.072578644	0.5	0.656097832	0.2	0.777034685	1	0.819987745	0.15	0.073285038	0.5	0.568182
0.1	0.205226906	0.5	0.363895662	1	1.030283094	1	1.132244835	0.5	0.332330324	0.8	0.510371557	1	1.157871719	1	0.764521206	0.05	0.113756294	1	1.043674367	1	0.945401195	1	0.890451056	0.5	0.928524455	0.15	0.237904055	0.1	0.165510413	0.1	0.14361041	0.5	0.892207414	1	0.527322061	0.1	0.15224528	1	0.980300045	1	0.933921694	0.15	0.751957634	0.1	0.160633466	1	0.981726954	0.1	0.161364
1	0.69466266	1	0.556848456	1	1.114694961	0.15	0.295158812	0.35	0.368336359	1	1.049662649	1	1.096024917	1	0.497987928	0.5	0.67059164	1	1.012264302	1	0.96084817	1	1.167779966	0.2	0.38130187	0.2	0.242669344	0.2	0.746568477	1	0.990978953	0.2	0.35860372	1	0.901110909	0.1	0.157034032	0.1	0.071472055	1	0.93027714	1	0.814784237	1	0.954776288	0.1	0.072114529	0.1	0.325
1	1.457710944	1	0.693246121	1	1.049603737	0.1	0.064882512	0.7	1.144290013	0.75	0.331661652	1	1.032023907	1	0.961924735	1	1.343201107	1	1.074416367	0.1	0.110668967	0.2	0.132718763	0.85	0.950608358	0.15	0.305019129	1	0.960401759	0.5	0.272214997	0.85	0.920158165	0.1	0.482974184	0.1	0.156390068	1	0.987837515	0.5	0.685448825	1	0.788964993	0.5	0.374350266	1	0.989114058	0.1	0.452273
0.85	0.827399314	0.15	0.162994339	1	0.426147671	0.05	0.104100879	0.5	0.695739392	0.2	0.175638025	1	0.839704696	0.2	0.046108806	0.2	0.245063201	1	1.063404307	0.2	0.231407696	0.19	0.154339475	0.5	0.569730509	0.5	0.30304057	0.8	0.961492699	0.1	0.142937465	0.5	0.531556593	0.1	0.198223494	0.1	0.156664278	1	0.486094448	1	0.94120245	1	0.828563121	0.5	0.187168146	1	0.479602588	1	1.00455
1	0.863309826	1	0.925931875	1	1.112599773	0.5	0.58183766	1	1.409636316	0.15	0.172936317	1	1.093964821	0.5	0.216215648	0.15	0.154527291	0.5	0.18935586	1	1.081141862	0.1	0.125773081	1	0.957953532	1	0.854212835	0.01	0.157151646	0.2	0.181725177	1	0.929147638	0.45	0.390171627	0.99	0.93294825	1	0.976940568	1	0.820799625	1	0.81661698	0.1	0.16522169	1	0.97827084	1	1.70455
1	0.735158588	1	1.534919515	0.05	0.057965376	0.05	0.049805467	0.15	0.331659973	1	1.334670679	0.05	0.11421815	0.5	0.294554201	1	0.929287589	1	0.905009014	1	1.121171508	1	0.992239948	0.1	0.340357652	1	0.937961393	0.1	0.164513467	0.2	0.217325232	0.1	0.309786942	0.2	0.232854544	0.2	0.164510779	0.5	0.256368599	0.15	0.613056347	1	0.796723187	0.15	0.176429804	0.5	0.260294104	0.2	0.325
1	0.886696924	1	2.020628273	1	0.461639178	0.5	0.484765488	1	0.94821306	0.99	0.941333805	1	0.909639105	1	0.905210012	0.5	0.430373972	1	0.802969099	0.1	0.115918041	1	0.64835609	0.5	0.869274691	1	0.953725928	0.1	0.156061695	1	0.995504935	0.5	0.831556454	1	0.56591825	1	0.916747238	1	0.416908894	1	0.87154621	1	0.775604282	1	0.956603465	1	0.408198336	0.99	1.06818
1	0.981133858	1	0.845131751	1	1.12006388	1	1.197955544	1	0.545089815	1	0.933467068	1	1.101303912	0.1	0.056045951	0.5	0.316586656	1	0.775211114	0.5	0.429398682	1	0.972135558	0.2	0.400517343	0.9	0.963084105	0.99	0.823629137	0.8	0.999024559	0.2	0.379324566	1	0.993850353	0.1	0.153596859	1	0.504188568	0.1	0.344864043	1	0.818111878	1	0.960438291	1	0.4981071	1	1.21364
1	0.827399314	1	0.933976563	0.2	0.104320386	0.2	0.182056152	0.5	0.636715002	1	0.605209568	0.2	0.205558599	1	0.533632311	0.15	0.120274802	1	0.668260002	0.5	0.437294286	0.5	0.60079126	0.5	0.764988536	0.5	0.364095967	1	0.967274553	0.01	0.141480912	0.5	0.708872065	0.5	0.915916093	1	0.971939813	1	0.981394289	1	0.890512556	0.2	0.74292096	0.2	0.181069789	1	0.982622277	0.3	1.09091
0.9	1.329598824	0.5	0.727835439	0.5	0.253064986	1	1.016182541	0.2	0.51567606	0.2	0.221314189	0.5	0.532223079	1	1.001002004	0.9	1.567404263	0.15	0.079207658	0.95	1.008225176	0.99	0.891519676	1	0.966300874	1	0.94177496	1	0.970971939	0.1	0.143139374	1	0.943656579	0.15	0.199320722	0.15	0.162491001	1	0.96899942	0.2	0.829764659	1	0.820587309	0.9	0.900951235	1	0.969926475	0.1	0.193182
1	1.059142213	1	1.168974561	0.5	0.29411631	1	1.311633413	1	1.541084793	0.5	0.498829823	0.5	0.579542876	1	1.007734613	0.15	0.250210722	0.5	0.140462157	0.1	0.527790878	0.5	0.497120747	0.2	0.357475503	1	0.936960636	0.1	0.159919171	0.1	0.142154358	0.2	0.33111663	1	0.953851942	0.2	0.158359673	0.5	0.331089093	0.15	0.365958329	1	0.784447166	1	0.966011452	0.5	0.345087763	0.2	0.247727
0.5	1.003495246	0.15	0.197187405	1	1.746693424	0.1	0.112857372	1	1.453340413	0.15	0.224958564	1	1.717438028	0.5	0.266853541	1	0.902525939	0.5	0.285480958	0.5	0.382394792	1	0.932147395	0.2	0.788064577	1	0.922399694	0.1	0.16228871	0.99	0.915935661	0.2	0.740368354	0.5	0.913878811	0.15	0.162480006	0.2	0.086057058	1	0.93059442	1	0.771773669	1	0.741144939	0.2	0.07567967	0.5	0.593182
0.9	0.976403564	1	1.005229701	0.1	0.191029829	1	1.22396657	1	0.700100301	0.2	0.138098506	0.1	0.256541969	0.5	0.318956871	1	1.511353474	0.2	0.117776468	0.15	0.129695062	0.15	0.088570453	0.1	0.438582286	1	0.978003107	0.2	0.317407953	1	0.998306657	0.1	0.414264998	1	0.986293484	1	0.405420847	1	0.490973601	0.2	0.342306248	0.15	0.748895002	0.5	0.593505148	1	0.482706811	0.15	0.184091
1	0.99468345	1	0.956490394	0.5	0.284982628	0.1	0.099099832	1	0.942626822	0.2	0.169886002	0.5	0.561545369	0.1	0.038794349	0.1	0.213217201	1	0.957951179	0.2	0.107658261	0.5	0.659619431	1	0.929817533	1	0.979953229	0.2	0.199596657	1	0.998854532	1	0.898170484	1	0.84455228	0.1	0.15679839	1	0.937305685	0.5	0.908967783	1	0.821563172	0.9	0.960091846	1	0.936048812	1	0.754545
0.5	0.241953072	1	0.990576396	1	0.36170347	0.15	0.129320839	1	0.857716005	0.05	0.118215286	1	0.790073826	1	0.595023165	0.8	0.652677037	0.2	0.069134906	1	1.09369671	0.5	0.627001341	1	0.95122334	1	0.951884128	0.1	0.152367205	0.1	0.142110077	1	0.923184285	1	0.659533981	0.1	0.159928764	0.2	0.120746984	0.9	0.93146169	1	0.817093261	0.15	0.16372503	0.2	0.123435424	0.2	0.129545
0.5	0.381569138	1	1.040572823	1	0.337247903	0.2	0.136329736	0.5	0.571141997	0.3	0.487685278	1	0.492230314	0.05	0.084740709	1	1.231099529	1	1.278640016	0.2	0.189937954	1	1.051488868	1	0.964790209	0.2	0.2728368	0.2	0.169399079	0.15	0.143177056	1	0.940122841	1	0.945648768	0.2	0.491260359	0.2	0.07804684	1	0.911856779	1	0.781754833	1	0.839659645	0.2	0.096569432	0.5	0.875
1	0.839430713	0.5	0.361116334	1	1.426092262	0.49	0.554309885	1	0.94821306	0.1	0.197927115	1	1.40220662	1	0.483162706	0.75	0.46363488	1	0.749626948	1	1.051337032	0.5	0.670764353	0.5	0.512645452	0.15	0.255339399	0.2	0.238422469	0.1	0.142140136	0.5	0.482077739	1	0.979393078	0.15	0.151713078	1	0.988667354	0.5	0.844537252	1	0.798712984	0.5	0.398692818	1	0.990166616	1	1.13864
0.2	0.139141588	0.5	0.539912161	1	0.726598816	1	1.231467568	1	1.001002004	1	0.304761026	1	0.714429001	0.1	0.037150491	0.2	0.162702858	1	0.802969099	0.1	0.177741718	0.2	0.112436686	1	0.966305584	0.2	0.369155656	0.02	0.151657408	0.2	0.170210449	1	0.943590898	1	0.985463041	1	0.95538565	1	0.416462788	1	0.80842315	0.5	0.775055393	0.5	0.514511738	1	0.411517653	0.2	0.168182
0.5	0.787867575	1	1.149638895	1	0.782647971	1	1.311633413	0.1	0.147696822	1	0.379423986	1	0.769539387	1	0.980699183	0.15	0.101993945	1	0.777001952	0.5	0.378268378	0.5	0.417913499	1	0.957066951	0.5	0.324208268	1	0.878578709	0.2	0.168860671	1	0.92778999	0.1	0.197213548	0.1	0.156562529	0.1	0.073964566	1	0.902700893	1	0.777413914	1	0.961952919	0.1	0.07519113	1	1.13636
0.15	0.304701866	0.1	0.118497281	0.5	0.262386472	0.05	0.068248418	0.1	0.358048504	1	1.213093827	0.5	0.492557044	1	0.935231925	1	1.208679214	1	0.982575198	0.5	0.561445103	1	0.958572357	1	0.957805791	0.5	0.387457502	1	0.959832422	0.1	0.142051377	1	0.928519016	0.1	0.198058925	1	0.995600219	0.1	0.096375453	1	0.942962332	0.1	0.722346825	0.2	0.164131501	0.1	0.098774882	1	0.995455
1	1.314957439	0.5	1.145554084	1	1.103062303	1	1.192152706	0.5	0.706000354	0.85	0.744503191	1	1.084587095	1	1.201604814	0.2	0.364860063	1	0.512637675	0.5	0.367768405	1	0.651452893	0.1	0.725489924	1	0.972000113	0.5	0.500589632	0.1	0.142257725	0.1	0.673139564	0.1	0.211921584	1	0.971607163	1	0.422514685	0.5	0.668708616	1	0.819462665	0.1	0.175794064	1	0.414208341	0.2	0.181818
0.2	0.277064195	0.5	0.402642775	1	1.03305581	0.15	0.095648625	0.1	0.13794873	0.2	0.288321755	1	1.015753142	0.5	0.223570309	0.99	1.208679214	1	0.924355206	0.2	0.132879821	0.2	0.145691393	1	0.969888984	0.5	0.345215847	0.15	0.171804465	0.2	0.159602553	1	0.949281029	0.1	0.2010374	0.8	0.965577422	0.1	0.075910617	0.5	0.59597148	1	0.809899369	0.5	0.738806333	0.1	0.077761739	0.5	0.468182
1	0.827399314	1	0.307277764	1	1.055884742	1	0.284109409	1	0.968647879	0.1	0.185683812	1	1.038839421	1	0.499498495	1	1.17504874	0.1	0.102802852	1	0.69303931	0.1	0.056586424	1	0.969575807	1	0.976038776	0.99	0.922346992	0.2	0.175609874	1	0.948389398	0.99	0.944439444	1	0.998140294	1	0.949105305	1	0.932305835	0.1	0.75643804	0.1	0.16722791	1	0.949491576	0.2	0.306818
1	0.778565989	0.5	0.515448623	1	1.048470509	0.05	0.080340716	0.5	1.001003009	0.1	0.169886002	1	0.922701189	0.5	0.269929632	1	0.754667823	1	0.71428469	0.1	0.111944615	1	0.678115707	1	0.949297022	0.2	0.519487687	1	0.957682432	0.05	0.141908193	1	0.92001594	0.2	0.304954211	1	0.964710033	1	0.980482151	0.1	0.343618098	0.5	0.768599268	1	0.965626158	1	0.982031133	0.5	0.684091
0.5	0.467138365	0.5	0.18063486	0.5	0.298137276	0.1	0.05685662	0.8	2.004012036	0.2	0.171978622	0.5	0.587466008	1	0.421081426	0.2	0.189144862	0.5	0.572974369	1	1.004614599	1	0.963206045	1	0.967214395	1	0.977198713	0.2	0.22259719	0.1	0.142156958	1	0.944772404	1	0.955809325	0.2	0.547739278	1	0.961139944	1	0.942375114	1	0.821564053	0.1	0.162668599	1	0.961926281	1	1.11136
0.5	0.612170953	0.5	0.460694005	0.5	0.224647501	0.15	0.157265253	1	0.532088285	1	0.888888889	0.5	0.442657733	1	1.02189903	0.5	0.741392636	0.15	0.086253067	0.5	0.53561753	1	1.062961496	0.1	0.898894208	1	0.979513567	0.5	0.931813884	0.02	0.141416241	0.1	0.861409982	0.1	0.199965829	1	0.955345105	1	0.975041384	0.5	0.83213049	1	0.821577057	0.15	0.218059212	1	0.976453953	0.2	0.245636
1	1.255060863	0.15	0.199774895	1	0.821882379	0.2	0.151078213	1	0.248746239	1	1.033297074	1	0.808116658	1	0.909093815	0.15	0.250210722	1	0.185192558	0.1	0.135254179	0.1	0.178738707	0.5	0.910790333	0.19	0.291809622	0.15	0.163388476	1	0.55928632	0.5	0.87153186	1	0.956230331	0.1	0.158522785	0.5	0.157680358	0.1	0.327142962	1	0.792774549	1	0.951952016	0.5	0.155375218	0.1	0.111364
0.2	0.168653597	0.1	0.26954359	0.15	0.09557652	0.49	0.521867409	0.15	0.220884877	0.5	0.404343465	0.15	0.188329206	1	0.904416955	0.3	0.475888899	0.5	0.156788791	0.1	0.165065066	0.5	0.638929093	1	0.797326845	1	0.974734572	1	0.746521957	1	0.995955727	1	0.757046555	0.15	0.22805207	1	0.975479063	0.5	0.254201992	1	0.795151125	1	0.810555948	0.2	0.177096053	0.5	0.25752373	1	1.36364
0.5	0.450875694	0.5	0.775466379	1	1.276884394	0.5	0.470550798	0.1	0.198595787	0.1	0.132325473	1	1.255497837	1	0.803983379	1	0.235373749	1	1.406705263	1	0.977699415	0.9	1.205253656	1	0.962847674	1	0.809538917	0.2	0.343929798	0.5	0.495589165	1	0.937458645	0.15	0.209519303	0.02	0.154375459	0.1	0.072530914	1	0.926094072	1	0.777310221	1	0.853285334	0.1	0.073202703	1	1.35227
1	1.021197914	0.2	0.290706672	0.2	0.151672697	0.2	0.286359692	1	1.001002004	0.1	0.180210146	0.2	0.298864184	1	1.073776535	1	0.502439273	1	0.814771528	1	1.030874456	0.1	0.100970981	1	0.942392897	1	0.97062399	1	0.965949161	0.15	0.142762821	1	0.853144529	1	0.548484055	0.99	0.93591509	0.5	0.251316804	1	0.857916765	0.5	0.787096476	1	0.957141805	0.5	0.252473639	1	0.990909
1	0.660451223	0.95	1.090906304	0.5	0.239073082	0.2	0.125202554	0.2	0.22857077	0.2	0.283899317	0.5	0.471082686	0.2	0.192516945	1	0.862765773	1	1.069553899	0.15	0.229600233	0.1	0.105051212	1	0.965364331	0.5	0.538781573	0.1	0.167413794	0.99	0.99603708	1	0.94161646	0.1	0.198607262	0.1	0.156471222	1	0.767087884	0.49	0.432234103	1	0.7749768	0.15	0.159630481	1	0.476312218	1	1.36364
1	1.150241856	0.05	0.429380549	1	1.035950815	0.2	0.176255398	1	1.031397222	0.1	0.185022905	1	1.018599659	0.2	0.082755308	0.85	1.012788721	1	1.007424953	0.1	0.285594703	0.1	0.223587448	0.15	0.369609415	0.99	0.579718021	1	0.784733307	1	0.995405545	0.15	0.347051888	1	0.93106564	0.35	0.319607873	0.1	0.069608049	0.5	0.460006392	1	0.78880884	0.5	0.470852409	0.1	0.07072783	1	1.06018
0.9	0.957289317	0.95	0.705887856	0.5	0.197002661	0.15	0.092746027	0.15	0.453907176	1	0.744665369	0.5	0.388184827	0.5	0.19370306	0.2	0.274397021	1	0.668805507	0.15	0.165758053	0.15	0.150169271	0.75	0.78087821	0.5	0.367748117	0.5	0.486752482	0.2	0.154027768	0.75	0.732557437	0.1	0.199970928	1	0.998131868	0.1	0.072339673	1	0.864922964	0.5	0.76367104	0.5	0.774118369	0.1	0.0729773	0.5	0.690909
0.5	0.473313946	1	0.954286855	1	0.862446767	1	1.153498552	1	1.2137625	1	0.39852892	1	0.848001632	1	1.001002004	0.1	0.334286906	0.15	0.156865484	0.2	0.118181115	0.1	0.520176089	0.5	0.626208476	1	0.656277579	1	0.798952059	0.02	0.140922535	0.5	0.579648707	1	0.985914371	0.5	0.943430983	0.1	0.071891916	0.5	0.519944727	1	0.796221101	1	0.842939966	0.1	0.07254275	0.1	0.431818
1	0.787867575	1	1.152481268	1	0.472494343	0.1	0.075631124	1	0.576653036	0.2	0.11686456	1	0.923772011	0.5	0.22575149	0.1	0.296919713	1	1.035659079	1	1.455861568	0.15	0.122604577	0.2	0.361714344	0.15	0.240858912	1	0.9384887	0.1	0.14209603	0.2	0.336113143	1	0.966515874	1	0.977159279	0.5	0.22474972	1	0.912365255	0.2	0.757008764	0.15	0.162185632	0.5	0.217783599	0.5	0.697727
1	0.919640041	1	1.065232559	0.2	0.211214608	0.1	0.294246577	0.5	0.696385453	0.99	0.735854712	0.2	0.413561598	1	1.095901971	0.1	0.250210722	0.15	0.091090395	0.05	0.062551796	0.15	0.220320479	0.5	0.778170175	0.5	0.962087097	1	0.968432708	0.1	0.141916187	0.5	0.725708787	0.8	0.985218208	1	0.976307183	0.5	0.243170425	0.99	0.927782389	1	0.780726858	0.2	0.162400105	0.5	0.240707204	1	0.868182
1	0.860402877	1	0.630719355	0.15	0.148655605	1	0.342327693	1	1.2137625	1	1.026962895	0.15	0.14616577	1	1.121364092	1	1.006896374	0.5	0.360229245	0.1	0.09894647	0.1	0.123024045	0.5	0.756923836	0.5	0.860181721	0.99	0.766934113	0.15	0.142004518	0.5	0.696878187	1	0.997112892	1	0.953104129	1	0.968435012	1	0.936151099	0.2	0.748425496	0.15	0.217449659	1	0.969184373	1	1.375
1	1.657565851	1	1.010349816	1	0.880203796	1	0.82357455	1	0.800401204	0.3	0.684070229	1	0.865461249	1	0.984544736	1	1.129189004	1	0.553147238	1	0.974110724	0.5	0.317603642	1	0.926696568	1	0.978113419	0.1	0.154426155	0.5	0.784406241	1	0.892815348	1	0.9542953	0.5	0.965450811	0.15	0.072680767	0.9	0.844462671	1	0.82174556	0.5	0.354218826	0.15	0.073419782	0.1	0.275
1	1.329598824	0.5	0.419863714	1	0.443518375	0.1	0.078755846	1	0.762191336	0.1	0.1387753	1	0.873932883	0.15	0.079578448	0.5	0.446388484	1	0.455363428	0.2	0.377846312	0.15	0.111021392	0.5	0.88116557	0.5	0.709418488	1	0.933933759	0.15	0.146703459	0.5	0.837286476	0.2	0.583186624	0.2	0.156720181	0.1	0.071805622	0.5	0.855895228	0.5	0.763516616	1	0.850597503	0.1	0.072395429	0.15	0.756818
1	1.104121493	1	1.012451571	1	0.305506844	0.45	0.484476328	1	0.934135741	0.1	0.084645449	1	0.598187311	0.1	0.021295142	0.1	0.114395349	1	0.449185043	0.15	0.131567692	0.1	0.160583145	1	0.763351789	0.5	0.317154852	0.1	0.158742486	1	0.778533914	1	0.761313254	1	0.936888028	1	0.440475599	0.5	0.248388477	1	0.807645145	0.5	0.757656964	1	0.948535622	0.5	0.24815231	1	1.3
0.2	0.204774412	0.1	0.096711756	1	1.151110237	0.2	0.237162666	0.2	0.420313572	0.2	0.228471422	1	1.131830273	0.15	0.075622581	0.1	0.246330283	1	1.007424953	0.15	0.139986749	0.2	0.123109997	1	0.969944406	1	0.658295541	0.5	0.67207966	0.1	0.142186829	1	0.949347958	0.1	0.198867164	1	0.993566437	1	0.470430272	1	0.89057363	0.5	0.793169221	1	0.89755905	1	0.462824475	1	1.08182
0.15	0.288519282	1	1.107983736	1	1.018054419	1	0.246349563	1	0.673653522	0.2	0.208991483	1	1.001003009	0.5	0.16183211	0.1	0.286243372	1	1.046140609	1	1.059772289	1	0.981948026	1	0.963287468	1	0.974937334	0.2	0.16785055	0.15	0.14280005	1	0.938915977	1	0.94919343	0.05	0.149697648	1	0.98140928	1	0.847462452	1	0.78609599	0.9	0.939240263	1	0.982830802	0.5	0.540909
0.5	0.478488741	0.5	0.429380549	1	0.990946008	1	1.045620518	0.5	0.571141997	0.5	0.570473325	1	0.640682461	0.5	0.201032247	1	0.805113533	1	0.592576193	0.1	0.135880971	1	0.667872525	1	0.897084876	1	0.917952429	0.5	0.877297107	0.2	0.158501122	1	0.856157693	0.99	0.941968497	0.9	0.974856812	1	0.984442017	0.99	0.93990231	0.5	0.771487587	0.5	0.452084006	1	0.985788392	1	1.33636
0.5	0.366195683	1	0.924342866	1	0.359964392	0.5	0.501067469	0.5	0.737053265	0.15	0.140102395	1	0.704816065	0.2	0.108093765	1	2.015810575	0.15	0.101190309	1	0.730079729	0.1	0.104028105	1	0.95945948	1	0.980146473	0.15	0.168497294	0.1	0.141750154	1	0.933036896	0.1	0.199219971	0.99	0.992658212	1	0.988982502	1	0.912038125	0.5	0.756371431	1	0.949199242	1	0.990333804	0.19	0.454545
1	0.931619356	1	0.960870925	1	1.145566245	0.15	0.149780087	0.2	0.679283132	1	0.690763649	1	1.126379137	0.2	0.138274965	0.2	0.202319225	1	0.969517006	0.2	0.159047201	0.2	0.121081725	1	0.900465952	1	0.975681975	1	0.884597822	1	0.996959559	1	0.848140905	0.35	0.439914294	0.1	0.156540919	0.2	0.143203747	1	0.946024881	0.5	0.76202652	0.1	0.164904866	0.2	0.1421069	1	1.13636
1	1.380843672	0.95	1.02259658	1	1.073695943	1	1.01416001	0.9	0.777030119	0.2	0.116404007	1	1.055712592	0.49	0.204799967	0.99	0.89195353	1	1.318660406	0.1	0.121607709	0.1	0.066368751	0.2	0.674991472	0.5	0.856178412	1	0.967471081	0.1	0.141924208	0.2	0.629465796	1	0.997099985	1	0.981490948	0.15	0.075177664	1	0.899681105	1	0.805314464	1	0.942005372	0.15	0.072074242	0.99	0.897727
1	1.104121493	0.5	0.799847477	1	0.362279314	0.5	0.61199001	0.5	0.38116597	0.5	0.443107099	1	0.713854989	0.2	0.047187885	1	1.110171056	1	0.871816205	0.5	0.85362042	1	0.98242076	0.2	0.365008568	0.9	0.95796371	1	0.968610813	1	0.756453001	0.2	0.340348064	0.5	0.942581064	1	0.982918079	1	0.991704882	1	0.938472894	1	0.797171145	1	0.808952411	1	0.992868458	0.15	0.177273
1	1.288602946	0.1	0.211789847	1	0.326580893	1	1.075186504	1	1.126315789	0.5	0.602915665	1	0.643512866	0.49	0.134498169	0.3	0.979628422	0.1	0.137311276	0.9	1.096126222	1	1.058377043	1	0.967507542	0.15	0.288303343	1	0.964558262	0.5	0.502562225	1	0.945648744	1	0.972001727	1	0.980593982	1	0.446792601	0.5	0.717354116	1	0.789762748	0.1	0.163390073	1	0.443489567	1	1.13409
0.19	0.543142415	0.5	0.424886488	0.15	0.138662515	1	0.949503255	0.1	0.172430334	1	0.866599799	0.15	0.27322821	0.5	0.183982411	0.1	0.151884338	1	1.112479411	0.15	0.086287433	0.1	0.107448687	0.15	0.408348804	0.1	0.608830079	1	0.930947704	1	0.725335202	0.15	0.386613395	1	0.984273399	0.2	0.164482104	0.5	0.250764443	1	0.944749954	0.5	0.764841458	1	0.962410256	0.5	0.251698358	1	1.40682
1	1.380843672	1	0.94783701	0.1	0.129928198	1	0.869726993	0.5	0.484301389	0.15	0.27677061	0.1	0.2544015	1	0.945280285	0.2	0.229916471	1	0.685409163	1	0.886956797	0.5	0.448967605	1	0.956632952	0.15	0.265381887	0.1	0.15933065	1	0.997889407	1	0.931115589	1	0.880842585	0.15	0.157941385	0.1	0.072284584	1	0.947905673	1	0.79195872	1	0.96438784	0.1	0.072934247	0.5	0.620455
1	0.642917862	1	1.068476246	1	0.896533354	0.15	0.189403483	0.85	1.558230246	1	0.72678642	1	1.007558624	1	0.75844527	0.5	0.628553548	1	0.579201664	0.5	0.678523885	0.5	0.540842338	1	0.959341237	0.15	0.303795843	0.2	0.461847835	1	0.997925359	1	0.929111982	0.5	0.682635241	1	0.996814236	0.1	0.130651464	0.2	0.34127665	1	0.765170275	0.05	0.161655944	0.1	0.131455487	0.15	0.161364
1	0.951337258	1	0.817667405	1	0.894117691	1	1.065719108	1	0.733533935	1	0.84196449	1	0.879142099	0.1	0.051133533	0.15	0.168502882	1	0.910611981	0.2	0.299975101	0.1	0.127034897	0.9	0.923992835	0.1	0.235932711	1	0.970403744	0.99	0.749242338	0.9	0.882656454	0.2	0.201365599	0.5	0.926266683	0.5	0.235973952	1	0.927394951	1	0.812925866	1	0.920323864	0.5	0.235984939	0.5	0.606818
0.5	0.700019264	0.1	0.290706672	1	0.529558409	1	1.150527844	1	1.001003009	0.2	0.132908711	1	1.043470876	1	0.853018071	1	0.558490062	1	0.688914487	1	0.949991382	0.95	0.830310326	0.5	0.79786806	0.5	0.296329964	0.9	0.747386036	0.1	0.142112805	0.5	0.731371127	1	0.544781916	0.5	0.93625646	1	0.754125849	0.5	0.781912134	1	0.806374573	1	0.946718446	1	0.744506646	1	1.05227
0.5	0.422075957	0.1	0.079514559	0.1	0.113442219	1	1.159729631	1	1.144290013	0.5	0.416884641	0.1	0.223532758	1	1.263153096	0.2	0.104183667	1	1.137569865	1	0.649334179	0.1	0.336060983	0.99	0.931766751	0.1	0.254953062	0.5	0.293874355	0.1	0.141931954	0.99	0.895884845	1	0.985785654	0.99	0.435490537	1	0.505497059	1	0.866072438	1	0.785295313	0.15	0.163868582	1	0.498515313	1	0.695455
0.5	0.962542704	0.45	0.311036947	1	0.564679037	0.1	0.115866872	0.1	0.45335889	0.2	0.24456563	1	0.555221219	1	1.104762564	0.5	0.894794796	1	0.845336549	0.1	0.120287325	0.5	0.47948019	0.2	0.710404868	1	0.912914454	0.99	0.966936124	1	0.994538235	0.2	0.6725248	0.05	0.197002173	0.2	0.166060314	0.1	0.072307643	0.2	0.594126551	0.15	0.733196938	0.2	0.174819141	0.1	0.072921013	0.1	0.25209
0.5	0.88274375	0.1	0.167313662	0.5	0.423520752	0.1	0.078287435	1	1.223893904	0.5	0.471867215	0.5	0.834528471	1	0.919990741	1	1.07415732	1	0.861395179	1	1.110744692	0.2	0.238172884	1	0.964765086	1	0.953271179	0.15	0.483411284	0.1	0.142378124	1	0.94024087	0.9	0.990539753	0.2	0.191031181	0.15	0.073407746	1	0.930547795	1	0.816892017	0.15	0.169094474	0.15	0.074270956	1	1.29091
1	1.235787691	1	1.029968133	1	0.283977116	0.1	0.084414437	1	0.833834838	1	1.079452097	1	0.556031757	1	0.272501716	0.2	0.177586741	1	1.037755385	0.5	0.441935439	0.15	0.133951068	0.5	0.743984909	0.1	0.244390288	0.15	0.307971224	0.5	0.549921863	0.5	0.626995833	0.99	0.989970453	0.5	0.712218697	0.2	0.096669069	1	0.809319431	1	0.828893722	0.2	0.27543765	0.2	0.099885054	0.15	0.245455
0.5	0.524322642	1	1.129649133	0.1	0.073522374	0.15	0.195595051	1	0.929359507	0.1	0.178047656	0.1	0.144872511	0.2	0.096650608	1	0.862765773	1	0.996648871	0.5	0.462584215	0.2	0.135066375	0.5	0.836111809	0.2	0.312055457	1	0.960361737	0.2	0.143570511	0.5	0.791022022	1	0.981886155	1	0.986625057	1	0.810342152	1	0.943158647	1	0.804182247	0.5	0.459549313	1	0.818009523	0.1	0.302273
0.5	0.451552773	1	0.998487265	1	0.988051636	0.1	0.153175037	0.5	0.345189414	0.1	0.076224741	1	0.971502744	1	0.982379499	1	0.880782098	1	1.164627478	1	1.113020675	1	1.081956986	0.1	0.434185843	1	0.97569588	0.02	0.147759889	0.5	0.533506504	0.1	0.41299688	1	0.977939376	1	0.906702239	1	0.987520358	1	0.930705029	0.2	0.774049922	0.5	0.500402041	1	0.988780934	0.5	0.975
1	0.5709251	0.5	0.504246315	1	0.874391981	0.1	0.15992608	0.2	0.225950579	1	0.888888889	1	0.860276527	0.2	0.081803362	0.2	0.156243223	1	0.607822056	0.1	0.117898526	0.1	0.063172352	1	0.771642501	1	0.978806976	1	0.966215765	0.15	0.142704092	1	0.704864464	1	0.974671946	0.99	0.924602241	0.5	0.250369958	1	0.948128935	0.15	0.750040061	0.1	0.162093165	0.5	0.251184698	1	1.35
1	0.998142786	0.5	0.549683101	0.1	0.081795847	0.1	0.113926871	0.85	0.52759677	1	1.200936142	0.1	0.163268977	0.5	0.399197593	0.5	0.401547852	1	0.930913187	0.2	0.152852568	0.2	0.199100252	1	0.9607044	0.1	0.24917643	0.1	0.394578959	1	0.96356421	1	0.93404986	1	0.83640149	0.05	0.153562123	1	0.274441974	0.1	0.332878722	0.5	0.75780919	0.5	0.429295543	1	0.249229702	0.2	0.247727
1	0.856025747	0.5	0.466360249	0.5	0.200021842	0.99	0.863966457	0.2	0.220884877	1	0.881868703	0.5	0.130024894	0.2	0.266841762	0.2	0.267025959	1	0.981853888	1	1.012710801	1	0.64354606	1	0.941949239	0.5	0.351851651	0.99	0.964163232	0.2	0.149754959	1	0.909570979	1	0.992467716	0.1	0.160650237	1	0.958030754	1	0.900113894	0.1	0.716078981	0.1	0.267227797	1	0.959880292	0.2	0.336364
1	1.450024217	1	1.106369664	1	1.012823164	0.05	0.104115569	0.5	0.568238471	1	1.256003304	1	0.995859373	1	1.079323308	0.5	0.64889456	0.5	0.341019458	0.5	0.82916086	0.5	0.403586118	0.5	0.5262907	0.5	0.469124304	1	0.934475641	1	0.996683704	0.5	0.495655611	0.5	0.970540308	0.5	0.82495358	1	0.914618039	1	0.63408045	1	0.782841145	1	0.957174222	1	0.915389868	1	1.225
1	0.989255683	0.15	0.681047956	1	1.032157109	0.2	0.189876635	1	0.534853701	1	0.882451177	1	1.014869493	0.1	0.0861706	1	0.979628422	0.5	0.199981058	0.1	0.13559097	0.5	0.457485285	0.5	0.667600907	0.95	0.97847853	1	0.956164974	0.1	0.14193723	0.5	0.616116836	0.5	0.963618208	1	0.978522613	0.5	0.243367424	1	0.938037802	0.5	0.777352537	0.5	0.439371022	0.5	0.24115697	0.49	0.405818
0.5	0.777086191	0.15	0.16523983	1	0.734694805	1	1.046298666	0.2	0.28456799	0.5	0.463841136	1	0.72238939	0.5	0.224024185	0.2	0.20694569	1	1.13427103	0.1	0.200837648	0.5	0.558536847	0.35	0.94219802	0.5	0.369779601	0.5	0.512737132	1	0.998408991	0.35	0.896493532	0.99	0.545895571	0.2	0.170132107	0.1	0.072008113	1	0.869043143	1	0.7960266	1	0.963961543	0.1	0.07266545	0.2	0.568182
0.15	0.44902409	0.2	0.385654552	1	0.877351714	0.1	0.094982015	0.5	0.942002478	0.5	0.250772864	1	0.862656936	1	0.979198465	0.1	0.095816276	1	1.328803823	0.5	0.580771291	0.2	0.109025721	0.2	0.461480674	1	0.97935281	0.5	0.468459586	0.02	0.140837849	0.2	0.436536658	0.2	0.465764443	0.15	0.156288891	1	0.527019665	0.5	0.497036822	0.1	0.722979162	0.15	0.346239562	1	0.525618839	1	0.909091
1	0.760604306	0.1	0.206091817	0.5	0.347706534	1	1.109209958	0.7	1.283902991	1	0.812469153	0.5	0.685139986	0.45	0.25307935	1	1.208679214	1	1.026741956	0.1	0.119841695	1	0.97816009	1	0.961525876	0.2	0.248046961	1	0.966200657	1	0.997465103	1	0.936779295	0.5	0.687289216	1	0.973618537	0.15	0.074194764	1	0.922494871	1	0.823632966	1	0.959733915	0.15	0.075395979	1	1.62273
1	1.274412065	0.8	0.857793398	1	0.334254736	0.15	0.213327743	0.2	0.666666667	0.1	0.166609533	1	0.658633828	0.5	0.116596537	1	1.17504874	1	1.087080235	1	1.03995269	0.1	0.104384654	1	0.936358883	1	0.793457224	1	0.959690905	0.19	0.155228281	1	0.897595924	1	0.983197828	0.5	0.764565212	0.5	0.338682673	0.5	0.37518782	0.5	0.779712544	1	0.966223194	0.5	0.338238646	1	1.13636
1	0.919640041	1	0.521687357	0.2	0.135641292	0.2	0.207481441	0.5	1.335339351	1	1.220041076	0.2	0.267275025	1	0.984627351	1	0.854030585	1	0.972965203	1	0.783647509	1	1.043251369	0.15	0.503960934	0.5	0.46051895	1	0.869157934	1	0.972294546	0.15	0.473907479	1	0.953375986	0.5	0.822627378	0.2	0.0725769	1	0.878068925	0.5	0.73463474	0.2	0.164850335	0.2	0.073310846	0.5	0.454545
1	1.022129736	0.5	0.499818074	0.5	0.368903305	0.1	0.123261485	1	1.001003009	1	1.334670679	0.5	0.726907264	1	0.991072227	1	1.184940056	1	0.881503884	0.1	0.485064738	0.5	0.508406047	0.1	0.362097907	0.5	0.574130007	1	0.972624403	0.49	0.469821924	0.1	0.336410657	0.99	0.880931838	0.19	0.159397591	1	0.979523517	1	0.900132055	1	0.831699253	0.19	0.19175048	1	0.981080092	1	0.906818
0.5	0.304701866	1	0.612738231	1	0.253637964	0.15	0.17029805	0.2	0.334787749	0.15	0.393575789	1	0.751140832	0.15	0.152303063	1	1.012788721	1	0.934601302	0.1	0.086706487	0.1	0.104941156	0.45	0.475967307	1	0.947065849	0.1	0.158707531	0.1	0.143164638	0.45	0.45429909	0.1	0.203875901	0.15	0.15977203	1	0.50844746	1	0.762160064	1	0.794709156	1	0.956735665	1	0.505885471	0.1	0.254545
0.5	0.478009968	0.15	0.264092493	1	0.466199959	1	1.034596801	0.15	0.889557562	1	1.379248858	1	0.918625916	0.5	0.240197866	0.5	0.502439273	1	0.772836099	0.1	0.108097188	1	1.065764228	0.15	0.356101421	0.1	0.244196321	0.15	0.159444754	0.05	0.141942186	0.15	0.329390434	0.5	0.686520616	0.1	0.152340275	0.2	0.080819667	0.5	0.885425382	1	0.810453628	1	0.868024287	0.2	0.08391815	0.1	0.322727
0.95	1.017240363	0.15	0.068058057	0.5	0.224601491	0.1	0.115064015	1	1.232466631	1	0.730708254	0.5	0.505846305	1	0.855786214	0.1	0.364860063	0.2	0.325596318	0.2	0.18698626	1	1.008818728	1	0.938581144	1	0.972614934	0.2	0.157793987	0.2	0.156180469	1	0.897391935	1	0.978567268	0.9	0.980093561	0.5	0.103638444	1	0.943584835	1	0.788340144	1	0.945271955	0.5	0.106876263	0.5	0.995455
1	1.080058695	1	0.499818074	1	0.538334252	0.1	0.155800759	1	0.564617426	0.15	0.261027213	1	1.060763276	1	1.100201704	0.5	0.288644061	1	0.807466202	0.1	0.135776108	0.15	0.205615017	0.2	0.490776506	0.5	0.391157093	0.49	0.525782497	1	0.998129152	0.2	0.460515977	0.2	0.22617617	0.19	0.173313865	0.1	0.071441847	1	0.901535598	1	0.81275966	0.5	0.468270886	0.1	0.072056638	1	1.20063
0.2	0.180492499	1	1.40009769	0.2	0.13932214	0.15	0.090624102	1	0.867268472	0.5	0.337740494	0.2	0.135228201	0.1	0.099052826	1	0.784593244	1	0.363888252	0.5	0.656166495	0.1	0.095149473	1	0.939203574	0.1	0.259616593	1	0.965625612	0.9	0.925309236	1	0.902113685	0.15	0.204703213	0.15	0.16843957	0.2	0.07564438	0.19	0.380457915	1	0.791163407	0.99	0.500900111	0.2	0.0773496	0.8	1.06136
1	0.942735568	1	1.269562508	1	0.40262544	0.1	0.100025734	0.1	0.148984588	0.1	0.071037259	1	0.793355206	0.2	0.128306178	1	1.221910876	1	1.004214487	0.5	0.364033237	0.1	0.069145808	1	0.582147238	1	0.967279298	1	0.918728985	0.1	0.151596081	1	0.544113654	1	0.985742204	1	0.956139957	0.2	0.076688653	1	0.933376849	0.5	0.774916824	0.5	0.463690001	0.2	0.078882655	0.49	0.565909
0.5	0.443558873	0.1	0.216579696	0.2	0.154897443	1	0.587517	1	0.829757565	1	1.167502508	0.2	0.3052184	1	1.001002004	0.1	0.195808486	0.5	0.274206706	1	0.99562685	0.1	0.184961694	1	0.965890696	0.05	0.252658124	0.05	0.152554708	0.5	0.538541846	1	0.943055746	0.5	0.775336844	1	0.86680365	0.5	0.247302502	1	0.931823231	1	0.791984833	1	0.64171182	0.5	0.246905936	1	0.404545
0.5	0.569761424	1	0.807113113	1	0.978820011	1	0.990177452	1	1.001003009	1	0.208485104	1	0.962425739	1	1.094139562	0.15	0.731737955	0.5	0.572974369	0.1	0.108953594	0.15	0.178074147	1	0.970491505	1	0.961281776	1	0.904746498	0.2	0.144754698	1	0.949525239	0.5	0.663067795	0.1	0.154361603	1	0.631857713	1	0.684622459	0.5	0.762951629	0.15	0.162499501	1	0.640671179	0.15	0.615909
1	1.274412065	1	0.908747038	1	0.8849986	0.1	0.092060473	1	1.001003009	0.19	0.370537971	1	0.870175745	0.2	0.081083487	1	1.259124924	0.15	0.429227664	1	0.515681069	0.2	0.142632472	0.5	0.920426828	0.1	0.25103184	1	0.468062039	0.99	0.998141348	0.5	0.886784855	0.19	0.206213794	0.2	0.159328011	0.15	0.074215222	0.5	0.489412889	0.1	0.730018596	0.5	0.859972583	0.15	0.075572436	0.9	1.13636
1	1.010581602	0.5	0.453348873	0.5	0.26098072	0.1	0.103491824	0.5	0.302597734	1	0.848363272	0.5	0.514250696	1	0.90854687	1	0.832945649	1	0.966946822	0.2	0.14661636	1	1.032824401	0.5	0.949896228	1	0.933924562	0.05	0.152178795	0.15	0.163662404	0.5	0.912074142	0.15	0.20005152	0.8	0.714727763	0.5	0.271639963	1	0.842689179	1	0.815303453	0.5	0.61967626	0.5	0.282966297	0.1	0.288636
0.5	0.573737317	0.85	1.048869551	0.5	0.242085016	0.1	0.059523402	1	1.058317811	0.99	0.778256912	0.5	0.477017566	1	1.199272235	0.5	0.364860063	0.5	0.197569749	0.49	0.5450671	0.05	0.058333141	1	0.946282119	0.2	0.549340902	0.15	0.164140004	0.15	0.237335809	1	0.919651355	0.9	0.986520331	1	0.995816736	1	0.940858367	1	0.826480794	1	0.790002762	1	0.962399829	1	0.941217865	1	1.13636
1	1.192945896	1	0.993110368	0.5	0.42845192	1	1.181069839	0.9	0.443775772	1	1.02000118	0.5	0.632831794	0.15	0.133739565	1	1.247114041	0.5	0.170483593	0.3	0.329281987	0.1	0.103608379	1	0.912704535	0.15	0.255080498	0.2	0.514806529	0.15	0.142511852	1	0.87532134	0.19	0.271124018	0.75	0.887934101	1	0.98459107	1	0.935242357	1	0.81501439	0.5	0.75360608	1	0.986027146	0.99	1.50455
1	0.735158588	0.5	0.446233277	1	0.473072368	0.15	0.165540579	0.2	0.303257599	0.1	0.148722898	1	0.932167688	1	0.418445974	0.19	0.382330439	0.5	0.752657752	0.5	0.311159854	1	0.939723318	1	0.815133664	1	0.975761391	0.49	0.446526909	1	0.998763954	1	0.770519021	0.15	0.264002978	0.2	0.164891123	0.5	0.250425634	0.5	0.888176062	1	0.783852442	0.5	0.404589514	0.5	0.251276043	1	1.01591
0.15	0.485566035	1	0.962323293	0.5	0.25857581	1	1.172462232	1	1.131830273	1	1.137357427	0.5	0.516131439	1	1.103595294	1	0.929287589	0.2	0.102079988	1	0.947093007	0.2	0.342955414	1	0.969097535	1	0.840560349	0.5	0.312554516	0.02	0.141405268	1	0.947766307	1	0.941313776	0.1	0.160845742	0.15	0.071667283	0.2	0.372866026	1	0.80826586	1	0.72735084	0.15	0.072285561	1	0.138636
1	1.053111166	1	0.932427743	0.5	0.201333103	0.8	0.976846819	0.5	0.927612105	0.5	0.435001976	0.5	0.197960972	1	0.434084863	0.99	0.79288427	0.5	0.212078385	0.5	0.569799017	0.15	0.145744157	1	0.962335413	0.2	0.242484239	0.2	0.209140154	1	0.989302755	1	0.935833559	1	0.764166168	0.15	0.156552591	0.1	0.07149228	0.85	0.916823884	0.2	0.76851534	1	0.955277674	0.1	0.072125965	1	1.03182
0.1	0.147625267	0.5	0.1742647	0.5	0.263820162	1	1.311633413	0.2	0.193023515	0.15	0.082991561	0.5	0.519845687	0.2	0.099748521	0.15	0.124096447	1	1.11601748	1	1.06501227	0.15	0.165703699	1	0.947673091	0.5	0.916075915	0.2	0.180093704	0.1	0.191350687	1	0.918290657	0.1	0.201011513	1	0.970352916	1	0.934000867	0.5	0.545492805	1	0.804733317	0.2	0.164539987	1	0.934148338	0.15	0.620455
1	1.06154885	0.1	0.107734194	1	0.589319004	0.2	0.111047434	0.15	0.192124761	0.5	0.362055865	1	1.161226422	1	0.921117334	1	0.862765773	1	0.699917649	0.99	1.080586512	0.1	0.102775275	1	0.794031802	0.9	0.969748986	0.15	0.163014206	0.99	0.985572505	1	0.747799195	0.2	0.20535565	0.5	0.233850304	0.15	0.197025519	1	0.926960717	1	0.830651995	1	0.830279594	0.15	0.189829651	0.5	0.911364
0.2	0.827399314	0.15	0.243865717	1	1.026461169	1	1.352335888	1	1.001003009	1	0.806771191	1	0.677222594	1	0.96560269	1	1.343201107	1	1.009579929	1	1.26559219	1	0.935468942	0.5	0.601278939	0.1	0.240214902	1	0.969680764	0.1	0.142566645	0.5	0.560161911	0.8	0.74855658	0.99	0.938459292	1	0.479326814	0.1	0.32260234	0.5	0.768838721	1	0.9648021	1	0.471123142	0.1	0.252273
0.15	0.383307866	1	1.052733223	1	0.30712743	0.2	0.341485511	1	2.004012036	1	0.240479013	1	0.909548198	0.15	0.078510762	0.5	0.62420478	1	1.029496571	0.9	0.640716266	0.1	0.094722919	0.5	0.765790675	1	0.963617735	0.1	0.174005558	0.15	0.148236946	0.5	0.707677709	1	0.987750331	1	0.975370795	1	0.56870819	0.5	0.828415882	0.15	0.720840635	1	0.964216181	1	0.909639932	0.15	0.295455
1	1.075980255	1	1.049560945	0.5	0.282902835	1	1.01171585	1	1.115632612	0.1	0.150172245	0.5	0.379922082	0.15	0.085212158	0.15	0.137677984	1	0.438145503	0.5	0.654483171	0.1	0.089876162	0.1	0.427355148	0.5	0.851760678	1	0.549397803	1	0.997483156	0.1	0.404062883	0.75	0.710366875	1	0.939091528	0.2	0.073815298	0.2	0.395608551	1	0.7976636	0.1	0.251463678	0.2	0.075051884	0.5	0.788636
0.2	0.167285514	0.9	0.938609213	0.05	0.061589204	0.1	0.106678333	1	1.07815755	1	1.044912515	0.05	0.120592652	1	0.700100301	0.5	0.446388484	1	1.385886775	1	0.766684378	1	0.854495138	0.5	0.780432521	1	0.88712876	1	0.75415916	0.05	0.141967466	0.5	0.726415082	0.2	0.201981919	0.2	0.160623021	0.2	0.11471584	0.5	0.712053782	0.5	0.763380363	0.5	0.677831206	0.2	0.117941878	0.49	0.53409
0.5	1.183184973	1	1.046838364	1	0.478004332	0.1	0.071426416	0.5	0.472574509	0.15	0.242505294	1	0.9418859	1	1.04900596	1	0.947548479	1	1.068965418	0.2	0.193234759	0.2	0.132425518	1	0.959122167	1	0.953806697	0.1	0.256015529	1	0.998481692	1	0.931451247	0.15	0.200018453	0.15	0.186272886	0.5	0.241045559	1	0.943596684	1	0.818112033	0.9	0.897896858	0.5	0.237339968	1	1.36364
0.9	1.115896905	1	0.556848456	1	0.434300857	1	1.057288085	1	0.51197506	0.1	0.275316883	1	0.85577018	0.5	0.214576644	1	0.502439273	1	1.156673114	1	0.86608783	0.1	0.11454688	0.5	0.817001479	1	0.979616672	0.1	0.156807114	0.15	0.253792634	0.5	0.766394433	1	0.954312602	0.5	0.852696709	0.05	0.069077562	0.2	0.344329637	0.2	0.749746441	0.15	0.17421107	0.05	0.07034888	0.05	0.118182
1	0.91182303	0.5	0.583462635	1	0.950862558	0.99	0.976321251	1	0.857716005	0.1	0.144555992	1	0.934936546	1	0.372864322	0.1	0.210053088	0.5	0.412926491	1	0.877728735	0.5	0.648822375	1	0.947293967	0.5	0.488726553	0.45	0.359691432	0.1	0.141900519	1	0.916326849	0.2	0.50473526	0.15	0.227994282	1	0.885932393	0.2	0.739961357	1	0.791739859	0.1	0.471846554	1	0.885538865	0.8	1.05
0.5	0.978844054	0.9	1.048427988	1	0.702752449	0.1	0.103363253	0.05	0.119570834	0.5	0.827401745	1	0.690982037	0.5	0.206087141	1	1.068042689	1	0.836509997	0.2	0.240965882	0.9	1.023233492	1	0.965886136	0.5	0.585118692	0.2	0.204022309	0.05	0.14183996	1	0.942736747	0.99	0.903363276	0.2	0.158918244	0.5	0.247715076	0.1	0.430873253	0.1	0.722573107	0.15	0.172079897	0.5	0.249290223	1	1.16364
1	0.719116723	1	0.597167266	0.2	0.073522374	0.35	0.543853345	0.9	0.29889669	0.5	0.443107099	0.2	0.144872511	0.1	0.080949616	0.15	0.150271108	1	0.702346405	0.99	1.096126222	0.1	0.063039446	0.5	0.720166181	1	0.977816761	1	0.591391025	0.5	0.554828434	0.5	0.665086314	1	0.960626688	0.15	0.225161537	0.2	0.154205827	1	0.89576739	1	0.776677934	0.15	0.190161911	0.2	0.154972693	0.99	1.425
1	0.945994534	0.5	0.377150361	0.5	0.303988193	1	1.311633413	1	1.001002004	1	1.1389616	0.5	0.29889669	0.99	0.449195611	0.1	0.339111435	0.5	0.16196527	1	0.924723499	0.15	0.087059963	0.5	0.568090787	0.1	0.250307878	1	0.96901193	0.05	0.141734397	0.5	0.531274262	1	0.817391655	0.2	0.169953212	0.1	0.071539638	1	0.921137055	1	0.79897877	0.1	0.16171466	0.1	0.072133188	0.5	0.395455
1	1.223615161	0.5	0.569064801	0.1	0.050067222	0.5	0.497190744	1	0.539849624	0.5	1.14362134	0.1	0.097436471	1	0.748849902	0.5	0.909259515	1	1.026088986	0.15	0.239577429	1	1.020669863	1	0.961235116	1	0.979542819	0.5	0.604422578	0.5	0.53284582	1	0.935095101	0.1	0.602922064	0.05	0.156283586	0.2	0.071295154	1	0.938135915	1	0.789396977	0.5	0.186771788	0.2	0.071934963	1	1.28636
0.5	0.588845712	1	0.954349545	0.2	0.067315465	1	1.143483217	0.5	0.246527192	0.2	0.244695551	0.2	0.131804763	1	0.455061387	1	1.17504874	0.05	0.088097421	1	1.192290978	0.5	0.662334171	0.2	0.59007887	0.5	0.969557659	0.15	0.160215259	1	0.998729837	0.2	0.550572932	0.2	0.207077187	0.3	0.68684793	0.1	0.074125825	0.5	0.664876421	1	0.832656954	0.1	0.167007169	0.1	0.075454591	0.1	0.502273
0.5	0.439988264	0.2	0.150183809	1	0.365553966	1	1.161146071	0.1	0.28456799	0.05	0.15016478	1	0.539930297	0.1	0.042383737	0.2	0.202167189	1	0.892411494	1	0.71700664	0.2	0.196458536	0.5	0.849348616	0.5	0.894301601	1	0.928203514	0.2	0.144622546	0.5	0.815050607	0.15	0.26363722	0.1	0.160933059	0.5	0.194626207	1	0.943631633	0.1	0.769667886	0.2	0.163509066	0.5	0.190438456	0.2	0.452273
1	1.080058695	0.1	0.19383889	0.15	0.095628443	0.05	0.090396536	0.2	0.559581982	0.2	0.227902097	0.15	0.188431519	0.1	0.05509127	0.2	0.235373749	0.15	0.161791932	1	1.130563072	1	0.968816516	0.5	0.777361837	0.1	0.23391756	0.5	0.679293672	1	0.996694442	0.5	0.726161623	0.5	0.854216215	1	0.97290656	0.5	0.245025823	1	0.924455386	1	0.821067071	1	0.945570607	0.5	0.243495356	0.2	0.743453
0.1	0.144425426	0.5	0.630550366	1	0.8849986	0.5	0.450787075	0.48	0.571141997	1	0.829451317	1	0.870175745	0.5	0.237269367	1	1.208679214	1	0.684051369	0.2	0.369664721	1	0.942903671	0.5	0.43300281	1	0.780739712	1	0.943347199	1	0.999021541	0.5	0.410782377	0.15	0.23846427	0.15	0.156972873	0.98	0.399509164	1	0.925930367	1	0.810043509	1	0.912530966	0.98	0.455623198	0.95	0.856818
1	1.17670436	1	0.437084653	1	1.078059984	0.2	0.169461879	0.9	0.590886307	0.49	0.155249948	1	1.06000354	0.2	0.28456799	0.49	0.304488374	0.5	0.307595836	0.15	0.07232234	0.1	0.103975293	0.5	0.650704673	1	0.960933028	1	0.871461686	0.1	0.14223886	0.5	0.604831144	0.2	0.214107355	1	0.949468143	0.5	0.201280978	0.1	0.76273989	1	0.826571908	0.1	0.163195203	0.5	0.197167842	1	1.10909
0.5	1.033511063	0.1	0.205849871	1	0.881608643	1	1.027751029	1	1.251755266	0.2	0.299306522	1	0.866842566	1	0.730349779	0.2	0.390337695	1	0.915055138	0.5	0.383298842	1	0.636240194	0.5	0.389185809	0.1	0.306047479	1	0.587949744	1	0.99889042	0.5	0.363242642	0.2	0.202522442	1	0.95679882	1	0.981131226	1	0.949388769	0.5	0.755987352	0.2	0.28796341	1	0.982362056	1	1.81818
0.1	0.09432828	1	1.637384103	0.2	0.183431558	1	1.01461993	0.5	0.420313572	1	0.888888889	0.2	0.361443582	1	1.001003009	1	0.822165604	1	0.67217017	0.1	0.199312315	0.5	0.502266429	1	0.952077831	0.1	0.239100935	1	0.95801061	0.1	0.142002895	1	0.919452203	0.05	0.198672029	0.85	0.998120433	1	0.686377614	1	0.948491283	0.5	0.755131916	1	0.961135655	1	0.696687755	0.9	1.62273
1	0.950215666	0.1	0.080750375	0.15	0.09478235	0.05	0.073128512	1	0.750250752	1	1.45624753	0.15	0.18676433	0.5	0.312189581	1	1.343201107	1	1.324377604	1	0.501300671	0.5	0.486211505	1	0.950696366	1	0.953097116	1	0.944770235	0.15	0.142319912	1	0.920910573	0.3	0.787747096	0.2	0.164935316	1	0.598805948	1	0.917307354	0.5	0.770139205	1	0.964375079	1	0.600302228	0.1	0.238636
1	1.200372686	0.15	0.206094583	0.15	0.114913333	0.9	1.036868176	0.2	0.434084863	1	1.557561574	0.15	0.226431521	1	0.678195506	1	1.098615846	0.2	0.075721816	1	1.087417539	1	0.685574085	0.5	0.720321062	1	0.648544896	1	0.966115141	0.2	0.142589586	0.5	0.658518987	0.1	0.201587659	0.1	0.212674667	0.5	0.247151929	1	0.943521375	1	0.814440361	0.1	0.163108207	0.5	0.245300692	1	1.51591
1	0.781967315	1	0.980774299	0.5	0.274235434	0.99	1.119828743	1	0.906285519	0.19	0.159427778	0.5	0.540368509	0.2	0.151594139	0.5	0.420318349	0.5	0.638313781	0.2	0.223964426	0.15	0.087779765	0.99	0.945441967	0.2	0.25201384	0.1	0.158627773	0.49	0.510464792	0.99	0.915374173	1	0.832890545	0.1	0.157043573	1	0.426631905	0.1	0.85941986	1	0.817722148	0.5	0.459735988	1	0.427769044	1	0.722727
0.49	0.848715582	0.2	0.228208207	0.2	0.207698889	0.1	0.08573225	0.1	0.196788564	0.5	0.270252936	0.2	0.40926126	0.5	0.364611075	1	0.805113533	0.15	0.0812615	1	1.092147455	0.1	0.103506531	1	0.928901782	0.49	0.359873044	0.1	0.154574235	1	0.998705505	1	0.892474166	0.15	0.202733968	1	0.985018975	1	0.509243977	0.5	0.866838173	1	0.769071874	0.5	0.323456159	1	0.501859204	0.2	0.322727
0.5	0.350495134	1	0.864958753	0.1	0.054510898	1	1.03185749	1	0.714715145	1	0.680225072	0.1	0.107411257	0.5	0.195530565	0.1	0.183834788	0.49	0.294906971	0.1	0.079539503	0.2	0.178119998	0.5	0.546604814	0.5	0.28817149	0.1	0.16280818	1	0.999017368	0.5	0.512311509	1	0.961891966	0.2	0.203764052	0.2	0.073952669	1	0.756786513	0.2	0.754307905	0.95	0.948353006	0.2	0.075122383	0.49	0.515909
1	0.819920337	1	1.088702765	1	0.392087273	1	1.31703886	1	1.001002004	0.1	0.176265887	1	0.772590224	1	0.899522096	0.1	0.274939011	1	1.129992855	0.5	0.534854933	1	1.018555471	1	0.942863681	1	0.968056034	0.1	0.191885062	0.05	0.141874099	1	0.91238286	1	0.976620535	0.15	0.160966239	1	0.981705454	1	0.93542667	1	0.773998363	0.1	0.905295881	1	0.982799771	0.1	0.811364
0.5	0.434162534	0.5	0.435967264	0.5	0.405120509	1	1.170530389	0.5	0.505278045	0.5	0.617543452	0.5	0.680252325	1	0.876147114	0.5	0.966539805	0.2	0.180937899	1	0.657501545	0.5	1.003070111	0.5	0.804385278	0.5	0.591614259	0.1	0.157877031	1	0.997318954	0.5	0.766060189	0.85	0.996954675	1	0.985210559	1	0.644248476	1	0.848030203	0.05	0.775307362	0.5	0.406919769	1	0.451293217	1	1.36364
1	0.907004325	0.5	0.845933498	0.5	0.176923777	1	0.43000101	0.1	0.359734943	1	0.502963436	0.5	0.348620294	1	0.994316282	1	0.572823285	0.5	0.505985613	0.5	0.479030144	0.1	0.109840517	0.99	0.960189792	0.05	0.275517122	0.99	0.904976553	0.15	0.142074307	0.99	0.933965446	0.2	0.234988317	0.5	0.572566481	0.1	0.070431237	1	0.940660926	0.5	0.756845959	0.2	0.162490437	0.1	0.071340913	0.5	0.534091
0.99	1.104121493	1	0.916598731	1	0.461639178	0.1	0.059309747	0.5	0.431727615	0.8	0.957470703	1	0.909639105	1	1.027667871	0.8	1.006896374	1	0.96046549	0.1	0.085519601	0.05	0.061768012	0.5	0.871290109	1	0.962757622	0.2	0.188020604	1	0.527667528	0.5	0.82950442	0.1	0.210002572	0.1	0.157382816	1	0.302406385	0.15	0.360514714	1	0.784057933	1	0.965090282	1	0.313078817	1	1.625
1	1.325499236	0.2	0.111350251	0.2	0.066291507	0.2	0.246533123	0.5	0.504280279	0.49	0.677331429	0.2	0.130624414	0.5	0.229770392	0.49	0.401547852	1	0.810354251	0.2	0.228134566	0.1	0.246194874	1	0.860340438	0.99	0.974429016	1	0.926174148	0.05	0.141965819	1	0.805103812	0.1	0.584553748	0.1	0.158315539	1	0.557018096	0.75	0.769280289	1	0.80633008	0.2	0.173625536	1	0.560646586	0.2	0.186364
0.9	0.759221386	0.15	0.232155479	0.1	0.056623398	0.15	0.137492061	0.1	0.255175784	1	0.550728277	0.1	0.111573844	1	1.032082162	1	0.348183795	0.2	0.24441047	1	0.878098529	0.5	0.659629154	0.95	0.929423688	1	0.97954348	0.1	0.15796161	0.1	0.141844889	0.95	0.892200052	0.1	0.217283584	0.1	0.167108926	0.5	0.207277407	0.5	0.593882233	0.5	0.772440146	1	0.849427788	0.5	0.227943025	1	1.05909
0.5	0.861989587	0.5	0.411750002	1	0.931379714	0.1	0.096569849	0.5	0.571141997	0.15	0.390662183	1	0.91578002	0.1	0.038260768	0.15	0.574504573	1	1.007424953	0.5	0.421155142	0.1	0.116880395	0.5	0.923767341	0.9	0.924454412	1	0.95540619	0.15	0.143516063	0.5	0.889120793	0.2	0.48320093	0.2	0.16509015	1	0.648707662	0.2	0.349537704	1	0.809284968	0.5	0.391293077	1	0.661855264	0.02	0.193182
1	0.735158588	1	0.452731301	0.05	0.076428627	1	1.229029853	0.9	0.960882648	0.9	0.912351088	0.05	0.15059915	1	1.021472581	0.9	1.059997121	1	0.992091271	0.1	0.125407992	1	1.040182048	1	0.883577041	0.5	0.958390203	0.15	0.172258738	0.2	0.144233178	1	0.854764832	1	0.97254292	1	0.938941704	1	0.405010736	0.5	0.726672606	1	0.768978321	0.5	0.479047582	1	0.464152263	1	1.22955
1	0.854681783	1	0.892711892	0.5	0.32009495	0.5	1.267986075	1	0.769539387	0.1	0.132998028	0.5	0.63073261	1	0.845861325	0.1	0.186312823	1	0.7806085	1	0.94360685	0.15	0.13525228	0.9	0.870500378	1	0.937167823	0.15	0.160312068	0.49	0.530577437	0.9	0.828035783	0.15	0.210073697	0.1	0.162100655	0.2	0.07864837	0.5	0.700605308	0.5	0.789560132	0.2	0.17109958	0.2	0.080636955	1	1.10455
1	1.001868531	1	0.758171839	0.5	0.272600667	0.5	0.888285653	0.98	0.758897382	1	1.037482819	0.5	0.537147275	1	0.818057419	1	0.972106229	1	1.007424953	0.2	0.174976257	1	0.715631436	1	0.965894959	1	0.961208421	1	0.501749105	0.5	0.498115494	1	0.94266221	1	0.986804825	0.1	0.156003919	0.5	0.109025754	1	0.890727868	0.15	0.734898931	1	0.916228015	0.5	0.111048086	0.5	0.454545
0.99	1.657565851	0.9	1.02259658	0.5	0.20326187	0.99	0.557651356	0.1	0.178163783	0.02	0.115960786	0.5	0.400518315	0.15	0.073923847	0.99	1.422331633	0.5	0.61047351	0.5	0.635092981	0.1	0.313591705	0.1	0.399150462	1	0.97475943	0.1	0.157565881	0.2	0.199403359	0.1	0.375422027	0.5	0.694902478	1	0.956485317	1	0.986119363	0.5	0.831570581	1	0.78290235	0.1	0.162575783	1	0.987465558	0.5	0.565909
1	0.931619356	0.5	0.382843066	0.1	0.162491199	0.2	0.111927343	1	0.839227359	0.99	1.067201605	0.1	0.320181553	0.5	0.173015691	1	0.870556616	1	1.004214487	1	1.039325904	0.1	0.066863412	1	0.962196383	0.2	0.348789008	1	0.943326376	0.2	0.142431743	1	0.936118262	0.1	0.199017799	0.1	0.155414305	0.1	0.071442299	1	0.764046163	1	0.829424163	1	0.959026738	0.1	0.07206681	0.1	0.361364
1	1.710274837	1	1.060546427	1	1.179121988	0.2	0.176799871	0.5	0.545089815	1	0.924551432	1	1.159372855	0.05	0.037199547	1	0.112064343	0.5	0.189649821	1	0.839893677	0.1	0.148768595	0.2	0.376995041	0.99	0.977255353	1	0.969356853	0.2	0.145874204	0.2	0.354386368	0.1	0.199788152	0.5	0.381057092	0.2	0.07183926	1	0.948886719	1	0.823830872	0.5	0.486321431	0.2	0.07245219	0.15	0.295455
1	1.150241856	0.1	0.166385646	1	0.476704573	0.1	0.078560232	1	0.833834838	1	0.365371246	1	0.939324783	0.5	0.234346604	1	0.976323216	1	1.100045624	1	0.809783401	0.2	0.161895996	1	0.948744715	1	0.967779139	1	0.950415023	0.15	0.14202978	1	0.915545057	0.1	0.20291289	0.15	0.163949912	0.5	0.164767533	1	0.93751574	1	0.796109343	0.1	0.163930565	0.5	0.200827802	0.2	0.388636
1	1.163819409	1	0.934769791	0.15	0.054008965	0.5	0.512922365	0.5	0.666666667	1	1.14362134	0.15	0.106422221	0.15	0.080292159	0.15	0.308417311	0.5	0.589885747	0.5	0.489595696	0.1	0.110932198	1	0.945223171	1	0.980169575	0.8	0.967973802	1	0.998583549	1	0.913322968	0.2	0.295878107	1	0.947445097	0.2	0.075627744	1	0.851018149	0.2	0.799442742	0.1	0.172175302	0.2	0.077329543	0.1	0.325
0.5	0.606021571	1	0.755297657	0.5	0.224647501	1	1.031265318	0.2	0.243628846	0.5	0.564683951	0.5	0.442657733	0.2	0.118146105	0.5	0.782693218	1	0.968700595	0.2	0.333529362	0.5	0.639272386	1	0.963528242	1	0.862825151	1	0.965589069	0.1	0.141933718	1	0.938724326	0.15	0.394442449	0.2	0.15619813	0.2	0.071714965	1	0.931185748	0.5	0.76174282	1	0.953428131	0.2	0.072260046	0.15	0.236364
1	1.084132798	1	1.495510059	1	0.876015929	1	0.785777126	0.5	0.571141997	0.2	0.171761662	1	0.861343524	1	0.951904665	0.1	0.140082763	1	0.752657752	0.2	0.0746822	0.5	0.391030093	0.15	0.39528975	1	0.976224481	1	0.907649203	0.1	0.251763595	0.15	0.374395185	1	0.772980177	0.99	0.42720497	1	0.472660404	1	0.839932313	1	0.785449666	1	0.960180068	1	0.464865444	1	1.28182
1	1.424081512	1	1.1861955	0.15	0.082091325	0.99	0.637693002	0.5	0.571141997	0.1	0.114636307	0.15	0.16175724	0.2	0.078625646	0.15	0.216125783	0.5	0.421687911	1	0.822693902	1	1.077389892	0.95	0.968735076	0.15	0.243435096	0.2	0.468170741	1	0.685902941	0.95	0.944149717	0.1	0.208824731	1	0.982769588	1	0.90171868	0.2	0.635510485	1	0.755110311	0.15	0.195568459	1	0.900446788	1	0.845455
0.2	0.172234947	1	1.143143153	1	0.42070172	0.05	0.091564288	0.15	0.271541898	0.15	0.194785699	1	0.828973697	1	1.082770049	0.5	0.614540851	0.5	0.501101017	0.5	0.210927252	1	0.6561724	1	0.962237038	0.5	0.401904635	1	0.95551631	1	0.95180064	1	0.933901492	1	0.953986279	0.3	0.963131997	0.5	0.23828106	0.2	0.353762548	1	0.787662617	0.1	0.303430246	0.5	0.233959031	0.15	0.545455
1	1.046868629	1	1.02259658	0.15	0.051806447	0.2	0.100145947	0.8	0.815260597	0.5	0.491114369	0.15	0.102082259	1	0.441074258	0.49	0.420382233	1	0.423981433	1	1.283043579	0.2	0.128761853	0.5	0.414444278	1	0.982263286	0.1	0.156919034	0.1	0.141970139	0.5	0.392935644	1	0.95241064	0.1	0.205153733	1	0.57376907	1	0.94585163	0.2	0.740896297	0.2	0.165739248	1	0.57475413	0.1	0.225
0.5	0.674919747	0.15	0.143585654	1	0.918045143	0.1	0.106970535	0.5	0.492119162	0.49	0.581574539	1	0.902668791	1	0.943688207	1	1.394940297	1	1.004214487	0.1	0.094733586	0.49	0.680183335	0.5	0.911308349	0.2	0.267207408	1	0.946991641	0.45	0.510619954	0.5	0.870301881	0.2	0.199015632	0.1	0.154358979	0.1	0.072436077	0.15	0.402748514	1	0.81906283	1	0.952430723	0.1	0.073040192	0.5	0.779545
1	0.787867575	0.2	0.187699944	1	0.373940742	0.1	0.129282545	0.5	0.218435526	1	0.634156438	1	0.552317727	1	0.794501151	0.05	0.129496346	1	1.356393916	1	1.019638895	0.3	0.397537966	0.5	0.606849738	1	0.979391471	0.99	0.954512	0.2	0.156877065	0.5	0.567608524	0.99	0.64447133	0.1	0.156325358	1	0.983739517	1	0.930630237	0.5	0.776560046	0.05	0.16131279	1	0.985280356	0.5	1.00909
0.2	0.4953327	0.15	0.227147811	0.2	0.143687612	0.5	0.534973578	1	0.840521565	1	1.446116126	0.2	0.283129935	1	0.97871392	0.8	0.937316084	1	0.572974369	0.1	0.08903851	0.5	0.49942069	1	0.949146109	1	0.359647209	0.1	0.157109004	1	0.418491943	1	0.919263159	1	0.993246279	0.1	0.161314256	0.2	0.073205417	1	0.9272791	1	0.799463949	0.1	0.162355696	0.2	0.074025863	1	1.06136
1	1.973819769	0.2	0.484902421	0.5	0.298817207	1	1.053076987	1	0.968647879	0.05	0.098108255	0.5	0.58880578	0.2	0.094282849	1	1.066244268	1	0.626879384	1	0.928972043	1	0.943900319	1	0.824957422	0.5	0.309625694	0.35	0.34599065	1	0.997726958	1	0.768172469	0.3	0.952139157	0.2	0.158651671	0.2	0.073140361	0.9	0.877552054	1	0.834184946	1	0.955645052	0.2	0.071666218	0.7	1.23864
1	0.725449038	0.5	0.485630998	1	0.612025005	0.2	0.259685776	0.5	0.280893964	0.8	0.788103441	1	0.6	1	0.484517925	0.99	1.439288174	1	0.307595836	1	1.172385908	0.5	0.538584156	0.95	0.952063236	0.2	0.250491423	1	0.973424514	0.5	0.51661603	0.95	0.919659759	0.1	0.199205716	0.1	0.15239183	0.5	0.338247844	0.5	0.732985226	0.5	0.785157395	0.2	0.392317112	0.5	0.389571412	0.5	0.75
1	1.578502371	0.5	0.463698832	0.5	0.370897624	0.15	0.09748177	0.1	0.645736793	1	0.704207862	0.5	0.730836981	0.15	0.064035729	0.5	0.339460825	1	1.004214487	0.2	0.13349434	1	1.071512852	1	0.912070648	1	0.96625219	0.5	0.468903884	0.15	0.143123564	1	0.869962223	0.2	0.255024112	0.2	0.161836675	0.2	0.073157906	0.99	0.891800975	0.05	0.769544981	0.15	0.164050038	0.2	0.075191728	0.5	1.09091
1	1.150241856	0.5	0.449489567	1	1.115206286	1	1.059866497	1	1.001003009	0.99	0.982737687	1	1.096527678	1	1.038151492	1	1.157160191	0.15	0.162832635	1	0.793925048	0.99	1.055192668	1	0.890817452	0.5	0.667885995	1	0.935863069	1	0.959723719	1	0.847503669	0.2	0.214642467	0.5	0.960061159	1	0.986139476	0.2	0.679468831	0.5	0.776222179	0.15	0.163614118	1	0.987495375	0.5	0.925
1	2.303250934	0.1	0.308449457	1	0.40856393	0.5	0.553493546	0.1	0.224479891	0.5	0.446853165	1	0.80505673	0.5	0.380713809	0.1	0.41546391	0.2	0.165692036	0.5	0.440150381	1	1.255549974	0.15	0.560651382	1	0.903347794	1	0.967632176	0.5	0.646687703	0.15	0.523542683	0.5	0.921645797	0.15	0.156400553	0.2	0.090352671	1	0.938955627	0.5	0.796378241	1	0.962755222	0.2	0.093169133	1	1.42045
0.1	0.125514583	1	0.948525794	1	0.800498697	0.1	0.163309683	1	1.148504337	1	1.153948331	1	0.787091131	0.1	0.054184964	0.2	0.286243372	0.5	0.443367814	1	1.084505698	0.9	0.899023631	1	0.772518707	0.2	0.292455686	1	0.919673991	1	0.997348496	1	0.720659487	0.15	0.200874426	1	0.939505005	0.1	0.070473277	0.5	0.639481748	0.48	0.762974491	0.1	0.175251226	0.1	0.071326785	0.19	0.186364
1	1.003495246	0.5	0.429380549	1	0.51456328	0.5	0.501190825	1	0.60999949	0.1	0.346198014	1	1.027096411	0.2	0.131728519	0.2	0.625957845	1	0.925862685	0.5	0.222931516	0.5	0.657128986	1	0.83962361	0.5	0.523432053	0.5	0.487538046	1	0.952779242	1	0.751549519	1	0.939252497	0.2	0.157679369	0.2	0.084431141	0.5	0.790251371	1	0.823546024	1	0.920801702	0.2	0.088891488	0.1	0.186364
1	0.527126312	1	1.100634472	1	0.858039578	0.19	0.218782508	0.2	0.220884877	0.2	0.494258527	1	0.84366826	0.15	0.076087142	0.95	0.738703991	0.19	0.202643873	1	1.088500253	0.15	0.091930251	0.8	0.645387454	1	0.950279798	1	0.699910821	1	0.767576192	0.8	0.598225446	0.2	0.199990554	0.5	0.644532462	0.5	0.188055266	0.1	0.430142731	0.1	0.70958963	0.2	0.164767658	0.5	0.182189783	1	0.986364
1	2.764454565	0.2	0.407809057	0.2	0.122504154	0.2	0.162433849	0.15	0.270810515	0.95	0.894227593	0.2	0.239865102	0.2	0.083097778	1	0.949244133	0.5	0.306716267	1	0.610716743	1	1.012701174	1	0.959988819	1	0.957164042	1	0.969058663	0.15	0.146719964	1	0.934581978	0.5	0.523897453	0.5	0.91772321	1	0.353384976	1	0.702545328	0.5	0.757743582	0.5	0.939439192	1	0.366806683	1	1.23864
1	0.835784835	0.15	0.339499332	1	0.51986868	0.15	0.160709695	1	1.094617185	1	0.888888889	1	1.024377702	1	0.827094186	1	2.015810575	1	0.901538269	1	1.414722243	0.2	0.1089945	1	0.962835248	1	0.970610934	0.9	0.964601026	1	0.997781146	1	0.937007002	0.5	0.918267494	0.15	0.159073259	0.1	0.073010965	1	0.932039935	1	0.827393423	0.9	0.961113698	0.1	0.073772693	1	1.07273
0.5	0.42595728	1	1.177845954	1	1.210246157	0.1	0.080764118	0.5	0.6	1	0.864294032	1	1.189975724	0.5	0.276285504	0.9	1.567404263	0.15	0.101544114	1	0.910243237	1	0.947459775	1	0.962848626	0.5	0.394802028	0.99	0.966711656	1	0.998773112	1	0.937245159	0.15	0.201527495	1	0.938207411	0.5	0.221160882	1	0.906494875	1	0.791086199	1	0.941418361	0.5	0.217177127	0.5	0.759091
1	1.124619432	1	1.394370745	0.5	0.249276708	0.9	1.235509142	1	1.446784799	1	1.669007021	0.5	0.495046301	0.2	0.109836032	0.1	0.190156305	1	0.935903105	0.05	0.086676423	1	0.929648234	1	0.962976511	0.2	0.580968326	1	0.970264771	1	0.998621294	1	0.937951991	1	0.96374061	0.2	0.167671825	0.1	0.072554708	0.5	0.513573664	0.15	0.718809047	0.5	0.856552461	0.1	0.073166015	0.1	0.393182
0.5	0.206079706	0.19	0.243682156	0.15	0.053906499	0.19	0.170666685	0.15	0.239682904	1	1.245514321	0.15	0.106220315	0.15	0.060682046	1	1.004931414	1	0.98798502	0.2	0.196011896	0.2	0.223587448	0.8	0.727263105	0.05	0.514598535	1	0.917185466	0.1	0.142282134	0.8	0.679433998	0.2	0.212969225	0.15	0.163289547	0.1	0.071869834	0.5	0.626421493	1	0.784605732	1	0.952318209	0.1	0.072480695	1	1.24091
1	1.183184973	1	1.057929196	1	0.513869727	0.15	0.189679205	0.5	0.506185222	0.9	1.643288841	1	0.505262915	1	0.494722262	1	0.488110321	0.2	0.146691406	0.02	0.040149168	0.99	1.023561965	1	0.964546312	1	0.958451352	1	0.966343952	0.1	0.142029638	1	0.940568713	0.15	0.237507602	1	0.925202047	1	0.89317624	0.35	0.892880536	0.15	0.721562427	1	0.930737718	1	0.893586596	0.5	0.654545
1	0.891258279	1	0.803851955	0.5	0.254266307	1	1.032382804	1	0.842633163	0.1	0.15016478	0.5	0.484301389	0.5	0.115396265	0.2	0.27314059	1	1.007424953	1	0.925441621	1	0.968816516	0.2	0.587747852	0.5	0.294572728	0.15	0.159619024	0.1	0.141983723	0.2	0.547731561	1	0.837112551	1	0.834479895	0.15	0.072947718	0.2	0.451493048	1	0.807665984	1	0.96467737	0.15	0.07382091	1	1.23409
1	0.648343787	1	0.736328043	1	0.940904406	0.1	0.110422353	1	0.532726553	0.1	0.240479013	1	0.925145183	0.2	0.072686144	0.49	0.294721643	0.15	0.099626631	0.5	0.590120776	1	1.096339261	0.95	0.960651879	1	0.981253703	1	0.969173921	0.15	0.142987948	0.95	0.93426822	1	0.930435871	0.2	0.164695566	1	0.496391972	1	0.936171981	1	0.824733385	0.5	0.466367133	1	0.488656709	0.2	0.284091
0.5	0.973899291	0.5	0.552267327	0.2	0.10296955	1	0.668830914	0.15	0.248746239	1	0.873365955	0.2	0.202896837	1	1.160902999	0.1	0.635191141	0.2	0.077904487	0.2	0.238375486	0.1	0.117843034	1	0.85025462	0.1	0.236257063	0.5	0.925024921	0.1	0.143043167	1	0.811790217	0.2	0.202085025	0.5	0.926993243	0.5	0.242844644	1	0.893464919	0.15	0.721179539	0.5	0.38838555	0.5	0.243952665	0.49	0.690909
1	1.913001708	0.99	0.489780727	0.1	0.147973724	0.15	0.117549404	1	1.001002004	1	0.3967489	0.1	0.291575525	1	0.800086994	1	1.282054792	1	0.641972788	1	1.121664349	1	0.680704643	0.5	0.930798819	1	0.970166721	0.5	0.935627962	0.1	0.144316078	0.5	0.89788814	0.5	0.574676835	0.2	0.186742972	0.1	0.072048065	0.15	0.490915133	1	0.791709932	1	0.961410241	0.1	0.072632445	1	1.27955
1	1.657565851	0.5	0.411327154	0.5	0.264071448	0.1	0.106568378	0.5	0.762191336	0.2	0.173291805	0.5	0.520340835	1	0.989833643	0.5	0.502439273	1	0.55571028	1	0.573202661	1	1.056361863	0.15	0.357596568	0.1	0.252997641	0.99	0.765898983	0.1	0.142194263	0.15	0.331367329	0.2	0.210785247	0.5	0.661920197	0.05	0.07162491	0.1	0.326495548	0.5	0.76861513	0.1	0.164442541	0.05	0.072286021	0.35	0.35
0.19	0.231743099	1	0.681047956	1	0.858664636	0.2	0.202662478	0.15	0.112623585	0.49	0.346198014	1	0.844282849	0.1	0.03239642	1	1.591004596	1	0.824292157	0.1	0.145748631	0.2	0.242922747	0.5	0.497619376	1	0.953290151	0.2	0.190411704	0.99	0.879434911	0.5	0.466925929	0.5	0.922420081	1	0.983326771	1	0.345146918	0.45	0.471668633	0.2	0.76013082	1	0.961613662	1	0.355935642	1	1.39773
1	1.23771151	0.15	0.090264145	0.1	0.067265602	0.8	0.501232065	1	0.929394916	0.1	0.483632716	0.1	0.132543823	1	1.001002004	0.2	0.127699712	0.15	0.126052793	0.15	0.119826427	0.1	0.179792957	1	0.945062158	1	0.976229573	0.5	0.506003171	0.05	0.141886374	1	0.910177644	1	0.980583817	0.05	0.153808968	1	0.982862975	0.15	0.342947821	1	0.802286948	0.5	0.940832232	1	0.984420445	0.2	0.290909
1	1.227109128	0.5	0.69431198	1	0.268922441	1	1.197418912	1	1.768009912	1	1.132042592	1	0.529899497	1	0.857716005	1	0.787567199	0.5	0.377695826	0.19	0.215326849	0.15	0.103654438	1	0.949083463	0.2	0.292412484	1	0.952556085	0.2	0.14491637	1	0.921485108	0.2	0.19884281	0.2	0.157252066	1	0.470862162	1	0.892332318	1	0.778301466	0.1	0.314360615	1	0.463615825	1	1.44545
1	0.564868017	0.5	0.766435112	1	0.526008784	0.75	0.477143385	0.5	0.568125429	0.5	0.435001976	1	1.0364765	0.15	0.133014428	0.02	0.129579676	1	0.378117724	0.2	0.353267163	0.5	0.386588956	0.99	0.953518953	1	0.919444343	1	0.858628716	1	0.996976337	0.99	0.922941195	0.1	0.204260264	0.1	0.159434145	0.2	0.205661064	0.2	0.477078528	0.5	0.765972161	0.5	0.852387765	0.2	0.196934789	1	1.13409
0.5	0.420002773	1	1.02063741	1	0.428312224	0.2	0.132344955	1	1.717438028	1	1.537298765	1	0.843969849	1	0.747323683	1	1.098615846	1	0.983249422	0.5	0.9800627	1	0.712473046	0.5	0.370324543	0.5	0.319894953	0.99	0.815334286	0.1	0.141964677	0.5	0.577216709	0.1	0.197763856	0.1	0.153774852	0.2	0.24201076	1	0.897145926	0.15	0.721722341	0.1	0.163404735	0.2	0.244525743	1	0.395455
1	0.928779453	0.5	0.74769159	1	1.065171748	0.1	0.106800518	0.2	0.269077503	0.2	0.136150088	1	1.299194882	0.15	0.077769348	1	1.006896374	1	0.864275641	1	0.856581091	1	1.157048799	1	0.84539727	1	0.971725211	0.1	0.160731952	1	0.998237754	1	0.79164695	1	0.925356321	0.1	0.151396829	0.1	0.07626822	1	0.554726589	0.5	0.791533522	1	0.951159388	0.1	0.078285832	0.19	0.445455
1	0.765905497	0.2	0.121809	0.1	0.132658693	0.15	0.11864217	0.5	0.718103027	1	0.928690834	0.1	0.12948274	0.5	0.299712145	0.5	0.390017404	1	0.932341134	0.1	0.09814872	0.2	0.271484538	0.1	0.667227109	0.5	0.269454355	0.1	0.162684745	0.15	0.147870974	0.1	0.47512268	1	0.952247118	1	0.981922045	1	0.41475004	1	0.942164671	1	0.812999132	1	0.868910576	1	0.418880118	0.5	0.356818
1	1.246945843	0.15	0.175049995	1	1.064592535	1	1.148903987	1	1.16817118	0.02	0.079203597	1	0.958451111	1	0.466064861	0.5	0.428754527	1	1.507327957	1	1.004614599	1	0.997766208	1	0.880508671	1	0.966827096	0.5	0.625527568	0.2	0.14925043	1	0.90306443	1	0.982944903	1	0.945596471	0.2	0.072035485	1	0.950066261	1	0.758900526	0.1	0.2721134	0.2	0.072624234	0.5	0.713636
0.5	0.892510415	0.5	0.41447342	1	1.055835701	0.2	0.136706237	1	0.857716005	1	0.90292926	1	1.038151492	0.15	0.044491089	0.1	0.250210722	1	1.047963484	1	0.862502431	0.1	0.103851904	1	0.43495818	1	0.965233399	1	0.954323723	0.1	0.142871235	1	0.519011582	1	0.995941914	1	0.984704984	0.1	0.074280062	0.5	0.885361466	1	0.796645975	0.1	0.162724413	0.1	0.075492361	1	1.36364
0.2	0.216853555	1	0.698019316	0.2	0.113131783	0.5	0.391409593	0.2	0.309928024	1	1.069849813	0.2	0.222921057	1	0.451736161	0.15	0.179069336	1	0.991146605	0.5	0.375985775	0.2	0.193840834	0.2	0.231552205	1	0.728403952	0.2	0.17605098	0.15	0.143807244	0.2	0.285714207	1	0.996489696	1	0.994640563	1	0.983395267	0.5	0.860450439	1	0.785019029	0.1	0.162930007	1	0.984662893	0.5	0.756818
0.85	1.009630993	1	1.02259658	1	0.862446767	0.99	0.972718207	0.5	1.001003009	0.5	0.402581482	1	0.848001632	0.15	0.041289336	0.2	0.344477958	0.15	0.21752797	0.05	0.033866549	0.5	0.463516026	1	0.94197051	1	0.967993997	0.15	0.15708458	1	0.650515877	1	0.757170473	0.5	0.958043261	0.15	0.168200059	1	0.989775078	1	0.918741676	1	0.816300089	0.2	0.183326706	1	0.99099128	1	1.20227
0.5	0.44902409	1	1.053646455	0.5	0.341357996	1	1.090356556	1	1.112448456	0.5	0.361419337	0.5	0.672630479	0.1	0.038383607	0.1	0.286243372	1	1.255771222	0.2	0.064650841	1	0.611734381	0.15	0.557650702	0.5	0.881816297	1	0.960477318	0.1	0.142238673	0.15	0.58263734	0.1	0.251829176	1	0.997977931	1	0.983329053	1	0.871180799	1	0.805736664	0.5	0.437826748	1	0.984987862	0.15	0.525
1	1.029778221	1	1.189658407	0.5	0.200851556	1	1.053076987	1	1.335339351	0.1	0.171006526	0.5	0.3957689	0.2	0.055349148	0.15	0.151234962	0.5	0.26631473	0.2	0.130003512	0.1	0.183469707	0.5	0.474983853	1	0.975384275	0.5	0.491373607	0.1	0.143412991	0.5	0.361355013	0.5	0.934762656	0.5	0.97648706	1	0.980062457	1	0.770698036	0.5	0.760728084	0.5	0.262468983	1	0.981665797	1	1.08636
0.1	0.085783875	1	1.06441886	0.5	0.223175503	0.1	0.117196736	0.35	0.288721236	0.15	0.194785699	0.5	0.439757228	1	0.476316269	1	1.006896374	1	0.543027139	0.2	0.091316479	0.5	0.531166356	0.1	0.171630442	1	0.760392316	0.5	0.419719182	0.15	0.142052853	0.5	0.283193685	1	0.895824941	0.1	0.30666444	1	0.463413459	1	0.947536747	1	0.784958029	1	0.951580988	1	0.45714193	1	0.568182
0.5	0.827399314	0.1	0.271189607	1	0.858280565	0.2	0.161261915	0.2	0.436810431	0.2	0.161921662	1	0.84390521	0.1	0.038275469	1	0.744302266	1	1.339623467	1	0.549144201	0.2	0.211739826	0.5	0.376231093	0.19	0.25641367	0.19	0.163241521	0.1	0.142055082	0.2	0.284871474	0.1	0.202182171	0.1	0.162858685	1	0.764886969	1	0.934498664	1	0.803653218	1	0.429744155	1	0.977829522	1	1.08864
0.2	0.288519282	0.5	0.800670816	1	1.018054419	0.15	0.187441439	0.98	1.112448456	0.1	0.117988049	1	1.001003009	0.2	0.08043308	0.15	0.478417506	0.2	0.10719047	1	0.748692263	1	0.946360531	0.2	0.222042876	1	0.922610838	0.15	0.162098918	1	0.635858203	1	0.804356082	0.2	0.38611277	0.5	0.908049386	1	0.279979767	1	0.915922146	0.15	0.745280707	0.2	0.164563407	1	0.292638323	1	1.19318
0.5	0.598802732	0.9	0.92874544	0.1	0.073222762	0.5	0.472563972	0.2	0.112627316	0.2	0.274432908	0.1	0.144529499	0.15	0.107698094	0.1	0.172362404	1	0.941325303	1	1.067528839	0.5	0.457006367	0.2	0.866505862	1	0.963338712	0.9	0.966093871	1	0.997861584	1	0.907355998	0.1	0.269949268	1	0.864715261	0.05	0.070795871	1	0.748452515	1	0.830117766	0.49	0.460900445	0.05	0.071549825	0.5	1.01818
1	1.688312759	0.15	0.234407448	1	0.580871015	0.05	0.048246937	0.5	0.551378273	0.1	0.390662183	1	1.144580043	1	1.001002004	0.5	0.712629731	0.5	0.213058953	0.2	0.124948816	0.1	0.127034897	0.2	0.236918713	1	0.843973768	0.19	0.178996261	0.1	0.142110925	0.1	0.208101772	1	0.993902628	0.1	0.165044355	1	0.986379087	0.5	0.573363142	0.5	0.762986496	0.3	0.47241112	1	0.987944035	1	1.31136
0.2	0.167814943	0.1	0.666566404	0.2	0.161174948	0.15	0.173266528	0.5	0.636454773	0.15	0.141903187	0.2	0.158475426	0.5	0.184600313	0.5	0.838744007	0.1	0.090106914	0.5	0.376718016	1	1.007767787	1	0.807186804	0.5	0.369850569	0.15	0.190593472	0.1	0.142106482	1	0.837083446	0.1	0.437839714	0.1	0.153608399	1	0.438728259	0.5	0.708926282	0.5	0.724889958	0.5	0.262384882	1	0.43764093	1	1.21136
0.2	0.612170953	0.15	0.153200083	1	0.503395268	0.2	0.214519136	0.15	0.129968854	1	0.826818007	1	0.565734941	1	1.038852406	1	0.7007665	1	0.909880711	0.1	0.074615854	0.2	0.225842572	1	0.878879819	1	0.628910576	1	0.947552711	0.1	0.141894648	0.5	0.657684119	1	0.980052781	0.1	0.198969146	0.2	0.074699105	0.1	0.420122276	0.5	0.771658471	1	0.955895848	0.2	0.076036141	0.1	0.45
0.1	0.304701866	0.15	0.256808613	0.5	0.152259836	0.15	0.137580005	1	0.975284829	0.5	0.135671382	0.5	0.300021114	0.15	0.119570834	0.7	1.006896374	1	0.668805507	0.2	0.266420839	0.5	0.675965864	1	0.912175053	1	0.928497296	1	0.639751922	1	0.998685442	1	0.646760685	0.5	0.379527374	0.2	0.524012408	0.5	0.124437944	0.5	0.725544262	1	0.800118803	0.5	0.464437791	0.5	0.082081249	1	0.425
1	1.227109128	0.1	0.084239473	1	0.465773899	0.2	0.170187925	0.5	0.369478807	1	0.972998661	1	0.917786384	1	0.926493767	0.5	0.536069746	0.5	0.335136029	0.1	0.095717604	0.1	0.157217022	0.1	0.180236122	1	0.976999626	0.1	0.157842898	0.15	0.150120765	0.2	0.297038217	0.15	0.653441201	0.15	0.157590156	0.5	0.252441233	1	0.929512891	1	0.82665614	0.05	0.161265508	0.5	0.254492686	0.9	0.818182
1	1.380843672	0.5	0.247864335	1	0.632215526	0.1	0.066525556	0.15	0.092026078	0.15	0.363721301	1	1.245752076	1	0.971502744	0.5	0.437387289	0.5	0.228328653	0.85	0.9536461	1	1.060737084	1	0.697177582	0.5	0.580079	0.2	0.162126567	1	0.998114073	0.1	0.237975555	1	0.994084119	0.1	0.153596556	1	0.977424979	0.5	0.76534458	1	0.790781016	1	0.958608294	1	0.978569401	1	1.175
1	1.136677044	0.1	0.099830993	0.5	0.189784555	0.05	0.097939363	1	0.788243518	0.5	0.834854733	0.5	0.371601208	1	0.969461845	0.5	0.795728285	0.5	0.299855628	0.1	0.071078938	1	0.698923082	1	0.797568726	0.2	0.256076379	0.8	0.668240456	0.8	0.951136879	0.2	0.259239027	1	0.941489436	0.15	0.163253114	0.1	0.07410451	1	0.913474595	1	0.825347284	0.99	0.958228268	0.1	0.0752158	0.5	0.568272
0.5	0.716968914	1	1.128594428	1	0.81738007	0.3	0.275027793	1	1.035589527	0.5	0.783999056	1	0.803689758	0.1	0.124689859	1	1.272400111	0.2	0.168272105	0.5	0.600826024	1	0.48338659	0.5	0.754726838	0.85	0.965287586	1	0.965807955	1	0.999031006	1	0.717535722	0.15	0.214787927	1	0.994732208	0.5	0.241804854	1	0.942746495	1	0.810902802	1	0.965598283	0.5	0.238690496	0.75	1.70455
1	1.688312759	1	0.876218598	1	0.337991347	0.2	0.155148154	0.2	0.349047141	0.1	0.224958564	1	0.66599665	0.5	0.280090271	0.19	0.142112772	0.5	0.384997908	0.1	0.06180753	0.5	0.657670894	0.5	0.521320127	0.5	0.774501919	0.75	0.244971467	0.2	0.142357511	1	0.523543752	0.5	0.469672211	1	0.988742957	0.1	0.071772103	0.5	0.670201523	0.5	0.772001602	0.9	0.80653421	0.1	0.0723669	0.49	0.513636
1	0.989823202	0.1	0.087607222	0.5	0.328801305	0.1	0.102234732	0.15	0.239895064	0.5	0.72678642	0.5	0.647888089	1	0.963051316	0.1	0.151512594	1	1.060115984	1	1.014111088	0.2	0.330249963	1	0.815245853	1	0.961206556	0.2	0.164793615	1	0.998503933	1	0.818030106	0.1	0.197850319	0.5	0.769018226	1	0.468205255	0.5	0.545578089	1	0.781979589	0.5	0.724107174	1	0.4609558	1	1.51818
1	0.993432622	0.2	0.354349272	0.15	0.076177928	0.05	0.036850945	0.1	0.53293213	1	0.652296218	0.15	0.150105158	0.1	0.037717112	1	0.925532325	0.1	0.145240269	0.2	0.140658409	0.2	0.115071801	1	0.575828596	0.1	0.24334304	0.15	0.160704289	0.2	0.192673484	1	0.902622225	1	0.991840954	0.15	0.302242197	1	0.776904157	1	0.933309093	0.1	0.736980809	1	0.801372087	1	0.477737686	0.15	0.379545
0.1	0.954788589	1	1.138594226	1	0.442598557	1	0.592744891	0.5	0.407385422	0.7	0.888888889	1	0.871867718	0.5	0.420313572	1	0.851632443	0.1	0.096492185	0.1	0.180007123	1	0.988547109	0.2	0.257009338	0.1	0.244258967	1	0.943833579	1	0.994672105	1	0.828946578	1	0.224848583	1	0.994545591	1	0.930401267	0.2	0.562515667	0.5	0.784419266	1	0.938890537	1	0.929518049	1	1.02873
1	1.657565851	1	1.26316561	1	0.99538565	0.15	0.185751008	1	0.800200803	0.5	0.455843722	1	0.97871392	1	1.087705336	1	1.006896374	1	0.629345627	0.1	0.092174146	0.5	0.390404783	0.1	0.250779502	0.5	0.929357075	0.5	0.190557963	0.1	0.142169637	1	0.777611707	0.19	0.696163685	1	0.926902089	1	0.973008395	0.5	0.810356155	0.45	0.7716689	1	0.948797161	1	0.973923517	1	1.01136
1	1.768254722	0.1	0.142041534	1	0.964365229	1	0.987074483	0.15	0.206157965	0.5	0.650039917	1	0.94821306	0.1	0.0325805	0.5	0.718635173	1	0.85175586	0.5	0.743637007	0.1	0.101562952	0.15	0.17509666	0.2	0.292454786	0.99	0.894562473	0.1	0.141850933	1	0.818059802	1	0.957855894	0.15	0.162377068	1	0.51282655	0.5	0.726641169	1	0.787140798	0.2	0.209519097	1	0.508010278	0.2	0.341818
1	1.162378794	0.5	0.481117054	1	0.528684708	0.1	0.071200094	0.5	0.314733675	0.5	0.614561634	1	0.51982976	0.15	0.198595787	0.1	0.286243372	1	1.049952075	0.2	0.208676295	1	1.047143698	0.2	0.26183049	0.5	0.335524105	1	0.955635842	1	0.993786205	0.5	0.844573552	0.99	0.959224736	0.5	0.615470814	0.5	0.136795072	0.5	0.427583892	1	0.818917997	0.99	0.960377662	0.5	0.128273729	1	1.36364
1	1.350096763	0.5	0.426558792	0.2	0.324390085	1	0.73873235	0.1	0.260460196	1	1.464091198	0.2	0.63919598	1	0.483120123	1	1.084505158	0.2	0.107036771	0.5	0.383860755	0.1	0.088689828	0.2	0.175220245	1	0.976897442	1	0.741195892	0.99	0.993118696	0.1	0.285485572	1	0.788295159	0.1	0.154226758	1	0.976885251	0.5	0.613195185	1	0.780577885	1	0.945047814	1	0.977907985	0.8	0.827273
0.1	0.919640041	0.95	1.065232559	0.5	0.218124115	0.85	1.311633413	0.5	0.52589347	0.19	0.257364687	0.5	0.429803695	0.2	0.115367379	0.5	0.558490062	1	0.876664593	1	1.233393656	1	0.947993694	1	0.8886594	0.2	0.265257111	0.2	0.163374665	0.1	0.142130328	0.15	0.357257866	0.15	0.198884693	1	0.991162362	0.1	0.071189296	0.5	0.38169403	0.5	0.754525888	1	0.964483976	0.1	0.071866517	0.15	0.197727
0.5	0.848685636	0.5	0.414755809	1	0.272600667	0.2	0.219936751	0.2	0.571141997	0.1	0.187330662	1	0.537147275	1	0.507392061	1	1.050762208	1	1.028756607	0.2	0.173052458	0.1	0.377327648	1	0.796132875	0.2	0.447641826	0.15	0.188216268	0.35	0.473053885	0.1	0.275596519	1	0.951374839	0.1	0.151300626	1	0.980152704	1	0.851234931	0.15	0.750658926	1	0.922415761	1	0.981719592	0.2	0.215909
1	0.612170953	0.15	0.168531001	1	0.168101059	0.1	0.10838503	1	0.666666667	1	0.92440935	1	0.314733675	0.2	0.053986021	0.2	0.210385161	1	1.071296283	0.2	0.214465853	0.2	0.115918268	1	0.797038605	0.1	0.267051717	0.5	0.470801574	1	0.999029858	1	0.831879848	0.1	0.205501218	1	0.233747924	1	0.890269763	1	0.917281107	1	0.816574043	1	0.964174486	1	0.990665818	0.5	0.627273
1	1.11180822	0.2	0.102373217	0.1	0.294589754	0.1	0.063966682	1	1.232466631	1	0.823896281	0.1	0.431894412	1	0.944341449	0.49	0.53211322	0.2	0.223064625	0.1	0.159766221	1	1.218314213	1	0.925521709	1	0.978215087	0.15	0.171367518	0.5	0.539260071	0.9	0.851138663	1	0.978475837	0.19	0.634048789	1	0.978758504	0.5	0.668280118	1	0.786085062	0.15	0.161485325	1	0.980094546	0.9	1.42045
1	1.057576669	1	1.110423369	1	0.408294559	0.2	0.106198842	0.8	0.634048487	1	0.942690139	1	0.603058982	0.1	0.029305398	1	1.282054792	1	0.967844838	1	1.608591311	0.2	0.192119263	1	0.785802278	1	0.975629674	0.2	0.164886125	1	0.998346349	1	0.971221893	0.5	0.931431314	0.1	0.153937134	0.5	0.253395102	0.99	0.912265149	1	0.796446073	0.5	0.439848724	0.5	0.255543454	0.1	0.136364
1	1.216686447	0.2	0.200627914	0.1	0.047559224	0.15	0.164492058	0.5	0.351346563	0.5	0.761522663	0.1	0.093713299	1	0.492023855	0.35	0.250210722	1	0.969517006	1	1.197373124	1	1.051517088	0.1	0.242278489	1	0.979699597	0.2	0.180820087	1	0.997790083	0.5	0.302806397	0.15	0.198562574	1	0.952117088	0.5	0.244903953	1	0.88924627	1	0.820321015	1	0.53687676	0.5	0.243268785	1	1.03864
0.15	0.232356198	1	0.563070524	0.2	0.095960166	1	0.944608121	1	0.942002478	0.1	0.294513169	0.2	0.189085164	1	0.931025635	1	1.231099529	0.5	0.221593533	1	1.161677101	0.5	0.451045773	1	0.869417331	0.5	0.31024662	0.05	0.154819694	0.05	0.142483696	0.5	0.670850346	0.5	0.53638032	0.99	0.816697652	0.75	0.374977023	0.5	0.528227962	1	0.787665739	1	0.964960286	0.75	0.379968845	0.1	0.195455
0.75	0.598802732	0.5	0.307277764	1	0.804546245	0.2	0.212029245	0.1	0.289778426	1	1.160234326	1	0.791070887	1	0.832931226	0.2	0.233832245	0.15	0.268569581	0.1	0.053910514	0.15	0.223587448	1	0.912438518	0.5	0.4113987	0.3	0.478817861	0.5	0.443432369	1	0.973104913	1	0.990467494	1	0.918458355	1	0.85915139	1	0.908928056	0.5	0.970344564	0.2	0.179333665	1	0.861595796	1	0.975
0.5	0.504556773	0.5	0.580490493	0.5	0.359928865	0.1	0.093728169	1	0.666666667	0.5	0.494053589	0.5	0.709223537	0.19	0.075444473	1	1.477723001	0.2	0.137741288	0.5	0.307718392	1	1.041836818	0.5	0.81558063	1	0.96809298	0.1	0.165973703	0.2	0.143482137	1	0.967892154	1	0.787151971	0.15	0.153254746	0.15	0.073380051	0.5	0.764834994	1	0.974882839	1	0.964217337	0.15	0.074361136	1	1.13636
0.2	0.184488388	0.2	0.169164713	0.5	0.309175115	0.1	0.104645675	1	1.189067202	1	1.052132925	0.5	0.609215569	1	0.892465578	1	0.989796133	1	1.020186343	0.5	0.450579113	0.1	0.110076864	1	0.370359475	1	0.977673563	1	0.503060854	1	0.659081509	1	0.975099901	1	0.972539399	1	0.956124378	0.15	0.072574007	0.99	0.825534829	0.5	0.975137907	0.5	0.665703027	0.15	0.073243251	0.15	0.284091
0.5	0.602562544	1	0.746730384	1	0.591469401	0.15	0.141038746	0.1	0.303257599	0.2	0.258761246	1	1.165463682	1	0.96212669	1	0.611958072	1	1.004214487	1	0.907199	0.5	0.218707827	0.1	0.249143739	1	0.973411246	1	0.917743607	1	0.99552353	1	0.945411995	0.15	0.271836773	0.15	0.159405048	1	0.985311946	0.5	0.826841537	0.15	0.966115754	1	0.467213043	1	0.986735798	0.5	1.70455
0.5	0.605413391	0.1	0.114577068	1	1.486746536	0.15	0.113250674	0.5	0.337997042	0.49	0.532263457	1	1.461844994	0.1	0.048720875	0.19	0.376324997	0.2	0.104553332	1	0.952246675	1	1.050769793	0.15	0.295699706	0.1	0.526325838	1	0.956659384	0.05	0.141948742	1	0.973289062	0.1	0.390632354	0.1	0.158735783	0.2	0.08596422	1	0.799876017	1	0.975757904	0.5	0.459254826	0.2	0.08965062	1	1.09545
1	1.221096147	1	0.986644093	0.5	0.32891453	1	1.018523788	0.1	0.13476794	1	1.256003304	0.5	0.648111193	1	1.00829762	0.5	0.25955252	1	0.951255174	0.1	0.171543271	1	0.968816516	0.1	0.24083232	1	0.978928905	0.85	0.952839439	0.9	0.99704025	1	0.966917387	0.1	0.209827714	1	0.958120115	0.5	0.189762621	0.95	0.889027403	1	0.973178183	0.1	0.167339736	0.5	0.183997451	0.15	0.420455
0.5	0.751929629	0.5	0.53356105	0.5	0.28299993	0.5	0.404780703	0.9	0.559236948	0.35	0.212530311	0.5	0.564883317	1	1.050926535	0.5	0.647791319	0.5	0.093818683	1	1.436026536	1	1.024295496	1	0.909733402	1	0.976801224	0.2	0.180517021	0.99	0.998462556	0.1	0.2303001	0.5	0.946688659	0.5	0.933504985	0.2	0.074902089	0.5	0.885647397	0.2	0.967557787	0.2	0.188182654	0.2	0.076350498	1	0.961364
1	1.017330151	0.1	0.148761611	0.5	0.51125172	0.1	0.085162238	0.05	0.28456799	1	0.850950013	0.5	0.755128705	0.49	0.443775772	1	1.511353474	1	0.880159111	0.15	0.435651029	1	0.415407935	0.9	0.795489987	1	0.971488686	0.1	0.228812965	0.1	0.142025239	0.5	0.337238964	0.5	0.773419267	0.1	0.15578868	1	0.963259249	1	0.848855073	1	0.976139588	1	0.94946256	1	0.963906487	0.5	0.670455
1	1.467319353	0.1	0.184525579	0.5	0.206282526	0.15	0.142746633	1	0.824001416	0.2	0.26840883	0.5	0.401449099	1	0.737713139	0.5	0.696461234	1	1.030694143	1	0.904858685	0.05	0.068652607	1	0.951140472	1	0.975355182	0.1	0.160877931	1	0.996770491	1	0.957608546	1	0.989129092	0.15	0.157101047	0.5	0.244940851	0.9	0.538196989	0.15	0.970332108	0.5	0.486887799	0.5	0.24378386	1	0.986364
1	1.329598824	0.05	0.053288682	0.48	0.22298068	0.1	0.106159728	0.9	0.780120482	1	1.657478182	0.48	0.439373337	0.5	0.225090365	1	1.098615846	0.15	0.119428729	0.1	0.435651029	0.2	0.202470621	1	0.956557658	0.1	0.547819461	1	0.964592802	1	0.9987553	0.15	0.226519041	0.5	0.836865186	0.5	0.312610714	0.2	0.087388188	1	0.942342308	0.5	0.974706331	1	0.924744311	0.2	0.089796128	0.5	0.636364
1	0.787867575	1	0.986644093	0.1	0.170857202	0.1	0.159998099	0.15	0.339443864	1	0.950680424	0.1	0.336666383	0.18	0.047779514	0.15	0.401547852	0.2	0.118633519	0.1	0.428300942	1	0.870915353	1	0.94777474	0.5	0.830875427	0.15	0.165901716	1	0.998534444	0.15	0.248071314	0.2	0.218005954	1	0.996438573	0.1	0.106840527	0.1	0.390381674	0.1	0.967009511	0.2	0.178589077	0.1	0.108652793	0.1	0.154545
1	1.196362219	0.05	0.07831509	1	0.988908859	0.2	0.163900609	1	1.001002004	1	0.44700769	1	0.972345608	1	0.977088348	1	0.953795626	1	0.668805507	1	1.234888944	0.5	0.557699254	1	0.955045347	1	0.928664888	1	0.961482261	1	0.405373959	1	0.925899433	0.05	0.201151678	1	0.948597719	1	0.977896622	1	0.933983215	0.5	0.97487804	0.5	0.589248655	1	0.979196253	1	1.03182
1	0.750079882	1	1.092777804	0.1	0.083289914	1	1.056284585	1	0.754509054	0.19	0.249390405	0.1	0.163552829	1	0.618904332	1	0.430373972	0.2	0.080465164	0.05	0.05269478	0.2	0.210288962	1	0.934366165	0.1	0.256036825	0.5	0.285819549	0.1	0.141893752	1	0.941916161	0.2	0.335837943	0.15	0.755617222	1	0.878999775	0.2	0.36748652	0.2	0.96805459	1	0.740037271	1	0.858395489	0.5	0.363636
0.2	0.478488741	0.15	0.205849871	0.5	0.315731946	0.15	0.155638994	1	0.889557562	0.5	0.269747514	0.5	0.622135508	1	0.988918563	1	0.941382464	1	0.586998438	1	1.133120282	1	1.115183706	1	0.95546107	1	0.969228955	0.1	0.158943325	0.2	0.14977988	1	0.971201065	1	0.971658783	0.1	0.157496851	0.2	0.074925936	1	0.91277015	0.2	0.975114076	1	0.935083824	0.2	0.076478031	0.45	0.956818
0.2	0.16001053	0.1	0.30534447	0.1	0.054318629	0.1	0.108920417	0.2	0.314733675	0.5	0.545417674	0.1	0.1070324	0.5	0.331196981	1	1.022910885	0.2	0.102654178	1	0.91631391	1	0.542392909	1	0.952425493	0.15	0.252777773	0.1	0.15872211	0.15	0.143124902	1	0.965083599	0.2	0.3070485	1	0.986993367	0.15	0.076183887	1	0.909550336	0.2	0.973590248	1	0.932772175	0.15	0.078353653	1	1.10455
1	1.973819769	0.2	0.200349893	1	1.095529959	0.1	0.074123907	0.48	0.226527684	1	1.907818694	1	1.07718091	0.5	0.182455412	0.5	0.856819102	0.2	0.226649264	0.2	0.133711848	0.1	0.088624749	0.1	0.407749566	1	0.953240525	0.1	0.169474644	0.1	0.142229734	0.1	0.233300892	0.49	0.452311924	0.15	0.171876921	1	0.929833326	1	0.93706216	1	0.976308399	0.5	0.49652863	1	0.930995935	0.5	0.697727
0.15	0.30048996	1	1.355239956	1	0.425741421	1	0.905717801	0.1	0.135392479	0.5	0.777443441	1	0.838904198	1	1.086806141	1	1.208679214	0.5	0.312433465	1	0.898895691	0.1	0.110076864	0.5	0.91440809	0.15	0.244571986	0.2	0.183970382	1	0.998714857	0.1	0.239701527	0.2	0.244927976	0.1	0.16435241	1	0.463007146	0.15	0.389992428	1	0.976079826	0.2	0.164686579	1	0.456413362	1	1.33864
1	2.764454565	0.1	0.120296484	0.15	0.050510139	0.2	0.249232524	0.5	0.737053265	1	0.957470703	0.15	0.099527943	0.15	0.092353716	1	0.894794796	1	0.836509997	0.1	0.245228673	0.15	0.126978706	1	0.948257434	1	0.968322556	1	0.272322292	0.5	0.99620339	0.1	0.225766093	1	0.951198935	0.5	0.928744732	0.1	0.071483239	0.95	0.943665121	1	0.976244737	1	0.900282717	0.1	0.072122986	1	0.949969
1	1.038805116	1	1.082869866	1	0.515784275	0.2	0.191069799	1	1.639281481	0.15	0.27111255	1	1.024311895	1	1.048464004	0.1	0.27314059	1	0.667064995	0.5	0.609608732	0.19	0.138378629	0.15	0.405192706	0.15	0.276248151	0.1	0.162366396	0.5	0.905406325	1	0.965319178	1	0.974302864	0.5	0.437804092	1	0.3929601	1	0.954026396	1	0.974771787	0.5	0.195843044	1	0.39039977	1	1.13636
0.9	0.827399314	0.2	0.363895662	0.15	0.079020273	0.1	0.074781718	1	0.760280843	1	0.937081515	0.15	0.106119639	1	1.047237668	1	0.296919713	0.5	0.381312095	1	0.81287596	0.2	0.250409818	0.15	0.507749645	0.75	0.7610528	1	0.846181047	0.99	0.721788345	1	0.954069677	1	0.953775309	1	0.988853888	1	0.984186312	0.5	0.409238363	1	0.976352874	1	0.966543744	1	0.985466844	0.5	0.534091
0.5	0.705983063	0.15	0.108730249	1	0.758030303	0.5	0.481008797	1	1.05115346	1	0.621419815	1	0.745334041	1	1.112448456	0.9	0.686996749	1	1.063404307	0.5	0.498080677	0.5	0.69487454	1	0.937699396	0.5	0.477276404	0.15	0.179290089	0.2	0.154932236	1	0.968505687	0.19	0.213519955	0.5	0.900039429	1	0.985275557	0.5	0.865558317	0.1	0.965854412	0.1	0.161949189	1	0.986730687	0.1	0.170455
0.99	0.919640041	0.15	0.13822649	1	1.188070187	0.15	0.146732049	0.5	0.769539387	1	0.770357315	1	1.16817118	1	0.960362449	1	1.006896374	1	1.260703707	0.1	0.065095268	0.1	0.100460519	1	0.929233285	0.2	0.260863462	1	0.851929555	0.2	0.145865001	0.5	0.762828094	0.5	0.615108509	0.2	0.169387409	1	0.6657931	0.5	0.578231078	0.5	0.974246523	1	0.959734564	1	0.855853344	0.5	0.395455
0.2	0.513658656	1	1.099720463	1	0.488389911	1	1.155434243	1	0.871582489	1	0.835999524	1	0.962350213	1	0.882635484	0.5	0.467233148	1	1.066327261	0.1	0.17245293	1	1.05930018	1	0.948020294	0.2	0.288874854	0.2	0.15674269	0.1	0.141771843	1	0.828509527	1	0.96409889	0.2	0.158725368	0.15	0.111967509	1	0.917400418	1	0.976127916	0.1	0.162714241	0.15	0.0955514	1	0.906818
1	1.142290069	1	0.973803919	0.5	0.291512216	0.1	0.135558063	1	0.557812974	0.5	0.647777036	0.5	0.574411626	1	0.899859242	0.75	2.015810575	1	0.937132691	1	0.997158096	0.1	0.099974045	1	0.91305087	0.5	0.567255611	0.99	0.6055543	0.5	0.309250148	1	0.959801985	0.1	0.201464487	0.05	0.154694406	1	0.250386309	1	0.764732062	1	0.976062207	1	0.955552046	1	0.255678591	1	1.09318
0.5	0.751781945	0.2	0.185513003	1	0.562935286	0.2	0.184997102	0.98	0.714572145	1	0.443107099	1	0.553506674	0.15	0.106273366	0.49	0.43664052	1	0.916716492	0.15	0.04994173	1	0.937651284	0.1	0.410732816	0.5	0.619975258	1	0.964392369	1	0.997028947	1	0.759936021	0.1	0.356075366	0.2	0.314013375	0.1	0.069689488	0.95	0.916166224	0.2	0.967933015	1	0.959943696	0.1	0.070777326	1	1.3
0.5	0.689038225	0.1	0.184249958	1	0.315322578	0.2	0.224612798	1	1.232466631	1	1.266670067	1	0.621328867	1	0.827855261	1	1.422331633	1	1.196415139	1	0.608413715	1	1.05771963	1	0.932878786	0.1	0.272172861	0.3	0.542744908	1	0.913348457	1	0.931885752	0.5	0.938037635	1	0.991483929	1	0.905999807	1	0.864927891	1	0.976247517	0.2	0.185137091	1	0.905199129	1	1.57273
0.1	0.355343833	0.5	1.0671464	0.5	0.301817779	0.99	0.234848973	0.3	0.137024936	1	0.732865262	0.5	0.594718272	1	0.482205236	0.15	0.276303331	1	0.668805507	0.15	0.119476313	0.5	0.434601856	1	0.908378494	1	0.95163184	0.2	0.165762893	0.99	0.693447094	0.5	0.31788056	1	0.52050119	0.2	0.170836172	0.2	0.074310224	1	0.842380362	0.15	0.963573892	1	0.810094619	0.2	0.075527754	1	0.986998
1	0.934909341	0.9	1.15480895	0.15	0.073803276	1	1.094930307	0.2	0.205513091	1	0.629524938	0.15	0.145426015	0.2	0.154986699	1	1.004916506	1	1.085800455	1	0.883819256	0.05	0.03195556	1	0.953611403	0.5	0.891032312	0.5	0.490373999	0.05	0.142119341	0.2	0.20845206	0.8	0.956590429	0.49	0.260300725	1	0.974130206	0.15	0.53587676	0.2	0.968731924	0.5	0.444778039	1	0.975347138	0.49	0.604545
1	1.054373686	0.1	0.067418225	0.5	0.362279314	0.3	0.496474847	1	1.053792958	0.9	0.958542294	0.5	0.713854989	1	0.877509405	1	0.823457428	1	0.705065937	0.1	0.149641595	0.2	0.100347848	0.5	0.907609184	1	0.73683539	0.15	0.160147711	0.2	0.142079083	0.5	0.490391759	0.49	0.948829971	0.2	0.218366472	1	0.467003577	1	0.721780655	1	0.97411786	1	0.957076051	1	0.459759684	1	0.888
1	1.051412507	1	0.796376063	0.5	0.248509364	0.1	0.073335068	1	1.152974074	1	1.160234326	0.5	0.489676452	1	0.41512439	0.2	0.239532579	0.15	0.118734779	0.15	0.250160457	0.2	0.142095562	1	0.83648953	1	0.97977278	1	0.924595209	0.1	0.142210833	1	0.969609978	1	0.582083638	1	0.928705314	1	0.4950143	1	0.74819012	0.2	0.966125958	0.5	0.165138381	1	0.487188805	1	0.456
0.5	0.453368238	0.5	0.659181958	0.2	0.15291089	0.1	0.10380891	0.5	0.626745909	0.5	0.520323008	0.2	0.301303988	0.2	0.092766488	1	1.059997121	1	0.77200827	0.75	0.917081742	0.2	0.110265587	1	0.951283439	0.5	0.862896514	0.2	0.159088369	0.1	0.142387721	1	0.967865204	0.15	0.587871887	1	0.96983388	0.15	0.07426831	0.8	0.608265852	1	0.975649604	1	0.941861692	0.15	0.075576587	0.5	0.378667
0.5	0.543844489	1	0.943777667	1	0.678022883	0.05	0.049404982	0.5	0.666331995	0.75	0.888888889	1	0.666666667	1	1.144290013	0.8	0.712629731	1	1.004214487	0.5	0.484335033	1	0.604195022	1	0.897970124	0.2	0.286695543	0.5	0.292494027	0.5	0.513259597	1	0.968633405	0.2	0.230370166	1	0.967750307	0.1	0.074248879	1	0.933853579	1	0.974750787	1	0.884128948	0.1	0.075648213	1	1
0.35	0.972923888	1	0.811161717	1	0.421395308	0.1	0.094648683	1	0.849454421	0.49	0.383098012	1	0.830340381	0.5	0.18904332	0.15	0.130540242	0.5	0.147058204	0.2	0.214244391	1	0.885157495	1	0.935912002	1	0.975669453	0.5	0.456875967	1	0.99492077	0.15	0.245145976	0.9	0.963116561	0.1	0.15639049	1	0.984114256	1	0.935015545	1	0.97639459	1	0.96286021	1	0.985528911	1	1.704
0.2	0.343135502	1	1.125667466	1	1.15019759	0.2	0.209478625	1	0.929823773	1	1.291530505	1	0.997197226	0.1	0.077048881	0.2	0.166134539	1	1.0571738	0.1	0.106081011	0.2	0.188806792	0.5	0.588939871	1	0.976594106	0.15	0.163084424	0.2	0.171016737	0.1	0.194199924	0.2	0.610448462	0.19	0.236827206	1	0.968557376	1	0.935569928	1	0.976143827	1	0.934044471	1	0.969898243	1	1.336
1	1.578502371	0.5	0.572105722	0.2	0.171592936	0.1	0.078121676	0.9	0.6	1	1.053192526	0.2	0.338116112	0.5	0.280090271	0.5	0.586515456	0.5	0.189649821	0.2	0.249643708	1	1.040136275	0.5	0.597483887	1	0.973735161	1	0.94891951	0.15	0.142662755	1	0.96688443	0.1	0.199653131	0.1	0.159488467	0.1	0.073525146	1	0.93687299	1	0.976382987	0.05	0.162381236	0.1	0.074516023	0.5	0.461333
1	0.873519678	0.5	0.496427078	1	0.478768734	0.2	0.242413129	0.9	1.033358139	1	0.849263841	1	0.94339212	0.1	0.023183706	0.9	1.151026974	0.5	1.004214487	0.5	0.44158546	0.2	0.131453053	1	0.95363481	1	0.957806464	0.2	0.161930765	1	0.995155325	0.2	0.254129208	1	0.945814562	0.5	0.667888436	1	0.474083398	0.8	0.682270177	1	0.97576767	1	0.948940359	1	0.46677093	0.5	0.344
0.15	0.392550176	1	1.211608925	1	1.094835733	0.5	0.562603651	1	1.166717544	0.2	0.196601605	1	1.076498312	0.15	0.265463056	0.1	0.11411618	0.5	0.105718438	0.2	0.136831966	0.2	0.259283384	1	0.953039479	0.2	0.344793156	0.15	0.171296379	0.5	0.560575424	0.5	0.769254229	0.99	0.985375487	1	0.978713243	0.1	0.072485038	1	0.939090262	1	0.976194172	0.5	0.660934994	0.1	0.073143427	1	1
0.1	0.228105943	0.15	0.112864264	1	0.950048112	0.15	0.131602719	0.19	0.211400158	1	1.053124285	1	0.934135741	1	0.939365583	1	0.934831073	1	0.49160831	0.02	0.05574408	0.5	0.454842719	1	0.945362753	0.2	0.248682108	1	0.717959246	0.1	0.145853501	0.2	0.240277983	0.1	0.198925405	0.1	0.157724724	1	0.479932149	0.2	0.563001456	1	0.976752914	0.2	0.21646589	1	0.472292719	1	1.024
0.45	0.442394544	0.1	0.123884838	0.5	0.183431558	1	0.912393729	0.2	0.311434303	0.8	0.7940417	0.5	0.18035926	0.5	0.23720534	0.1	0.103077401	0.5	0.281352915	0.5	0.559375355	0.1	0.114082726	0.15	0.47117794	1	0.979449485	1	0.92847252	0.5	0.516563251	0.1	0.220374188	1	0.962082942	0.2	0.203012641	0.5	0.25478871	0.95	0.932682741	0.5	0.975703309	1	0.961477351	0.5	0.2578228	1	0.933333
0.15	0.165965814	1	1.090304457	1	0.496022592	0.2	0.123525892	0.5	0.548665605	0.15	0.203070751	1	0.652130304	0.5	0.190880333	1	0.805113533	0.2	0.147851133	0.1	0.242691858	0.1	0.107092168	0.1	0.357729648	0.15	0.287124236	0.2	0.166802101	0.19	0.149156807	1	0.972506186	1	0.751929005	0.1	0.280086249	1	0.269370702	1	0.80929212	1	0.974108267	1	0.688444956	1	0.274427942	1	0.474667
1	0.841774493	0.5	1.085837492	1	0.657234929	0.5	0.543966979	0.1	0.615230306	0.2	0.176634186	1	0.64622689	0.5	0.32908434	1	0.961036637	0.15	0.13396416	0.15	0.084023313	0.2	0.230300416	1	0.945291967	1	0.967536905	0.5	0.531934736	0.2	0.145184261	1	0.974221162	1	0.984530361	0.5	0.968697349	0.1	0.072177697	0.5	0.894775438	0.1	0.967526055	0.1	0.176209772	0.1	0.072761428	1	0.888
0.2	0.332653601	0.5	0.656651626	1	1.219701027	0.5	0.550818114	0.2	0.263496371	0.5	0.286481065	1	1.199272235	0.5	0.115995044	0.15	0.190156305	0.2	0.113645815	1	1.008225176	0.85	1.036611752	0.5	0.916092484	1	0.976718435	0.2	0.207797907	0.15	0.143064801	1	0.959338504	0.5	0.945882988	1	0.43386329	1	0.943503238	0.15	0.344704251	0.15	0.969927512	0.15	0.162660548	1	0.943525177	1	1.08
1	0.888371998	0.1	0.116179078	0.1	0.135280239	0.15	0.139336565	0.1	0.223671013	0.5	0.588572736	0.1	0.266563587	0.2	0.095283541	0.5	0.787499271	0.15	0.101569731	0.5	0.611550389	0.1	0.077406711	0.2	0.402101297	0.5	0.546918392	0.5	0.510497838	0.1	0.141970708	1	0.923131918	0.2	0.213324939	0.8	0.951334584	1	0.627251641	0.5	0.482741629	0.1	0.964000993	0.19	0.172566133	1	0.982334711	1	1.06667
1	0.374581204	1	0.722627051	0.5	0.203560274	1	1.073357286	0.1	0.314733675	0.9	1.156357963	0.5	0.401106307	0.2	0.047612803	1	0.929287589	1	0.904116789	0.1	0.111090998	0.5	0.652252371	1	0.951780433	0.9	0.886651683	1	0.967889606	0.9	0.998287248	1	0.804248118	0.19	0.544784533	0.49	0.891879743	0.1	0.072288689	1	0.905090182	1	0.975820014	0.2	0.369792231	0.1	0.073055208	1	0.496
1	1.314957439	1	0.766435112	0.5	0.172247444	0.2	0.250769604	0.9	0.800401204	0.1	0.110739758	0.5	0.322496902	0.1	0.102838131	0.15	0.334286906	0.1	0.119619374	0.5	0.296246849	0.1	0.073993219	1	0.9526567	0.5	0.379836535	0.05	0.150835528	0.19	0.143738415	0.5	0.419492082	0.1	0.199090608	1	0.473553628	0.5	0.134618913	1	0.9198291	0.9	0.975372221	0.5	0.502441505	0.5	0.135577504	1	1.26133
1	1.432502145	0.1	0.30534447	0.5	0.247091827	0.15	0.16337744	1	1.001002004	1	1.062668231	0.5	0.486883261	0.5	0.198846853	1	0.825809209	0.2	0.09861024	1	0.519910621	1	0.949380979	1	0.952711601	0.2	0.287787217	0.2	0.162375593	0.15	0.14564878	1	0.539818081	0.15	0.201087049	0.15	0.187697466	1	0.194422382	0.99	0.921023365	0.2	0.971228484	1	0.944999498	1	0.191721807	1	1.69867
0.5	1.104121493	0.1	0.103342855	0.15	0.069685213	0.02	0.044786378	1	0.498995984	0.5	0.665997994	0.15	0.137311558	1	1.049276171	0.5	0.527916904	0.5	0.233487468	1	1.095408483	0.2	0.14847012	1	0.876818168	0.5	0.665084817	0.1	0.150364797	1	0.996302628	1	0.84057691	0.5	0.946371287	0.2	0.173546834	1	0.985628437	0.5	0.74895447	0.2	0.975437813	0.1	0.163054237	1	0.986868677	1	0.759001
0.5	0.954942474	0.1	0.092004425	1	0.677718598	1	0.831351752	1	0.812938816	0.1	0.079371037	1	0.666778075	1	0.359864778	1	0.837398788	1	0.811532732	0.1	0.070211164	0.1	0.126272231	1	0.873446394	0.99	0.975822121	1	0.756310345	0.1	0.142252342	1	0.541286572	0.5	0.641613918	0.9	0.936645752	1	0.965743509	0.5	0.791230304	0.5	0.528055214	1	0.943844592	1	0.9675299	1	1.15467
1	2.319535253	0.2	0.184249958	1	1.055835701	0.2	0.327090563	1	1.001002004	1	1.285139369	1	1.038151492	1	0.957864903	0.5	0.51537407	1	0.852110415	0.1	0.155272347	0.1	0.108326819	1	0.875063281	0.2	0.401400823	1	0.907581142	1	0.751687755	0.5	0.48640363	0.49	0.702904405	0.2	0.525152925	1	0.494356057	1	0.984855075	1	0.99373921	1	0.86088833	1	0.487128839	1	1.6
1	0.877712438	0.1	0.156605553	1	0.479671153	0.05	0.12126967	0.5	0.259648511	0.15	0.281363264	1	0.471637134	0.1	0.034138451	0.1	0.110867677	0.2	0.058603627	0.5	0.818202033	0.5	0.520324957	1	0.849201879	1	0.966237657	1	0.966885848	0.15	0.141964442	1	0.597544924	1	0.953803837	0.2	0.162715185	1	0.933808414	0.5	0.402039647	0.15	0.194627621	0.5	0.434531642	1	0.935241756	1	1.03467
1	0.648343787	0.5	0.421942103	1	1.052057572	1	0.921054007	0.8	1.717438028	0.1	0.147588834	1	1.034436643	1	0.836514476	1	0.67059164	1	0.866104907	0.1	0.159972836	0.2	0.205659498	0.5	0.788602586	0.5	0.46059197	1	0.968850207	0.1	0.142268572	1	0.826567294	1	0.980453328	0.1	0.156378938	0.5	0.336274103	0.8	0.873085553	0.5	0.645289942	0.2	0.16269703	0.5	0.34679926	0.5	0.266667
1	1.380843672	0.5	0.285570602	1	0.988908859	0.2	0.169606013	0.5	0.628456799	0.1	0.066978714	1	0.972345608	0.5	0.352649108	0.5	0.309828379	0.5	0.531903882	0.2	0.279560969	0.5	0.423282924	0.5	0.814368932	0.2	0.414595369	0.15	0.174177617	0.2	0.146052993	1	0.646556988	0.05	0.198011584	1	0.921789668	1	0.39830723	0.15	0.235285025	0.8	0.787770714	0.2	0.170407269	1	0.404602419	1	0.882667
1	1.089557168	1	0.987862821	0.5	0.236420723	0.5	0.491747278	0.8	0.53293213	0.2	0.07872894	0.5	0.469515204	1	0.566403423	0.45	0.87237448	0.5	0.19593383	0.1	0.062540034	1	1.009099724	1	0.877303252	0.5	0.668851241	1	0.969218119	0.8	0.668051569	1	0.77047686	0.8	0.928014145	0.99	0.953546054	0.15	0.072022375	1	0.943838402	0.1	0.197989885	1	0.577236268	0.15	0.071914973	1	0.946667
1	1.274412065	0.1	0.134570158	1	0.375772629	0.2	0.173266528	0.5	1.502255639	1	1.030728549	1	0.740442956	0.15	0.053346442	1	0.880782098	1	1.007424953	1	1.004614599	0.2	0.157786428	1	0.874918864	0.1	0.370167281	0.5	0.51981328	1	0.998623869	1	0.713018416	1	0.980335819	0.1	0.158277984	0.2	0.083714446	0.5	0.400835451	0.1	0.160193492	1	0.926189292	0.2	0.087545893	1	0.821333
1	0.612170953	1	0.735695736	0.5	0.354497732	0.01	0.02843735	1	0.857716005	0.1	0.286481065	0.5	0.698521735	1	1.036196308	0.5	0.478417506	1	1.007424953	0.1	0.069569169	0.2	0.219206164	1	0.857987284	1	0.49998054	0.1	0.193503295	0.75	0.532439055	0.5	0.432774779	0.99	0.982723496	1	0.993341919	0.5	0.178397873	0.1	0.273272058	0.15	0.158507093	1	0.961331297	0.5	0.177484072	1	0.810502
0.5	0.492854591	0.2	0.11180025	0.45	0.182406995	0.1	0.083867068	1	1.821646758	0.15	0.188374648	0.45	0.357155829	1	0.99943609	1	1.259124924	1	0.892411494	1	1.021676088	1	1.102765144	0.9	0.879313886	0.1	0.272672554	0.1	0.179024905	0.2	0.142709509	1	0.556090674	0.5	0.787845462	0.05	0.16231446	1	0.424102517	1	0.945842366	0.5	0.280551229	0.2	0.169053352	1	0.35776128	0.5	0.666667
0.5	0.607649349	0.49	0.368629593	1	0.491284036	0.5	0.396406536	0.9	0.773046412	0.5	0.426536834	1	0.484182506	1	0.977202795	1	0.973485704	1	0.429227664	1	0.874345111	1	0.968816516	1	0.872694497	1	0.976828428	0.5	0.338320783	0.1	0.142139306	1	0.792368088	1	0.955337144	1	0.64909759	1	0.472660448	0.15	0.205090616	0.1	0.304594548	0.5	0.45713545	1	0.464995436	1	0.916666
0.1	0.291618075	0.3	0.532548554	1	0.980273137	1	1.027486956	0.1	0.11197228	1	0.860128773	1	0.963854527	0.15	0.06671129	1	0.779077038	0.15	0.11190003	1	0.946336144	1	1.08439694	0.5	0.800492695	0.2	0.264840352	1	0.868660888	0.15	0.142189493	1	0.742176109	0.1	0.294485677	1	0.993766504	0.5	0.252819108	0.18	0.269314696	0.15	0.173795623	0.1	0.161388193	0.5	0.254923067	1	1.04267
0.5	0.612170953	0.5	0.269180498	1	0.384891351	0.05	0.084673522	0.1	0.124587354	0.15	0.231360749	1	0.567885475	0.5	0.247107335	0.5	0.418363089	0.15	0.117935128	0.2	0.501300671	0.5	0.439379648	0.5	0.83807846	1	0.974890435	0.1	0.164558588	1	0.995875394	1	0.716519045	0.2	0.357161909	0.5	0.975121361	0.15	0.073422418	0.2	0.252905263	1	0.917875957	0.2	0.269364552	0.15	0.072535198	1	1.6
1	1.11729874	1	1.113676213	0.5	0.136613447	0.2	0.219261279	0.5	0.192124761	1	1.028531377	0.5	0.269190613	1	1.101303912	0.1	0.127567482	1	0.892411494	0.2	0.226294093	0.5	0.490662817	1	0.848073958	0.5	0.36874045	0.2	0.209842829	0.2	0.143008093	1	0.883816649	0.2	0.568985616	0.2	0.1717368	1	0.469237814	1	0.981427441	0.5	0.21192256	0.85	0.945326303	1	0.462098053	1	0.885333
0.5	0.648343787	0.5	0.523875138	0.15	0.133972425	0.1	0.072425608	0.5	0.456434608	0.5	0.545636911	0.15	0.131728519	1	0.759252115	0.5	0.296919713	1	0.902678444	0.2	0.114827477	1	1.220537894	0.2	0.824381096	0.5	0.374757664	1	0.96918607	0.5	0.401333513	1	0.63517897	0.1	0.210551368	0.19	0.249834441	0.2	0.088708809	1	0.862443573	0.1	0.164338547	0.1	0.162716435	0.2	0.076261033	1	1.16667
1	1.080058695	0.05	0.13373409	1	1.017534633	0.1	0.112189337	1	0.692075996	1	0.882108938	1	0.852575664	0.5	0.111173989	1	0.782693218	1	0.934012607	1	1.326735512	1	1.044676613	1	0.867361415	0.35	0.722918632	1	0.962868758	0.99	0.982476558	1	0.572720007	0.95	0.915379074	0.1	0.156325485	1	0.471103071	1	0.990274036	1	0.856744984	0.5	0.616437276	1	0.46415791	1	0.666667
1	1.726746395	1	1.030995316	1	0.4509473	0.1	0.074427674	0.5	0.35550215	0.5	0.602915665	1	0.58717411	1	1.04249	1	0.899565075	1	0.702346405	0.15	0.160491689	0.1	0.098242996	1	0.882169569	0.1	0.329965051	0.5	0.320364093	1	0.998437642	1	0.89692222	1	0.824052473	0.15	0.164472358	0.2	0.073715372	0.1	0.205808969	0.15	0.155924777	1	0.952373492	0.2	0.074763854	1	0.888
0.5	0.561971918	0.99	1.02259658	1	0.946241054	0.1	0.047174149	1	1.148111	0.1	0.074018951	1	0.918436045	0.05	0.049518418	1	1.385239199	1	0.864890757	0.1	0.107139162	0.1	0.041933961	1	0.86657303	1	0.977222554	0.15	0.269756949	1	0.995212838	0.5	0.450893927	1	0.970200716	0.5	0.911244471	1	0.971561927	0.99	0.973645217	0.18	0.180065833	0.2	0.172253225	1	0.972894868	1	1.016
0.5	0.44902409	1	1.205569057	1	1.003561512	1	1.426177137	0.5	0.499498495	1	0.820307075	1	0.987360853	1	0.743086402	1	1.455302685	0.1	0.100813657	1	1.608591311	1	1.010557305	0.1	0.831419812	1	0.950236142	1	0.968961053	0.1	0.143838593	0.5	0.676032445	1	0.984073656	0.5	0.613583524	1	0.647684322	0.5	0.412458653	0.2	0.248908046	0.1	0.164670041	1	0.655022454	1	0.509333
1	1.14021569	0.9	0.691093504	1	0.663573081	1	0.971841856	0.2	0.374122367	0.5	0.315460331	1	0.872412108	0.2	0.181116107	1	0.393776253	1	1.102042106	1	0.958805533	0.15	0.219550407	1	0.873418018	0.15	0.267262823	1	0.893236504	0.2	0.14301749	1	0.726283169	1	0.971288202	0.49	0.613085939	0.1	0.071499479	0.9	0.981852637	1	0.972384257	0.1	0.162613781	0.1	0.072123781	1	1.06667
0.2	0.429611182	0.5	0.803029607	0.2	0.383669226	0.1	0.074604288	0.9	1.335339351	0.45	0.905710843	0.2	0.740442956	1	0.861343524	0.49	0.548299009	1	1.211378857	1	0.601963457	1	0.978193903	1	0.850975261	0.1	0.247173973	0.15	0.180326415	0.15	0.145373883	1	0.85220072	1	0.952627633	1	0.968732254	0.5	0.247056347	0.89	0.972528724	1	0.74448629	0.5	0.812223676	0.5	0.246144183	0.1	0.277333
0.5	0.929022053	1	0.867347205	0.2	0.429292056	1	0.98979982	0.5	0.443775772	1	0.912985202	0.2	0.750250752	0.5	0.216039423	0.5	0.903097625	1	1.034538818	0.5	0.459357844	0.1	0.167843109	0.5	0.835168467	0.45	0.346338377	0.5	0.353983093	0.5	0.497181998	0.5	0.448190954	0.15	0.198294241	1	0.984606773	0.5	0.281759477	0.1	0.206174146	1	0.961570021	0.2	0.262379016	0.5	0.295145631	1	1.10133
0.5	0.602562544	1	0.809415224	0.02	0.401159488	1	1.147766451	1	1.001003009	0.5	0.417633854	0.02	0.570279971	0.2	0.122260587	0.5	0.914011059	1	1.089487957	0.1	0.150506116	0.1	0.1437156	0.2	0.830075923	0.15	0.255008958	0.1	0.15418033	0.05	0.141682468	1	0.814777485	0.9	0.980146777	0.05	0.150478408	0.5	0.782001621	0.5	0.517290043	0.1	0.15172002	0.5	0.259058407	0.5	0.49346823	1	0.666667
0.5	0.325547228	0.1	0.161894048	0.2	0.151388852	0.15	0.114770063	1	1.045913861	1	1.093510038	0.2	0.273329793	1	0.916002244	1	1.184951802	1	1.007424953	0.9	0.965522255	0.1	0.303477379	0.1	0.832193627	1	0.932115392	1	0.96630639	0.15	0.144882149	0.5	0.56365011	0.1	0.200894108	0.8	0.83754483	1	0.478928014	1	0.712085911	0.1	0.156652891	1	0.961850924	1	0.470883244	1	1.77867
0.5	0.474339983	1	1.011901481	0.1	0.082081073	1	1.311633413	1	0.923848468	0.1	0.16805025	0.1	0.158408203	1	0.483404163	0.8	0.8207508	0.5	0.221593533	0.5	0.457063467	1	1.130746207	0.5	0.784977399	0.2	0.288543847	1	0.169585377	0.2	0.148762968	1	0.900620908	0.1	0.201395144	1	0.963381542	0.5	0.165698875	0.5	0.782955729	0.99	0.98085261	0.2	0.164499506	0.5	0.166018089	1	1.18433
0.5	0.274499588	0.2	0.239043854	1	0.727257208	0.5	0.524995269	1	1.001002004	1	0.654943406	1	0.762225406	1	1.072184295	0.15	0.293731123	0.5	0.527580673	0.2	0.236007124	0.05	0.071043244	0.5	0.855373207	1	0.972825775	0.19	0.341846192	0.15	0.143072527	1	0.718729335	0.1	0.212281197	0.99	0.967330462	0.5	0.189138825	1	0.972487097	0.5	0.484170643	0.2	0.254439558	0.5	0.241907802	0.8	0.517333
1	1.041248422	0.99	1.344628139	0.5	0.271105444	0.1	0.089069843	0.19	0.201995818	0.2	0.179690587	0.5	0.523206195	0.2	0.047304505	1	0.84062762	1	0.996975444	0.5	0.625495017	1	1.037084188	1	0.854798958	0.5	0.445412851	1	0.926249231	0.2	0.142553581	1	0.853978437	1	0.973005758	0.5	0.778509989	0.15	0.071986806	0.15	0.219751105	0.15	0.263500075	0.1	0.171192972	0.15	0.072627115	1	1.056
1	1.003495246	1	0.926962965	0.1	0.538453923	0.1	0.113366148	1	0.631658093	1	0.605209568	0.1	0.696293143	0.15	0.06982752	0.1	0.381536807	0.15	0.110180097	0.99	0.937506075	1	0.95696613	0.5	0.836799666	1	0.716751892	0.99	0.785528155	0.1	0.141904214	0.5	0.471773036	1	0.624992916	1	0.983685933	0.5	0.247723234	1	0.832988297	0.15	0.168967497	1	0.9637844	0.5	0.246980463	1	0.972222
0.5	0.591325591	1	1.24039615	0.5	0.647013602	0.5	0.568561644	0.1	0.243628846	0.5	0.36624817	0.5	1.16817118	0.5	0.286441022	1	0.503924882	1	0.589885747	0.2	0.111437316	0.2	0.167843109	0.05	0.650970296	1	0.979464298	1	0.814369138	0.05	0.142152916	1	0.551539135	0.19	0.263684763	0.1	0.183140929	1	0.492697117	0.2	0.259770573	0.9	0.988474204	1	0.964266331	1	0.48493348	1	0.757333
0.99	1.104121493	1	0.929446955	1	1.303063855	1	0.481008797	0.5	0.738677571	0.1	0.139344287	1	1.370532651	0.2	0.071835137	0.18	0.385489013	1	0.94831299	1	0.853037431	1	0.972687957	0.5	0.798099671	1	0.978910046	0.15	0.15728263	0.3	0.228848017	1	0.715952924	0.2	0.469392544	0.15	0.153036207	1	0.8232502	1	0.755491901	0.89	0.977784173	1	0.962326593	1	0.768143958	0.5	0.354667
1	0.919640041	1	1.136755493	1	0.911540779	1	1.051760171	0.1	0.167176227	0.15	0.259549892	1	0.877826462	0.5	0.457706453	0.2	0.252023328	1	0.724707003	0.1	0.14478664	0.5	0.529810819	0.1	0.794474484	0.15	0.272872015	1	0.956021814	0.2	0.143371095	1	0.739675972	0.49	0.626319702	0.2	0.182024052	1	0.413067513	0.49	0.408186453	0.1	0.148985713	0.5	0.37662973	1	0.441498829	1	0.506667
0.5	0.46399308	0.2	0.321523089	0.15	0.518682527	0.1	0.138255632	0.5	0.341882791	0.5	0.367667104	0.15	1.001005025	0.49	0.246544512	1	1.191311511	1	1.065197938	0.5	0.33007016	1	0.896163678	0.1	0.785177918	0.5	0.952090517	0.1	0.163980295	0.1	0.142030724	1	0.862322182	0.1	0.199157274	0.2	0.414526085	0.5	0.243966421	0.02	0.3892825	0.5	0.715766843	0.5	0.348587757	0.5	0.241515484	1	0.664
1	1.183184973	0.15	0.070400416	0.15	0.160920097	0.1	0.072369941	0.5	0.6144569	1	0.963185854	0.15	0.290538282	1	0.809953671	1	0.614883739	1	0.7854695	0.1	0.100573022	0.5	0.650910179	1	0.878428554	0.5	0.926003479	1	0.944821106	0.05	0.141596463	0.2	0.477061528	0.2	0.203957431	0.1	0.161381657	1	0.482489129	1	0.987195324	1	0.961469837	1	0.955368665	1	0.474693337	1	0.941333
0.5	0.97873122	0.5	0.356576763	1	0.455809208	0.2	0.239392966	0.15	0.20449584	0.5	0.425275827	1	0.695322971	0.2	0.151231472	1	1.386198996	1	0.561474633	0.1	0.065095268	0.1	0.110819317	1	0.958494652	0.2	0.257310598	0.5	0.49627953	1	0.574461144	1	0.740115585	0.1	0.724033967	0.95	0.804438139	1	0.476548552	0.15	0.336481099	0.5	0.450409298	1	0.960601482	1	0.468862897	1	0.717333
0.99	0.982430396	1	0.485877314	0.8	0.480864121	0.1	0.131149073	1	0.53293213	1	0.820307075	0.8	0.784017832	0.5	0.468023317	0.1	0.116730696	1	1.004214487	0.5	0.477649383	0.1	0.190368372	1	0.901600277	0.2	0.298136958	0.1	0.156016434	0.15	0.144304064	1	0.848286219	1	0.9829122	1	0.930865609	1	0.956468682	0.8	0.964484746	0.2	0.231336143	1	0.919434742	1	0.957464151	0.2	0.194667
0.5	0.765905497	1	0.999454917	0.9	0.97993205	0.2	0.083061509	1	1.001003009	1	1.156357963	0.9	0.943688207	0.15	0.076801834	0.99	0.931404346	1	0.650549817	0.2	0.242587905	0.1	0.058673434	0.2	0.341712597	1	0.970484772	0.15	0.155425427	1	0.993810742	1	0.869633472	0.5	0.894345453	0.15	0.161367204	1	0.693910106	0.99	0.984896592	1	0.968238409	1	0.959415903	1	0.705626432	1	1.11467
1	0.698781964	0.2	0.16059291	0.85	0.883677793	0.15	0.105625063	1	1.065024862	1	1.525720017	0.85	0.769616413	1	1.047012597	0.5	0.385489013	1	0.966323096	0.5	0.648423204	1	1.05424348	0.5	0.334694488	1	0.869198283	0.15	0.160530733	0.1	0.141866028	1	0.764874018	1	0.991489607	1	0.990855845	0.5	0.282906926	1	0.653225723	0.15	0.156318631	0.1	0.520288297	0.5	0.29053192	1	0.854333
0.95	0.892510415	1	1.190571313	1	1.109959797	0.1	0.131339877	1	1.010733783	1	0.441519962	1	1.001002004	1	0.885991307	0.9	1.878590777	0.2	0.128878855	0.1	0.339334598	1	0.705488278	1	0.385012348	1	0.969786655	0.5	0.295112637	1	0.84261091	0.15	0.436556218	0.2	0.201763636	1	0.984628305	0.1	0.071818487	0.2	0.26919488	1	0.966916569	1	0.965715955	0.1	0.071640469	1	1.03733
0.5	0.973899291	0.5	0.628502014	1	1.386625177	0.1	0.063672361	0.9	0.737053265	0.49	0.599130726	1	1.335339351	0.2	0.168754448	0.89	0.931404346	0.99	1.09046251	1	1.008225176	0.15	0.106945492	1	0.899790862	0.5	0.623180846	1	0.956179887	0.85	0.999028008	1	0.924320882	1	0.986104867	1	0.960180144	0.2	0.079135174	0.2	0.226285665	0.2	0.243267053	0.05	0.162184325	0.2	0.081498498	1	1.47033
1	0.741744394	1	0.600683574	0.1	0.122376638	0.15	0.10685965	1	0.526844137	1	1.164283548	0.1	0.236174584	0.2	0.128385155	0.5	0.440344274	0.5	0.141734252	0.15	0.211783811	0.1	0.116806983	1	0.470106042	1	0.974144939	1	0.340969117	0.2	0.148607104	1	0.795127909	1	0.940887166	1	0.997158344	1	0.323439522	0.1	0.243839522	1	0.848083679	1	0.962331216	1	0.277690417	0.5	0.512
0.9	0.625723928	0.5	0.414755809	1	1.135014083	1	1.075143051	1	0.666666667	0.5	0.369478807	1	1.001002004	1	1.001002004	1	0.569376283	0.15	0.189649821	0.1	0.131462261	1	0.992360677	0.5	0.379681483	1	0.972893016	0.1	0.156240384	0.1	0.1421435	1	0.890113945	1	0.995299733	0.15	0.151295499	0.15	0.072577382	1	0.963292493	0.49	0.347696256	1	0.906270602	0.15	0.073334389	1	1.38133
1	1.49614458	0.2	0.206167516	0.1	0.075374808	0.1	0.147970759	0.2	0.338638557	0.1	0.126379137	0.1	0.131728519	1	0.990693078	1	0.773695472	1	0.768714565	0.1	0.142730619	0.1	0.109024424	1	0.494039883	1	0.95854236	1	0.959609052	0.1	0.141852777	0.5	0.569251016	0.5	0.816646325	0.9	0.964885405	0.15	0.073843282	1	0.690037392	0.02	0.228537224	1	0.958651607	0.15	0.075005878	1	1.06667
0.1	0.232741015	1	0.91081703	0.1	0.146707106	1	1.130180388	0.5	0.681863773	0.5	0.456512394	0.1	0.283129935	1	0.919951775	1	0.858911524	1	0.881503884	1	1.205940169	0.15	0.19049903	1	0.859897857	0.15	0.236843668	0.15	0.176227025	0.2	0.165078768	1	0.706493964	0.5	0.866589374	0.1	0.156744054	0.1	0.071557435	0.15	0.311384728	1	0.989820808	0.1	0.359061247	0.1	0.072171371	1	1.04987
1	1.104121493	0.5	0.448794892	0.1	0.289714688	0.5	0.406303794	1	1.05115346	0.5	0.599799398	0.1	0.411852365	0.15	0.018104439	0.2	0.385489013	0.5	0.429227664	0.2	0.206254576	0.75	0.810898959	1	0.499607846	0.5	0.444828581	0.1	0.164740045	0.15	0.147135629	1	0.817634462	0.15	0.204720083	0.1	0.154305102	1	0.933544875	0.83	0.971431267	0.15	0.182394157	0.5	0.507973223	1	0.933052646	1	0.904
0.2	0.206870792	1	0.859436409	1	1.109959797	0.15	0.201010565	1	0.929359507	0.1	0.102202712	1	1.001002004	1	1.001002004	1	0.73232921	0.5	0.285480958	1	0.807917202	0.5	0.555886644	1	0.643333446	1	0.497582625	0.5	0.834488917	1	0.995110719	1	0.510196108	0.2	0.206714648	0.1	0.161260659	1	0.98083155	0.8	0.869665156	0.8	0.959990295	1	0.896906423	1	0.982071235	1	0.701333
1	0.932105004	0.2	0.228999003	0.05	0.345093997	1	1.318610345	0.15	0.185222334	1	1.159372855	0.05	0.165998664	0.2	0.247236181	0.49	0.484371791	1	0.996414278	0.5	0.463798849	0.2	0.200685735	1	0.619642833	0.5	0.510047488	0.5	0.474000666	0.2	0.15148854	1	0.755444018	0.1	0.201412254	1	0.970544759	1	0.979357195	0.5	0.387644651	0.1	0.146308748	0.5	0.436127397	1	0.98078394	1	1.66667
1	1.022129736	0.5	0.339499332	0.15	0.110514903	1	1.044724094	0.2	0.32734023	1	0.949301513	0.15	0.213282629	0.5	0.307647776	0.02	0.45019009	1	0.826645027	0.5	0.485814089	0.1	0.114672508	0.5	0.335870341	0.5	0.704300527	1	0.968324625	0.1	0.142107655	1	0.648329744	0.2	0.299716139	1	0.860612248	0.2	0.073939099	0.15	0.214355031	0.02	0.143529833	0.1	0.162393514	0.2	0.075021574	1	0.802667
1	1.162378794	1	0.851822268	0.15	0.16035758	0.15	0.120467771	0.5	0.410997699	1	1.166055127	0.15	0.154426582	0.2	0.149843954	1	1.339230807	1	1.122594127	0.1	0.130728879	0.1	0.112009498	1	0.439679932	0.1	0.277301975	0.2	0.174881452	0.1	0.142623386	0.5	0.606578546	0.1	0.310560458	0.19	0.185389067	0.15	0.075062315	0.1	0.234904289	0.99	0.993377793	0.1	0.165652621	0.15	0.076560447	1	1.03733
0.15	0.270057461	1	0.894515846	0.5	0.211930194	0.5	0.34216477	1	1.264952753	1	0.846693928	0.5	0.409003924	0.15	0.049604259	0.15	0.367843265	1	0.853280446	0.15	0.141790723	0.2	0.190932276	1	0.863930291	1	0.69942061	0.05	0.162289269	0.15	0.142588168	1	0.72768871	0.15	0.19991222	0.2	0.288409494	0.15	0.0741101	0.8	0.980207534	1	0.553870421	1	0.952860974	0.15	0.075301523	1	0.888
0.95	1.195209698	1	1.121755858	0.5	0.640837419	0.1	0.107008861	0.5	0.362724537	1	1.094306174	0.5	0.617135357	0.1	0.091152715	0.99	1.038969885	1	0.823609651	0.35	0.564162035	0.5	0.602953673	1	0.775523196	0.1	0.266115296	0.2	0.211437137	0.15	0.143290635	1	0.795339598	1	0.961837339	0.2	0.296602094	0.1	0.071858794	1	0.989605739	0.2	0.283413616	0.15	0.162283302	0.1	0.072449737	1	0.828666
1	1.086945154	0.5	0.589968323	0.5	0.230661335	1	1.023715125	0.5	0.714429001	0.1	0.202689702	0.5	0.44515314	1	1.100201704	1	0.887729308	1	0.883467254	0.2	0.278522376	0.2	0.103335179	1	0.666401281	0.5	0.352283643	1	0.9221761	1	0.996867208	0.5	0.661560208	0.5	0.224013086	0.49	0.685421238	0.1	0.092545271	0.5	0.266605998	0.2	0.175238733	1	0.802675485	0.1	0.095516422	1	0.6
0.5	0.322788283	0.2	0.359590428	0.5	0.637272711	0.1	0.078399204	0.9	1.035589527	1	0.875626881	0.5	0.613702494	0.5	0.268308472	0.2	0.197094703	1	0.845336549	0.1	0.161223694	0.02	0.043939653	1	0.95283727	1	0.967657047	0.49	0.179909729	0.5	0.415216552	1	0.868997755	1	0.992448336	0.2	0.157940799	0.5	0.350171178	0.98	0.992176021	0.1	0.218917457	0.15	0.16315076	0.5	0.357171512	1	0.949333
0.5	0.819920337	0.2	0.120296484	1	1.118090435	1	0.41326604	0.1	1.251755266	0.1	0.154307077	1	1.076736656	1	1.05589405	0.1	0.318700805	0.5	0.501101017	1	1.267213169	0.5	0.613760699	1	0.611350951	0.15	0.24748239	0.2	0.176777826	0.1	0.142068087	1	0.758862644	0.15	0.561368209	0.1	0.501305734	0.5	0.27327019	1	0.974394757	1	0.811976698	1	0.9554338	0.5	0.284823594	1	1.02667
0.5	0.422959207	0.05	0.30534447	0.15	0.118424677	0.1	0.075545029	0.5	0.564912128	0.5	0.316409546	0.15	0.228547697	0.2	0.13476794	1	0.626934494	0.5	0.25300925	0.1	0.144939716	0.1	0.049291021	1	0.613123182	0.5	0.300880719	1	0.956865242	0.15	0.14438551	1	0.613287166	0.1	0.199234107	0.15	0.160173832	0.2	0.106455297	0.98	0.315300794	1	0.739019524	0.15	0.185490368	0.2	0.109866187	1	0.925333
1	1.162378794	1	0.864958753	0.5	0.183904648	0.19	0.301447305	1	0.676883939	1	0.907502168	0.5	0.354917444	0.2	0.073049079	1	0.752128447	1	0.911855492	0.1	0.111638276	0.1	0.097524349	1	0.49808412	1	0.969286733	1	0.942077871	0.1	0.142094651	1	0.91786636	0.1	0.19745383	1	0.980506556	0.1	0.071201346	1	0.938018242	0.15	0.190279429	0.75	0.809495303	0.1	0.071876515	1	0.858667
1	0.659807009	0.5	0.280611638	1	0.6151206	0.1	0.10497807	0.2	0.252277961	0.15	0.12337011	1	0.592369702	0.5	0.297399662	0.83	1.00064694	1	0.71428469	0.2	0.194935672	0.1	0.069737643	1	0.902446812	0.15	0.263182588	1	0.936757109	0.1	0.143166086	0.5	0.494577663	0.5	0.908521933	0.5	0.923067409	1	0.484621346	0.15	0.352302595	0.83	0.976162438	0.5	0.50054832	1	0.476147535	1	1.43467
0.95	0.939265727	1	1.584499154	1	1.205938231	1	1.155519659	1	1.001002004	0.15	0.196609631	1	1.161335307	0.15	0.06034518	0.8	1.35600516	0.15	0.175557006	1	0.965898143	0.1	0.219773322	1	0.379716643	1	0.95760095	0.1	0.159529998	0.2	0.142490049	1	0.512217537	0.5	0.878527795	1	0.993207849	0.5	0.470929361	1	0.987538022	0.8	0.875884527	0.2	0.172018466	0.5	0.462985515	1	0.461196
1	0.819920337	0.1	0.10152502	0.1	0.117211258	0.1	0.091125823	1	1.001003009	1	0.880641926	0.1	0.226205919	1	0.807439863	0.15	0.115432347	0.5	0.149870858	0.15	0.121247298	0.15	0.099209475	0.5	0.352775454	0.5	0.583180491	0.19	0.167347203	1	0.996538492	1	0.899602042	0.1	0.212393854	0.1	0.156014409	0.5	0.244885015	1	0.987112731	0.5	0.291596759	0.2	0.29597406	0.5	0.243205921	1	1.50133
1	0.775513906	1	0.993708697	1	1.26263337	0.99	0.797396618	0.2	0.186058175	1	0.929359507	1	1.215933515	1	1.2137625	0.8	1.084260639	1	1.507327957	0.1	0.180090276	1	1.499965068	0.5	0.507671588	0.15	0.261522485	0.1	0.160633229	0.15	0.142943583	1	0.754860848	0.1	0.201106381	0.2	0.161024819	1	0.40430656	1	0.976667205	0.15	0.155653436	0.5	0.493340621	1	0.406857983	1	0.496
0.15	0.35817475	0.1	0.095599578	0.15	0.158152504	1	0.939669358	1	1.52638869	0.5	0.355230074	0.15	0.152303063	0.5	0.249837178	1	1.323654622	1	0.557002513	0.45	0.421667285	0.5	0.538942637	1	0.648433723	0.1	0.251120334	0.5	0.286944029	0.1	0.142243239	1	0.553016285	0.5	0.823279113	1	0.987154235	0.2	0.076817983	0.2	0.216937152	0.1	0.158649945	0.02	0.161681588	0.2	0.079094876	1	1.04987
1	0.604671707	1	0.901401907	0.2	0.159533845	0.15	0.131819284	1	0.666666667	1	1.106582907	0.2	0.153633314	0.5	0.265463056	0.98	0.740465217	1	0.975465146	0.15	0.147442408	0.5	0.310320342	1	0.953140789	0.5	0.341934522	1	0.954332444	0.1	0.141932647	1	0.860362148	1	0.653906391	1	0.957810161	0.1	0.087202996	0.5	0.611089407	0.8	0.990045993	0.5	0.562741252	0.1	0.090071018	1	0.844603
1	1.052124655	1	1.819543369	0.15	0.165671498	1	0.937236879	0.5	0.205513091	1	1.092185648	0.15	0.349395328	1	1.067870277	1	1.427516876	1	0.955786452	1	0.848776814	1	0.475590649	0.5	0.359609889	1	0.967142024	0.1	0.161470204	1	0.931446569	1	0.600793998	0.15	0.356898056	1	0.996698119	1	0.982281885	1	0.974384407	0.9	0.886281011	0.1	0.191016979	1	0.983775676	0.5	0.296
0.8	0.500364012	0.2	0.221509807	0.2	0.258299733	0.15	0.129144	1	0.913698271	0.1	0.169938387	0.2	0.498492462	1	0.497700988	0.98	0.500513149	1	1.007424953	0.2	0.248080621	1	0.999663282	1	0.919731797	0.2	0.292369047	0.1	0.222150794	0.2	0.164656281	1	0.693446415	0.7	0.971199736	0.5	0.964602687	0.1	0.070537878	1	0.968647334	1	0.994092006	0.15	0.163822455	0.1	0.071306951	1	1.04
1	1.842047303	1	0.85865324	1	0.89870066	0.1	0.07978577	1	1.262657538	0.1	0.163195469	1	0.865461249	0.1	0.045482718	1	0.796531146	0.5	0.24192135	0.2	0.285594703	0.05	0.033728319	0.5	0.397129349	0.5	0.809046661	0.5	0.663216008	0.2	0.157219363	1	0.739510676	0.5	0.891252491	0.5	0.655405452	0.05	0.071520085	1	0.931408574	0.5	0.301462791	1	0.944161093	0.05	0.072168073	1	0.965333
1	1.081299045	0.5	0.407809057	0.1	0.07897119	1	1.029442052	1	1.144290013	0.1	0.12402653	0.1	0.112263798	1	0.655967904	0.15	0.426352851	1	1.063404307	1	1.148418578	0.1	0.076251912	1	0.9198189	0.5	0.687350137	1	0.868422346	0.1	0.141959232	1	0.886982841	0.5	0.687262307	0.1	0.163130676	0.5	0.36308074	1	0.716922036	0.98	0.997120206	0.5	0.790069915	0.5	0.37290571	1	0.992
1	1.11180822	1	1.13160146	0.1	0.148863485	0.5	0.51074613	0.5	0.666666667	1	1.067870277	0.1	0.28729153	1	1.20543797	1	1.575153967	1	0.892411494	0.5	0.469174251	0.5	0.687525758	0.99	0.673056486	0.5	0.308516951	0.8	0.947303452	0.5	0.497908551	1	0.726016817	0.5	0.951137248	0.15	0.157858152	0.5	0.392427321	1	0.982555331	1	0.956321588	0.5	0.308036983	0.5	0.399852641	1	0.922667
1	1.212110636	0.5	0.199220433	1	1.109959797	0.1	0.132067905	0.1	0.499498495	1	1.201604814	1	1.001002004	1	0.308785511	1	1.197193427	1	0.961597795	1	0.927181687	0.1	0.117566413	1	0.86382011	0.5	0.56437858	0.49	0.855129977	0.15	0.143250291	0.5	0.602848241	1	0.979222661	0.2	0.15703047	0.5	0.260869703	0.1	0.216472524	1	0.981621716	1	0.740139207	0.5	0.267557016	0.2	0.253333
0.8	0.550677136	1	1.02259658	1	1.27089949	0.1	0.034824895	0.18	0.163860428	1	0.46999823	1	1.223893904	1	0.45984465	1	0.916418435	0.5	0.208177174	1	1.1222724	0.2	0.222367074	1	0.863872911	1	0.863046329	1	0.617339012	1	0.976516677	0.5	0.47035287	0.19	0.326288606	0.1	0.157883012	0.1	0.105572368	1	0.979452613	0.98	0.611517792	1	0.96479351	0.1	0.108830677	0.2	0.498667
1	1.274412065	1	0.78613984	1	0.99617461	0.15	0.125333982	0.5	0.443775772	1	0.857716005	1	1.013156468	1	0.379137412	0.2	0.164143226	1	0.557002513	1	1.008225176	0.1	0.099420837	0.5	0.38806046	0.5	0.302418056	0.15	0.193553351	0.1	0.142655429	1	0.590005139	0.1	0.204408809	0.2	0.163275663	1	0.98755946	1	0.988222883	0.5	0.816683853	0.1	0.207097148	1	0.988767387	1	1.41067
0.2	0.480398487	1	1.227525754	0.5	0.398100759	0.5	0.520652439	0.5	0.439936215	0.2	0.198595787	0.5	0.695739392	1	1.041942153	0.5	0.47683171	1	1.176710534	0.15	0.199312315	1	0.946679944	1	0.422203496	1	0.977392806	0.9	0.942415422	0.2	0.144295216	0.5	0.491443824	1	0.98240146	0.1	0.173399046	0.15	0.072229206	1	0.702302727	1	0.964807163	0.5	0.634979774	0.15	0.07285751	0.49	0.338667
0.95	1.20789231	1	0.933064416	1	1.053913828	1	1.156540109	1	1.07815755	0.1	0.065310024	1	1.01493369	0.2	0.058325352	1	1.205035982	1	0.950691777	0.2	0.17876889	0.1	0.07943495	1	0.646412572	1	0.964219216	0.2	0.460307476	0.2	0.18010933	1	0.727099658	1	0.975293746	0.15	0.160065113	0.05	0.071547975	0.5	0.528685645	0.15	0.174274017	0.1	0.185860012	0.05	0.07212708	1	0.613333
1	0.751929629	0.05	0.11180025	0.9	1.109959797	0.1	0.108459241	1	1.014200496	0.5	0.456512394	0.9	1.001002004	0.2	0.121245091	1	1.108964686	0.5	0.172983536	0.5	0.867347164	1	0.976366649	1	0.745454794	0.5	0.51489839	1	0.943512348	0.99	0.391311277	1	0.832571319	1	0.98529806	1	0.928542066	0.5	0.092963337	0.1	0.233194506	1	0.991911009	0.2	0.310200803	0.5	0.095704828	1	0.916668
0.5	1.034940948	0.2	0.188582498	0.15	0.133034496	1	0.607709781	0.5	0.452758402	1	0.91818575	0.15	0.256743175	1	0.615230306	1	0.796531146	1	0.58283054	0.1	0.131646874	1	0.685828579	1	0.660447451	0.99	0.961366005	0.99	0.961275281	1	0.998325192	1	0.858610806	0.5	0.828653408	0.5	0.250868085	1	0.483034646	0.2	0.956972571	1	0.989794226	0.1	0.159637884	1	0.475500584	1	1.14133
0.15	0.16494319	1	0.941275479	1	0.956494306	0.1	0.101039842	1	1.001003009	0.2	0.165162153	1	0.921117334	0.5	0.370475954	1	0.446491019	0.2	0.094585332	0.5	0.721139305	1	1.003553868	1	0.720076323	1	0.968621106	0.1	0.15641013	0.3	0.466358661	1	0.840642684	0.1	0.287853806	1	0.994582671	0.15	0.071947672	1	0.982907718	0.1	0.163557502	1	0.959536788	0.15	0.072502587	1	0.965333
0.5	0.374581204	0.5	0.766435112	1	1.128722218	0.1	0.091701321	0.8	1.303497795	1	0.940214583	1	1.086975211	1	0.611138959	1	0.943356072	1	0.711856857	0.2	0.120414456	0.1	0.101130554	0.2	0.326127293	0.5	0.395759159	1	0.962652471	0.1	0.141918672	1	0.897378077	1	0.979626845	0.15	0.195870301	0.5	0.248563233	0.8	0.99055064	1	0.987984899	0.1	0.161487737	0.5	0.24935822	1	0.8
1	0.891688305	0.2	0.231060274	0.5	0.692271057	0.2	0.299570594	1	0.889557562	1	0.682587445	0.5	0.666666667	0.19	0.097740736	0.1	0.193386848	0.5	0.44519952	0.2	0.216818887	0.2	0.340969811	0.2	0.354146502	0.2	0.315640875	1	0.219669079	0.1	0.143006263	0.5	0.45153954	0.5	0.543909278	0.1	0.156457933	1	0.882141979	0.99	0.832466103	0.2	0.179085055	1	0.962876327	1	0.88311121	1	0.810667
1	1.842047303	1	1.461730525	0.5	0.692271057	0.05	0.052862726	0.5	0.620551309	1	0.918402266	0.5	0.666666667	0.5	0.197597768	1	1.068951088	0.2	0.098346139	0.2	0.130437778	0.2	0.177410577	1	0.708068224	1	0.863996491	1	0.965734118	0.05	0.141728506	1	0.87510178	1	0.996029764	0.1	0.153561052	0.15	0.073944967	1	0.911806702	0.15	0.22194924	1	0.93676737	0.15	0.075091863	0.5	0.272
0.99	1.013763231	1	0.600683574	0.5	0.554094127	1	1.021745954	1	1.803410231	0.5	0.327106319	0.5	1.09255699	1	0.875164238	1	1.218163736	0.5	0.176306244	1	1.340157217	0.2	0.124607744	1	0.943247195	0.5	0.459330517	0.5	0.565768411	0.1	0.142012347	1	0.925618025	0.2	0.220088664	0.1	0.153147988	0.15	0.077058418	1	0.985796407	0.5	0.93021494	1	0.951052881	0.15	0.079403246	0.5	0.416
0.5	0.686581962	0.15	0.142121987	1	1.109959797	0.15	0.201603091	1	0.867268472	0.2	0.163708517	1	1.001002004	0.15	0.083377281	1	0.738403976	0.1	0.048807089	0.1	0.199312315	1	1.158027743	1	0.888957627	0.99	0.9796846	0.2	0.173833043	0.2	0.148789272	1	0.863031217	0.49	0.762672638	0.5	0.962334368	1	0.437120391	0.2	0.341762945	0.5	0.242529966	0.2	0.22289151	1	0.435428521	1	1.112
0.1	0.121057816	0.19	0.221140898	0.15	0.278329178	0.1	0.087953356	0.2	0.209153777	0.5	0.583082581	0.15	0.537147275	1	0.983982026	0.5	0.437949346	1	1.007424953	0.1	0.126741957	0.15	0.14605138	1	0.769293951	1	0.931002934	0.19	0.227535943	0.1	0.141952162	1	0.727345666	1	0.98983955	0.5	0.877667312	0.1	0.070364602	1	0.973295217	1	0.987118677	0.2	0.163594816	0.1	0.071260604	1	0.880585
1	0.745611294	0.5	0.383332697	0.15	0.144141372	0.1	0.112752944	0.8	0.788243518	1	1.414006726	0.15	0.144710601	0.1	0.015922644	0.2	1.35600516	1	0.924355206	1	0.798713447	1	1.24092164	0.15	0.324690728	0.5	0.847696098	0.1	0.163113515	0.2	0.151357925	0.5	0.420669324	0.35	0.252379634	0.1	0.158006461	0.15	0.071897704	1	0.920529057	1	0.885867396	1	0.964724412	0.15	0.072481625	1	1.22933
1	0.974907453	1	0.943777667	0.15	0.102070056	0.5	0.563242957	1	1.001002004	1	1.201604814	0.15	0.196984925	1	0.9847964	1	1.35600516	0.5	0.518857963	1	0.85362042	1	1.003208078	1	0.951318979	1	0.932415286	0.15	0.165751047	0.5	0.546484328	1	0.895517433	1	0.947876618	0.5	0.500391602	1	0.957875338	0.5	0.327482951	0.15	0.167566362	0.15	0.165879507	1	0.958498605	1	0.666667
0.5	0.820570893	0.1	0.11180025	0.45	0.489751106	0.5	0.63534325	1	1.119004071	1	1.001003009	0.45	0.945170296	1	1.591008319	0.8	0.949797455	0.2	0.123765914	0.1	0.097714581	1	0.66427663	1	0.796732902	0.95	0.850350143	0.5	0.706215472	0.15	0.142366349	1	0.763256224	0.2	0.298619204	0.1	0.159867159	0.1	0.072823576	0.15	0.207987148	1	0.987273992	1	0.957707404	0.1	0.073621309	1	1.24
0.5	0.891348546	1	0.958556213	0.85	0.758796003	1	1.214630415	0.15	0.750250752	0.15	0.255175784	0.85	0.730731116	0.02	0.073692776	0.99	0.855704187	1	1.00314349	0.5	0.417415017	0.5	0.474172888	1	0.938444119	0.5	0.525368239	0.5	0.512789183	1	0.984077112	0.5	0.444024262	1	0.987550751	0.1	0.158395253	1	0.41739641	0.01	0.314889799	1	0.78280096	1	0.960470133	1	0.450897699	1	0.848
1	0.943391291	1	0.833584234	1	0.631892438	0.5	0.520804345	0.2	0.195013612	0.1	0.083356452	1	0.608521216	0.2	0.101797935	1	0.703818309	1	1.11601748	1	0.961862064	0.9	0.972218965	0.5	0.457765125	1	0.881032461	0.49	0.308277626	0.2	0.142494427	1	0.87605187	0.15	0.199027301	0.5	0.909174875	0.1	0.072314606	0.99	0.984767012	1	0.991296317	1	0.596105187	0.1	0.072959209	1	0.821333
0.05	0.220627025	0.5	0.400901332	1	1.485818623	0.1	0.046738933	1	1.335339351	1	0.952823536	1	1.430864021	1	0.997235072	1	1.101244671	1	0.474380087	1	0.826487036	0.1	0.046616698	1	0.747994595	1	0.88616387	1	0.781841882	0.5	0.542045356	0.15	0.494005191	1	0.976043877	0.2	0.323942976	0.15	0.07280152	1	0.747374829	0.1	0.170193697	0.5	0.50360521	0.15	0.073531418	1	0.728
0.5	0.654713839	0.2	0.171130292	1	0.692271057	0.2	0.191205443	0.2	0.399197593	0.2	0.227850217	1	0.666666667	0.15	0.070659839	0.2	0.35173193	1	0.926812415	0.1	0.21563601	0.5	0.55420063	1	0.917687624	0.9	0.965965834	1	0.948897725	0.5	0.513302653	0.5	0.709392676	0.1	0.198582036	1	0.547974818	0.2	0.078259138	0.2	0.286512737	0.1	0.152960235	0.9	0.959112032	0.2	0.080709311	0.5	0.4
1	0.631479428	1	0.54298159	0.5	0.563787638	0.2	0.217511447	1	0.800401204	0.5	0.527885543	0.5	0.94472429	0.2	0.0786011	1	1.129551392	0.5	0.175557006	1	1.026984106	0.2	0.206811074	0.5	0.348493125	1	0.977641028	0.05	0.149217759	0.15	0.142574688	1	0.586500343	1	0.532452765	0.7	0.970269896	0.5	0.245128025	0.1	0.211915314	1	0.993562783	0.5	0.417762114	0.5	0.243417001	0.5	0.368
1	1.086564714	1	0.806881659	1	1.079814371	0.2	0.181405166	0.1	0.198595787	1	0.700100301	1	0.950852558	1	0.488548615	1	0.738403976	1	0.812013835	0.15	0.124341705	0.5	0.501951001	1	0.602977359	0.15	0.483148842	0.8	0.944406385	1	0.996606384	1	0.910139138	0.19	0.216697186	0.5	0.843625396	1	0.571997083	0.5	0.972559846	0.15	0.155621055	0.2	0.186679959	1	0.566447165	1	0.932287
0.15	0.164440692	1	1.136446121	0.5	0.409013977	1	1.308272553	1	1.15772317	0.2	0.209153777	0.5	0.79959718	0.49	0.129106273	0.5	0.336963206	0.1	0.155210506	0.5	0.370174479	0.99	0.990274314	1	0.809072628	0.5	0.611554185	1	0.952088062	0.2	0.162927701	0.5	0.673858623	0.5	0.513047663	0.5	0.679480248	0.5	0.243050688	0.15	0.207840893	1	0.986846842	0.5	0.758294197	0.5	0.24040486	1	0.578667
1	0.895152267	0.2	0.154385192	1	0.961333279	0.2	0.199871087	1	0.776576896	0.1	0.10642739	1	0.925777332	1	0.474621297	0.01	0.455012165	0.15	0.132679341	1	0.638568106	0.2	0.09009441	1	0.519350845	0.1	0.277968753	0.99	0.925486374	0.15	0.143335822	1	0.889225046	0.5	0.959807483	0.5	0.972675295	0.2	0.081228716	0.2	0.367911031	0.1	0.230376494	0.99	0.959929007	0.2	0.082999652	1	0.936
1	2.031663666	0.5	0.466360249	1	0.978181577	0.49	0.263346816	1	0.85757315	1	1.041942153	1	0.942002478	0.15	0.077616393	0.99	0.97556283	1	0.869049674	0.5	0.506598713	1	0.989800756	0.5	0.435685743	0.1	0.283415877	0.5	0.483820391	0.02	0.141755613	0.15	0.456522622	1	0.985690929	1	0.963748002	0.1	0.072345517	1	0.987927451	1	0.583735986	1	0.937241428	0.1	0.072888159	1	1.256
1	0.997372651	0.1	0.301549485	1	1.130532466	0.2	0.269460713	0.9	0.317387918	1	1.154004386	1	1.020020764	0.5	0.184035979	1	0.629246557	1	1.391224849	0.5	0.540017127	0.1	0.146181585	1	0.802879118	0.1	0.28208583	1	0.958919552	1	0.921908719	1	0.499236523	0.5	0.943191077	0.19	0.218932959	1	0.985822587	1	0.74463853	0.5	0.271745221	0.1	0.187652628	1	0.98755609	1	0.496667
1	0.895152267	0.1	0.096120373	0.1	0.162829263	1	1.102070132	0.5	0.523379663	1	0.845725461	0.1	0.142141426	1	1.144290013	0.2	0.39690685	1	1.071296283	1	0.62279024	0.5	0.515341718	1	0.798294218	1	0.962342574	0.1	0.208670154	0.2	0.25802848	1	0.810084005	1	0.986382344	0.1	0.156324728	0.15	0.072615033	0.5	0.395708555	0.1	0.170062832	0.5	0.360446654	0.15	0.072346354	0.5	0.208
0.5	0.712785227	0.2	0.234407448	0.7	2.080979297	1	1.338553239	1	1.001003009	0.2	0.400799985	0.7	1.001002004	1	0.503910559	0.5	1.453056775	1	0.506659248	0.1	0.163176956	0.1	0.105985773	0.5	0.547935213	0.2	0.267380327	0.2	0.1745626	0.05	0.142534624	1	0.894913487	0.15	0.240003348	1	0.990220765	1	0.47565077	1	0.73908868	0.2	0.853706517	0.1	0.162993455	1	0.468105154	1	0.978667
1	1.044693241	0.85	0.858830688	0.5	0.532304805	1	1.063534636	1	1.232466631	0.2	1.038489454	0.5	1.052585193	0.5	0.187538995	0.15	0.141827513	0.1	0.096960688	0.5	0.520511127	0.1	0.073694266	1	0.955239594	1	0.973878425	0.2	0.236089926	1	0.989531848	0.98	0.549856158	1	0.969233989	0.1	0.150378557	1	0.927209611	1	0.988509496	1	0.978755881	0.1	0.162174599	1	0.92824465	1	0.971142
1	0.949530803	0.1	0.078998699	0.2	0.307519726	0.1	0.135798204	0.5	0.559679037	1	0.81454634	0.2	0.555221219	1	0.514011488	0.2	0.540771597	0.2	0.09810963	1	0.984876797	0.5	0.220959383	1	0.714414698	1	0.958816397	0.1	0.161482607	0.2	0.143308224	1	0.920381857	1	0.94397783	1	0.987223995	1	0.390055306	0.99	0.834300973	0.8	0.996287285	0.5	0.28947996	1	0.385768397	1	0.933333
1	1.227465542	0.5	0.642013827	1	1.127713471	0.19	0.225952127	1	0.762191336	0.1	0.263719674	1	1.086003774	1	0.978625134	1	1.150138099	1	1.236420704	0.1	0.233580497	0.2	0.214167687	1	0.857479037	1	0.965824559	0.95	0.945459935	0.5	0.511615381	1	0.692389785	1	0.945095329	0.1	0.157353934	1	0.915553351	1	0.944819826	0.01	0.149276153	0.2	0.283081657	1	0.916916175	1	0.592
1	0.986538418	1	0.919337693	0.95	1.003533249	1	0.53126489	1	1.001003009	0.5	0.75303854	0.95	0.966416491	1	0.83680936	1	0.941858575	0.15	0.058970997	0.15	0.140098912	0.5	0.623031548	1	0.956947242	0.1	0.23977483	1	0.775748575	0.2	0.143650052	1	0.779533586	1	0.932591171	1	0.964353776	0.15	0.083451325	0.5	0.84603028	0.1	0.194666347	0.5	0.775192728	0.15	0.0859645	1	0.821333
1	1.074601436	0.1	0.099492191	0.05	0.140592442	0.1	0.100370933	1	0.458835967	1	1.127325639	0.05	0.067628407	0.15	0.0582269	0.5	0.45019009	0.2	0.122652831	0.5	0.434972479	0.1	0.233747592	0.5	0.425386845	0.2	0.245285397	1	0.956601728	0.01	0.141446433	0.5	0.488174873	0.5	0.890811155	0.5	0.645320027	0.1	0.071578678	0.5	0.581246697	0.99	0.829769356	0.1	0.359570336	0.1	0.072166875	1	1.06667
0.5	0.315114552	0.1	0.114498106	1	1.485818623	0.5	0.579141996	1	0.917418923	1	0.747665532	1	1.430864021	1	0.826453386	1	0.535754336	0.5	0.295480729	1	1.053480028	1	1.492478264	1	0.424318306	0.15	0.262828486	1	0.958314257	0.1	0.141886222	1	0.674738902	1	0.769199953	0.1	0.181570916	0.2	0.075592028	0.15	0.254062637	1	0.984949988	1	0.844558805	0.2	0.077386288	1	0.989333
0.5	0.591085621	0.5	0.84177672	1	1.109959797	0.1	0.144570149	0.1	0.248746239	0.15	0.866521558	1	1.001002004	0.1	0.032381489	1	0.903097625	1	0.221593533	0.1	0.126688022	0.15	0.190455875	1	0.927423486	0.95	0.978316697	1	0.924445711	0.5	0.421376006	1	0.832502165	1	0.989876604	1	0.968691548	1	0.466438321	1	0.977617637	1	0.974124545	0.15	0.205658626	1	0.459797615	1	1.01867
1	0.844808888	0.2	0.286777061	0.1	0.090497487	1	1.066047518	1	0.496783379	0.15	0.176664016	0.1	0.174651033	1	1.132827053	0.99	0.867749922	1	1.248972391	0.2	0.148980922	0.1	0.102886781	1	0.787472745	1	0.977643575	1	0.90934673	1	0.99715522	1	0.587648782	1	0.958301336	0.5	0.942083167	1	0.984929867	1	0.985102387	0.1	0.157058277	0.1	0.173512451	1	0.986267754	0.5	0.661333
0.1	0.234914762	0.5	0.344309876	0.1	0.086557889	0.1	0.091147183	0.5	0.632809822	0.8	0.472213014	0.1	0.167048006	1	0.424090605	1	0.927788042	1	0.515846054	0.1	0.089498367	0.1	0.107427743	1	0.400555587	0.5	0.358308217	0.15	0.154253219	0.05	0.141966833	1	0.870744915	0.1	0.227717949	1	0.996977813	0.5	0.1863807	1	0.987132409	0.1	0.167966316	1	0.964455601	0.5	0.220706464	1	1.11167
0.5	1.393622179	1	1.242163552	0.5	0.365516177	0.2	0.152860784	0.9	0.785857717	0.9	1.281437141	0.5	0.7054094	0.15	0.060804723	0.5	0.784947833	1	0.734251161	0.15	0.178034003	1	1.034913138	1	0.929843022	1	0.769931448	0.9	0.962714415	0.2	0.148046613	1	0.67646452	1	0.940886927	0.2	0.16215534	0.1	0.071886618	1	0.968544019	0.2	0.318181326	0.2	0.172073722	0.1	0.072510395	0.5	0.314667
0.5	0.385605247	0.2	0.151026687	0.1	0.175198841	0.1	0.219010208	1	0.875626881	1	0.844347095	0.1	0.338116112	0.15	0.147696822	0.5	0.602776097	0.15	0.125762396	0.15	0.146412726	0.2	0.209098996	1	0.518846109	0.2	0.335993827	0.1	0.157521347	0.1	0.141947791	1	0.837875804	0.9	0.955003032	0.49	0.438478729	0.2	0.072553122	0.9	0.794815531	0.2	0.187913986	1	0.933914217	0.2	0.073218001	1	1.78933
0.5	0.355345826	0.2	0.299317141	0.1	0.352480743	0.5	0.609646075	0.1	0.141280986	0.1	0.160749112	0.1	0.16955187	1	0.873584924	1	1.129551392	1	1.660449448	1	1.015925024	1	0.691749571	1	0.614419684	0.5	0.712036848	0.1	0.15847533	0.1	0.142242276	0.5	0.460452305	1	0.982519628	1	0.988354059	0.1	0.071530094	0.5	0.27956587	0.1	0.140653038	0.5	0.470145604	0.1	0.07215384	1	0.936
0.5	0.477021141	0.1	0.157635779	1	0.789480634	1	1.178940276	0.2	0.587999292	1	1.231450179	1	0.760280843	0.2	0.041414286	1	1.084260639	1	1.127786217	0.15	0.12928603	0.5	0.417501219	1	0.858516206	0.5	0.74839349	1	0.963736086	0.1	0.141908925	1	0.886600296	0.5	0.717998266	0.35	0.217581444	1	0.665723246	0.99	0.988588529	0.2	0.386584043	0.5	0.472624133	1	0.66121668	1	0.728
0.5	0.613663376	1	1.831527531	1	0.867369053	0.8	0.909912014	0.2	0.595531275	0.1	0.069573281	1	0.835288474	0.15	0.08479284	1	1.291304083	1	1.004214487	0.5	0.438758704	0.5	0.518707022	1	0.92509697	1	0.972489219	1	0.889603234	0.1	0.141705933	1	0.815221796	0.75	0.941693214	0.2	0.2154275	0.15	0.072088851	1	0.92518476	1	0.964689006	0.1	0.171377509	0.15	0.072657416	0.5	0.306667
0.15	0.223368202	1	1.440044898	1	0.972449035	0.49	0.858980012	0.7	0.489340383	1	1.071341348	1	0.936481961	1	1.0243288	1	0.925190675	0.5	0.400478322	0.15	0.118782087	0.1	0.167344582	1	0.946290116	0.15	0.670477461	0.19	0.194551458	1	0.998718962	1	0.863775377	0.49	0.848721691	1	0.948297084	1	0.496639683	1	0.982163893	1	0.958091289	0.15	0.189817967	1	0.488675376	1	0.914667
0.1	0.407518658	1	1.157418405	0.15	0.22110219	1	0.245701997	0.1	0.889557562	0.05	0.540516457	0.15	0.426704953	0.5	0.267670937	0.9	0.903097625	0.5	0.213607605	0.1	0.378444516	0.05	0.054245494	1	0.896078044	1	0.667922745	0.2	0.182027188	1	0.987688679	1	0.503039722	1	0.991445972	0.1	0.155097639	0.5	0.237876733	0.1	0.327155358	0.5	0.44822341	0.35	0.472675687	0.5	0.234573538	1	1.112
0.5	0.880674988	0.5	0.471017836	0.1	0.153659918	0.15	0.141665364	1	1.001003009	0.15	0.189814	0.1	0.296548161	0.5	0.187674772	0.5	0.514891166	0.5	0.301335374	0.1	0.087464776	0.15	0.130735518	0.5	0.536657645	0.95	0.966427136	0.49	0.309831451	0.1	0.141975718	1	0.691273463	0.1	0.332795882	0.2	0.184889543	0.5	0.230507584	0.99	0.925998793	0.15	0.164435959	0.2	0.179922753	0.5	0.228637969	1	1.86667
0.2	0.25960313	0.5	0.31697019	0.2	0.38849113	0.2	0.273086182	0.15	0.347970266	0.5	0.50574258	0.9	1.21904845	1	0.651512611	0.99	1.312175398	1	0.795767483	0.5	0.380788886	0.35	0.693821919	0.5	0.390226652	1	0.964373529	0.1	0.156566208	1	0.99536628	1	0.840827706	1	0.990670764	1	0.988280957	1	0.975214031	1	0.961705057	0.99	0.916287121	0.1	0.183547152	1	0.976613247	1	1.29867
0.95	1.254050604	1	1.02259658	0.2	0.218847794	0.9	1.122931351	0.1	0.169448516	0.5	0.276914973	0.2	0.749748744	1	1.186173906	1	1.146970913	1	0.61505738	0.15	0.169327656	0.2	0.224298373	1	0.492631774	1	0.96609517	0.2	0.163605287	1	0.998587209	1	0.808684219	1	0.959862505	0.15	0.153286688	0.2	0.075485798	1	0.988190389	1	0.941823203	1	0.962067885	0.2	0.077299753	1	0.786667
0.05	0.695764303	1	0.992752525	0.5	0.637368639	0.2	0.172805925	1	0.46999823	0.5	0.427123379	0.2	0.422354195	0.2	0.12919654	0.1	0.559512598	0.5	0.285480958	1	0.971060337	0.1	0.131606252	0.5	0.383438681	0.15	0.323057862	0.1	0.260938836	0.15	0.142320006	0.2	0.46508912	0.2	0.206509924	1	0.974153878	0.1	0.071531888	0.5	0.475792142	0.2	0.200562622	0.1	0.17976088	0.1	0.0721418	1	0.888
0.95	0.745611294	1	1.001249791	0.2	0.153843184	0.2	0.183015938	0.5	0.399197593	1	1.068017422	0.5	0.613794873	1	0.931563923	1	0.738403976	0.1	0.088097421	0.2	0.309126263	1	0.992239948	1	0.596465092	1	0.729114943	0.15	0.167558531	1	0.999013063	1	0.501511352	1	0.965489861	0.1	0.15523658	0.1	0.072705256	0.5	0.568955739	0.5	0.909136414	0.1	0.173120191	0.1	0.073488058	1	0.572001
1	1.125215304	0.1	0.529672617	1	1.17530001	0.1	0.051368235	1	0.499749373	0.15	0.220230744	0.2	0.314796014	0.5	0.222269292	1	1.011254648	1	0.423698944	0.05	0.06676256	0.1	0.11555829	1	0.930049983	0.1	0.248684261	1	0.960827832	0.5	0.527260042	1	0.828516864	0.8	0.926722305	1	0.430745453	0.5	0.343560977	1	0.94070397	0.15	0.1626952	0.2	0.190721505	0.5	0.355158839	1	1.13333
1	1.130472039	1	1.337872232	0.05	0.047696404	0.1	0.103976646	1	1.698748419	1	0.828168017	1	1.131830273	0.5	0.434084863	0.5	0.391750408	1	0.919722148	0.5	0.730836672	0.2	0.201082659	1	0.943909439	1	0.976688164	0.5	0.515594738	0.1	0.142115901	1	0.920927741	0.15	0.207613936	0.19	0.16847064	1	0.931237129	1	0.98022803	0.15	0.160705413	1	0.936871175	1	0.93101953	1	0.304
1	0.840562561	1	1.308153626	0.15	0.497970386	0.1	0.068232464	1	1.335339351	1	1.10827815	0.05	0.083356452	0.1	0.085734182	0.5	0.559512598	1	0.850494945	0.2	0.66907198	1	0.997164338	1	0.933368455	0.8	0.640605521	1	0.970855525	0.1	0.142278224	1	0.878414624	0.15	0.200204509	0.5	0.349448454	0.1	0.071778713	1	0.989933431	0.2	0.323412243	0.15	0.170291379	0.1	0.072347886	1	0.8
1	0.983117546	1	0.962323293	1	1.126242382	1	1.019970826	1	1.502507523	1	1.22053397	0.15	1.001006036	1	0.923164171	1	0.69605418	0.5	0.313666586	0.15	0.123293116	0.15	0.162385023	1	0.638212298	1	0.967599701	0.2	0.165654433	0.5	0.526407626	1	0.852192536	0.2	0.203662327	0.1	0.152002966	1	0.434722251	1	0.990858434	1	0.970585421	0.1	0.166168528	1	0.433874528	1	0.746667
0.5	0.481038802	1	1.005799106	0.5	0.590709662	0.2	0.152533603	1	0.800401204	0.2	0.166358906	1	1.084587095	1	0.880641926	1	1.112131872	0.1	0.151109037	0.5	0.394037048	0.1	0.141909004	1	0.376113445	1	0.964680075	1	0.962320189	1	0.485898185	1	0.927613425	0.5	0.369642643	0.5	0.957812444	0.1	0.072527733	0.49	0.277487778	1	0.800144273	0.45	0.444188592	0.1	0.073189059	1	0.888
1	1.103667146	0.1	0.469453763	1	0.90648669	0.99	1.024894364	0.5	0.608521216	1	1.083858292	0.5	1.11775007	0.15	0.058756884	1	0.6507514	0.2	0.115217869	0.5	0.380505329	0.45	0.237331653	0.5	0.35276088	1	0.974215551	0.02	0.14865239	1	0.956549344	1	0.787120763	0.5	0.693880461	1	0.983217061	1	0.494548783	1	0.980941882	0.5	0.38654124	0.15	0.166482583	1	0.486825784	0.1	0.466667
0.1	0.249135262	0.5	0.665161973	0.15	0.085933657	0.1	0.143413159	0.15	0.220884877	1	1.818721951	1	0.872959303	0.5	0.315420314	1	1.541285515	1	0.820949786	0.5	0.547056483	0.15	0.136898829	1	0.364264257	1	0.966797674	1	0.956143638	0.1	0.142502202	1	0.89463212	0.9	0.987365125	0.5	0.961417663	0.15	0.074192283	1	0.988538646	1	0.749568744	1	0.932912549	0.15	0.075419204	0.99	0.712
1	1.044693241	1	1.060546427	1	0.903596224	1	1.14969261	0.5	0.4130322	1	1.208050711	0.15	0.082755308	0.5	0.290409795	1	1.205035982	1	0.825538675	0.2	0.135538377	1	0.812944414	1	0.936212451	0.8	0.94116281	1	0.972388833	0.1	0.141919043	0.2	0.548219904	0.1	0.198864512	1	0.981248326	1	0.470134056	0.05	0.208627309	1	0.811066856	0.2	0.227498802	1	0.462736756	1	0.616
1	1.097032582	0.1	0.103042593	0.85	1.234735213	0.1	0.082025603	0.5	0.362724537	1	1.032583019	1	0.870175745	0.05	0.024159435	1	1.330401524	0.5	0.162269496	1	0.803289028	0.2	0.260602126	1	0.966092218	1	0.978363927	0.5	0.47013785	0.2	0.176607907	0.5	0.482773514	1	0.989218049	0.15	0.182025394	0.2	0.084492597	1	0.641335671	1	0.995017575	0.2	0.270824623	0.2	0.086665069	1	0.437333
1	0.753919126	0.1	0.154510142	0.15	0.16017341	0.05	0.106514724	1	0.881597172	0.5	0.402744456	0.85	1.189067202	0.5	0.158475426	0.05	0.140305987	1	1.866694722	0.5	0.396833038	0.2	0.228248773	1	0.934181081	0.2	0.306672698	0.5	0.448499087	0.1	0.142863027	1	0.657811328	0.5	0.902301703	1	0.99013369	1	0.990091303	0.49	0.634735908	0.99	0.737405824	1	0.961799905	1	0.991497714	0.5	0.266667
0.95	1.044693241	1	0.990775279	0.9	0.91545631	1	0.300602381	1	1.144290013	1	0.933080933	0.15	0.289190151	0.2	0.099862086	1	0.693572271	1	0.897169068	1	1.148418578	0.1	0.102013581	1	0.841584758	0.1	0.248389421	0.1	0.160106428	0.2	0.157964171	1	0.68607714	0.1	0.198287072	0.2	0.161540574	0.5	0.200725206	0.15	0.227687574	0.1	0.14745648	0.5	0.56725475	0.5	0.202929405	0.5	0.344
0.5	0.835335878	0.15	0.083337864	0.5	0.469034037	0.5	0.407942372	0.1	0.318956871	0.9	1.227045641	0.9	0.881597172	0.5	0.33076067	0.15	0.252043043	1	1.081616559	0.5	0.260802435	1	0.965617091	0.5	0.334756897	0.95	0.977218028	0.15	0.161871288	0.15	0.142178342	1	0.928655925	0.1	0.201080592	1	0.926663252	0.1	0.072275349	1	0.992101168	1	0.984876873	1	0.919986356	0.1	0.073046193	0.5	0.317333
0.1	0.296988373	1	0.948723581	1	0.507393908	1	1.221287217	0.9	0.529503039	0.15	0.165351857	0.5	0.666645291	0.5	0.407385422	1	1.479525397	1	1.511780289	1	0.838164323	0.1	0.099822959	1	0.925322451	1	0.636820906	0.2	0.161951738	0.1	0.142656724	1	0.91313669	1	0.981884831	1	0.963980656	1	0.959147525	0.1	0.205027087	0.1	0.157936954	1	0.964524434	1	0.960234307	1	0.917333
0.5	0.652148186	0.15	0.148036757	0.5	0.576545371	0.15	0.107379732	1	0.889557562	1	0.866521558	1	0.750125439	1	1.029564405	0.1	0.248897852	0.2	0.144347828	0.1	0.044651612	0.05	0.066770744	1	0.769172662	0.5	0.830680754	0.1	0.161756401	0.1	0.141868475	1	0.883003444	0.15	0.239619471	0.02	0.150140069	1	0.979222764	0.1	0.237335235	0.5	0.620765525	1	0.962414435	1	0.98040706	1	0.965333
1	0.952576001	1	0.87141932	1	0.97901798	0.5	0.62953895	1	1.001003009	1	1.268594516	0.5	0.694374756	0.1	0.063710538	1	0.564974909	1	1.027615113	0.5	0.503796443	0.5	0.644905946	0.5	0.34788925	0.15	0.238913765	0.2	0.173977806	0.15	0.142298043	1	0.909188307	0.1	0.200048817	1	0.899696573	0.1	0.072462523	1	0.60686773	0.2	0.19702058	0.15	0.173789454	0.1	0.073167224	1	1.33333
1	1.110117417	0.15	0.248628597	0.1	0.087404103	0.2	0.252069457	1	1.168086884	0.5	0.986056762	1	0.942807946	1	0.895925873	1	0.55186321	1	0.359197217	0.99	1.304836941	1	0.914366032	1	0.885144947	0.5	0.298105116	0.15	0.159387047	1	0.998092922	0.5	0.431391006	0.1	0.197680519	0.5	0.980799374	0.2	0.216913378	1	0.579850555	0.5	0.747874278	0.2	0.167925048	0.2	0.20975137	1	1.0593
1	1.149371922	0.75	0.817667405	0.49	0.532170281	0.19	0.19985583	0.3	0.390475775	0.5	0.379390803	0.1	0.168681114	1	0.53293213	0.1	0.426352851	0.5	0.168054071	1	1.05623654	1	1.075936547	0.15	0.356550908	1	0.964167672	1	0.941459489	0.1	0.145674596	0.5	0.443233897	0.2	0.201263588	1	0.941950826	0.2	0.117551664	0.1	0.635294905	0.15	0.171125998	0.5	0.931934716	0.2	0.119387131	0.5	0.208
0.45	0.288680542	0.5	0.578281113	1	0.585630304	0.1	0.087288503	1	0.936292749	0.15	0.232622751	0.49	0.712678145	1	0.859401735	0.45	0.215471586	0.5	0.154511737	0.2	0.231407696	1	1.471182465	0.5	0.665980468	1	0.926918083	0.5	0.176173212	1	0.994893273	1	0.695953042	1	0.978280912	1	0.985454079	1	0.962094362	0.45	0.231814225	1	0.930539642	0.1	0.163874909	1	0.962704327	1	0.888
0.1	0.244209206	0.2	0.223643631	0.1	0.185158498	0.15	0.19529552	0.85	0.444054581	0.15	0.158624768	1	0.761713329	1	0.949301513	1	0.612609346	1	1.007424953	0.05	0.11469722	0.15	0.152580289	1	0.481493571	0.99	0.975645948	1	0.971424626	0.5	0.424720867	1	0.908481393	0.1	0.256280074	1	0.935727486	0.5	0.288773308	1	0.385282257	1	0.989355534	0.5	0.745198924	0.5	0.303365123	1	1.19829
1	0.949530803	0.2	0.282574561	0.1	0.12510999	0.5	0.66090092	1	0.61367054	0.45	0.400799985	0.1	0.357337248	0.2	0.114810294	1	1.11473666	0.1	0.221593533	0.5	0.455875227	0.2	0.159111394	1	0.948544518	0.5	0.726418313	0.15	0.21510891	0.15	0.148633197	1	0.884027441	0.15	0.226069521	0.1	0.161029382	0.2	0.118864401	1	0.989581307	1	0.986842307	0.2	0.162776467	0.2	0.120649034	1	0.997333
1	1.137056783	0.5	0.470864187	0.15	0.195797802	0.5	0.328397459	1	0.92388664	0.85	0.578472394	0.1	0.225359792	1	0.990802917	1	0.624385296	1	2.010441428	0.2	0.193074306	0.5	0.908083284	0.5	0.427729568	1	0.971419948	0.1	0.158290834	1	0.998803215	1	0.877634966	0.5	0.915187974	1	0.942476845	0.1	0.072450141	0.15	0.248427749	1	0.991236584	0.2	0.195044905	0.1	0.073187984	1	1.342
1	1.296452095	0.02	0.088742115	0.2	0.211564359	0.49	0.205870366	0.5	1.001003009	1	2.015301438	0.15	0.403458821	0.1	0.068766682	1	0.796531146	0.5	0.153534074	0.1	0.058444874	0.1	0.111553604	1	0.905709712	0.5	0.822454353	0.1	0.158856985	1	0.99708929	1	0.770448793	1	0.935103416	0.9	0.970758314	0.5	0.250192585	1	0.868667524	0.19	0.266940236	1	0.946256948	0.5	0.250943163	0.5	0.309333
0.5	0.448137314	0.5	0.59472248	0.2	0.134960514	1	1.215520923	1	1.038151492	1	0.889399109	0.2	0.203739423	0.2	0.164468509	1	1.161901931	1	0.864460745	1	0.7649413	0.5	0.965802355	0.15	0.365724341	0.8	0.924490829	0.1	0.151753914	0.15	0.142352914	1	0.693849839	0.15	0.245278627	1	0.992615124	0.1	0.071721916	1	0.981064937	1	0.917495139	0.1	0.215686849	0.1	0.072318215	1	0.96
0.5	0.803127053	0.1	0.225649791	0.5	0.476930976	0.2	0.216094296	1	0.898320555	0.5	0.361739466	0.2	0.260460196	1	1.068773889	1	1.25984015	1	1.1526742	0.5	0.568816524	0.2	0.13027294	1	0.372194988	0.1	0.276407852	0.5	0.851082054	0.5	0.295808324	1	0.849048366	1	0.992614423	0.15	0.501451743	0.5	0.24923146	1	0.866368942	0.1	0.161432638	1	0.806994332	0.5	0.249782174	1	1.20533
0.5	0.859966156	0.15	0.0991503	1	0.881135378	0.1	0.107548277	0.1	0.201995818	1	0.844787885	0.5	0.794032892	1	0.684263316	1	0.863714361	1	0.920362242	0.99	1.333093161	0.1	0.083889623	1	0.701200596	0.5	0.444391107	0.5	0.857646407	0.1	0.142150317	1	0.891889568	0.1	0.194875019	0.5	0.621602673	1	0.95055447	1	0.896590158	0.2	0.400333839	1	0.932581368	1	0.951339121	1	0.888
1	1.135295207	1	1.065232559	0.15	0.165549559	0.1	0.120297288	1	0.857716005	1	0.821243072	1	0.848545637	0.5	0.258033359	1	0.903097625	0.1	0.057177366	1	0.883819256	0.2	0.14976728	0.5	0.410781368	0.1	0.752383287	0.1	0.162509067	1	0.995896017	1	0.873420527	0.5	0.975147543	0.75	0.805079322	1	0.979545112	1	0.977400872	1	0.992234232	0.5	0.429330518	1	0.980856973	1	1.33333
0.8	1.099787284	0.5	0.709510341	0.45	0.529762646	1	1.235828887	0.2	0.18904332	1	1.223281857	0.15	0.29889669	0.2	0.114097921	1	1.097200854	1	1.163092425	0.5	0.550645174	0.2	0.118821325	1	0.946211474	0.15	0.229253545	0.5	0.679237154	0.1	0.141970243	1	0.645910904	1	0.975428611	0.2	0.162105556	0.1	0.071964551	1	0.980479884	0.9	0.74047516	1	0.951090604	0.1	0.070960487	1	0.506667
1	0.686129968	1	0.502105021	0.1	0.116272753	0.05	0.055500499	1	1.052003468	1	1.069984821	0.45	1.022388538	0.5	0.304339808	0.1	0.268716489	0.15	0.110684963	1	0.825867596	0.2	0.120016479	0.5	0.367915556	1	0.917269187	1	0.761566807	1	0.450407647	1	0.861375158	0.5	0.751242347	0.49	0.976898641	0.05	0.069989563	1	0.988879115	0.5	0.23625945	1	0.945870834	0.05	0.070994108	1	0.805333
0.5	0.751592933	1	1.047896478	0.1	0.136592927	0.8	1.075407278	1	1.001003009	0.1	0.225747269	0.1	0.224394701	1	1.078599696	0.99	0.812516118	1	0.881503884	0.2	0.348118172	1	1.178751217	0.98	0.555732343	0.5	0.266572544	0.7	0.89776161	0.1	0.141956033	0.2	0.480125189	0.1	0.197700375	1	0.987919225	1	0.476804672	0.1	0.22377043	0.99	0.989874711	0.1	0.168845359	1	0.468939204	1	0.957001
0.15	0.367360596	0.1	0.267594359	0.15	0.184032475	0.1	0.183015938	1	1.489648432	0.7	0.469013144	0.1	0.238716148	1	1.101303912	0.2	0.226464681	0.15	0.13483441	0.95	0.706879599	0.15	0.253886061	1	0.961249426	0.1	0.232029741	0.5	0.415671145	0.19	0.222156968	1	0.898821179	1	0.940166454	1	0.706792606	1	0.930281746	0.1	0.266474233	0.15	0.374944527	1	0.952937932	1	0.929325804	1	1.06667
0.15	0.109266726	0.5	0.681047956	0.1	0.207400347	1	0.9727886	1	1.001003009	0.5	0.595347174	0.15	0.177225836	0.5	0.159517514	1	0.610899215	0.5	0.26631473	0.5	0.407462482	0.15	0.106345433	1	0.69768072	1	0.883163053	0.5	0.876271384	0.1	0.142056478	1	0.499362986	0.5	0.31628957	0.1	0.167207063	0.05	0.073053004	0.99	0.820951257	0.15	0.281820883	0.15	0.163024847	0.05	0.07401372	1	0.728
1	0.521299834	0.1	0.120908213	0.1	0.091014697	0.2	0.175606386	0.1	0.131728519	0.2	0.320807241	0.1	0.418544135	0.15	0.107413149	1	1.084260639	1	0.926812415	1	1.057595012	0.1	0.165335183	1	0.812933964	0.15	0.215524164	0.5	0.613899548	1	0.997532685	1	0.821886826	0.45	0.940892686	0.15	0.168589624	0.2	0.072931399	0.2	0.23644728	1	0.981151381	0.5	0.390090188	0.2	0.073838319	0.5	0.701333
1	1.425342992	0.2	0.280188493	0.2	0.163070219	0.99	0.929885155	1	0.70980684	1	0.866521558	0.1	0.175649196	0.2	0.127955444	0.15	0.35173193	1	0.729788958	1	0.50820341	0.1	0.15563449	0.5	0.416044297	0.18	0.245212914	1	0.959743023	0.1	0.14205673	1	0.676435139	1	0.983011921	1	0.992792961	0.5	0.252309063	1	0.853157042	0.02	0.139297538	1	0.481247475	0.5	0.254297437	0.15	0.258667
1	1.401046199	0.1	0.055407486	0.5	0.415176323	0.5	0.494592728	1	0.688590361	0.95	1.14259795	0.2	0.157038892	1	0.803983379	0.15	0.291060415	1	0.486043986	0.9	1.040565593	0.1	0.133448513	1	0.577007575	0.2	0.253229447	0.19	0.185235912	0.99	0.929318242	1	0.585344226	0.5	0.711466222	1	0.958867382	1	0.477095895	1	0.973291108	1	0.987856519	0.5	0.480120569	1	0.469235784	1	1.77867
0.1	0.203186964	1	0.973803919	1	0.961956232	1	1.183305479	1	1.356909438	1	1.17073225	0.5	0.801248478	1	0.841795227	1	0.991679182	0.5	0.313666586	1	1.088500253	1	0.887500055	0.2	0.361360377	1	0.962174288	0.1	0.161654674	1	0.97598578	1	0.570707033	1	0.984209105	0.2	0.162758966	1	0.506791714	0.15	0.284299595	0.1	0.301713562	0.5	0.499852116	1	0.498585358	1	1.28817
1	0.673784527	1	1.113387986	0.15	0.497851904	0.1	0.125795575	0.1	0.427854994	0.1	0.202656625	1	0.833834838	0.2	0.091368735	1	0.701805387	0.2	0.075389618	0.5	0.501300671	1	0.968816516	1	0.914097127	1	0.809093851	1	0.968997508	0.15	0.142427824	0.5	0.536054641	0.1	0.200426908	1	0.942013009	0.15	0.073075318	0.15	0.268576761	0.99	0.967864544	1	0.74997889	0.15	0.073909646	1	1.048
1	1.016401705	1	1.02259658	1	0.820178395	0.15	0.122084268	0.2	0.149391571	0.1	0.757853191	0.15	0.239478958	1	0.836874259	1	1.110989608	1	0.912739311	0.1	0.147116797	0.1	0.095785487	1	0.639442033	1	0.964016374	1	0.958184999	1	0.99660058	1	0.662956257	1	0.959253854	0.8	0.974101142	0.5	0.131371721	1	0.578857262	1	0.976500324	0.1	0.181412609	0.5	0.132324549	1	0.981667
0.5	0.416621152	1	0.924230576	0.1	0.109225613	0.2	0.129394179	0.5	0.592369702	1	0.450630277	1	0.789843214	0.5	0.157765331	1	1.016324509	1	1.758884693	0.1	0.175153247	0.5	0.495941726	1	0.835320881	0.1	0.215102589	1	0.959875378	0.15	0.142413546	1	0.886738721	0.2	0.204511425	0.15	0.15886836	1	0.879944636	1	0.888086584	1	0.989977062	0.5	0.454861902	1	0.881540064	0.15	0.616
0.85	0.695764303	0.2	0.339499332	1	1.020600465	0.2	0.265797289	1	0.673079896	1	0.817445521	0.1	0.21079443	1	0.382125099	0.8	1.35600516	0.5	0.456968256	0.2	0.296246849	1	1.023199145	1	0.900407697	0.1	0.216609777	0.5	0.556654828	0.1	0.141966353	0.1	0.446739352	0.2	0.626543602	0.15	0.163218987	1	0.413386675	1	0.981860083	0.5	0.52544628	1	0.929917239	1	0.415684463	1	0.666667
1	0.968839124	0.2	0.155588535	0.9	0.84780638	0.15	0.145968177	0.5	0.499498495	1	1.03810319	1	1.001002004	1	1.070463468	1	1.368461931	1	0.701748351	0.1	0.187916528	1	0.983748253	1	0.477640902	0.99	0.966348984	0.1	0.17940448	1	0.996384779	0.5	0.478313196	1	0.940613886	0.2	0.160345084	0.5	0.298291773	1	0.900282262	0.5	0.452674646	0.1	0.315641721	0.5	0.308560116	1	0.666667
0.5	0.290032979	1	1.520281717	0.1	0.109112437	0.1	0.14185176	0.7	0.464509808	0.15	0.294582785	0.9	0.816449348	0.1	0.031060214	1	0.985444449	1	1.150660661	1	0.936100661	0.1	0.151929115	1	0.902059816	0.5	0.572520561	1	0.953375064	0.5	0.520922084	1	0.877658331	0.5	0.86490235	0.5	0.432794701	0.15	0.072176525	0.8	0.978644934	1	0.988025168	0.5	0.321776539	0.15	0.072733007	1	1
1	0.934505155	0.15	0.184249958	0.2	0.368873248	0.1	0.04708336	0.2	0.427854994	0.9	0.994366696	0.1	0.210576012	0.15	0.137024936	1	0.920188475	1	0.893671246	0.2	0.18235082	0.1	0.106471656	0.5	0.358302066	0.15	0.350907896	0.5	0.457884256	0.1	0.142444682	1	0.861266889	0.1	0.198880742	0.5	0.735315176	0.1	0.073458218	1	0.992980473	1	0.966456723	1	0.955742337	0.1	0.074485917	1	0.466667
1	0.866936989	1	1.637384103	0.15	0.205195085	0.2	0.196247281	0.5	0.714715145	0.5	0.679974195	0.2	0.711888208	1	0.997433582	0.99	1.067791274	1	0.535997667	1	1.022752037	1	1.025977205	1	0.40370238	0.9	0.957497183	1	0.971131636	0.1	0.141533495	1	0.878713719	0.1	0.197368208	0.9	0.984830703	0.1	0.072653158	1	0.830694096	1	0.996298119	0.1	0.162814571	0.1	0.073326262	1	1.06
0.15	0.378556177	1	1.003543883	0.1	0.080687627	0.05	0.092076544	0.2	0.342461729	1	0.625036298	0.15	0.38139728	0.1	0.052703565	0.35	0.277019562	0.5	0.370519656	0.1	0.119592794	0.15	0.111516445	1	0.778584433	0.89	0.961151115	0.2	0.177767455	0.15	0.142280209	1	0.62249857	0.15	0.304858207	0.1	0.157075308	1	0.661812774	1	0.822353495	1	0.996113368	0.2	0.163061061	1	0.461670872	1	0.912
1	1.044693241	0.5	0.656651626	0.5	0.602676977	0.15	0.153767706	0.2	0.46999823	0.15	0.447597129	0.1	0.155718992	0.15	0.076580256	1	1.243900599	1	1.048935684	1	0.860810619	0.1	0.131418709	1	0.92954612	0.1	0.213535152	0.49	0.439282278	0.5	0.489989886	0.5	0.819421715	0.5	0.68072549	1	0.980894404	1	0.971185087	1	0.962405954	0.1	0.15011625	0.1	0.160710196	1	0.971972737	1	0.888
1	0.983117546	0.9	0.878638069	0.1	0.09679648	0.05	0.082062235	0.1	0.156363828	1	1.504042644	0.5	0.58038632	0.2	0.056370239	0.5	0.313264556	0.5	0.380099043	1	1.08204751	0.5	0.576817893	1	0.945852086	0.5	0.613649206	1	0.966960254	1	0.998852861	1	0.429652231	1	0.95341834	0.5	0.860341453	1	0.954813621	0.99	0.944693098	0.15	0.152845629	0.15	0.17765441	1	0.956289816	1	1.112
0.9	1.005923359	0.5	0.63883304	1	1.05141974	0.95	0.954689146	1	0.518072737	0.5	0.589592494	0.1	0.186807455	1	0.97794533	1	0.644293319	0.2	0.079999773	0.1	0.07916641	1	0.910802683	1	0.481270539	1	0.921901757	0.35	0.169921266	0.1	0.142266244	1	0.761928585	0.5	0.847815059	0.1	0.154511986	1	0.476537452	0.35	0.28915466	0.49	0.369238586	1	0.952958295	1	0.469083637	1	1.256
1	1.1572765	0.2	0.244624714	1	1.109959797	1	0.800478618	0.5	0.314045656	1	0.572714492	1	1.012531848	0.5	0.141558137	1	1.570540308	1	0.835025886	0.2	0.155889153	0.1	0.080614751	1	0.737706982	0.5	0.818724447	0.2	0.216489186	1	0.605652594	0.5	0.475290214	1	0.978945724	0.1	0.157382128	0.5	0.208264974	1	0.992541459	1	0.990210055	0.15	0.182158089	0.5	0.200337703	1	0.893333
0.5	0.695764303	0.5	0.594108306	1	0.497060412	0.15	0.132496264	0.5	0.332330324	1	1.692401147	1	1.001002004	0.2	0.076815909	0.5	0.39986703	1	1.104837181	0.5	0.417415017	0.5	0.445576364	0.15	0.389694502	1	0.948986382	1	0.854404073	0.1	0.142126324	1	0.808994168	1	0.96136556	1	0.985761433	0.1	0.073052969	0.5	0.64030327	1	0.995914719	0.5	0.476587021	0.1	0.07390979	0.1	0.317333
0.9	1.063725729	0.99	1.02259658	0.5	0.923922808	0.1	0.045361414	0.5	0.963854527	0.85	1.114184348	1	0.650869492	1	0.866144652	1	0.740614706	0.2	0.108427088	0.15	0.217922242	0.5	0.608979532	1	0.513116647	0.15	0.21729384	0.2	0.185848428	0.1	0.142477103	1	0.836996232	1	0.989739168	0.15	0.170240102	1	0.340403352	1	0.742518705	0.05	0.14426616	0.15	0.168624252	1	0.422502638	1	1.13333
1	0.792647677	0.2	0.240559083	0.5	0.371002733	1	1.093826804	0.1	0.163780598	0.15	0.301603206	0.5	0.90985051	0.2	0.090885667	1	0.866865022	1	0.467560119	0.95	1.008225176	0.1	0.137615544	1	0.507798783	1	0.958652306	1	0.968614345	0.2	0.272603549	0.5	0.477992438	1	0.522518281	0.1	0.153146836	1	0.399357747	1	0.98292717	1	0.951675326	0.1	0.317676259	1	0.403515624	1	0.696667
0.5	0.257440347	1	0.851822268	1	0.867873375	1	1.441207565	0.01	0.18035926	0.9	1.083858292	0.5	0.7159979	0.5	0.184345386	0.9	1.084260639	0.1	0.159909123	0.1	0.168601635	1	0.695567053	1	0.947380055	0.2	0.268844646	0.15	0.155651992	0.05	0.141767569	0.5	0.613051712	0.49	0.920822319	0.1	0.160370061	0.1	0.118485742	0.5	0.634956612	1	0.34813142	0.1	0.162591516	0.1	0.121738119	1	0.677333
0.5	0.288680542	0.5	0.266710281	0.1	0.123618977	1	1.35619503	0.2	0.19370306	1	0.818044104	1	0.835774144	0.2	0.057138668	0.99	1.157167705	0.2	0.124756295	1	1.502685672	0.1	0.128071071	1	0.733908115	1	0.900687117	1	0.95467758	1	0.997010521	1	0.727777422	1	0.872816106	0.1	0.148303447	0.2	0.073444948	1	0.591646563	0.05	0.142579868	0.5	0.440397663	0.2	0.074386593	1	0.757333
1	0.708536135	0.1	0.152521395	1	1.052632056	1	1.311633413	0.5	0.523569804	0.5	0.544021888	0.1	0.238572171	0.5	0.259314341	1	1.35600516	0.5	0.370664191	0.5	0.382873865	0.5	0.564413199	0.2	0.361475489	0.49	0.310544834	1	0.797549575	0.15	0.143808089	0.5	0.460292264	1	0.859495783	0.2	0.160867548	1	0.423950824	1	0.975739738	0.15	0.172908213	1	0.943404082	1	0.395467569	1	1.21887
0.1	0.244209206	0.5	0.482885885	0.05	0.083515304	0.05	0.035569286	0.98	1.144290013	1	1.087167989	1	1.013699326	1	0.986032725	1	0.967798701	1	0.644217267	1	1.004614599	1	1.03625531	1	0.402521331	1	0.970008713	0.19	0.167232759	0.1	0.148903965	1	0.677299297	0.2	0.837600641	1	0.986426277	0.1	0.071405496	0.9	0.988744568	0.2	0.368359292	0.2	0.276027109	0.1	0.072065913	1	1.25867
0.5	0.779735981	0.2	0.296805754	0.1	0.581468884	0.15	0.119912609	1	0.923848468	0.49	0.436068221	0.05	0.118701587	1	0.425803409	1	0.934332627	1	1.143538217	0.2	0.297833339	0.1	0.158298759	1	0.907096361	0.15	0.2761587	0.5	0.211076402	0.1	0.142205265	1	0.878847254	0.5	0.82211991	0.1	0.164963887	0.2	0.076891628	0.99	0.98805629	0.49	0.304672166	0.5	0.766073878	0.2	0.079019583	1	0.933333
1	1.306389945	0.5	0.775268266	0.05	0.134960514	0.15	0.147393091	1	1.077260793	1	0.566934404	0.1	0.708531796	0.1	0.031994288	1	1.627749681	1	1.03329619	0.5	0.71700664	0.15	0.105412264	1	0.964737783	0.8	0.892086178	0.5	0.571337833	0.5	0.552877224	1	0.691710551	1	0.847970482	0.1	0.165081953	1	0.553748251	1	0.977414606	0.5	0.226176373	0.15	0.167806867	1	0.555785067	1	0.781333
0.1	0.138820036	0.1	0.447904673	0.2	0.143739674	0.9	0.825903552	1	0.624874624	0.1	0.250193507	0.05	0.260460196	0.05	0.055555556	1	1.3056821	0.35	0.254896552	0.5	0.573202661	0.5	0.324139882	1	0.935830391	0.02	0.21058544	1	0.962891282	0.5	0.658032027	1	0.888367127	1	0.857001	0.15	0.164781679	0.2	0.072896348	1	0.919691406	0.2	0.177167739	0.5	0.442678344	0.2	0.071480029	1	0.64
0.15	0.342093855	1	1.065232559	1	0.995804896	0.1	0.071980197	0.2	0.331659973	0.1	0.23934984	0.2	0.230920838	0.1	0.076405111	0.5	2.714727765	1	0.905336695	0.1	0.104750305	1	1.084676836	1	0.901967263	0.99	0.964516967	0.5	0.672781261	1	0.998738986	1	0.704685501	1	0.852470467	0.5	0.820618837	0.5	0.271212528	1	0.842863803	0.15	0.159050244	0.5	0.393485804	0.5	0.281957115	1	1.05867
1	1.021431312	0.15	0.215299833	0.1	0.419138228	0.1	0.104474685	1	0.960882648	0.2	0.269344019	1	0.976674601	1	0.169938387	0.5	1.186164834	1	0.871115685	1	1.023607577	0.1	0.086477501	1	0.397433204	1	0.623615957	1	0.956609652	0.5	0.549517419	0.2	0.50872144	0.5	0.844598293	1	0.924104389	0.15	0.071346688	1	0.925757522	1	0.996381517	0.5	0.358743994	0.15	0.071997305	1	1.17333
0.2	0.315917611	0.1	0.184249958	1	1.109959797	0.1	0.091371477	1	1.232466631	0.5	0.470171956	0.1	0.702339034	0.5	0.251920318	0.99	0.588071176	1	1.007424953	0.15	0.195364755	0.2	0.141308719	1	0.966840902	0.2	0.224373122	0.15	0.166588876	0.1	0.141772508	1	0.520244802	1	0.854371416	0.15	0.170739841	0.5	0.174432593	1	0.988692361	0.1	0.183348401	0.2	0.165346556	0.5	0.170302847	1	0.949333
1	0.782996537	1	1.174640806	0.5	0.880584993	1	1.088219331	1	0.940214583	1	0.489973031	1	1.001002004	1	0.990518594	0.5	0.601159268	1	0.702346405	1	0.956679939	0.1	0.090477784	1	0.382205683	0.2	0.240127889	1	0.963189644	0.2	0.144504689	1	0.90102234	0.2	0.82947701	0.15	0.171367098	1	0.491734393	0.5	0.858594575	1	0.415637538	1	0.904178073	1	0.483856208	0.5	0.442667
1	0.920075763	0.2	0.216807108	0.5	0.537970142	1	1.098426004	1	1.097589063	0.45	0.359402512	0.5	0.833890374	1	1.070656414	1	1.227823782	0.5	0.400478322	0.95	0.860810619	0.15	0.144815927	1	0.807655549	0.1	0.243828253	1	0.906596535	0.2	0.162784	0.1	0.686125392	1	0.857423213	1	0.993516915	0.2	0.119328223	0.5	0.976666718	1	0.851090318	0.5	0.311749033	0.2	0.120216064	0.5	0.197333
0.2	0.416621152	1	0.951931347	0.9	0.897421138	0.19	0.207661444	1	0.897243455	0.1	0.217907243	0.5	1.038228178	1	1.138060143	1	0.402008437	1	1.12087848	1	0.976652714	0.15	0.111838073	0.2	0.310479047	1	0.887139189	1	0.955742976	0.2	0.14530132	1	0.923212737	1	0.847569044	0.1	0.149774674	1	0.983499651	0.99	0.672541965	0.1	0.242646437	1	0.964233183	1	0.98492765	1	1.45867
0.5	0.3227713	0.2	0.370549207	0.1	0.042355601	0.2	0.25783384	0.5	0.522294155	0.15	0.221707937	0.9	0.864229051	0.2	0.08715034	1	0.824331097	0.15	0.055213723	1	0.97049162	1	0.931915312	0.5	0.373772026	1	0.72908929	1	0.911513341	1	0.998798231	1	0.516558932	1	0.856273852	0.1	0.157890373	0.1	0.073538507	0.2	0.351473403	0.1	0.146725007	1	0.944291003	0.1	0.074550187	1	1.38667
0.5	0.59607032	0.5	0.418666232	0.5	0.583426357	0.2	0.372154506	1	0.889557562	0.1	0.294251242	0.1	0.081742044	1	0.848371201	0.5	0.676643857	1	0.551412364	0.15	0.274315959	0.15	0.148884647	0.5	0.43639346	0.15	0.270712173	0.5	0.809193771	0.2	0.144282235	1	0.825818925	1	0.849105419	0.5	0.967457958	0.5	0.256248963	0.5	0.658228035	0.45	0.321922773	0.5	0.471661663	0.5	0.259577182	1	0.986667
1	1.194234215	0.5	0.444591216	0.5	0.509577612	0.49	0.584801513	0.2	0.185607181	0.2	0.166939797	0.5	1.125954095	1	0.866052704	0.5	0.16712288	1	1.023944427	0.15	0.177741718	0.5	0.387572837	1	0.924169995	0.83	0.95755346	1	0.720125714	0.49	0.311876327	1	0.526777296	0.5	0.839770056	0.1	0.162599139	0.5	0.123468382	1	0.98430854	0.2	0.181757414	0.99	0.961805317	0.5	0.12443122	1	0.973333
0.2	0.112398734	0.35	0.608247334	0.2	0.232628189	0.2	0.145968177	0.9	1.001003009	0.5	0.405582277	0.5	0.832490731	0.1	0.036571252	0.15	0.129840858	0.5	0.309003146	1	0.942984322	0.15	0.170509142	0.5	0.36100701	0.8	0.88050961	1	0.965448333	0.2	0.179022503	1	0.657700534	0.5	0.838170845	0.1	0.163944843	0.5	0.867879294	1	0.403133606	1	0.540266766	1	0.949102354	0.5	0.507830706	1	1.10933
0.5	0.378556177	0.2	0.239043854	1	1.07341109	0.1	0.173687365	1	0.714429001	1	0.736119518	0.2	0.44894897	1	1.230390724	0.9	1.084260639	0.15	0.194915312	0.1	0.152852568	0.1	0.253518285	1	0.523845122	0.5	0.410240394	1	0.905192571	1	0.998277822	1	0.800474608	1	0.848680131	1	0.971396831	0.2	0.079908048	0.99	0.941643933	1	0.994301999	0.2	0.181352555	0.2	0.082280878	1	1.144
1	0.811911657	0.1	0.236240446	0.5	0.445864907	0.15	0.143938163	1	0.916835005	1	0.625036298	1	1.033709825	0.15	0.108925856	1	0.846484183	1	0.650675292	1	1.008225176	0.1	0.121147547	1	0.685736406	0.15	0.215273026	0.1	0.167472969	1	0.998437849	0.5	0.485029185	0.15	0.828249141	0.5	0.93320885	0.5	0.157147128	0.05	0.217293684	0.5	0.885989734	0.05	0.178928943	0.5	0.175166689	1	0.936
1	0.827044497	1	1.227525754	1	1.166464115	1	1.20585629	1	0.98947417	0.1	0.172542884	0.5	0.849151513	1	1.143095955	1	2.035366462	1	1.044065059	0.8	0.640875122	0.5	0.188806792	1	0.956388909	0.1	0.220653944	1	0.759332288	1	0.994106869	1	0.760017516	1	0.858285552	0.1	0.155193246	0.48	0.245703813	0.5	0.782846341	0.15	0.166097688	0.5	0.466745709	0.48	0.24452727	1	0.757333
1	0.99484625	0.1	0.195472804	1	0.586608474	0.5	0.491747278	0.8	1.001003009	1	0.947550814	1	1.123321183	0.2	0.096284399	0.1	0.262399161	1	1.083653456	1	0.772315863	0.5	0.425305559	1	0.918374359	0.8	0.958872707	0.9	0.952007708	0.1	0.142567409	1	0.856553459	1	0.862014009	0.1	0.154461044	0.1	0.073493995	1	0.954451164	1	0.933895688	0.2	0.213196205	0.1	0.074442661	1	0.736
0.9	1.097919689	0.1	0.151302602	0.2	0.216142518	1	1.313713597	0.15	0.165162153	0.9	0.774153446	1	0.564912128	1	1.220203657	0.8	0.927788042	0.5	0.185192558	1	0.940749991	0.15	0.115933036	1	0.951871336	1	0.970855888	1	0.961027778	0.19	0.170202224	1	0.705506534	0.1	0.818758997	1	0.956300412	1	0.75804909	0.2	0.252020714	0.5	0.88679881	1	0.769023354	1	0.971443229	1	0.368
0.5	0.35952369	0.2	0.136885742	0.95	0.82806725	0.1	0.082562234	1	0.90982037	0.2	0.428164417	0.2	0.417133285	0.2	0.115228803	1	1.190307281	1	1.025398212	1	0.957323357	1	0.73906401	1	0.95711549	0.5	0.339629154	0.15	0.363882567	1	0.567485411	1	0.868918707	1	0.844373354	0.5	0.172348635	0.15	0.076151305	0.15	0.216854905	1	0.987683961	0.5	0.458333422	0.15	0.073358299	0.5	0.402667
1	0.991466793	1	0.824021798	0.85	0.987111114	0.1	0.103989145	1	1.001003009	0.5	0.703519008	0.95	0.797440291	1	1.065024862	0.75	0.624385296	0.2	0.293936646	1	0.95092778	0.2	0.20337551	0.5	0.351652421	0.98	0.95596126	0.5	0.274803403	0.1	0.142090651	1	0.725419156	1	0.868821539	0.45	0.965159017	0.1	0.070940885	1	0.967627932	1	0.707996776	0.99	0.964871387	0.1	0.071669943	1	0.900791
1	1.114479029	0.15	0.155588535	1	1.135014083	0.2	0.145159022	0.2	0.209153777	0.1	0.097256116	0.85	0.855639382	1	0.957393921	1	1.627749681	1	1.004214487	0.5	0.410582503	0.15	0.511531005	0.5	0.349820579	1	0.959935205	0.75	0.787255985	0.5	0.55744214	1	0.906155674	1	0.852153683	1	0.987020336	0.1	0.07287418	0.5	0.466518999	1	0.793814039	1	0.89465302	0.1	0.073679869	0.5	1.33333
1	0.801500345	0.1	0.146647191	0.45	0.446753579	0.05	0.087088701	1	1.112448456	1	0.824114391	1	1.001002004	1	0.957393921	0.99	1.506974338	1	0.75160413	0.8	0.818202033	0.05	0.094042514	1	0.93189463	0.98	0.477221925	0.2	0.162248197	0.1	0.144099311	1	0.745983683	1	0.845567524	0.5	0.513775938	0.5	0.267770749	0.5	0.296108062	1	0.951590728	0.5	0.573345248	0.5	0.27788987	0.2	0.277333
1	1.67276533	0.45	0.436330127	0.1	0.251948933	1	1.092110991	1	0.88761938	1	1.038489454	0.45	0.8621894	1	1.067870277	1	1.35600516	1	0.75160413	1	1.051653283	0.5	0.623460482	1	0.96691911	0.5	0.841435117	0.49	0.531300455	1	0.9971735	1	0.778514659	1	0.856393598	1	0.914472452	0.15	0.072839331	0.15	0.211088189	1	0.980378338	1	0.885924754	0.15	0.073597244	1	1.18667
1	1.238542651	0.15	0.16275389	0.9	0.944763464	1	1.082221523	1	0.800401204	1	0.539272725	0.1	0.121193607	0.5	0.250212626	0.2	0.216874087	0.1	0.071022523	0.1	0.120414456	0.15	0.120465853	0.5	0.391434239	1	0.908847652	1	0.967753262	0.1	0.142068338	1	0.509810373	1	0.850970622	0.1	0.154958876	0.1	0.072493208	0.9	0.979928342	1	0.987787613	0.2	0.230793938	0.1	0.073103534	1	0.502334
1	1.568086648	1	0.885060221	0.1	0.48595116	1	1.140005326	0.5	0.473715004	0.5	0.675077184	0.9	0.90982037	1	0.787246987	0.5	0.738403976	0.5	0.165692036	0.1	0.159047201	0.5	0.554128461	1	0.949934058	0.15	0.251344708	0.1	0.171883825	0.2	0.143595636	1	0.648862336	0.5	0.831651895	1	0.958031988	1	0.987429744	0.15	0.258799844	0.1	0.152444717	0.95	0.871742141	1	0.988640907	1	1.06476
0.2	0.149249098	0.2	0.188582498	0.1	0.104437172	0.5	0.552039409	0.1	0.163195469	0.5	0.359402512	0.1	0.62840003	0.2	0.086565593	0.3	0.569376283	0.5	0.179289698	0.2	0.242986116	0.5	0.517857528	0.5	0.391577426	1	0.96594475	1	0.966964086	0.1	0.149882851	1	0.874496935	1	0.862385884	0.2	0.164021415	0.1	0.071538326	1	0.955498012	0.1	0.145507786	0.5	0.35908463	0.1	0.072151619	1	0.962667
0.15	0.282218895	0.2	0.321523089	0.2	0.25126236	0.5	0.518550849	1	1.033358139	1	0.643288091	0.1	0.201553221	0.5	0.174795573	1	0.269027076	0.5	0.220677115	0.1	0.14804307	1	0.60652957	1	0.856510009	1	0.96710718	1	0.960245642	0.5	0.592328816	1	0.72650632	1	0.831477066	0.2	0.397883149	1	0.470408224	1	0.943733011	0.1	0.168632644	1	0.904727157	1	0.463183935	1	0.520667
0.5	0.624184296	1	1.139033611	0.2	0.198694032	0.1	0.139160815	0.15	0.241208076	1	1.122324971	0.19	0.514702545	0.2	0.137446158	1	0.624385296	1	1.051381375	0.2	0.23028548	0.5	0.520687814	1	0.698198415	1	0.949645041	0.2	0.161971902	1	0.86951334	0.5	0.552658114	0.5	0.828110504	0.19	0.182496794	0.15	0.070558683	0.1	0.231432477	0.1	0.205625416	1	0.84441368	0.15	0.071393883	1	1.43733
0.5	0.446529347	0.5	0.453348873	1	1.135133849	0.15	0.142669808	1	1.001002004	0.1	0.487518666	0.2	0.484911042	0.2	0.112779756	0.85	0.854646437	1	1.370115193	0.95	0.820475357	0.2	0.113358691	0.2	0.610242766	0.2	0.226204046	0.02	0.142685246	0.8	0.995139763	1	0.80500734	1	0.861500124	1	0.867106937	1	0.408279553	0.8	0.883948367	0.99	0.779944113	0.9	0.943744923	1	0.432859068	1	1.1
0.5	0.296988373	1	0.925011259	0.5	0.614592786	0.2	0.143131985	0.5	0.666666667	0.05	0.318240252	0.2	0.383459466	0.15	0.123055635	0.2	0.265199688	1	0.976520167	1	0.702626242	1	1.041333808	1	0.779719392	0.5	0.507149618	1	0.941604929	0.49	0.873962712	1	0.915034618	1	0.867067955	0.5	0.957304306	0.15	0.072508456	1	0.987666179	0.2	0.242414669	1	0.958744454	0.15	0.073146179	1	0.8
0.1	0.319994677	1	1.18438277	0.2	0.295497275	0.1	0.099456234	0.2	0.40926126	0.1	0.259906929	1	0.792797186	0.5	0.210753473	0.1	0.36450488	1	1.12496172	0.1	0.089498367	0.5	0.552090016	1	0.486400864	1	0.954825622	0.1	0.158559054	1	0.408613852	1	0.496702807	0.5	0.83500467	0.2	0.189227372	1	0.971355542	0.75	0.453999257	1	0.954820342	0.5	0.501459493	1	0.972365926	0.5	0.322667
1	0.968099084	1	1.065232559	0.15	0.100027838	0.2	0.201297532	0.98	1.072646511	1	0.936496795	0.5	0.580596653	0.15	0.075773921	0.1	0.256086861	1	1.033809397	0.1	0.074163987	1	0.989663795	1	0.923531161	1	0.958494593	0.8	0.937008397	0.15	0.143528145	1	0.500973119	1	0.86657504	0.15	0.202772295	0.2	0.071701995	0.2	0.21434078	0.1	0.153344059	0.1	0.1742138	0.2	0.072388727	1	1.904
0.5	0.403114226	0.15	0.251672543	1	1.257443015	0.1	0.128533937	0.5	0.545089815	0.1	0.286956934	0.2	0.570279971	0.2	0.092447747	0.2	0.125919014	1	1.722948016	0.5	0.646323328	0.5	0.373727938	1	0.949546079	1	0.963155345	0.15	0.162329909	0.2	0.184677358	1	0.661050567	1	0.849915947	0.1	0.154743426	0.1	0.089257505	0.15	0.204900712	1	0.960502067	0.1	0.175569436	0.1	0.091746484	1	0.664
1	1.092542932	0.2	0.158966488	0.15	0.09224429	0.15	0.105163984	0.5	0.870175745	0.5	1.409863393	0.15	0.19304365	0.5	0.07391405	1	0.855423147	1	1.129992855	0.15	0.139011903	1	0.933422315	1	0.759958308	1	0.730059239	0.15	0.158342853	0.9	0.997903397	0.5	0.79682629	0.5	0.841884472	0.15	0.15591849	1	0.987059317	1	0.965751667	0.15	0.194071864	1	0.956402526	1	0.988341721	0.5	0.28
1	1.20997537	0.5	1.02259658	0.5	0.491679867	1	1.013523688	0.15	0.203334413	0.5	0.400799985	1	1.210935131	1	0.332330324	1	1.116230583	1	1.181783947	0.5	0.491028959	0.1	0.087478452	1	0.436024479	1	0.9683251	0.2	0.165727562	0.2	0.145954257	1	0.724057487	0.5	0.837035698	0.1	0.153452702	0.15	0.071780722	0.2	0.350947426	0.15	0.165117578	0.2	0.174993682	0.15	0.072368998	1	0.888
1	1.293928197	0.1	0.097916159	0.2	0.195579789	0.5	0.381029832	0.88	0.97871392	0.9	0.813394801	0.15	0.178022186	0.5	0.303177784	0.5	0.649469405	1	0.881503884	1	0.965898143	0.5	0.504488391	1	0.866504202	0.1	0.238710717	0.5	0.335335346	0.2	0.144838586	1	0.794950031	0.5	0.832305944	0.15	0.448281536	0.05	0.070407512	0.99	0.966282213	1	0.574555377	1	0.95272173	0.05	0.071251502	1	1.33333
0.19	0.291341532	0.5	0.989689173	0.1	0.057331348	0.1	0.168766799	0.5	0.917418923	0.5	0.703519008	0.5	0.948892611	0.2	0.144529306	0.1	0.142859977	1	1.118322697	0.1	0.061511803	0.99	0.959082389	0.2	0.349990025	0.1	0.21690052	0.5	0.705150072	0.1	0.141758747	1	0.920479741	1	0.869269072	0.1	0.155154555	1	0.4234422	1	0.968629693	0.1	0.149195203	1	0.922294347	1	0.424383813	1	0.634667
1	1.829783352	0.2	0.134570158	0.15	0.093668866	0.1	0.127838422	0.5	0.511240082	1	1.083858292	0.2	0.18834606	0.2	0.146587912	0.1	0.343139218	1	1.016637042	1	1.182254808	1	1.036605696	1	0.948319228	1	0.960766341	0.9	0.958596438	0.1	0.142160939	1	0.644180867	1	0.82277031	0.5	0.869228476	0.1	0.071536594	1	0.8238443	1	0.932511598	1	0.953362163	0.1	0.072235484	1	1.38133
1	0.63760948	0.2	0.16872502	0.5	0.2476229	0.1	0.129502506	1	1.092185648	0.5	0.43413695	0.1	0.099590737	0.15	0.065536677	0.1	0.385489013	0.1	0.239482012	0.99	1.036071719	0.2	0.223587448	1	0.360477763	0.15	0.220443365	0.1	0.154463142	0.1	0.141890402	1	0.877922375	0.99	0.855226065	1	0.956110853	0.5	0.24111539	0.2	0.220317704	0.1	0.152816301	0.1	0.161599304	0.5	0.237692258	1	0.696667
1	0.982052911	1	1.170488154	0.1	0.083910343	1	1.106016185	1	0.850551655	1	1.361149987	0.15	0.185808526	0.15	0.074148297	1	0.697230563	1	0.601723711	0.5	0.531065215	0.05	0.112510497	1	0.918169047	1	0.958137341	1	0.964436864	1	0.994869113	1	0.876467176	1	0.857934407	0.5	0.953870798	0.15	0.070826118	0.5	0.865577091	1	0.988095916	0.2	0.165901949	0.15	0.071579471	1	0.941333
0.5	0.669430043	1	0.669270417	1	0.942882312	0.15	0.240145663	1	0.692075996	1	1.348442142	0.5	0.506689345	0.2	0.089835772	0.2	0.171477761	1	1.161437446	0.1	0.103988934	0.5	0.552360069	1	0.810666571	1	0.899208262	0.5	0.720864504	0.2	0.143733263	0.5	0.528438135	1	0.862675975	1	0.991478521	1	0.500057982	0.15	0.263795727	1	0.95443978	0.5	0.446234162	1	0.491857232	0.2	0.133333
0.5	0.400165115	1	0.908747038	1	0.831141881	0.1	0.051890899	1	0.614843991	0.2	0.283288804	0.1	0.165925206	0.15	0.056488505	0.99	0.706157758	1	0.881763589	1	0.915935892	0.2	0.111737621	1	0.49292819	0.5	0.411220203	0.1	0.158345654	0.99	0.995156279	0.05	0.656048465	0.5	0.836128355	1	0.98784188	1	0.472332146	0.3	0.451851713	0.8	0.986131555	0.15	0.169789241	1	0.465097385	0.5	0.530667
0.5	0.906438379	0.5	0.645095469	1	0.919515095	0.1	0.094784987	0.1	0.125649676	0.95	0.72630431	1	0.908008795	1	0.873717599	1	1.179682379	1	1.004214487	1	0.957568121	0.1	0.092906642	1	0.504025885	0.1	0.23164728	0.1	0.158383552	0.1	0.142652733	0.5	0.509971587	1	0.848976868	1	0.970255974	0.5	0.258603573	1	0.255531971	1	0.997280891	0.95	0.958519229	0.5	0.264185788	0.49	0.290667
0.5	0.695764303	1	0.931805173	0.15	0.135397396	0.1	0.055067486	1	1.16817118	0.85	0.862086115	1	0.800401204	0.1	0.078013959	0.3	0.990195228	0.15	0.145240269	0.5	0.514009675	1	0.932826453	0.5	0.438986059	0.2	0.742119952	1	0.963020024	1	0.998595561	0.5	0.701593268	0.1	0.831933882	1	0.445421593	0.15	0.071574486	1	0.579408358	1	0.933875641	1	0.969750746	0.15	0.072198727	1	0.709333
1	1.093871145	1	1.066948986	0.2	0.124837554	0.1	0.126934466	1	1.112448456	1	0.982256481	1	0.905509931	0.1	0.020302138	0.1	0.176736484	0.5	0.215550128	0.5	0.407600623	0.5	0.643799364	1	0.562132977	1	0.964941449	0.15	0.178506517	0.1	0.141916059	0.48	0.496867078	1	0.856210757	0.49	0.837627036	0.02	0.068295313	1	0.866436353	0.2	0.528349719	0.5	0.367957327	0.02	0.069850131	0.5	0.517333
0.5	0.695764303	0.1	0.089677085	1	0.99778687	0.2	0.18223783	1	1.112448456	0.45	0.649184824	0.15	0.496714966	0.2	0.056563852	0.1	0.147242747	0.5	0.20617243	1	1.060977205	0.99	1.117039616	1	0.830355426	0.8	0.966930482	0.1	0.163087847	0.05	0.143308419	1	0.891755803	0.1	0.816368976	0.5	0.869644259	0.5	0.270353851	0.85	0.992408644	1	0.84867333	1	0.869950457	0.5	0.27617247	0.15	0.442667
0.5	0.404122205	1	1.063582415	0.02	0.037326226	0.1	0.097090448	1	1.706824176	0.9	0.938967136	0.2	0.232972236	0.15	0.064614508	0.2	0.247162574	1	0.7854695	0.15	0.190162657	1	0.720425076	1	0.911302558	0.01	0.213378362	0.1	0.151237982	1	0.198068944	0.5	0.436293139	1	0.85887949	0.5	0.473134988	0.5	0.275989261	0.2	0.256841805	0.1	0.148920811	0.2	0.288373279	0.5	0.286335811	1	1.47733
1	0.584107043	0.15	0.117258789	1	1.109959797	0.5	0.564078621	0.5	0.288476487	0.1	0.1384435	1	0.960882648	0.5	0.215790228	0.5	0.404899336	1	0.607822056	0.05	0.092308436	0.5	0.560019038	0.1	0.338408571	0.1	0.227934453	0.2	0.159992288	0.5	0.322646456	1	0.904044032	1	0.846165645	1	0.960122345	0.2	0.127527786	0.1	0.314478523	1	0.955174025	0.5	0.56980837	0.2	0.129338476	1	1.008
1	1.044693241	0.5	0.513513483	0.2	0.125899184	0.5	0.692422649	1	1.335339351	1	1.030849333	0.02	0.072035855	1	0.968647879	0.15	0.222174572	0.2	0.239482012	0.2	0.167070105	1	0.9822894	0.5	0.352223556	0.99	0.654993357	1	0.966250077	1	0.998713404	1	0.60188191	1	0.8581556	0.1	0.167896553	1	0.899029656	0.1	0.293406334	0.99	0.885057254	0.5	0.587760178	1	0.898078773	1	1.13667
1	0.957461006	1	0.583462635	0.2	0.194741727	0.1	0.095271242	0.5	0.237951807	0.5	1.208050711	1	1.001002004	1	0.892242994	0.2	0.0852574	0.2	0.168070039	0.5	0.427713977	0.2	0.211432918	1	0.946259669	1	0.952263143	0.1	0.188419914	0.15	0.143432379	1	0.818702131	0.2	0.819511749	0.15	0.210102134	0.15	0.072218024	0.1	0.256035612	0.1	0.151337647	1	0.949880585	0.15	0.072789193	1	1.05067
1	1.34549405	0.5	0.567198415	0.2	0.194334728	0.5	0.393931408	0.9	0.828070418	0.2	0.320074913	0.2	0.265368078	0.2	0.076521379	0.5	0.569376283	1	0.930227212	1	0.458357814	0.95	0.913718326	1	0.945290498	1	0.961874616	0.15	0.175821678	0.5	0.613977497	1	0.824537802	0.15	0.846864154	0.5	0.744664821	1	0.494344309	1	0.959455074	0.35	0.320428585	0.15	0.297388104	1	0.48614669	1	0.946667
1	1.175541593	0.5	0.570155546	0.2	0.151355815	0.1	0.141922006	0.9	1.042795052	0.15	0.083842645	0.2	0.375831915	0.2	0.09417293	1	0.942480889	1	0.984484547	0.5	0.320230499	0.5	0.499704656	1	0.920146329	0.1	0.215870932	0.5	0.52181351	0.2	0.163646332	1	0.597610431	1	0.858085863	0.8	0.872349685	1	0.763454391	1	0.98830489	1	0.997133568	1	0.899756201	1	0.991126039	1	0.951667
0.5	1.055491678	1	0.681047956	1	1.287431731	0.1	0.114770063	1	0.750250752	1	1.421937656	0.2	0.187147049	1	0.942159813	0.2	0.227274771	1	0.872967495	1	0.803125982	0.15	0.127421529	1	0.516231916	0.1	0.224449369	1	0.954024636	0.19	0.148515166	0.5	0.577137265	1	0.865821047	0.15	0.159746225	0.2	0.091163928	0.5	0.429406933	0.5	0.539028057	0.95	0.947023015	0.2	0.093365689	0.5	0.794667
0.15	0.179956307	0.1	0.182722915	0.1	0.081239432	0.5	0.895472876	0.5	0.750250752	0.5	0.354406266	0.2	0.159281866	0.2	0.065764862	1	1.627749681	0.5	0.120484739	1	0.837053774	1	0.985227514	0.5	0.738280485	0.2	0.241261096	0.15	0.170896564	0.1	0.142035209	1	0.855432986	1	0.859840929	0.15	0.176071776	0.5	0.283063207	0.1	0.203614035	1	0.97143919	1	0.928026775	0.5	0.288789319	0.2	0.466667
0.1	0.66756031	0.5	0.402416184	0.1	0.098585379	0.1	0.088449679	1	1.001002004	0.2	0.182926087	1	1.239814682	0.5	0.236208626	1	0.858911524	1	0.7806085	0.15	0.146249991	1	0.647874407	1	0.338770256	0.1	0.209593132	1	0.972541694	0.15	0.145069288	1	0.713082052	1	0.847167193	1	0.878776384	1	0.47303657	0.1	0.248482865	1	0.984750825	1	0.949118315	1	0.465884022	1	0.981333
0.15	0.194178954	1	1.101415493	1	1.014100254	0.2	0.222561301	0.5	0.679718876	0.15	0.844787885	0.1	0.15678392	1	0.903273924	0.5	0.411808095	0.5	0.25411804	1	0.94901549	0.9	0.967645056	1	0.561110751	1	0.851374939	0.1	0.10510497	0.5	0.678914726	1	0.497458209	0.2	0.798304701	0.5	0.165670429	1	0.976507751	0.1	0.285430456	1	0.812752484	0.15	0.202822279	1	0.977596316	0.1	0.242667
0.15	0.40051674	0.1	0.254112176	1	1.107145449	1	0.570796181	1	1.179133785	1	0.924478021	0.1	0.190259849	0.15	0.059867915	0.2	0.269027076	0.5	0.170483593	1	0.883704489	1	0.94552626	0.5	0.380676452	1	0.730830809	0.1	0.161398857	0.5	0.401868385	1	0.903020745	1	0.849256753	0.1	0.161210028	1	0.945464548	1	0.927722008	0.5	0.470081846	1	0.506710495	1	0.945350667	1	0.8
1	0.773304067	0.5	0.361116334	1	0.427287901	0.7	1.133547903	0.1	0.170554675	1	0.641558974	1	0.892986652	0.5	0.344488009	1	0.970695764	0.15	0.172983536	1	1.954727148	0.15	0.167843109	1	0.595284532	0.5	0.448429116	0.5	0.525027428	0.49	0.294787311	1	0.785981223	0.15	0.799258533	1	0.777665018	0.5	0.215448965	1	0.957208371	0.2	0.157560803	0.1	0.166336011	0.5	0.207286002	1	0.592
1	1.306389945	1	1.003966655	1	1.456060589	0.5	0.394288304	1	1.06000354	1	0.838043064	1	0.998919872	0.5	0.303478965	0.2	0.192179921	0.2	0.10726106	1	0.994499937	0.5	0.553622058	0.2	0.368861754	0.15	0.217986945	1	0.949010846	1	0.998426711	1	0.840605282	1	0.872310486	0.15	0.153912758	1	0.820245354	0.2	0.226389414	1	0.710612346	1	0.959428899	1	0.806884373	0.5	0.508666
1	0.928383595	0.1	0.145381769	1	1.09911979	0.5	0.793064551	1	1.335339351	0.15	0.413438479	1	0.688054031	1	1.001002004	1	2.110851052	1	1.004214487	1	0.925912279	0.1	0.133157742	1	0.771264895	0.01	0.252010867	0.5	0.608295376	0.2	0.155286702	1	0.922659146	1	0.862434548	0.15	0.159268433	1	0.815907166	0.99	0.677156186	1	0.987615627	0.8	0.505320228	1	0.823065917	1	0.408
1	1.175541593	0.2	0.113403764	0.95	1.039448117	0.5	0.555095034	0.2	0.583082581	0.2	0.20340656	1	1.40220662	0.2	0.050765952	1	1.084260639	1	0.457977005	1	0.579017009	0.1	0.099154201	0.5	0.362788316	0.99	0.963991616	0.1	0.160367074	0.1	0.143094305	0.5	0.716749916	1	0.867076277	0.18	0.15933077	0.15	0.073728176	1	0.98976145	0.05	0.141678898	1	0.909396368	0.15	0.074883674	1	0.821333
0.5	0.416621152	0.15	0.222530625	1	0.779065322	1	1.118245997	0.7	0.750250752	1	0.533022087	1	1.052727909	1	1.001002004	1	1.235229817	0.99	0.727137503	0.5	0.667699919	0.2	0.436360784	0.5	0.392403215	1	0.944076793	0.1	0.157288843	0.1	0.142810743	0.5	0.441495918	0.5	0.844154768	0.2	0.303420486	1	0.989859192	0.3	0.973848292	0.9	0.991941595	1	0.914880462	1	0.991104867	1	1.33333
0.5	0.559668545	1	0.876218598	0.85	0.746883179	0.19	0.281424053	0.1	0.137083217	0.2	0.145878704	0.95	1.001003009	0.1	0.04501003	0.15	0.372102584	0.2	0.131164641	0.2	0.329727252	0.1	0.055474145	0.5	0.657102078	0.2	0.252327733	1	0.928655702	1	0.998153636	0.5	0.494193108	1	0.857235975	1	0.945583057	0.1	0.073423393	0.1	0.210793629	0.99	0.991461644	1	0.950065615	0.1	0.074416076	1	0.744
0.95	1.130472039	0.15	0.254112176	0.9	1.331076847	0.1	0.115544851	1	1.001002004	0.2	0.336219927	1	0.750250752	1	1.067870277	0.5	0.426352851	0.2	0.109228715	1	1.326886279	0.2	0.112767151	1	0.502538098	0.5	0.95795025	0.5	0.186818093	0.05	0.141773989	1	0.702405105	1	0.868057836	1	0.680471235	0.5	0.23120716	0.2	0.236003794	1	0.984158672	1	0.960691808	0.5	0.225257598	0.15	0.260334
0.5	0.321911869	0.5	0.556848456	0.15	0.181381907	1	1.083451429	0.15	0.237518526	0.2	0.201912125	0.85	0.7192589	0.2	0.147868894	1	0.784947833	0.5	0.202149534	0.15	0.160618411	1	1.06554999	0.5	0.360016141	0.15	0.215195901	0.45	0.78263405	0.8	0.989786577	1	0.927558231	0.5	0.805768795	1	0.920453256	0.1	0.082220364	0.5	0.725694909	1	0.976887049	0.5	0.518340486	0.1	0.083974752	0.5	0.346667
1	1.185306395	0.15	0.17614999	0.1	0.151559684	0.1	0.07976808	0.2	0.292996637	0.2	0.265276141	0.9	1.281845537	1	0.578247138	1	1.276080301	0.2	0.073643707	1	0.852874452	0.2	0.194057449	0.5	0.348018713	0.2	0.366292401	1	0.960714769	0.1	0.148318048	1	0.586631959	1	0.85090918	0.1	0.154292682	0.15	0.09709739	0.15	0.212464541	1	0.976511465	0.8	0.891070116	0.15	0.099997785	1	1.10733
0.2	0.143293484	0.1	0.180436406	0.2	0.144603141	1	1.025863884	0.5	0.423512963	1	1.409863393	0.15	0.190880333	0.15	0.066198596	0.15	0.656057151	1	0.836509997	1	0.851276553	0.1	0.107191096	1	0.667136923	1	0.961165114	0.5	0.427366515	1	0.994897245	1	0.88385006	1	0.857536491	0.1	0.148380091	0.5	0.208586402	1	0.636263296	1	0.742615944	1	0.960908266	0.5	0.202537475	0.19	0.4
1	0.679248023	0.1	0.084366625	1	1.087616765	0.1	0.206170789	0.15	0.102121167	1	0.960371511	0.1	0.204365606	0.15	0.075148522	1	1.312175398	1	0.778326806	1	0.855112116	1	1.022399338	1	0.919556719	1	0.717237554	1	0.924606649	0.2	0.147316323	1	0.805431177	1	0.852745966	0.99	0.938969485	0.1	0.072325132	0.2	0.199125441	1	0.993378034	0.1	0.165740887	0.1	0.073118191	0.5	0.506667
0.5	0.503251785	0.5	0.407809057	1	0.991346011	0.1	0.165051495	1	0.818455641	1	1.055932252	0.2	0.130408358	1	1.094451055	1	0.721934611	1	0.887703999	1	1.085150757	0.1	0.0661289	1	0.636079221	0.5	0.377761777	0.1	0.159881943	0.99	0.923475317	1	0.783007425	0.5	0.847980869	0.5	0.468183237	0.5	0.247515255	0.5	0.940687831	0.5	0.964477851	0.2	0.192278644	0.5	0.246836233	1	0.8
0.5	0.619076624	1	1.115746204	0.5	0.451917708	1	0.906093898	1	0.90982037	1	0.714395801	1	1.02994391	1	0.896944894	0.5	0.506803532	1	0.61047351	0.1	0.089831022	1	1.0166066	0.5	0.343588323	1	0.723032859	1	0.792051501	0.5	0.513247653	0.5	0.508367184	1	0.856076035	0.15	0.253752797	0.15	0.071898102	1	0.96520672	0.5	0.95238364	0.1	0.165973971	0.15	0.072457625	1	1.39467
1	0.928383595	0.2	0.281698796	0.5	0.669872537	0.5	0.597950859	1	1.849702955	1	1.150389945	1	0.974380062	1	0.936102425	1	1.084260639	1	1.195480765	0.5	0.35610712	1	0.972735502	1	0.439622339	1	0.855073356	0.2	0.166373941	1	0.998543458	1	0.756348978	1	0.856084857	0.15	0.152219159	1	0.680665431	0.2	0.22653604	0.99	0.714044565	0.95	0.957425428	1	0.93315778	1	0.981333
1	0.860906243	0.05	0.068848342	1	1.109959797	0.2	0.131149073	1	0.797368421	0.95	1.208050711	0.5	0.87215565	1	0.566365764	0.1	0.171477761	0.5	0.260481531	0.5	0.501985867	0.1	0.077319533	1	0.365138987	1	0.967530964	0.2	0.248378237	0.1	0.142628944	1	0.707712121	1	0.870675161	0.9	0.952202064	1	0.983183491	1	0.866062542	0.2	0.242649232	1	0.740183305	1	0.984624753	0.2	0.151667
0.5	0.473718615	0.5	0.548628982	1	1.188238286	0.1	0.143198251	1	0.778112114	1	1.174415265	0.5	0.64509658	0.2	0.028903351	0.19	0.601159268	1	1.22432663	1	1.49307945	0.2	0.207195694	1	0.913952451	0.99	0.782941695	0.19	0.159415017	0.15	0.14244355	1	0.699386359	1	0.85615608	0.1	0.147433828	1	0.389539616	1	0.963231588	0.5	0.585859403	0.1	0.162429023	1	0.397663042	1	1.464
1	1.085477143	0.15	0.208907211	1	0.632182664	0.1	0.061515217	1	0.587792568	0.85	0.828168017	1	1.001002004	1	1.032900823	1	0.985444449	1	0.702346405	0.1	0.081756488	0.5	0.388678181	1	0.924151793	0.1	0.21192396	1	0.858233003	0.2	0.142793395	1	0.820165854	1	0.859771139	0.89	0.889581247	1	0.952758277	0.2	0.212609532	1	0.98613389	0.5	0.787198766	1	0.952684467	0.2	0.192
1	1.016401705	0.5	0.433970228	0.2	0.201142534	1	1.037833538	0.5	0.52589347	0.9	1.409863393	1	1.144290013	0.15	0.044918381	0.99	0.665506787	1	0.501101017	0.5	0.785219647	0.15	0.202643436	1	0.507768372	1	0.934244133	0.5	0.463567755	0.2	0.169685672	1	0.757705866	1	0.873473876	0.1	0.144835423	1	0.852544695	0.5	0.368871633	1	0.712430992	0.15	0.163083478	1	0.853877883	1	0.76
0.15	0.319994677	0.5	0.397812512	0.2	0.098305485	0.5	0.565462591	1	0.782862829	0.15	0.217691894	1	0.824001416	0.15	0.122720493	1	0.721934611	0.5	0.130170513	0.5	0.413249974	0.1	0.138857809	1	0.812226555	0.1	0.216452468	0.1	0.155457072	0.15	0.143883799	1	0.876506707	1	0.853686427	0.15	0.157232856	0.5	0.323394885	0.2	0.260883439	0.99	0.811905569	0.5	0.365655177	0.5	0.252420056	1	0.419949
1	1.462126367	0.5	0.374351232	0.05	0.038109317	1	1.251979377	1	0.646645405	0.2	0.173955974	0.2	0.19370306	0.1	0.082055691	1	1.402857664	0.1	0.315743422	1	0.350317556	0.95	0.915051048	1	0.558910969	0.5	0.901209107	0.15	0.157444366	0.1	0.142921937	0.5	0.744734022	1	0.857964889	0.5	0.553114041	1	0.396965959	0.5	0.760085302	0.1	0.162593549	1	0.948575651	1	0.401401869	1	0.469333
1	1.106268936	0.2	0.099400795	0.2	0.349738669	0.2	0.210526652	0.05	0.220884877	1	1.251544824	0.2	0.189719683	1	1.050426642	0.5	0.506803532	0.5	0.231691868	0.5	0.418726874	0.2	0.161119559	0.2	0.396948171	0.2	0.23907719	0.1	0.155751422	0.1	0.141669578	0.5	0.765134499	0.5	0.847618508	1	0.953750246	0.1	0.072227052	1	0.980602725	0.5	0.339196896	1	0.950570522	0.1	0.072888639	1	0.795666
0.2	0.613663376	1	0.681047956	0.1	0.14461147	0.02	0.057664164	1	0.587999292	1	1.009490754	0.05	0.066199996	1	1.012531848	0.5	0.491363502	1	1.06767024	0.5	0.169210248	0.1	0.068787519	0.5	0.352936477	0.5	0.943364829	0.15	0.232391553	0.2	0.150101158	1	0.983831175	1	0.840952955	0.5	0.46998493	0.2	0.074516345	0.2	0.259716636	1	0.977177603	0.99	0.960637389	0.2	0.076011598	1	0.864
0.15	0.198563157	0.5	0.19385535	1	1.122109322	0.49	0.399231131	0.1	0.317418611	0.5	0.436677796	0.2	0.452259009	0.15	0.062843704	1	0.779013369	1	2.010441428	0.5	0.512003633	1	1.653392948	1	0.55282619	0.15	0.221583526	0.5	0.312175966	0.05	0.142150554	0.5	0.40900497	1	0.850729989	0.2	0.17317406	0.5	0.27634061	0.1	0.200388674	0.2	0.181423226	0.5	0.882582854	0.5	0.288637566	1	0.861333
1	1.281064457	1	0.895794435	0.85	0.487155509	0.1	0.073822538	0.1	0.306612144	0.5	0.612962035	0.1	0.279085569	1	0.974870826	1	0.35173193	0.2	0.156544519	0.15	0.15812314	0.5	0.292868271	0.1	0.361583808	1	0.968093094	1	0.934092726	0.15	0.143295037	0.8	0.851328952	1	0.867203952	1	0.897864888	0.15	0.075787569	1	0.924974346	0.15	0.155695082	0.5	0.477264475	0.15	0.077808937	1	1.71467
1	0.695764303	1	0.931805173	1	1.159382011	1	1.206704065	0.9	1.01744578	1	1.072597978	1	1.0806069	0.5	0.332330324	1	1.161901931	0.5	0.668805507	0.1	0.339799565	1	0.705299535	1	0.949457334	1	0.964145573	0.5	0.6377081	0.05	0.141779955	0.15	0.226232182	1	0.860221019	0.15	0.161689602	1	0.456914136	1	0.968736312	1	0.987981499	1	0.967718859	1	0.455540384	1	0.728
0.2	0.163860434	0.5	0.513013339	1	1.063859004	0.1	0.066647972	1	0.842633163	1	1.174415265	0.85	0.767141968	0.15	0.055308783	0.1	0.468562809	1	0.769428201	0.5	0.62915411	0.2	0.219911444	0.5	0.431617081	1	0.963366394	1	0.965770537	0.95	0.993691194	1	0.9333629	0.5	0.849325139	1	0.947473244	0.45	0.091021235	1	0.952633079	0.5	0.411100458	0.1	0.169927206	0.45	0.093496135	1	1.10933
0.5	1.139855679	0.99	1.426244953	1	0.967618381	0.35	0.289019639	1	0.680903603	1	0.513188171	1	1.116501018	1	1.059511869	0.5	0.84062762	1	0.926812415	0.2	0.298704526	0.5	0.653128551	0.1	0.46871967	0.1	0.229570501	1	0.957442765	1	0.89783568	0.5	0.405477621	1	0.847941564	0.2	0.190854691	0.1	0.071532763	1	0.990310197	0.5	0.378331796	0.15	0.212594756	0.1	0.072136336	1	1.33333
0.9	1.072984777	1	1.000795604	1	1.135014083	0.2	0.220063699	1	1.015539372	0.2	0.43184809	1	1.024511033	1	1.001002004	1	1.054066803	1	0.802969099	0.95	0.909029163	0.5	0.411427261	1	0.96104842	0.2	0.779967684	1	0.964695594	0.15	0.142681572	0.1	0.206202626	1	0.871120655	1	0.775185043	1	0.88819461	1	0.985543645	0.19	0.167953975	0.5	0.760097206	1	0.869742719	1	0.672
1	0.978230586	0.2	0.188582498	0.1	0.142728759	1	1.044779069	0.2	0.276250698	1	1.127325639	1	0.931829973	0.5	0.26267692	1	0.614883739	1	0.951255174	0.95	0.539485623	0.1	0.056490484	1	0.394323782	1	0.968487286	1	0.721583863	0.1	0.141701187	1	0.936558408	1	0.846897862	0.49	0.406516769	0.1	0.070594003	0.5	0.499164784	0.15	0.153442076	0.8	0.895638555	0.1	0.071409916	1	1
0.5	0.708189868	0.5	0.490818343	0.5	0.641772576	0.1	0.083227716	1	0.811756023	0.85	0.588472394	1	1.001002004	0.5	0.368036147	0.49	0.341108184	1	2.010441428	1	0.735977226	1	0.947760296	1	0.879275313	0.9	0.935417192	0.49	0.499793146	1	0.998239911	0.15	0.196213642	1	0.848415472	1	0.958705566	1	0.976301755	0.1	0.336496071	0.9	0.986798411	0.15	0.160870696	1	0.977561993	1	0.717333
1	0.745611294	0.2	0.387909148	0.1	0.104990236	0.2	0.254261632	0.1	0.428428285	1	0.954929721	0.1	0.275452127	1	1.024113816	0.2	0.556756569	1	0.963965409	1	1.085150757	0.2	0.10839037	1	0.442216552	0.5	0.26710056	0.5	0.214064993	1	0.998802956	0.18	0.264671948	1	0.863671236	0.15	0.160242604	1	0.705985596	0.5	0.315637833	0.19	0.201793495	0.15	0.176604863	1	0.469852566	0.5	0.285333
1	0.848420713	1	0.752952929	1	1.226389611	1	1.208855659	0.1	0.206954196	1	0.99340601	0.5	0.618035926	0.15	0.069698457	1	0.928978055	0.2	0.12866637	1	0.982056142	0.15	0.185591773	1	0.644989079	0.99	0.966966283	0.05	0.107640826	1	0.998386082	0.2	0.248018644	1	0.873465036	0.8	0.943827519	0.5	0.149414375	1	0.913482512	0.15	0.196412374	1	0.900202602	0.5	0.147977803	0.1	0.128
1	1.249237791	0.5	0.538374997	0.15	0.239113632	0.05	0.080474978	1	0.842633163	1	1.138192476	0.1	0.20262058	1	0.390925353	1	0.676643857	1	1.108306929	1	0.465040292	0.15	0.134716875	1	0.871841926	0.15	0.352703098	1	0.881673593	1	0.998999071	1	0.979335456	1	0.869526143	0.02	0.127621719	0.15	0.073614862	1	0.989889594	1	0.926915207	0.5	0.16768432	0.15	0.074702003	1	1.10133
0.5	0.614618038	0.99	1.141601859	0.2	0.284576895	0.15	0.113465309	0.8	0.75702784	1	1.120141692	1	1.18103027	0.1	0.037424312	1	2.714727765	0.2	0.12782328	1	0.928664961	1	0.99337808	0.5	0.362054392	1	0.960112684	0.5	0.241488647	0.05	0.141573315	1	0.84588158	1	0.869060947	0.99	0.962272598	1	0.877180675	0.1	0.231854534	1	0.546935782	0.1	0.164166452	1	0.879032248	1	0.570667
0.5	0.496376338	1	0.721230147	1	1.057720594	1	1.096010043	1	1.144290013	0.5	0.51087963	0.15	0.461465221	1	1.01493369	0.5	0.330030948	1	0.568182813	0.5	0.469115073	0.95	0.998891457	0.1	0.331821012	1	0.964105692	0.15	0.133437611	0.15	0.142402295	1	0.990544957	0.5	0.820115877	1	0.58799268	1	0.869341566	0.15	0.862435239	0.1	0.15645039	1	0.794156663	1	0.850139028	0.5	0.421333
1	1.267778956	0.5	0.633937801	0.5	0.650006024	0.1	0.132970628	1	1.001003009	1	1.301195026	0.2	0.549204739	0.15	0.067433068	1	0.701805387	1	0.878436119	1	0.96274328	1	0.982055368	1	0.740992395	0.1	0.312410976	0.1	0.242031646	0.15	0.142742383	0.1	0.197001565	0.5	0.84715224	0.2	0.260341926	1	0.819662594	1	0.987721207	0.2	0.166510453	0.15	0.156768816	1	0.770669973	0.5	0.386667
0.1	0.112937944	1	0.878505754	0.5	0.617205747	1	0.359247446	1	1.134737546	0.2	0.283288804	1	1.018599659	1	0.84960542	0.1	0.184692569	0.1	0.06087673	1	0.772909042	1	1.0469021	1	0.936231668	0.99	0.949122571	1	0.833651789	0.9	0.924777955	0.99	0.970318326	0.5	0.838814807	0.2	0.164685844	0.2	0.107808311	1	0.933824674	0.8	0.894120792	0.15	0.160205098	0.2	0.110699142	1	1.38133
1	1.129111533	0.95	0.641333	0.5	0.622835645	0.19	0.209517332	1	1.001003009	1	1.070818088	0.5	0.625964851	1	1.128250423	0.1	0.319691309	1	0.342585814	1	0.943796935	0.15	0.187346535	1	0.687232249	1	0.933855722	1	0.81556477	0.1	0.141915981	0.5	0.417469045	1	0.848624716	0.1	0.238352561	0.1	0.071221534	0.5	0.336699954	1	0.989381169	0.18	0.161715319	0.1	0.071885218	1	0.666667
0.5	0.911779969	0.5	0.396424103	0.5	0.55501501	0.5	0.447402231	0.5	0.714429001	0.5	0.771250661	0.5	0.594377728	1	0.617135357	0.5	0.8207508	1	0.956298918	1	0.857166657	0.15	0.184024452	1	0.924236879	1	0.962538968	0.2	0.174719017	0.1	0.142132314	0.9	0.980097071	0.5	0.842185949	1	0.894137956	1	0.967822023	1	0.983633161	0.75	0.358401374	0.2	0.309823043	1	0.991093532	1	0.810171
0.5	0.568881053	1	1.359362136	1	0.572907482	0.1	0.081919381	0.5	0.52130304	0.5	0.583573735	0.5	0.599799398	1	0.67893589	1	0.491954191	1	0.708265387	0.95	1.116958063	0.1	0.059761443	0.2	0.377313109	0.5	0.541784231	1	0.653756226	0.1	0.142033448	0.89	0.969302276	0.5	0.839368002	1	0.659951705	0.18	0.102665942	0.19	0.371360814	0.2	0.15956572	1	0.957877522	0.18	0.083364142	0.2	0.266667
0.1	0.101719995	1	0.504967463	1	1.16817669	0.5	0.551622447	1	0.923848468	0.5	0.420981254	0.5	1.071123057	0.15	0.048871251	0.8	0.728902419	0.2	0.062018653	0.5	0.679159048	1	0.953041651	1	0.810694192	0.5	0.560481361	0.15	0.241648752	1	0.99886339	0.1	0.19730802	1	0.853315135	0.15	0.181935445	1	0.626745394	1	0.934251353	0.15	0.153088194	1	0.688774162	1	0.637747174	1	0.666667
1	0.859704123	0.9	0.868201224	1	1.109959797	0.1	0.071720905	0.5	0.53293213	0.5	0.596497131	1	0.574376628	0.5	0.137449783	1	0.423260453	1	0.752657752	0.1	0.155306696	0.1	0.127296557	1	0.943461052	1	0.940914343	1	0.940031868	1	0.897709468	0.5	0.515954415	1	0.864550355	0.83	0.913661675	0.2	0.173434992	0.99	0.918568686	1	0.938902123	1	0.936524013	0.1	0.089735757	1	1.24533
1	0.979269065	1	1.157927167	0.05	0.056643405	0.2	0.213428279	0.2	0.29889669	1	0.460713125	1	1.124970417	1	0.895423111	0.15	0.773695472	1	0.994251844	0.5	0.554892193	1	1.404289174	0.5	0.374101304	1	0.959537521	0.1	0.159750892	0.19	0.148814016	1	0.70304363	1	0.866990461	0.8	0.952237168	1	0.081475964	0.15	0.207004811	0.2	0.255199526	0.1	0.156501787	0.5	0.741181346	1	0.533333
0.1	0.346835365	0.5	0.715202818	0.2	0.360188652	1	1.261759561	1	0.953240674	1	0.866521558	1	1.001002004	1	1.004888024	0.9	0.903097625	1	0.754965612	1	0.997216991	0.8	0.599509208	0.15	0.30147636	1	0.948192514	0.15	0.176478081	0.2	0.168863026	0.5	0.775884982	1	0.868237099	0.5	0.288919112	1	0.977665208	1	0.917737371	0.99	0.81769885	0.1	0.151937688	0.5	0.466183135	0.15	0.296
0.1	0.093068864	0.1	0.164109498	1	0.538056364	0.5	0.542597146	0.15	0.210753473	1	0.778411955	0.05	0.109316066	1	0.953802584	0.1	0.257859493	0.1	0.12866637	1	0.973154025	1	0.979151438	1	0.386796357	1	0.971051082	0.5	0.483955653	0.2	0.344833279	1	0.969276543	0.2	0.83780941	0.15	0.153289993	1	0.983156528	1	0.988014728	1	0.941907	0.99	0.951382103	1	0.974077862	0.2	0.141333
0.5	0.59607032	0.1	0.1716195	1	0.984746242	1	1.274742506	1	1.430864021	1	0.548469089	0.2	0.695127813	0.2	0.114414673	1	1.161901931	1	0.626879384	1	0.662113594	1	1.01431566	1	0.897248581	0.1	0.214907028	0.1	0.14147007	0.49	0.566219962	0.15	0.210563809	1	0.867864239	0.1	0.142738635	0.1	0.07704259	0.5	0.722620367	1	0.574187592	0.5	0.470797486	0.1	0.134172578	1	1.048
1	0.967153477	0.1	0.250603115	1	0.981585274	0.15	0.219591753	0.2	0.165162153	1	0.982225395	1	0.789737766	0.05	0.051487797	0.99	1.060630681	1	0.802969099	0.1	0.321620268	1	1.015987959	1	0.724415584	0.49	0.354615308	0.5	0.485101235	0.2	0.14269224	1	0.814729453	1	0.848556943	0.8	0.941428095	0.2	0.186018739	0.15	0.208128074	0.1	0.269588936	0.15	0.25754326	0.1	0.113680376	1	0.8
1	0.745611294	1	0.9642834	1	0.815321154	1	1.019970826	0.2	0.190067964	1	0.901295436	1	0.982039455	0.2	0.133320597	1	0.948388378	1	1.08924775	0.15	0.369613613	1	0.926412442	1	0.478282691	1	0.967905466	0.2	0.177965593	0.1	0.145641318	0.2	0.254320329	0.5	0.825067907	0.9	0.871473845	0.1	0.076592072	0.5	0.41328211	0.2	0.170870961	0.15	0.154848437	0.15	0.185903299	1	1.33333
0.49	0.419017498	0.2	0.216218468	0.15	0.202962685	0.2	0.175391096	0.1	0.626371156	1	0.921843636	1	0.945280285	0.99	0.930970426	1	0.099827657	1	1.200833544	0.1	0.069208227	0.5	0.486386491	1	0.692029614	1	0.967258031	0.1	0.117419139	0.15	0.142738753	1	0.732343451	1	0.848767852	1	0.96667693	0.5	0.246802845	1	0.976210841	0.15	0.188504599	0.9	0.961837634	0.2	0.13099971	1	1.06667
0.5	0.277049577	1	1.134667222	1	1.109959797	1	1.081001003	1	1.144290013	0.15	0.104196499	1	0.785165623	0.5	0.330976736	1	0.802451506	1	0.589885747	0.45	0.27838302	0.8	0.733741874	1	0.670942013	0.05	0.213426975	0.5	0.62855993	1	0.998151864	0.49	0.418864916	1	0.846727334	0.5	0.473983845	1	0.453998078	1	0.535699074	0.5	0.465077079	0.1	0.151343838	0.15	0.138441707	1	1.08267
1	1.134417825	1	0.847657041	0.2	0.306518769	1	1.054955915	1	0.934135741	1	1.160694544	0.15	0.067971356	0.15	0.080292159	0.15	0.491363502	1	0.888997662	0.1	0.150015976	1	1.059048747	1	0.903322993	1	0.626836336	0.2	0.348116256	0.5	0.509752808	0.02	0.389736547	1	0.865146835	0.98	0.918747986	1	0.924167824	0.1	0.234883066	0.15	0.175431617	0.89	0.909757766	0.05	0.086205398	1	0.888
0.5	0.530170908	1	1.070254527	1	1.034983127	0.05	0.031329823	1	1.183368287	0.2	0.254027126	1	1.001002004	1	0.924502321	0.5	0.563416974	0.5	0.358241636	1	1.016244838	0.1	0.092785655	0.1	0.367523938	0.49	0.386699137	0.2	0.204980169	1	0.998738892	1	0.987046703	1	0.872157894	1	0.907403894	1	0.488324346	1	0.986000653	0.2	0.171434799	0.1	0.1492747	0.5	0.50742354	1	0.698667
1	0.95543235	0.1	0.063633136	0.1	0.501293776	0.2	0.16366263	1	1.112448456	1	1.035942926	0.2	0.591550344	1	1.044612097	0.1	0.185994028	0.5	0.601723711	1	1.039891904	0.1	0.120843089	1	0.953029077	0.5	0.236720266	1	0.911898078	0.1	0.141929676	0.15	0.336601799	1	0.86616079	1	0.94311599	0.1	0.078106296	0.15	0.219467774	0.2	0.180541279	0.15	0.159213753	0.8	0.964013968	0.2	0.149333
0.99	0.928383595	0.2	0.169312394	0.15	0.12116295	1	0.997047012	0.2	0.340105743	0.1	0.591990947	1	1.014028506	0.5	0.248746239	0.15	0.189102217	1	0.959159549	1	0.966080287	0.2	0.23801772	1	0.77831508	0.15	0.216867219	1	0.947804939	0.1	0.142226163	0.8	0.960621139	1	0.862830068	0.98	0.554969736	0.5	0.259817487	0.1	0.322914072	0.05	0.148202151	0.5	0.558911004	0.15	0.130796728	0.5	0.709333
1	1.238542651	0.15	0.195289913	1	0.925826534	0.5	0.55537631	1	0.584222197	0.15	0.15275382	0.1	0.64824009	0.5	0.269777073	0.5	0.556756569	0.15	0.078485701	0.5	0.487669698	0.2	0.133157742	1	0.825272572	1	0.970954984	1	0.944475272	0.2	0.142508085	0.99	0.984086784	0.5	0.828286451	0.5	0.863364551	1	0.477634479	0.5	0.958952575	0.3	0.410111754	1	0.963061448	0.05	0.081866748	1	0.764308
0.9	0.685348514	0.95	1.065232559	0.5	0.596340554	1	0.997240766	0.5	0.692384847	1	0.964769671	0.15	0.211750004	0.15	0.062264538	1	1.35600516	1	0.985919452	0.5	0.503834384	0.1	0.218166003	0.5	0.452000081	0.1	0.211650243	0.1	0.116668033	0.05	0.142085587	1	0.65373452	1	0.865791925	1	0.896580644	0.2	0.083936495	1	0.987891711	0.1	0.17886161	0.5	0.473705449	0.1	0.168269038	1	0.458667
0.5	0.745611294	1	0.993572558	0.2	0.159815964	0.15	0.244762206	1	1.190761474	0.5	0.558568857	1	0.891583842	1	0.998817804	0.05	0.120415465	0.5	0.211227693	0.5	0.270068165	0.2	0.209395935	0.5	0.531565098	1	0.576142392	1	0.865870383	1	0.998205566	0.2	0.264924731	1	0.858899394	0.15	0.158254077	1	0.933674364	0.2	0.219143129	1	0.438882022	0.2	0.174211346	0.15	0.147300644	1	1.12267
1	0.964171178	0.5	0.356576763	1	1.163643863	1	1.064752645	0.5	0.444333111	0.2	0.251649792	0.5	1.150877193	1	0.883462889	0.8	0.888944264	1	0.83171844	1	1.098370669	0.95	0.573038014	1	0.777490419	1	0.906765565	1	0.947843474	1	0.997991135	0.2	0.214897559	0.5	0.828721609	1	0.963248544	0.1	0.077417737	0.2	0.255795854	0.15	0.161210267	1	0.917143878	1	0.963122557	1	1.65067
1	0.818360957	1	1.02259658	1	1.108883529	1	0.970111795	0.15	0.216039423	1	1.839812149	0.2	0.337936711	1	1.152294873	1	1.181809954	1	1.093656882	0.15	0.480811953	1	0.986811548	1	0.94426586	0.1	0.408925755	0.1	0.136737622	1	0.998591665	0.1	0.235514829	1	0.857247463	1	0.953912005	1	0.407537527	1	0.976524651	1	0.950672615	0.15	0.162560573	0.01	0.061186304	1	1.08533
1	0.975170571	0.2	0.280611638	1	1.299830912	1	0.762634131	0.1	0.571141997	1	1.095932555	1	1.223893904	0.2	0.048538151	0.99	1.042453789	0.2	0.124756295	0.15	0.134407442	0.1	0.103629675	1	0.531967666	0.45	0.232509006	0.5	0.470510213	0.5	0.521452021	1	0.955730754	0.15	0.825511788	0.1	0.162448974	1	0.933020879	0.49	0.258847963	1	0.972609495	1	0.958561271	0.5	0.391911177	1	0.728
0.99	1.181230652	0.5	0.692625875	0.1	0.141671108	0.9	1.01284295	0.1	0.750250752	1	0.804425348	1	1.067870277	0.2	0.203739423	0.5	0.4067606	1	0.917966463	0.2	0.377211015	0.1	0.066311075	1	0.591065749	0.2	0.237197905	1	0.966396387	0.5	0.496921905	1	0.683610776	0.5	0.851501674	1	0.939256992	1	0.513474152	0.2	0.35841392	0.85	0.996780976	0.2	0.193680573	1	0.812232112	1	0.848
1	0.949530803	0.5	0.743147706	1	0.692271057	1	1.286252354	0.15	0.084460277	0.1	0.134997917	1	1.251755266	1	0.602948548	1	1.245838462	1	1.339623467	0.1	0.162960431	0.5	0.528910944	1	0.574172135	1	0.368389502	1	0.766980251	0.1	0.142676749	0.15	0.313411811	1	0.856113398	0.2	0.165060448	0.2	0.117698795	1	0.937947082	0.2	0.219121766	1	0.790962362	0.15	0.138751051	1	1.37067
1	1.615667867	1	1.086636947	0.1	0.654760573	0.15	0.235941311	1	1.717438028	1	1.110202139	0.1	0.268072289	1	0.981336165	0.1	0.45019009	1	0.646065915	0.8	0.817324838	0.15	0.11483757	1	0.930100646	1	0.966375384	0.2	0.149856382	0.15	0.142549663	0.83	0.967178505	1	0.871342982	0.5	0.848810431	1	0.394897577	1	0.954467793	0.1	0.165254976	0.49	0.407502888	0.15	0.137798202	1	0.733333
1	1.161002887	0.15	0.290706672	0.2	0.284847141	0.5	0.246725017	1	0.94821306	0.1	0.726396455	1	0.666666667	1	0.85252131	0.2	0.71238184	0.1	0.10298514	1	0.452503352	0.5	0.489140035	0.5	0.703839251	0.5	0.935864867	1	0.951724927	0.2	0.142583367	0.8	0.862003036	1	0.857232165	0.5	0.46447734	0.5	0.24970054	1	0.958443999	0.1	0.284572288	1	0.966703082	0.18	0.136516909	1	1.11467
1	1.234466165	1	0.792574037	0.1	0.212349828	0.2	0.157312946	0.9	0.923848468	0.2	0.428829525	0.1	1.144290013	1	0.881025853	0.95	0.788437489	1	0.906837686	0.5	0.534816697	1	0.944723995	1	0.683356826	0.15	0.21990237	0.15	0.146801599	0.1	0.142200978	0.5	0.393420475	0.15	0.82863374	1	0.956603529	0.5	0.243399573	0.5	0.384534955	0.1	0.175418615	0.15	0.162836657	0.2	0.214565352	1	1.66667
0.2	0.59607032	0.95	0.922141102	0.19	0.109759212	0.1	0.051805119	1	0.587999292	1	0.549419437	0.2	0.574835588	0.5	0.323294207	1	0.778548053	0.5	0.51280133	1	0.557149486	0.1	0.095004027	1	0.87890205	1	0.938746799	0.1	0.149231574	0.2	0.145872485	0.15	0.20526546	1	0.842809023	0.2	0.205418872	1	0.306173043	1	0.908318298	0.2	0.140482563	0.8	0.954586421	1	0.964694288	1	1.07955
0.15	0.122277137	1	0.952415356	0.1	0.343204077	0.75	0.926351605	0.9	0.891430594	1	0.908450704	0.1	0.409813775	0.5	0.256029499	1	1.129551392	0.5	0.221593533	0.15	0.185928905	1	1.145274835	1	0.959773338	1	0.964237234	0.15	0.15752173	0.1	0.14243524	0.1	0.226399976	1	0.854531057	1	0.911469208	0.15	0.098631489	0.1	0.21502418	1	0.97095708	0.02	0.135806111	1	0.951095814	0.2	0.344
0.5	0.513714422	1	1.068476246	0.2	0.195842014	0.2	0.153978504	0.2	0.286530825	0.49	0.320074913	0.19	0.211824222	1	0.265463056	0.9	1.938314848	1	1.633106325	0.15	0.08917137	0.99	1.062638888	1	0.430872664	1	0.892340038	0.15	0.155680825	0.15	0.142186643	0.8	0.978113938	0.15	0.832728687	0.15	0.142641393	1	0.977197927	0.1	0.268038775	0.15	0.170272712	0.99	0.969026615	1	0.963821048	0.5	0.285333
1	0.986442766	0.15	0.19788161	1	0.436623494	1	0.19985583	1	0.984560238	1	0.572056903	0.1	0.599799398	0.2	0.080716376	1	0.824493894	1	1.007424953	1	0.451332011	0.15	0.114014285	0.5	0.364139403	1	0.841261749	0.1	0.125804845	1	0.996771365	1	0.990071355	0.2	0.831827244	1	0.953399909	1	0.707835233	0.5	0.965062811	1	0.988949437	1	0.591016033	0.1	0.117939269	1	0.626667
1	1.198632478	1	0.66984964	0.1	0.089396926	0.1	0.15944009	1	0.666666667	1	1.086963103	0.2	0.185009034	0.5	0.082994747	1	1.160085071	0.5	0.249544281	1	1.326886279	0.5	0.785436651	1	0.849613926	1	0.949506241	0.2	0.186684875	0.5	0.398536049	0.5	0.262073543	0.5	0.847637485	1	0.815924708	0.1	0.086265355	1	0.730363359	0.5	0.345003148	0.2	0.265329513	0.1	0.129431284	1	0.970667
1	0.521299834	0.1	0.202879883	1	1.109959797	0.49	0.557078813	1	0.570173367	1	1.409863393	1	0.85272263	1	0.965048421	0.49	0.36450488	0.5	0.329450538	1	1.247272784	0.1	0.114940251	0.2	0.351271387	1	0.957127264	1	0.416218909	0.1	0.148877511	0.98	0.99271161	1	0.868786354	1	0.959687659	0.15	0.076955397	0.8	0.965465855	0.1	0.148689379	0.2	0.168285684	0.99	0.96950458	1	0.968
0.5	0.308065483	1	1.065232559	0.49	0.547613949	1	1.197418912	0.5	0.53293213	1	0.908450704	0.1	0.160813937	0.2	0.064308628	0.1	0.614883739	1	0.536454936	0.1	0.292266895	1	1.084663701	1	0.927619256	1	0.964632902	0.1	0.132273197	0.1	0.142386093	1	0.971492729	0.5	0.838117289	0.1	0.153916872	0.5	0.264390335	0.49	0.379773488	0.1	0.151588408	0.1	0.243762384	0.1	0.136630003	0.5	0.421333
0.2	0.149249098	0.8	0.579093143	1	0.578100975	1	0.553493546	0.2	0.408908727	0.05	0.080931389	1	1.001002004	1	0.903364962	1	1.479525397	1	1.004214487	1	0.785492458	1	1.049616193	1	0.922772363	0.1	0.232078779	0.2	0.14743899	0.1	0.14295228	0.98	0.315165485	0.98	0.850540217	0.1	0.144699746	1	0.629319966	1	0.332861581	0.1	0.159831025	1	0.916701409	0.5	0.510585813	0.5	0.421333
1	0.916140474	1	0.978046759	0.2	0.174793339	0.1	0.238736021	1	1.126379137	0.2	0.400799985	0.49	1.056839754	0.15	0.18904332	0.5	0.372102584	1	0.920362242	1	1.136951226	0.5	0.462527446	0.5	0.401066879	0.1	0.263042208	0.05	0.084583375	1	0.998306738	1	0.932565121	1	0.873912107	1	0.950529241	0.5	0.216774643	0.15	0.670480711	0.2	0.285050575	1	0.666540304	0.15	0.155375925	1	1.43733
0.5	0.589568539	1	0.950594437	1	0.992532298	0.1	0.12126967	1	0.789948556	1	0.568919716	1	0.85465797	0.5	0.211750004	1	1.915479174	0.5	0.359197217	0.5	0.422795428	0.5	0.463978776	0.05	0.532863519	0.99	0.932270113	1	0.943308111	0.15	0.158668156	0.15	0.353039817	1	0.846747947	0.8	0.371940282	0.5	0.181103525	0.9	0.970721814	0.15	0.210410158	0.15	0.183879911	0.5	0.661583432	1	0.91
1	0.835335878	1	1.103186704	1	1.290852195	0.2	0.112752944	0.8	1.053792958	1	1.107144371	0.2	0.472574509	0.2	0.062289432	0.2	0.164509952	1	1.205459875	0.85	1.128868884	0.2	0.138581251	0.5	0.445778044	0.2	0.247713504	0.5	0.554058599	0.1	0.141688144	1	0.987512491	1	0.85712614	0.15	0.144998177	0.1	0.07755795	0.1	0.222854264	1	0.429182076	0.83	0.932470105	0.15	0.157757512	1	1.336
0.2	0.409144104	1	1.077685067	1	1.109959797	0.15	0.21590881	0.5	1.048765344	0.2	0.225487959	1	0.955822422	0.1	0.02611573	1	0.614883739	1	0.668805507	1	0.998485384	1	0.837726773	0.5	0.683887342	1	0.902698427	1	0.593583678	0.1	0.142024336	1	0.986687904	0.5	0.815365566	1	0.952213505	0.5	0.14993872	1	0.968805813	0.1	0.16318678	0.8	0.961211354	0.9	0.972782937	1	0.822323
1	1.161002887	0.5	0.567893815	0.1	0.110854053	1	1.040864101	1	0.89957513	0.5	0.266258198	1	1.243108636	1	1.171325297	0.02	0.119414924	0.5	0.468987391	0.5	0.469679396	0.15	0.185364473	0.48	0.382908248	1	0.945231702	1	0.953276245	0.1	0.141852811	1	0.973320897	1	0.853604661	0.1	0.191365731	0.2	0.077884282	0.99	0.985818381	1	0.842784452	0.5	0.293035948	0.1	0.108606425	1	0.821333
1	0.695764303	0.8	1.061578859	0.2	0.171505468	1	0.95711915	0.2	0.310041235	1	1.11413981	1	1.001002004	1	0.423512963	1	1.141470012	1	1.010030828	1	0.71685958	0.05	0.07242622	1	0.961728892	0.15	0.227650332	0.2	0.175279817	0.1	0.142414419	0.2	0.207788988	1	0.868032378	1	0.587327951	0.2	0.088471077	1	0.959654456	1	0.959030638	0.15	0.155405233	0.15	0.132609996	1	1.029
1	1.650727713	1	1.234031442	0.2	0.295497275	0.2	0.092199752	0.5	0.354202795	0.15	0.289455058	0.1	0.213937156	0.1	0.064421867	1	1.135357899	1	0.647329784	0.1	0.059501472	0.2	0.154239159	0.5	0.336699337	0.15	0.226064903	0.1	0.129942024	0.2	0.154115272	0.5	0.609373856	1	0.855068085	0.5	0.211877224	0.1	0.076576709	1	0.200579397	0.2	0.148926781	0.1	0.147649249	0.89	0.955409211	1	0.797333
1	1.076414054	0.1	0.14432869	1	0.445525038	1	1.109209958	0.5	0.464509808	0.1	0.246472641	0.2	0.330988275	0.15	0.052920667	0.5	0.361632751	1	1.35331363	1	0.937571889	0.5	0.433374437	1	0.957056622	1	0.676334944	1	0.899671563	0.1	0.142040713	1	0.971924914	1	0.859823411	0.1	0.159802394	1	0.693155139	1	0.971923657	0.99	0.347945374	0.8	0.952962511	0.1	0.110995979	1	1.248
0.5	0.325027306	0.2	0.277399582	1	0.250148045	0.1	0.053228828	0.5	0.666331995	1	1.027606432	0.2	0.570279971	0.44	0.207130849	0.5	0.434572589	1	1.036673421	0.5	0.362314148	0.5	0.441082508	1	0.4521954	0.1	0.217092374	1	0.9614686	0.5	0.546282681	1	0.962848323	1	0.851215772	0.2	0.730692482	1	0.982379739	0.15	0.351127301	1	0.993932522	0.9	0.884644655	0.1	0.073719828	1	1.568
1	1.593010144	0.1	0.190825225	0.1	0.285235884	0.1	0.071626491	1	1.001003009	0.5	0.419357473	1	0.84189311	1	0.800401204	0.1	0.385489013	1	0.596284646	0.5	0.215186556	1	0.854789095	1	0.838471912	1	0.952568279	1	0.913469597	0.5	0.794218014	1	0.918439534	1	0.859941807	1	0.94643023	1	0.486487062	0.5	0.91084491	0.3	0.637761373	1	0.972225358	0.1	0.110045406	1	1.17525
0.1	0.119273014	0.95	0.888047122	0.1	0.060097904	0.8	0.941357317	0.5	0.18904332	1	0.940960392	1	0.733011741	0.15	0.031427616	0.2	0.382053558	0.2	0.103906171	0.1	0.129469642	0.5	0.406820604	1	0.87240239	1	0.944205316	0.1	0.177009643	0.1	0.142054211	1	0.719780363	0.5	0.831497672	0.8	0.941811965	0.1	0.074303542	0.1	0.213669602	0.1	0.149707701	0.5	0.476238031	0.15	0.151961717	1	1.14133
1	0.759205928	1	0.612738231	1	0.966100851	0.15	0.150068325	0.48	0.332330324	0.2	0.323276331	0.1	0.137205445	0.2	0.059717614	0.1	0.47683171	1	1.065749377	0.15	0.163534081	1	0.910817201	1	0.682343844	1	0.960561767	0.1	0.134149725	0.5	0.385590472	1	0.980841447	1	0.835339054	0.01	0.141048289	1	0.487739421	0.15	0.232448558	0.2	0.187948598	0.98	0.940648277	0.5	0.50506205	1	1.25
0.1	0.16003988	0.1	0.126031442	0.2	0.206487955	0.15	0.145809003	0.98	0.248746239	1	0.908450704	0.1	0.1159829	1	0.983609789	0.15	0.260261124	0.2	0.189649821	1	0.974947799	0.1	0.128986216	0.5	0.502533046	0.8	0.96064362	1	0.942393276	0.1	0.142868864	0.1	0.207211177	1	0.857212467	0.1	0.155859612	1	0.618189791	0.5	0.692217772	0.2	0.179099495	1	0.919814755	1	0.968764578	0.5	0.498667
1	0.618224539	0.5	0.632255295	0.5	0.399471127	0.2	0.180610239	0.05	0.165998664	0.3	0.185533125	1	0.930368571	0.2	0.086494778	1	0.758167214	0.2	0.165692036	1	1.071204477	0.1	0.071567751	1	0.879401864	1	0.971223691	1	0.957065128	0.1	0.142218193	1	0.977263003	1	0.866005796	0.1	0.145796455	1	0.582587194	0.49	0.364141425	0.5	0.522987547	1	0.954468045	0.5	0.455966028	1	1.03467
1	2.091480056	0.15	0.132330495	1	1.005385034	0.5	0.406437671	1	1.159372855	1	0.825698773	0.2	0.195066097	0.1	0.031994288	1	0.650845327	1	1.09046251	0.2	0.188008816	1	0.990529926	1	0.561407638	1	0.919684341	0.5	0.630722302	0.5	0.960388873	1	0.988095765	1	0.861807232	0.99	0.803289687	1	0.481281839	1	0.981661745	0.15	0.156435478	0.98	0.558580513	0.2	0.154379071	0.15	0.143689
1	0.93640495	0.5	0.378533461	0.15	0.2490663	0.5	1.135626419	0.9	0.465244981	1	1.47375384	0.5	0.770939033	1	1.001002004	0.1	0.209031532	1	0.448336517	0.9	0.787169842	0.1	0.116914887	0.5	0.544684424	0.2	0.660366448	1	0.459978023	0.1	0.142538327	1	0.696216695	0.5	0.822909834	1	0.958252735	0.5	0.266190592	0.05	0.205858281	1	0.728354587	0.5	0.876300707	1	0.964440618	1	1.10933
0.5	0.309113317	1	1.02259658	0.1	0.171505468	0.9	0.961018915	1	0.976539374	1	0.59831878	1	0.982338826	0.5	0.264418255	0.5	0.864552303	1	0.833345761	1	1.210641875	0.5	0.757775561	1	0.422653125	1	0.351099866	0.1	0.181717246	0.2	0.159989386	0.5	0.527405513	1	0.847269538	1	0.964703881	0.5	0.249153753	0.8	0.97325559	0.2	0.145359719	1	0.910664225	0.15	0.1187562	1	0.92
1	1.194234215	1	1.364145204	0.05	0.120450018	0.05	0.323074546	0.5	0.679283132	0.2	0.128587531	0.15	0.480672868	1	0.967569375	1	1.099779697	0.5	0.132461148	1	0.662113594	0.1	0.134804891	1	0.781839105	0.1	0.211475309	0.2	0.15895947	1	0.718126092	0.1	0.224862545	1	0.857787105	0.1	0.148469959	0.5	0.414118414	1	0.98615086	0.5	0.266676314	0.15	0.161303457	0.1	0.096479265	1	0.949333
0.5	0.16210828	0.99	1.161062238	0.1	0.131446576	0.1	0.0903145	0.15	0.233996106	0.1	0.283288804	0.1	0.330988275	0.5	0.114849403	0.7	0.903097625	1	1.007424953	0.5	0.553894785	0.15	0.129502375	1	0.408722624	1	0.954609387	0.15	0.159908674	0.7	0.997866017	0.2	0.953900419	0.15	0.83225791	0.1	0.154194244	0.2	0.142364394	0.99	0.968635383	0.5	0.640890246	1	0.969921174	1	0.962040604	1	1.336
1	0.695764303	0.5	0.460067804	1	0.974033801	1	0.984173765	1	0.850551655	1	1.030108347	0.05	0.2324564	0.2	0.065994594	0.5	0.721934611	1	1.570217141	0.9	1.010327858	1	1.093270418	1	0.947263706	0.99	0.947985173	0.1	0.140274045	0.5	0.404537632	1	0.981140101	1	0.852822949	0.2	0.314760577	1	0.703564132	0.5	0.314337324	0.15	0.15776986	1	0.963560574	0.15	0.145386315	1	0.8
1	0.889613713	0.1	0.106523027	0.5	0.436456382	0.2	0.271829063	1	0.562406015	0.15	0.154140041	0.1	0.25367865	1	0.720160481	0.5	0.531132979	1	0.589885747	0.15	0.089831022	0.1	0.066170041	1	0.826347438	0.35	0.264929324	1	0.935031616	0.5	0.545412317	0.8	0.99067679	1	0.86641486	0.2	0.20315496	0.15	0.082172461	1	0.987255354	1	0.952256283	0.1	0.164800929	0.2	0.178251312	1	0.888
1	0.673252758	1	1.035455218	1	1.109959797	0.5	0.349914267	0.2	0.271541898	0.1	0.147460662	1	0.920155227	0.2	0.109917736	0.5	0.884611603	1	0.87947561	1	0.503033886	1	1.261833542	0.5	0.350509822	1	0.969912455	0.9	0.898611194	0.5	0.54179456	0.99	0.836587356	1	0.856689472	0.1	0.130436401	1	0.319723388	0.1	0.388048804	0.2	0.159424516	1	0.953750027	0.2	0.105452878	1	1.43
0.5	0.964171178	1	0.99256044	0.2	0.256126581	0.1	0.070595147	0.2	0.229457604	1	0.842265884	0.5	0.842316847	1	0.910612597	1	1.276080301	0.15	0.108258992	0.5	0.349613614	1	1.823459687	1	0.525238058	0.5	0.77923213	0.5	0.199741651	1	0.997543142	1	0.89688437	0.2	0.775469333	0.2	0.165824685	0.5	0.249062152	0.2	0.296838735	0.15	0.181322255	0.2	0.165570778	1	0.756458126	1	0.685333
1	1.769391805	0.5	0.582467667	1	1.109959797	0.1	0.115954802	0.2	0.240479681	0.95	0.145878704	1	1.001002004	0.5	0.200446784	1	0.889577997	1	0.992809977	0.5	0.538571768	0.1	0.135401036	1	0.920995829	1	0.799005057	0.2	0.213930968	0.19	0.189512523	1	0.98502406	1	0.844987822	0.2	0.237468658	0.5	0.311987922	0.2	0.566381865	1	0.743573589	0.5	0.863850012	0.1	0.367803844	0.99	1.512
1	1.254050604	0.5	0.541337816	0.3	0.368672257	1	1.237902179	0.7	0.769539387	0.15	0.103718153	0.2	0.223585101	1	0.850551655	1	0.856664187	1	0.547886924	1	1.074440956	0.1	0.11291122	1	0.964676072	1	0.961868417	0.2	0.352165311	0.1	0.142217077	0.2	0.348152944	0.2	0.797283718	0.02	0.130072924	1	0.894693506	0.95	0.858562855	1	0.936871683	0.5	0.467580177	0.49	0.434434976	1	0.617325
0.19	0.17532792	1	0.911860095	1	1.109959797	0.15	0.145405783	0.5	0.332330324	0.1	0.102796213	1	1.001002004	1	1.020669853	1	0.837220165	1	0.836509997	0.2	0.129280526	1	0.913164675	0.5	0.449836293	0.5	0.406408446	0.1	0.125547829	1	0.99820178	1	0.97092257	1	0.865684915	1	0.853019911	0.1	0.075625173	1	0.976503762	0.2	0.160365253	1	0.965359592	1	0.959858358	1	0.949333
1	1.119463728	0.15	0.368840394	1	0.391422144	0.2	0.144245026	1	1.502507523	0.99	0.938967136	0.3	0.640423492	0.2	0.042971965	0.1	0.482540628	1	1.051311664	0.1	0.19022832	1	0.921985419	0.1	0.397275147	1	0.677272931	0.5	0.711395026	0.1	0.142003967	1	0.915568021	1	0.870616633	1	0.946424757	0.2	0.089802938	1	0.977913238	0.5	0.331103419	0.2	0.20838894	0.15	0.12327176	1	1.17867
1	1.139855679	0.05	0.166627282	1	0.985358479	0.1	0.078121676	1	0.836329885	1	1.330275293	1	1.001002004	1	0.858563857	0.5	0.698558738	0.5	0.133263209	0.5	0.669418789	1	0.888313488	0.5	0.358795141	1	0.964863225	0.5	0.48725742	1	0.994359093	0.5	0.330592661	1	0.868492536	0.5	0.481068882	0.15	0.076265225	0.9	0.980285334	0.2	0.170940125	1	0.93037594	0.8	0.967808176	1	1.04267
1	0.683075978	0.5	0.646329929	1	0.851219591	0.1	0.120781557	0.9	0.818455641	1	0.999477829	1	0.772922776	0.2	0.071340163	1	0.992403336	0.2	0.06913666	0.1	0.138353297	0.5	0.85133513	0.5	0.412464338	0.9	0.964375574	1	0.998249087	0.1	0.157329952	0.15	0.19908083	1	0.86562101	0.15	0.171739934	1	0.988736023	0.1	0.222237079	0.5	0.53483432	0.15	0.14787015	0.02	0.0858924	1	1.2
0.5	0.406995526	1	0.594069521	0.2	0.158152504	0.1	0.136334099	0.2	0.223159274	0.3	0.339531175	1	0.962771335	0.5	0.253094544	0.49	0.497864567	1	0.926812415	1	1.798660443	0.05	0.064902927	1	0.554549095	0.99	0.9654781	0.1	0.16959059	0.1	0.145559809	0.01	0.316951219	1	0.870010369	0.99	0.887220087	0.5	0.258081285	1	0.959409237	1	0.984100021	1	0.962904697	0.2	0.121227998	1	0.823002
1	0.778207834	0.5	0.318340539	0.1	0.139484282	0.1	0.1738457	0.9	1.502507523	1	0.685407613	1	0.819736317	1	0.430197503	1	1.35600516	1	1.291707899	0.1	0.101960873	0.2	0.657189779	1	0.960950873	1	0.967303694	0.15	0.188675739	1	0.986718112	0.99	0.984071598	1	0.842398683	1	0.938284114	0.2	0.078947536	1	0.855168661	0.2	0.167873114	1	0.823631671	0.99	0.972418849	1	0.941333
1	0.803127053	1	1.201856456	0.1	0.336452079	0.1	0.080960963	0.98	1.112448456	1	0.882232647	0.2	0.152303063	0.2	0.087683539	0.35	0.286372471	1	1.034706212	0.15	0.236898634	0.15	0.338791403	1	0.455044703	1	0.947774993	0.15	0.167719341	0.5	0.613258728	1	0.725031292	1	0.862910711	0.2	0.223789611	1	0.598868742	0.2	0.269546072	0.1	0.160174923	1	0.967333975	1	0.495740717	1	0.878966
1	1.187436898	0.15	0.182421396	0.1	0.130174865	0.1	0.036051642	0.15	0.374122367	1	0.994366696	0.1	0.269190613	0.1	0.044510343	0.2	0.307847722	1	0.920362242	1	0.917152171	1	1.123767115	1	0.938456538	1	0.952267854	0.05	0.156348276	0.2	0.146405675	0.2	0.284377673	0.2	0.799970778	0.5	0.906557742	1	0.291779499	0.49	0.286121153	0.1	0.143566864	0.1	0.156929194	0.2	0.205707808	1	1.08267
0.5	0.676903279	1	0.95759029	1	1.104690523	0.2	0.184862172	0.5	0.762191336	1	1.021470132	0.1	0.587999292	0.2	0.06283497	1	1.108964686	1	0.859621995	0.2	0.203205999	0.15	0.143615749	1	0.746230975	1	0.966854034	0.5	0.781882837	0.1	0.143011458	0.1	0.202933122	0.5	0.842823369	0.15	0.157454929	0.5	0.235603831	0.1	0.749786507	1	0.913720021	0.1	0.148974504	0.2	0.133905069	0.5	0.269333
0.2	0.210297954	1	1.052568389	0.15	0.227053797	1	0.964240459	0.1	0.154491844	1	1.164178389	0.1	0.251224376	1	0.427857238	1	1.129551392	1	1.154078074	1	0.757081121	1	0.944392677	0.5	0.359089204	0.5	0.905775359	0.8	0.977808135	0.1	0.141885162	0.5	0.968823218	0.5	0.847273138	1	0.73028669	0.5	0.209108684	1	0.984929104	1	0.920804378	1	0.960930876	0.1	0.413736456	1	1.04533
0.85	1.087546765	1	2.034328526	0.1	0.113642624	0.1	0.126175609	1	1.095303003	0.1	0.296835877	1	0.771535039	0.01	0.028046687	1	1.199229475	0.15	0.24441047	1	0.946431758	0.1	0.089888379	1	0.69586121	0.5	0.960634067	0.15	0.163493162	1	0.994795926	0.15	0.198946847	1	0.871558546	0.2	0.346815361	0.5	0.207658528	0.5	0.520571322	1	0.98582677	0.8	0.372986994	1	0.968248666	1	1.01333
0.5	0.642082928	1	1.244443334	0.15	0.177208945	0.1	0.074427674	1	1.06000354	0.8	0.50989875	0.15	0.438190955	0.5	0.216659457	1	0.576507457	1	0.708265387	0.15	0.039886361	0.15	0.101564862	0.5	0.405837938	0.99	0.847098838	0.15	0.161957717	0.5	0.517044906	0.2	0.376855092	0.5	0.841581415	1	0.955824518	1	0.980806089	1	0.988978437	1	0.99600233	0.15	0.149237072	1	0.935801611	1	0.416
1	0.886958242	1	1.018209387	0.15	0.123618977	0.15	0.183877514	1	0.517033964	0.5	1.083858292	0.1	0.219318816	0.2	0.10964169	0.19	0.277431546	1	0.912739311	0.5	0.487173414	1	1.079553251	0.45	0.391847191	0.2	0.264228956	1	0.957404252	1	0.998815754	1	0.987907446	0.1	0.81580352	0.1	0.161082209	1	0.249058584	0.2	0.206172958	1	0.994812258	1	0.962221604	0.15	0.129330802	1	1.144
0.1	0.118029503	0.5	0.702807774	1	0.487643952	0.5	0.899487409	1	1.001003009	1	0.650426921	0.15	0.159813454	0.5	0.142690366	0.5	0.738403976	0.1	0.158983857	0.5	0.686734805	1	1.056849192	1	0.722811888	0.5	0.572038773	0.5	0.164207336	0.2	0.147406073	1	0.749173608	1	0.845554577	1	0.803129046	0.99	0.290131606	1	0.915025155	0.5	0.612334747	0.1	0.193961584	0.83	0.891537868	1	0.826667
0.1	0.139843622	1	1.460622439	0.95	0.269620724	1	1.043478962	0.2	0.293370392	0.89	0.750608633	0.15	0.238572171	0.1	0.030995454	0.5	0.728902419	1	0.873996883	1	0.748823075	1	0.946607103	1	0.561017237	1	0.955868186	0.1	0.164149662	0.02	0.141823268	0.5	0.406813423	1	0.845176479	0.5	0.466109526	1	0.940750775	0.02	0.209055271	0.1	0.184206544	1	0.594608238	0.8	0.778020904	1	1.28857
0.5	0.895152267	1	0.671963988	0.2	0.139742437	0.15	0.173444328	1	1.001003009	1	0.602612667	1	0.950067494	1	1.001002004	1	1.121742642	1	0.453429084	0.15	0.08799173	0.05	0.091292811	1	0.573282622	1	0.886995709	1	0.957007804	0.49	0.425184978	1	0.744840444	1	0.862869787	1	0.792946258	1	0.53065349	1	0.986290229	0.5	0.466959262	0.5	0.215239009	0.5	0.460199036	1	1.40533
0.2	0.256018244	1	0.91839298	0.15	0.23335705	0.15	0.165893024	0.2	0.305915972	1	0.999727943	0.95	0.520340835	1	1.080449269	0.15	0.47683171	0.5	0.388463672	0.2	0.100606569	0.02	0.013651694	0.15	0.404740566	0.99	0.893114189	0.15	0.164177705	0.1	0.141918786	1	0.988459132	1	0.858163914	1	0.920153466	0.5	0.243910921	1	0.985483351	1	0.85792037	0.1	0.161423332	0.15	0.13283789	1	1.22741
0.5	0.521299834	1	0.965660325	0.1	0.09260159	1	1.092850734	1	1.001002004	0.5	0.673979686	0.2	0.261041471	0.2	0.083602596	1	1.220132899	1	0.97122344	0.15	0.245717517	0.1	0.086177697	1	0.9338698	0.1	0.21868411	0.15	0.160642294	1	0.998301123	0.99	0.830614049	0.5	0.847046373	1	0.960358031	1	0.474014957	0.5	0.370801877	0.1	0.159864323	0.2	0.740352189	0.1	0.116195438	0.5	0.426667
1	1.352571716	1	1.186241267	0.99	1.006695564	0.1	0.06194182	0.1	0.298192771	1	0.870473135	0.15	0.203708492	0.05	0.024088526	0.2	0.344190454	0.2	0.147058204	0.5	0.327930569	0.1	0.110597644	1	0.682268463	0.5	0.486035239	0.18	0.16516187	0.1	0.141861617	1	0.932941795	1	0.869512793	0.99	0.735219494	0.1	0.128931993	0.5	0.399204548	0.2	0.187034841	1	0.957403405	0.8	0.948159746	1	1.168
0.2	0.196219378	0.5	0.302124157	1	0.965973673	0.1	0.118203264	1	0.889557562	0.5	0.458460752	0.1	0.178711741	0.5	0.298589959	1	0.47683171	1	0.546838605	1	0.452929957	0.5	0.410151261	1	0.932855685	1	0.963798023	0.2	0.393247885	0.35	0.241795668	0.5	0.819949848	1	0.86681491	0.1	0.134411212	0.1	0.088354799	0.1	0.259078974	0.1	0.190155127	0.8	0.955951082	0.9	0.8421431	1	0.938667
0.2	0.505439427	0.5	0.559794993	1	1.109959797	0.15	0.086966188	0.5	0.620551309	0.2	0.238659882	0.99	0.969461845	0.2	0.105185786	1	1.042453789	1	1.38154959	1	0.872223096	0.5	0.170875547	0.5	0.859758346	0.15	0.215611932	1	0.990628344	0.2	0.152527301	0.5	0.594369729	1	0.871157812	1	0.893974849	1	0.469407231	0.15	0.220373051	1	0.994442779	0.01	0.146642627	1	0.970817559	0.5	0.330667
0.1	0.199211583	1	0.847779667	0.05	0.060897551	0.15	0.114425722	0.1	0.121822257	0.1	0.168855316	1	0.914751164	1	1.083614381	1	0.863714361	0.15	0.227982275	1	0.782405794	0.5	0.460131339	0.5	0.959570894	1	0.96055868	1	0.967866603	1	0.995902593	0.15	0.247308634	1	0.869443182	0.1	0.145224003	0.1	0.076792604	0.2	0.322236995	0.1	0.221591125	0.1	0.159030967	0.5	0.607584262	1	1.01933
1	2.091480056	0.1	0.139177484	0.3	0.33221019	0.5	0.511451727	1	1.067870277	1	0.844787885	1	1.001002004	1	0.570032538	0.5	0.742947417	1	0.483752276	0.9	0.850876208	1	1.164329003	1	0.978072852	0.5	0.369635773	1	0.992309854	0.1	0.141920154	1	0.97527148	0.5	0.833420399	0.5	0.653345773	1	0.912645408	0.1	0.277832621	1	0.977806242	0.1	0.150162294	0.98	0.967963964	0.2	0.272
1	1.60834768	0.5	0.911860095	1	1.050647377	0.1	0.122423806	1	0.790484519	1	0.866521558	0.05	0.10642739	1	0.408056727	1	1.431489749	0.05	0.079794614	0.5	0.428038705	0.1	0.075705409	0.8	0.940162079	0.5	0.335574592	0.1	0.160547268	0.2	0.164228472	1	0.984154556	0.5	0.823265296	0.2	0.163678919	0.05	0.082521958	0.15	0.214154927	0.5	0.219375652	0.99	0.813151579	1	0.965230324	1	0.357333
1	1.254050604	0.5	0.337573921	1	1.200812103	0.1	0.127106023	1	1.144290013	0.5	0.286956934	0.3	0.299599198	1	1.014742859	1	0.824331097	1	0.892411494	1	0.888070812	0.5	0.468323875	0.15	0.367129273	0.19	0.220827516	0.1	0.160517994	1	0.998554994	1	0.986632484	1	0.86234756	0.5	0.837732543	1	0.654921678	1	0.981992613	0.15	0.330879759	1	0.966202635	0.17	0.151312684	0.5	0.445333
0.5	0.6636342	1	0.27163736	1	0.758794463	1	1.07444476	0.1	0.259648511	0.2	0.51087963	1	1.011788052	0.1	0.046001252	0.9	0.833419543	1	0.897169068	0.1	0.11552272	0.5	0.452131599	1	0.941708134	0.15	0.215167824	0.99	0.994025197	0.05	0.141858651	1	0.963816827	1	0.870057646	0.15	0.167468155	1	0.523509034	1	0.868963954	1	0.994514866	1	0.971043979	1	0.973008079	1	0.965
0.5	0.286202871	0.5	0.370201471	1	1.014455924	0.5	0.504252851	0.1	0.29889669	1	1.060162579	1	1.156398774	0.5	0.255910589	1	1.084260639	1	0.985511384	1	0.928022668	1	0.464345184	0.1	0.494235954	0.9	0.957969166	0.1	0.158720763	0.15	0.14222316	0.9	0.785437156	0.5	0.844101826	1	0.823226059	0.2	0.078950435	0.15	0.451059516	1	0.835419484	0.1	0.151821865	0.1	0.145939394	1	0.952
1	1.20997537	0.5	0.468078923	1	1.102571219	0.1	0.122938488	1	1.09445648	0.5	0.415749073	1	0.726767105	1	0.842084696	0.5	0.383214392	0.5	0.21752797	1	0.709436396	0.5	0.501284891	1	0.610722793	0.19	0.23545792	0.5	0.509545315	1	0.998104527	0.5	0.277019567	1	0.871010586	1	0.958528304	0.2	0.093079068	0.1	0.218226193	0.15	0.170352481	0.1	0.156325162	0.98	0.517288438	0.5	0.533333
1	0.938240345	0.5	0.546018532	0.1	0.534076973	0.1	0.092655546	0.98	0.842633163	0.2	0.27508061	1	0.993916904	0.5	0.235996124	0.75	1.35600516	0.15	0.102079988	0.1	0.125123302	0.5	0.481926974	0.18	0.476771814	0.15	0.237185901	0.15	0.180253604	0.1	0.142418728	0.99	0.988569946	0.5	0.843946659	1	0.961001545	0.5	0.126278862	0.5	0.841051574	0.5	0.24998871	0.2	0.318363379	0.5	0.939725101	1	1.37067
1	0.916140474	0.15	0.201341358	0.1	0.153472702	1	0.935867224	1	1.001002004	0.2	0.219225428	1	1.061791435	0.5	0.36336309	0.49	0.42354847	0.5	0.341288502	1	1.326886279	0.15	0.135561756	0.2	0.355414174	1	0.924999918	0.5	0.351586119	1	0.713687283	1	0.920808798	1	0.861850959	1	0.9529052	0.15	0.086150276	0.5	0.898551562	0.1	0.144489434	0.2	0.205931389	1	0.966315325	1	1.112
0.1	0.852185605	0.1	0.294777941	0.8	0.437654362	0.5	0.240547444	0.1	0.10357388	0.5	0.350346815	0.1	0.690633161	0.1	0.104593975	1	1.695685811	1	1.007424953	1	1.161591449	0.1	0.125576908	1	0.974346789	1	0.886248115	0.15	0.16261359	0.19	0.155803113	1	0.98042973	1	0.8463641	1	0.914319132	0.15	0.077985726	1	0.850900862	1	0.992867391	0.1	0.138654395	0.15	0.130546873	1	0.885333
1	1.638815487	0.5	0.869280886	0.5	0.755851199	0.45	0.537217333	1	0.877826462	1	0.968398152	0.1	0.277092146	0.15	0.114622939	1	1.046361585	1	0.744877647	0.05	0.077193484	0.5	0.454495958	1	0.791521359	0.1	0.21708342	0.9	0.996385761	0.5	0.486625786	0.1	0.330088765	0.2	0.847270595	0.1	0.145803137	0.15	0.079755756	0.7	0.959147419	1	0.180405695	0.2	0.167263901	1	0.966101191	0.5	0.411501
1	1.369558115	0.2	0.294777941	1	0.445732597	0.1	0.094423467	0.2	0.229457604	1	1.063354827	0.8	0.713567117	0.15	0.068922997	1	0.877581707	0.5	0.314411112	1	0.835136622	0.15	0.147032907	1	0.9745948	0.8	0.911041999	0.2	0.22274143	0.1	0.142052418	0.99	0.920517833	1	0.857186436	0.2	0.44782174	0.2	0.104628211	0.5	0.611537181	0.19	0.350775902	0.2	0.240519944	1	0.971054184	1	0.597333
1	1.139855679	0.95	0.832329321	0.2	0.255289899	1	1.113585677	0.2	0.299416384	0.2	0.454220989	0.5	0.869028137	0.1	0.038578162	0.2	0.262289356	0.5	0.25411804	1	1.326886279	0.1	0.167182583	0.1	0.340440816	1	0.962783538	0.05	0.149965693	0.5	0.537272472	1	0.957207799	1	0.849948621	1	0.964205343	1	0.623072923	0.5	0.462459704	1	0.93624149	0.02	0.137854699	1	0.9294255	0.15	0.2
1	1.157424129	0.05	0.496131047	0.89	0.618403598	0.5	0.448161677	1	0.945280285	0.1	0.279712377	1	0.875	1	0.843186903	1	1.435930019	1	0.604918082	0.15	0.130295446	0.1	0.111389557	0.99	0.947215111	0.75	0.289689832	0.1	0.160136202	0.1	0.141916599	1	0.987988432	1	0.862259863	0.9	0.721997179	1	0.9834996	0.5	0.919981083	0.99	0.965174388	1	0.868660179	0.2	0.18570738	1	0.653333
0.1	1.001537221	0.95	0.606992126	1	0.566024854	1	0.987520233	0.1	0.220884877	0.9	1.127607327	0.2	0.460921225	1	1.085225141	0.8	0.569376283	0.2	0.254896552	0.2	0.1946953	0.5	0.423919204	0.5	0.476088758	0.2	0.22119093	0.89	0.994835686	0.2	0.153108975	0.5	0.480383644	1	0.865405235	0.5	0.295864718	0.5	0.312953456	1	0.983067929	1	0.612932408	1	0.956828799	0.5	0.546846027	1	1.66933
0.5	0.782996537	1	1.116442548	1	0.72951765	0.1	0.095614531	1	0.934135741	0.5	0.279712377	0.89	0.595531275	1	0.864593781	0.5	0.691098353	1	0.967624416	0.15	0.175866436	0.1	0.086059826	0.9	0.97295347	0.15	0.220889276	0.1	0.160711181	1	0.997778509	0.5	0.56299046	1	0.856327955	0.99	0.957299149	0.1	0.076466391	0.19	0.210410621	0.15	0.14866675	0.5	0.484842858	0.1	0.133418386	1	0.823002
1	0.625978515	1	1.459182877	0.5	0.519677002	1	1.02419619	0.1	0.727455093	0.5	0.661969338	1	1.092370946	1	1.049043062	0.1	0.151463843	1	1.306082569	0.2	0.373061748	0.1	0.099829129	0.89	0.94719887	1	0.952527444	0.15	0.162267729	0.5	0.540262398	1	0.927720183	1	0.845561338	0.15	0.470493495	1	0.978360481	0.1	0.212722319	1	0.923115543	0.15	0.172386198	0.5	0.534273782	1	1.02133
0.1	0.152897262	1	0.649638374	1	0.731389599	0.2	0.217884419	1	0.925145183	0.15	0.225487959	1	0.698726014	0.15	0.048144433	1	0.937936666	0.2	0.44519952	0.5	0.452185378	0.2	0.18720099	0.5	0.478296077	0.99	0.927273949	0.5	0.481201065	1	0.998713408	1	0.97755613	1	0.862422984	0.15	0.307006027	1	0.476626054	1	0.976344099	0.1	0.164359668	0.99	0.907922887	0.05	0.078322269	1	1.14133
1	1.20242824	1	0.997025641	0.5	0.498906619	0.2	0.256372319	1	0.786179735	0.1	0.254027126	0.5	0.79750839	0.2	0.080558749	1	1.170724805	1	1.278640016	0.5	0.474613606	0.95	0.916616831	1	0.749056375	1	0.932361849	1	0.99575023	0.15	0.149856541	1	0.990174656	0.2	0.822670204	1	0.947999496	0.2	0.080040698	1	0.898449802	1	0.980367858	1	0.952275306	1	0.972514977	1	0.531236
1	0.734113428	0.5	0.389229291	0.2	0.256950599	0.19	0.082346047	0.5	0.424806334	0.2	0.142436103	1	0.704338367	1	1.172248453	0.5	0.358859558	1	0.976263739	0.1	0.080437495	0.1	0.137867162	1	0.905735453	1	0.761059659	0.5	0.740166783	1	0.996164184	1	0.991327496	1	0.864914174	0.02	0.122809087	1	0.834307409	1	0.981021759	0.5	0.593965702	0.2	0.227489163	0.2	0.151259864	1	0.952
0.15	0.180751136	1	1.065317127	0.05	0.086743955	1	1.037368292	1	0.52589347	0.15	0.468070879	0.5	0.962839514	0.15	0.072868684	1	0.931404346	1	0.802969099	0.5	0.408540508	0.2	0.443928578	1	0.93868807	0.2	0.229518111	0.2	0.167074571	0.2	0.143957002	0.49	0.274176181	1	0.843759688	1	0.95593943	0.5	0.182143103	0.5	0.83435953	0.15	0.146790194	0.5	0.92320589	1	0.956648527	1	2
1	0.999180771	0.1	0.188684913	0.1	0.097591061	0.5	0.52703086	1	1.001003009	0.15	0.425262129	0.2	0.49588877	0.5	0.168046458	1	0.846484183	0.5	0.129834943	0.1	0.27591232	0.95	1.07361238	0.2	0.52259569	0.5	0.568917951	1	0.993293257	1	0.997531067	1	0.97951929	1	0.861005662	0.1	0.388392186	0.5	0.374237093	0.1	0.280771804	0.5	0.335805259	0.15	0.158613894	0.15	0.136173904	1	1.088
0.15	0.216842231	1	0.854697351	0.15	0.360188652	0.2	0.210801759	0.9	0.800401204	1	0.787065118	0.05	0.1233134	0.2	0.093518651	0.5	0.557580536	0.5	0.306563808	1	0.952366457	1	1.114356887	1	0.911989169	0.15	0.242379365	0.15	0.163996028	1	0.997730798	1	0.988179094	1	0.859765735	0.99	0.952634664	0.15	0.077750683	1	0.962805286	1	0.991973824	1	0.737923454	0.5	0.814008072	0.5	0.610667
0.75	0.859966156	1	1.01209066	1	0.798055595	0.15	0.149336156	1	1.038151492	0.9	1.51853176	0.1	0.170554675	0.15	0.040078277	1	0.794127391	1	1.127786217	0.5	0.415198026	1	1.011152742	0.49	0.53826803	0.2	0.21989568	1	0.987798552	0.05	0.141509833	0.05	0.199619498	1	0.853855086	1	0.908249502	1	0.989425925	0.5	0.58838344	1	0.439247126	0.2	0.349336691	0.15	0.117814216	0.5	0.306667
0.5	0.529607666	1	0.690429676	0.1	0.121175065	0.1	0.103980916	1	0.870175745	0.15	0.232622751	0.15	0.695127813	0.5	0.275470402	0.5	0.846484183	0.2	0.11904316	1	1.193931742	1	1.782366058	0.02	0.641955122	0.2	0.224157654	0.15	0.180254057	0.2	0.143365307	1	0.63385166	1	0.857701391	1	0.937480923	1	0.987445996	1	0.985481615	1	0.977419298	1	0.964413595	1	0.964479657	1	0.445146
0.2	0.182140906	0.95	1.263630829	1	0.972252557	0.15	0.126019383	0.5	0.545089815	0.1	0.163683321	1	0.729445187	1	0.750250752	0.1	0.155965487	1	1.265088138	0.15	0.336799302	1	0.865144265	1	0.97544937	0.05	0.215373958	0.2	0.227180598	1	0.995804282	0.49	0.63020408	0.5	0.851393318	0.5	0.494688511	1	0.966223885	0.2	0.230144521	0.15	0.221900199	0.1	0.163188678	1	0.841573613	1	0.733333
0.2	0.25960313	0.5	0.546018532	0.1	0.080143083	0.15	0.051340162	1	0.599799398	0.5	0.315520297	0.1	0.233855669	1	0.935015573	0.5	0.211817703	1	1.11601748	1	1.185445282	1	1.03514852	0.15	0.536369699	0.3	0.528691073	1	0.967862736	0.5	0.525545439	0.15	0.218148458	1	0.846546647	0.5	0.449513033	0.2	0.127412009	0.49	0.544978977	0.1	0.183423343	1	0.805518436	1	0.968758264	1	1.02667
0.5	0.695764303	0.1	0.225907165	0.5	0.509546289	0.1	0.103760691	0.2	0.18035926	0.5	0.38497154	1	0.936292749	0.05	0.01943598	0.45	0.97556283	1	0.925885444	1	1.283997719	0.5	0.467171548	0.99	0.966837277	0.1	0.227169956	0.49	0.397529733	1	0.905059023	1	0.992813562	1	0.860810939	1	0.956135619	0.15	0.131745749	1	0.985268537	0.1	0.16940387	0.5	0.469997711	0.1	0.115311446	1	0.989333
0.5	0.612324774	0.5	0.535258486	0.2	0.301696865	0.15	0.236389831	0.2	0.216832315	1	1.156706499	0.1	0.154668077	1	0.372593045	1	0.793775116	1	0.897169068	0.2	0.134664844	1	0.927410701	1	0.755483892	1	0.26474836	1	0.988923058	0.15	0.183610406	0.1	0.196237384	1	0.857825117	1	0.943540382	0.5	0.347315428	0.35	0.258650966	0.5	0.921734263	1	0.802294536	0.1	0.110612729	1	0.919334
1	1.130472039	1	0.99157328	0.15	0.180641706	0.1	0.110735824	1	1.430864021	1	0.915422323	0.5	0.983373005	0.2	0.063069321	0.5	0.47683171	0.5	0.185192558	0.19	0.220091966	0.1	0.113117468	0.2	0.353706007	1	0.390521888	0.15	0.161247762	1	0.997424078	0.1	0.229187396	0.1	0.816965881	1	0.823334401	0.1	0.076647721	1	0.980770949	0.5	0.41834294	1	0.933796235	1	0.967783229	1	0.842667
0.5	0.675239071	1	1.154801758	1	1.109959797	0.01	0.071078739	0.2	0.383766685	0.1	0.271787	0.2	0.582244556	1	0.944556614	1	1.084260639	1	0.600679606	1	1.136951226	0.15	0.142547538	0.1	0.37966195	1	0.941497828	0.8	0.995715863	1	0.996424549	1	0.592101012	0.5	0.829217002	1	0.96825876	1	0.489418205	0.2	0.239642065	1	0.990857992	1	0.967945472	0.8	0.831989205	1	0.76
1	0.885162573	1	1.001089745	0.5	0.39469072	0.5	0.53126489	0.2	0.399197593	0.2	0.336219927	0.15	0.348620294	1	0.654831752	1	1.257175077	1	0.617429472	1	0.74521018	0.15	0.14227616	1	0.804781779	0.85	0.930372837	0.02	0.154508657	1	0.879532258	1	0.572922836	1	0.86888295	0.1	0.145469657	1	0.933619918	1	0.98565828	0.5	0.744263849	0.99	0.74433432	0.15	0.128123657	1	1.77867
1	1.341929003	0.1	0.352935485	0.2	0.423031705	1	1.069386632	1	1.335115269	1	0.840570903	1	1.001002004	0.5	0.198595787	1	0.491363502	1	1.007424953	1	0.873089357	0.1	0.085125379	1	0.870714652	0.2	0.251154931	0.99	0.997952055	0.9	0.99495428	0.1	0.632456575	1	0.864481846	0.15	0.147087112	0.15	0.102677116	1	0.9799177	0.2	0.192287568	0.1	0.14155283	1	0.963156627	1	0.914667
0.2	0.20467913	0.1	0.097814733	0.2	0.181716558	0.5	0.579461603	0.2	0.383766685	1	0.947086037	0.5	0.761713329	0.15	0.061010256	0.5	0.45019009	1	0.928747466	0.5	0.475977242	1	1.079232114	0.83	0.965362825	0.1	0.228567155	1	0.502489135	1	0.998879227	0.45	0.222526004	1	0.859364037	0.2	0.143340235	0.2	0.231069219	1	0.521324175	0.05	0.155031807	1	0.968131385	0.1	0.146190621	1	1.06667
0.1	0.249135262	0.45	0.211059699	0.15	0.267489714	1	1.118818887	1	0.886373406	1	0.46299397	0.2	0.816408573	0.15	0.069129374	0.1	0.171797385	0.5	0.437178038	0.99	0.474613606	0.15	0.122138808	0.8	0.952379964	0.1	0.222364465	0.2	0.258966414	0.15	0.163017582	1	0.375250256	1	0.849019504	0.49	0.505458735	0.5	0.24648135	0.19	0.349718355	0.2	0.212567823	0.1	0.14948697	0.1	0.143408506	1	1.48267
1	1.044693241	0.1	0.163547808	0.5	0.478623636	1	1.024797338	0.5	0.563793946	0.98	0.443286866	0.2	0.35069465	1	1.01957725	1	0.931404346	0.5	0.389298023	0.5	0.46244122	0.5	0.413012209	0.15	0.338424225	0.2	0.259100753	0.2	0.175451593	0.5	0.240383243	1	0.989984363	0.5	0.856701206	1	0.954901836	1	0.466623103	0.5	0.258026453	1	0.968357088	0.5	0.660534311	1	0.831610325	1	0.834667
1	1.044693241	1	1.108386554	0.99	1.891609991	1	1.113708769	0.2	0.195584536	1	1.146480741	0.15	0.5162282	0.2	0.162421691	1	1.198014159	1	1.046581937	1	0.594279647	1	1.069098361	0.8	0.953813369	1	0.944279991	0.1	0.257717698	0.2	0.143571381	0.15	0.242824915	1	0.835845057	1	0.883276531	1	0.976506047	0.5	0.723089974	0.2	0.236886025	0.2	0.165020927	0.5	0.307552713	1	0.658402
1	1.323836392	1	1.026185584	0.1	0.088979773	1	1.012101841	0.5	0.374122367	1	0.600297261	0.5	0.9236954	1	1.092185648	1	1.042453789	0.5	0.429227664	0.15	0.095793278	0.2	0.137244046	1	0.975339014	1	0.965591707	1	0.996183884	0.1	0.14181096	1	0.862809265	1	0.851910416	0.05	0.130426085	0.1	0.076740708	1	0.942936839	0.49	0.207731163	0.5	0.860032951	0.1	0.136771494	1	1.33333
1	0.812073949	1	0.987626099	0.1	0.16172936	0.05	0.068040129	0.5	0.566834907	1	0.418868756	0.99	1.821646758	0.1	0.036002745	1	1.808912695	1	0.650158192	0.5	0.741142515	1	1.051246974	0.98	0.936476352	0.5	0.382037097	1	0.913059547	0.75	0.991254081	1	0.979385367	0.5	0.830736924	1	0.885922488	1	0.48987133	0.5	0.829351721	0.2	0.184211153	0.15	0.167614113	0.2	0.212067143	0.49	0.533333
0.2	0.251672927	0.5	0.524912288	1	0.90925672	0.05	0.109292133	1	1.079891359	0.5	0.381451561	0.1	0.171721998	1	1.035589527	1	0.901578084	0.1	0.668805507	0.5	0.596572625	0.95	0.914216288	1	0.969819599	0.1	0.215392769	0.15	0.169156126	0.2	0.14300002	1	0.861117994	1	0.856212311	1	0.449874743	0.1	0.146771384	1	0.976837667	1	0.958754972	1	0.834559589	1	0.964365626	1	0.930667
0.2	0.121057816	0.5	0.735974728	1	0.90648669	0.49	0.428968464	0.98	0.710803324	0.9	0.882740717	0.1	0.300607287	0.1	0.062865213	0.49	0.579592243	1	1.027615113	1	1.030236272	0.5	0.922205374	0.98	0.66270503	0.1	0.224304265	0.83	0.979030634	1	0.157330388	1	0.893687021	1	0.840366396	0.05	0.130267819	0.1	0.180324443	0.15	0.370357316	1	0.969795905	1	0.966801238	0.8	0.963700198	1	1.50667
1	1.722025886	0.5	0.477423239	0.15	0.126501034	0.2	0.218588408	1	1.251755266	1	1.393990485	1	0.875626881	0.15	0.12362536	1	1112.911384	1	1.038911968	0.5	0.677573424	0.1	0.124368298	1	0.885479717	0.2	0.261023395	0.8	0.994440627	0.1	0.148957571	1	0.97470189	0.2	0.825983295	0.15	0.154869017	0.5	0.252611024	1	0.970652997	1	0.933033857	1	0.968203718	0.01	0.077158778	1	1.144
0.15	0.308065483	1	1.072533754	0.2	0.537281298	1	0.88013363	0.5	0.695739392	1	0.811006197	1	0.872959303	0.5	0.213516583	0.5	245.3514389	1	0.75160413	0.5	0.36623211	0.1	0.123663057	0.15	0.613000761	0.1	0.230914123	0.5	0.28622705	0.49	0.541545121	1	0.978572272	1	0.867060363	0.2	0.499880319	1	0.904202122	1	0.407446227	0.19	0.165486281	1	0.962507917	0.1	0.11955143	1	0.888
0.1	0.174472877	0.15	0.781202394	0.1	0.147175499	1	0.906430385	1	0.923848468	0.1	0.625036298	0.15	0.244134252	0.15	0.093199555	0.5	409.9477921	1	0.878436119	1	0.675356078	0.1	0.116788832	1	0.975039884	1	0.91671493	0.15	0.160896702	1	0.998444044	1	0.988834362	0.5	0.823711011	0.49	0.43370093	1	0.461797827	1	0.976318797	0.5	0.3350506	1	0.927639445	0.1	0.124782173	0.15	0.274667
1	2.091480056	0.2	0.412985237	0.9	2.080979297	1	1.051996406	0.5	0.615230306	0.2	0.261083514	0.2	0.258445462	0.5	0.172430334	1	1043.776491	1	0.781005011	1	0.975685615	0.5	0.486996818	1	0.973307404	1	0.455963204	0.1	0.15982003	1	0.565976845	0.1	0.215369055	0.5	0.826387119	0.5	0.315398606	0.1	0.075268164	1	0.983103396	1	0.958102022	0.1	0.150429919	0.99	0.896436007	1	0.981333
1	0.989598226	0.1	0.335578756	0.1	0.113642624	0.15	0.194289197	1	1.001002004	0.85	0.563098027	0.1	0.278487783	0.5	0.296725675	1	813.6746961	1	0.711669274	0.2	0.121742815	1	1.081677697	1	0.962797092	0.2	0.215295527	0.8	0.992565605	0.1	0.150901636	0.1	0.263296424	0.5	0.858423615	0.2	0.208604018	0.5	0.2476872	0.5	0.908918493	0.1	0.158344464	0.2	0.449273991	1	0.970039391	1	1.01067
0.5	0.521299834	0.8	0.995005905	0.5	0.497851904	1	1.089934623	0.2	0.212134251	0.1	0.289455058	0.9	1.001002004	0.2	0.149965047	1	1059.331842	0.5	0.294559697	1	0.72585892	1	0.953539934	0.2	0.344336969	0.99	0.598328649	0.9	0.847169057	0.1	0.14265764	0.99	0.806211267	1	0.853238354	0.2	0.177279627	1	0.98697127	1	0.987802533	0.1	0.24752258	1	0.970459079	1	0.97639111	1	1.221
0.9	0.738709403	1	0.570169318	0.5	0.648873925	1	1.031468595	0.5	0.531474255	1	1.160565375	0.1	0.219318816	0.15	0.058325352	1	671.086237	1	0.51280133	1	1.146330735	1	0.957080184	0.5	0.671839725	1	0.966396183	1	0.997579849	0.2	0.142287051	0.2	0.227836417	0.5	0.828041329	0.15	0.156447135	1	0.981038791	1	0.940743765	0.5	0.893066297	0.9	0.735140144	0.1	0.107280294	0.5	0.341333
0.5	0.864327875	0.5	0.585215843	0.15	0.166488458	0.5	0.417005499	0.9	0.970608796	0.2	0.177249211	0.5	0.96080402	1	0.344980889	1	885.2907086	1	1.633106325	1	1.175193183	0.1	0.120822322	1	0.959756463	0.3	0.874680789	0.5	0.505091839	0.15	0.151400648	1	0.83922522	0.5	0.826654258	1	0.963414832	0.15	0.077193964	0.1	0.288339659	1	0.743620131	0.5	0.299355525	0.15	0.130351859	1	0.888
0.2	0.317265116	1	0.486252337	0.05	0.07801352	0.5	0.444444921	0.3	0.545089815	1	0.960371511	0.5	0.624874624	1	0.41961519	1	755.4448542	0.15	0.104770813	0.1	0.263249983	0.15	0.151263132	1	0.970852688	0.1	0.216934233	0.98	0.998556619	1	0.997500868	1	0.969026562	1	0.856124221	0.1	0.173169569	1	0.980959292	1	0.29315313	0.8	0.944633405	0.99	0.965724908	0.1	0.125412454	1	1.6
0.5	0.575443979	1	1.369162049	0.1	0.222560918	0.1	0.147371279	0.5	0.900702106	1	0.95578486	0.15	0.160330703	0.5	0.33747396	0.1	144.4249589	1	0.817876165	0.5	0.660251486	0.1	0.05225978	1	0.932347634	0.1	0.213011182	1	0.994861261	1	0.993574146	0.15	0.283083599	1	0.858740509	1	0.536816736	0.1	0.075843935	0.9	0.809403863	0.49	0.731630024	0.15	0.473392188	0.2	0.292128318	0.5	0.442667
0.99	1.014785046	1	1.273447686	0.1	0.493296965	1	1.108439738	1	1.121364092	1	1.009901329	0.05	0.136340055	0.1	0.067167018	0.5	287.7864362	1	0.925294727	0.9	0.9132359	0.15	0.159990759	1	0.761592833	0.2	0.23651262	1	0.997108808	0.2	0.144958325	0.15	0.264367286	1	0.855103081	1	0.724680947	1	0.985936018	1	0.977712348	1	0.274498891	0.15	0.309739625	0.2	0.200925258	1	1.144
0.2	0.357670356	0.1	0.455723029	0.2	0.117807931	0.2	0.199106772	0.5	0.346866687	0.9	1.106201321	0.1	0.42952015	1	0.446829072	1	693.54286	0.1	0.083027682	0.15	0.187275962	0.45	0.366584273	1	0.965280086	0.2	0.228353882	0.98	0.525213134	1	0.997474342	1	0.574189864	0.5	0.811899344	0.1	0.254192955	1	0.337612421	0.5	0.380008794	0.15	0.282007568	1	0.957707216	0.1	0.100117696	1	1.088
1	1.05700838	1	0.726761685	0.1	0.518682527	0.1	0.095918334	0.1	0.095848521	0.9	1.692401147	0.1	0.701260689	1	0.919124721	0.15	133.4773551	1	1.339623467	0.1	0.4731782	0.1	0.130161812	0.1	0.349551957	0.5	0.714649829	0.5	0.493619558	0.1	0.141662711	1	0.871159899	1	0.848626011	0.1	0.14047693	1	0.98272568	0.75	0.956798996	0.2	0.172793871	0.02	0.131920269	0.2	0.156080194	1	0.938667
0.5	0.777178306	1	1.031156257	0.15	0.295497275	0.5	0.384987795	0.2	0.371997348	0.5	0.362287956	0.2	0.174165919	1	0.96418173	0.15	187.4068044	1	1.03329619	0.15	0.179827529	0.2	0.19214522	1	0.969395873	0.15	0.21633837	1	0.948144278	0.1	0.14196087	1	0.979970126	1	0.845447782	0.45	0.359322962	0.5	0.254662028	0.49	0.402374899	0.9	0.952372603	1	0.964853087	0.2	0.150689615	1	1.36767
0.5	0.490511986	0.5	0.467623912	0.1	0.147470426	0.2	0.225626164	0.85	0.848728491	1	0.285478453	0.1	1.001005025	0.5	0.280660162	1	615.6932335	0.15	0.13921238	0.15	0.211495868	1	1.077276965	1	0.973393273	1	0.855843718	0.15	0.160434532	0.8	0.997342793	1	0.894752349	1	0.862311798	0.2	0.206502623	1	0.402151791	1	0.985792518	0.2	0.293076339	0.1	0.390328493	0.1	0.122600633	0.5	0.625
0.1	0.580898198	0.85	1.035455218	0.15	0.206223174	1	0.98619908	0.2	0.374122367	1	0.362287956	0.15	0.570279971	0.5	0.162421691	1	770.0023146	0.15	0.162269496	0.1	0.069503527	0.1	0.137867162	1	0.872434228	0.2	0.213151878	1	0.996974097	0.15	0.142668323	0.8	0.976223175	1	0.859722371	1	0.593751408	1	0.484409696	0.15	0.279857071	0.1	0.151315751	0.99	0.961875639	0.02	0.071734206	1	1.15467
1	1.130472039	1	1.046643829	1	1.077460204	0.1	0.095754709	1	0.71339825	1	0.950082323	0.1	0.31183162	0.05	0.021211783	1	941.4568492	0.15	0.199232934	0.5	0.177009202	1	0.933149399	0.5	0.553231299	0.5	0.45716047	1	0.998104114	0.15	0.14260849	1	0.993740012	1	0.845754832	1	0.962383896	1	0.987202712	1	0.981139272	1	0.881283274	1	0.925282326	1	0.961284706	0.5	0.394667
0.1	0.213738759	0.5	0.42155697	0.9	1.458765865	0.15	0.222858122	0.5	0.484301389	0.1	0.111963363	0.15	0.39798995	0.1	0.104626171	1	962.888666	1	0.980100116	0.1	0.11295355	0.15	0.151818186	0.2	0.926538709	0.5	0.778495366	0.1	0.161719585	0.2	0.14388209	1	0.824825497	1	0.858150908	0.5	0.588931566	1	0.982024463	1	0.938923547	0.99	0.986967306	1	0.95125214	1	0.959867265	1	0.824
1	1.288465513	1	0.926611771	0.15	0.128108335	1	0.841001553	0.2	0.306612144	0.1	0.112968784	1	1.037609178	0.2	0.063313456	0.1	150.2363332	1	1.03140981	0.2	0.11239772	1	1.037139543	1	0.96879505	1	0.940994083	1	0.993243752	0.5	0.438379133	1	0.817478284	1	0.875560414	0.15	0.149730623	0.5	0.372858993	0.2	0.229207407	0.1	0.149133645	0.5	0.499316329	0.5	0.502572018	1	1.66667
1	1.125215304	1	0.952690627	0.5	0.791464503	0.9	1.102063553	1	1.371493952	0.99	1.112455231	0.9	1.404811838	1	1.003479575	0.1	162.6155061	1	0.816612854	1	0.901980027	0.2	0.126146724	0.8	0.96633507	0.15	0.254587788	0.2	0.172587688	0.5	0.773978229	1	0.956355538	1	0.855632701	1	0.910139625	0.2	0.127401966	1	0.970955487	1	0.970268388	0.5	0.452269211	0.15	0.173887067	0.1	0.312
0.5	0.448422271	0.5	0.255810733	0.1	0.131935027	1	1.012522078	0.5	0.233996106	1	1.795142149	0.15	0.247236181	1	0.915212374	0.1	134.1132442	0.5	0.534641915	1	0.863091383	0.15	0.124056437	0.99	0.809529736	1	0.811640334	0.5	0.415434904	0.9	0.986605379	0.99	0.936206352	0.2	0.847510729	0.5	0.661031418	1	0.49150321	0.8	0.840450507	1	0.151337376	1	0.964924771	0.99	0.966566146	1	0.362667
0.5	0.493752812	0.15	0.276287889	0.5	0.377754672	0.5	0.37604859	0.2	0.424806334	1	1.288775784	0.5	0.762191336	0.2	0.081578068	1	810.6099676	1	0.400478322	0.1	0.114521179	0.5	0.404621632	1	0.877282379	1	0.9480702	0.5	0.483494626	0.05	0.251617632	0.35	0.289579529	0.15	0.825249813	1	0.923527578	1	0.970553382	0.15	0.206636286	1	0.986651483	1	0.955644482	1	0.95946542	1	0.592
0.35	0.720705179	1	1.004478212	0.5	0.307016513	0.5	0.497545492	0.5	0.305221972	1	0.999477829	0.1	0.230575785	0.5	0.281051744	1	821.438675	0.5	0.219657037	0.2	0.289192332	1	0.929442558	1	0.964153602	0.2	0.21629373	0.05	0.151280385	0.1	0.141990518	1	0.993121416	0.5	0.82077803	1	0.853204477	0.2	0.138300217	0.2	0.213858204	0.5	0.573920354	1	0.845064635	0.2	0.156345824	1	1.312
0.2	0.254262381	1	0.936917736	1	1.109959797	0.15	0.071581968	0.1	0.889557562	1	1.186807271	0.5	0.735994064	1	1.135735565	1	834.2977651	0.5	0.162269496	1	1.03904656	0.5	0.59800892	0.2	0.436105524	0.5	0.367044546	1	0.997336381	1	0.995356295	0.5	0.62739857	1	0.84788358	1	0.812217813	1	0.989971166	0.5	0.618649562	0.2	0.174297748	1	0.973320514	0.02	0.061701814	0.35	0.888
0.1	0.695764303	0.9	0.995005905	0.15	0.10056059	0.1	0.211417477	1	0.818637731	1	1.109667029	0.5	0.592510942	0.2	0.158755011	0.5	461.3841525	1	1.041482151	1	1.16240644	0.5	0.382515513	1	0.939697111	0.2	0.237884592	0.2	0.166662989	0.2	0.192647225	1	0.734698277	1	0.870642778	1	0.939837081	1	0.400302569	0.9	0.941180632	0.19	0.268759281	0.1	0.149737249	0.1	0.121305335	1	1.06667
1	1.792398109	1	0.980656822	1	0.919271443	0.4	0.300017095	0.5	0.306612144	0.99	1.322210362	1	1.001002004	0.5	0.182153016	1	512.8205128	1	0.909880711	0.1	0.107676625	0.1	0.133075396	1	0.843364635	0.5	0.489697311	1	0.993520208	0.5	0.305473511	1	0.981246013	0.5	0.847627626	1	0.924544235	0.1	0.096748834	0.1	0.204136266	0.1	0.150449331	0.15	0.15080506	0.1	0.095157353	1	0.76
1	0.909623975	0.5	0.50536947	0.1	0.277666711	0.1	0.103008743	0.5	0.505846654	0.5	0.703519008	0.15	0.194071808	0.1	0.012812213	1	770.0023146	1	0.932341134	0.5	0.453557458	1	0.946458052	0.5	0.459992711	1	0.966917685	0.15	0.160007696	0.1	0.14191901	0.5	0.628228935	1	0.86980164	1	0.955624588	1	0.405896565	1	0.972623617	0.15	0.156737967	0.2	0.148148961	0.5	0.659909617	1	1.23167
0.15	0.250579106	0.9	0.95647492	0.2	0.252985798	1	0.939779153	1	0.499749373	1	0.921843636	1	0.885271198	1	0.955705827	1	483.4283069	1	1.758884693	0.5	0.434382996	0.1	0.119283185	0.01	0.586150114	0.1	0.227031428	1	0.996041264	0.1	0.142272069	1	0.573856283	1	0.855964384	0.1	0.145540392	0.1	0.088560572	0.1	0.205151647	0.5	0.633273832	0.49	0.509516092	0.15	0.150537604	1	0.592
0.1	0.115016428	1	0.653606019	1	1.083768593	0.5	0.514409843	0.1	0.120427009	1	0.703519008	0.1	0.752738226	1	1.161484453	1	631.519806	1	0.844606076	0.95	0.848443999	0.05	0.118933527	0.99	0.960513259	0.1	0.209606949	1	0.742136372	1	0.998288355	1	0.972865187	1	0.864460179	0.1	0.134499429	1	0.972622018	1	0.868445832	0.5	0.329590103	1	0.963770344	1	0.678660797	1	1.22933
0.45	0.445833808	0.5	0.342850794	1	1.049890315	1	0.742178261	0.15	0.386255541	1	1.0566912	0.2	0.488237104	1	1.327564088	0.5	287.7864362	0.15	0.131042348	0.1	1.105295384	0.15	0.203519274	1	0.80753569	1	0.864018898	1	0.997341138	0.15	0.142667039	0.9	0.9889488	1	0.848836364	0.1	0.154344247	1	0.986178647	1	0.973796818	0.49	0.281594402	1	0.90387085	0.1	0.115112957	1	0.424
0.15	0.18341295	0.5	0.454558142	1	0.512033217	1	0.957680727	1	0.555221219	0.95	0.956247733	1	1.043684244	0.15	0.100491255	0.2	87.48137905	1	0.831269231	0.5	0.359569988	0.1	0.131732152	0.2	0.51159458	1	0.957286418	0.1	0.161142427	0.2	0.14291702	0.99	0.988017177	1	0.855608482	0.1	0.189989179	1	0.978496986	0.15	0.226285096	1	0.933113677	0.05	0.138435944	0.15	0.130980869	1	0.864
1	0.956795112	1	0.754169766	0.98	0.682759357	0.1	0.084146704	0.15	0.111542174	1	1.127325639	1	0.924502321	0.2	0.10278597	0.5	354.5547886	0.1	0.172983536	0.2	0.095462339	0.15	0.133087083	0.5	0.973438234	1	0.95415433	0.1	0.1593321	0.1	0.141915068	1	0.974957439	1	0.852238223	0.1	0.143215707	1	0.975989458	0.5	0.811821741	1	0.979618306	1	0.900107181	0.2	0.220491571	0.5	0.477333
0.2	0.303219247	0.2	0.220190891	1	1.028710682	0.2	0.19789382	0.2	0.13794873	1	0.967724159	1	0.834396582	0.1	0.07987227	1	1260.985754	1	0.953394944	1	1.199045378	0.2	0.191582394	0.15	0.343544871	1	0.970495576	0.1	0.159517857	0.1	0.14223797	1	0.914229831	0.5	0.841433612	0.99	0.875436685	0.5	0.17567506	1	0.967032309	0.05	0.142123918	1	0.452563479	0.1	0.08921264	0.2	0.469333
1	1.144387223	0.1	0.225907165	0.1	0.241391759	0.1	0.090043029	0.5	0.509686023	1	1.659161411	0.98	0.657506767	1	0.826566656	1	937.7295767	1	1.095689663	0.2	0.200991185	0.1	0.128121801	0.2	0.681588358	1	0.951058022	1	0.996084114	0.1	0.148043773	1	0.82728867	1	0.846057688	0.2	0.191565281	0.5	0.287358895	0.15	0.31004574	0.8	0.928614617	0.05	0.138055359	1	0.955144522	1	0.642667
0.5	0.438658769	0.5	0.634212481	1	0.462969364	0.2	0.18946498	1	0.931025635	0.85	1.011412714	1	0.99066271	0.15	0.055514213	1	1059.331842	0.5	0.34297964	1	0.522012017	0.8	0.925513137	1	0.966963423	0.5	0.457897051	0.1	0.160334098	0.1	0.146915667	1	0.919834298	0.1	0.788247819	1	0.896548273	0.1	0.081705376	1	0.935874221	1	0.983840932	0.15	0.157957527	0.1	0.105750815	1	1.016
1	0.652148186	1	0.454558142	0.1	0.079784017	0.1	0.142735751	1	0.931829973	0.1	0.365702128	0.1	0.465861776	1	1.039091959	0.15	184.6920071	1	1.644540722	0.5	0.368376826	1	1.026110133	1	0.792725001	0.5	0.25417194	0.8	0.869041893	0.1	0.141921344	1	0.988608204	1	0.863816284	0.1	0.142956428	0.5	0.252790721	0.5	0.502849984	0.99	0.981693801	0.2	0.504398414	1	0.851798205	1	1.33333
1	1.306389945	1	1.896818149	1	0.588799202	0.1	0.199487956	0.2	0.332330324	0.2	0.238659882	1	0.895212907	0.15	0.056837178	0.1	70.22857481	1	2.010441428	0.5	0.513283889	0.05	0.070521794	0.5	0.479880563	1	0.940529728	0.15	0.160282935	0.1	0.141570315	0.5	0.854899767	1	0.84762409	1	0.935317156	1	0.702179196	1	0.945752318	0.5	0.409783344	0.49	0.436199131	0.5	0.481836473	0.5	0.352
1	1.130472039	0.1	0.123408451	0.5	0.17646514	1	0.967267721	0.5	0.332330324	0.2	0.203825571	0.1	0.153975116	1	0.432446849	1	762.0482383	0.5	0.221593533	0.2	0.147588898	0.5	0.44049706	1	0.783783521	0.1	0.220909733	1	0.996046162	0.2	0.144171083	0.5	0.974368396	1	0.858867962	0.15	0.172709208	0.5	0.24111364	0.5	0.507944805	1	0.956935593	0.5	0.318080157	1	0.834519563	1	1
0.5	1.161002887	0.15	0.312119828	0.5	0.421038979	0.1	0.087516332	1	0.844979383	0.35	0.703081363	1	0.595957682	0.5	0.170332303	0.2	199.7296237	1	1.12496172	1	0.820392805	0.1	0.113153296	1	0.950142849	1	0.969192052	0.1	0.168596496	1	0.993026823	0.99	0.675097994	1	0.84771244	0.15	0.149061652	0.5	0.252365786	0.1	0.203606213	0.1	0.197618068	0.2	0.212481482	1	0.968898165	1	1.144
0.5	1.083316538	1	0.793846688	0.5	0.425145183	0.05	0.047883612	0.5	0.765000885	1	1.395593809	0.5	0.340559943	0.5	0.171649276	0.5	496.7466502	1	0.915666516	0.1	0.092734299	1	0.567349599	0.99	0.819387334	1	0.946096282	1	0.930262472	0.1	0.142591416	0.2	0.353266894	1	0.85768621	1	0.490425844	1	0.682963229	1	0.791444455	0.2	0.204742508	0.2	0.179347185	1	0.971824931	1	1.33467
0.2	0.100031969	0.2	0.261366407	0.9	1.057405551	1	0.984580116	1	0.947407107	0.1	0.286956934	0.5	0.812562814	1	1.001002004	0.2	182.1581962	1	0.790772409	1	0.969058019	0.15	0.129170748	1	0.929687508	0.15	0.355326355	0.5	0.224509147	0.1	0.142128071	0.5	0.64651373	0.2	0.836930058	0.1	0.142708704	0.5	0.245091997	0.5	0.290796438	0.2	0.217035879	0.15	0.157903923	0.99	0.732078111	1	0.645334
1	1.533509513	1	0.820399704	1	1.265867939	1	1.05381744	0.1	0.233996106	1	1.186807271	0.5	0.707815755	1	0.857716005	0.1	104.8769651	1	1.052130056	0.5	0.516187883	0.15	0.126167259	0.5	0.92757505	1	0.969497707	0.1	0.162570728	0.15	0.144365964	1	0.982805142	1	0.857484327	1	0.915210392	1	0.4568717	0.45	0.94875644	0.1	0.163806843	1	0.969888055	0.1	0.119461721	0.5	0.186667
1	0.989599198	1	1.009678695	1	0.859386795	0.1	0.129668867	0.5	0.427854994	0.5	0.625036298	0.9	1.018296268	0.5	0.251718645	1	903.0273845	0.5	0.249544281	0.1	0.114224019	1	0.90875901	0.5	0.802445241	1	0.906147861	0.2	0.456144954	0.5	0.82594055	1	0.411293089	1	0.868358154	1	0.962522532	1	0.79689835	1	0.959099011	0.95	0.925843852	0.1	0.174241007	1	0.975558292	1	1.152
1	1.114479029	0.5	0.273764346	0.1	0.664496893	1	0.980975689	1	0.69706088	0.9	0.734229633	1	1.21904845	0.49	0.176540091	1	941.4568492	1	1.007424953	0.1	0.189693867	1	1.074961533	1	0.967048193	0.15	0.247699674	1	0.990861204	1	0.994111254	0.99	0.936815478	0.5	0.83918036	1	0.935230292	1	0.987274203	0.5	0.452707635	1	0.652014201	1	0.542037629	0.1	0.123571749	1	1.33333
0.5	0.311942471	0.5	0.841505948	0.19	0.227666463	1	0.776678962	0.1	0.080716376	0.5	0.430261691	1	0.827601448	0.15	0.081578068	1	699.8618232	1	1.004214487	1	0.919882595	0.1	0.099004865	1	0.971096919	0.5	0.2951139	0.8	0.99853448	0.15	0.143976476	0.05	0.208936855	0.15	0.756725421	0.8	0.958764521	0.2	0.079684614	1	0.98516442	1	0.976528923	1	0.735707931	0.5	0.500694669	1	1
1	1.056725273	1	0.804259636	0.2	0.225751883	1	0.734026321	1	1.193068567	1	0.966464728	0.1	0.319639279	1	0.914128211	1	0.820292543	0.5	0.199232934	1	1.047570025	0.1	0.122828323	1	0.967275285	0.1	0.209826909	0.01	0.158316736	0.15	0.145239175	0.5	0.778915608	1	0.847196243	1	0.949507891	1	0.986344304	1	0.938262337	1	0.976223331	0.1	0.256680552	0.2	0.12407849	1	1.6
1	1.045964751	0.15	0.07940624	0.85	2.080979297	0.5	0.594208588	0.2	0.206954196	1	1.163782123	0.19	0.439373337	1	1.108764309	1	0.382273828	1	1.053904706	0.15	0.211017844	1	0.983214322	1	0.951778399	1	0.965171925	0.1	0.165381556	1	0.998598535	1	0.950305803	0.5	0.848759829	1	0.89014379	0.2	0.168922462	1	0.906618968	1	0.964321389	0.1	0.14606838	0.5	0.516180036	1	0.957333
1	1.286259429	0.2	0.121037168	0.1	0.175450661	0.5	0.427078096	1	1.001003009	0.5	0.540516457	0.2	0.217402207	1	0.862656936	0.5	0.256051633	1	0.823609651	0.1	0.300275297	0.05	0.051724071	0.9	0.921135885	1	0.229450809	0.1	0.158384771	0.1	0.141480995	0.2	0.245817731	1	0.860370479	0.2	0.457749638	0.15	0.078429351	0.5	0.400220316	1	0.93177043	0.45	0.361675016	0.15	0.139784398	1	1.75733
1	0.642082928	0.15	0.299327203	1	0.927853727	0.5	0.470268676	1	1.001003009	0.15	0.155016943	0.85	1.001002004	0.15	0.093518651	1	0.881251377	0.2	0.105472111	0.2	0.131978415	0.15	0.172011379	0.5	0.696622556	0.19	0.340616801	0.99	0.907822656	0.1	0.142293236	0.15	0.206649849	1	0.855765271	1	0.939472156	1	0.989726048	0.1	0.207666103	0.15	0.147445651	0.2	0.210236506	1	0.9433972	1	1.33067
0.5	0.548846855	0.5	0.297000326	0.2	0.188720133	0.2	0.479622596	0.15	0.192124761	1	1.203673811	0.1	0.16896143	0.1	0.026729575	1	1.720959309	0.2	0.122213094	1	1.125440011	0.1	0.401042276	0.99	0.971473147	1	0.919438459	1	0.997445362	0.15	0.14204373	1	0.962257725	1	0.849635087	0.1	0.140377751	1	0.42558618	0.5	0.292887579	0.9	0.978222504	1	0.59693579	0.2	0.18763364	1	1.24533
0.5	0.540684775	1	0.627077256	1	1.004340325	0.1	0.070903721	1	1.15531209	0.5	0.871991558	1	0.878652597	0.2	0.098798909	1	1.512610724	1	1.035990075	0.05	0.069208227	1	1.040488758	1	0.963694187	0.99	0.931008061	1	0.997964425	0.15	0.142052436	0.5	0.46763378	1	0.857572704	1	0.921255128	0.5	0.247137162	1	0.90976644	0.1	0.155896441	1	0.968900584	1	0.964477871	1	0.890667
0.1	0.431059591	1	0.806328875	1	1.105818282	0.5	0.242737648	1	1.06000354	0.05	0.061275684	0.2	0.170194661	1	1.256671977	0.5	0.328811948	1	0.820479769	0.1	0.096961023	0.2	0.32413421	0.1	0.729138264	1	0.955119459	0.1	0.159720659	0.5	0.520325847	0.5	0.297246399	1	0.852023946	0.99	0.937682172	0.1	0.077017454	1	0.962832503	0.1	0.157375253	0.5	0.594996243	0.05	0.10036071	1	1.14133
0.1	0.207263789	1	0.898209291	1	0.987887447	0.1	0.235316257	0.1	0.160644094	1	0.86937435	1	0.967193716	0.1	0.031112205	0.5	0.345552537	1	0.684051369	1	1.007122203	1	1.080633861	1	0.887202551	0.1	0.220438001	0.1	0.161196236	0.1	0.142435162	0.15	0.202217992	1	0.871122953	0.1	0.141282988	0.5	0.216694414	1	0.984029047	0.1	0.169826793	0.15	0.152973509	1	0.971342496	1	0.92
0.5	0.496376338	0.9	0.920915579	0.9	0.921220254	0.1	0.149832787	1	0.917460317	0.35	0.25072671	1	0.772322685	0.15	0.05065794	1	0.660275605	1	1.11601748	0.2	0.377211015	0.5	0.464140427	1	0.966532224	1	0.965530881	0.2	0.299396141	0.1	0.144506869	0.9	0.97817413	0.1	0.833193418	0.35	0.348436158	1	0.787757061	1	0.986847921	1	0.987917221	1	0.924941894	0.02	0.05897994	0.1	0.421333
1	1.266738929	0.5	0.395551438	0.9	1.290852195	0.5	0.272021154	0.5	0.484301389	0.5	0.570349955	1	0.964487377	1	0.949566649	1	0.660275605	0.2	0.120149283	0.15	0.119442015	0.05	0.055770625	0.5	0.448692322	0.5	0.421862846	0.2	0.200443064	1	0.99811842	0.15	0.252978015	1	0.864407107	1	0.968531926	1	0.504482725	1	0.666243295	1	0.874617737	0.5	0.669020679	1	0.967983513	1	1.144
0.5	0.507154066	1	0.830199032	0.5	0.381465401	0.1	0.11776356	0.2	0.52130304	0.15	0.168409625	0.9	0.88714793	0.19	0.099564516	1	0.84968341	0.5	0.307595836	0.15	0.101162784	0.85	1.082195247	0.5	0.705747313	0.15	0.210831282	0.1	0.155674435	0.5	0.516454964	1	0.949866148	1	0.858486171	0.5	0.450541593	0.1	0.075943597	0.49	0.556208188	0.19	0.188348707	1	0.937196576	0.19	0.171509361	1	1.04
1	1.044693241	1	0.887141071	1	1.094265548	0.5	0.359474751	0.5	0.220884877	1	0.818044104	0.9	1.243108636	0.15	0.086940065	1	0.367354234	1	0.816329788	1	1.098739441	0.1	0.129868818	1	0.878175947	0.5	0.303477548	0.2	0.168041956	0.1	0.142336126	1	0.939848182	1	0.870681765	1	0.910824385	0.15	0.07820407	0.5	0.910759931	0.2	0.26664967	1	0.867104132	1	0.906552096	1	1.33333
0.2	0.158950552	1	0.779242529	1	1.109959797	0.5	0.449092007	0.9	0.566864773	0.1	0.171580644	0.5	0.666666667	0.5	0.271986692	1	0.813258832	0.5	0.107760144	0.1	0.179470412	1	1.012375903	1	0.967450477	1	0.940843628	0.2	0.214246957	0.1	0.142018741	0.1	0.222434848	0.5	0.839392102	1	0.95795882	1	0.8842811	1	0.924486425	0.49	0.3353157	1	0.823211712	0.49	0.449666338	0.5	0.296
1	1.044693241	1	1.580224489	1	0.889483205	0.5	0.551573258	1	0.711244846	1	1.088754545	1	1.053792958	1	0.868934205	1	1.055599233	0.5	0.209824797	1	0.909029163	0.1	0.125676434	1	0.863857557	1	0.244546531	0.1	0.158942323	1	0.984302404	0.8	0.87803384	0.5	0.812251642	1	0.902130212	1	0.988886469	0.1	0.910647784	0.1	0.150608094	1	0.95326524	0.1	0.111021296	1	1.024
0.5	0.458492625	1	1.32185495	0.1	0.110447689	1	0.692520642	1	1.860725032	0.1	0.304280877	1	1.001002004	1	0.727455093	1	0.881251377	1	1.123597344	0.2	0.150455539	0.5	0.430598836	1	0.975873767	0.1	0.221151768	0.02	0.157118938	0.5	0.155858676	1	0.987274096	0.5	0.84030926	0.5	0.467747057	0.5	0.276021502	1	0.935212796	0.2	0.162628657	1	0.938727573	0.2	0.213131831	1	1.064
0.1	0.234300228	1	0.911860095	0.1	0.121053629	0.2	0.260434865	0.5	0.52589347	0.75	0.857072135	1	0.869093787	1	0.387959106	1	0.818936954	0.5	0.106942056	0.5	0.977005919	1	0.91293897	1	0.967261824	1	0.965445155	1	0.567510801	0.45	0.53456032	0.75	0.458399427	1	0.858769995	1	0.708021081	1	0.97901071	1	0.911759267	0.1	0.369553421	1	0.964556747	1	0.970154402	1	0.749333
0.5	0.496376338	0.2	0.23437572	0.99	1.064051216	0.5	0.48975203	1	0.818637731	1	1.268594516	0.1	0.096415052	0.5	0.267459094	1	1.194894408	1	0.742325606	0.9	1.073156247	0.1	0.110952719	1	0.972528281	0.15	0.237263008	1	0.994741737	0.1	0.142110652	0.2	0.205161976	1	0.866864488	1	0.961322037	1	0.888111469	0.2	0.851450838	1	0.983193154	0.1	0.149856871	0.9	0.830666899	1	1.029
1	1.320163455	0.15	0.172021266	1	0.927024451	0.1	0.13377752	0.15	0.090579431	0.2	0.611387131	0.1	0.233621309	0.2	0.02823546	1	1.702018528	1	0.850722242	1	0.841159037	1	1.110016243	0.05	0.340910989	0.1	0.273600869	0.5	0.480168704	1	0.998304071	0.15	0.196090891	0.2	0.821263941	0.9	0.95270728	0.5	0.246457665	1	0.928755243	0.5	0.561941265	0.1	0.141593404	0.1	0.116546012	1	1.032
0.2	0.346835365	0.2	0.451679781	1	1.144556768	0.05	0.087426283	0.9	0.779098357	1	0.677358105	0.99	1.024696136	1	0.983198115	1	0.646721645	1	0.802969099	0.5	0.739412744	0.1	0.124380681	1	0.730707527	0.1	0.219914518	0.15	0.161180765	0.5	0.48350148	1	0.961385012	1	0.850422165	0.99	0.957622466	0.1	0.078116822	0.15	0.913814126	1	0.992546942	0.1	0.157005042	0.5	0.458854421	0.2	0.213333
0.5	0.914797729	0.5	0.335534346	1	1.109959797	0.5	0.413008437	1	1.001003009	0.9	0.871696242	1	0.877867295	1	1.232466631	1	1.164100365	0.05	0.119954448	1	0.945135628	0.5	0.486631257	0.15	0.356048554	0.5	0.938705172	0.99	0.989213946	1	0.994538274	0.2	0.352677205	1	0.856665336	1	0.963694727	1	0.594963783	0.5	0.89880171	0.2	0.159571651	0.1	0.192852063	0.99	0.971785553	1	1.11733
0.5	0.584107043	0.5	0.402080868	1	1.108883529	0.1	0.145947811	1	1.251755266	0.5	0.629721833	1	1.102224104	0.5	0.351997168	1	1.765154463	0.5	0.47462136	1	0.84598689	0.5	0.213464737	1	0.97590229	0.5	0.488794637	1	0.98951421	0.1	0.142066291	0.99	0.962010701	0.5	0.835501572	1	0.896347762	0.15	0.077022662	0.5	0.87640104	1	0.988506192	0.1	0.147899912	0.15	0.179772044	1	0.589333
0.5	0.416621152	1	0.981800394	1	1.08904484	0.15	0.219723751	1	0.889557562	0.15	0.563098027	1	1.001002004	1	0.55513646	1	0.84968341	0.5	0.237882711	1	1.14319909	0.15	0.111532482	0.1	0.370895342	1	0.966918525	0.2	0.21558106	1	0.990801541	1	0.965348683	1	0.856216516	1	0.955978886	0.5	0.569687727	0.2	0.877832411	1	0.946961844	0.99	0.893303786	0.15	0.385871733	0.99	0.728
0.5	0.404990188	0.5	0.360893886	0.99	1.109959797	0.5	0.388529094	1	0.90075188	0.3	0.391810267	1	1.067870277	1	0.940870573	0.5	0.238412769	1	1.007424953	0.5	0.473109596	0.05	0.067538473	1	0.663609447	0.5	0.90298493	0.1	0.157610882	0.2	0.148410496	1	0.819052719	0.5	0.853208972	0.15	0.14730044	1	0.985370205	1	0.927836655	1	0.995539619	0.2	0.19425364	0.15	0.132864806	0.2	0.226667
0.5	0.249124297	1	1.140511072	0.5	0.855648497	0.1	0.101651628	1	1.119004071	0.1	0.177998785	1	1.048765344	1	0.954600456	1	0.888322602	1	0.987159793	0.5	0.371275545	0.1	0.133595481	1	0.699413191	0.2	0.233940035	0.5	0.658629073	0.2	0.211733939	0.2	0.211263972	0.15	0.799069493	1	0.961621242	1	0.590511263	1	0.93491728	0.5	0.416469653	1	0.915345372	1	0.972935901	1	0.888
1	0.997968334	0.2	0.454558142	1	1.070262649	1	0.95777167	0.1	0.167995512	1	0.880105104	0.99	1.001002004	1	0.585549093	1	0.930357104	1	1.081616559	1	1.050446153	0.15	0.126812328	0.1	0.613236183	0.05	0.223605973	0.15	0.165207747	0.19	0.146236625	0.5	0.854877228	1	0.844744825	0.5	0.907328406	0.2	0.114212026	0.1	0.847451424	0.5	0.435918855	0.1	0.148015571	0.02	0.07187833	1	0.443046
1	0.964171178	1	1.410734953	1	0.99778687	0.15	0.040316525	0.2	0.226720441	1	1.80968097	0.5	0.824001416	0.5	0.268768306	1	0.754979507	1	0.515170407	0.1	0.138687925	1	1.089132885	0.45	0.350131924	0.2	0.239855592	1	0.816664514	1	0.996713462	0.15	0.259183943	1	0.866250203	0.5	0.915381805	0.5	0.105277812	1	0.931301836	0.15	0.164790173	1	0.949488056	1	0.940972944	1	0.789333
0.5	0.563411947	1	1.301245917	1	1.113843201	0.2	0.11294606	0.5	0.938314945	0.5	0.31110546	1	1.030677832	0.1	0.018640055	1	0.981487809	0.5	0.366681387	1	1.027828649	1	1.100010373	1	0.697494335	1	0.935195145	0.1	0.159317492	0.5	0.531536103	0.3	0.457446816	1	0.870423483	0.99	0.748072243	0.1	0.07491407	0.5	0.921196647	0.2	0.167146818	0.15	0.173065296	0.1	0.176414455	1	0.589333
0.99	1.320163455	0.19	0.383466959	0.95	1.045684831	1	0.129672191	0.9	0.443775772	0.1	0.175351585	1	0.960882648	0.2	0.078234704	0.5	0.609281197	0.2	0.101014195	0.5	0.867710227	0.2	0.124649341	1	0.972614222	0.49	0.246283319	0.15	0.161322396	0.2	0.149624134	1	0.250088157	1	0.855877668	0.2	0.187559801	0.2	0.09021022	1	0.92145608	0.1	0.157415217	0.15	0.152422435	0.99	0.956320747	1	1.17333
1	1.235018116	1	1.506352635	1	0.831141881	1	0.909433333	0.1	0.362724537	1	0.882232647	1	1.072646511	0.15	0.120099429	1	0.911395144	1	0.894625414	0.1	0.27408263	0.9	0.894819254	1	0.790624798	0.2	0.266582809	0.2	0.302318465	0.15	0.143119534	1	0.577445155	0.5	0.825696109	0.5	0.487316495	0.5	0.252632348	0.2	0.879665035	0.2	0.252659001	1	0.496343731	0.1	0.128211392	1	0.981333
0.5	0.421605851	1	0.675501782	1	0.494231102	1	1.02467009	1	0.794501151	0.2	0.203909564	0.95	1.007009051	1	1.137507196	1	1.079435925	1	1.219834546	0.5	0.767077702	0.15	0.127631066	1	0.914224494	1	0.955339203	1	0.997267663	0.1	0.142183622	1	0.861257589	1	0.851046867	1	0.930585175	1	0.789192077	0.1	0.860495151	0.1	0.21536164	0.1	0.147813083	1	0.964608801	1	1.06667
1	0.895152267	1	1.11153199	1	1.123896591	0.1	0.052355706	0.2	0.153801209	0.99	0.737154455	1	0.800401204	0.2	0.143357609	1	1.588373846	0.5	0.20617243	0.1	0.123964278	1	1.086325372	1	0.914219977	1	0.965375246	0.1	0.164528558	0.15	0.142345213	0.85	0.992946391	0.2	0.814701598	1	0.823518827	0.15	0.089079643	0.2	0.869709392	0.15	0.152909264	1	0.9333856	1	0.967710915	0.5	0.355667
0.5	0.609917605	0.5	0.537703951	0.85	1.045266727	0.2	0.193981688	0.2	0.394244462	1	0.839831082	1	0.922335634	0.5	0.277744799	1	0.74314152	0.15	0.089462723	1	0.992806859	1	0.9890437	1	0.955866711	1	0.960047851	1	0.749051519	0.15	0.141777201	0.2	0.250701847	1	0.859127282	0.99	0.794899218	0.5	0.313367762	1	0.924578857	1	0.969190293	1	0.969333803	0.15	0.175931599	0.5	0.256169
0.99	0.974783465	0.99	0.496131047	0.1	0.175739334	0.1	0.067385488	1	0.636532431	0.9	1.174415265	1	1.082328065	0.2	0.081641437	1	1.093471635	1	0.802969099	1	0.757081121	0.5	0.81396215	1	0.950065795	0.19	0.225094597	0.5	0.478904764	0.1	0.1420809	0.1	0.315427169	0.5	0.830204705	0.1	0.149415327	1	0.936265208	1	0.914673021	0.5	0.178557484	1	0.947039188	0.1	0.104478801	1	0.933333
0.5	0.928383595	0.5	0.400578178	0.2	0.357430238	0.5	0.213684345	1	1.001002004	1	0.750608633	0.85	1.006606411	0.15	0.076764324	1	0.59727958	0.5	0.501101017	0.1	0.27515636	0.1	0.129977292	1	0.928133298	0.5	0.247496193	1	0.747682365	0.15	0.159903237	0.1	0.291171075	1	0.85714972	0.1	0.154395116	1	0.988189561	1	0.929831051	1	0.993384615	0.8	0.966588622	0.5	0.495665908	1	1.18667
1	0.835335878	1	0.564941372	0.2	0.30000965	1	0.440684604	1	0.805293931	1	1.340386896	0.1	0.339159211	1	0.82695672	1	0.881251377	0.2	0.147058204	0.1	0.101064307	0.9	1.096389987	1	0.966855264	1	0.86766003	1	0.98220562	0.1	0.142192167	0.1	0.249413192	1	0.872136341	0.5	0.602795456	0.5	0.290187685	1	0.934291542	0.15	0.308054184	1	0.961925243	0.5	0.451877279	0.2	0.2
0.95	0.714128984	0.15	0.118595965	0.2	0.127528732	1	1.331206567	1	0.75	1	2.445835158	0.2	0.689804352	1	0.879426157	1	1.021872322	1	1.108306929	0.1	0.092118502	0.15	0.111552292	0.1	0.382177275	0.1	0.220403899	1	0.99763292	0.01	0.141717326	1	0.954621954	0.5	0.85152567	1	0.938885986	0.1	0.075834951	1	0.930731384	0.1	0.149830381	1	0.902953446	1	0.971929984	0.5	0.888
0.5	0.782996537	0.5	0.921801442	1	0.56052948	1	0.483837197	1	1.251755266	1	0.978208491	0.2	0.387952716	0.2	0.131728519	1	0.376163899	1	0.946715805	0.2	0.211783711	0.1	0.115035209	0.99	0.915571396	0.5	0.797458802	0.99	0.747540565	0.5	0.529929988	1	0.988276894	0.05	0.847677529	0.2	0.175537747	1	0.818867043	1	0.927881521	0.1	0.141511628	0.2	0.460583259	0.2	0.152811372	1	1.064
1	0.955735653	0.5	0.733400796	0.35	0.624601928	0.1	0.058578993	0.3	0.369478807	0.89	0.481525058	0.2	0.186723271	0.15	0.107732388	1	1.202670681	1	1.22432663	0.5	0.422795428	0.15	0.123575973	0.2	0.356040656	1	0.834128307	0.1	0.158657283	1	0.997587836	0.5	0.433562646	0.5	0.837966302	0.15	0.141060703	0.15	0.111491279	1	0.929795035	0.5	0.817498957	1	0.951435551	1	0.960996657	1	1.18667
1	0.743849512	1	1.090451391	1	1.146437085	0.5	0.254356023	1	1.047445844	1	0.987087922	1	0.900502513	1	0.376908503	0.1	0.232309871	0.1	0.082722446	0.5	0.271473975	0.1	0.133965395	1	0.784258808	0.8	0.952052301	0.1	0.158076787	0.5	0.567120782	0.1	0.19487467	0.5	0.856561979	1	0.945400206	1	0.458601784	0.5	0.931294349	0.5	0.774737114	0.1	0.145922132	1	0.963666402	1	1
0.9	0.755466657	0.5	0.606992126	0.1	0.229368311	1	0.500439968	0.15	0.142217502	0.5	0.218772861	0.35	0.835583958	0.1	0.111849061	1	1.04407563	1	1.007424953	1	0.899119508	1	0.97380133	1	0.969336547	0.49	0.868561911	1	0.98814936	1	0.99832043	0.1	0.241242763	0.48	0.826665741	0.5	0.474921223	1	0.663151994	0.1	0.877042606	0.1	0.170879533	1	0.938486462	0.1	0.118608214	1	1.03733
1	1.184264816	0.5	0.321524846	1	1.100714657	0.2	0.059342619	1	1.001002004	0.1	0.173760719	1	1.047875636	0.1	0.055817119	1	0.644106647	1	0.764636644	1	0.415198026	0.5	0.454762999	0.15	0.39619281	1	0.678701532	0.1	0.160329703	1	0.995368231	0.1	0.283623567	1	0.867243185	0.5	0.407793826	0.2	0.217266241	0.15	0.897027605	0.1	0.156417229	0.99	0.950130882	1	0.974851482	1	1.688
0.5	0.625978515	1	0.6012399	0.5	0.54100128	1	0.861479488	1	1.152974074	1	0.666342987	0.1	0.442657733	0.2	0.104373727	1	1.765154463	1	0.945024667	0.2	0.11820867	0.5	0.428122739	0.15	0.411716157	0.15	0.387047973	0.5	0.560552653	1	0.997963465	1	0.913091466	0.1	0.802749379	0.19	0.15700228	0.5	0.270874434	0.1	0.873876403	0.5	0.651987174	0.1	0.146702413	0.1	0.120828195	1	1.184
0.1	0.253220284	1	1.1014731	0.5	0.498410873	0.1	0.069715704	0.5	0.531383599	0.1	0.325706895	1	1.06000354	0.05	0.085848787	1	0.542902223	1	0.849410342	0.49	0.45580483	1	1.132796432	1	0.76184161	0.9	0.946650419	0.2	0.166586316	1	0.638878488	1	0.953698899	0.5	0.827195332	0.15	0.153611936	1	0.775595975	1	0.930223225	1	0.750472801	0.35	0.350641206	0.15	0.123720165	1	1.528
1	1.194234215	1	0.814561807	0.9	0.98693394	1	0.426185108	1	0.590681134	0.5	0.563175404	0.5	0.76907615	0.5	0.243829528	0.8	0.509081656	1	0.884205769	0.3	0.466592216	0.2	0.123299808	1	0.877514413	0.1	0.217551252	0.5	0.539536925	0.05	0.141913022	0.2	0.217447233	1	0.865843313	0.9	0.955783869	0.5	0.25481431	0.9	0.929961411	0.15	0.201044218	1	0.97387024	0.2	0.128372596	1	0.602667
0.2	0.132109864	1	1.263630829	1	0.855648497	1	0.634261665	1	0.722782697	0.95	0.470474666	0.5	1.047798418	1	0.446216228	1	0.999823742	1	2.010441428	0.5	0.273886346	0.05	0.063885425	1	0.970291421	1	0.957506308	0.15	0.164659406	0.05	0.142229141	0.99	0.677645319	1	0.849094114	0.19	0.179111532	0.2	0.198743069	1	0.956043489	0.7	0.964673436	0.5	0.453012098	0.49	0.455980845	1	1.33333
1	1.203297304	1	1.089453087	0.5	0.422427276	1	0.548269026	0.5	0.342778335	0.2	1.611676075	0.9	0.950431125	1	0.970073215	1	0.983078536	1	0.583891841	1	0.956633138	0.1	0.122576881	1	0.900825834	0.02	0.214395341	1	0.926469213	0.49	0.46546044	1	0.990282118	1	0.850615748	0.15	0.190935224	0.5	0.219697419	1	0.898801642	0.5	0.574172681	1	0.927091747	1	0.972470557	1	0.634667
1	1.139855679	0.5	0.71203067	1	1.113583325	0.2	0.113170446	0.15	0.314733675	0.1	0.083117666	1	0.824001416	1	1.065574406	1	0.784984704	0.5	0.136097126	0.5	0.465703483	0.5	0.92970573	0.8	0.96480351	0.99	0.959784753	0.2	0.28304165	0.2	0.338600704	0.3	0.970255442	0.15	0.78919226	1	0.926342327	0.5	0.247007597	0.2	0.322771704	0.5	0.643986144	1	0.965818496	1	0.917272903	1	0.888
1	1.106268936	0.9	0.922526517	1	1.022783618	0.1	0.070657479	1	1.067870277	0.5	0.788280334	0.5	0.815242087	0.35	0.28456799	0.5	0.298678888	1	0.734251161	0.05	0.060352538	1	1.053246295	1	0.977818351	1	0.959442693	0.1	0.303311156	1	0.781565589	0.1	0.201739992	1	0.853839595	1	0.623021027	0.98	0.394461597	0.5	0.31495036	0.5	0.711343097	1	0.914660879	0.05	0.096476701	1	0.592
0.2	0.152540806	0.15	0.26748007	0.5	0.451653293	1	0.284265113	0.9	0.889557562	0.15	0.188725642	1	0.777745926	0.1	0.026805731	1	0.271663042	0.5	0.333396526	1	0.963171569	0.1	0.134776632	1	0.913343655	1	0.271525466	1	0.995545669	1	0.778552905	0.2	0.227250746	1	0.860359795	0.1	0.142900057	0.5	0.214337416	1	0.36530588	1	0.979178584	0.5	0.470605208	1	0.971703586	1	0.946667
0.15	0.256018244	0.1	0.623330016	0.15	0.117552276	0.5	0.285157702	0.15	0.152783548	1	0.882232647	1	0.984954865	1	1.01846834	1	0.711270014	1	0.313950442	0.99	1.014732149	0.1	0.076099414	1	0.955214486	1	0.96507346	1	0.997203304	1	0.832396432	0.5	0.711591327	0.15	0.786375307	0.2	0.154357304	1	0.989392757	1	0.958962163	0.19	0.2723594	1	0.714486074	0.15	0.121957204	1	0.962667
0.95	1.130472039	0.15	0.205120713	1	1.247754353	0.5	0.250491289	1	1.001003009	1	0.782001717	0.5	0.871645355	1	0.990500297	1	0.897928794	0.5	0.316792121	1	1.420516235	0.05	0.053695093	0.99	0.962569185	0.5	0.688609745	1	0.997029441	0.15	0.331200651	0.15	0.203323416	1	0.85653378	0.8	0.831641199	1	0.850026278	1	0.442845174	0.1	0.164871404	1	0.968592096	1	0.580304428	1	0.752
1	1.075416423	0.15	0.292289707	1	1.109959797	1	0.342524888	0.5	0.936292749	0.15	0.155607008	0.15	0.22686405	0.15	0.056444391	1	0.67569252	1	0.50688393	0.9	0.708186949	0.1	0.119475299	0.35	0.37267725	0.2	0.22214254	0.19	0.212822789	1	0.823040738	1	0.631380053	0.5	0.839561831	1	0.955350062	1	0.682725353	0.5	0.360652003	1	0.986515029	0.9	0.962344761	0.05	0.10159882	1	0.952
0.5	0.411752376	0.1	0.126768253	0.5	0.563544857	0.15	0.094865754	0.5	0.304796743	1	0.804425348	1	1.201604814	1	1.001002004	0.2	0.139404144	0.5	0.304230528	0.5	0.647340868	1	0.987447649	1	0.976331235	0.1	0.216727332	1	0.906362981	1	0.828591704	0.2	0.189564937	1	0.857057018	0.75	0.246819164	0.5	0.244228155	1	0.466462346	1	0.969321468	0.99	0.965884745	0.2	0.156976325	1	1.176
1	0.695764303	0.5	0.241150563	0.05	0.069417934	0.2	0.091537105	0.1	0.727455093	0.1	0.101818235	1	1.001002004	0.1	0.044168311	1	1.058454165	0.15	0.176511681	1	0.706431773	0.1	0.095342163	0.5	0.412479112	0.15	0.225301937	0.49	0.186377792	0.5	0.456509351	0.5	0.932971281	1	0.853257413	0.2	0.160284839	1	0.45833113	1	0.849663671	1	0.988265365	1	0.970132818	0.49	0.459104557	1	1.21333
0.2	0.346835365	0.1	0.197233302	1	2.080979297	1	0.934446789	0.5	0.436810431	0.45	0.528442194	0.5	0.574089886	0.1	0.030310621	1	0.842327965	0.2	0.101014195	1	0.842858241	0.1	0.130133295	1	0.810914053	0.5	0.532757662	0.2	0.27203708	0.5	0.475813101	1	0.962196434	0.5	0.847407829	0.15	0.150234007	1	0.481184268	1	0.470914471	0.5	0.557741589	1	0.910781283	0.5	0.479248333	1	1.14133
0.5	0.875856658	1	0.795455962	0.35	0.127268954	1	0.656482615	0.9	1.001002004	0.15	0.17751787	0.05	0.133969619	1	0.860039578	1	0.91524765	0.5	0.43547752	1	0.880026632	0.15	0.188004352	1	0.972278381	0.49	0.486409764	1	0.997674532	0.1	0.302248286	0.2	0.217007552	0.5	0.857435581	1	0.928401011	0.2	0.082010991	1	0.617074831	0.1	0.19824301	1	0.964642396	0.2	0.198682004	1	0.813333
0.5	0.618224539	1	1.003320486	0.2	1.247754353	0.1	0.079186192	1	0.760808785	1	1.106616065	1	1.001002004	0.5	0.406627289	1	0.850513704	1	1.004214487	0.2	0.228566191	0.1	0.077454879	0.5	0.543881739	1	0.7922101	0.9	0.884248883	1	0.842340474	1	0.860989438	1	0.858135667	0.5	0.188039458	1	0.983784546	1	0.36054569	1	0.978598379	0.15	0.151300296	0.2	0.14183129	1	0.976
1	0.928383595	0.1	0.11655235	0.5	0.726135315	0.15	0.075420071	0.5	0.260390346	1	0.661969338	0.35	0.364363972	1	1.027667871	0.5	0.439299834	0.2	0.126232156	0.99	1.211273638	1	1.064481127	1	0.755052633	1	0.96580179	0.5	0.357501249	0.2	0.327267039	1	0.956510373	1	0.845354685	0.99	0.875291814	1	0.512402405	0.5	0.316089098	0.5	0.418716824	1	0.968684644	0.15	0.119802971	1	0.666667
0.15	0.416621152	0.2	0.291236015	0.15	0.226545733	0.5	0.250195073	0.1	0.165162153	1	1.219501076	0.2	1.201604814	0.15	0.066273939	1	1.256910189	1	0.982805403	1	0.860553202	0.2	0.194854568	1	0.925981971	0.05	0.212443478	0.99	0.997653366	0.1	0.259070712	0.2	0.203412719	1	0.851310431	1	0.940710508	0.1	0.074760107	1	0.414769132	1	0.99618783	0.5	0.919319436	1	0.95906403	0.5	0.282667
1	0.660871409	1	1.089453087	0.1	0.108645525	0.1	0.048729964	1	1.430864021	0.1	0.223204826	0.5	0.654855165	1	0.438186031	1	1.007523246	1	0.668805507	1	1.399406936	1	1.067213384	0.9	0.953959773	0.8	0.933687299	0.15	0.248930395	0.5	0.443345996	0.5	0.378077107	1	0.854228719	1	0.719758554	1	0.351933766	1	0.852216606	0.2	0.182082442	0.5	0.930674193	0.1	0.098888242	1	0.888
0.95	1.044693241	1	1.231971463	1	0.558990903	1	0.583666271	1	1.335339351	0.5	0.834323524	0.15	0.437210442	0.2	0.080058357	1	0.939523367	1	1.009270904	1	0.883704489	1	1.05091357	0.99	0.972894096	1	0.89018421	0.15	0.324142456	0.2	0.341399223	0.2	0.255585164	1	0.868794444	0.2	0.156733652	1	0.471434766	1	0.761199381	0.49	0.396527549	0.99	0.758467264	0.1	0.299990308	1	1.33333
1	1.099787284	0.1	0.141667331	0.1	0.091889676	0.5	0.199333074	0.5	0.587999292	0.5	0.291484783	0.1	0.18987397	0.05	0.03150741	1	0.90514065	1	0.916492138	1	1.086982615	0.1	0.135071088	1	0.968686055	0.99	0.938447159	1	0.995261667	1	0.818712193	0.5	0.745326655	1	0.860398306	0.15	0.18790839	0.5	0.274028274	1	0.661496516	1	0.990945217	0.2	0.191159858	1	0.819745043	1	0.789333
1	1.106268936	0.5	0.375712977	1	1.008424732	0.5	0.207396687	0.1	0.176306698	0.48	0.602612667	1	0.818455641	1	0.888305366	1	0.684828469	0.2	0.104415396	0.15	0.07404545	0.2	0.161146588	1	0.922782306	0.5	0.412653705	0.02	0.155550156	0.1	0.27844915	1	0.978108443	0.5	0.82745122	0.5	0.455062903	1	0.724566813	1	0.950342577	0.35	0.189615837	0.5	0.489920765	1	0.747356907	1	1.69067
0.15	0.25960313	0.5	0.669046695	0.1	0.246978741	0.1	0.063017211	0.1	0.184995665	0.15	0.214511356	0.1	0.177337817	0.5	0.309112523	1	1.765154463	0.2	0.056831227	0.5	0.408408077	0.15	0.05500569	1	0.944913538	1	0.966796182	1	0.994756236	0.15	0.342418411	0.2	0.254752658	1	0.846127087	0.15	0.165545676	1	0.409199182	1	0.578909677	1	0.897680445	1	0.946037228	0.1	0.10845908	1	0.728
1	0.954968657	0.95	1.13240269	0.75	0.971591299	0.5	0.264186403	1	1.717438028	1	0.400799985	1	0.995933555	0.2	0.084141997	1	0.968824414	0.2	0.15970259	1	0.495920423	0.5	0.411868706	1	0.937177588	0.1	0.31098663	0.1	0.238333902	1	0.772674696	0.1	0.191388298	1	0.857549546	0.2	0.158444744	1	0.982241522	1	0.599001491	0.2	0.244857354	1	0.841981919	0.45	0.428474011	0.1	0.216
0.1	0.277049577	0.5	0.402592011	1	1.123896591	0.2	0.107919865	0.2	0.301936111	0.2	0.31110546	0.1	0.47664409	1	0.972162494	1	1.133795116	0.5	0.341106245	1	1.0793155	0.5	0.411905975	1	0.97053384	0.2	0.449454169	0.99	0.993445081	0.9	0.854910608	1	0.919794415	1	0.872343404	0.2	0.180670407	0.2	0.076352359	1	0.46979513	1	0.988707203	0.99	0.808314562	0.2	0.167594217	1	1.77867
1	1.130472039	1	1.240545874	0.2	0.622835645	0.2	0.053981038	1	0.909729828	0.5	0.246054479	0.75	1.07815755	1	1.019508711	1	0.961606203	1	0.864890757	0.2	0.176318171	1	1.114178067	0.5	0.929965905	0.95	0.956966736	0.1	0.168238558	1	0.827080165	1	0.965760857	0.5	0.846113097	0.05	0.135723682	0.5	0.19247009	1	0.898645569	0.15	0.149243243	0.1	0.153272908	1	0.435115125	1	0.833333
0.8	0.613663376	0.2	0.152933449	1	1.124819525	0.2	0.124870533	1	0.934135741	0.1	0.105150834	1	1.082328065	1	1.008218901	1	0.82382595	1	1.026575086	1	1.157938525	0.15	0.117912908	0.5	0.955932559	1	0.892090541	1	0.985051763	0.5	0.430412371	1	0.943592612	0.5	0.842071687	0.3	0.462682581	0.2	0.086115458	1	0.357189621	1	0.979746937	0.1	0.156671781	1	0.966095628	0.5	0.458667
1	1.139855679	1	0.526053582	0.9	0.971310563	0.1	0.043502293	0.5	0.648594432	1	0.635163099	0.2	0.599799398	0.05	0.041200525	1	0.547703043	0.2	0.049588928	0.5	0.588249963	0.1	0.089122075	0.99	0.775926839	1	0.952146568	1	0.997598014	0.5	0.519212033	1	0.990805386	1	0.853845308	0.1	0.161043749	0.2	0.076436958	0.5	0.334691025	0.1	0.146479577	0.5	0.609330081	0.5	0.401222089	1	0.392
1	0.938838395	0.5	0.454558142	0.5	0.555392193	1	0.340959893	1	0.913361444	0.15	0.160491243	1	1.083216864	0.1	0.040185566	1	0.733934196	1	0.231993811	1	0.462681789	0.1	0.144089766	0.5	0.773295274	1	0.953947488	0.5	0.525736177	0.15	0.259864688	1	0.984700359	1	0.869983895	1	0.483659254	1	0.449949061	0.5	0.48018809	1	0.765935746	1	0.95031955	0.15	0.138359579	1	1.17333
1	1.184264816	0.5	0.562990564	0.15	0.692271057	1	0.965958216	0.15	0.198595787	1	0.804425348	0.9	0.935385596	0.5	0.196609631	1	0.974293807	0.1	0.106183991	0.5	0.453752006	0.2	0.147434471	1	0.972823197	1	0.953652168	0.05	0.145729879	0.1	0.340423757	0.5	0.500747224	1	0.848833447	1	0.895240476	1	0.95145712	1	0.622833988	0.19	0.183532176	0.2	0.1770921	1	0.93372465	1	1.22133
1	1.020349362	1	0.911860095	0.15	0.263839792	1	0.319173522	0.2	0.147378305	0.5	0.516833318	0.5	0.57949419	1	0.989407529	1	0.785694287	1	0.866104907	0.1	0.11552272	0.15	0.115804191	1	0.483666959	0.9	0.962837378	0.5	0.467270583	0.4	0.442874651	0.1	0.339632712	1	0.87080228	1	0.942886974	0.5	0.252639875	1	0.950837204	0.5	0.312459412	0.15	0.146695572	0.5	0.557660605	0.5	0.781333
0.8	1.170307659	0.1	0.104436334	0.3	0.306206403	1	0.536906947	0.2	0.368157367	0.1	0.162294089	0.15	0.332999332	0.2	0.196937921	1	0.845895254	1	0.862231544	0.2	0.233180443	0.2	0.152050483	1	0.932177159	0.1	0.218539702	1	0.99767075	0.1	0.277326128	0.5	0.31835686	1	0.861300066	0.85	0.922171355	1	0.529648614	0.5	0.344949165	0.5	0.550840485	1	0.956863345	1	0.958759687	1	0.762667
1	1.232578054	1	0.97386714	0.1	0.088484866	1	0.664673076	0.9	0.611691665	1	1.127325639	0.15	0.509184219	1	0.971930284	1	1.32320292	1	0.984484547	1	0.893834359	0.5	0.476577039	0.5	0.817096658	0.1	0.239184674	0.2	0.19477918	1	0.785188584	1	0.89690791	0.5	0.837108209	0.2	0.187540284	0.1	0.07630386	1	0.916576734	1	0.985874673	0.5	0.477129487	1	0.724559707	0.5	0.56
0.2	0.375436097	0.5	0.416897981	1	1.01630298	1	0.374423752	0.4	0.427854994	0.2	0.123684065	0.3	0.276148041	1	0.434772115	1	0.479477247	0.5	0.517330483	0.5	0.511431786	0.2	0.172767191	0.5	0.347581863	1	0.966624828	1	0.996916729	0.5	0.533448763	1	0.990294841	1	0.854584506	0.1	0.22808369	1	0.98311289	0.5	0.37631265	0.5	0.766724015	0.5	0.40853711	1	0.706543422	1	1.10933
0.1	0.283393739	0.1	0.177612911	1	1.393579001	1	0.779868597	0.5	0.848218963	0.2	0.284944557	0.1	0.170766878	1	0.386563182	1	1.588373846	0.5	0.189387682	1	0.798508729	1	1.032951124	0.15	0.342483483	1	0.789700368	1	0.998508071	1	0.71208941	0.1	0.223453806	0.1	0.818471155	0.1	0.150730002	0.2	0.078108925	1	0.918795418	1	0.987954196	0.19	0.158358657	0.15	0.168260718	1	0.667334
0.95	1.178896679	1	0.940441467	0.5	0.483964821	1	0.50086131	0.5	0.571141997	0.8	0.915422323	1	0.97871392	0.2	0.068413936	1	0.421621772	0.19	0.070508407	0.2	0.198787177	0.15	0.481164661	0.9	0.925184549	0.2	0.22618428	0.1	0.16265174	1	0.807789145	0.15	0.850479657	0.5	0.851137582	1	0.953561989	0.5	0.322102494	0.99	0.651851423	0.15	0.195466901	0.15	0.156046826	1	0.97185183	1	1.576
1	0.895152267	0.05	0.129488078	0.1	0.285616895	0.5	0.237350556	1	1.074393913	0.5	0.558346379	1	1.319681943	0.2	0.04811584	1	1.228499018	1	0.757404105	0.5	0.575404114	0.1	0.126803252	1	0.928841856	0.49	0.295779433	1	0.998126099	0.1	0.266406938	1	0.987157436	0.45	0.837903982	0.15	0.161082797	1	0.988184889	1	0.853781275	1	0.971647742	0.9	0.96424183	1	0.972098716	1	0.989333
0.5	0.870228772	1	0.922879419	0.1	0.118093612	0.5	0.202717334	1	0.89924847	0.5	0.546553589	0.5	0.93400335	0.1	0.042921459	1	0.991739263	1	0.951255174	1	0.662113594	1	1.106979661	1	0.945129203	0.1	0.559275023	0.1	0.159746639	0.2	0.329136796	1	0.92436219	1	0.847833331	1	0.9469333	0.2	0.151633585	1	0.858924766	1	0.90451663	0.19	0.180627224	1	0.968821112	1	0.844603
0.15	0.165392317	0.1	0.160254904	1	1.062593254	0.5	0.356278146	0.1	0.154307077	0.15	0.32957198	0.1	0.51567606	1	0.317133218	0.5	0.213814353	0.1	0.132151138	1	0.89953241	0.1	0.146170794	0.1	0.364177043	1	0.960946239	0.15	0.160828469	0.1	0.278347112	0.5	0.339915838	1	0.865503429	0.5	0.28570447	0.5	0.225031353	0.5	0.36901201	1	0.95531688	0.15	0.193500433	0.1	0.126183443	1	1.03756
0.5	0.337404853	1	0.86724527	0.1	0.126389907	0.1	0.04965288	1	0.666666667	0.05	0.103792643	0.1	0.227908775	0.15	0.074158122	1	1.04961387	0.5	0.227982275	1	0.871562522	0.05	0.058891638	0.8	0.951711515	0.5	0.422335734	0.2	0.161233507	0.2	0.323405608	1	0.98207314	1	0.846289453	0.1	0.145605837	1	0.37470875	1	0.399809836	1	0.934805934	1	0.941327372	0.1	0.105868857	1	1.184
1	0.978440911	0.2	0.487222567	0.2	0.178351952	0.2	0.270191358	0.2	0.499498495	0.2	0.179457044	1	1.023292099	0.5	0.191678484	1	0.91524765	0.2	0.165692036	0.5	0.503834384	0.2	0.153518117	1	0.970463918	1	0.968801665	0.49	0.492337991	0.1	0.300936646	0.19	0.373238124	0.15	0.832824169	0.1	0.145335268	1	0.93244309	1	0.615277392	0.5	0.719345005	1	0.628952056	0.15	0.170355704	1	0.964334
1	1.393622179	0.15	0.178994376	0.99	0.6562588	1	0.663679479	0.2	0.209153777	0.19	0.196144872	0.1	0.220884877	0.5	0.21034274	1	0.907636544	1	1.004214487	0.2	0.097683956	1	1.066088657	0.75	0.797916437	0.2	0.215774857	1	0.997824512	0.1	0.333103602	1	0.928392855	1	0.856615569	0.1	0.166907229	0.15	0.085065219	1	0.730890017	1	0.450702487	0.1	0.148074885	0.1	0.127591489	1	1.14133
0.99	1.114479029	1	1.085319457	1	0.934951073	0.15	0.079457819	1	0.720160481	1	1.127325639	0.2	0.168486433	0.5	0.262814847	1	0.818115442	0.5	0.353126466	1	0.789410491	0.15	0.128552213	1	0.964363695	1	0.958659553	1	0.998395245	1	0.807853822	0.99	0.903377252	1	0.847758756	0.2	0.182246908	1	0.468608582	1	0.833320817	1	0.991132965	0.2	0.156208885	0.1	0.143000445	0.5	0.184
1	0.785280195	1	0.759426111	0.9	0.985575815	1	0.414662639	1	0.857716005	0.9	0.620959274	0.99	0.932968781	0.1	0.038300373	0.2	0.158057943	0.15	0.074733669	0.5	0.207961958	0.9	1.043504078	0.99	0.957222831	0.02	0.211432048	0.05	0.156264312	0.1	0.271475299	0.15	0.198257243	1	0.849518653	1	0.272815269	0.5	0.250738365	1	0.700904741	1	0.935793859	0.8	0.840436366	0.1	0.111944863	1	1.77867
1	0.850034502	0.2	0.122381153	1	0.989315864	0.15	0.033296624	1	0.87386102	1	0.535341773	1	0.907940316	0.5	0.199716468	0.2	0.358945008	0.5	0.274206706	1	1.931225084	0.2	0.112209823	1	0.95192909	1	0.956479676	1	0.952352915	0.05	0.24157376	1	0.910369733	1	0.860283431	0.1	0.15245657	1	0.374247977	0.2	0.304664219	0.1	0.173504238	1	0.964304531	0.99	0.861156866	1	0.568
0.2	0.375294551	0.5	0.875275939	1	1.078435915	0.5	0.27777945	1	1.227488918	0.15	0.591990947	0.9	0.949123232	1	1.037609178	1	1.432390948	1	0.949957152	0.1	0.088444661	0.5	0.425754485	0.2	0.352434518	1	0.967499374	1	0.449879029	1	0.819395899	1	0.9879036	1	0.966136377	1	0.803496643	1	0.96650857	0.2	0.336196722	1	0.726105008	0.75	0.251331451	0.2	0.165628187	1	0.888
0.1	0.216874338	0.9	1.008134191	1	1.405391505	0.1	0.060204533	1	0.975284829	1	1.144984249	1	1.04112337	0.1	0.035908413	0.49	0.276475581	0.95	0.836509997	1	1.130723848	0.05	0.135645391	0.5	0.871199394	0.5	0.346714261	0.05	0.157222868	1	0.828238371	0.5	0.708488254	0.5	0.354175069	0.15	0.174859236	1	0.465145248	1	0.681486057	0.9	0.951063896	0.2	0.161140006	1	0.956773792	1	1.66667
1	1.217647189	0.1	0.081681164	0.1	0.09780386	0.5	0.330824532	0.2	0.615230306	1	0.605360193	1	1.038548801	1	1.039580279	1	0.583191034	1	0.973722761	0.1	0.094922221	1	0.922272965	0.3	0.734240541	0.5	0.301757604	0.15	0.160621239	0.1	0.294500619	0.15	0.198985035	0.1	0.164337207	1	0.829241245	0.2	0.226788484	1	0.941398858	1	0.984852223	0.15	0.153055959	0.1	0.113173852	1	0.777001
1	2.624959367	1	0.891167699	1	0.8860443	1	0.961305253	0.5	0.595531275	1	1.818721951	1	1.353411586	1	1.014972494	1	0.577409691	0.5	0.377695826	1	0.954613576	0.1	0.135836599	1	0.394986124	0.1	0.225544174	0.2	0.248540747	1	0.819264491	0.5	0.424136314	0.5	0.450343024	0.2	0.140015958	0.2	0.29955393	1	0.881012172	0.5	0.260773427	1	0.940508735	1	0.970563712	1	1.12267
0.5	0.588171712	0.5	0.776831139	0.89	0.752129171	0.1	0.036437088	0.5	0.358048504	1	1.015624666	0.1	0.170926573	1	0.903937619	1	1.097525536	0.5	0.201265716	1	1.770068069	1	1.047360227	1	0.790964612	0.15	0.225294573	0.49	0.575185385	1	0.734925744	1	0.972494788	0.5	0.64517927	0.99	0.60793007	0.1	0.085453172	1	0.77162284	0.75	0.934699261	0.5	0.190993214	0.15	0.148635314	1	1.01271
1	0.423026767	1	0.74959166	1	0.961978856	0.05	0.036941085	0.15	0.172430334	1	0.938967136	1	0.853272997	1	0.983857556	1	0.984686844	1	0.694606197	0.2	0.187275962	1	1.069771511	0.85	0.959407878	0.2	0.221317457	0.5	0.483459829	1	0.714748125	1	0.536094285	0.1	0.160746872	1	0.952813236	1	0.385672512	0.15	0.302900006	0.49	0.436470581	0.99	0.889183912	0.2	0.1669876	1	1.18933
0.1	0.50144398	1	0.898209291	0.89	0.831141881	0.2	0.060132011	0.8	1.067870277	0.1	0.649184824	0.89	0.724310864	1	1.099337227	1	0.439299834	0.2	0.101485174	1	0.710086881	0.1	0.121398665	0.2	0.35505451	0.1	0.216475985	0.2	0.177077446	0.5	0.600853819	0.1	0.225232927	1	0.968329017	0.3	0.522983247	0.2	0.077211878	1	0.949066973	1	0.992333032	1	0.951826871	0.15	0.129900871	1	1.33333
1	0.975591833	1	1.235317574	0.15	0.133180727	0.15	0.036891282	1	0.399197593	0.2	0.282304466	1	0.926399032	1	0.915030807	1	0.733934196	1	0.749626948	0.5	0.415901489	1	1.111598548	0.1	0.469444603	0.2	0.245476749	0.2	0.177410734	0.5	0.465730177	1	0.985539276	1	0.956968831	0.2	0.161629965	1	0.988595415	1	0.779880143	0.1	0.238692701	1	0.729159226	1	0.79288883	1	0.821333
0.85	1.595032756	0.5	0.517252764	0.5	0.297535496	1	1.10664073	0.15	0.152303063	0.2	0.290954718	0.89	0.800401204	1	0.99066271	0.5	0.134574986	1	1.007424953	1	1.02253252	1	0.935843725	0.1	0.368285138	0.1	0.341388405	0.15	0.162330085	0.5	0.498322459	0.15	0.210605676	1	0.970656079	0.5	0.471801153	1	0.989253934	1	0.935950047	1	0.991537581	0.2	0.158186454	0.1	0.108549056	1	0.888
0.5	0.588171712	0.5	0.534088916	0.1	0.134960514	0.5	0.216202724	1	1.081243731	1	0.987419484	0.15	0.257025387	0.15	0.040574926	0.5	0.430800766	1	1.186444563	0.5	0.136626615	0.05	0.092728744	0.2	0.496097924	0.15	0.218307695	1	0.997526566	0.2	0.382196069	0.1	0.31267885	1	0.928624582	0.15	0.149169465	1	0.982105526	0.5	0.43020867	1	0.966147587	0.15	0.190739186	0.1	0.140040359	1	1.12017
1	1.204659945	1	1.153738814	1	0.763748687	0.2	0.072906153	0.1	0.137300791	0.5	0.317899356	0.5	0.574213533	0.5	0.482205236	1	1.017236467	0.5	0.422137019	1	1.105295384	0.2	0.37185874	1	0.909688096	1	0.946288727	0.1	0.180988902	0.1	0.257970242	0.5	0.953848579	1	0.971859221	1	0.900737763	1	0.973945854	1	0.728622308	0.2	0.159904794	0.5	0.457247815	0.15	0.115791081	1	1
0.98	0.978341587	0.1	0.1522738	0.1	0.283498067	1	0.85988372	0.5	0.443775772	1	1.033522444	0.1	0.260460196	0.2	0.072985311	1	1.046474551	0.5	0.572974369	1	0.883704489	1	1.077721787	1	0.970968595	0.5	0.218498938	1	0.548448888	0.5	0.353270209	1	0.987787452	0.1	0.208970742	0.2	0.14615644	1	0.416456643	1	0.917016358	1	0.96017712	0.15	0.168068277	0.1	0.112876283	0.15	0.466667
0.2	0.347261345	1	1.205540249	0.5	0.859731952	1	0.437506149	0.2	0.380092659	0.9	0.870473135	1	0.73550062	1	1.001003009	1	1.190617457	1	0.43659929	1	1.689489562	1	0.684983219	0.5	0.817196041	1	0.963229617	1	0.92878679	0.1	0.359158275	0.2	0.20996338	1	0.941189096	0.5	0.294066672	1	0.986389272	0.5	0.330188351	0.8	0.915096326	0.2	0.160377807	1	0.444997516	1	0.469333
1	1.3361039	0.5	1.001902977	0.95	0.406953911	0.15	0.088433627	0.15	0.460921225	0.15	0.388295706	0.1	0.54712271	0.05	0.026553464	1	0.376163899	0.2	0.119954448	1	0.828306765	0.15	0.138198389	0.1	0.340564321	0.15	0.310055114	0.1	0.177620042	0.1	0.304442169	0.2	0.249403743	0.1	0.17441768	0.5	0.442902621	1	0.359856611	1	0.568904866	0.15	0.169601936	0.2	0.18236771	1	0.969199661	1	0.799958
1	1.120094604	0.5	0.832329321	0.1	0.150214756	0.5	0.219578321	0.2	0.28456799	0.2	0.315527021	0.5	0.750501002	1	0.903937619	1	0.539607237	0.15	0.20617243	0.05	0.088640162	0.2	0.16324196	0.1	0.416246502	0.5	0.944859436	0.1	0.159501373	0.5	0.370288284	1	0.974235742	0.5	0.297192022	0.15	0.155585362	1	0.987394935	1	0.793364869	0.15	0.15376135	0.05	0.142423808	0.1	0.109988705	0.5	0.485333
0.9	0.678735069	0.1	0.069146452	0.2	0.331206915	0.1	0.032300276	1	0.913698271	0.5	0.396051452	0.95	0.792860612	0.15	0.075403719	1	0.792861068	1	0.966946822	1	0.934066056	0.5	0.723199198	0.1	0.521794757	0.5	0.880673927	0.45	0.426463881	0.1	0.287200693	0.49	0.252938267	1	0.95191433	1	0.931278907	1	0.432959463	1	0.489553396	0.2	0.164147829	0.3	0.464998934	1	0.971605783	1	1.09333
0.1	0.292508988	1	0.912194788	0.5	0.443684477	0.1	0.261187689	1	1.001002004	0.9	0.996923599	0.1	0.305930586	1	1.116438831	1	0.660275605	0.2	0.152791691	0.5	0.588249963	0.15	0.174556572	1	0.877791815	0.1	0.234104437	0.2	0.209087347	0.5	0.428098289	0.2	0.363735308	0.15	0.16171999	0.2	0.150020077	0.2	0.080515709	0.5	0.410579189	0.5	0.244361028	0.1	0.162134397	1	0.958565992	0.2	0.445333
0.1	0.307777955	1	0.962671423	0.2	0.26715629	1	0.304130651	1	0.741798429	1	0.804425348	0.2	0.63919598	1	0.981336165	1	0.565571703	1	1.205459875	0.2	0.222052803	0.2	0.125155499	0.2	0.348275872	0.5	0.811726579	1	0.483053385	0.5	0.479223211	1	0.924370397	0.15	0.19718801	0.15	0.167994492	0.5	0.165518749	1	0.781668475	0.5	0.621951465	1	0.487215764	0.8	0.902307843	1	1.73333
1	1.048091505	0.1	0.25857159	0.1	0.087833298	0.5	0.263641835	0.85	1.263328447	1	0.963429279	0.5	0.63073261	0.5	0.202689702	0.5	0.253965316	1	0.912739311	1	1.266452399	0.5	0.433630374	0.99	0.790605858	1	0.868918052	1	0.997466532	0.5	0.564948633	1	0.950858275	1	0.942900927	1	0.702882596	0.5	0.253974989	1	0.778319314	0.9	0.988281436	1	0.911106922	1	0.974558278	0.15	0.445333
0.2	0.454975915	0.1	0.088716579	0.5	0.629147956	0.5	0.236911559	0.1	0.264725569	0.15	0.130133566	0.2	0.515584726	0.1	0.177479808	0.5	0.23305578	0.15	0.400478322	1	0.610977234	0.5	0.791699539	1	0.974401022	0.7	0.938376317	0.5	0.454022012	1	0.683393219	1	0.953302333	1	0.936914249	1	0.892049899	1	0.983424863	0.5	0.528231259	0.1	0.147764283	1	0.953116577	0.2	0.124587091	1	1.256
1	1.594250436	1	0.861448856	0.5	0.553400233	1	1.094393781	0.8	0.700100301	1	1.014310537	0.1	0.169509418	1	0.939414735	1	1.133795116	0.45	0.14748412	0.1	0.169689383	0.1	0.140720476	0.3	0.962513106	0.5	0.497501203	0.15	0.164904355	0.2	0.362105441	0.5	0.393721927	0.5	0.341228701	0.2	0.164342861	0.5	0.251566217	1	0.953100021	1	0.990873022	0.85	0.942251027	1	0.968003641	1	0.992
1	1.486237534	1	0.562158601	1	1.111277854	1	0.278288098	0.5	0.28456799	0.9	0.680733705	0.5	0.605878241	1	0.993287555	1	0.512958424	0.15	0.102530605	0.15	0.104624109	0.5	0.481667063	0.1	0.346722559	0.5	0.840682322	1	0.919337791	0.5	0.511492927	1	0.901657527	1	0.968210407	0.5	0.512495747	1	0.346847259	1	0.69441521	0.5	0.708039612	0.2	0.188147045	0.2	0.188129511	0.5	0.432
1	1.310902816	0.2	0.12637674	0.1	0.123991801	0.99	0.291845466	1	1.067870277	1	1.143704639	0.5	1.0680067	1	0.924702184	1	0.944387312	0.2	0.070183201	0.19	0.179278697	0.1	0.12426348	0.1	0.353731661	0.5	0.792074955	0.5	0.760124812	0.1	0.313818561	0.1	0.206135195	1	0.952829098	0.2	0.213440473	1	0.717595938	1	0.853673467	0.1	0.146684288	0.1	0.230338496	1	0.953185168	0.5	0.250667
1	1.229521713	0.49	0.521333868	1	0.755394159	0.02	0.047122871	0.9	1.430864021	1	0.957254369	0.5	0.750250752	0.5	0.241969151	1	1.199867606	1	0.389298023	0.2	0.351886341	1	1.039471923	0.2	0.359012921	1	0.967831041	1	0.997030848	0.05	0.23932491	0.1	0.263359457	0.1	0.1840117	0.5	0.491375316	1	0.883876934	1	0.954759985	0.1	0.155940598	0.1	0.153603098	0.1	0.109782896	1	1.81867
0.99	1.114626014	0.5	0.249975689	0.15	0.144294293	1	0.868147518	1	0.94821306	0.2	0.136698995	1	1.070176045	1	0.95978346	1	0.297816266	1	0.565602744	0.5	0.48976512	0.5	0.485630587	0.5	0.503940253	0.19	0.239516194	1	0.923051192	0.5	0.45336972	0.5	0.960253288	0.1	0.182587602	1	0.959535093	1	0.768964785	0.5	0.403405985	1	0.982855375	1	0.962886828	0.1	0.097188661	1	0.514667
0.5	0.697676425	1	0.967290635	1	1.039448117	1	0.592591173	0.5	0.35296659	0.5	0.501181646	0.1	0.236142885	0.15	0.083037141	0.5	0.151517434	0.5	0.234746826	1	0.919159032	1	0.983139813	0.15	0.350584858	0.1	0.223281955	1	0.586066949	0.1	0.301011772	1	0.737567569	0.1	0.159602909	0.05	0.128152343	1	0.54299617	1	0.398946479	0.15	0.195885589	0.15	0.162444082	1	0.966574078	0.5	0.36
1	1.048091505	0.5	0.561404393	0.15	0.275658586	0.5	0.289076447	0.1	0.196119222	0.5	0.205360336	1	0.727455093	0.2	0.062704242	1	0.911730794	0.1	0.154294644	0.1	0.102132663	0.2	0.331231761	0.2	0.327997877	1	0.960878589	0.15	0.19131673	0.15	0.339978013	0.8	0.961706768	1	0.966057367	0.2	0.154885379	0.5	0.170990511	1	0.923172574	0.1	0.153538773	1	0.958628642	0.99	0.9631034	0.5	0.349333
0.2	0.329849415	0.05	0.227102504	0.15	0.109944105	1	0.543385852	0.5	0.611691665	1	0.876180969	0.15	0.278473448	0.5	0.199511777	1	0.547591422	1	0.53945866	1	0.947016174	0.15	0.152842201	0.5	0.748178026	1	0.914720343	1	0.996983017	0.5	0.437215722	0.49	0.384086581	1	0.963731561	0.1	0.126460252	1	0.985271093	1	0.767925698	0.1	0.144308599	0.5	0.288327277	0.1	0.12230336	1	0.634667
1	1.363465078	1	0.885540558	1	1.323502075	0.1	0.093518534	0.1	0.362724537	0.7	0.796264912	1	1.001003009	0.5	0.233996106	1	0.783039923	1	0.766379028	1	0.739087274	1	1.00464259	1	0.937967703	1	0.959897493	1	0.994563912	0.1	0.276285801	1	0.665714172	1	0.51895966	1	0.738669918	1	0.986618593	1	0.379832993	0.2	0.157651846	0.1	0.149749225	0.35	0.368910588	1	0.981333
1	1.173239748	0.99	1.081231189	0.45	0.541827665	0.1	0.088714397	1	1.274550926	0.15	0.139331983	0.15	0.5319933	0.2	0.188037798	1	0.479477247	0.49	0.137311276	0.5	0.39315976	1	0.995997167	0.2	0.404959137	0.5	0.883371345	1	0.995280825	1	0.811247105	0.15	0.66627564	1	0.934220197	1	0.889008394	1	0.93757234	1	0.927655875	1	0.981367878	0.1	0.149603787	1	0.976000426	1	1.33333
1	0.886616611	1	1.493880763	0.15	0.142574046	1	0.480561018	1	1.101303912	0.5	0.229397434	0.15	0.190984775	1	0.860685684	1	0.792861068	1	0.521225555	0.2	0.07554946	0.1	0.127338386	1	0.937218699	0.1	0.264152199	0.1	0.160194683	1	0.965893953	0.9	0.96744917	0.2	0.211243349	1	0.957636687	1	0.986503052	1	0.489808078	0.1	0.180526744	0.1	0.167836998	0.5	0.452207684	1	0.834667
0.15	0.204328878	0.9	0.786842295	1	1.130810501	0.1	0.054764415	1	0.90547834	1	1.311303711	1	1.274550926	1	0.954133428	1	1.034973653	0.2	0.1644311	0.2	0.152454536	0.2	0.144490144	1	0.950635682	1	0.957637259	0.1	0.157856601	0.2	0.215807226	0.1	0.213209523	0.1	0.134449079	1	0.961568136	0.5	0.252963829	1	0.662203954	0.15	0.18478834	0.2	0.184746731	1	0.966049444	0.5	0.355667
1	1.748921666	0.5	1.119724619	1	1.560213707	1	0.764554907	0.1	0.264725569	0.5	0.747814602	0.45	1.045672808	0.2	0.104132503	1	0.944387312	1	1.302355803	1	0.613346486	0.19	0.205486147	0.5	0.474704499	0.5	0.535584839	0.1	0.160900984	1	0.856031042	1	0.964916416	0.5	0.455354274	0.15	0.171183035	0.5	0.250545926	1	0.85198878	0.5	0.711757163	1	0.274859291	1	0.972188449	0.5	0.554667
1	1.295443327	1	0.887141071	1	0.959330334	0.1	0.037246027	1	0.71713253	0.15	0.192028246	0.15	0.275153546	0.1	0.023004077	1	1.017236467	1	0.486303562	1	0.868422359	0.1	0.113235659	0.2	0.374560619	1	0.966087167	0.1	0.167283104	0.1	0.11404404	0.99	0.984868565	1	0.951719688	1	0.959667739	0.75	0.381414831	1	0.922736986	1	0.893077897	0.1	0.155733538	1	0.93761763	1	0.856
1	1.074018377	1	0.892400438	1	1.062389333	0.05	0.075730166	0.5	0.380092659	1	0.760790174	1	1.088986257	1	0.987007534	0.5	0.494543777	1	0.582446108	1	1.103101415	1	0.982117395	1	0.963346688	0.2	0.241777526	0.1	0.160281958	1	0.958260428	1	0.9517146	0.2	0.188455935	0.5	0.501073771	1	0.869789742	1	0.944084221	0.15	0.184317982	1	0.821421962	0.5	0.45781692	1	1.33333
0.1	0.283549512	1	0.877484661	0.1	0.177696255	1	0.546675196	1	0.207577958	0.5	0.535174006	1	1.502507523	0.5	0.318103246	1	0.920600989	0.2	0.115217869	0.2	0.168108204	1	0.938196565	0.2	0.348808148	0.49	0.63827577	0.99	0.850844499	1	0.97761519	1	0.317327335	1	0.952342857	0.1	0.190533982	0.15	0.077901426	1	0.893708238	1	0.99356691	0.15	0.177429162	0.2	0.139081791	1	1.18133
1	0.942966981	0.2	0.357100348	0.5	0.741252953	1	0.504566397	0.5	0.530095466	1	0.938967136	1	0.923848468	1	1.053268988	0.5	0.234108046	1	1.066209512	0.5	0.449952099	1	1.004771244	1	0.971531586	1	0.965019403	0.2	0.16675677	0.15	0.197515407	1	0.96836342	1	0.724552603	0.1	0.176375012	0.15	0.077173182	0.5	0.505345607	0.1	0.127354385	1	0.844023889	1	0.815655237	1	0.954667
0.5	0.602323096	0.99	1.410734953	0.5	0.551230377	0.2	0.089515895	1	0.833834838	0.75	0.753008105	1	1.023095719	1	0.78483727	1	1.891426333	0.5	0.333396526	0.1	0.069944069	0.15	0.122299506	1	0.969053359	0.35	0.232055057	1	0.98743452	1	0.969058577	0.15	0.350052083	1	0.95049596	0.5	0.33584952	1	0.985034198	0.5	0.371254	0.5	0.568402762	0.2	0.145757142	1	0.964168125	1	0.997333
0.5	1.17949716	1	0.935014624	0.1	0.27200409	0.2	0.103820613	0.15	0.124689859	0.2	0.169453741	0.1	0.506513658	0.15	0.052077802	1	0.881251377	0.5	0.221593533	0.2	0.2814318	0.5	0.83692627	1	0.974316736	1	0.94072653	0.1	0.158531338	1	0.97914574	0.5	0.897530658	0.5	0.314069752	1	0.82775427	0.2	0.13444509	1	0.463091253	1	0.981273583	0.99	0.611719483	0.05	0.088656877	0.5	0.442667
1	1.06911641	1	1.643543221	0.48	0.448889201	0.5	0.14299924	1	1.251755266	1	0.76842306	0.5	0.700250627	0.5	0.191234253	1	0.813258832	0.5	0.281795145	0.85	0.877715546	0.99	0.835831946	0.15	0.506580269	0.2	0.244916208	1	0.996120963	0.5	0.450019535	0.1	0.204356654	0.2	0.17652312	0.1	0.158944733	0.5	0.236382335	0.5	0.364391027	0.5	0.387890624	1	0.962478484	0.9	0.957852173	1	0.658402
1	0.960487735	1	0.781202394	0.15	0.380520228	0.15	0.09149135	0.48	0.274686127	0.5	0.617221962	0.5	1.063819095	1	0.829757565	0.5	0.313027964	1	0.318813527	0.1	0.082946719	0.5	0.43105952	0.5	0.535257884	1	0.969412216	0.15	0.164853095	0.5	0.458918681	0.15	0.223633026	0.5	0.619827597	0.2	0.20112918	1	0.981645837	1	0.56525077	0.1	0.143051865	0.3	0.52827602	0.99	0.967220269	1	1.31633
0.5	0.489617471	1	1.111820218	0.15	0.195259687	0.15	0.063999347	1	0.620170337	0.5	0.632884569	0.1	0.524940492	0.5	0.274686127	1	0.809096023	0.5	0.196050433	0.5	0.626373127	0.1	0.118959129	1	0.92879496	1	0.959875581	0.2	0.162112658	0.1	0.120522206	0.5	0.678429645	1	0.970754315	1	0.962107941	0.5	0.283002861	1	0.926318907	1	0.885704946	0.2	0.162521106	0.1	0.119479988	1	1.19
0.8	0.724631431	0.15	0.111581677	1	0.768364659	0.15	0.065783058	0.1	0.443217314	1	0.755202743	0.48	0.866310936	0.5	0.154307077	1	1.133795116	1	1.055378569	1	0.910563992	1	0.958505033	1	0.97338292	1	0.683997735	0.15	0.164879382	1	0.977757546	0.49	0.353245804	1	0.966953113	1	0.951054346	0.2	0.122316585	1	0.940938058	0.5	0.272379504	0.5	0.474501175	1	0.969179949	1	0.941333
0.2	0.233376443	0.5	0.436266064	0.2	0.232433892	0.2	0.197029896	1	1.001003009	0.1	0.133572159	0.15	0.183039548	0.1	0.051063243	1	1.233639122	0.2	0.132151138	0.2	0.159198606	0.15	0.151691137	0.15	0.828503906	0.19	0.236825571	1	0.535507455	0.2	0.191677324	1	0.980518014	1	0.942673374	0.5	0.321487963	1	0.981754479	1	0.931329365	0.45	0.845649161	0.15	0.152476439	1	0.972828419	0.5	0.810334
1	1.24801072	1	1.087681564	0.5	0.131291202	0.15	0.110250608	1	0.90982037	0.2	1.127325639	0.15	0.188037798	0.15	0.186795681	1	1.301467598	1	0.902678444	0.1	0.145068173	0.15	0.064488436	1	0.971506559	0.5	0.247219686	0.1	0.160602422	0.1	0.135999609	0.05	0.196475365	0.15	0.237603384	0.15	0.271981714	1	0.8681191	1	0.959075814	1	0.986189222	1	0.916659099	1	0.972343899	1	1.02933
0.5	0.785280195	0.2	0.185188498	0.1	0.106557378	0.2	0.101430231	1	1.067824925	1	0.844787885	1	0.739945865	0.2	0.11040852	1	0.770763491	0.5	0.39668124	0.1	0.102800599	0.5	0.863605974	1	0.87394552	0.5	0.634650445	0.1	0.16307705	0.5	0.345206407	0.8	0.969565081	0.1	0.134728067	1	0.961084528	0.2	0.097546887	1	0.357314434	0.5	0.374512174	0.2	0.150216824	0.2	0.143287561	0.5	0.570667
0.5	0.840851944	1	1.263630829	0.1	0.113642624	0.2	0.084832266	1	0.527045336	1	1.023149707	0.2	0.448573996	1	1.117755383	1	0.633758513	0.15	0.285480958	0.5	0.730883182	0.15	0.135458174	0.5	0.657328931	1	0.956650488	0.2	0.262676335	0.2	0.230092955	1	0.985669824	1	0.96140953	1	0.862848387	0.15	0.115758695	0.5	0.334583354	1	0.986318239	0.5	0.297511797	0.15	0.128393844	1	0.810171
1	1.104915572	1	0.355144674	1	0.970012705	1	0.847992994	0.1	0.618904332	0.2	0.32957198	0.5	0.51645302	0.15	0.087548359	1	0.580126881	0.15	0.078485701	0.2	0.277835713	0.5	0.471972091	1	0.958806705	0.5	0.922162591	0.15	0.157586263	1	0.971565584	0.99	0.965302993	0.2	0.217096646	0.15	0.179938434	1	0.92735976	1	0.440351152	0.1	0.154639293	0.5	0.444571252	0.1	0.126865484	1	0.930667
1	0.982388678	0.5	0.292743604	0.15	0.150869069	1	0.957956677	0.2	0.362724537	1	1.15376192	0.1	0.205645005	1	0.519558676	1	1.210688997	0.5	0.257167213	0.5	0.271691541	1	1.086780726	0.1	0.348446736	1	0.952252411	1	0.994666744	0.1	0.120355432	0.5	0.318334765	0.5	0.521665616	0.5	0.352926049	1	0.288164719	1	0.934379161	1	0.941880558	0.15	0.157603313	1	0.972753257	1	1.77867
0.15	0.278429811	0.2	0.17499298	0.1	0.101105623	0.5	0.266770625	0.88	0.66599665	1	1.073327587	0.1	0.219318816	0.99	0.824001416	1	0.281459997	1	1.205459875	1	1.326886279	0.5	0.488857157	0.19	0.776078947	0.15	0.246346421	0.1	0.160140386	0.15	0.201142958	1	0.986881257	1	0.817333911	0.1	0.133768574	1	0.36918876	1	0.963161113	0.2	0.16604194	1	0.944028127	0.5	0.955245477	1	1.06667
0.02	0.323094787	1	0.950369733	1	1.012742189	0.15	0.08148042	1	1.001003009	0.5	0.562250131	1	0.934135741	0.1	0.078234704	1	0.754979507	0.05	0.070639311	0.2	0.145727669	0.1	0.114248437	1	0.91347442	1	0.956892371	1	0.997912783	1	0.975192861	0.1	0.393561702	0.2	0.201881187	1	0.95562048	1	0.982091868	1	0.932477815	0.2	0.303915321	0.2	0.153994135	0.5	0.808603304	1	0.586667
0.49	1.967931091	0.5	0.597465002	0.5	0.437186539	0.1	0.057807674	0.1	0.365810179	1	0.519877799	0.15	0.145289014	0.2	0.101574949	1	0.728854293	1	1.507327957	0.2	0.265935933	0.2	0.136921758	0.99	0.848497552	1	0.804190311	1	0.992319385	0.9	0.970640352	0.2	0.295465012	0.1	0.15748136	1	0.166692327	1	0.980460931	1	0.834902032	1	0.682681888	0.15	0.169691593	0.99	0.785784019	1	0.64
1	1.510639411	1	0.752433726	0.15	0.184067407	1	0.938109007	1	1.0243288	1	1.454613452	0.1	0.191313642	0.2	0.088588346	1	0.838134153	1	0.694606197	0.1	0.15972813	0.2	0.108803834	1	0.846526572	1	0.928618864	0.8	0.990681611	1	0.977838262	0.2	0.56269978	1	0.966265999	0.19	0.340464253	1	0.764377718	0.5	0.314491284	0.5	0.48462425	1	0.711814026	0.2	0.136682916	0.5	0.52
0.5	0.482036375	0.2	0.273943084	0.1	0.142455958	1	0.43590227	0.5	0.265463056	0.2	0.283807127	1	0.975284829	0.1	0.034467037	0.1	0.303314744	1	0.752657752	1	1.611788858	0.5	0.463738435	1	0.97286545	1	0.946580195	1	0.99856738	0.5	0.387304419	0.95	0.83408288	1	0.972381455	1	0.908093728	1	0.319951874	1	0.924095396	0.1	0.148378585	1	0.913449499	0.2	0.139688368	1	0.533333
1	0.992762808	0.5	0.481458257	1	0.965053033	0.2	0.085942513	0.5	0.489340383	0.15	0.142598466	0.5	0.86449732	0.5	0.271082154	0.99	0.573806825	1	1.063993376	1	1.44775404	1	0.997646569	0.5	0.657714534	0.5	0.862860281	1	0.983846538	0.5	0.475175218	1	0.973411693	1	0.923573765	0.99	0.748270058	1	0.968800942	1	0.752703932	0.1	0.14322294	0.2	0.164875512	0.1	0.089357298	1	1.84267
1	0.863325226	1	1.369162049	0.15	0.163239347	0.5	0.283770761	0.2	0.202354874	0.1	0.163373301	0.15	0.332330324	0.2	0.123152821	1	0.416039226	0.5	0.321417634	1	1.057192023	1	0.911603329	0.5	0.5805393	1	0.530917683	0.2	0.357254608	0.15	0.112593089	1	0.975953416	0.5	0.279367594	1	0.796604988	1	0.987000773	0.5	0.329175552	0.15	0.196403161	0.5	0.518388606	0.5	0.374300744	0.15	0.141333
1	1.726314241	1	1.038012358	0.1	0.121486299	1	1.004083635	0.1	0.174995575	0.15	0.343139219	0.1	0.274925649	1	1.096943003	1	0.476129129	1	0.974177862	0.5	0.346710496	0.2	0.143809154	1	0.927236766	1	0.968198342	1	0.990082274	0.1	0.181780992	0.9	0.977744615	1	0.833927599	0.15	0.141315465	1	0.407705891	1	0.883841907	0.5	0.349426799	0.2	0.217063702	1	0.945430903	1	0.741333
1	1.055826495	1	1.107846647	0.2	0.140174855	0.15	0.072549925	1	0.844126506	0.1	0.097632491	1	0.929359507	0.85	0.654508981	0.5	0.269318471	1	0.87158212	0.5	0.325623717	0.1	0.069165423	1	0.515608066	1	0.89877235	0.1	0.161153772	0.4	0.184751457	0.1	0.213323259	0.5	0.693087843	1	0.939871376	1	0.479733517	0.15	0.338472249	1	0.950876343	0.5	0.495021997	1	0.801312282	1	1.6
1	1.348447288	0.5	0.397395398	0.2	0.424568264	0.5	0.237927742	0.5	0.610943943	0.2	0.326802002	0.15	0.157201764	1	0.83980513	0.5	0.186756095	1	0.486447226	1	1.231918753	1	1.132900119	1	0.971581814	1	0.816016295	1	0.996354781	0.1	0.10724465	1	0.954266359	0.15	0.191166961	0.1	0.15727774	0.15	0.079782266	0.5	0.634500476	0.5	0.46213433	1	0.967192959	0.99	0.70056823	1	1.18933
1	1.024022266	0.2	0.481458257	0.8	1.008214904	0.05	0.024000549	0.99	0.51797676	1	1.045298549	0.1	0.229878276	1	1.019927708	0.5	0.291982653	0.5	0.134367882	1	1.005414115	1	0.941955535	0.1	0.62836731	0.9	0.957492139	0.02	0.159459733	1	0.944580759	1	0.856197078	1	0.787305881	1	0.921832764	0.1	0.0809751	1	0.451752743	1	0.981467223	0.05	0.136380095	0.05	0.113754175	0.15	0.408
0.5	0.576103846	0.05	0.430489618	0.05	0.069045896	0.5	0.336372114	0.9	0.923848468	0.9	1.263723175	0.2	0.270523348	1	0.822384963	1	0.951963624	0.5	0.249544281	1	1.516821332	1	0.989176762	0.5	0.922463181	1	0.966767534	0.99	0.985912561	0.5	0.505020096	0.2	0.265406184	1	0.813584523	0.5	0.478071589	1	0.974147238	1	0.94665387	1	0.945785034	0.2	0.15694127	0.2	0.108151479	0.15	0.448
0.2	0.64934331	1	0.945118419	0.5	0.692271057	0.15	0.068431481	1	1.16817118	0.2	0.204278608	0.2	0.819373978	1	1.16817118	1	0.933245676	1	1.14300441	1	0.979527579	0.1	0.152114411	1	0.966889516	0.5	0.417381038	0.1	0.160432466	1	0.946718937	0.49	0.284967372	0.2	0.212626218	0.1	0.138575047	1	0.977399012	0.5	0.40303372	1	0.990691621	0.1	0.134979705	0.1	0.119553547	1	0.856
0.2	0.554273779	0.5	0.251312829	0.5	0.58366307	1	1.103132277	0.2	0.374122367	0.9	1.174415265	0.8	1.061012096	0.1	0.048144433	1	1.363380333	1	1.184819322	0.1	0.55297181	0.5	0.959505108	1	0.787219558	0.75	0.865208863	0.35	0.300908232	1	0.960290006	0.1	0.739859773	1	0.911402335	0.15	0.136328081	0.1	0.079774975	1	0.903904199	1	0.6366351	1	0.750304252	0.1	0.130723138	1	1.06667
0.2	0.142403298	1	2.213411809	0.5	0.56001313	0.02	0.027936511	0.7	0.580718222	0.5	0.778411955	0.05	0.133251624	0.1	0.022235892	1	1.341365312	0.2	0.082337282	1	1.280398679	0.9	0.977358766	0.49	0.424429041	0.49	0.325087295	1	0.998557521	0.1	0.10470754	1	0.983993311	0.15	0.262850212	0.15	0.147859672	1	0.501648748	0.15	0.34805865	0.49	0.523512183	1	0.902204192	0.5	0.455118805	1	1.09867
0.2	0.478667	0.1	0.085136279	0.15	0.284002755	1	1.018606091	1	1.062130937	1	1.27690445	0.5	0.666666667	0.02	0.060035777	0.5	0.15501749	0.35	0.400478322	0.05	0.074193243	0.1	0.14941502	0.2	0.723440496	1	0.9650743	0.5	0.494841756	0.2	0.192157239	0.5	0.522138567	0.5	0.450512803	0.5	0.302748409	0.1	0.080934743	1	0.353820632	0.5	0.41191685	1	0.965900401	1	0.956095439	1	0.610667
1	2.362148056	1	1.122922535	0.1	0.108277857	1	0.914931278	0.5	0.399197593	0.1	0.303229335	0.5	1.053792958	0.2	0.107612455	1	0.767199366	1	0.90054262	1	1.133263167	0.1	0.08472878	1	0.959453919	1	0.968256418	1	0.995957734	0.1	0.15115698	1	0.989019005	0.1	0.198275608	1	0.934922923	1	0.475669257	1	0.671623747	0.1	0.231581428	1	0.968425777	0.2	0.189333772	1	1.33333
1	1.17949716	0.1	0.22231075	0.15	0.182492083	0.2	0.101713426	0.1	0.28456799	0.1	0.160727894	0.5	1.080768924	1	0.971502744	1	0.826007434	1	1.374929676	1	0.822575966	0.1	0.124412383	1	0.805393654	1	0.949592025	1	0.994451307	0.1	0.116161918	0.2	0.197409667	0.5	0.471486393	1	0.340434915	0.5	0.313058715	0.5	0.387987211	1	0.939786034	0.15	0.173244551	0.15	0.114821145	1	1.144
1	1.143659254	1	0.87294078	0.2	0.146707106	0.15	0.169312638	1	1.201604814	0.1	0.296835877	0.15	0.548096707	0.5	0.298650251	1	0.894849886	0.5	0.221593533	1	0.987982557	0.2	0.390914494	1	0.971651281	0.2	0.222308488	1	0.96141644	0.2	0.20342215	1	0.901662676	0.2	0.217390192	0.1	0.139536467	1	0.368552206	1	0.943353193	1	0.948237358	1	0.967766599	1	0.928803217	1	1.064
1	1.430362502	1	2.192305565	0.1	0.121614227	0.5	0.294869917	0.5	0.346866687	0.9	1.611676075	0.1	0.208965357	1	1.133314838	1	0.616354323	1	0.802969099	0.1	0.348541573	0.1	0.200984156	0.5	0.415736358	1	0.958611271	0.5	0.455505861	0.1	0.119188935	0.02	0.200287515	0.2	0.721631513	1	0.943220959	0.1	0.077329292	0.5	0.349671524	0.5	0.466877728	0.5	0.504482506	0.5	0.565432927	1	0.978667
0.15	0.35221774	0.2	0.254488537	0.19	0.508430417	0.1	0.060815769	0.98	0.574404095	0.2	0.178870927	0.15	0.352191336	1	0.925507706	0.5	0.257784022	1	0.722470944	0.5	0.516187883	0.15	0.161411582	1	0.859200621	0.8	0.934954236	0.2	0.160369018	0.1	0.139709015	1	0.98585186	0.2	0.336401989	0.15	0.177948027	1	0.950582937	0.98	0.521899732	0.5	0.433537876	0.1	0.193476671	0.1	0.139327624	0.15	0.301333
0.1	0.426901136	1	0.79929346	1	1.085738392	1	0.495995949	1	1.264952753	1	0.882045611	0.2	0.283129935	1	0.666666667	1	0.89152932	1	0.744747163	1	0.824613584	0.1	0.477432412	0.1	0.345881547	0.15	0.225515446	1	0.653303147	1	0.97044353	1	0.984900935	1	0.899778684	0.1	0.158761123	1	0.639929318	1	0.958366715	1	0.939560316	0.1	0.178610178	0.5	0.461697076	1	1.12267
1	1.036975717	0.5	0.328070367	0.05	0.05119219	0.2	0.152457696	0.5	0.450965801	0.95	1.186807271	0.1	0.234703207	0.5	0.232806672	1	1.234812611	1	0.429227664	0.5	0.518635292	0.15	0.125976001	0.1	0.39664114	0.2	0.221824323	1	0.997857046	0.1	0.12346543	0.5	0.382684649	1	0.884237131	0.5	0.805398428	0.2	0.078046094	1	0.687546132	0.15	0.283277691	0.5	0.340665468	0.19	0.142458354	0.1	0.528
1	1.209821542	1	1.094780877	0.15	0.157736543	1	1.133625532	0.2	0.225173421	0.95	0.718547612	0.19	0.851963634	0.2	0.05630846	1	0.818115442	1	0.618368066	0.1	0.085977267	0.15	0.175334727	0.5	0.922524879	0.5	0.257628932	0.05	0.156018365	0.05	0.052460719	0.5	0.409623475	1	0.908688478	0.5	0.460578076	0.1	0.077436507	1	0.805242462	0.05	0.251314547	1	0.846396792	0.2	0.142694399	1	1.152
[truncated: 46,002 more rows]
[truncated: 14 more columns]
