# Supplementary material for: Benchmarking pipelines for subclonal deconvolution of bulk tumour sequencing data
Source: Nat Commun. 2021 Nov 4;12:6396. doi: 10.1038/s41467-021-26698-7 (PMC8569188; doi:10.1038/s41467-021-26698-7)
Supplement: Supplementary file 4 — Source Data [file 41467_2021_26698_MOESM4_ESM.zip › Source_Data/ccf_heatmaps/sup_fig6b.csv]

FACETS_Ccube_wgs_v1r1_B_x	FACETS_Ccube_wgs_v1r1_B_y	FACETS_Ccube_wgs_v2r2_B_x	FACETS_Ccube_wgs_v2r2_B_y	Sequenza_Ccube_wgs_v1r1_B_x	Sequenza_Ccube_wgs_v1r1_B_y	Sequenza_Ccube_wgs_v2r2_B_x	Sequenza_Ccube_wgs_v2r2_B_y	TITAN_Ccube_wgs_v1r1_B_x	TITAN_Ccube_wgs_v1r1_B_y	TITAN_Ccube_wgs_v2r2_B_x	TITAN_Ccube_wgs_v2r2_B_y	FACETS_FastClone_wgs_v1r1_B_x	FACETS_FastClone_wgs_v1r1_B_y	FACETS_FastClone_wgs_v2r2_B_x	FACETS_FastClone_wgs_v2r2_B_y	Sequenza_FastClone_wgs_v1r1_B_x	Sequenza_FastClone_wgs_v1r1_B_y	Sequenza_FastClone_wgs_v2r2_B_x	Sequenza_FastClone_wgs_v2r2_B_y	TITAN_FastClone_wgs_v1r1_B_x	TITAN_FastClone_wgs_v1r1_B_y	TITAN_FastClone_wgs_v2r2_B_x	TITAN_FastClone_wgs_v2r2_B_y	FACETS_PyClone_wgs_v1r1_B_x	FACETS_PyClone_wgs_v1r1_B_y	FACETS_PyClone_wgs_v2r2_B_x	FACETS_PyClone_wgs_v2r2_B_y	Sequenza_PyClone_wgs_v1r1_B_x	Sequenza_PyClone_wgs_v1r1_B_y	Sequenza_PyClone_wgs_v2r2_B_x	Sequenza_PyClone_wgs_v2r2_B_y	TITAN_PyClone_wgs_v1r1_B_x	TITAN_PyClone_wgs_v1r1_B_y	TITAN_PyClone_wgs_v2r2_B_x	TITAN_PyClone_wgs_v2r2_B_y	FACETS_PyClone-VI_binomial_wgs_v1r1_B_x	FACETS_PyClone-VI_binomial_wgs_v1r1_B_y	FACETS_PyClone-VI_binomial_wgs_v2r2_B_x	FACETS_PyClone-VI_binomial_wgs_v2r2_B_y	Sequenza_PyClone-VI_binomial_wgs_v1r1_B_x	Sequenza_PyClone-VI_binomial_wgs_v1r1_B_y	Sequenza_PyClone-VI_binomial_wgs_v2r2_B_x	Sequenza_PyClone-VI_binomial_wgs_v2r2_B_y	TITAN_PyClone-VI_binomial_wgs_v1r1_B_x	TITAN_PyClone-VI_binomial_wgs_v1r1_B_y	TITAN_PyClone-VI_binomial_wgs_v2r2_B_x	TITAN_PyClone-VI_binomial_wgs_v2r2_B_y	FACETS_PyClone-VI_beta-binomial_wgs_v1r1_B_x	FACETS_PyClone-VI_beta-binomial_wgs_v1r1_B_y
1	1	1	1	1	1	1	1	1	1	1	1	1	0.760932275	1	0.121440532	1	0.76089569	1	0.121478827	1	0.760526158	1	0.120355232													1	1	1	1	1	0.9998	1	1	1	1	1	1	1	1
1	1	1	0.489890758	1	1	1	0.454171913	1	1	1	0.476237826	1	0.760932275	1	0.121440532	1	0.76089569	1	0.121478827	1	0.760526158	1	0.120355232													1	1	1	0.495	1	0.9998	1	0.5455	1	1	1	0.5757	1	1
1	1	1	0.489890758	1	1	1	0.568862068	1	1	1	0.476237826	1	0.760932275	1	0.121440532	1	0.76089569	1	0.121478827	1	0.760526158	1	0.120355232													1	1	1	0.495	1	0.9998	1	0.5455	1	1	1	0.5757	1	1
0.5	0.542905666	0.5	0.284298032	0.5	0.539301626	0.5	0.302685883	0.5	1	0.5	0.476237826	0.5	0.073899023	0.5	0.121440532	0.5	0.074265612	0.5	0.121478827	0.5	0.074021945	0.5	0.120355232													0.5	0.5424	0.5	0.3232	0.5	0.5182	0.5	0.3434	0.5	0.5328	0.5	0.3232	0.5	0.4834
0.1	0.108233486	0.15	0.166133984	0.1	0.101115257	0.15	0.163281014	0.1	0.117270959	0.15	0.177357404	0.1	0.073899023	0.15	0.121440532	0.1	0.074265612	0.15	0.121478827	0.1	0.074021945	0.15	0.120355232													0.1	0.1111	0.15	0.1616	0.1	0.101	0.15	0.1616	0.1	0.1111	0.15	0.1515	0.1	0.1111
1	1	0.5	0.166133984	1	1	0.5	0.163281014	1	1	0.5	0.476237826	1	0.073899023	0.5	0.121440532	1	0.074265612	0.5	0.121478827	1	0.074021945	0.5	0.120355232													1	1	0.5	0.1616	1	0.9998	0.5	0.1616	1	1	0.5	0.1515	1	1
1	1	1	0.489890758	1	1	1	0.454171913	1	1	1	0.476237826	1	0.760932275	1	0.121440532	1	0.76089569	1	0.121478827	1	0.760526158	1	0.120355232													1	1	1	1	1	0.9998	1	1	1	1	1	1	1	1
0.85	0.542905666	0.2	0.166133984	0.85	0.539301626	0.2	0.163281014	0.85	1	0.2	0.177357404	0.85	0.073899023	0.2	0.121440532	0.85	0.074265612	0.2	0.121478827	0.85	0.074021945	0.2	0.120355232													0.85	0.5424	0.2	0.1616	0.85	0.5182	0.2	0.1616	0.85	0.5328	0.2	0.1515	0.85	0.4834
1	1	1	1	1	1	1	1	1	1	1	1	1	0.760932275	1	0.121440532	1	0.76089569	1	0.121478827	1	0.760526158	1	0.120355232													1	1	1	1	1	0.9998	1	1	1	1	1	1	1	1
1	1	1	0.489890758	1	0.539301626	1	0.454171913	1	1	1	0.476237826	1	0.073899023	1	0.121440532	1	0.074265612	1	0.121478827	1	0.074021945	1	0.120355232													1	1	1	0.495	1	0.9998	1	0.3434	1	1	1	0.3232	1	1
0.15	0.108233486	1	0.489890758	0.15	0.101115257	1	0.568862068	0.15	0.117270959	1	0.476237826	0.15	0.073899023	1	0.121440532	0.15	0.074265612	1	0.121478827	0.15	0.074021945	1	0.120355232													0.15	0.1111	1	0.495	0.15	0.101	1	0.5455	0.15	0.1111	1	0.5757	0.15	0.1111
0.2	0.108233486	1	1	0.2	0.101115257	1	1	0.2	0.117270959	1	1	0.2	0.073899023	1	0.121440532	0.2	0.074265612	1	0.121478827	0.2	0.074021945	1	0.120355232													0.2	0.1111	1	1	0.2	0.101	1	1	0.2	0.101	1	1	0.2	0.1111
0.1	0.108233486	0.5	0.166133984	0.1	0.101115257	0.5	0.163281014	0.1	0.117270959	0.5	0.177357404	0.1	0.073899023	0.5	0.121440532	0.1	0.074265612	0.5	0.121478827	0.1	0.074021945	0.5	0.120355232													0.1	0.1111	0.5	0.1616	0.1	0.101	0.5	0.1616	0.1	0.1111	0.5	0.1515	0.1	0.1111
0.1	0.108233486	1	0.489890758	0.1	0.101115257	1	0.568862068	0.1	0.117270959	1	0.476237826	0.1	0.073899023	1	0.121440532	0.1	0.074265612	1	0.121478827	0.1	0.074021945	1	0.120355232													0.1	0.1111	1	0.495	0.1	0.101	1	0.5455	0.1	0.1111	1	0.5757	0.1	0.1111
1	1	0.3	0.489890758	1	1	0.3	0.302685883	1	1	0.3	0.476237826	1	0.760932275	0.3	0.121440532	1	0.76089569	0.3	0.121478827	1	0.760526158	0.3	0.120355232													1	1	0.3	0.3232	1	0.9998	0.3	0.3434	1	1	0.3	0.3232	1	1
1	1	1	0.489890758	1	1	1	0.454171913	1	1	1	0.476237826	1	0.760932275	1	0.121440532	1	0.76089569	1	0.121478827	1	0.760526158	1	0.120355232													1	1	1	0.495	1	0.9998	1	0.3434	1	1	1	0.3232	1	1
0.2	0.341352713	0.5	0.166133984	0.2	0.322287802	0.5	0.163281014	0.2	0.488468867	0.5	0.177357404	0.2	0.073899023	0.5	0.121440532	0.2	0.074265612	0.5	0.121478827	0.2	0.074021945	0.5	0.120355232													0.2	0.3423	0.5	0.1616	0.2	0.3117	0.5	0.1616	0.2	0.3207	0.5	0.1515	0.2	0.4834
0.2	0.108233486	1	1	0.2	0.101115257	1	1	0.2	0.117270959	1	1	0.2	0.073899023	1	0.121440532	0.2	0.074265612	1	0.121478827	0.2	0.074021945	1	0.120355232													0.2	0.1111	1	1	0.2	0.101	1	1	0.2	0.1111	1	1	0.2	0.1111
1	1	1	0.166133984	1	1	1	0.163281014	1	1	1	0.177357404	1	0.760932275	1	0.121440532	1	0.76089569	1	0.121478827	1	0.760526158	1	0.120355232													1	1	1	0.1616	1	0.9998	1	0.1616	1	1	1	0.1515	1	1
1	1	0.2	0.166133984	1	1	0.2	0.163281014	1	1	0.2	0.177357404	1	0.760932275	0.2	0.121440532	1	0.76089569	0.2	0.121478827	1	0.760526158	0.2	0.120355232													1	1	0.2	0.1616	1	0.9998	0.2	0.1616	1	1	0.2	0.1515	1	1
0.5	0.341352713	1	0.489890758	0.5	0.322287802	1	0.568862068	0.5	0.488468867	1	0.476237826	0.5	0.073899023	1	0.121440532	0.5	0.074265612	1	0.121478827	0.5	0.074021945	1	0.120355232													0.5	0.3423	1	0.1616	0.5	0.3117	1	0.1616	0.5	0.3207	1	0.3232	0.5	0.4834
0.2	0.341352713	1	0.489890758	0.2	0.322287802	1	0.454171913	0.2	0.488468867	1	0.476237826	0.2	0.073899023	1	0.121440532	0.2	0.074265612	1	0.121478827	0.2	0.074021945	1	0.120355232													0.2	0.3423	1	0.495	0.2	0.3117	1	0.5455	0.2	0.3207	1	0.5757	0.2	0.4834
1	1	1	0.489890758	1	1	1	0.454171913	1	1	1	0.476237826	1	0.760932275	1	0.121440532	1	0.76089569	1	0.121478827	1	0.760526158	1	0.120355232													1	1	1	0.3232	1	0.9998	1	0.3434	1	1	1	0.3232	1	1
0.05	0.108233486	0.2	0.166133984	0.05	0.101115257	0.2	0.163281014	0.05	0.117270959	0.2	0.177357404	0.05	0.073899023	0.2	0.121440532	0.05	0.074265612	0.2	0.121478827	0.05	0.074021945	0.2	0.120355232													0.05	0.1111	0.2	0.1616	0.05	0.101	0.2	0.1616	0.05	0.1111	0.2	0.1515	0.05	0.1111
0.2	0.108233486	0.5	0.166133984	0.2	0.101115257	0.5	0.163281014	0.2	0.117270959	0.5	0.177357404	0.2	0.073899023	0.5	0.121440532	0.2	0.074265612	0.5	0.121478827	0.2	0.074021945	0.5	0.120355232													0.2	0.1111	0.5	0.1616	0.2	0.101	0.5	0.1616	0.2	0.1111	0.5	0.1515	0.2	0.1111
1	1	1	0.489890758	1	1	1	0.568862068	1	1	1	0.476237826	1	0.073899023	1	0.121440532	1	0.074265612	1	0.121478827	1	0.074021945	1	0.120355232													1	1	1	0.495	1	0.9998	1	0.5455	1	1	1	0.5757	1	1
1	1	0.35	0.166133984	1	1	0.35	0.163281014	1	1	0.35	0.177357404	1	0.760932275	0.35	0.121440532	1	0.76089569	0.35	0.121478827	1	0.760526158	0.35	0.120355232													1	1	0.35	0.1616	1	0.9998	0.35	0.1616	1	1	0.35	0.1515	1	1
1	1	0.1	0.166133984	1	1	0.1	0.163281014	1	1	0.1	0.177357404	1	0.760932275	0.1	0.121440532	1	0.76089569	0.1	0.121478827	1	0.760526158	0.1	0.120355232													1	1	0.1	0.1616	1	0.9998	0.1	0.1616	1	1	0.1	0.1515	1	1
0.2	0.108233486	1	0.489890758	0.2	0.101115257	1	0.454171913	0.2	0.117270959	1	0.476237826	0.2	0.073899023	1	0.121440532	0.2	0.074265612	1	0.121478827	0.2	0.074021945	1	0.120355232													0.2	0.1111	1	0.3232	0.2	0.101	1	0.3434	0.2	0.1111	1	0.3232	0.2	0.1111
0.15	0.108233486	1	0.489890758	0.15	0.101115257	1	0.454171913	0.15	0.117270959	1	0.476237826	0.15	0.073899023	1	0.121440532	0.15	0.074265612	1	0.121478827	0.15	0.074021945	1	0.120355232													0.15	0.1111	1	0.495	0.15	0.101	1	0.5455	0.15	0.1111	1	0.5757	0.15	0.1111
0.5	0.341352713	1	1	0.5	0.322287802	1	1	0.5	0.488468867	1	1	0.5	0.073899023	1	0.121440532	0.5	0.074265612	1	0.121478827	0.5	0.074021945	1	0.120355232													0.5	0.3423	1	1	0.5	0.5182	1	1	0.5	0.5328	1	1	0.5	0.4834
1	1	0.2	0.166133984	1	1	0.2	0.163281014	1	1	0.2	0.177357404	1	0.760932275	0.2	0.121440532	1	0.76089569	0.2	0.121478827	1	0.760526158	0.2	0.120355232													1	1	0.2	0.1616	1	0.9998	0.2	0.1616	1	1	0.2	0.1515	1	1
1	1	1	0.489890758	1	1	1	0.454171913	1	1	1	0.476237826	1	0.760932275	1	0.121440532	1	0.76089569	1	0.121478827	1	0.760526158	1	0.120355232													1	1	1	0.495	1	0.9998	1	0.3434	1	1	1	0.3232	1	1
0.5	0.542905666	1	1	0.5	0.539301626	1	1	0.5	0.488468867	1	1	0.5	0.073899023	1	0.121440532	0.5	0.074265612	1	0.121478827	0.5	0.074021945	1	0.120355232													0.5	0.5424	1	1	0.5	0.5182	1	1	0.5	0.5328	1	1	0.5	0.4834
0.15	0.542905666	0.5	0.166133984	0.15	0.322287802	0.5	0.163281014	0.15	0.488468867	0.5	0.177357404	0.15	0.073899023	0.5	0.121440532	0.15	0.074265612	0.5	0.121478827	0.15	0.074021945	0.5	0.120355232													0.15	0.3423	0.5	0.1616	0.15	0.3117	0.5	0.1616	0.15	0.5328	0.5	0.1515	0.15	0.4834
0.05	0.108233486	1	0.489890758	0.05	0.101115257	1	0.454171913	0.05	0.117270959	1	0.476237826	0.05	0.073899023	1	0.121440532	0.05	0.074265612	1	0.121478827	0.05	0.074021945	1	0.120355232													0.05	0.1111	1	0.495	0.05	0.101	1	0.5455	0.05	0.101	1	0.5757	0.05	0.1111
0.5	0.542905666	1	1	0.5	0.539301626	1	1	0.5	1	1	1	0.5	0.073899023	1	0.121440532	0.5	0.074265612	1	0.121478827	0.5	0.074021945	1	0.120355232													0.5	0.5424	1	1	0.5	0.5182	1	1	0.5	0.5328	1	1	0.5	0.4834
0.1	0.108233486	0.35	0.166133984	0.1	0.101115257	0.35	0.163281014	0.1	0.117270959	0.35	0.177357404	0.1	0.073899023	0.35	0.121440532	0.1	0.074265612	0.35	0.121478827	0.1	0.074021945	0.35	0.120355232													0.1	0.1111	0.35	0.1616	0.1	0.101	0.35	0.1616	0.1	0.1111	0.35	0.1515	0.1	0.1111
0.5	0.542905666	0.5	0.284298032	0.5	0.539301626	0.5	0.302685883	0.5	0.488468867	0.5	0.476237826	0.5	0.073899023	0.5	0.121440532	0.5	0.074265612	0.5	0.121478827	0.5	0.074021945	0.5	0.120355232													0.5	0.5424	0.5	0.3232	0.5	0.5182	0.5	0.3434	0.5	0.5328	0.5	0.3232	0.5	0.4834
0.1	0.108233486	1	1	0.1	0.101115257	1	0.568862068	0.1	0.117270959	1	1	0.1	0.073899023	1	0.121440532	0.1	0.074265612	1	0.121478827	0.1	0.074021945	1	0.120355232													0.1	0.1111	1	0.6558	0.1	0.101	1	0.5455	0.1	0.1111	1	1	0.1	0.1111
0.2	0.108233486	1	1	0.2	0.101115257	1	1	0.2	0.117270959	1	1	0.2	0.073899023	1	0.121440532	0.2	0.074265612	1	0.121478827	0.2	0.074021945	1	0.120355232													0.2	0.1111	1	1	0.2	0.101	1	1	0.2	0.1111	1	1	0.2	0.1111
1	1	0.2	0.166133984	1	1	0.2	0.163281014	1	1	0.2	0.177357404	1	0.073899023	0.2	0.121440532	1	0.074265612	0.2	0.121478827	1	0.074021945	0.2	0.120355232													1	1	0.2	0.1616	1	0.9998	0.2	0.1616	1	1	0.2	0.1515	1	1
0.5	0.108233486	0.15	0.166133984	0.5	0.101115257	0.15	0.163281014	0.5	0.117270959	0.15	0.177357404	0.5	0.073899023	0.15	0.121440532	0.5	0.074265612	0.15	0.121478827	0.5	0.074021945	0.15	0.120355232													0.5	0.1111	0.15	0.1616	0.5	0.101	0.15	0.1616	0.5	0.101	0.15	0.1515	0.5	0.1111
0.2	0.108233486	1	0.489890758	0.2	0.101115257	1	0.568862068	0.2	0.117270959	1	0.476237826	0.2	0.073899023	1	0.121440532	0.2	0.074265612	1	0.121478827	0.2	0.074021945	1	0.120355232													0.2	0.1111	1	0.495	0.2	0.101	1	0.5455	0.2	0.1111	1	0.3232	0.2	0.1111
1	1	1	1	1	1	1	1	1	1	1	1	1	0.760932275	1	0.121440532	1	0.76089569	1	0.121478827	1	0.760526158	1	0.120355232													1	1	1	1	1	0.9998	1	1	1	1	1	1	1	1
0.2	0.341352713	1	0.489890758	0.2	0.322287802	1	0.454171913	0.2	0.117270959	1	0.476237826	0.2	0.073899023	1	0.121440532	0.2	0.074265612	1	0.121478827	0.2	0.074021945	1	0.120355232													0.2	0.3423	1	0.495	0.2	0.3117	1	0.5455	0.2	0.3207	1	0.5757	0.2	0.4834
0.2	0.108233486	1	1	0.2	0.101115257	1	1	0.2	0.117270959	1	1	0.2	0.073899023	1	0.121440532	0.2	0.074265612	1	0.121478827	0.2	0.074021945	1	0.120355232													0.2	0.1111	1	1	0.2	0.101	1	1	0.2	0.1111	1	1	0.2	0.1111
0.5	0.341352713	0.2	0.166133984	0.5	0.322287802	0.2	0.163281014	0.5	0.488468867	0.2	0.177357404	0.5	0.073899023	0.2	0.121440532	0.5	0.074265612	0.2	0.121478827	0.5	0.074021945	0.2	0.120355232													0.5	0.3423	0.2	0.1616	0.5	0.3117	0.2	0.1616	0.5	0.5328	0.2	0.1515	0.5	0.4834
0.1	0.341352713	0.5	0.166133984	0.1	0.322287802	0.5	0.163281014	0.1	0.117270959	0.5	0.177357404	0.1	0.073899023	0.5	0.121440532	0.1	0.074265612	0.5	0.121478827	0.1	0.074021945	0.5	0.120355232													0.1	0.3423	0.5	0.1616	0.1	0.3117	0.5	0.1616	0.1	0.3207	0.5	0.1515	0.1	0.1111
1	1	1	1	1	1	1	1	1	1	1	1	1	0.760932275	1	0.121440532	1	0.76089569	1	0.121478827	1	0.760526158	1	0.120355232													1	1	1	1	1	0.9998	1	1	1	1	1	1	1	1
1	1	1	0.489890758	1	1	1	0.568862068	1	1	1	0.476237826	1	0.760932275	1	0.121440532	1	0.76089569	1	0.121478827	1	0.760526158	1	0.120355232													1	1	1	0.6558	1	0.9998	1	0.5455	1	1	1	0.5757	1	1
1	1	0.5	0.166133984	1	1	0.5	0.163281014	1	1	0.5	0.177357404	1	0.760932275	0.5	0.121440532	1	0.76089569	0.5	0.121478827	1	0.760526158	0.5	0.120355232													1	1	0.5	0.1616	1	0.9998	0.5	0.1616	1	1	0.5	0.1515	1	1
1	1	1	0.489890758	1	1	1	0.454171913	1	1	1	0.476237826	1	0.760932275	1	0.121440532	1	0.76089569	1	0.121478827	1	0.760526158	1	0.120355232													1	1	1	0.495	1	0.9998	1	0.5455	1	1	1	0.5757	1	1
1	1	1	0.489890758	1	1	1	0.454171913	1	1	1	0.476237826	1	0.760932275	1	0.121440532	1	0.76089569	1	0.121478827	1	0.760526158	1	0.120355232													1	1	1	0.1616	1	0.9998	1	0.1616	1	1	1	0.1515	1	1
1	1	1	1	1	1	1	0.568862068	1	1	1	1	1	0.760932275	1	0.121440532	1	0.76089569	1	0.121478827	1	0.760526158	1	0.120355232													1	1	1	0.6558	1	0.9998	1	0.5455	1	1	1	0.5757	1	1
0.2	0.108233486	0.5	0.284298032	0.2	0.101115257	0.5	0.163281014	0.2	0.117270959	0.5	0.177357404	0.2	0.073899023	0.5	0.121440532	0.2	0.074265612	0.5	0.121478827	0.2	0.074021945	0.5	0.120355232													0.2	0.1111	0.5	0.3232	0.2	0.101	0.5	0.3434	0.2	0.1111	0.5	0.3232	0.2	0.1111
0.15	0.108233486	1	1	0.15	0.101115257	1	1	0.15	0.117270959	1	1	0.15	0.073899023	1	0.121440532	0.15	0.074265612	1	0.121478827	0.15	0.074021945	1	0.120355232													0.15	0.1111	1	1	0.15	0.101	1	1	0.15	0.1111	1	1	0.15	0.1111
0.5	0.341352713	1	0.489890758	0.5	0.322287802	1	0.454171913	0.5	0.488468867	1	0.476237826	0.5	0.073899023	1	0.121440532	0.5	0.074265612	1	0.121478827	0.5	0.074021945	1	0.120355232													0.5	0.3423	1	0.495	0.5	0.3117	1	0.5455	0.5	0.5328	1	0.3232	0.5	0.4834
1	1	0.5	0.284298032	1	1	0.5	0.302685883	1	1	0.5	0.177357404	1	0.760932275	0.5	0.121440532	1	0.76089569	0.5	0.121478827	1	0.760526158	0.5	0.120355232													1	1	0.5	0.3232	1	0.9998	0.5	0.3434	1	1	0.5	0.3232	1	1
0.2	0.341352713	1	1	0.2	0.322287802	1	1	0.2	0.117270959	1	1	0.2	0.073899023	1	0.121440532	0.2	0.074265612	1	0.121478827	0.2	0.074021945	1	0.120355232													0.2	0.3423	1	0.6558	0.2	0.3117	1	0.5455	0.2	0.3207	1	1	0.2	0.4834
1	1	1	0.489890758	1	1	1	0.454171913	1	1	1	0.476237826	1	0.760932275	1	0.121440532	1	0.76089569	1	0.121478827	1	0.760526158	1	0.120355232													1	1	1	1	1	0.9998	1	1	1	1	1	1	1	1
1	1	0.5	0.489890758	1	1	0.5	0.454171913	1	1	0.5	0.476237826	1	0.760932275	0.5	0.121440532	1	0.76089569	0.5	0.121478827	1	0.760526158	0.5	0.120355232													1	1	0.5	0.495	1	0.9998	0.5	0.3434	1	1	0.5	0.3232	1	1
0.1	0.108233486	1	0.489890758	0.1	0.101115257	1	0.454171913	0.1	0.117270959	1	0.476237826	0.1	0.073899023	1	0.121440532	0.1	0.074265612	1	0.121478827	0.1	0.074021945	1	0.120355232													0.1	0.1111	1	0.495	0.1	0.101	1	0.5455	0.1	0.1111	1	0.5757	0.1	0.1111
0.5	0.542905666	1	1	0.5	0.539301626	1	1	0.5	0.488468867	1	1	0.5	0.073899023	1	0.121440532	0.5	0.074265612	1	0.121478827	0.5	0.074021945	1	0.120355232													0.5	0.5424	1	1	0.5	0.5182	1	1	0.5	0.5328	1	1	0.5	0.4834
0.5	0.542905666	1	1	0.5	0.322287802	1	1	0.5	0.488468867	1	1	0.5	0.073899023	1	0.747987217	0.5	0.074265612	1	0.121478827	0.5	0.074021945	1	0.120355232													0.5	0.5424	1	1	0.5	0.5182	1	1	0.5	0.5328	1	1	0.5	0.4834
0.1	0.108233486	0.5	0.166133984	0.1	0.101115257	0.5	0.163281014	0.1	0.117270959	0.5	0.177357404	0.1	0.073899023	0.5	0.121440532	0.1	0.074265612	0.5	0.121478827	0.1	0.074021945	0.5	0.120355232													0.1	0.1111	0.5	0.1616	0.1	0.101	0.5	0.1616	0.1	0.1111	0.5	0.1515	0.1	0.1111
0.2	0.108233486	1	0.489890758	0.2	0.101115257	1	0.454171913	0.2	0.117270959	1	0.476237826	0.2	0.073899023	1	0.121440532	0.2	0.074265612	1	0.121478827	0.2	0.074021945	1	0.120355232													0.2	0.1111	1	0.495	0.2	0.101	1	0.5455	0.2	0.101	1	0.3232	0.2	0.1111
1	1	0.1	0.166133984	1	1	0.1	0.163281014	1	1	0.1	0.177357404	1	0.760932275	0.1	0.121440532	1	0.76089569	0.1	0.121478827	1	0.760526158	0.1	0.120355232													1	1	0.1	0.1616	1	0.9998	0.1	0.1616	1	1	0.1	0.1515	1	1
0.1	0.108233486	0.5	0.166133984	0.1	0.101115257	0.5	0.163281014	0.1	0.117270959	0.5	0.177357404	0.1	0.073899023	0.5	0.121440532	0.1	0.074265612	0.5	0.121478827	0.1	0.074021945	0.5	0.120355232													0.1	0.1111	0.5	0.1616	0.1	0.101	0.5	0.1616	0.1	0.1111	0.5	0.1515	0.1	0.1111
1	1	0.2	0.166133984	1	1	0.2	0.163281014	1	1	0.2	0.177357404	1	0.760932275	0.2	0.121440532	1	0.76089569	0.2	0.121478827	1	0.760526158	0.2	0.120355232													1	1	0.2	0.1616	1	0.9998	0.2	0.1616	1	1	0.2	0.1515	1	1
0.5	0.542905666	0.15	0.166133984	0.5	0.539301626	0.15	0.163281014	0.5	0.488468867	0.15	0.177357404	0.5	0.073899023	0.15	0.121440532	0.5	0.074265612	0.15	0.121478827	0.5	0.074021945	0.15	0.120355232													0.5	0.5424	0.15	0.1616	0.5	0.5182	0.15	0.1616	0.5	0.5328	0.15	0.1515	0.5	0.4834
0.5	0.542905666	0.1	0.166133984	0.5	0.539301626	0.1	0.163281014	0.5	1	0.1	0.177357404	0.5	0.073899023	0.1	0.121440532	0.5	0.074265612	0.1	0.121478827	0.5	0.074021945	0.1	0.120355232													0.5	0.5424	0.1	0.1616	0.5	0.5182	0.1	0.1616	0.5	0.5328	0.1	0.1515	0.5	0.4834
0.1	0.108233486	1	0.489890758	0.1	0.101115257	1	0.454171913	0.1	0.117270959	1	0.476237826	0.1	0.073899023	1	0.121440532	0.1	0.074265612	1	0.121478827	0.1	0.074021945	1	0.120355232													0.1	0.1111	1	0.495	0.1	0.101	1	0.3434	0.1	0.101	1	0.3232	0.1	0.1111
1	1	1	0.489890758	1	1	1	0.568862068	1	1	1	0.476237826	1	0.760932275	1	0.121440532	1	0.76089569	1	0.121478827	1	0.760526158	1	0.120355232													1	1	1	0.495	1	0.9998	1	0.5455	1	1	1	0.5757	1	1
0.2	0.108233486	0.5	0.166133984	0.2	0.101115257	0.5	0.163281014	0.2	0.117270959	0.5	0.177357404	0.2	0.073899023	0.5	0.121440532	0.2	0.074265612	0.5	0.121478827	0.2	0.074021945	0.5	0.120355232													0.2	0.1111	0.5	0.1616	0.2	0.101	0.5	0.1616	0.2	0.3207	0.5	0.1515	0.2	0.1111
0.5	0.542905666	0.15	0.166133984	0.5	0.539301626	0.15	0.163281014	0.5	0.488468867	0.15	0.177357404	0.5	0.073899023	0.15	0.121440532	0.5	0.074265612	0.15	0.121478827	0.5	0.074021945	0.15	0.120355232													0.5	0.5424	0.15	0.1616	0.5	0.5182	0.15	0.1616	0.5	0.5328	0.15	0.1515	0.5	0.4834
0.2	0.108233486	0.05	0.166133984	0.2	0.101115257	0.05	0.163281014	0.2	0.117270959	0.05	0.177357404	0.2	0.073899023	0.05	0.121440532	0.2	0.074265612	0.05	0.121478827	0.2	0.074021945	0.05	0.120355232													0.2	0.1111	0.05	0.1616	0.2	0.101	0.05	0.1616	0.2	0.1111	0.05	0.1515	0.2	0.1111
0.85	1	1	0.489890758	0.85	1	1	0.568862068	0.85	1	1	0.476237826	0.85	0.760932275	1	0.121440532	0.85	0.76089569	1	0.121478827	0.85	0.760526158	1	0.120355232													0.85	1	1	0.6558	0.85	0.9998	1	0.5455	0.85	1	1	0.5757	0.85	1
0.5	0.341352713	1	0.489890758	0.5	0.322287802	1	0.454171913	0.5	0.488468867	1	0.476237826	0.5	0.073899023	1	0.121440532	0.5	0.074265612	1	0.121478827	0.5	0.074021945	1	0.120355232													0.5	0.3423	1	0.3232	0.5	0.3117	1	0.3434	0.5	0.3207	1	0.3232	0.5	0.4834
0.2	0.341352713	0.15	0.166133984	0.2	0.322287802	0.15	0.163281014	0.2	0.488468867	0.15	0.177357404	0.2	0.073899023	0.15	0.121440532	0.2	0.074265612	0.15	0.121478827	0.2	0.074021945	0.15	0.120355232													0.2	0.3423	0.15	0.1616	0.2	0.3117	0.15	0.1616	0.2	0.3207	0.15	0.1515	0.2	0.4834
0.15	0.108233486	0.1	0.166133984	0.15	0.101115257	0.1	0.163281014	0.15	0.117270959	0.1	0.177357404	0.15	0.073899023	0.1	0.121440532	0.15	0.074265612	0.1	0.121478827	0.15	0.074021945	0.1	0.120355232													0.15	0.1111	0.1	0.1616	0.15	0.101	0.1	0.1616	0.15	0.1111	0.1	0.1515	0.15	0.1111
1	1	0.15	0.166133984	1	1	0.15	0.163281014	1	1	0.15	0.177357404	1	0.760932275	0.15	0.121440532	1	0.76089569	0.15	0.121478827	1	0.760526158	0.15	0.120355232													1	1	0.15	0.1616	1	0.9998	0.15	0.1616	1	1	0.15	0.1515	1	1
1	1	1	0.489890758	1	0.539301626	1	0.454171913	1	1	1	0.476237826	1	0.073899023	1	0.121440532	1	0.074265612	1	0.121478827	1	0.074021945	1	0.120355232													1	1	1	1	1	0.5182	1	1	1	1	1	1	1	1
1	1	1	1	1	1	1	1	1	1	1	1	1	0.760932275	1	0.121440532	1	0.76089569	1	0.121478827	1	0.760526158	1	0.120355232													1	1	1	1	1	0.9998	1	1	1	1	1	1	1	1
0.5	0.341352713	1	0.489890758	0.5	0.322287802	1	0.454171913	0.5	0.488468867	1	0.476237826	0.5	0.073899023	1	0.121440532	0.5	0.074265612	1	0.121478827	0.5	0.074021945	1	0.120355232													0.5	0.3423	1	0.495	0.5	0.3117	1	0.5455	0.5	0.3207	1	0.5757	0.5	0.4834
1	1	1	0.489890758	1	1	1	0.568862068	1	1	1	0.476237826	1	0.760932275	1	0.121440532	1	0.76089569	1	0.121478827	1	0.760526158	1	0.120355232													1	1	1	0.6558	1	0.9998	1	0.5455	1	1	1	0.5757	1	1
1	1	0.5	0.284298032	1	1	0.5	0.302685883	1	1	0.5	0.476237826	1	0.760932275	0.5	0.121440532	1	0.76089569	0.5	0.121478827	1	0.760526158	0.5	0.120355232													1	1	0.5	0.3232	1	0.9998	0.5	0.3434	1	1	0.5	0.3232	1	1
0.2	0.108233486	1	1	0.2	0.101115257	1	1	0.2	0.117270959	1	1	0.2	0.073899023	1	0.121440532	0.2	0.074265612	1	0.121478827	0.2	0.074021945	1	0.120355232													0.2	0.1111	1	1	0.2	0.101	1	1	0.2	0.1111	1	1	0.2	0.1111
1	1	0.2	0.166133984	1	1	0.2	0.163281014	1	1	0.2	0.177357404	1	0.760932275	0.2	0.121440532	1	0.76089569	0.2	0.121478827	1	0.760526158	0.2	0.120355232													1	1	0.2	0.1616	1	0.9998	0.2	0.1616	1	1	0.2	0.1515	1	1
0.1	0.108233486	1	1	0.1	0.101115257	1	0.568862068	0.1	0.117270959	1	0.476237826	0.1	0.073899023	1	0.121440532	0.1	0.074265612	1	0.121478827	0.1	0.074021945	1	0.120355232													0.1	0.1111	1	0.495	0.1	0.101	1	1	0.1	0.1111	1	1	0.1	0.1111
0.5	0.341352713	1	0.489890758	0.5	0.322287802	1	0.568862068	0.5	0.488468867	1	0.476237826	0.5	0.073899023	1	0.121440532	0.5	0.074265612	1	0.121478827	0.5	0.074021945	1	0.120355232													0.5	0.3423	1	0.495	0.5	0.3117	1	0.5455	0.5	0.5328	1	0.5757	0.5	0.4834
1	1	0.5	0.489890758	1	1	0.5	0.454171913	1	1	0.5	0.476237826	1	0.760932275	0.5	0.121440532	1	0.76089569	0.5	0.121478827	1	0.760526158	0.5	0.120355232													1	1	0.5	0.495	1	0.9998	0.5	0.3434	1	1	0.5	0.3232	1	1
0.5	0.542905666	0.5	0.489890758	0.5	0.539301626	0.5	0.454171913	0.5	0.488468867	0.5	1	0.5	0.073899023	0.5	0.121440532	0.5	0.074265612	0.5	0.121478827	0.5	0.074021945	0.5	0.120355232													0.5	0.5424	0.5	0.3232	0.5	0.5182	0.5	0.3434	0.5	0.5328	0.5	0.3232	0.5	0.4834
1	1	1	1	1	1	1	1	1	1	1	1	1	0.760932275	1	0.121440532	1	0.76089569	1	0.121478827	1	0.760526158	1	0.120355232													1	1	1	1	1	0.9998	1	1	1	1	1	1	1	1
1	1	0.5	0.284298032	1	1	0.5	0.302685883	1	1	0.5	0.177357404	1	0.760932275	0.5	0.121440532	1	0.76089569	0.5	0.121478827	1	0.760526158	0.5	0.120355232													1	1	0.5	0.3232	1	0.9998	0.5	0.3434	1	1	0.5	0.3232	1	1
1	1	1	1	1	1	1	1	1	1	1	1	1	0.760932275	1	0.121440532	1	0.76089569	1	0.121478827	1	0.760526158	1	0.120355232													1	1	1	1	1	0.9998	1	1	1	1	1	1	1	1
1	1	0.1	0.166133984	1	1	0.1	0.163281014	1	1	0.1	0.177357404	1	0.760932275	0.1	0.121440532	1	0.76089569	0.1	0.121478827	1	0.760526158	0.1	0.120355232													1	1	0.1	0.1616	1	0.9998	0.1	0.1616	1	1	0.1	0.1515	1	1
1	1	0.1	0.284298032	1	1	0.1	0.163281014	1	1	0.1	0.177357404	1	0.760932275	0.1	0.121440532	1	0.76089569	0.1	0.121478827	1	0.760526158	0.1	0.120355232													1	1	0.1	0.3232	1	0.9998	0.1	0.3434	1	1	0.1	0.3232	1	1
0.15	0.108233486	1	1	0.15	0.101115257	1	0.568862068	0.15	0.117270959	1	1	0.15	0.073899023	1	0.121440532	0.15	0.074265612	1	0.121478827	0.15	0.074021945	1	0.120355232													0.15	0.1111	1	0.495	0.15	0.101	1	0.5455	0.15	0.1111	1	1	0.15	0.1111
1	1	1	1	1	1	1	1	1	1	1	1	1	0.760932275	1	0.121440532	1	0.76089569	1	0.121478827	1	0.760526158	1	0.120355232													1	1	1	1	1	0.9998	1	1	1	1	1	1	1	1
1	0.542905666	0.5	0.284298032	1	0.322287802	0.5	0.302685883	1	0.488468867	0.5	0.476237826	1	0.760932275	0.5	0.121440532	1	0.76089569	0.5	0.121478827	1	0.760526158	0.5	0.120355232													1	0.1111	0.5	0.3232	1	0.101	0.5	0.3434	1	0.1111	0.5	0.3232	1	0.1111
1	1	0.2	0.166133984	1	1	0.2	0.163281014	1	1	0.2	0.177357404	1	0.760932275	0.2	0.121440532	1	0.76089569	0.2	0.121478827	1	0.760526158	0.2	0.120355232													1	1	0.2	0.1616	1	0.9998	0.2	0.1616	1	1	0.2	0.1515	1	1
1	1	1	1	1	1	1	0.568862068	1	1	1	0.476237826	1	0.760932275	1	0.121440532	1	0.76089569	1	0.121478827	1	0.760526158	1	0.120355232													1	1	1	0.495	1	0.9998	1	0.5455	1	1	1	0.5757	1	1
1	1	1	1	1	1	1	1	1	1	1	1	1	0.760932275	1	0.747987217	1	0.76089569	1	0.747962243	1	0.760526158	1	0.744665184													1	1	1	1	1	0.9998	1	1	1	1	1	1	1	1
0.1	0.108233486	0.1	0.166133984	0.1	0.101115257	0.1	0.163281014	0.1	0.117270959	0.1	0.177357404	0.1	0.073899023	0.1	0.121440532	0.1	0.074265612	0.1	0.121478827	0.1	0.074021945	0.1	0.120355232													0.1	0.1111	0.1	0.1616	0.1	0.101	0.1	0.1616	0.1	0.1111	0.1	0.1515	0.1	0.1111
0.48	0.341352713	1	1	0.48	0.322287802	1	0.568862068	0.48	0.488468867	1	1	0.48	0.073899023	1	0.121440532	0.48	0.074265612	1	0.121478827	0.48	0.074021945	1	0.120355232													0.48	0.3423	1	0.495	0.48	0.5182	1	1	0.48	0.5328	1	1	0.48	0.4834
0.1	0.108233486	1	1	0.1	0.101115257	1	1	0.1	0.117270959	1	1	0.1	0.073899023	1	0.121440532	0.1	0.074265612	1	0.121478827	0.1	0.074021945	1	0.120355232													0.1	0.1111	1	1	0.1	0.101	1	1	0.1	0.101	1	1	0.1	0.1111
1	1	0.5	0.284298032	1	1	0.5	0.302685883	1	1	0.5	0.177357404	1	0.760932275	0.5	0.121440532	1	0.76089569	0.5	0.121478827	1	0.760526158	0.5	0.120355232													1	1	0.5	0.3232	1	0.9998	0.5	0.3434	1	1	0.5	0.3232	1	1
0.1	0.108233486	1	1	0.1	0.101115257	1	1	0.1	0.117270959	1	1	0.1	0.073899023	1	0.121440532	0.1	0.074265612	1	0.121478827	0.1	0.074021945	1	0.120355232													0.1	0.1111	1	1	0.1	0.101	1	1	0.1	0.1111	1	1	0.1	0.1111
1	1	0.15	0.284298032	1	1	0.15	0.302685883	1	1	0.15	0.177357404	1	0.760932275	0.15	0.121440532	1	0.76089569	0.15	0.121478827	1	0.760526158	0.15	0.120355232													1	1	0.15	0.3232	1	0.9998	0.15	0.3434	1	1	0.15	0.3232	1	1
1	1	1	1	1	1	1	1	1	1	1	1	1	0.760932275	1	0.121440532	1	0.76089569	1	0.121478827	1	0.760526158	1	0.120355232													1	1	1	1	1	0.9998	1	1	1	1	1	1	1	1
1	1	1	1	1	1	1	1	1	1	1	1	1	0.760932275	1	0.121440532	1	0.76089569	1	0.121478827	1	0.760526158	1	0.120355232													1	1	1	1	1	0.9998	1	1	1	1	1	1	1	1
0.15	0.108233486	1	0.489890758	0.15	0.101115257	1	0.568862068	0.15	0.117270959	1	0.476237826	0.15	0.073899023	1	0.121440532	0.15	0.074265612	1	0.121478827	0.15	0.074021945	1	0.120355232													0.15	0.1111	1	0.495	0.15	0.101	1	0.5455	0.15	0.1111	1	0.5757	0.15	0.1111
1	1	1	1	1	1	1	1	1	1	1	1	1	0.760932275	1	0.121440532	1	0.76089569	1	0.121478827	1	0.760526158	1	0.120355232													1	1	1	0.6558	1	0.9998	1	0.5455	1	1	1	1	1	1
0.1	0.108233486	1	1	0.1	0.101115257	1	1	0.1	0.117270959	1	1	0.1	0.073899023	1	0.121440532	0.1	0.074265612	1	0.121478827	0.1	0.074021945	1	0.120355232													0.1	0.1111	1	1	0.1	0.101	1	1	0.1	0.1111	1	1	0.1	0.1111
1	1	1	0.489890758	1	1	1	0.454171913	1	1	1	0.476237826	1	0.760932275	1	0.121440532	1	0.76089569	1	0.121478827	1	0.760526158	1	0.120355232													1	1	1	0.495	1	0.9998	1	0.5455	1	1	1	0.5757	1	1
0.2	0.108233486	0.05	0.166133984	0.2	0.101115257	0.05	0.163281014	0.2	0.117270959	0.05	0.177357404	0.2	0.073899023	0.05	0.121440532	0.2	0.074265612	0.05	0.121478827	0.2	0.074021945	0.05	0.120355232													0.2	0.1111	0.05	0.1616	0.2	0.101	0.05	0.1616	0.2	0.1111	0.05	0.1515	0.2	0.1111
0.1	0.108233486	1	1	0.1	0.101115257	1	1	0.1	0.117270959	1	1	0.1	0.073899023	1	0.121440532	0.1	0.074265612	1	0.121478827	0.1	0.074021945	1	0.120355232													0.1	0.1111	1	1	0.1	0.101	1	1	0.1	0.1111	1	1	0.1	0.1111
0.5	0.542905666	0.5	0.489890758	0.5	0.539301626	0.5	0.163281014	0.5	0.488468867	0.5	0.177357404	0.5	0.073899023	0.5	0.121440532	0.5	0.074265612	0.5	0.121478827	0.5	0.074021945	0.5	0.120355232													0.5	0.5424	0.5	0.1616	0.5	0.5182	0.5	0.1616	0.5	0.5328	0.5	0.1515	0.5	0.4834
0.5	0.341352713	0.5	0.166133984	0.5	0.322287802	0.5	0.163281014	0.5	0.117270959	0.5	0.177357404	0.5	0.073899023	0.5	0.121440532	0.5	0.074265612	0.5	0.121478827	0.5	0.074021945	0.5	0.120355232													0.5	0.3423	0.5	0.1616	0.5	0.3117	0.5	0.1616	0.5	0.3207	0.5	0.1515	0.5	0.1111
0.1	0.108233486	1	1	0.1	0.322287802	1	1	0.1	0.117270959	1	1	0.1	0.073899023	1	0.121440532	0.1	0.074265612	1	0.121478827	0.1	0.074021945	1	0.120355232													0.1	0.1111	1	1	0.1	0.101	1	1	0.1	0.3207	1	1	0.1	0.1111
0.5	0.341352713	1	0.489890758	0.5	0.322287802	1	0.568862068	0.5	0.488468867	1	0.476237826	0.5	0.073899023	1	0.121440532	0.5	0.074265612	1	0.121478827	0.5	0.074021945	1	0.120355232													0.5	0.3423	1	0.495	0.5	0.5182	1	0.5455	0.5	0.5328	1	0.5757	0.5	0.4834
0.15	0.108233486	0.5	0.284298032	0.15	0.101115257	0.5	0.302685883	0.15	0.117270959	0.5	0.177357404	0.15	0.073899023	0.5	0.121440532	0.15	0.074265612	0.5	0.121478827	0.15	0.074021945	0.5	0.120355232													0.15	0.1111	0.5	0.3232	0.15	0.101	0.5	0.3434	0.15	0.1111	0.5	0.3232	0.15	0.1111
1	1	1	1	1	1	1	1	1	1	1	1	1	0.760932275	1	0.121440532	1	0.76089569	1	0.121478827	1	0.760526158	1	0.120355232													1	1	1	1	1	0.9998	1	1	1	1	1	1	1	1
0.1	0.108233486	0.5	0.489890758	0.1	0.101115257	0.5	0.454171913	0.1	0.117270959	0.5	0.476237826	0.1	0.073899023	0.5	0.121440532	0.1	0.074265612	0.5	0.121478827	0.1	0.074021945	0.5	0.120355232													0.1	0.1111	0.5	0.495	0.1	0.101	0.5	0.5455	0.1	0.1111	0.5	0.5757	0.1	0.1111
1	1	1	1	1	1	1	1	1	1	1	1	1	0.760932275	1	0.121440532	1	0.76089569	1	0.121478827	1	0.760526158	1	0.120355232													1	1	1	1	1	0.9998	1	1	1	1	1	1	1	1
0.5	0.542905666	1	1	0.5	0.539301626	1	0.568862068	0.5	0.488468867	1	0.476237826	0.5	0.073899023	1	0.121440532	0.5	0.074265612	1	0.121478827	0.5	0.074021945	1	0.120355232													0.5	0.5424	1	1	0.5	0.5182	1	1	0.5	0.5328	1	1	0.5	0.4834
0.5	0.542905666	1	0.489890758	0.5	0.539301626	1	0.568862068	0.5	1	1	0.476237826	0.5	0.073899023	1	0.121440532	0.5	0.074265612	1	0.121478827	0.5	0.074021945	1	0.120355232													0.5	0.5424	1	0.495	0.5	0.5182	1	0.5455	0.5	0.5328	1	0.5757	0.5	0.4834
0.5	0.542905666	1	1	0.5	0.539301626	1	0.568862068	0.5	1	1	0.476237826	0.5	0.073899023	1	0.121440532	0.5	0.074265612	1	0.121478827	0.5	0.074021945	1	0.120355232													0.5	0.5424	1	0.495	0.5	0.5182	1	0.5455	0.5	0.5328	1	0.5757	0.5	0.4834
1	1	0.1	0.166133984	1	1	0.1	0.163281014	1	1	0.1	0.177357404	1	0.760932275	0.1	0.121440532	1	0.76089569	0.1	0.121478827	1	0.760526158	0.1	0.120355232													1	1	0.1	0.1616	1	0.9998	0.1	0.1616	1	1	0.1	0.1515	1	1
1	1	1	1	1	1	1	1	1	1	1	1	1	0.760932275	1	0.121440532	1	0.76089569	1	0.121478827	1	0.760526158	1	0.120355232													1	1	1	1	1	0.9998	1	1	1	1	1	1	1	1
0.1	0.108233486	0.15	0.166133984	0.1	0.101115257	0.15	0.163281014	0.1	0.117270959	0.15	0.177357404	0.1	0.073899023	0.15	0.121440532	0.1	0.074265612	0.15	0.121478827	0.1	0.074021945	0.15	0.120355232													0.1	0.1111	0.15	0.1616	0.1	0.101	0.15	0.1616	0.1	0.1111	0.15	0.1515	0.1	0.1111
0.15	0.108233486	0.5	0.489890758	0.15	0.101115257	0.5	0.454171913	0.15	0.117270959	0.5	0.476237826	0.15	0.073899023	0.5	0.121440532	0.15	0.074265612	0.5	0.121478827	0.15	0.074021945	0.5	0.120355232													0.15	0.1111	0.5	0.3232	0.15	0.101	0.5	0.3434	0.15	0.1111	0.5	0.3232	0.15	0.1111
1	1	1	1	1	1	1	1	1	1	1	1	1	0.760932275	1	0.747987217	1	0.76089569	1	0.747962243	1	0.760526158	1	0.744665184													1	1	1	1	1	0.9998	1	1	1	1	1	1	1	1
1	1	0.5	0.166133984	1	1	0.5	0.163281014	1	1	0.5	0.177357404	1	0.760932275	0.5	0.121440532	1	0.76089569	0.5	0.121478827	1	0.760526158	0.5	0.120355232													1	1	0.5	0.1616	1	0.9998	0.5	0.1616	1	1	0.5	0.3232	1	1
0.15	0.341352713	1	0.489890758	0.15	0.322287802	1	0.568862068	0.15	0.488468867	1	0.476237826	0.15	0.073899023	1	0.121440532	0.15	0.074265612	1	0.121478827	0.15	0.074021945	1	0.120355232													0.15	0.3423	1	0.6558	0.15	0.3117	1	0.5455	0.15	0.3207	1	0.5757	0.15	0.4834
0.1	0.108233486	1	0.489890758	0.1	0.101115257	1	0.454171913	0.1	0.117270959	1	0.476237826	0.1	0.073899023	1	0.121440532	0.1	0.074265612	1	0.121478827	0.1	0.074021945	1	0.120355232													0.1	0.1111	1	0.495	0.1	0.101	1	0.5455	0.1	0.101	1	0.5757	0.1	0.1111
1	1	0.5	0.284298032	1	1	0.5	0.302685883	1	1	0.5	0.177357404	1	0.760932275	0.5	0.121440532	1	0.76089569	0.5	0.121478827	1	0.760526158	0.5	0.120355232													1	1	0.5	0.3232	1	0.9998	0.5	0.3434	1	1	0.5	0.3232	1	1
0.15	0.108233486	1	1	0.15	0.322287802	1	1	0.15	0.117270959	1	1	0.15	0.073899023	1	0.121440532	0.15	0.074265612	1	0.121478827	0.15	0.074021945	1	0.120355232													0.15	0.1111	1	1	0.15	0.3117	1	1	0.15	0.3207	1	1	0.15	0.1111
0.1	0.108233486	1	1	0.1	0.101115257	1	1	0.1	0.117270959	1	1	0.1	0.073899023	1	0.121440532	0.1	0.074265612	1	0.121478827	0.1	0.074021945	1	0.120355232													0.1	0.1111	1	1	0.1	0.101	1	1	0.1	0.101	1	1	0.1	0.1111
0.15	0.108233486	1	0.489890758	0.15	0.101115257	1	0.568862068	0.15	0.117270959	1	0.476237826	0.15	0.073899023	1	0.121440532	0.15	0.074265612	1	0.121478827	0.15	0.074021945	1	0.120355232													0.15	0.1111	1	0.6558	0.15	0.101	1	0.5455	0.15	0.1111	1	0.5757	0.15	0.1111
0.1	0.108233486	0.15	0.166133984	0.1	0.101115257	0.15	0.163281014	0.1	0.117270959	0.15	0.177357404	0.1	0.073899023	0.15	0.121440532	0.1	0.074265612	0.15	0.121478827	0.1	0.074021945	0.15	0.120355232													0.1	0.1111	0.15	0.1616	0.1	0.101	0.15	0.1616	0.1	0.101	0.15	0.1515	0.1	0.1111
0.1	0.108233486	1	1	0.1	0.101115257	1	1	0.1	0.117270959	1	1	0.1	0.073899023	1	0.121440532	0.1	0.074265612	1	0.121478827	0.1	0.074021945	1	0.120355232													0.1	0.1111	1	1	0.1	0.101	1	1	0.1	0.101	1	1	0.1	0.1111
0.18	0.108233486	1	0.489890758	0.18	0.101115257	1	0.568862068	0.18	0.117270959	1	0.476237826	0.18	0.073899023	1	0.121440532	0.18	0.074265612	1	0.121478827	0.18	0.074021945	1	0.120355232													0.18	0.1111	1	0.495	0.18	0.101	1	0.5455	0.18	0.1111	1	0.5757	0.18	0.1111
0.2	0.108233486	1	0.489890758	0.2	0.101115257	1	0.454171913	0.2	0.117270959	1	0.476237826	0.2	0.073899023	1	0.121440532	0.2	0.074265612	1	0.121478827	0.2	0.074021945	1	0.120355232													0.2	0.1111	1	1	0.2	0.101	1	1	0.2	0.1111	1	1	0.2	0.1111
0.5	0.542905666	1	0.489890758	0.5	0.539301626	1	0.568862068	0.5	0.488468867	1	0.476237826	0.5	0.073899023	1	0.121440532	0.5	0.074265612	1	0.121478827	0.5	0.074021945	1	0.120355232													0.5	0.5424	1	0.6558	0.5	0.5182	1	0.5455	0.5	0.5328	1	0.5757	0.5	0.4834
1	1	1	0.284298032	1	1	1	0.302685883	1	1	1	0.476237826	1	0.760932275	1	0.121440532	1	0.76089569	1	0.121478827	1	0.760526158	1	0.120355232													1	1	1	0.3232	1	0.9998	1	0.3434	1	1	1	0.3232	1	1
1	1	1	0.489890758	1	1	1	0.454171913	1	1	1	0.476237826	1	0.760932275	1	0.121440532	1	0.76089569	1	0.121478827	1	0.760526158	1	0.120355232													1	1	1	0.3232	1	0.9998	1	1	1	1	1	1	1	1
1	1	0.5	0.166133984	1	1	0.5	0.163281014	1	1	0.5	0.177357404	1	0.760932275	0.5	0.121440532	1	0.76089569	0.5	0.121478827	1	0.760526158	0.5	0.120355232													1	1	0.5	0.1616	1	0.9998	0.5	0.1616	1	1	0.5	0.1515	1	1
0.5	0.542905666	1	0.489890758	0.5	0.322287802	1	0.454171913	0.5	1	1	0.476237826	0.5	0.073899023	1	0.121440532	0.5	0.074265612	1	0.121478827	0.5	0.074021945	1	0.120355232													0.5	0.5424	1	0.495	0.5	0.5182	1	0.3434	0.5	0.5328	1	0.3232	0.5	0.4834
0.2	0.108233486	0.5	0.166133984	0.2	0.101115257	0.5	0.163281014	0.2	0.117270959	0.5	0.177357404	0.2	0.073899023	0.5	0.121440532	0.2	0.074265612	0.5	0.121478827	0.2	0.074021945	0.5	0.120355232													0.2	0.1111	0.5	0.1616	0.2	0.101	0.5	0.1616	0.2	0.1111	0.5	0.3232	0.2	0.1111
1	1	1	1	1	1	1	1	1	1	1	1	1	0.760932275	1	0.121440532	1	0.76089569	1	0.121478827	1	0.760526158	1	0.120355232													1	1	1	1	1	0.9998	1	1	1	1	1	1	1	1
1	1	1	1	1	1	1	1	1	1	1	1	1	0.760932275	1	0.121440532	1	0.76089569	1	0.121478827	1	0.760526158	1	0.120355232													1	1	1	1	1	0.9998	1	1	1	1	1	1	1	1
1	1	0.5	0.166133984	1	1	0.5	0.163281014	1	1	0.5	0.177357404	1	0.073899023	0.5	0.121440532	1	0.074265612	0.5	0.121478827	1	0.074021945	0.5	0.120355232													1	1	0.5	0.1616	1	0.9998	0.5	0.1616	1	1	0.5	0.1515	1	1
0.1	0.108233486	1	1	0.1	0.101115257	1	1	0.1	0.117270959	1	1	0.1	0.073899023	1	0.121440532	0.1	0.074265612	1	0.121478827	0.1	0.074021945	1	0.120355232													0.1	0.1111	1	1	0.1	0.101	1	1	0.1	0.1111	1	1	0.1	0.1111
1	1	1	1	1	1	1	1	1	1	1	1	1	0.760932275	1	0.121440532	1	0.76089569	1	0.121478827	1	0.760526158	1	0.120355232													1	1	1	1	1	0.9998	1	1	1	1	1	1	1	1
0.5	0.341352713	0.95	0.489890758	0.5	0.322287802	0.95	0.568862068	0.5	0.488468867	0.95	0.476237826	0.5	0.073899023	0.95	0.121440532	0.5	0.074265612	0.95	0.121478827	0.5	0.074021945	0.95	0.120355232													0.5	0.3423	0.95	0.495	0.5	0.5182	0.95	0.5455	0.5	0.5328	0.95	0.5757	0.5	0.4834
0.2	0.341352713	0.15	0.166133984	0.2	0.322287802	0.15	0.163281014	0.2	0.117270959	0.15	0.177357404	0.2	0.073899023	0.15	0.121440532	0.2	0.074265612	0.15	0.121478827	0.2	0.074021945	0.15	0.120355232													0.2	0.3423	0.15	0.1616	0.2	0.3117	0.15	0.1616	0.2	0.3207	0.15	0.1515	0.2	0.1111
0.1	0.108233486	0.5	0.489890758	0.1	0.101115257	0.5	0.302685883	0.1	0.117270959	0.5	0.476237826	0.1	0.073899023	0.5	0.121440532	0.1	0.074265612	0.5	0.121478827	0.1	0.074021945	0.5	0.120355232													0.1	0.1111	0.5	0.3232	0.1	0.101	0.5	0.3434	0.1	0.1111	0.5	0.3232	0.1	0.1111
1	1	0.1	0.166133984	1	1	0.1	0.163281014	1	1	0.1	0.177357404	1	0.760932275	0.1	0.121440532	1	0.76089569	0.1	0.121478827	1	0.760526158	0.1	0.120355232													1	1	0.1	0.1616	1	0.9998	0.1	0.1616	1	1	0.1	0.1515	1	1
0.2	0.108233486	1	1	0.2	0.101115257	1	1	0.2	0.117270959	1	1	0.2	0.073899023	1	0.121440532	0.2	0.074265612	1	0.121478827	0.2	0.074021945	1	0.120355232													0.2	0.1111	1	1	0.2	0.101	1	1	0.2	0.1111	1	1	0.2	0.1111
1	1	0.2	0.166133984	1	1	0.2	0.163281014	1	1	0.2	0.177357404	1	0.760932275	0.2	0.121440532	1	0.76089569	0.2	0.121478827	1	0.760526158	0.2	0.120355232													1	1	0.2	0.1616	1	0.9998	0.2	0.1616	1	1	0.2	0.1515	1	1
0.15	0.341352713	1	1	0.15	0.322287802	1	1	0.15	0.117270959	1	1	0.15	0.073899023	1	0.121440532	0.15	0.074265612	1	0.121478827	0.15	0.074021945	1	0.120355232													0.15	0.3423	1	1	0.15	0.3117	1	1	0.15	0.3207	1	1	0.15	0.1111
1	1	1	1	1	1	1	1	1	1	1	1	1	0.760932275	1	0.121440532	1	0.76089569	1	0.121478827	1	0.760526158	1	0.120355232													1	1	1	1	1	0.9998	1	1	1	1	1	1	1	1
0.15	0.108233486	0.2	0.166133984	0.15	0.101115257	0.2	0.163281014	0.15	0.117270959	0.2	0.177357404	0.15	0.073899023	0.2	0.121440532	0.15	0.074265612	0.2	0.121478827	0.15	0.074021945	0.2	0.120355232													0.15	0.1111	0.2	0.1616	0.15	0.101	0.2	0.1616	0.15	0.101	0.2	0.1515	0.15	0.1111
1	1	0.95	0.166133984	1	1	0.95	0.163281014	1	1	0.95	0.177357404	1	0.760932275	0.95	0.121440532	1	0.76089569	0.95	0.121478827	1	0.760526158	0.95	0.120355232													1	1	0.95	0.1616	1	0.9998	0.95	0.1616	1	1	0.95	0.1515	1	1
0.1	0.108233486	1	1	0.1	0.101115257	1	1	0.1	0.117270959	1	1	0.1	0.073899023	1	0.121440532	0.1	0.074265612	1	0.121478827	0.1	0.074021945	1	0.120355232													0.1	0.1111	1	1	0.1	0.101	1	1	0.1	0.1111	1	1	0.1	0.1111
0.2	0.108233486	0.1	0.166133984	0.2	0.101115257	0.1	0.163281014	0.2	0.117270959	0.1	0.177357404	0.2	0.073899023	0.1	0.121440532	0.2	0.074265612	0.1	0.121478827	0.2	0.074021945	0.1	0.120355232													0.2	0.1111	0.1	0.1616	0.2	0.101	0.1	0.1616	0.2	0.3207	0.1	0.1515	0.2	0.1111
0.05	0.108233486	0.2	0.166133984	0.05	0.101115257	0.2	0.163281014	0.05	0.117270959	0.2	0.177357404	0.05	0.073899023	0.2	0.121440532	0.05	0.074265612	0.2	0.121478827	0.05	0.074021945	0.2	0.120355232													0.05	0.1111	0.2	0.1616	0.05	0.101	0.2	0.1616	0.05	0.1111	0.2	0.1515	0.05	0.1111
0.2	0.108233486	1	0.489890758	0.2	0.101115257	1	0.454171913	0.2	0.117270959	1	0.476237826	0.2	0.073899023	1	0.121440532	0.2	0.074265612	1	0.121478827	0.2	0.074021945	1	0.120355232													0.2	0.1111	1	0.495	0.2	0.101	1	0.5455	0.2	0.1111	1	0.5757	0.2	0.1111
0.5	0.542905666	0.5	0.166133984	0.5	0.539301626	0.5	0.163281014	0.5	1	0.5	0.177357404	0.5	0.073899023	0.5	0.121440532	0.5	0.074265612	0.5	0.121478827	0.5	0.074021945	0.5	0.120355232													0.5	0.5424	0.5	0.1616	0.5	0.5182	0.5	0.1616	0.5	0.5328	0.5	0.1515	0.5	0.4834
0.1	0.108233486	0.5	0.284298032	0.1	0.101115257	0.5	0.302685883	0.1	0.117270959	0.5	0.476237826	0.1	0.073899023	0.5	0.121440532	0.1	0.074265612	0.5	0.121478827	0.1	0.074021945	0.5	0.120355232													0.1	0.1111	0.5	0.3232	0.1	0.101	0.5	0.3434	0.1	0.1111	0.5	0.3232	0.1	0.1111
0.5	0.542905666	0.2	0.166133984	0.5	0.539301626	0.2	0.163281014	0.5	0.488468867	0.2	0.177357404	0.5	0.073899023	0.2	0.121440532	0.5	0.074265612	0.2	0.121478827	0.5	0.074021945	0.2	0.120355232													0.5	0.5424	0.2	0.1616	0.5	0.5182	0.2	0.1616	0.5	0.5328	0.2	0.1515	0.5	0.4834
0.2	0.108233486	1	0.489890758	0.2	0.101115257	1	0.454171913	0.2	0.117270959	1	0.476237826	0.2	0.073899023	1	0.121440532	0.2	0.074265612	1	0.121478827	0.2	0.074021945	1	0.120355232													0.2	0.1111	1	0.495	0.2	0.101	1	0.5455	0.2	0.1111	1	0.5757	0.2	0.1111
0.5	0.341352713	0.2	0.166133984	0.5	0.322287802	0.2	0.163281014	0.5	0.488468867	0.2	0.177357404	0.5	0.073899023	0.2	0.121440532	0.5	0.074265612	0.2	0.121478827	0.5	0.074021945	0.2	0.120355232													0.5	0.3423	0.2	0.1616	0.5	0.3117	0.2	0.1616	0.5	0.5328	0.2	0.1515	0.5	0.4834
0.98	1	1	0.489890758	0.98	1	1	0.568862068	0.98	1	1	0.476237826	0.98	0.760932275	1	0.121440532	0.98	0.76089569	1	0.121478827	0.98	0.760526158	1	0.120355232													0.98	1	1	0.495	0.98	0.9998	1	0.5455	0.98	1	1	0.5757	0.98	1
0.35	0.341352713	0.15	0.166133984	0.35	0.322287802	0.15	0.163281014	0.35	0.488468867	0.15	0.177357404	0.35	0.073899023	0.15	0.121440532	0.35	0.074265612	0.15	0.121478827	0.35	0.074021945	0.15	0.120355232													0.35	0.3423	0.15	0.1616	0.35	0.3117	0.15	0.1616	0.35	0.3207	0.15	0.1515	0.35	0.4834
0.5	0.341352713	1	0.489890758	0.5	0.322287802	1	0.454171913	0.5	0.488468867	1	0.476237826	0.5	0.073899023	1	0.121440532	0.5	0.074265612	1	0.121478827	0.5	0.074021945	1	0.120355232													0.5	0.3423	1	0.495	0.5	0.3117	1	0.5455	0.5	0.3207	1	0.5757	0.5	0.4834
0.2	0.108233486	0.5	0.166133984	0.2	0.101115257	0.5	0.163281014	0.2	0.117270959	0.5	0.177357404	0.2	0.073899023	0.5	0.121440532	0.2	0.074265612	0.5	0.121478827	0.2	0.074021945	0.5	0.120355232													0.2	0.1111	0.5	0.1616	0.2	0.101	0.5	0.1616	0.2	0.1111	0.5	0.1515	0.2	0.1111
0.2	0.108233486	0.35	0.166133984	0.2	0.101115257	0.35	0.163281014	0.2	0.117270959	0.35	0.177357404	0.2	0.073899023	0.35	0.121440532	0.2	0.074265612	0.35	0.121478827	0.2	0.074021945	0.35	0.120355232													0.2	0.1111	0.35	0.1616	0.2	0.101	0.35	0.1616	0.2	0.1111	0.35	0.1515	0.2	0.1111
0.5	0.341352713	0.5	0.166133984	0.5	0.322287802	0.5	0.163281014	0.5	0.488468867	0.5	0.177357404	0.5	0.073899023	0.5	0.121440532	0.5	0.074265612	0.5	0.121478827	0.5	0.074021945	0.5	0.120355232													0.5	0.3423	0.5	0.1616	0.5	0.3117	0.5	0.1616	0.5	0.3207	0.5	0.3232	0.5	0.4834
0.05	0.108233486	1	0.489890758	0.05	0.101115257	1	0.454171913	0.05	0.117270959	1	0.476237826	0.05	0.073899023	1	0.121440532	0.05	0.074265612	1	0.121478827	0.05	0.074021945	1	0.120355232													0.05	0.1111	1	0.495	0.05	0.101	1	0.3434	0.05	0.101	1	0.3232	0.05	0.1111
0.2	0.341352713	0.5	0.284298032	0.2	0.322287802	0.5	0.302685883	0.2	0.117270959	0.5	0.177357404	0.2	0.073899023	0.5	0.121440532	0.2	0.074265612	0.5	0.121478827	0.2	0.074021945	0.5	0.120355232													0.2	0.3423	0.5	0.3232	0.2	0.3117	0.5	0.3434	0.2	0.3207	0.5	0.3232	0.2	0.1111
1	1	0.85	0.489890758	1	1	0.85	0.454171913	1	1	0.85	0.476237826	1	0.760932275	0.85	0.121440532	1	0.76089569	0.85	0.121478827	1	0.760526158	0.85	0.120355232													1	1	0.85	0.495	1	0.9998	0.85	0.5455	1	1	0.85	0.3232	1	1
0.15	0.108233486	1	1	0.15	0.101115257	1	1	0.15	0.117270959	1	1	0.15	0.073899023	1	0.121440532	0.15	0.074265612	1	0.121478827	0.15	0.074021945	1	0.120355232													0.15	0.1111	1	1	0.15	0.101	1	1	0.15	0.3207	1	1	0.15	0.1111
0.5	0.542905666	1	0.489890758	0.5	0.539301626	1	0.454171913	0.5	1	1	0.476237826	0.5	0.073899023	1	0.121440532	0.5	0.074265612	1	0.121478827	0.5	0.074021945	1	0.120355232													0.5	0.5424	1	1	0.5	0.5182	1	1	0.5	0.5328	1	1	0.5	0.4834
0.1	0.108233486	1	1	0.1	0.101115257	1	1	0.1	0.117270959	1	1	0.1	0.073899023	1	0.121440532	0.1	0.074265612	1	0.121478827	0.1	0.074021945	1	0.120355232													0.1	0.1111	1	1	0.1	0.101	1	1	0.1	0.101	1	1	0.1	0.1111
0.1	0.108233486	1	1	0.1	0.101115257	1	1	0.1	0.117270959	1	1	0.1	0.073899023	1	0.121440532	0.1	0.074265612	1	0.121478827	0.1	0.074021945	1	0.120355232													0.1	0.1111	1	1	0.1	0.101	1	1	0.1	0.101	1	1	0.1	0.1111
0.1	0.108233486	1	1	0.1	0.101115257	1	1	0.1	0.117270959	1	1	0.1	0.073899023	1	0.121440532	0.1	0.074265612	1	0.121478827	0.1	0.074021945	1	0.120355232													0.1	0.1111	1	1	0.1	0.101	1	1	0.1	0.101	1	1	0.1	0.1111
1	1	0.9	0.489890758	1	1	0.9	0.454171913	1	1	0.9	0.476237826	1	0.073899023	0.9	0.121440532	1	0.074265612	0.9	0.121478827	1	0.074021945	0.9	0.120355232													1	1	0.9	0.495	1	0.9998	0.9	0.3434	1	1	0.9	0.3232	1	1
0.1	0.108233486	1	0.489890758	0.1	0.101115257	1	0.454171913	0.1	0.117270959	1	0.476237826	0.1	0.073899023	1	0.121440532	0.1	0.074265612	1	0.121478827	0.1	0.074021945	1	0.120355232													0.1	0.1111	1	0.1616	0.1	0.101	1	0.1616	0.1	0.1111	1	0.1515	0.1	0.1111
0.2	0.108233486	0.2	0.166133984	0.2	0.101115257	0.2	0.163281014	0.2	0.117270959	0.2	0.177357404	0.2	0.073899023	0.2	0.121440532	0.2	0.074265612	0.2	0.121478827	0.2	0.074021945	0.2	0.120355232													0.2	0.1111	0.2	0.1616	0.2	0.101	0.2	0.1616	0.2	0.1111	0.2	0.1515	0.2	0.1111
1	1	0.5	0.489890758	1	1	0.5	0.454171913	1	1	0.5	0.476237826	1	0.760932275	0.5	0.121440532	1	0.76089569	0.5	0.121478827	1	0.760526158	0.5	0.120355232													1	1	0.5	0.3232	1	0.9998	0.5	0.3434	1	1	0.5	0.3232	1	1
0.1	0.108233486	1	1	0.1	0.101115257	1	1	0.1	0.117270959	1	1	0.1	0.073899023	1	0.121440532	0.1	0.074265612	1	0.121478827	0.1	0.074021945	1	0.120355232													0.1	0.1111	1	1	0.1	0.101	1	1	0.1	0.1111	1	1	0.1	0.1111
1	1	0.5	0.489890758	1	1	0.5	0.302685883	1	1	0.5	0.476237826	1	0.760932275	0.5	0.121440532	1	0.76089569	0.5	0.121478827	1	0.760526158	0.5	0.120355232													1	1	0.5	0.3232	1	0.9998	0.5	0.3434	1	1	0.5	0.3232	1	1
0.5	0.542905666	0.5	0.489890758	0.5	0.539301626	0.5	0.163281014	0.5	0.488468867	0.5	0.476237826	0.5	0.073899023	0.5	0.121440532	0.5	0.074265612	0.5	0.121478827	0.5	0.074021945	0.5	0.120355232													0.5	0.5424	0.5	0.1616	0.5	0.5182	0.5	0.1616	0.5	0.5328	0.5	0.1515	0.5	0.4834
0.18	0.108233486	1	1	0.18	0.101115257	1	1	0.18	0.117270959	1	1	0.18	0.073899023	1	0.121440532	0.18	0.074265612	1	0.121478827	0.18	0.074021945	1	0.120355232													0.18	0.1111	1	1	0.18	0.101	1	1	0.18	0.1111	1	1	0.18	0.1111
0.2	0.341352713	0.2	0.166133984	0.2	0.322287802	0.2	0.163281014	0.2	0.488468867	0.2	0.177357404	0.2	0.073899023	0.2	0.121440532	0.2	0.074265612	0.2	0.121478827	0.2	0.074021945	0.2	0.120355232													0.2	0.3423	0.2	0.1616	0.2	0.3117	0.2	0.1616	0.2	0.3207	0.2	0.1515	0.2	0.4834
1	1	0.5	0.166133984	1	1	0.5	0.163281014	1	1	0.5	0.476237826	1	0.760932275	0.5	0.121440532	1	0.76089569	0.5	0.121478827	1	0.760526158	0.5	0.120355232													1	1	0.5	0.1616	1	0.9998	0.5	0.1616	1	1	0.5	0.1515	1	1
0.2	0.108233486	0.1	0.166133984	0.2	0.322287802	0.1	0.163281014	0.2	0.117270959	0.1	0.177357404	0.2	0.073899023	0.1	0.121440532	0.2	0.074265612	0.1	0.121478827	0.2	0.074021945	0.1	0.120355232													0.2	0.3423	0.1	0.1616	0.2	0.3117	0.1	0.1616	0.2	0.3207	0.1	0.1515	0.2	0.1111
1	1	1	1	1	1	1	0.568862068	1	1	1	0.476237826	1	0.760932275	1	0.121440532	1	0.76089569	1	0.121478827	1	0.760526158	1	0.120355232													1	1	1	1	1	0.9998	1	1	1	1	1	1	1	1
0.5	0.542905666	1	0.489890758	0.5	0.539301626	1	0.568862068	0.5	0.488468867	1	0.476237826	0.5	0.073899023	1	0.121440532	0.5	0.074265612	1	0.121478827	0.5	0.074021945	1	0.120355232													0.5	0.5424	1	0.495	0.5	0.5182	1	0.5455	0.5	0.5328	1	0.5757	0.5	0.4834
0.2	0.341352713	1	1	0.2	0.322287802	1	1	0.2	0.117270959	1	1	0.2	0.073899023	1	0.121440532	0.2	0.074265612	1	0.121478827	0.2	0.074021945	1	0.120355232													0.2	0.3423	1	1	0.2	0.3117	1	1	0.2	0.3207	1	1	0.2	0.1111
0.2	0.108233486	1	1	0.2	0.101115257	1	1	0.2	0.117270959	1	1	0.2	0.073899023	1	0.121440532	0.2	0.074265612	1	0.121478827	0.2	0.074021945	1	0.120355232													0.2	0.1111	1	1	0.2	0.101	1	1	0.2	0.1111	1	1	0.2	0.1111
0.5	0.542905666	0.15	0.166133984	0.5	0.539301626	0.15	0.163281014	0.5	0.488468867	0.15	0.177357404	0.5	0.073899023	0.15	0.121440532	0.5	0.074265612	0.15	0.121478827	0.5	0.074021945	0.15	0.120355232													0.5	0.5424	0.15	0.1616	0.5	0.5182	0.15	0.1616	0.5	0.5328	0.15	0.1515	0.5	0.4834
0.1	0.341352713	1	1	0.1	0.322287802	1	1	0.1	0.117270959	1	1	0.1	0.073899023	1	0.121440532	0.1	0.074265612	1	0.121478827	0.1	0.074021945	1	0.120355232													0.1	0.3423	1	1	0.1	0.3117	1	1	0.1	0.3207	1	1	0.1	0.1111
1	1	1	0.489890758	1	1	1	0.302685883	1	1	1	0.476237826	1	0.760932275	1	0.121440532	1	0.76089569	1	0.121478827	1	0.760526158	1	0.120355232													1	1	1	0.3232	1	0.9998	1	0.3434	1	1	1	0.3232	1	1
0.5	0.542905666	0.5	0.489890758	0.5	0.539301626	0.5	0.454171913	0.5	1	0.5	0.476237826	0.5	0.073899023	0.5	0.121440532	0.5	0.074265612	0.5	0.121478827	0.5	0.074021945	0.5	0.120355232													0.5	0.5424	0.5	0.495	0.5	0.5182	0.5	0.5455	0.5	0.5328	0.5	0.5757	0.5	0.4834
0.5	1	0.5	0.489890758	0.5	0.539301626	0.5	0.454171913	0.5	1	0.5	0.476237826	0.5	0.073899023	0.5	0.121440532	0.5	0.074265612	0.5	0.121478827	0.5	0.074021945	0.5	0.120355232													0.5	0.5424	0.5	0.3232	0.5	0.5182	0.5	0.3434	0.5	0.5328	0.5	0.3232	0.5	1
0.5	1	1	0.489890758	0.5	1	1	0.568862068	0.5	1	1	0.476237826	0.5	0.073899023	1	0.121440532	0.5	0.074265612	1	0.121478827	0.5	0.074021945	1	0.120355232													0.5	1	1	0.495	0.5	0.9998	1	0.5455	0.5	1	1	0.5757	0.5	1
0.1	0.108233486	1	1	0.1	0.101115257	1	1	0.1	0.117270959	1	1	0.1	0.073899023	1	0.121440532	0.1	0.074265612	1	0.121478827	0.1	0.074021945	1	0.120355232													0.1	0.1111	1	1	0.1	0.101	1	1	0.1	0.1111	1	1	0.1	0.1111
0.5	0.542905666	0.2	0.166133984	0.5	0.539301626	0.2	0.163281014	0.5	0.488468867	0.2	0.177357404	0.5	0.073899023	0.2	0.121440532	0.5	0.074265612	0.2	0.121478827	0.5	0.074021945	0.2	0.120355232													0.5	0.5424	0.2	0.1616	0.5	0.5182	0.2	0.1616	0.5	0.5328	0.2	0.1515	0.5	0.4834
1	1	1	1	1	1	1	1	1	1	1	1	1	0.760932275	1	0.121440532	1	0.76089569	1	0.121478827	1	0.760526158	1	0.120355232													1	1	1	1	1	0.9998	1	1	1	1	1	1	1	1
0.15	0.108233486	0.5	0.489890758	0.15	0.101115257	0.5	0.163281014	0.15	0.117270959	0.5	0.177357404	0.15	0.073899023	0.5	0.121440532	0.15	0.074265612	0.5	0.121478827	0.15	0.074021945	0.5	0.120355232													0.15	0.1111	0.5	0.1616	0.15	0.101	0.5	0.1616	0.15	0.101	0.5	0.1515	0.15	0.1111
0.2	0.108233486	0.05	0.166133984	0.2	0.101115257	0.05	0.163281014	0.2	0.117270959	0.05	0.177357404	0.2	0.073899023	0.05	0.121440532	0.2	0.074265612	0.05	0.121478827	0.2	0.074021945	0.05	0.120355232													0.2	0.1111	0.05	0.1616	0.2	0.101	0.05	0.1616	0.2	0.101	0.05	0.1515	0.2	0.1111
0.2	0.108233486	1	1	0.2	0.101115257	1	1	0.2	0.117270959	1	1	0.2	0.073899023	1	0.747987217	0.2	0.074265612	1	0.747962243	0.2	0.074021945	1	0.744665184													0.2	0.1111	1	1	0.2	0.101	1	1	0.2	0.1111	1	1	0.2	0.1111
0.5	0.341352713	1	0.489890758	0.5	0.322287802	1	0.454171913	0.5	0.488468867	1	0.476237826	0.5	0.073899023	1	0.121440532	0.5	0.074265612	1	0.121478827	0.5	0.074021945	1	0.120355232													0.5	0.3423	1	0.495	0.5	0.3117	1	0.3434	0.5	0.3207	1	0.3232	0.5	0.4834
1	1	1	0.489890758	1	0.539301626	1	0.568862068	1	1	1	0.476237826	1	0.073899023	1	0.121440532	1	0.074265612	1	0.121478827	1	0.074021945	1	0.120355232													1	1	1	0.6558	1	0.5182	1	0.5455	1	1	1	0.5757	1	1
0.15	0.108233486	0.5	0.166133984	0.15	0.101115257	0.5	0.163281014	0.15	0.117270959	0.5	0.177357404	0.15	0.073899023	0.5	0.121440532	0.15	0.074265612	0.5	0.121478827	0.15	0.074021945	0.5	0.120355232													0.15	0.1111	0.5	0.1616	0.15	0.101	0.5	0.1616	0.15	0.1111	0.5	0.1515	0.15	0.1111
0.1	0.108233486	1	1	0.1	0.101115257	1	1	0.1	0.117270959	1	1	0.1	0.073899023	1	0.121440532	0.1	0.074265612	1	0.121478827	0.1	0.074021945	1	0.120355232													0.1	0.1111	1	1	0.1	0.101	1	1	0.1	0.1111	1	1	0.1	0.1111
0.1	0.108233486	1	0.284298032	0.1	0.101115257	1	0.302685883	0.1	0.117270959	1	0.177357404	0.1	0.073899023	1	0.121440532	0.1	0.074265612	1	0.121478827	0.1	0.074021945	1	0.120355232													0.1	0.1111	1	0.3232	0.1	0.101	1	0.3434	0.1	0.1111	1	0.3232	0.1	0.1111
0.5	0.542905666	1	1	0.5	0.539301626	1	1	0.5	0.488468867	1	1	0.5	0.073899023	1	0.121440532	0.5	0.074265612	1	0.121478827	0.5	0.074021945	1	0.120355232													0.5	0.5424	1	1	0.5	0.5182	1	1	0.5	0.5328	1	1	0.5	0.4834
0.2	0.341352713	0.5	0.489890758	0.2	0.322287802	0.5	0.302685883	0.2	0.117270959	0.5	0.476237826	0.2	0.073899023	0.5	0.121440532	0.2	0.074265612	0.5	0.121478827	0.2	0.074021945	0.5	0.120355232													0.2	0.3423	0.5	0.1616	0.2	0.3117	0.5	0.1616	0.2	0.3207	0.5	0.1515	0.2	0.1111
0.9	1	0.5	0.166133984	0.9	1	0.5	0.163281014	0.9	1	0.5	0.177357404	0.9	0.760932275	0.5	0.121440532	0.9	0.76089569	0.5	0.121478827	0.9	0.760526158	0.5	0.120355232													0.9	1	0.5	0.1616	0.9	0.9998	0.5	0.1616	0.9	1	0.5	0.1515	0.9	1
0.2	0.108233486	1	1	0.2	0.101115257	1	1	0.2	0.117270959	1	1	0.2	0.073899023	1	0.121440532	0.2	0.074265612	1	0.121478827	0.2	0.074021945	1	0.120355232													0.2	0.1111	1	1	0.2	0.101	1	1	0.2	0.1111	1	1	0.2	0.1111
1	1	0.5	0.489890758	1	1	0.5	0.163281014	1	1	0.5	0.476237826	1	0.760932275	0.5	0.121440532	1	0.76089569	0.5	0.121478827	1	0.760526158	0.5	0.120355232													1	1	0.5	0.1616	1	0.9998	0.5	0.1616	1	1	0.5	0.1515	1	1
0.5	0.542905666	1	0.489890758	0.5	0.539301626	1	0.454171913	0.5	0.488468867	1	0.476237826	0.5	0.073899023	1	0.121440532	0.5	0.074265612	1	0.121478827	0.5	0.074021945	1	0.120355232													0.5	0.5424	1	0.1616	0.5	0.5182	1	0.1616	0.5	0.5328	1	0.1515	0.5	0.4834
0.2	0.341352713	0.15	0.166133984	0.2	0.322287802	0.15	0.163281014	0.2	0.488468867	0.15	0.177357404	0.2	0.073899023	0.15	0.121440532	0.2	0.074265612	0.15	0.121478827	0.2	0.074021945	0.15	0.120355232													0.2	0.3423	0.15	0.1616	0.2	0.3117	0.15	0.1616	0.2	0.3207	0.15	0.1515	0.2	0.4834
0.2	0.108233486	1	0.489890758	0.2	0.101115257	1	0.454171913	0.2	0.117270959	1	0.476237826	0.2	0.073899023	1	0.121440532	0.2	0.074265612	1	0.121478827	0.2	0.074021945	1	0.120355232													0.2	0.1111	1	0.3232	0.2	0.101	1	1	0.2	0.1111	1	0.5757	0.2	0.1111
0.1	0.108233486	1	0.489890758	0.1	0.101115257	1	0.454171913	0.1	0.117270959	1	0.476237826	0.1	0.073899023	1	0.121440532	0.1	0.074265612	1	0.121478827	0.1	0.074021945	1	0.120355232													0.1	0.1111	1	0.495	0.1	0.101	1	0.5455	0.1	0.1111	1	0.5757	0.1	0.1111
1	1	1	0.489890758	1	1	1	0.568862068	1	1	1	0.476237826	1	0.760932275	1	0.121440532	1	0.76089569	1	0.121478827	1	0.760526158	1	0.120355232													1	1	1	0.6558	1	0.9998	1	0.5455	1	1	1	0.5757	1	1
1	1	1	0.489890758	1	1	1	0.568862068	1	1	1	0.476237826	1	0.760932275	1	0.121440532	1	0.76089569	1	0.121478827	1	0.760526158	1	0.120355232													1	1	1	0.6558	1	0.9998	1	0.5455	1	1	1	0.5757	1	1
1	1	0.5	0.166133984	1	1	0.5	0.163281014	1	1	0.5	0.177357404	1	0.760932275	0.5	0.121440532	1	0.76089569	0.5	0.121478827	1	0.760526158	0.5	0.120355232													1	1	0.5	0.1616	1	0.9998	0.5	0.1616	1	1	0.5	0.1515	1	1
0.1	0.108233486	0.2	0.166133984	0.1	0.101115257	0.2	0.163281014	0.1	0.117270959	0.2	0.177357404	0.1	0.073899023	0.2	0.121440532	0.1	0.074265612	0.2	0.121478827	0.1	0.074021945	0.2	0.120355232													0.1	0.1111	0.2	0.1616	0.1	0.101	0.2	0.1616	0.1	0.1111	0.2	0.1515	0.1	0.1111
0.5	1	1	0.489890758	0.5	0.539301626	1	0.454171913	0.5	1	1	0.476237826	0.5	0.073899023	1	0.121440532	0.5	0.074265612	1	0.121478827	0.5	0.074021945	1	0.120355232													0.5	1	1	0.495	0.5	0.5182	1	0.5455	0.5	1	1	0.5757	0.5	1
1	1	1	1	1	1	1	1	1	1	1	1	1	0.760932275	1	0.121440532	1	0.76089569	1	0.121478827	1	0.760526158	1	0.120355232													1	1	1	1	1	0.9998	1	1	1	1	1	1	1	1
0.2	0.108233486	1	1	0.2	0.101115257	1	1	0.2	0.117270959	1	1	0.2	0.073899023	1	0.121440532	0.2	0.074265612	1	0.121478827	0.2	0.074021945	1	0.120355232													0.2	0.1111	1	1	0.2	0.101	1	1	0.2	0.1111	1	1	0.2	0.1111
0.2	0.341352713	1	0.489890758	0.2	0.322287802	1	0.568862068	0.2	0.117270959	1	0.476237826	0.2	0.073899023	1	0.121440532	0.2	0.074265612	1	0.121478827	0.2	0.074021945	1	0.120355232													0.2	0.3423	1	0.495	0.2	0.3117	1	0.5455	0.2	0.3207	1	0.5757	0.2	0.1111
1	1	0.1	0.166133984	1	1	0.1	0.163281014	1	1	0.1	0.177357404	1	0.760932275	0.1	0.121440532	1	0.76089569	0.1	0.121478827	1	0.760526158	0.1	0.120355232													1	1	0.1	0.1616	1	0.9998	0.1	0.1616	1	1	0.1	0.1515	1	1
0.2	0.542905666	1	0.489890758	0.2	0.322287802	1	0.454171913	0.2	1	1	0.476237826	0.2	0.073899023	1	0.121440532	0.2	0.074265612	1	0.121478827	0.2	0.074021945	1	0.120355232													0.2	0.5424	1	0.3232	0.2	0.5182	1	0.3434	0.2	0.5328	1	0.3232	0.2	0.4834
0.2	0.108233486	1	0.489890758	0.2	0.101115257	1	0.454171913	0.2	0.117270959	1	0.476237826	0.2	0.073899023	1	0.121440532	0.2	0.074265612	1	0.121478827	0.2	0.074021945	1	0.120355232													0.2	0.1111	1	0.495	0.2	0.101	1	0.5455	0.2	0.1111	1	0.5757	0.2	0.1111
0.1	0.108233486	1	1	0.1	0.101115257	1	1	0.1	0.117270959	1	1	0.1	0.073899023	1	0.121440532	0.1	0.074265612	1	0.121478827	0.1	0.074021945	1	0.120355232													0.1	0.1111	1	1	0.1	0.101	1	1	0.1	0.101	1	1	0.1	0.1111
0.15	0.108233486	0.15	0.166133984	0.15	0.101115257	0.15	0.163281014	0.15	0.117270959	0.15	0.177357404	0.15	0.073899023	0.15	0.121440532	0.15	0.074265612	0.15	0.121478827	0.15	0.074021945	0.15	0.120355232													0.15	0.1111	0.15	0.1616	0.15	0.101	0.15	0.1616	0.15	0.1111	0.15	0.1515	0.15	0.1111
0.1	0.108233486	1	1	0.1	0.322287802	1	1	0.1	0.117270959	1	1	0.1	0.073899023	1	0.121440532	0.1	0.074265612	1	0.121478827	0.1	0.074021945	1	0.120355232													0.1	0.1111	1	1	0.1	0.3117	1	1	0.1	0.3207	1	1	0.1	0.1111
0.15	0.341352713	1	1	0.15	0.322287802	1	1	0.15	0.117270959	1	1	0.15	0.073899023	1	0.121440532	0.15	0.074265612	1	0.121478827	0.15	0.074021945	1	0.120355232													0.15	0.3423	1	1	0.15	0.3117	1	1	0.15	0.3207	1	1	0.15	0.1111
0.1	0.108233486	0.5	0.489890758	0.1	0.101115257	0.5	0.454171913	0.1	0.117270959	0.5	0.476237826	0.1	0.073899023	0.5	0.121440532	0.1	0.074265612	0.5	0.121478827	0.1	0.074021945	0.5	0.120355232													0.1	0.1111	0.5	0.1616	0.1	0.101	0.5	0.1616	0.1	0.1111	0.5	0.1515	0.1	0.1111
0.1	0.341352713	0.5	0.166133984	0.1	0.322287802	0.5	0.163281014	0.1	0.117270959	0.5	0.177357404	0.1	0.073899023	0.5	0.121440532	0.1	0.074265612	0.5	0.121478827	0.1	0.074021945	0.5	0.120355232													0.1	0.3423	0.5	0.1616	0.1	0.3117	0.5	0.1616	0.1	0.3207	0.5	0.1515	0.1	0.1111
0.2	0.108233486	0.5	0.166133984	0.2	0.101115257	0.5	0.163281014	0.2	0.117270959	0.5	0.177357404	0.2	0.073899023	0.5	0.121440532	0.2	0.074265612	0.5	0.121478827	0.2	0.074021945	0.5	0.120355232													0.2	0.1111	0.5	0.1616	0.2	0.101	0.5	0.1616	0.2	0.1111	0.5	0.1515	0.2	0.1111
0.5	0.542905666	1	1	0.5	0.539301626	1	0.568862068	0.5	0.488468867	1	1	0.5	0.073899023	1	0.121440532	0.5	0.074265612	1	0.121478827	0.5	0.074021945	1	0.120355232													0.5	0.5424	1	0.495	0.5	0.5182	1	0.5455	0.5	0.5328	1	1	0.5	0.4834
0.5	0.542905666	1	0.489890758	0.5	0.539301626	1	0.454171913	0.5	1	1	0.476237826	0.5	0.073899023	1	0.121440532	0.5	0.074265612	1	0.121478827	0.5	0.074021945	1	0.120355232													0.5	0.5424	1	0.495	0.5	0.5182	1	0.3434	0.5	0.5328	1	0.3232	0.5	1
1	1	1	1	1	1	1	1	1	1	1	1	1	0.760932275	1	0.121440532	1	0.76089569	1	0.121478827	1	0.760526158	1	0.120355232													1	1	1	0.6558	1	0.9998	1	1	1	1	1	1	1	1
0.5	0.341352713	1	0.489890758	0.5	0.322287802	1	0.454171913	0.5	0.488468867	1	0.476237826	0.5	0.073899023	1	0.121440532	0.5	0.074265612	1	0.121478827	0.5	0.074021945	1	0.120355232													0.5	0.3423	1	0.495	0.5	0.3117	1	0.3434	0.5	0.3207	1	0.3232	0.5	0.4834
0.1	0.108233486	1	1	0.1	0.101115257	1	1	0.1	0.117270959	1	1	0.1	0.073899023	1	0.121440532	0.1	0.074265612	1	0.121478827	0.1	0.074021945	1	0.120355232													0.1	0.1111	1	1	0.1	0.101	1	1	0.1	0.101	1	1	0.1	0.1111
1	1	1	0.489890758	1	1	1	0.302685883	1	1	1	0.476237826	1	0.760932275	1	0.121440532	1	0.76089569	1	0.121478827	1	0.760526158	1	0.120355232													1	1	1	0.3232	1	0.9998	1	0.3434	1	1	1	0.3232	1	1
0.2	0.108233486	0.5	0.166133984	0.2	0.101115257	0.5	0.163281014	0.2	0.117270959	0.5	0.177357404	0.2	0.073899023	0.5	0.121440532	0.2	0.074265612	0.5	0.121478827	0.2	0.074021945	0.5	0.120355232													0.2	0.1111	0.5	0.1616	0.2	0.101	0.5	0.1616	0.2	0.1111	0.5	0.3232	0.2	0.1111
0.5	0.542905666	0.5	0.166133984	0.5	0.539301626	0.5	0.163281014	0.5	0.488468867	0.5	0.177357404	0.5	0.073899023	0.5	0.121440532	0.5	0.074265612	0.5	0.121478827	0.5	0.074021945	0.5	0.120355232													0.5	0.5424	0.5	0.1616	0.5	0.5182	0.5	0.1616	0.5	0.5328	0.5	0.1515	0.5	0.4834
0.5	0.542905666	0.5	0.489890758	0.5	0.539301626	0.5	0.454171913	0.5	0.488468867	0.5	0.476237826	0.5	0.073899023	0.5	0.121440532	0.5	0.074265612	0.5	0.121478827	0.5	0.074021945	0.5	0.120355232													0.5	0.5424	0.5	0.3232	0.5	0.5182	0.5	0.3434	0.5	0.5328	0.5	0.3232	0.5	0.4834
0.2	0.341352713	0.5	0.284298032	0.2	0.322287802	0.5	0.302685883	0.2	0.488468867	0.5	0.177357404	0.2	0.073899023	0.5	0.121440532	0.2	0.074265612	0.5	0.121478827	0.2	0.074021945	0.5	0.120355232													0.2	0.3423	0.5	0.3232	0.2	0.3117	0.5	0.3434	0.2	0.3207	0.5	0.3232	0.2	0.4834
0.5	0.542905666	0.5	0.489890758	0.5	0.539301626	0.5	0.302685883	0.5	0.488468867	0.5	0.476237826	0.5	0.073899023	0.5	0.121440532	0.5	0.074265612	0.5	0.121478827	0.5	0.074021945	0.5	0.120355232													0.5	0.5424	0.5	0.3232	0.5	0.5182	0.5	0.3434	0.5	0.5328	0.5	0.3232	0.5	0.4834
1	1	0.5	0.489890758	1	1	0.5	0.163281014	1	1	0.5	0.476237826	1	0.760932275	0.5	0.121440532	1	0.76089569	0.5	0.121478827	1	0.760526158	0.5	0.120355232													1	1	0.5	0.3232	1	0.9998	0.5	0.3434	1	1	0.5	0.3232	1	1
0.15	0.108233486	1	0.489890758	0.15	0.101115257	1	0.454171913	0.15	0.117270959	1	0.476237826	0.15	0.073899023	1	0.121440532	0.15	0.074265612	1	0.121478827	0.15	0.074021945	1	0.120355232													0.15	0.1111	1	0.495	0.15	0.101	1	0.5455	0.15	0.1111	1	0.5757	0.15	0.1111
0.1	0.341352713	1	1	0.1	0.322287802	1	1	0.1	0.488468867	1	1	0.1	0.073899023	1	0.121440532	0.1	0.074265612	1	0.121478827	0.1	0.074021945	1	0.120355232													0.1	0.3423	1	1	0.1	0.3117	1	1	0.1	0.3207	1	1	0.1	0.4834
0.05	0.108233486	1	0.489890758	0.05	0.101115257	1	0.454171913	0.05	0.117270959	1	0.476237826	0.05	0.073899023	1	0.121440532	0.05	0.074265612	1	0.121478827	0.05	0.074021945	1	0.120355232													0.05	0.1111	1	0.495	0.05	0.101	1	0.3434	0.05	0.101	1	0.3232	0.05	0.1111
1	1	1	0.489890758	1	1	1	0.568862068	1	1	1	0.476237826	1	0.760932275	1	0.121440532	1	0.76089569	1	0.121478827	1	0.760526158	1	0.120355232													1	1	1	0.495	1	0.9998	1	0.5455	1	1	1	0.5757	1	1
0.15	0.108233486	0.5	0.166133984	0.15	0.101115257	0.5	0.163281014	0.15	0.117270959	0.5	0.177357404	0.15	0.073899023	0.5	0.121440532	0.15	0.074265612	0.5	0.121478827	0.15	0.074021945	0.5	0.120355232													0.15	0.1111	0.5	0.1616	0.15	0.101	0.5	0.1616	0.15	0.101	0.5	0.1515	0.15	0.1111
0.1	0.108233486	1	1	0.1	0.101115257	1	1	0.1	0.117270959	1	1	0.1	0.073899023	1	0.121440532	0.1	0.074265612	1	0.121478827	0.1	0.074021945	1	0.120355232													0.1	0.1111	1	1	0.1	0.101	1	1	0.1	0.1111	1	1	0.1	0.1111
1	1	0.5	0.489890758	1	1	0.5	0.454171913	1	1	0.5	0.476237826	1	0.760932275	0.5	0.121440532	1	0.76089569	0.5	0.121478827	1	0.760526158	0.5	0.120355232													1	1	0.5	0.1616	1	0.9998	0.5	0.1616	1	1	0.5	0.3232	1	1
1	1	0.2	0.166133984	1	1	0.2	0.163281014	1	1	0.2	0.177357404	1	0.760932275	0.2	0.121440532	1	0.76089569	0.2	0.121478827	1	0.760526158	0.2	0.120355232													1	1	0.2	0.1616	1	0.9998	0.2	0.1616	1	1	0.2	0.1515	1	1
1	1	1	0.489890758	1	1	1	0.454171913	1	1	1	0.476237826	1	0.760932275	1	0.121440532	1	0.76089569	1	0.121478827	1	0.760526158	1	0.120355232													1	1	1	0.495	1	0.9998	1	0.5455	1	1	1	0.5757	1	1
1	1	0.2	0.166133984	1	1	0.2	0.163281014	1	1	0.2	0.177357404	1	0.760932275	0.2	0.121440532	1	0.76089569	0.2	0.121478827	1	0.760526158	0.2	0.120355232													1	1	0.2	0.1616	1	0.9998	0.2	0.1616	1	1	0.2	0.1515	1	1
1	1	0.1	0.166133984	1	1	0.1	0.163281014	1	1	0.1	0.177357404	1	0.760932275	0.1	0.121440532	1	0.76089569	0.1	0.121478827	1	0.760526158	0.1	0.120355232													1	1	0.1	0.1616	1	0.9998	0.1	0.1616	1	1	0.1	0.1515	1	1
0.1	0.108233486	1	0.489890758	0.1	0.101115257	1	0.454171913	0.1	0.117270959	1	0.476237826	0.1	0.073899023	1	0.121440532	0.1	0.074265612	1	0.121478827	0.1	0.074021945	1	0.120355232													0.1	0.1111	1	0.495	0.1	0.101	1	0.5455	0.1	0.1111	1	0.5757	0.1	0.1111
1	1	1	1	1	1	1	1	1	1	1	1	1	0.760932275	1	0.121440532	1	0.76089569	1	0.121478827	1	0.760526158	1	0.120355232													1	1	1	1	1	0.9998	1	1	1	1	1	1	1	1
0.15	0.108233486	1	1	0.15	0.322287802	1	1	0.15	0.117270959	1	1	0.15	0.073899023	1	0.121440532	0.15	0.074265612	1	0.121478827	0.15	0.074021945	1	0.120355232													0.15	0.1111	1	1	0.15	0.101	1	1	0.15	0.3207	1	1	0.15	0.1111
1	1	1	1	1	1	1	1	1	1	1	1	1	0.760932275	1	0.121440532	1	0.76089569	1	0.121478827	1	0.760526158	1	0.120355232													1	1	1	1	1	0.9998	1	1	1	1	1	1	1	1
1	1	0.5	0.166133984	1	1	0.5	0.163281014	1	1	0.5	0.177357404	1	0.760932275	0.5	0.121440532	1	0.76089569	0.5	0.121478827	1	0.760526158	0.5	0.120355232													1	1	0.5	0.1616	1	0.9998	0.5	0.1616	1	1	0.5	0.1515	1	1
0.1	0.108233486	0.5	0.166133984	0.1	0.101115257	0.5	0.163281014	0.1	0.117270959	0.5	0.177357404	0.1	0.073899023	0.5	0.121440532	0.1	0.074265612	0.5	0.121478827	0.1	0.074021945	0.5	0.120355232													0.1	0.1111	0.5	0.1616	0.1	0.101	0.5	0.1616	0.1	0.101	0.5	0.1515	0.1	0.1111
0.2	0.108233486	0.15	0.166133984	0.2	0.101115257	0.15	0.163281014	0.2	0.117270959	0.15	0.177357404	0.2	0.073899023	0.15	0.121440532	0.2	0.074265612	0.15	0.121478827	0.2	0.074021945	0.15	0.120355232													0.2	0.1111	0.15	0.1616	0.2	0.101	0.15	0.1616	0.2	0.1111	0.15	0.1515	0.2	0.1111
0.15	0.108233486	1	0.489890758	0.15	0.101115257	1	0.568862068	0.15	0.117270959	1	0.476237826	0.15	0.073899023	1	0.121440532	0.15	0.074265612	1	0.121478827	0.15	0.074021945	1	0.120355232													0.15	0.1111	1	0.495	0.15	0.101	1	0.5455	0.15	0.101	1	0.5757	0.15	0.1111
0.9	1	1	1	0.9	1	1	1	0.9	1	1	1	0.9	0.760932275	1	0.121440532	0.9	0.76089569	1	0.121478827	0.9	0.760526158	1	0.120355232													0.9	1	1	1	0.9	0.9998	1	1	0.9	1	1	1	0.9	1
1	1	1	1	1	1	1	1	1	1	1	1	1	0.760932275	1	0.121440532	1	0.76089569	1	0.121478827	1	0.760526158	1	0.120355232													1	1	1	1	1	0.9998	1	1	1	1	1	1	1	1
0.1	0.108233486	1	0.489890758	0.1	0.101115257	1	0.568862068	0.1	0.117270959	1	0.476237826	0.1	0.073899023	1	0.121440532	0.1	0.074265612	1	0.121478827	0.1	0.074021945	1	0.120355232													0.1	0.1111	1	0.6558	0.1	0.101	1	0.5455	0.1	0.1111	1	0.5757	0.1	0.1111
0.1	0.108233486	1	1	0.1	0.101115257	1	1	0.1	0.117270959	1	1	0.1	0.073899023	1	0.121440532	0.1	0.074265612	1	0.121478827	0.1	0.074021945	1	0.120355232													0.1	0.1111	1	1	0.1	0.101	1	1	0.1	0.1111	1	1	0.1	0.1111
0.1	0.108233486	1	0.489890758	0.1	0.101115257	1	0.454171913	0.1	0.117270959	1	0.476237826	0.1	0.073899023	1	0.121440532	0.1	0.074265612	1	0.121478827	0.1	0.074021945	1	0.120355232													0.1	0.1111	1	0.495	0.1	0.101	1	0.5455	0.1	0.1111	1	0.5757	0.1	0.1111
1	1	1	1	1	1	1	1	1	1	1	1	1	0.760932275	1	0.121440532	1	0.76089569	1	0.121478827	1	0.760526158	1	0.120355232													1	1	1	1	1	0.9998	1	1	1	1	1	1	1	1
0.9	1	0.2	0.166133984	0.9	1	0.2	0.163281014	0.9	1	0.2	0.177357404	0.9	0.760932275	0.2	0.121440532	0.9	0.76089569	0.2	0.121478827	0.9	0.760526158	0.2	0.120355232													0.9	1	0.2	0.1616	0.9	0.9998	0.2	0.1616	0.9	1	0.2	0.1515	0.9	1
1	1	1	0.489890758	1	1	1	0.568862068	1	1	1	0.476237826	1	0.073899023	1	0.121440532	1	0.074265612	1	0.121478827	1	0.074021945	1	0.120355232													1	1	1	0.495	1	0.9998	1	0.5455	1	1	1	0.5757	1	1
0.5	0.341352713	0.5	0.489890758	0.5	0.322287802	0.5	0.454171913	0.5	0.488468867	0.5	0.476237826	0.5	0.073899023	0.5	0.121440532	0.5	0.074265612	0.5	0.121478827	0.5	0.074021945	0.5	0.120355232													0.5	0.3423	0.5	0.495	0.5	0.3117	0.5	0.5455	0.5	0.3207	0.5	0.5757	0.5	0.4834
0.2	0.341352713	0.15	0.166133984	0.2	0.322287802	0.15	0.163281014	0.2	0.488468867	0.15	0.177357404	0.2	0.073899023	0.15	0.121440532	0.2	0.074265612	0.15	0.121478827	0.2	0.074021945	0.15	0.120355232													0.2	0.3423	0.15	0.1616	0.2	0.3117	0.15	0.1616	0.2	0.3207	0.15	0.1515	0.2	0.4834
0.19	0.108233486	0.5	0.166133984	0.19	0.101115257	0.5	0.163281014	0.19	0.117270959	0.5	0.177357404	0.19	0.073899023	0.5	0.121440532	0.19	0.074265612	0.5	0.121478827	0.19	0.074021945	0.5	0.120355232													0.19	0.1111	0.5	0.1616	0.19	0.101	0.5	0.1616	0.19	0.1111	0.5	0.1515	0.19	0.1111
0.1	0.108233486	0.2	0.166133984	0.1	0.101115257	0.2	0.163281014	0.1	0.117270959	0.2	0.177357404	0.1	0.073899023	0.2	0.121440532	0.1	0.074265612	0.2	0.121478827	0.1	0.074021945	0.2	0.120355232													0.1	0.1111	0.2	0.1616	0.1	0.101	0.2	0.1616	0.1	0.101	0.2	0.1515	0.1	0.1111
1	1	1	0.489890758	1	1	1	0.454171913	1	1	1	0.476237826	1	0.760932275	1	0.121440532	1	0.76089569	1	0.121478827	1	0.760526158	1	0.120355232													1	1	1	0.495	1	0.9998	1	0.3434	1	1	1	0.3232	1	1
1	1	0.5	0.166133984	1	1	0.5	0.163281014	1	1	0.5	0.177357404	1	0.760932275	0.5	0.121440532	1	0.76089569	0.5	0.121478827	1	0.760526158	0.5	0.120355232													1	1	0.5	0.1616	1	0.9998	0.5	0.1616	1	1	0.5	0.3232	1	1
0.5	0.542905666	1	0.489890758	0.5	0.539301626	1	0.568862068	0.5	0.488468867	1	0.476237826	0.5	0.073899023	1	0.121440532	0.5	0.074265612	1	0.121478827	0.5	0.074021945	1	0.120355232													0.5	0.5424	1	0.495	0.5	0.5182	1	0.5455	0.5	0.5328	1	0.5757	0.5	0.4834
0.1	0.108233486	1	1	0.1	0.101115257	1	1	0.1	0.117270959	1	1	0.1	0.073899023	1	0.121440532	0.1	0.074265612	1	0.121478827	0.1	0.074021945	1	0.120355232													0.1	0.1111	1	1	0.1	0.101	1	1	0.1	0.101	1	1	0.1	0.1111
0.1	0.108233486	1	0.489890758	0.1	0.101115257	1	0.454171913	0.1	0.117270959	1	0.476237826	0.1	0.073899023	1	0.121440532	0.1	0.074265612	1	0.121478827	0.1	0.074021945	1	0.120355232													0.1	0.1111	1	0.1616	0.1	0.101	1	0.1616	0.1	0.1111	1	0.1515	0.1	0.1111
0.15	0.108233486	1	1	0.15	0.101115257	1	1	0.15	0.117270959	1	1	0.15	0.073899023	1	0.747987217	0.15	0.074265612	1	0.747962243	0.15	0.074021945	1	0.744665184													0.15	0.1111	1	1	0.15	0.101	1	1	0.15	0.1111	1	1	0.15	0.1111
1	1	0.5	0.166133984	1	1	0.5	0.163281014	1	1	0.5	0.177357404	1	0.760932275	0.5	0.121440532	1	0.76089569	0.5	0.121478827	1	0.760526158	0.5	0.120355232													1	1	0.5	0.1616	1	0.9998	0.5	0.1616	1	1	0.5	0.1515	1	1
1	0.341352713	1	1	1	0.322287802	1	1	1	0.488468867	1	1	1	0.760932275	1	0.121440532	1	0.76089569	1	0.121478827	1	0.760526158	1	0.120355232													1	0.1111	1	1	1	0.101	1	1	1	0.1111	1	1	1	0.1111
1	0.542905666	0.1	0.166133984	1	0.539301626	0.1	0.163281014	1	1	0.1	0.177357404	1	0.073899023	0.1	0.121440532	1	0.074265612	0.1	0.121478827	1	0.074021945	0.1	0.120355232													1	0.5424	0.1	0.1616	1	0.5182	0.1	0.1616	1	0.5328	0.1	0.1515	1	0.4834
0.15	0.108233486	1	0.489890758	0.15	0.101115257	1	0.454171913	0.15	0.117270959	1	0.476237826	0.15	0.073899023	1	0.121440532	0.15	0.074265612	1	0.121478827	0.15	0.074021945	1	0.120355232													0.15	0.1111	1	0.495	0.15	0.101	1	0.5455	0.15	0.1111	1	0.5757	0.15	0.1111
1	1	1	0.489890758	1	1	1	0.454171913	1	1	1	0.476237826	1	0.073899023	1	0.121440532	1	0.074265612	1	0.121478827	1	0.074021945	1	0.120355232													1	1	1	0.495	1	0.9998	1	0.5455	1	1	1	0.5757	1	1
0.1	0.108233486	1	1	0.1	0.101115257	1	1	0.1	0.117270959	1	1	0.1	0.073899023	1	0.121440532	0.1	0.074265612	1	0.121478827	0.1	0.074021945	1	0.120355232													0.1	0.1111	1	1	0.1	0.101	1	1	0.1	0.1111	1	1	0.1	0.1111
0.5	0.542905666	1	1	0.5	0.539301626	1	0.568862068	0.5	0.488468867	1	1	0.5	0.073899023	1	0.121440532	0.5	0.074265612	1	0.121478827	0.5	0.074021945	1	0.120355232													0.5	0.5424	1	0.495	0.5	0.5182	1	0.5455	0.5	0.5328	1	0.5757	0.5	0.4834
0.2	0.108233486	0.5	0.489890758	0.2	0.101115257	0.5	0.454171913	0.2	0.117270959	0.5	0.476237826	0.2	0.073899023	0.5	0.121440532	0.2	0.074265612	0.5	0.121478827	0.2	0.074021945	0.5	0.120355232													0.2	0.1111	0.5	0.495	0.2	0.101	0.5	0.5455	0.2	0.1111	0.5	0.5757	0.2	0.1111
0.1	0.108233486	0.1	0.166133984	0.1	0.101115257	0.1	0.163281014	0.1	0.117270959	0.1	0.177357404	0.1	0.073899023	0.1	0.121440532	0.1	0.074265612	0.1	0.121478827	0.1	0.074021945	0.1	0.120355232													0.1	0.1111	0.1	0.1616	0.1	0.101	0.1	0.1616	0.1	0.1111	0.1	0.1515	0.1	0.1111
0.1	0.108233486	0.45	0.166133984	0.1	0.101115257	0.45	0.163281014	0.1	0.117270959	0.45	0.177357404	0.1	0.073899023	0.45	0.121440532	0.1	0.074265612	0.45	0.121478827	0.1	0.074021945	0.45	0.120355232													0.1	0.1111	0.45	0.1616	0.1	0.101	0.45	0.1616	0.1	0.1111	0.45	0.1515	0.1	0.1111
1	1	0.5	0.166133984	1	1	0.5	0.163281014	1	1	0.5	0.177357404	1	0.760932275	0.5	0.121440532	1	0.76089569	0.5	0.121478827	1	0.760526158	0.5	0.120355232													1	1	0.5	0.1616	1	0.9998	0.5	0.1616	1	1	0.5	0.1515	1	1
0.15	0.108233486	0.5	0.489890758	0.15	0.101115257	0.5	0.454171913	0.15	0.117270959	0.5	0.476237826	0.15	0.073899023	0.5	0.121440532	0.15	0.074265612	0.5	0.121478827	0.15	0.074021945	0.5	0.120355232													0.15	0.1111	0.5	0.3232	0.15	0.101	0.5	0.3434	0.15	0.1111	0.5	0.3232	0.15	0.1111
0.1	0.108233486	1	0.489890758	0.1	0.101115257	1	0.568862068	0.1	0.117270959	1	0.476237826	0.1	0.073899023	1	0.121440532	0.1	0.074265612	1	0.121478827	0.1	0.074021945	1	0.120355232													0.1	0.1111	1	0.495	0.1	0.101	1	0.5455	0.1	0.101	1	0.3232	0.1	0.1111
1	1	1	0.489890758	1	1	1	0.568862068	1	1	1	0.476237826	1	0.760932275	1	0.121440532	1	0.76089569	1	0.121478827	1	0.760526158	1	0.120355232													1	1	1	0.495	1	0.9998	1	0.5455	1	1	1	0.5757	1	1
0.2	0.108233486	0.5	0.166133984	0.2	0.322287802	0.5	0.163281014	0.2	0.117270959	0.5	0.177357404	0.2	0.073899023	0.5	0.121440532	0.2	0.074265612	0.5	0.121478827	0.2	0.074021945	0.5	0.120355232													0.2	0.1111	0.5	0.1616	0.2	0.3117	0.5	0.1616	0.2	0.3207	0.5	0.1515	0.2	0.1111
1	1	0.5	0.166133984	1	1	0.5	0.163281014	1	1	0.5	0.177357404	1	0.760932275	0.5	0.121440532	1	0.76089569	0.5	0.121478827	1	0.760526158	0.5	0.120355232													1	1	0.5	0.1616	1	0.9998	0.5	0.1616	1	1	0.5	0.1515	1	1
0.15	0.341352713	0.2	0.166133984	0.15	0.322287802	0.2	0.163281014	0.15	0.117270959	0.2	0.177357404	0.15	0.073899023	0.2	0.121440532	0.15	0.074265612	0.2	0.121478827	0.15	0.074021945	0.2	0.120355232													0.15	0.3423	0.2	0.1616	0.15	0.3117	0.2	0.1616	0.15	0.3207	0.2	0.1515	0.15	0.4834
1	1	1	0.489890758	1	1	1	0.454171913	1	1	1	0.476237826	1	0.760932275	1	0.121440532	1	0.76089569	1	0.121478827	1	0.760526158	1	0.120355232													1	1	1	0.495	1	0.9998	1	0.5455	1	1	1	0.5757	1	1
0.98	1	0.5	0.284298032	0.98	1	0.5	0.302685883	0.98	1	0.5	0.177357404	0.98	0.760932275	0.5	0.121440532	0.98	0.76089569	0.5	0.121478827	0.98	0.760526158	0.5	0.120355232													0.98	1	0.5	0.3232	0.98	0.9998	0.5	0.3434	0.98	1	0.5	0.3232	0.98	1
0.1	0.108233486	1	0.489890758	0.1	0.101115257	1	0.454171913	0.1	0.117270959	1	0.476237826	0.1	0.073899023	1	0.121440532	0.1	0.074265612	1	0.121478827	0.1	0.074021945	1	0.120355232													0.1	0.1111	1	0.1616	0.1	0.101	1	0.1616	0.1	0.101	1	0.1515	0.1	0.1111
1	1	0.15	0.166133984	1	1	0.15	0.163281014	1	1	0.15	0.177357404	1	0.760932275	0.15	0.121440532	1	0.76089569	0.15	0.121478827	1	0.760526158	0.15	0.120355232													1	1	0.15	0.1616	1	0.9998	0.15	0.1616	1	1	0.15	0.1515	1	1
0.1	0.341352713	1	0.489890758	0.1	0.322287802	1	0.454171913	0.1	0.117270959	1	0.476237826	0.1	0.073899023	1	0.121440532	0.1	0.074265612	1	0.121478827	0.1	0.074021945	1	0.120355232													0.1	0.3423	1	0.495	0.1	0.3117	1	0.3434	0.1	0.3207	1	0.3232	0.1	0.1111
0.2	0.108233486	1	0.489890758	0.2	0.101115257	1	0.568862068	0.2	0.117270959	1	0.476237826	0.2	0.073899023	1	0.121440532	0.2	0.074265612	1	0.121478827	0.2	0.074021945	1	0.120355232													0.2	0.1111	1	0.495	0.2	0.101	1	0.5455	0.2	0.1111	1	0.5757	0.2	0.1111
0.1	0.108233486	1	0.489890758	0.1	0.101115257	1	0.454171913	0.1	0.117270959	1	0.476237826	0.1	0.073899023	1	0.121440532	0.1	0.074265612	1	0.121478827	0.1	0.074021945	1	0.120355232													0.1	0.1111	1	0.495	0.1	0.101	1	0.5455	0.1	0.1111	1	0.5757	0.1	0.1111
0.5	0.542905666	0.5	0.489890758	0.5	0.539301626	0.5	0.302685883	0.5	0.488468867	0.5	0.177357404	0.5	0.073899023	0.5	0.121440532	0.5	0.074265612	0.5	0.121478827	0.5	0.074021945	0.5	0.120355232													0.5	0.5424	0.5	0.1616	0.5	0.5182	0.5	0.1616	0.5	0.5328	0.5	0.1515	0.5	0.4834
0.5	1	0.15	0.166133984	0.5	0.322287802	0.15	0.163281014	0.5	1	0.15	0.177357404	0.5	0.073899023	0.15	0.121440532	0.5	0.074265612	0.15	0.121478827	0.5	0.074021945	0.15	0.120355232													0.5	0.5424	0.15	0.1616	0.5	0.5182	0.15	0.1616	0.5	1	0.15	0.1515	0.5	0.4834
1	1	1	0.489890758	1	1	1	0.568862068	1	1	1	0.476237826	1	0.760932275	1	0.121440532	1	0.76089569	1	0.121478827	1	0.760526158	1	0.120355232													1	1	1	0.1616	1	0.9998	1	0.1616	1	1	1	0.3232	1	1
1	1	0.2	0.166133984	1	1	0.2	0.163281014	1	1	0.2	0.177357404	1	0.760932275	0.2	0.121440532	1	0.76089569	0.2	0.121478827	1	0.760526158	0.2	0.120355232													1	1	0.2	0.1616	1	0.9998	0.2	0.1616	1	1	0.2	0.1515	1	1
0.1	0.108233486	0.5	0.166133984	0.1	0.101115257	0.5	0.163281014	0.1	0.117270959	0.5	0.177357404	0.1	0.073899023	0.5	0.121440532	0.1	0.074265612	0.5	0.121478827	0.1	0.074021945	0.5	0.120355232													0.1	0.1111	0.5	0.1616	0.1	0.101	0.5	0.1616	0.1	0.101	0.5	0.1515	0.1	0.1111
1	1	0.5	0.166133984	1	1	0.5	0.163281014	1	1	0.5	0.177357404	1	0.760932275	0.5	0.121440532	1	0.76089569	0.5	0.121478827	1	0.760526158	0.5	0.120355232													1	1	0.5	0.1616	1	0.9998	0.5	0.1616	1	1	0.5	0.1515	1	1
1	1	0.2	0.166133984	1	1	0.2	0.163281014	1	1	0.2	0.177357404	1	0.760932275	0.2	0.121440532	1	0.76089569	0.2	0.121478827	1	0.760526158	0.2	0.120355232													1	1	0.2	0.1616	1	0.9998	0.2	0.1616	1	1	0.2	0.1515	1	1
0.2	0.108233486	0.5	0.166133984	0.2	0.101115257	0.5	0.163281014	0.2	0.117270959	0.5	0.177357404	0.2	0.073899023	0.5	0.121440532	0.2	0.074265612	0.5	0.121478827	0.2	0.074021945	0.5	0.120355232													0.2	0.1111	0.5	0.1616	0.2	0.101	0.5	0.1616	0.2	0.101	0.5	0.1515	0.2	0.1111
1	1	1	0.489890758	1	1	1	0.454171913	1	1	1	0.476237826	1	0.760932275	1	0.121440532	1	0.76089569	1	0.121478827	1	0.760526158	1	0.120355232													1	1	1	0.3232	1	0.9998	1	1	1	1	1	1	1	1
0.1	0.108233486	1	1	0.1	0.101115257	1	1	0.1	0.117270959	1	1	0.1	0.073899023	1	0.121440532	0.1	0.074265612	1	0.121478827	0.1	0.074021945	1	0.120355232													0.1	0.1111	1	1	0.1	0.101	1	1	0.1	0.1111	1	1	0.1	0.1111
0.5	0.341352713	0.5	0.166133984	0.5	0.322287802	0.5	0.163281014	0.5	0.488468867	0.5	0.177357404	0.5	0.073899023	0.5	0.121440532	0.5	0.074265612	0.5	0.121478827	0.5	0.074021945	0.5	0.120355232													0.5	0.3423	0.5	0.1616	0.5	0.3117	0.5	0.1616	0.5	0.3207	0.5	0.1515	0.5	0.4834
0.5	0.341352713	0.5	0.284298032	0.5	0.322287802	0.5	0.302685883	0.5	0.488468867	0.5	0.177357404	0.5	0.073899023	0.5	0.121440532	0.5	0.074265612	0.5	0.121478827	0.5	0.074021945	0.5	0.120355232													0.5	0.3423	0.5	0.3232	0.5	0.3117	0.5	0.3434	0.5	0.3207	0.5	0.3232	0.5	0.4834
0.15	0.108233486	0.5	0.489890758	0.15	0.101115257	0.5	0.454171913	0.15	0.117270959	0.5	0.476237826	0.15	0.073899023	0.5	0.121440532	0.15	0.074265612	0.5	0.121478827	0.15	0.074021945	0.5	0.120355232													0.15	0.1111	0.5	0.3232	0.15	0.101	0.5	0.3434	0.15	0.3207	0.5	0.3232	0.15	0.1111
1	1	0.05	0.166133984	1	1	0.05	0.163281014	1	1	0.05	0.177357404	1	0.760932275	0.05	0.121440532	1	0.76089569	0.05	0.121478827	1	0.760526158	0.05	0.120355232													1	1	0.05	0.1616	1	0.9998	0.05	0.1616	1	1	0.05	0.1515	1	1
0.1	0.108233486	1	0.489890758	0.1	0.101115257	1	0.454171913	0.1	0.117270959	1	0.476237826	0.1	0.073899023	1	0.121440532	0.1	0.074265612	1	0.121478827	0.1	0.074021945	1	0.120355232													0.1	0.1111	1	0.495	0.1	0.101	1	0.3434	0.1	0.101	1	0.3232	0.1	0.1111
0.5	0.542905666	1	0.489890758	0.5	0.539301626	1	0.568862068	0.5	1	1	0.476237826	0.5	0.073899023	1	0.121440532	0.5	0.074265612	1	0.121478827	0.5	0.074021945	1	0.120355232													0.5	0.5424	1	0.495	0.5	0.5182	1	0.5455	0.5	0.5328	1	0.5757	0.5	0.4834
0.2	0.108233486	1	0.489890758	0.2	0.101115257	1	0.454171913	0.2	0.117270959	1	0.476237826	0.2	0.073899023	1	0.121440532	0.2	0.074265612	1	0.121478827	0.2	0.074021945	1	0.120355232													0.2	0.1111	1	0.495	0.2	0.101	1	0.5455	0.2	0.1111	1	0.5757	0.2	0.1111
0.15	0.108233486	0.05	0.166133984	0.15	0.101115257	0.05	0.163281014	0.15	0.117270959	0.05	0.177357404	0.15	0.073899023	0.05	0.121440532	0.15	0.074265612	0.05	0.121478827	0.15	0.074021945	0.05	0.120355232													0.15	0.1111	0.05	0.1616	0.15	0.101	0.05	0.1616	0.15	0.1111	0.05	0.1515	0.15	0.1111
0.15	0.108233486	0.1	0.166133984	0.15	0.101115257	0.1	0.163281014	0.15	0.117270959	0.1	0.177357404	0.15	0.073899023	0.1	0.121440532	0.15	0.074265612	0.1	0.121478827	0.15	0.074021945	0.1	0.120355232													0.15	0.1111	0.1	0.1616	0.15	0.101	0.1	0.1616	0.15	0.1111	0.1	0.1515	0.15	0.1111
0.2	0.341352713	1	1	0.2	0.322287802	1	1	0.2	0.488468867	1	1	0.2	0.073899023	1	0.121440532	0.2	0.074265612	1	0.121478827	0.2	0.074021945	1	0.120355232													0.2	0.3423	1	1	0.2	0.3117	1	1	0.2	0.3207	1	1	0.2	0.4834
1	1	1	0.489890758	1	1	1	0.454171913	1	1	1	0.476237826	1	0.760932275	1	0.121440532	1	0.76089569	1	0.121478827	1	0.760526158	1	0.120355232													1	1	1	0.1616	1	0.9998	1	0.1616	1	1	1	0.1515	1	1
1	1	0.5	0.489890758	1	1	0.5	0.163281014	1	1	0.5	0.476237826	1	0.760932275	0.5	0.121440532	1	0.76089569	0.5	0.121478827	1	0.760526158	0.5	0.120355232													1	1	0.5	0.1616	1	0.9998	0.5	0.1616	1	1	0.5	0.1515	1	1
1	1	0.15	0.166133984	1	1	0.15	0.163281014	1	1	0.15	0.177357404	1	0.760932275	0.15	0.121440532	1	0.76089569	0.15	0.121478827	1	0.760526158	0.15	0.120355232													1	1	0.15	0.1616	1	0.9998	0.15	0.1616	1	1	0.15	0.1515	1	1
0.18	0.108233486	1	1	0.18	0.101115257	1	1	0.18	0.117270959	1	1	0.18	0.073899023	1	0.121440532	0.18	0.074265612	1	0.121478827	0.18	0.074021945	1	0.120355232													0.18	0.1111	1	1	0.18	0.101	1	1	0.18	0.1111	1	1	0.18	0.1111
0.5	0.542905666	0.5	0.284298032	0.5	0.539301626	0.5	0.302685883	0.5	0.488468867	0.5	0.177357404	0.5	0.073899023	0.5	0.121440532	0.5	0.074265612	0.5	0.121478827	0.5	0.074021945	0.5	0.120355232													0.5	0.5424	0.5	0.3232	0.5	0.5182	0.5	0.3434	0.5	0.5328	0.5	0.3232	0.5	0.4834
0.1	0.108233486	1	0.489890758	0.1	0.101115257	1	0.568862068	0.1	0.117270959	1	0.476237826	0.1	0.073899023	1	0.121440532	0.1	0.074265612	1	0.121478827	0.1	0.074021945	1	0.120355232													0.1	0.1111	1	0.6558	0.1	0.101	1	0.5455	0.1	0.1111	1	0.5757	0.1	0.1111
1	1	1	0.489890758	1	1	1	0.568862068	1	1	1	0.476237826	1	0.760932275	1	0.121440532	1	0.76089569	1	0.121478827	1	0.760526158	1	0.120355232													1	1	1	0.495	1	0.9998	1	0.5455	1	1	1	0.5757	1	1
1	1	1	0.489890758	1	1	1	0.568862068	1	1	1	0.476237826	1	0.760932275	1	0.121440532	1	0.76089569	1	0.121478827	1	0.760526158	1	0.120355232													1	1	1	0.495	1	0.9998	1	0.5455	1	1	1	0.5757	1	1
1	1	1	0.489890758	1	1	1	0.454171913	1	1	1	1	1	0.760932275	1	0.121440532	1	0.76089569	1	0.121478827	1	0.760526158	1	0.120355232													1	1	1	1	1	0.9998	1	1	1	1	1	0.5757	1	1
1	1	1	1	1	1	1	1	1	1	1	1	1	0.760932275	1	0.121440532	1	0.76089569	1	0.121478827	1	0.760526158	1	0.120355232													1	1	1	1	1	0.9998	1	1	1	1	1	1	1	1
1	1	0.5	0.489890758	1	1	0.5	0.454171913	1	1	0.5	0.476237826	1	0.760932275	0.5	0.121440532	1	0.76089569	0.5	0.121478827	1	0.760526158	0.5	0.120355232													1	1	0.5	0.495	1	0.9998	0.5	0.5455	1	1	0.5	0.5757	1	1
1	1	0.1	0.166133984	1	1	0.1	0.163281014	1	1	0.1	0.177357404	1	0.760932275	0.1	0.121440532	1	0.76089569	0.1	0.121478827	1	0.760526158	0.1	0.120355232													1	1	0.1	0.1616	1	0.9998	0.1	0.1616	1	1	0.1	0.1515	1	1
0.5	0.542905666	0.5	0.166133984	0.5	0.539301626	0.5	0.163281014	0.5	1	0.5	0.177357404	0.5	0.073899023	0.5	0.121440532	0.5	0.074265612	0.5	0.121478827	0.5	0.074021945	0.5	0.120355232													0.5	0.5424	0.5	0.1616	0.5	0.5182	0.5	0.1616	0.5	0.5328	0.5	0.1515	0.5	1
1	1	1	1	1	1	1	1	1	1	1	1	1	0.760932275	1	0.121440532	1	0.76089569	1	0.121478827	1	0.760526158	1	0.120355232													1	1	1	1	1	0.9998	1	1	1	1	1	1	1	1
0.1	0.108233486	0.5	0.166133984	0.1	0.101115257	0.5	0.163281014	0.1	0.117270959	0.5	0.177357404	0.1	0.073899023	0.5	0.121440532	0.1	0.074265612	0.5	0.121478827	0.1	0.074021945	0.5	0.120355232													0.1	0.1111	0.5	0.1616	0.1	0.101	0.5	0.1616	0.1	0.101	0.5	0.1515	0.1	0.1111
0.15	0.108233486	1	1	0.15	0.101115257	1	1	0.15	0.117270959	1	1	0.15	0.073899023	1	0.121440532	0.15	0.074265612	1	0.121478827	0.15	0.074021945	1	0.120355232													0.15	0.1111	1	1	0.15	0.101	1	1	0.15	0.1111	1	1	0.15	0.1111
1	1	1	1	1	1	1	1	1	1	1	1	1	0.760932275	1	0.121440532	1	0.76089569	1	0.121478827	1	0.760526158	1	0.120355232													1	1	1	1	1	0.9998	1	1	1	1	1	1	1	1
1	1	1	0.489890758	1	1	1	0.454171913	1	1	1	0.476237826	1	0.760932275	1	0.121440532	1	0.76089569	1	0.121478827	1	0.760526158	1	0.120355232													1	1	1	0.495	1	0.9998	1	0.5455	1	1	1	0.3232	1	1
0.5	0.341352713	1	1	0.5	0.322287802	1	1	0.5	0.488468867	1	1	0.5	0.073899023	1	0.121440532	0.5	0.074265612	1	0.121478827	0.5	0.074021945	1	0.120355232													0.5	0.3423	1	1	0.5	0.3117	1	1	0.5	0.3207	1	1	0.5	0.4834
0.5	0.542905666	0.5	0.489890758	0.5	0.539301626	0.5	0.454171913	0.5	1	0.5	0.476237826	0.5	0.073899023	0.5	0.121440532	0.5	0.074265612	0.5	0.121478827	0.5	0.074021945	0.5	0.120355232													0.5	0.5424	0.5	0.3232	0.5	0.5182	0.5	0.3434	0.5	0.5328	0.5	0.3232	0.5	0.4834
0.5	0.341352713	0.5	0.166133984	0.5	0.322287802	0.5	0.163281014	0.5	0.488468867	0.5	0.476237826	0.5	0.073899023	0.5	0.121440532	0.5	0.074265612	0.5	0.121478827	0.5	0.074021945	0.5	0.120355232													0.5	0.3423	0.5	0.1616	0.5	0.3117	0.5	0.1616	0.5	0.3207	0.5	0.1515	0.5	0.4834
0.15	0.108233486	0.5	0.489890758	0.15	0.101115257	0.5	0.454171913	0.15	0.117270959	0.5	0.476237826	0.15	0.073899023	0.5	0.121440532	0.15	0.074265612	0.5	0.121478827	0.15	0.074021945	0.5	0.120355232													0.15	0.1111	0.5	0.3232	0.15	0.101	0.5	0.3434	0.15	0.1111	0.5	0.3232	0.15	0.1111
0.15	0.108233486	0.5	0.166133984	0.15	0.101115257	0.5	0.163281014	0.15	0.117270959	0.5	0.177357404	0.15	0.073899023	0.5	0.121440532	0.15	0.074265612	0.5	0.121478827	0.15	0.074021945	0.5	0.120355232													0.15	0.1111	0.5	0.1616	0.15	0.101	0.5	0.1616	0.15	0.1111	0.5	0.1515	0.15	0.1111
0.1	0.108233486	1	0.489890758	0.1	0.101115257	1	0.454171913	0.1	0.117270959	1	0.476237826	0.1	0.073899023	1	0.121440532	0.1	0.074265612	1	0.121478827	0.1	0.074021945	1	0.120355232													0.1	0.1111	1	0.495	0.1	0.101	1	0.5455	0.1	0.1111	1	0.5757	0.1	0.1111
1	1	1	1	1	1	1	1	1	1	1	1	1	0.760932275	1	0.121440532	1	0.76089569	1	0.121478827	1	0.760526158	1	0.120355232													1	1	1	1	1	0.9998	1	1	1	1	1	1	1	1
1	1	1	0.489890758	1	1	1	0.454171913	1	1	1	1	1	0.760932275	1	0.121440532	1	0.76089569	1	0.121478827	1	0.760526158	1	0.120355232													1	1	1	0.495	1	0.9998	1	0.5455	1	1	1	0.5757	1	1
1	1	1	0.489890758	1	1	1	0.568862068	1	1	1	1	1	0.760932275	1	0.121440532	1	0.76089569	1	0.121478827	1	0.760526158	1	0.120355232													1	1	1	0.6558	1	0.9998	1	0.5455	1	1	1	0.5757	1	1
1	1	0.5	0.284298032	1	1	0.5	0.302685883	1	1	0.5	0.476237826	1	0.760932275	0.5	0.121440532	1	0.76089569	0.5	0.121478827	1	0.760526158	0.5	0.120355232													1	1	0.5	0.3232	1	0.9998	0.5	0.3434	1	1	0.5	0.3232	1	1
0.5	0.542905666	0.5	0.284298032	0.5	0.322287802	0.5	0.302685883	0.5	0.488468867	0.5	0.177357404	0.5	0.073899023	0.5	0.121440532	0.5	0.074265612	0.5	0.121478827	0.5	0.074021945	0.5	0.120355232													0.5	0.5424	0.5	0.3232	0.5	0.5182	0.5	0.3434	0.5	0.5328	0.5	0.3232	0.5	0.4834
1	1	1	1	1	1	1	1	1	1	1	1	1	0.760932275	1	0.747987217	1	0.76089569	1	0.121478827	1	0.760526158	1	0.744665184													1	1	1	1	1	0.9998	1	1	1	1	1	1	1	1
0.15	0.108233486	0.2	0.166133984	0.15	0.101115257	0.2	0.163281014	0.15	0.117270959	0.2	0.177357404	0.15	0.073899023	0.2	0.121440532	0.15	0.074265612	0.2	0.121478827	0.15	0.074021945	0.2	0.120355232													0.15	0.1111	0.2	0.1616	0.15	0.101	0.2	0.1616	0.15	0.1111	0.2	0.1515	0.15	0.1111
0.5	0.542905666	1	0.489890758	0.5	0.539301626	1	0.568862068	0.5	1	1	0.476237826	0.5	0.073899023	1	0.121440532	0.5	0.074265612	1	0.121478827	0.5	0.074021945	1	0.120355232													0.5	0.5424	1	0.495	0.5	0.5182	1	0.5455	0.5	0.5328	1	0.5757	0.5	0.4834
0.2	0.341352713	1	1	0.2	0.322287802	1	1	0.2	0.117270959	1	1	0.2	0.073899023	1	0.121440532	0.2	0.074265612	1	0.121478827	0.2	0.074021945	1	0.120355232													0.2	0.3423	1	1	0.2	0.3117	1	1	0.2	0.3207	1	1	0.2	0.4834
0.5	1	0.5	0.284298032	0.5	0.539301626	0.5	0.163281014	0.5	0.488468867	0.5	0.177357404	0.5	0.073899023	0.5	0.121440532	0.5	0.074265612	0.5	0.121478827	0.5	0.074021945	0.5	0.120355232													0.5	0.5424	0.5	0.3232	0.5	0.5182	0.5	0.3434	0.5	0.5328	0.5	0.3232	0.5	0.4834
0.15	0.108233486	0.2	0.166133984	0.15	0.101115257	0.2	0.163281014	0.15	0.117270959	0.2	0.177357404	0.15	0.073899023	0.2	0.121440532	0.15	0.074265612	0.2	0.121478827	0.15	0.074021945	0.2	0.120355232													0.15	0.1111	0.2	0.1616	0.15	0.101	0.2	0.1616	0.15	0.1111	0.2	0.1515	0.15	0.1111
0.5	0.542905666	1	1	0.5	0.539301626	1	1	0.5	1	1	1	0.5	0.073899023	1	0.121440532	0.5	0.074265612	1	0.121478827	0.5	0.074021945	1	0.120355232													0.5	0.5424	1	1	0.5	0.5182	1	1	0.5	0.5328	1	1	0.5	0.4834
1	1	1	0.489890758	1	1	1	0.568862068	1	1	1	0.476237826	1	0.760932275	1	0.121440532	1	0.76089569	1	0.121478827	1	0.760526158	1	0.120355232													1	1	1	0.495	1	0.9998	1	0.5455	1	1	1	0.5757	1	1
1	1	1	0.284298032	1	1	1	0.302685883	1	1	1	0.177357404	1	0.760932275	1	0.121440532	1	0.76089569	1	0.121478827	1	0.760526158	1	0.120355232													1	1	1	0.3232	1	0.9998	1	0.3434	1	1	1	0.3232	1	1
0.2	0.108233486	0.15	0.166133984	0.2	0.101115257	0.15	0.163281014	0.2	0.117270959	0.15	0.177357404	0.2	0.073899023	0.15	0.121440532	0.2	0.074265612	0.15	0.121478827	0.2	0.074021945	0.15	0.120355232													0.2	0.1111	0.15	0.1616	0.2	0.101	0.15	0.1616	0.2	0.1111	0.15	0.1515	0.2	0.1111
0.15	0.341352713	0.5	0.284298032	0.15	0.322287802	0.5	0.302685883	0.15	0.117270959	0.5	0.476237826	0.15	0.073899023	0.5	0.121440532	0.15	0.074265612	0.5	0.121478827	0.15	0.074021945	0.5	0.120355232													0.15	0.3423	0.5	0.3232	0.15	0.3117	0.5	0.3434	0.15	0.3207	0.5	0.3232	0.15	0.1111
0.5	0.542905666	1	0.489890758	0.5	0.539301626	1	0.454171913	0.5	0.488468867	1	0.476237826	0.5	0.073899023	1	0.121440532	0.5	0.074265612	1	0.121478827	0.5	0.074021945	1	0.120355232													0.5	0.5424	1	0.1616	0.5	0.5182	1	0.1616	0.5	0.5328	1	0.1515	0.5	0.4834
0.18	0.108233486	0.5	0.166133984	0.18	0.101115257	0.5	0.163281014	0.18	0.117270959	0.5	0.177357404	0.18	0.073899023	0.5	0.121440532	0.18	0.074265612	0.5	0.121478827	0.18	0.074021945	0.5	0.120355232													0.18	0.1111	0.5	0.1616	0.18	0.101	0.5	0.1616	0.18	0.1111	0.5	0.1515	0.18	0.1111
0.1	0.108233486	0.2	0.166133984	0.1	0.101115257	0.2	0.163281014	0.1	0.117270959	0.2	0.177357404	0.1	0.073899023	0.2	0.121440532	0.1	0.074265612	0.2	0.121478827	0.1	0.074021945	0.2	0.120355232													0.1	0.1111	0.2	0.1616	0.1	0.101	0.2	0.1616	0.1	0.1111	0.2	0.1515	0.1	0.1111
0.5	0.542905666	0.5	0.166133984	0.5	0.539301626	0.5	0.163281014	0.5	0.488468867	0.5	0.177357404	0.5	0.073899023	0.5	0.121440532	0.5	0.074265612	0.5	0.121478827	0.5	0.074021945	0.5	0.120355232													0.5	0.5424	0.5	0.1616	0.5	0.5182	0.5	0.1616	0.5	0.5328	0.5	0.1515	0.5	0.4834
1	1	1	0.489890758	1	1	1	0.568862068	1	1	1	0.476237826	1	0.760932275	1	0.121440532	1	0.76089569	1	0.121478827	1	0.760526158	1	0.120355232													1	1	1	0.6558	1	0.9998	1	0.5455	1	1	1	0.5757	1	1
0.5	0.542905666	1	1	0.5	0.322287802	1	1	0.5	0.488468867	1	1	0.5	0.073899023	1	0.121440532	0.5	0.074265612	1	0.121478827	0.5	0.074021945	1	0.120355232													0.5	0.5424	1	1	0.5	0.5182	1	1	0.5	0.5328	1	1	0.5	0.4834
0.1	0.108233486	1	1	0.1	0.101115257	1	1	0.1	0.117270959	1	1	0.1	0.073899023	1	0.121440532	0.1	0.074265612	1	0.121478827	0.1	0.074021945	1	0.120355232													0.1	0.1111	1	1	0.1	0.101	1	1	0.1	0.101	1	1	0.1	0.1111
1	1	1	1	1	1	1	0.568862068	1	1	1	0.476237826	1	0.760932275	1	0.121440532	1	0.76089569	1	0.121478827	1	0.760526158	1	0.120355232													1	1	1	0.6558	1	0.9998	1	0.5455	1	1	1	0.5757	1	1
0.15	0.108233486	0.1	0.166133984	0.15	0.101115257	0.1	0.163281014	0.15	0.117270959	0.1	0.177357404	0.15	0.073899023	0.1	0.121440532	0.15	0.074265612	0.1	0.121478827	0.15	0.074021945	0.1	0.120355232													0.15	0.1111	0.1	0.1616	0.15	0.101	0.1	0.1616	0.15	0.101	0.1	0.1515	0.15	0.1111
0.5	1	1	0.489890758	0.5	0.539301626	1	0.568862068	0.5	1	1	0.476237826	0.5	0.073899023	1	0.121440532	0.5	0.074265612	1	0.121478827	0.5	0.760526158	1	0.120355232													0.5	0.5424	1	0.495	0.5	0.5182	1	0.5455	0.5	1	1	0.5757	0.5	0.4834
0.1	0.108233486	0.15	0.166133984	0.1	0.101115257	0.15	0.163281014	0.1	0.117270959	0.15	0.177357404	0.1	0.073899023	0.15	0.121440532	0.1	0.074265612	0.15	0.121478827	0.1	0.074021945	0.15	0.120355232													0.1	0.1111	0.15	0.1616	0.1	0.101	0.15	0.1616	0.1	0.101	0.15	0.1515	0.1	0.1111
0.15	0.108233486	1	0.489890758	0.15	0.101115257	1	0.568862068	0.15	0.117270959	1	0.476237826	0.15	0.073899023	1	0.121440532	0.15	0.074265612	1	0.121478827	0.15	0.074021945	1	0.120355232													0.15	0.1111	1	0.6558	0.15	0.101	1	0.5455	0.15	0.1111	1	0.5757	0.15	0.1111
0.5	0.341352713	1	1	0.5	0.322287802	1	1	0.5	0.117270959	1	1	0.5	0.073899023	1	0.121440532	0.5	0.074265612	1	0.121478827	0.5	0.074021945	1	0.120355232													0.5	0.3423	1	1	0.5	0.3117	1	1	0.5	0.3207	1	1	0.5	0.1111
0.1	0.108233486	1	1	0.1	0.101115257	1	0.568862068	0.1	0.117270959	1	0.476237826	0.1	0.073899023	1	0.121440532	0.1	0.074265612	1	0.121478827	0.1	0.074021945	1	0.120355232													0.1	0.1111	1	0.495	0.1	0.101	1	0.5455	0.1	0.1111	1	0.5757	0.1	0.1111
0.5	0.542905666	1	0.489890758	0.5	0.539301626	1	0.454171913	0.5	0.488468867	1	0.476237826	0.5	0.073899023	1	0.121440532	0.5	0.074265612	1	0.121478827	0.5	0.074021945	1	0.120355232													0.5	0.5424	1	0.1616	0.5	0.5182	1	0.1616	0.5	0.5328	1	0.5757	0.5	0.4834
1	1	1	0.489890758	1	1	1	0.568862068	1	1	1	1	1	0.760932275	1	0.121440532	1	0.76089569	1	0.121478827	1	0.760526158	1	0.120355232													1	1	1	0.6558	1	0.9998	1	0.5455	1	1	1	0.5757	1	1
0.5	0.542905666	1	1	0.5	0.539301626	1	1	0.5	0.488468867	1	1	0.5	0.073899023	1	0.121440532	0.5	0.074265612	1	0.121478827	0.5	0.074021945	1	0.120355232													0.5	0.5424	1	1	0.5	0.5182	1	1	0.5	0.5328	1	1	0.5	0.4834
1	1	1	1	1	1	1	1	1	1	1	1	1	0.760932275	1	0.121440532	1	0.76089569	1	0.121478827	1	0.760526158	1	0.120355232													1	1	1	1	1	0.9998	1	1	1	1	1	1	1	1
0.1	0.108233486	0.5	0.166133984	0.1	0.101115257	0.5	0.163281014	0.1	0.117270959	0.5	0.177357404	0.1	0.073899023	0.5	0.121440532	0.1	0.074265612	0.5	0.121478827	0.1	0.074021945	0.5	0.120355232													0.1	0.1111	0.5	0.1616	0.1	0.101	0.5	0.1616	0.1	0.1111	0.5	0.1515	0.1	0.1111
0.1	0.108233486	0.5	0.166133984	0.1	0.322287802	0.5	0.163281014	0.1	0.117270959	0.5	0.476237826	0.1	0.073899023	0.5	0.121440532	0.1	0.074265612	0.5	0.121478827	0.1	0.074021945	0.5	0.120355232													0.1	0.1111	0.5	0.1616	0.1	0.101	0.5	0.1616	0.1	0.3207	0.5	0.1515	0.1	0.1111
0.15	0.108233486	1	1	0.15	0.101115257	1	1	0.15	0.117270959	1	1	0.15	0.073899023	1	0.121440532	0.15	0.074265612	1	0.121478827	0.15	0.074021945	1	0.120355232													0.15	0.1111	1	1	0.15	0.101	1	1	0.15	0.1111	1	1	0.15	0.1111
0.1	0.108233486	1	0.489890758	0.1	0.101115257	1	0.568862068	0.1	0.117270959	1	1	0.1	0.073899023	1	0.121440532	0.1	0.074265612	1	0.121478827	0.1	0.074021945	1	0.120355232													0.1	0.1111	1	0.495	0.1	0.101	1	1	0.1	0.1111	1	1	0.1	0.1111
0.2	0.108233486	0.2	0.166133984	0.2	0.101115257	0.2	0.163281014	0.2	0.117270959	0.2	0.177357404	0.2	0.073899023	0.2	0.121440532	0.2	0.074265612	0.2	0.121478827	0.2	0.074021945	0.2	0.120355232													0.2	0.1111	0.2	0.1616	0.2	0.101	0.2	0.1616	0.2	0.101	0.2	0.1515	0.2	0.1111
0.15	0.108233486	1	0.489890758	0.15	0.101115257	1	0.454171913	0.15	0.117270959	1	0.476237826	0.15	0.073899023	1	0.121440532	0.15	0.074265612	1	0.121478827	0.15	0.074021945	1	0.120355232													0.15	0.1111	1	0.495	0.15	0.101	1	0.5455	0.15	0.101	1	0.5757	0.15	0.1111
1	1	0.15	0.166133984	1	1	0.15	0.163281014	1	1	0.15	0.177357404	1	0.760932275	0.15	0.121440532	1	0.76089569	0.15	0.121478827	1	0.760526158	0.15	0.120355232													1	1	0.15	0.1616	1	0.9998	0.15	0.1616	1	1	0.15	0.1515	1	1
0.2	0.341352713	0.5	0.284298032	0.2	0.322287802	0.5	0.302685883	0.2	0.488468867	0.5	0.476237826	0.2	0.073899023	0.5	0.121440532	0.2	0.074265612	0.5	0.121478827	0.2	0.074021945	0.5	0.120355232													0.2	0.3423	0.5	0.3232	0.2	0.3117	0.5	0.3434	0.2	0.3207	0.5	0.3232	0.2	0.4834
0.1	0.108233486	0.2	0.166133984	0.1	0.101115257	0.2	0.163281014	0.1	0.117270959	0.2	0.177357404	0.1	0.073899023	0.2	0.121440532	0.1	0.074265612	0.2	0.121478827	0.1	0.074021945	0.2	0.120355232													0.1	0.1111	0.2	0.1616	0.1	0.101	0.2	0.1616	0.1	0.1111	0.2	0.1515	0.1	0.1111
0.5	0.542905666	0.5	0.166133984	0.5	0.539301626	0.5	0.163281014	0.5	0.488468867	0.5	0.177357404	0.5	0.073899023	0.5	0.121440532	0.5	0.074265612	0.5	0.121478827	0.5	0.074021945	0.5	0.120355232													0.5	0.5424	0.5	0.1616	0.5	0.5182	0.5	0.1616	0.5	0.5328	0.5	0.1515	0.5	0.4834
1	1	0.5	0.489890758	1	1	0.5	0.302685883	1	1	0.5	0.177357404	1	0.760932275	0.5	0.121440532	1	0.76089569	0.5	0.121478827	1	0.760526158	0.5	0.120355232													1	1	0.5	0.3232	1	0.9998	0.5	0.3434	1	1	0.5	0.3232	1	1
0.2	0.108233486	0.15	0.166133984	0.2	0.101115257	0.15	0.163281014	0.2	0.117270959	0.15	0.177357404	0.2	0.073899023	0.15	0.121440532	0.2	0.074265612	0.15	0.121478827	0.2	0.074021945	0.15	0.120355232													0.2	0.1111	0.15	0.1616	0.2	0.101	0.15	0.1616	0.2	0.101	0.15	0.1515	0.2	0.1111
1	1	1	0.489890758	1	1	1	0.454171913	1	1	1	0.476237826	1	0.760932275	1	0.121440532	1	0.76089569	1	0.121478827	1	0.760526158	1	0.120355232													1	1	1	0.495	1	0.9998	1	0.5455	1	1	1	0.5757	1	1
0.5	1	1	0.489890758	0.5	0.539301626	1	0.454171913	0.5	1	1	0.476237826	0.5	0.073899023	1	0.121440532	0.5	0.074265612	1	0.121478827	0.5	0.074021945	1	0.120355232													0.5	1	1	0.495	0.5	0.5182	1	0.5455	0.5	1	1	0.5757	0.5	1
1	1	1	1	1	1	1	1	1	1	1	1	1	0.760932275	1	0.121440532	1	0.76089569	1	0.121478827	1	0.760526158	1	0.120355232													1	1	1	1	1	0.9998	1	1	1	1	1	1	1	1
0.1	0.108233486	1	1	0.1	0.101115257	1	1	0.1	0.117270959	1	1	0.1	0.073899023	1	0.121440532	0.1	0.074265612	1	0.121478827	0.1	0.074021945	1	0.120355232													0.1	0.1111	1	1	0.1	0.101	1	1	0.1	0.1111	1	1	0.1	0.1111
1	1	1	1	1	1	1	1	1	1	1	1	1	0.760932275	1	0.121440532	1	0.76089569	1	0.121478827	1	0.760526158	1	0.120355232													1	1	1	1	1	0.9998	1	1	1	1	1	1	1	1
0.2	0.108233486	0.1	0.166133984	0.2	0.101115257	0.1	0.163281014	0.2	0.117270959	0.1	0.177357404	0.2	0.073899023	0.1	0.121440532	0.2	0.074265612	0.1	0.121478827	0.2	0.074021945	0.1	0.120355232													0.2	0.1111	0.1	0.1616	0.2	0.101	0.1	0.1616	0.2	0.101	0.1	0.1515	0.2	0.1111
0.1	0.108233486	0.2	0.166133984	0.1	0.101115257	0.2	0.163281014	0.1	0.117270959	0.2	0.177357404	0.1	0.073899023	0.2	0.121440532	0.1	0.074265612	0.2	0.121478827	0.1	0.074021945	0.2	0.120355232													0.1	0.1111	0.2	0.1616	0.1	0.101	0.2	0.1616	0.1	0.101	0.2	0.1515	0.1	0.1111
0.1	0.108233486	0.2	0.166133984	0.1	0.101115257	0.2	0.163281014	0.1	0.117270959	0.2	0.177357404	0.1	0.073899023	0.2	0.121440532	0.1	0.074265612	0.2	0.121478827	0.1	0.074021945	0.2	0.120355232													0.1	0.1111	0.2	0.1616	0.1	0.101	0.2	0.1616	0.1	0.1111	0.2	0.1515	0.1	0.1111
1	1	0.5	0.284298032	1	1	0.5	0.302685883	1	1	0.5	0.177357404	1	0.073899023	0.5	0.121440532	1	0.074265612	0.5	0.121478827	1	0.074021945	0.5	0.120355232													1	1	0.5	0.3232	1	0.9998	0.5	0.3434	1	1	0.5	0.3232	1	1
0.1	0.108233486	1	1	0.1	0.101115257	1	1	0.1	0.117270959	1	1	0.1	0.073899023	1	0.121440532	0.1	0.074265612	1	0.121478827	0.1	0.074021945	1	0.120355232													0.1	0.1111	1	1	0.1	0.101	1	1	0.1	0.1111	1	1	0.1	0.1111
0.15	0.108233486	0.5	0.166133984	0.15	0.101115257	0.5	0.163281014	0.15	0.117270959	0.5	0.177357404	0.15	0.073899023	0.5	0.121440532	0.15	0.074265612	0.5	0.121478827	0.15	0.074021945	0.5	0.120355232													0.15	0.1111	0.5	0.1616	0.15	0.101	0.5	0.1616	0.15	0.101	0.5	0.1515	0.15	0.1111
0.5	0.341352713	1	1	0.5	0.322287802	1	1	0.5	0.488468867	1	1	0.5	0.073899023	1	0.121440532	0.5	0.074265612	1	0.121478827	0.5	0.074021945	1	0.120355232													0.5	0.3423	1	1	0.5	0.3117	1	1	0.5	0.3207	1	1	0.5	0.4834
0.2	0.341352713	1	0.489890758	0.2	0.322287802	1	0.454171913	0.2	0.117270959	1	0.476237826	0.2	0.073899023	1	0.121440532	0.2	0.074265612	1	0.121478827	0.2	0.074021945	1	0.120355232													0.2	0.3423	1	0.495	0.2	0.3117	1	0.5455	0.2	0.3207	1	0.5757	0.2	0.1111
0.15	0.108233486	1	0.166133984	0.15	0.101115257	1	0.163281014	0.15	0.117270959	1	0.177357404	0.15	0.073899023	1	0.121440532	0.15	0.074265612	1	0.121478827	0.15	0.074021945	1	0.120355232													0.15	0.1111	1	0.1616	0.15	0.101	1	0.1616	0.15	0.1111	1	0.3232	0.15	0.1111
0.5	0.542905666	1	0.489890758	0.5	0.322287802	1	0.568862068	0.5	0.488468867	1	0.476237826	0.5	0.073899023	1	0.121440532	0.5	0.074265612	1	0.121478827	0.5	0.074021945	1	0.120355232													0.5	0.5424	1	0.495	0.5	0.5182	1	0.5455	0.5	0.5328	1	0.5757	0.5	0.4834
1	1	1	0.489890758	1	1	1	0.568862068	1	1	1	0.476237826	1	0.760932275	1	0.121440532	1	0.76089569	1	0.121478827	1	0.760526158	1	0.120355232													1	1	1	0.495	1	0.9998	1	0.5455	1	1	1	0.5757	1	1
0.15	0.108233486	0.2	0.166133984	0.15	0.101115257	0.2	0.163281014	0.15	0.117270959	0.2	0.177357404	0.15	0.073899023	0.2	0.121440532	0.15	0.074265612	0.2	0.121478827	0.15	0.074021945	0.2	0.120355232													0.15	0.1111	0.2	0.1616	0.15	0.101	0.2	0.1616	0.15	0.101	0.2	0.1515	0.15	0.1111
0.1	0.108233486	1	0.489890758	0.1	0.101115257	1	0.454171913	0.1	0.117270959	1	0.476237826	0.1	0.073899023	1	0.121440532	0.1	0.074265612	1	0.121478827	0.1	0.074021945	1	0.120355232													0.1	0.1111	1	0.3232	0.1	0.101	1	0.3434	0.1	0.1111	1	0.3232	0.1	0.1111
0.85	1	1	1	0.85	1	1	0.568862068	0.85	1	1	1	0.85	0.760932275	1	0.121440532	0.85	0.76089569	1	0.121478827	0.85	0.760526158	1	0.120355232													0.85	1	1	1	0.85	0.9998	1	1	0.85	1	1	1	0.85	1
0.5	0.542905666	1	1	0.5	0.539301626	1	1	0.5	0.488468867	1	1	0.5	0.073899023	1	0.747987217	0.5	0.074265612	1	0.747962243	0.5	0.074021945	1	0.120355232													0.5	0.5424	1	0.6558	0.5	0.5182	1	0.7114	0.5	0.5328	1	1	0.5	0.4834
0.2	0.108233486	0.15	0.166133984	0.2	0.101115257	0.15	0.163281014	0.2	0.117270959	0.15	0.177357404	0.2	0.073899023	0.15	0.121440532	0.2	0.074265612	0.15	0.121478827	0.2	0.074021945	0.15	0.120355232													0.2	0.1111	0.15	0.1616	0.2	0.101	0.15	0.1616	0.2	0.1111	0.15	0.1515	0.2	0.1111
1	1	1	1	1	1	1	1	1	1	1	1	1	0.760932275	1	0.121440532	1	0.76089569	1	0.121478827	1	0.760526158	1	0.120355232													1	1	1	0.6558	1	0.9998	1	1	1	1	1	1	1	1
1	1	1	0.489890758	1	1	1	0.454171913	1	1	1	0.476237826	1	0.760932275	1	0.121440532	1	0.76089569	1	0.121478827	1	0.760526158	1	0.120355232													1	1	1	0.495	1	0.9998	1	0.5455	1	1	1	0.3232	1	1
0.2	0.542905666	1	0.489890758	0.2	0.322287802	1	0.568862068	0.2	0.488468867	1	0.476237826	0.2	0.073899023	1	0.121440532	0.2	0.074265612	1	0.121478827	0.2	0.074021945	1	0.120355232													0.2	0.5424	1	0.6558	0.2	0.5182	1	0.5455	0.2	0.5328	1	0.5757	0.2	0.4834
0.2	0.108233486	1	1	0.2	0.101115257	1	1	0.2	0.117270959	1	1	0.2	0.073899023	1	0.121440532	0.2	0.074265612	1	0.121478827	0.2	0.074021945	1	0.120355232													0.2	0.1111	1	0.6558	0.2	0.101	1	1	0.2	0.1111	1	1	0.2	0.1111
0.2	0.108233486	1	0.489890758	0.2	0.101115257	1	0.568862068	0.2	0.117270959	1	0.476237826	0.2	0.073899023	1	0.121440532	0.2	0.074265612	1	0.121478827	0.2	0.074021945	1	0.120355232													0.2	0.1111	1	0.495	0.2	0.101	1	0.5455	0.2	0.101	1	0.5757	0.2	0.1111
0.1	0.108233486	0.1	0.166133984	0.1	0.101115257	0.1	0.163281014	0.1	0.117270959	0.1	0.177357404	0.1	0.073899023	0.1	0.121440532	0.1	0.074265612	0.1	0.121478827	0.1	0.074021945	0.1	0.120355232													0.1	0.1111	0.1	0.1616	0.1	0.101	0.1	0.1616	0.1	0.1111	0.1	0.1515	0.1	0.1111
0.15	0.108233486	1	0.489890758	0.15	0.101115257	1	0.454171913	0.15	0.117270959	1	0.476237826	0.15	0.073899023	1	0.121440532	0.15	0.074265612	1	0.121478827	0.15	0.074021945	1	0.120355232													0.15	0.1111	1	0.1616	0.15	0.101	1	0.1616	0.15	0.1111	1	0.3232	0.15	0.1111
0.1	0.108233486	0.2	0.166133984	0.1	0.101115257	0.2	0.163281014	0.1	0.117270959	0.2	0.177357404	0.1	0.073899023	0.2	0.121440532	0.1	0.074265612	0.2	0.121478827	0.1	0.074021945	0.2	0.120355232													0.1	0.1111	0.2	0.1616	0.1	0.101	0.2	0.1616	0.1	0.3207	0.2	0.1515	0.1	0.1111
0.1	0.108233486	0.2	0.166133984	0.1	0.101115257	0.2	0.163281014	0.1	0.117270959	0.2	0.177357404	0.1	0.073899023	0.2	0.121440532	0.1	0.074265612	0.2	0.121478827	0.1	0.074021945	0.2	0.120355232													0.1	0.1111	0.2	0.1616	0.1	0.101	0.2	0.1616	0.1	0.1111	0.2	0.1515	0.1	0.1111
1	1	1	0.489890758	1	1	1	0.454171913	1	1	1	0.476237826	1	0.760932275	1	0.121440532	1	0.76089569	1	0.121478827	1	0.760526158	1	0.120355232													1	1	1	0.3232	1	0.9998	1	0.3434	1	1	1	0.3232	1	1
0.15	0.108233486	1	0.489890758	0.15	0.101115257	1	0.568862068	0.15	0.117270959	1	0.476237826	0.15	0.073899023	1	0.121440532	0.15	0.074265612	1	0.121478827	0.15	0.074021945	1	0.120355232													0.15	0.1111	1	0.6558	0.15	0.101	1	0.5455	0.15	0.101	1	0.5757	0.15	0.1111
0.5	0.542905666	1	1	0.5	0.539301626	1	1	0.5	0.488468867	1	1	0.5	0.073899023	1	0.121440532	0.5	0.074265612	1	0.121478827	0.5	0.074021945	1	0.120355232													0.5	0.5424	1	1	0.5	0.5182	1	1	0.5	0.5328	1	1	0.5	0.4834
0.5	0.542905666	1	0.489890758	0.5	0.539301626	1	0.568862068	0.5	0.488468867	1	0.476237826	0.5	0.073899023	1	0.121440532	0.5	0.074265612	1	0.121478827	0.5	0.074021945	1	0.120355232													0.5	0.5424	1	0.495	0.5	0.5182	1	0.5455	0.5	0.5328	1	0.5757	0.5	0.4834
0.15	0.108233486	0.5	0.166133984	0.15	0.101115257	0.5	0.163281014	0.15	0.117270959	0.5	0.177357404	0.15	0.073899023	0.5	0.121440532	0.15	0.074265612	0.5	0.121478827	0.15	0.074021945	0.5	0.120355232													0.15	0.1111	0.5	0.1616	0.15	0.101	0.5	0.1616	0.15	0.1111	0.5	0.1515	0.15	0.1111
0.85	1	1	0.489890758	0.85	1	1	0.454171913	0.85	1	1	0.476237826	0.85	0.760932275	1	0.121440532	0.85	0.76089569	1	0.121478827	0.85	0.760526158	1	0.120355232													0.85	1	1	0.495	0.85	0.9998	1	0.5455	0.85	1	1	0.5757	0.85	1
0.15	0.108233486	0.2	0.166133984	0.15	0.101115257	0.2	0.163281014	0.15	0.117270959	0.2	0.177357404	0.15	0.073899023	0.2	0.121440532	0.15	0.074265612	0.2	0.121478827	0.15	0.074021945	0.2	0.120355232													0.15	0.1111	0.2	0.1616	0.15	0.101	0.2	0.1616	0.15	0.1111	0.2	0.1515	0.15	0.1111
1	1	0.2	0.166133984	1	1	0.2	0.163281014	1	1	0.2	0.177357404	1	0.760932275	0.2	0.121440532	1	0.76089569	0.2	0.121478827	1	0.760526158	0.2	0.120355232													1	1	0.2	0.1616	1	0.9998	0.2	0.1616	1	1	0.2	0.1515	1	1
1	1	1	1	1	1	1	1	1	1	1	1	1	0.760932275	1	0.121440532	1	0.76089569	1	0.121478827	1	0.760526158	1	0.120355232													1	1	1	0.6558	1	0.9998	1	1	1	1	1	1	1	1
1	1	1	0.489890758	1	1	1	0.454171913	1	1	1	0.476237826	1	0.760932275	1	0.121440532	1	0.76089569	1	0.121478827	1	0.760526158	1	0.120355232													1	1	1	0.495	1	0.9998	1	0.5455	1	1	1	0.5757	1	1
0.5	0.542905666	0.5	0.166133984	0.5	0.539301626	0.5	0.302685883	0.5	1	0.5	0.476237826	0.5	0.073899023	0.5	0.121440532	0.5	0.074265612	0.5	0.121478827	0.5	0.074021945	0.5	0.120355232													0.5	0.5424	0.5	0.1616	0.5	0.5182	0.5	0.1616	0.5	0.5328	0.5	0.1515	0.5	0.4834
1	1	0.2	0.166133984	1	1	0.2	0.163281014	1	1	0.2	0.177357404	1	0.760932275	0.2	0.121440532	1	0.76089569	0.2	0.121478827	1	0.760526158	0.2	0.120355232													1	1	0.2	0.1616	1	0.9998	0.2	0.1616	1	1	0.2	0.1515	1	1
0.15	0.108233486	0.5	0.166133984	0.15	0.101115257	0.5	0.163281014	0.15	0.117270959	0.5	0.177357404	0.15	0.073899023	0.5	0.121440532	0.15	0.074265612	0.5	0.121478827	0.15	0.074021945	0.5	0.120355232													0.15	0.1111	0.5	0.1616	0.15	0.101	0.5	0.1616	0.15	0.1111	0.5	0.1515	0.15	0.1111
1	1	0.5	0.166133984	1	1	0.5	0.163281014	1	1	0.5	0.177357404	1	0.760932275	0.5	0.121440532	1	0.76089569	0.5	0.121478827	1	0.760526158	0.5	0.120355232													1	1	0.5	0.1616	1	0.9998	0.5	0.1616	1	1	0.5	0.1515	1	1
0.15	0.108233486	0.2	0.166133984	0.15	0.101115257	0.2	0.163281014	0.15	0.117270959	0.2	0.177357404	0.15	0.073899023	0.2	0.121440532	0.15	0.074265612	0.2	0.121478827	0.15	0.074021945	0.2	0.120355232													0.15	0.1111	0.2	0.1616	0.15	0.101	0.2	0.1616	0.15	0.101	0.2	0.1515	0.15	0.1111
0.98	1	0.5	0.166133984	0.98	1	0.5	0.163281014	0.98	1	0.5	0.177357404	0.98	0.760932275	0.5	0.121440532	0.98	0.76089569	0.5	0.121478827	0.98	0.760526158	0.5	0.120355232													0.98	1	0.5	0.1616	0.98	0.9998	0.5	0.1616	0.98	1	0.5	0.1515	0.98	1
1	1	1	0.489890758	1	1	1	0.568862068	1	1	1	0.476237826	1	0.760932275	1	0.121440532	1	0.76089569	1	0.121478827	1	0.760526158	1	0.120355232													1	1	1	0.495	1	0.9998	1	0.5455	1	1	1	0.5757	1	1
1	1	0.1	0.166133984	1	1	0.1	0.163281014	1	1	0.1	0.177357404	1	0.760932275	0.1	0.121440532	1	0.76089569	0.1	0.121478827	1	0.760526158	0.1	0.120355232													1	1	0.1	0.1616	1	0.9998	0.1	0.1616	1	1	0.1	0.1515	1	1
0.5	0.341352713	1	0.489890758	0.5	0.322287802	1	0.454171913	0.5	0.488468867	1	0.476237826	0.5	0.073899023	1	0.121440532	0.5	0.074265612	1	0.121478827	0.5	0.074021945	1	0.120355232													0.5	0.3423	1	0.495	0.5	0.3117	1	0.5455	0.5	0.3207	1	0.5757	0.5	0.4834
0.15	0.341352713	0.5	0.166133984	0.15	0.101115257	0.5	0.163281014	0.15	0.117270959	0.5	0.177357404	0.15	0.073899023	0.5	0.121440532	0.15	0.074265612	0.5	0.121478827	0.15	0.074021945	0.5	0.120355232													0.15	0.1111	0.5	0.1616	0.15	0.101	0.5	0.1616	0.15	0.3207	0.5	0.1515	0.15	0.1111
0.15	0.108233486	0.15	0.166133984	0.15	0.101115257	0.15	0.163281014	0.15	0.117270959	0.15	0.177357404	0.15	0.073899023	0.15	0.121440532	0.15	0.074265612	0.15	0.121478827	0.15	0.074021945	0.15	0.120355232													0.15	0.1111	0.15	0.1616	0.15	0.101	0.15	0.1616	0.15	0.1111	0.15	0.1515	0.15	0.1111
0.5	0.542905666	0.2	0.166133984	0.5	0.322287802	0.2	0.163281014	0.5	0.488468867	0.2	0.177357404	0.5	0.073899023	0.2	0.121440532	0.5	0.074265612	0.2	0.121478827	0.5	0.074021945	0.2	0.120355232													0.5	0.5424	0.2	0.1616	0.5	0.5182	0.2	0.1616	0.5	0.5328	0.2	0.1515	0.5	0.4834
0.1	0.108233486	1	1	0.1	0.101115257	1	1	0.1	0.117270959	1	1	0.1	0.073899023	1	0.121440532	0.1	0.074265612	1	0.121478827	0.1	0.074021945	1	0.120355232													0.1	0.1111	1	1	0.1	0.101	1	1	0.1	0.1111	1	1	0.1	0.1111
0.5	0.542905666	0.5	0.489890758	0.5	0.539301626	0.5	0.454171913	0.5	0.488468867	0.5	0.476237826	0.5	0.073899023	0.5	0.121440532	0.5	0.074265612	0.5	0.121478827	0.5	0.074021945	0.5	0.120355232													0.5	0.5424	0.5	0.3232	0.5	0.5182	0.5	0.3434	0.5	0.5328	0.5	0.3232	0.5	0.4834
0.99	1	1	1	0.99	1	1	1	0.99	1	1	1	0.99	0.073899023	1	0.121440532	0.99	0.074265612	1	0.121478827	0.99	0.074021945	1	0.120355232													0.99	1	1	1	0.99	0.9998	1	1	0.99	1	1	1	0.99	1
0.98	1	1	0.489890758	0.98	1	1	0.454171913	0.98	1	1	0.476237826	0.98	0.760932275	1	0.121440532	0.98	0.76089569	1	0.121478827	0.98	0.760526158	1	0.120355232													0.98	1	1	0.495	0.98	0.9998	1	0.5455	0.98	1	1	0.5757	0.98	1
1	1	0.5	0.166133984	1	1	0.5	0.163281014	1	1	0.5	0.177357404	1	0.760932275	0.5	0.121440532	1	0.76089569	0.5	0.121478827	1	0.760526158	0.5	0.120355232													1	1	0.5	0.1616	1	0.9998	0.5	0.1616	1	1	0.5	0.1515	1	1
1	1	0.5	0.489890758	1	1	0.5	0.454171913	1	1	0.5	0.476237826	1	0.760932275	0.5	0.121440532	1	0.76089569	0.5	0.121478827	1	0.760526158	0.5	0.120355232													1	1	0.5	0.3232	1	0.9998	0.5	0.3434	1	1	0.5	0.3232	1	1
0.15	0.341352713	1	1	0.15	0.322287802	1	1	0.15	0.117270959	1	1	0.15	0.073899023	1	0.121440532	0.15	0.074265612	1	0.121478827	0.15	0.074021945	1	0.120355232													0.15	0.3423	1	1	0.15	0.3117	1	1	0.15	0.3207	1	1	0.15	0.1111
0.2	0.108233486	0.2	0.166133984	0.2	0.101115257	0.2	0.163281014	0.2	0.117270959	0.2	0.177357404	0.2	0.073899023	0.2	0.121440532	0.2	0.074265612	0.2	0.121478827	0.2	0.074021945	0.2	0.120355232													0.2	0.1111	0.2	0.1616	0.2	0.101	0.2	0.1616	0.2	0.1111	0.2	0.3232	0.2	0.1111
0.5	0.542905666	0.15	0.166133984	0.5	0.539301626	0.15	0.163281014	0.5	0.488468867	0.15	0.177357404	0.5	0.073899023	0.15	0.121440532	0.5	0.074265612	0.15	0.121478827	0.5	0.074021945	0.15	0.120355232													0.5	0.5424	0.15	0.1616	0.5	0.5182	0.15	0.1616	0.5	0.5328	0.15	0.1515	0.5	0.4834
0.5	0.542905666	0.1	0.166133984	0.5	0.539301626	0.1	0.163281014	0.5	1	0.1	0.177357404	0.5	0.073899023	0.1	0.121440532	0.5	0.074265612	0.1	0.121478827	0.5	0.074021945	0.1	0.120355232													0.5	0.5424	0.1	0.1616	0.5	0.5182	0.1	0.1616	0.5	0.5328	0.1	0.1515	0.5	1
1	1	0.5	0.166133984	1	1	0.5	0.163281014	1	1	0.5	0.177357404	1	0.760932275	0.5	0.121440532	1	0.76089569	0.5	0.121478827	1	0.760526158	0.5	0.120355232													1	1	0.5	0.1616	1	0.9998	0.5	0.1616	1	1	0.5	0.1515	1	1
0.2	0.108233486	0.5	0.166133984	0.2	0.101115257	0.5	0.163281014	0.2	0.117270959	0.5	0.177357404	0.2	0.073899023	0.5	0.121440532	0.2	0.074265612	0.5	0.121478827	0.2	0.074021945	0.5	0.120355232													0.2	0.1111	0.5	0.1616	0.2	0.101	0.5	0.1616	0.2	0.101	0.5	0.1515	0.2	0.1111
0.1	0.108233486	0.1	0.166133984	0.1	0.101115257	0.1	0.163281014	0.1	0.117270959	0.1	0.177357404	0.1	0.073899023	0.1	0.121440532	0.1	0.074265612	0.1	0.121478827	0.1	0.074021945	0.1	0.120355232													0.1	0.1111	0.1	0.1616	0.1	0.101	0.1	0.1616	0.1	0.1111	0.1	0.1515	0.1	0.1111
0.5	0.542905666	1	0.489890758	0.5	0.539301626	1	0.454171913	0.5	0.488468867	1	0.476237826	0.5	0.073899023	1	0.121440532	0.5	0.074265612	1	0.121478827	0.5	0.074021945	1	0.120355232													0.5	0.5424	1	1	0.5	0.5182	1	1	0.5	0.5328	1	1	0.5	0.4834
0.1	0.108233486	1	1	0.1	0.101115257	1	1	0.1	0.117270959	1	1	0.1	0.073899023	1	0.121440532	0.1	0.074265612	1	0.121478827	0.1	0.074021945	1	0.120355232													0.1	0.1111	1	1	0.1	0.101	1	1	0.1	0.1111	1	1	0.1	0.1111
0.1	0.108233486	1	1	0.1	0.101115257	1	1	0.1	0.117270959	1	1	0.1	0.073899023	1	0.121440532	0.1	0.074265612	1	0.121478827	0.1	0.074021945	1	0.120355232													0.1	0.1111	1	1	0.1	0.101	1	1	0.1	0.101	1	1	0.1	0.1111
1	1	1	1	1	1	1	1	1	1	1	1	1	0.760932275	1	0.121440532	1	0.76089569	1	0.121478827	1	0.760526158	1	0.744665184													1	1	1	1	1	0.9998	1	1	1	1	1	1	1	1
0.5	1	0.5	0.489890758	0.5	1	0.5	0.454171913	0.5	1	0.5	0.476237826	0.5	0.073899023	0.5	0.121440532	0.5	0.074265612	0.5	0.121478827	0.5	0.074021945	0.5	0.120355232													0.5	1	0.5	0.495	0.5	0.9998	0.5	0.3434	0.5	1	0.5	0.3232	0.5	1
1	1	0.5	0.489890758	1	1	0.5	0.454171913	1	1	0.5	0.476237826	1	0.760932275	0.5	0.121440532	1	0.76089569	0.5	0.121478827	1	0.760526158	0.5	0.120355232													1	1	0.5	0.3232	1	0.9998	0.5	0.3434	1	1	0.5	0.3232	1	1
0.2	0.108233486	0.95	0.489890758	0.2	0.101115257	0.95	0.163281014	0.2	0.117270959	0.95	0.177357404	0.2	0.073899023	0.95	0.121440532	0.2	0.074265612	0.95	0.121478827	0.2	0.074021945	0.95	0.120355232													0.2	0.1111	0.95	0.1616	0.2	0.101	0.95	0.1616	0.2	0.1111	0.95	0.1515	0.2	0.1111
0.1	0.108233486	0.5	0.489890758	0.1	0.101115257	0.5	0.454171913	0.1	0.117270959	0.5	0.476237826	0.1	0.073899023	0.5	0.121440532	0.1	0.074265612	0.5	0.121478827	0.1	0.074021945	0.5	0.120355232													0.1	0.1111	0.5	0.3232	0.1	0.101	0.5	0.3434	0.1	0.1111	0.5	0.3232	0.1	0.1111
0.05	0.108233486	0.5	0.166133984	0.05	0.101115257	0.5	0.163281014	0.05	0.117270959	0.5	0.177357404	0.05	0.073899023	0.5	0.121440532	0.05	0.074265612	0.5	0.121478827	0.05	0.074021945	0.5	0.120355232													0.05	0.1111	0.5	0.1616	0.05	0.101	0.5	0.1616	0.05	0.101	0.5	0.1515	0.05	0.1111
0.5	0.542905666	0.5	0.166133984	0.5	0.539301626	0.5	0.163281014	0.5	0.488468867	0.5	0.177357404	0.5	0.073899023	0.5	0.121440532	0.5	0.074265612	0.5	0.121478827	0.5	0.074021945	0.5	0.120355232													0.5	0.5424	0.5	0.1616	0.5	0.5182	0.5	0.1616	0.5	0.5328	0.5	0.1515	0.5	0.4834
1	1	1	1	1	1	1	1	1	1	1	1	1	0.073899023	1	0.121440532	1	0.074265612	1	0.121478827	1	0.074021945	1	0.120355232													1	1	1	1	1	0.9998	1	1	1	1	1	1	1	1
1	1	0.5	0.166133984	1	1	0.5	0.163281014	1	1	0.5	0.177357404	1	0.760932275	0.5	0.121440532	1	0.76089569	0.5	0.121478827	1	0.760526158	0.5	0.120355232													1	1	0.5	0.3232	1	0.9998	0.5	0.3434	1	1	0.5	0.3232	1	1
0.15	0.108233486	1	0.489890758	0.15	0.101115257	1	0.454171913	0.15	0.117270959	1	0.476237826	0.15	0.073899023	1	0.121440532	0.15	0.074265612	1	0.121478827	0.15	0.074021945	1	0.120355232													0.15	0.1111	1	0.1616	0.15	0.101	1	0.1616	0.15	0.1111	1	0.1515	0.15	0.1111
0.5	0.542905666	1	0.489890758	0.5	0.322287802	1	0.454171913	0.5	0.488468867	1	0.476237826	0.5	0.073899023	1	0.121440532	0.5	0.074265612	1	0.121478827	0.5	0.074021945	1	0.120355232													0.5	0.5424	1	0.495	0.5	0.5182	1	0.5455	0.5	0.5328	1	0.5757	0.5	0.4834
1	1	0.15	0.284298032	1	1	0.15	0.302685883	1	1	0.15	0.476237826	1	0.760932275	0.15	0.121440532	1	0.76089569	0.15	0.121478827	1	0.760526158	0.15	0.120355232													1	1	0.15	0.1616	1	0.9998	0.15	0.1616	1	1	0.15	0.1515	1	1
0.1	0.108233486	0.05	0.166133984	0.1	0.101115257	0.05	0.163281014	0.1	0.117270959	0.05	0.177357404	0.1	0.073899023	0.05	0.121440532	0.1	0.074265612	0.05	0.121478827	0.1	0.074021945	0.05	0.120355232													0.1	0.1111	0.05	0.1616	0.1	0.101	0.05	0.1616	0.1	0.101	0.05	0.1515	0.1	0.1111
1	1	0.1	0.166133984	1	1	0.1	0.163281014	1	1	0.1	0.177357404	1	0.760932275	0.1	0.121440532	1	0.76089569	0.1	0.121478827	1	0.760526158	0.1	0.120355232													1	1	0.1	0.1616	1	0.9998	0.1	0.1616	1	1	0.1	0.1515	1	1
0.15	0.108233486	1	0.489890758	0.15	0.101115257	1	0.454171913	0.15	0.117270959	1	0.476237826	0.15	0.073899023	1	0.121440532	0.15	0.074265612	1	0.121478827	0.15	0.074021945	1	0.120355232													0.15	0.1111	1	0.495	0.15	0.101	1	0.5455	0.15	0.1111	1	0.5757	0.15	0.1111
0.1	0.108233486	1	0.489890758	0.1	0.101115257	1	0.454171913	0.1	0.117270959	1	0.476237826	0.1	0.073899023	1	0.121440532	0.1	0.074265612	1	0.121478827	0.1	0.074021945	1	0.120355232													0.1	0.1111	1	0.1616	0.1	0.101	1	0.1616	0.1	0.1111	1	0.1515	0.1	0.1111
1	1	1	0.489890758	1	1	1	0.568862068	1	1	1	0.476237826	1	0.760932275	1	0.121440532	1	0.76089569	1	0.121478827	1	0.760526158	1	0.120355232													1	1	1	0.495	1	0.9998	1	0.5455	1	1	1	0.5757	1	1
0.2	0.108233486	1	0.489890758	0.2	0.101115257	1	0.454171913	0.2	0.117270959	1	0.476237826	0.2	0.073899023	1	0.121440532	0.2	0.074265612	1	0.121478827	0.2	0.074021945	1	0.120355232													0.2	0.1111	1	0.495	0.2	0.101	1	0.5455	0.2	0.1111	1	0.5757	0.2	0.1111
1	1	1	0.489890758	1	1	1	0.454171913	1	1	1	0.476237826	1	0.760932275	1	0.121440532	1	0.76089569	1	0.121478827	1	0.760526158	1	0.120355232													1	1	1	0.495	1	0.9998	1	0.3434	1	1	1	0.3232	1	1
1	1	1	0.489890758	1	1	1	0.454171913	1	1	1	0.476237826	1	0.760932275	1	0.121440532	1	0.76089569	1	0.121478827	1	0.760526158	1	0.120355232													1	1	1	0.495	1	0.9998	1	0.3434	1	1	1	0.3232	1	1
0.9	1	1	0.489890758	0.9	1	1	0.454171913	0.9	1	1	0.476237826	0.9	0.760932275	1	0.121440532	0.9	0.76089569	1	0.121478827	0.9	0.760526158	1	0.120355232													0.9	1	1	0.3232	0.9	0.9998	1	0.3434	0.9	1	1	0.3232	0.9	1
1	1	1	0.489890758	1	1	1	0.568862068	1	1	1	0.476237826	1	0.760932275	1	0.121440532	1	0.76089569	1	0.121478827	1	0.760526158	1	0.120355232													1	1	1	0.495	1	0.9998	1	0.5455	1	1	1	0.5757	1	1
1	1	0.5	0.166133984	1	1	0.5	0.163281014	1	1	0.5	0.476237826	1	0.760932275	0.5	0.121440532	1	0.76089569	0.5	0.121478827	1	0.760526158	0.5	0.120355232													1	1	0.5	0.1616	1	0.9998	0.5	0.1616	1	1	0.5	0.3232	1	1
0.85	1	1	1	0.85	1	1	1	0.85	1	1	1	0.85	0.760932275	1	0.121440532	0.85	0.76089569	1	0.121478827	0.85	0.760526158	1	0.120355232													0.85	1	1	0.6558	0.85	0.9998	1	1	0.85	1	1	1	0.85	1
1	1	1	0.489890758	1	1	1	0.454171913	1	1	1	0.476237826	1	0.760932275	1	0.121440532	1	0.76089569	1	0.121478827	1	0.760526158	1	0.120355232													1	1	1	1	1	0.9998	1	1	1	1	1	1	1	1
1	1	0.3	0.166133984	1	1	0.3	0.163281014	1	1	0.3	0.177357404	1	0.760932275	0.3	0.121440532	1	0.76089569	0.3	0.121478827	1	0.760526158	0.3	0.120355232													1	1	0.3	0.1616	1	0.9998	0.3	0.1616	1	1	0.3	0.1515	1	1
0.2	0.108233486	1	0.489890758	0.2	0.101115257	1	0.568862068	0.2	0.117270959	1	0.476237826	0.2	0.073899023	1	0.121440532	0.2	0.074265612	1	0.121478827	0.2	0.074021945	1	0.120355232													0.2	0.1111	1	0.495	0.2	0.101	1	0.5455	0.2	0.1111	1	0.5757	0.2	0.1111
0.2	0.108233486	0.1	0.166133984	0.2	0.101115257	0.1	0.163281014	0.2	0.117270959	0.1	0.177357404	0.2	0.073899023	0.1	0.121440532	0.2	0.074265612	0.1	0.121478827	0.2	0.074021945	0.1	0.120355232													0.2	0.1111	0.1	0.1616	0.2	0.101	0.1	0.1616	0.2	0.1111	0.1	0.1515	0.2	0.1111
0.1	0.108233486	1	0.489890758	0.1	0.101115257	1	0.454171913	0.1	0.117270959	1	0.476237826	0.1	0.073899023	1	0.121440532	0.1	0.074265612	1	0.121478827	0.1	0.074021945	1	0.120355232													0.1	0.1111	1	0.1616	0.1	0.101	1	0.1616	0.1	0.101	1	0.1515	0.1	0.1111
0.1	0.108233486	1	0.489890758	0.1	0.101115257	1	0.454171913	0.1	0.117270959	1	0.476237826	0.1	0.073899023	1	0.121440532	0.1	0.074265612	1	0.121478827	0.1	0.074021945	1	0.120355232													0.1	0.1111	1	0.495	0.1	0.101	1	0.5455	0.1	0.101	1	0.5757	0.1	0.1111
1	1	0.15	0.166133984	1	1	0.15	0.163281014	1	1	0.15	0.177357404	1	0.760932275	0.15	0.121440532	1	0.76089569	0.15	0.121478827	1	0.760526158	0.15	0.120355232													1	1	0.15	0.1616	1	0.9998	0.15	0.1616	1	1	0.15	0.1515	1	1
1	1	1	1	1	1	1	1	1	1	1	1	1	0.760932275	1	0.747987217	1	0.76089569	1	0.747962243	1	0.760526158	1	0.744665184													1	1	1	1	1	0.9998	1	1	1	1	1	1	1	1
1	1	0.2	0.166133984	1	1	0.2	0.163281014	1	1	0.2	0.476237826	1	0.760932275	0.2	0.121440532	1	0.76089569	0.2	0.121478827	1	0.760526158	0.2	0.120355232													1	1	0.2	0.1616	1	0.9998	0.2	0.1616	1	1	0.2	0.1515	1	1
0.1	0.108233486	1	0.489890758	0.1	0.101115257	1	0.568862068	0.1	0.117270959	1	0.476237826	0.1	0.073899023	1	0.121440532	0.1	0.074265612	1	0.121478827	0.1	0.074021945	1	0.120355232													0.1	0.1111	1	0.495	0.1	0.101	1	0.5455	0.1	0.1111	1	0.5757	0.1	0.1111
1	1	1	0.489890758	1	1	1	0.568862068	1	1	1	0.476237826	1	0.760932275	1	0.121440532	1	0.76089569	1	0.121478827	1	0.760526158	1	0.120355232													1	1	1	0.6558	1	0.9998	1	0.5455	1	1	1	0.5757	1	1
0.15	0.108233486	0.5	0.489890758	0.15	0.101115257	0.5	0.454171913	0.15	0.117270959	0.5	0.476237826	0.15	0.073899023	0.5	0.121440532	0.15	0.074265612	0.5	0.121478827	0.15	0.074021945	0.5	0.120355232													0.15	0.1111	0.5	0.495	0.15	0.101	0.5	0.5455	0.15	0.1111	0.5	0.5757	0.15	0.1111
1	1	1	0.166133984	1	1	1	0.163281014	1	1	1	0.177357404	1	0.760932275	1	0.121440532	1	0.76089569	1	0.121478827	1	0.760526158	1	0.120355232													1	1	1	0.1616	1	0.9998	1	0.1616	1	1	1	0.1515	1	1
0.2	0.108233486	0.2	0.166133984	0.2	0.101115257	0.2	0.163281014	0.2	0.117270959	0.2	0.177357404	0.2	0.073899023	0.2	0.121440532	0.2	0.074265612	0.2	0.121478827	0.2	0.074021945	0.2	0.120355232													0.2	0.1111	0.2	0.1616	0.2	0.101	0.2	0.1616	0.2	0.1111	0.2	0.1515	0.2	0.1111
0.1	0.108233486	0.1	0.166133984	0.1	0.101115257	0.1	0.163281014	0.1	0.117270959	0.1	0.177357404	0.1	0.073899023	0.1	0.121440532	0.1	0.074265612	0.1	0.121478827	0.1	0.074021945	0.1	0.120355232													0.1	0.1111	0.1	0.1616	0.1	0.101	0.1	0.1616	0.1	0.1111	0.1	0.1515	0.1	0.1111
0.2	0.108233486	0.1	0.166133984	0.2	0.101115257	0.1	0.163281014	0.2	0.117270959	0.1	0.177357404	0.2	0.073899023	0.1	0.121440532	0.2	0.074265612	0.1	0.121478827	0.2	0.074021945	0.1	0.120355232													0.2	0.1111	0.1	0.1616	0.2	0.101	0.1	0.1616	0.2	0.1111	0.1	0.1515	0.2	0.1111
0.1	0.108233486	1	0.489890758	0.1	0.101115257	1	0.454171913	0.1	0.117270959	1	0.476237826	0.1	0.073899023	1	0.121440532	0.1	0.074265612	1	0.121478827	0.1	0.074021945	1	0.120355232													0.1	0.1111	1	0.495	0.1	0.101	1	0.3434	0.1	0.1111	1	0.3232	0.1	0.1111
1	1	1	0.489890758	1	1	1	0.454171913	1	1	1	0.476237826	1	0.760932275	1	0.121440532	1	0.76089569	1	0.121478827	1	0.760526158	1	0.120355232													1	1	1	1	1	0.9998	1	1	1	1	1	1	1	1
0.1	0.108233486	1	0.489890758	0.1	0.101115257	1	0.454171913	0.1	0.117270959	1	0.476237826	0.1	0.073899023	1	0.121440532	0.1	0.074265612	1	0.121478827	0.1	0.074021945	1	0.120355232													0.1	0.1111	1	1	0.1	0.101	1	1	0.1	0.1111	1	1	0.1	0.1111
0.15	0.108233486	0.5	0.284298032	0.15	0.101115257	0.5	0.302685883	0.15	0.117270959	0.5	0.177357404	0.15	0.073899023	0.5	0.121440532	0.15	0.074265612	0.5	0.121478827	0.15	0.074021945	0.5	0.120355232													0.15	0.1111	0.5	0.3232	0.15	0.101	0.5	0.3434	0.15	0.1111	0.5	0.3232	0.15	0.1111
0.98	1	1	0.489890758	0.98	1	1	0.454171913	0.98	1	1	0.476237826	0.98	0.760932275	1	0.121440532	0.98	0.76089569	1	0.121478827	0.98	0.760526158	1	0.120355232													0.98	1	1	0.495	0.98	0.9998	1	0.3434	0.98	1	1	0.3232	0.98	1
0.1	0.108233486	1	1	0.1	0.101115257	1	0.568862068	0.1	0.117270959	1	1	0.1	0.073899023	1	0.121440532	0.1	0.074265612	1	0.121478827	0.1	0.074021945	1	0.120355232													0.1	0.1111	1	1	0.1	0.101	1	1	0.1	0.101	1	1	0.1	0.1111
0.1	0.108233486	0.1	0.166133984	0.1	0.101115257	0.1	0.163281014	0.1	0.117270959	0.1	0.177357404	0.1	0.073899023	0.1	0.121440532	0.1	0.074265612	0.1	0.121478827	0.1	0.074021945	0.1	0.120355232													0.1	0.1111	0.1	0.1616	0.1	0.101	0.1	0.1616	0.1	0.1111	0.1	0.1515	0.1	0.1111
1	1	1	1	1	1	1	0.568862068	1	1	1	0.476237826	1	0.760932275	1	0.121440532	1	0.76089569	1	0.121478827	1	0.760526158	1	0.120355232													1	1	1	1	1	0.9998	1	1	1	1	1	1	1	1
1	1	1	0.489890758	1	1	1	0.454171913	1	1	1	0.476237826	1	0.760932275	1	0.121440532	1	0.76089569	1	0.121478827	1	0.760526158	1	0.120355232													1	1	1	0.495	1	0.9998	1	0.5455	1	1	1	0.5757	1	1
0.15	0.108233486	1	0.489890758	0.15	0.101115257	1	0.454171913	0.15	0.117270959	1	0.476237826	0.15	0.073899023	1	0.121440532	0.15	0.074265612	1	0.121478827	0.15	0.074021945	1	0.120355232													0.15	0.1111	1	0.495	0.15	0.101	1	0.3434	0.15	0.3207	1	0.3232	0.15	0.1111
0.1	0.108233486	1	0.489890758	0.1	0.101115257	1	0.454171913	0.1	0.117270959	1	0.476237826	0.1	0.073899023	1	0.121440532	0.1	0.074265612	1	0.121478827	0.1	0.074021945	1	0.120355232													0.1	0.1111	1	0.495	0.1	0.101	1	0.5455	0.1	0.1111	1	0.5757	0.1	0.1111
1	1	1	0.489890758	1	1	1	0.568862068	1	1	1	0.476237826	1	0.760932275	1	0.121440532	1	0.76089569	1	0.121478827	1	0.760526158	1	0.120355232													1	1	1	0.6558	1	0.9998	1	0.5455	1	1	1	0.5757	1	1
1	1	1	1	1	1	1	1	1	1	1	1	1	0.760932275	1	0.121440532	1	0.76089569	1	0.121478827	1	0.760526158	1	0.120355232													1	1	1	1	1	0.9998	1	1	1	1	1	1	1	1
0.85	1	0.5	0.166133984	0.85	1	0.5	0.163281014	0.85	1	0.5	0.177357404	0.85	0.760932275	0.5	0.121440532	0.85	0.76089569	0.5	0.121478827	0.85	0.760526158	0.5	0.120355232													0.85	1	0.5	0.1616	0.85	0.9998	0.5	0.1616	0.85	1	0.5	0.1515	0.85	1
1	1	0.15	0.166133984	1	1	0.15	0.163281014	1	1	0.15	0.177357404	1	0.760932275	0.15	0.121440532	1	0.76089569	0.15	0.121478827	1	0.760526158	0.15	0.120355232													1	1	0.15	0.1616	1	0.9998	0.15	0.1616	1	1	0.15	0.1515	1	1
0.5	0.542905666	1	1	0.5	0.539301626	1	0.568862068	0.5	1	1	0.476237826	0.5	0.073899023	1	0.121440532	0.5	0.074265612	1	0.121478827	0.5	0.074021945	1	0.120355232													0.5	0.5424	1	0.495	0.5	0.5182	1	1	0.5	0.5328	1	1	0.5	0.4834
0.5	0.341352713	0.2	0.166133984	0.5	0.322287802	0.2	0.163281014	0.5	0.117270959	0.2	0.177357404	0.5	0.073899023	0.2	0.121440532	0.5	0.074265612	0.2	0.121478827	0.5	0.074021945	0.2	0.120355232													0.5	0.3423	0.2	0.1616	0.5	0.3117	0.2	0.1616	0.5	0.3207	0.2	0.1515	0.5	0.4834
0.15	0.108233486	1	0.489890758	0.15	0.101115257	1	0.568862068	0.15	0.117270959	1	0.476237826	0.15	0.073899023	1	0.121440532	0.15	0.074265612	1	0.121478827	0.15	0.074021945	1	0.120355232													0.15	0.1111	1	0.495	0.15	0.101	1	0.5455	0.15	0.1111	1	0.5757	0.15	0.1111
0.1	0.108233486	1	0.489890758	0.1	0.101115257	1	0.454171913	0.1	0.117270959	1	0.476237826	0.1	0.073899023	1	0.121440532	0.1	0.074265612	1	0.121478827	0.1	0.074021945	1	0.120355232													0.1	0.1111	1	0.495	0.1	0.101	1	0.5455	0.1	0.1111	1	0.5757	0.1	0.1111
0.5	0.542905666	1	1	0.5	0.539301626	1	1	0.5	1	1	1	0.5	0.073899023	1	0.121440532	0.5	0.074265612	1	0.121478827	0.5	0.074021945	1	0.120355232													0.5	0.5424	1	1	0.5	0.5182	1	1	0.5	0.5328	1	1	0.5	0.4834
1	1	0.5	0.284298032	1	1	0.5	0.163281014	1	1	0.5	0.177357404	1	0.760932275	0.5	0.121440532	1	0.76089569	0.5	0.121478827	1	0.760526158	0.5	0.120355232													1	1	0.5	0.3232	1	0.9998	0.5	0.3434	1	1	0.5	0.3232	1	1
0.15	0.108233486	0.5	0.166133984	0.15	0.101115257	0.5	0.163281014	0.15	0.117270959	0.5	0.177357404	0.15	0.073899023	0.5	0.121440532	0.15	0.074265612	0.5	0.121478827	0.15	0.074021945	0.5	0.120355232													0.15	0.1111	0.5	0.1616	0.15	0.101	0.5	0.1616	0.15	0.101	0.5	0.1515	0.15	0.1111
1	1	0.5	0.284298032	1	1	0.5	0.454171913	1	1	0.5	0.476237826	1	0.760932275	0.5	0.121440532	1	0.76089569	0.5	0.121478827	1	0.760526158	0.5	0.120355232													1	1	0.5	0.1616	1	0.9998	0.5	0.1616	1	1	0.5	0.1515	1	1
0.1	0.108233486	0.95	0.489890758	0.1	0.101115257	0.95	0.454171913	0.1	0.117270959	0.95	0.476237826	0.1	0.073899023	0.95	0.121440532	0.1	0.074265612	0.95	0.121478827	0.1	0.074021945	0.95	0.120355232													0.1	0.1111	0.95	0.495	0.1	0.101	0.95	0.5455	0.1	0.101	0.95	0.3232	0.1	0.1111
0.1	0.108233486	1	0.489890758	0.1	0.101115257	1	0.568862068	0.1	0.117270959	1	0.476237826	0.1	0.073899023	1	0.121440532	0.1	0.074265612	1	0.121478827	0.1	0.074021945	1	0.120355232													0.1	0.1111	1	0.495	0.1	0.101	1	0.5455	0.1	0.101	1	0.5757	0.1	0.1111
1	1	1	0.489890758	1	1	1	0.454171913	1	1	1	0.476237826	1	0.760932275	1	0.121440532	1	0.76089569	1	0.121478827	1	0.760526158	1	0.120355232													1	1	1	0.3232	1	0.9998	1	0.3434	1	1	1	0.3232	1	1
0.18	0.108233486	1	0.489890758	0.18	0.101115257	1	0.568862068	0.18	0.117270959	1	0.476237826	0.18	0.073899023	1	0.121440532	0.18	0.074265612	1	0.121478827	0.18	0.074021945	1	0.120355232													0.18	0.1111	1	0.495	0.18	0.101	1	0.5455	0.18	0.101	1	0.5757	0.18	0.1111
1	1	1	0.489890758	1	1	1	0.454171913	1	1	1	0.476237826	1	0.760932275	1	0.121440532	1	0.76089569	1	0.121478827	1	0.760526158	1	0.120355232													1	1	1	0.495	1	0.9998	1	0.5455	1	1	1	0.5757	1	1
0.05	0.542905666	0.5	0.166133984	0.05	0.539301626	0.5	0.163281014	0.05	1	0.5	0.177357404	0.05	0.073899023	0.5	0.121440532	0.05	0.074265612	0.5	0.121478827	0.05	0.074021945	0.5	0.120355232													0.05	0.5424	0.5	0.1616	0.05	0.5182	0.5	0.1616	0.05	0.5328	0.5	0.1515	0.05	0.4834
0.98	1	1	1	0.98	1	1	1	0.98	1	1	1	0.98	0.760932275	1	0.121440532	0.98	0.76089569	1	0.121478827	0.98	0.760526158	1	0.120355232													0.98	1	1	1	0.98	0.9998	1	1	0.98	1	1	1	0.98	1
1	1	1	1	1	1	1	0.568862068	1	1	1	1	1	0.760932275	1	0.121440532	1	0.76089569	1	0.121478827	1	0.760526158	1	0.120355232													1	1	1	0.495	1	0.9998	1	0.5455	1	1	1	1	1	1
0.2	0.341352713	0.5	0.166133984	0.2	0.322287802	0.5	0.163281014	0.2	0.488468867	0.5	0.177357404	0.2	0.073899023	0.5	0.121440532	0.2	0.074265612	0.5	0.121478827	0.2	0.074021945	0.5	0.120355232													0.2	0.3423	0.5	0.1616	0.2	0.3117	0.5	0.1616	0.2	0.3207	0.5	0.1515	0.2	0.4834
0.5	0.542905666	0.5	0.166133984	0.5	0.539301626	0.5	0.163281014	0.5	0.488468867	0.5	0.177357404	0.5	0.073899023	0.5	0.121440532	0.5	0.074265612	0.5	0.121478827	0.5	0.074021945	0.5	0.120355232													0.5	0.5424	0.5	0.1616	0.5	0.5182	0.5	0.1616	0.5	0.5328	0.5	0.1515	0.5	0.4834
0.1	0.108233486	1	0.489890758	0.1	0.101115257	1	0.568862068	0.1	0.117270959	1	0.476237826	0.1	0.073899023	1	0.121440532	0.1	0.074265612	1	0.121478827	0.1	0.074021945	1	0.120355232													0.1	0.1111	1	0.6558	0.1	0.101	1	0.5455	0.1	0.101	1	0.5757	0.1	0.1111
1	1	1	0.489890758	1	1	1	0.454171913	1	1	1	0.476237826	1	0.760932275	1	0.121440532	1	0.76089569	1	0.121478827	1	0.760526158	1	0.120355232													1	1	1	0.495	1	0.9998	1	0.5455	1	1	1	0.3232	1	1
1	1	0.1	0.166133984	1	1	0.1	0.163281014	1	1	0.1	0.177357404	1	0.760932275	0.1	0.121440532	1	0.76089569	0.1	0.121478827	1	0.760526158	0.1	0.120355232													1	1	0.1	0.1616	1	0.9998	0.1	0.1616	1	1	0.1	0.1515	1	1
0.5	0.341352713	1	0.489890758	0.5	0.322287802	1	0.454171913	0.5	0.488468867	1	0.476237826	0.5	0.073899023	1	0.121440532	0.5	0.074265612	1	0.121478827	0.5	0.074021945	1	0.120355232													0.5	0.3423	1	0.495	0.5	0.3117	1	0.3434	0.5	0.3207	1	0.3232	0.5	0.4834
1	1	1	1	1	1	1	1	1	1	1	1	1	0.760932275	1	0.121440532	1	0.76089569	1	0.121478827	1	0.760526158	1	0.120355232													1	1	1	1	1	0.9998	1	1	1	1	1	1	1	1
0.5	0.542905666	1	0.489890758	0.5	0.539301626	1	0.454171913	0.5	0.488468867	1	0.476237826	0.5	0.073899023	1	0.121440532	0.5	0.074265612	1	0.121478827	0.5	0.074021945	1	0.120355232													0.5	0.5424	1	0.3232	0.5	0.5182	1	0.3434	0.5	0.5328	1	0.3232	0.5	0.4834
0.2	0.108233486	0.1	0.166133984	0.2	0.101115257	0.1	0.163281014	0.2	0.117270959	0.1	0.177357404	0.2	0.073899023	0.1	0.121440532	0.2	0.074265612	0.1	0.121478827	0.2	0.074021945	0.1	0.120355232													0.2	0.1111	0.1	0.1616	0.2	0.101	0.1	0.1616	0.2	0.1111	0.1	0.1515	0.2	0.1111
0.5	1	1	1	0.5	1	1	1	0.5	1	1	1	0.5	0.073899023	1	0.747987217	0.5	0.074265612	1	0.747962243	0.5	0.074021945	1	0.120355232													0.5	1	1	1	0.5	0.9998	1	1	0.5	1	1	1	0.5	1
0.1	0.108233486	1	0.489890758	0.1	0.101115257	1	0.454171913	0.1	0.117270959	1	0.476237826	0.1	0.073899023	1	0.121440532	0.1	0.074265612	1	0.121478827	0.1	0.074021945	1	0.120355232													0.1	0.1111	1	1	0.1	0.101	1	1	0.1	0.1111	1	1	0.1	0.1111
0.2	0.108233486	1	0.489890758	0.2	0.101115257	1	0.568862068	0.2	0.117270959	1	0.476237826	0.2	0.073899023	1	0.121440532	0.2	0.074265612	1	0.121478827	0.2	0.074021945	1	0.120355232													0.2	0.1111	1	0.495	0.2	0.101	1	0.5455	0.2	0.101	1	0.5757	0.2	0.1111
1	1	1	1	1	1	1	1	1	1	1	1	1	0.760932275	1	0.121440532	1	0.76089569	1	0.121478827	1	0.760526158	1	0.120355232													1	1	1	1	1	0.9998	1	1	1	1	1	1	1	1
1	1	1	1	1	1	1	1	1	1	1	1	1	0.760932275	1	0.121440532	1	0.76089569	1	0.121478827	1	0.760526158	1	0.120355232													1	1	1	1	1	0.9998	1	1	1	1	1	1	1	1
0.5	0.542905666	1	1	0.5	0.539301626	1	1	0.5	0.488468867	1	1	0.5	0.073899023	1	0.121440532	0.5	0.074265612	1	0.121478827	0.5	0.074021945	1	0.120355232													0.5	0.5424	1	1	0.5	0.5182	1	1	0.5	0.5328	1	1	0.5	0.4834
1	1	1	1	1	1	1	1	1	1	1	1	1	0.760932275	1	0.121440532	1	0.76089569	1	0.121478827	1	0.760526158	1	0.120355232													1	1	1	1	1	0.9998	1	1	1	1	1	1	1	1
1	1	1	0.489890758	1	1	1	0.454171913	1	1	1	0.476237826	1	0.760932275	1	0.121440532	1	0.76089569	1	0.121478827	1	0.760526158	1	0.120355232													1	1	1	0.1616	1	0.9998	1	0.1616	1	1	1	0.1515	1	1
1	1	1	0.489890758	1	1	1	0.454171913	1	1	1	0.476237826	1	0.760932275	1	0.121440532	1	0.76089569	1	0.121478827	1	0.760526158	1	0.120355232													1	1	1	1	1	0.9998	1	1	1	1	1	1	1	1
0.1	0.108233486	0.2	0.166133984	0.1	0.101115257	0.2	0.163281014	0.1	0.117270959	0.2	0.177357404	0.1	0.073899023	0.2	0.121440532	0.1	0.074265612	0.2	0.121478827	0.1	0.074021945	0.2	0.120355232													0.1	0.1111	0.2	0.1616	0.1	0.101	0.2	0.1616	0.1	0.1111	0.2	0.1515	0.1	0.1111
1	1	0.15	0.166133984	1	1	0.15	0.163281014	1	1	0.15	0.177357404	1	0.760932275	0.15	0.121440532	1	0.76089569	0.15	0.121478827	1	0.760526158	0.15	0.120355232													1	1	0.15	0.1616	1	0.9998	0.15	0.1616	1	1	0.15	0.1515	1	1
0.1	0.108233486	0.5	0.489890758	0.1	0.101115257	0.5	0.454171913	0.1	0.117270959	0.5	0.476237826	0.1	0.073899023	0.5	0.121440532	0.1	0.074265612	0.5	0.121478827	0.1	0.074021945	0.5	0.120355232													0.1	0.1111	0.5	0.1616	0.1	0.101	0.5	0.1616	0.1	0.1111	0.5	0.1515	0.1	0.1111
0.05	0.108233486	0.5	0.166133984	0.05	0.101115257	0.5	0.163281014	0.05	0.117270959	0.5	0.177357404	0.05	0.073899023	0.5	0.121440532	0.05	0.074265612	0.5	0.121478827	0.05	0.074021945	0.5	0.120355232													0.05	0.1111	0.5	0.1616	0.05	0.101	0.5	0.1616	0.05	0.1111	0.5	0.1515	0.05	0.1111
0.2	0.108233486	0.5	0.489890758	0.2	0.101115257	0.5	0.568862068	0.2	0.117270959	0.5	0.476237826	0.2	0.073899023	0.5	0.121440532	0.2	0.074265612	0.5	0.121478827	0.2	0.074021945	0.5	0.120355232													0.2	0.1111	0.5	0.495	0.2	0.101	0.5	0.5455	0.2	0.1111	0.5	0.5757	0.2	0.1111
1	1	1	0.489890758	1	1	1	0.454171913	1	1	1	0.476237826	1	0.760932275	1	0.121440532	1	0.76089569	1	0.121478827	1	0.760526158	1	0.120355232													1	1	1	0.495	1	0.9998	1	0.5455	1	1	1	0.5757	1	1
0.15	0.108233486	0.2	0.166133984	0.15	0.101115257	0.2	0.163281014	0.15	0.117270959	0.2	0.177357404	0.15	0.073899023	0.2	0.121440532	0.15	0.074265612	0.2	0.121478827	0.15	0.074021945	0.2	0.120355232													0.15	0.1111	0.2	0.1616	0.15	0.101	0.2	0.1616	0.15	0.1111	0.2	0.1515	0.15	0.1111
1	1	0.5	0.284298032	1	1	0.5	0.302685883	1	1	0.5	0.476237826	1	0.760932275	0.5	0.121440532	1	0.76089569	0.5	0.121478827	1	0.760526158	0.5	0.120355232													1	1	0.5	0.3232	1	0.9998	0.5	0.3434	1	1	0.5	0.3232	1	1
0.5	0.341352713	0.2	0.166133984	0.5	0.322287802	0.2	0.163281014	0.5	0.488468867	0.2	0.177357404	0.5	0.073899023	0.2	0.121440532	0.5	0.074265612	0.2	0.121478827	0.5	0.074021945	0.2	0.120355232													0.5	0.3423	0.2	0.1616	0.5	0.3117	0.2	0.1616	0.5	0.3207	0.2	0.1515	0.5	0.4834
0.2	0.108233486	0.2	0.166133984	0.2	0.101115257	0.2	0.163281014	0.2	0.117270959	0.2	0.177357404	0.2	0.073899023	0.2	0.121440532	0.2	0.074265612	0.2	0.121478827	0.2	0.074021945	0.2	0.120355232													0.2	0.1111	0.2	0.1616	0.2	0.101	0.2	0.1616	0.2	0.101	0.2	0.1515	0.2	0.1111
0.2	0.108233486	1	0.489890758	0.2	0.101115257	1	0.454171913	0.2	0.117270959	1	0.476237826	0.2	0.073899023	1	0.121440532	0.2	0.074265612	1	0.121478827	0.2	0.074021945	1	0.120355232													0.2	0.1111	1	0.495	0.2	0.101	1	0.5455	0.2	0.1111	1	0.5757	0.2	0.1111
0.2	0.108233486	1	0.489890758	0.2	0.101115257	1	0.454171913	0.2	0.117270959	1	0.476237826	0.2	0.073899023	1	0.121440532	0.2	0.074265612	1	0.121478827	0.2	0.074021945	1	0.120355232													0.2	0.1111	1	0.1616	0.2	0.101	1	0.1616	0.2	0.1111	1	0.1515	0.2	0.1111
1	1	1	0.489890758	1	1	1	0.568862068	1	1	1	0.476237826	1	0.760932275	1	0.121440532	1	0.76089569	1	0.121478827	1	0.760526158	1	0.120355232													1	1	1	0.6558	1	0.9998	1	0.5455	1	1	1	0.5757	1	1
0.15	0.108233486	0.85	0.489890758	0.15	0.101115257	0.85	0.454171913	0.15	0.117270959	0.85	0.476237826	0.15	0.073899023	0.85	0.121440532	0.15	0.074265612	0.85	0.121478827	0.15	0.074021945	0.85	0.120355232													0.15	0.1111	0.85	0.495	0.15	0.101	0.85	0.1616	0.15	0.1111	0.85	0.1515	0.15	0.1111
1	1	0.5	0.489890758	1	1	0.5	0.454171913	1	1	0.5	0.476237826	1	0.760932275	0.5	0.121440532	1	0.76089569	0.5	0.121478827	1	0.760526158	0.5	0.120355232													1	1	0.5	0.1616	1	0.9998	0.5	0.1616	1	1	0.5	0.1515	1	1
0.1	0.108233486	0.5	0.166133984	0.1	0.101115257	0.5	0.163281014	0.1	0.117270959	0.5	0.177357404	0.1	0.073899023	0.5	0.121440532	0.1	0.074265612	0.5	0.121478827	0.1	0.074021945	0.5	0.120355232													0.1	0.1111	0.5	0.1616	0.1	0.101	0.5	0.1616	0.1	0.3207	0.5	0.1515	0.1	0.1111
0.2	0.341352713	0.2	0.166133984	0.2	0.322287802	0.2	0.163281014	0.2	0.117270959	0.2	0.177357404	0.2	0.073899023	0.2	0.121440532	0.2	0.074265612	0.2	0.121478827	0.2	0.074021945	0.2	0.120355232													0.2	0.3423	0.2	0.1616	0.2	0.3117	0.2	0.1616	0.2	0.3207	0.2	0.1515	0.2	0.4834
1	1	0.5	0.166133984	1	1	0.5	0.163281014	1	1	0.5	0.177357404	1	0.760932275	0.5	0.121440532	1	0.76089569	0.5	0.121478827	1	0.760526158	0.5	0.120355232													1	1	0.5	0.3232	1	0.9998	0.5	0.3434	1	1	0.5	0.3232	1	1
0.1	0.108233486	0.5	0.489890758	0.1	0.101115257	0.5	0.454171913	0.1	0.117270959	0.5	0.476237826	0.1	0.073899023	0.5	0.121440532	0.1	0.074265612	0.5	0.121478827	0.1	0.074021945	0.5	0.120355232													0.1	0.1111	0.5	0.3232	0.1	0.101	0.5	0.3434	0.1	0.1111	0.5	0.3232	0.1	0.1111
1	0.341352713	0.5	0.489890758	1	0.322287802	0.5	0.302685883	1	1	0.5	0.476237826	1	0.760932275	0.5	0.121440532	1	0.76089569	0.5	0.121478827	1	0.760526158	0.5	0.120355232													1	0.1111	0.5	0.1616	1	0.101	0.5	0.1616	1	0.101	0.5	0.1515	1	0.1111
0.1	0.108233486	0.5	0.489890758	0.1	0.101115257	0.5	0.454171913	0.1	0.117270959	0.5	0.476237826	0.1	0.073899023	0.5	0.121440532	0.1	0.074265612	0.5	0.121478827	0.1	0.074021945	0.5	0.120355232													0.1	0.1111	0.5	0.1616	0.1	0.101	0.5	0.1616	0.1	0.1111	0.5	0.1515	0.1	0.1111
1	1	1	1	1	1	1	1	1	1	1	1	1	0.760932275	1	0.121440532	1	0.76089569	1	0.121478827	1	0.760526158	1	0.120355232													1	1	1	1	1	0.9998	1	1	1	1	1	1	1	1
1	1	1	1	1	1	1	0.568862068	1	1	1	0.476237826	1	0.760932275	1	0.121440532	1	0.76089569	1	0.121478827	1	0.760526158	1	0.120355232													1	1	1	1	1	0.9998	1	1	1	1	1	1	1	1
1	1	0.15	0.166133984	1	1	0.15	0.163281014	1	1	0.15	0.177357404	1	0.760932275	0.15	0.121440532	1	0.76089569	0.15	0.121478827	1	0.760526158	0.15	0.120355232													1	1	0.15	0.1616	1	0.9998	0.15	0.1616	1	1	0.15	0.1515	1	1
0.2	0.108233486	0.2	0.166133984	0.2	0.101115257	0.2	0.163281014	0.2	0.117270959	0.2	0.177357404	0.2	0.073899023	0.2	0.121440532	0.2	0.074265612	0.2	0.121478827	0.2	0.074021945	0.2	0.120355232													0.2	0.1111	0.2	0.1616	0.2	0.101	0.2	0.1616	0.2	0.1111	0.2	0.1515	0.2	0.1111
0.1	0.108233486	0.5	0.489890758	0.1	0.101115257	0.5	0.454171913	0.1	0.117270959	0.5	0.476237826	0.1	0.073899023	0.5	0.121440532	0.1	0.074265612	0.5	0.121478827	0.1	0.074021945	0.5	0.120355232													0.1	0.1111	0.5	0.3232	0.1	0.101	0.5	0.3434	0.1	0.1111	0.5	0.3232	0.1	0.1111
1	1	1	1	1	1	1	1	1	1	1	1	1	0.760932275	1	0.121440532	1	0.76089569	1	0.121478827	1	0.760526158	1	0.120355232													1	1	1	1	1	0.9998	1	1	1	1	1	1	1	1
0.5	1	0.2	0.166133984	0.5	0.539301626	0.2	0.163281014	0.5	1	0.2	0.177357404	0.5	0.073899023	0.2	0.121440532	0.5	0.074265612	0.2	0.121478827	0.5	0.074021945	0.2	0.120355232													0.5	0.5424	0.2	0.1616	0.5	0.5182	0.2	0.1616	0.5	0.5328	0.2	0.1515	0.5	1
0.2	0.341352713	1	1	0.2	0.322287802	1	1	0.2	0.488468867	1	1	0.2	0.073899023	1	0.121440532	0.2	0.074265612	1	0.121478827	0.2	0.074021945	1	0.120355232													0.2	0.3423	1	1	0.2	0.3117	1	1	0.2	0.5328	1	1	0.2	0.1111
0.5	0.542905666	0.5	0.489890758	0.5	0.539301626	0.5	0.568862068	0.5	1	0.5	0.476237826	0.5	0.073899023	0.5	0.121440532	0.5	0.074265612	0.5	0.121478827	0.5	0.074021945	0.5	0.120355232													0.5	0.5424	0.5	0.495	0.5	0.5182	0.5	0.5455	0.5	0.5328	0.5	0.5757	0.5	0.4834
0.2	0.108233486	0.15	0.166133984	0.2	0.101115257	0.15	0.163281014	0.2	0.117270959	0.15	0.177357404	0.2	0.073899023	0.15	0.121440532	0.2	0.074265612	0.15	0.121478827	0.2	0.074021945	0.15	0.120355232													0.2	0.1111	0.15	0.1616	0.2	0.101	0.15	0.1616	0.2	0.1111	0.15	0.1515	0.2	0.1111
1	1	0.5	0.166133984	1	1	0.5	0.163281014	1	1	0.5	0.177357404	1	0.760932275	0.5	0.121440532	1	0.76089569	0.5	0.121478827	1	0.760526158	0.5	0.120355232													1	1	0.5	0.1616	1	0.9998	0.5	0.1616	1	1	0.5	0.1515	1	1
0.1	0.108233486	1	1	0.1	0.101115257	1	1	0.1	0.117270959	1	1	0.1	0.073899023	1	0.121440532	0.1	0.074265612	1	0.121478827	0.1	0.074021945	1	0.120355232													0.1	0.1111	1	1	0.1	0.101	1	1	0.1	0.1111	1	1	0.1	0.1111
1	1	1	0.489890758	1	1	1	0.454171913	1	1	1	0.476237826	1	0.760932275	1	0.121440532	1	0.76089569	1	0.121478827	1	0.760526158	1	0.120355232													1	1	1	1	1	0.9998	1	1	1	1	1	1	1	1
0.5	0.542905666	0.1	0.166133984	0.5	0.539301626	0.1	0.163281014	0.5	0.488468867	0.1	0.177357404	0.5	0.073899023	0.1	0.121440532	0.5	0.074265612	0.1	0.121478827	0.5	0.074021945	0.1	0.120355232													0.5	0.5424	0.1	0.1616	0.5	0.5182	0.1	0.1616	0.5	0.5328	0.1	0.1515	0.5	0.4834
0.1	0.108233486	1	1	0.1	0.101115257	1	1	0.1	0.117270959	1	1	0.1	0.073899023	1	0.121440532	0.1	0.074265612	1	0.121478827	0.1	0.074021945	1	0.120355232													0.1	0.1111	1	1	0.1	0.101	1	1	0.1	0.101	1	1	0.1	0.1111
1	1	1	0.489890758	1	1	1	0.454171913	1	1	1	0.476237826	1	0.760932275	1	0.121440532	1	0.76089569	1	0.121478827	1	0.760526158	1	0.120355232													1	1	1	1	1	0.9998	1	1	1	1	1	1	1	1
0.15	0.108233486	0.05	0.166133984	0.15	0.101115257	0.05	0.163281014	0.15	0.117270959	0.05	0.177357404	0.15	0.073899023	0.05	0.121440532	0.15	0.074265612	0.05	0.121478827	0.15	0.074021945	0.05	0.120355232													0.15	0.1111	0.05	0.1616	0.15	0.101	0.05	0.1616	0.15	0.1111	0.05	0.1515	0.15	0.1111
0.5	0.542905666	1	0.489890758	0.5	0.539301626	1	0.568862068	0.5	1	1	0.476237826	0.5	0.073899023	1	0.121440532	0.5	0.074265612	1	0.121478827	0.5	0.074021945	1	0.120355232													0.5	0.5424	1	0.495	0.5	0.5182	1	0.5455	0.5	0.5328	1	0.5757	0.5	0.4834
0.15	0.108233486	1	1	0.15	0.101115257	1	1	0.15	0.117270959	1	1	0.15	0.073899023	1	0.121440532	0.15	0.074265612	1	0.121478827	0.15	0.074021945	1	0.120355232													0.15	0.1111	1	1	0.15	0.101	1	1	0.15	0.101	1	1	0.15	0.1111
1	1	0.5	0.489890758	1	1	0.5	0.454171913	1	1	0.5	0.476237826	1	0.760932275	0.5	0.121440532	1	0.76089569	0.5	0.121478827	1	0.760526158	0.5	0.120355232													1	1	0.5	0.495	1	0.9998	0.5	0.3434	1	1	0.5	0.3232	1	1
0.48	0.542905666	1	1	0.48	0.539301626	1	1	0.48	1	1	1	0.48	0.073899023	1	0.121440532	0.48	0.074265612	1	0.121478827	0.48	0.074021945	1	0.120355232													0.48	0.5424	1	1	0.48	0.5182	1	1	0.48	0.5328	1	1	0.48	0.4834
1	1	1	1	1	1	1	1	1	1	1	1	1	0.760932275	1	0.121440532	1	0.76089569	1	0.121478827	1	0.760526158	1	0.120355232													1	1	1	1	1	0.9998	1	1	1	1	1	1	1	1
0.1	0.108233486	1	0.489890758	0.1	0.101115257	1	0.568862068	0.1	0.117270959	1	0.476237826	0.1	0.073899023	1	0.121440532	0.1	0.074265612	1	0.121478827	0.1	0.074021945	1	0.120355232													0.1	0.1111	1	0.495	0.1	0.101	1	0.5455	0.1	0.1111	1	0.5757	0.1	0.1111
1	1	1	0.489890758	1	1	1	0.454171913	1	1	1	0.476237826	1	0.760932275	1	0.121440532	1	0.76089569	1	0.121478827	1	0.760526158	1	0.120355232													1	1	1	0.495	1	0.9998	1	0.5455	1	1	1	0.3232	1	1
1	1	1	0.489890758	1	1	1	0.454171913	1	1	1	0.476237826	1	0.760932275	1	0.121440532	1	0.76089569	1	0.121478827	1	0.760526158	1	0.120355232													1	1	1	0.3232	1	0.9998	1	0.3434	1	1	1	0.3232	1	1
1	1	0.5	0.284298032	1	1	0.5	0.302685883	1	1	0.5	0.177357404	1	0.760932275	0.5	0.121440532	1	0.76089569	0.5	0.121478827	1	0.760526158	0.5	0.120355232													1	1	0.5	0.3232	1	0.9998	0.5	0.3434	1	1	0.5	0.3232	1	1
1	1	1	1	1	1	1	1	1	1	1	1	1	0.760932275	1	0.121440532	1	0.76089569	1	0.121478827	1	0.760526158	1	0.120355232													1	1	1	1	1	0.9998	1	1	1	1	1	1	1	1
1	1	0.15	0.166133984	1	1	0.15	0.163281014	1	1	0.15	0.177357404	1	0.760932275	0.15	0.121440532	1	0.76089569	0.15	0.121478827	1	0.760526158	0.15	0.120355232													1	1	0.15	0.1616	1	0.9998	0.15	0.1616	1	1	0.15	0.1515	1	1
0.1	0.108233486	0.48	0.166133984	0.1	0.101115257	0.48	0.163281014	0.1	0.117270959	0.48	0.177357404	0.1	0.073899023	0.48	0.121440532	0.1	0.074265612	0.48	0.121478827	0.1	0.074021945	0.48	0.120355232													0.1	0.1111	0.48	0.1616	0.1	0.101	0.48	0.1616	0.1	0.1111	0.48	0.1515	0.1	0.1111
0.5	0.542905666	1	0.489890758	0.5	0.539301626	1	0.454171913	0.5	0.488468867	1	0.476237826	0.5	0.073899023	1	0.121440532	0.5	0.074265612	1	0.121478827	0.5	0.074021945	1	0.120355232													0.5	0.5424	1	0.3232	0.5	0.5182	1	0.3434	0.5	0.5328	1	0.3232	0.5	0.4834
1	1	1	1	1	1	1	1	1	1	1	1	1	0.760932275	1	0.121440532	1	0.76089569	1	0.121478827	1	0.760526158	1	0.120355232													1	1	1	1	1	0.9998	1	1	1	1	1	1	1	1
0.2	0.108233486	1	0.489890758	0.2	0.101115257	1	0.454171913	0.2	0.117270959	1	0.476237826	0.2	0.073899023	1	0.121440532	0.2	0.074265612	1	0.121478827	0.2	0.074021945	1	0.120355232													0.2	0.1111	1	0.495	0.2	0.101	1	0.5455	0.2	0.1111	1	0.5757	0.2	0.1111
0.1	0.108233486	1	1	0.1	0.101115257	1	1	0.1	0.117270959	1	1	0.1	0.073899023	1	0.121440532	0.1	0.074265612	1	0.121478827	0.1	0.074021945	1	0.120355232													0.1	0.1111	1	1	0.1	0.101	1	1	0.1	0.101	1	1	0.1	0.1111
0.1	0.108233486	1	0.489890758	0.1	0.101115257	1	0.454171913	0.1	0.117270959	1	0.476237826	0.1	0.073899023	1	0.121440532	0.1	0.074265612	1	0.121478827	0.1	0.074021945	1	0.120355232													0.1	0.1111	1	0.3232	0.1	0.101	1	0.3434	0.1	0.1111	1	0.3232	0.1	0.1111
1	1	0.5	0.166133984	1	1	0.5	0.163281014	1	1	0.5	0.177357404	1	0.760932275	0.5	0.121440532	1	0.76089569	0.5	0.121478827	1	0.760526158	0.5	0.120355232													1	1	0.5	0.1616	1	0.9998	0.5	0.1616	1	1	0.5	0.1515	1	1
0.15	0.108233486	0.1	0.166133984	0.15	0.101115257	0.1	0.163281014	0.15	0.117270959	0.1	0.177357404	0.15	0.073899023	0.1	0.121440532	0.15	0.074265612	0.1	0.121478827	0.15	0.074021945	0.1	0.120355232													0.15	0.1111	0.1	0.1616	0.15	0.101	0.1	0.1616	0.15	0.101	0.1	0.1515	0.15	0.1111
1	1	0.5	0.284298032	1	1	0.5	0.302685883	1	1	0.5	0.476237826	1	0.760932275	0.5	0.121440532	1	0.76089569	0.5	0.121478827	1	0.760526158	0.5	0.120355232													1	1	0.5	0.3232	1	0.9998	0.5	0.3434	1	1	0.5	0.3232	1	1
0.2	0.108233486	0.1	0.166133984	0.2	0.101115257	0.1	0.163281014	0.2	0.117270959	0.1	0.177357404	0.2	0.073899023	0.1	0.121440532	0.2	0.074265612	0.1	0.121478827	0.2	0.074021945	0.1	0.120355232													0.2	0.1111	0.1	0.1616	0.2	0.101	0.1	0.1616	0.2	0.1111	0.1	0.1515	0.2	0.1111
1	1	1	1	1	1	1	1	1	1	1	1	1	0.760932275	1	0.121440532	1	0.76089569	1	0.121478827	1	0.760526158	1	0.120355232													1	1	1	1	1	0.9998	1	1	1	1	1	1	1	1
1	1	1	0.489890758	1	1	1	0.568862068	1	1	1	0.476237826	1	0.760932275	1	0.121440532	1	0.76089569	1	0.121478827	1	0.760526158	1	0.120355232													1	1	1	0.6558	1	0.9998	1	0.5455	1	1	1	0.5757	1	1
0.2	0.108233486	0.5	0.489890758	0.2	0.101115257	0.5	0.302685883	0.2	0.117270959	0.5	0.476237826	0.2	0.073899023	0.5	0.121440532	0.2	0.074265612	0.5	0.121478827	0.2	0.074021945	0.5	0.120355232													0.2	0.1111	0.5	0.3232	0.2	0.101	0.5	0.3434	0.2	0.1111	0.5	0.3232	0.2	0.1111
1	1	0.15	0.166133984	1	1	0.15	0.163281014	1	1	0.15	0.476237826	1	0.760932275	0.15	0.121440532	1	0.76089569	0.15	0.121478827	1	0.760526158	0.15	0.120355232													1	1	0.15	0.1616	1	0.9998	0.15	0.1616	1	1	0.15	0.1515	1	1
0.15	0.108233486	1	1	0.15	0.101115257	1	1	0.15	0.117270959	1	1	0.15	0.073899023	1	0.121440532	0.15	0.074265612	1	0.121478827	0.15	0.074021945	1	0.120355232													0.15	0.1111	1	1	0.15	0.101	1	1	0.15	0.1111	1	1	0.15	0.1111
0.2	0.341352713	0.5	0.166133984	0.2	0.322287802	0.5	0.163281014	0.2	0.117270959	0.5	0.177357404	0.2	0.073899023	0.5	0.121440532	0.2	0.074265612	0.5	0.121478827	0.2	0.074021945	0.5	0.120355232													0.2	0.3423	0.5	0.1616	0.2	0.3117	0.5	0.1616	0.2	0.3207	0.5	0.1515	0.2	0.1111
0.5	0.542905666	1	1	0.5	0.539301626	1	1	0.5	0.488468867	1	1	0.5	0.073899023	1	0.121440532	0.5	0.074265612	1	0.121478827	0.5	0.074021945	1	0.120355232													0.5	0.5424	1	1	0.5	0.5182	1	1	0.5	0.5328	1	1	0.5	0.4834
1	0.542905666	1	0.489890758	1	0.539301626	1	0.454171913	1	0.488468867	1	0.476237826	1	0.073899023	1	0.121440532	1	0.074265612	1	0.121478827	1	0.074021945	1	0.120355232													1	0.5424	1	0.495	1	0.5182	1	0.5455	1	0.5328	1	0.5757	1	0.4834
0.1	0.108233486	1	0.489890758	0.1	0.101115257	1	0.568862068	0.1	0.117270959	1	0.476237826	0.1	0.073899023	1	0.121440532	0.1	0.074265612	1	0.121478827	0.1	0.074021945	1	0.120355232													0.1	0.1111	1	0.6558	0.1	0.101	1	0.5455	0.1	0.101	1	0.5757	0.1	0.1111
0.1	0.108233486	1	1	0.1	0.101115257	1	1	0.1	0.117270959	1	1	0.1	0.073899023	1	0.747987217	0.1	0.074265612	1	0.747962243	0.1	0.074021945	1	0.120355232													0.1	0.1111	1	1	0.1	0.101	1	1	0.1	0.1111	1	1	0.1	0.1111
1	1	1	0.489890758	1	1	1	0.454171913	1	1	1	0.476237826	1	0.760932275	1	0.121440532	1	0.76089569	1	0.121478827	1	0.760526158	1	0.120355232													1	1	1	0.3232	1	0.9998	1	0.3434	1	1	1	0.3232	1	1
0.5	0.542905666	1	0.489890758	0.5	0.539301626	1	0.454171913	0.5	1	1	0.476237826	0.5	0.073899023	1	0.121440532	0.5	0.074265612	1	0.121478827	0.5	0.074021945	1	0.120355232													0.5	0.5424	1	1	0.5	0.5182	1	1	0.5	0.5328	1	1	0.5	0.4834
0.5	0.542905666	0.5	0.166133984	0.5	0.539301626	0.5	0.163281014	0.5	1	0.5	0.476237826	0.5	0.073899023	0.5	0.121440532	0.5	0.074265612	0.5	0.121478827	0.5	0.074021945	0.5	0.120355232													0.5	0.5424	0.5	0.1616	0.5	0.5182	0.5	0.1616	0.5	0.5328	0.5	0.1515	0.5	0.4834
1	1	1	1	1	1	1	1	1	1	1	1	1	0.760932275	1	0.121440532	1	0.76089569	1	0.121478827	1	0.760526158	1	0.120355232													1	1	1	1	1	0.9998	1	1	1	1	1	1	1	1
0.1	0.108233486	1	0.166133984	0.1	0.101115257	1	0.163281014	0.1	0.117270959	1	0.177357404	0.1	0.073899023	1	0.121440532	0.1	0.074265612	1	0.121478827	0.1	0.074021945	1	0.120355232													0.1	0.1111	1	0.3232	0.1	0.101	1	0.3434	0.1	0.1111	1	0.3232	0.1	0.1111
0.9	1	0.5	0.489890758	0.9	1	0.5	0.454171913	0.9	1	0.5	0.476237826	0.9	0.760932275	0.5	0.121440532	0.9	0.76089569	0.5	0.121478827	0.9	0.760526158	0.5	0.120355232													0.9	1	0.5	0.1616	0.9	0.9998	0.5	0.1616	0.9	1	0.5	0.1515	0.9	1
1	1	1	1	1	1	1	0.568862068	1	1	1	1	1	0.760932275	1	0.121440532	1	0.76089569	1	0.121478827	1	0.760526158	1	0.120355232													1	1	1	0.495	1	0.9998	1	0.5455	1	1	1	1	1	1
1	1	0.5	0.166133984	1	1	0.5	0.163281014	1	1	0.5	0.177357404	1	0.760932275	0.5	0.121440532	1	0.76089569	0.5	0.121478827	1	0.760526158	0.5	0.120355232													1	1	0.5	0.1616	1	0.9998	0.5	0.1616	1	1	0.5	0.1515	1	1
1	1	1	0.489890758	1	1	1	0.568862068	1	1	1	0.476237826	1	0.760932275	1	0.121440532	1	0.76089569	1	0.121478827	1	0.760526158	1	0.120355232													1	1	1	0.495	1	0.9998	1	0.5455	1	1	1	0.5757	1	1
1	1	0.15	0.166133984	1	1	0.15	0.163281014	1	1	0.15	0.177357404	1	0.760932275	0.15	0.121440532	1	0.76089569	0.15	0.121478827	1	0.760526158	0.15	0.120355232													1	1	0.15	0.1616	1	0.9998	0.15	0.1616	1	1	0.15	0.1515	1	1
1	1	1	1	1	1	1	1	1	1	1	1	1	0.760932275	1	0.121440532	1	0.76089569	1	0.121478827	1	0.760526158	1	0.120355232													1	1	1	1	1	0.9998	1	1	1	1	1	1	1	1
1	1	0.15	0.166133984	1	1	0.15	0.163281014	1	1	0.15	0.177357404	1	0.760932275	0.15	0.121440532	1	0.76089569	0.15	0.121478827	1	0.760526158	0.15	0.120355232													1	1	0.15	0.1616	1	0.9998	0.15	0.1616	1	1	0.15	0.1515	1	1
0.15	0.108233486	1	1	0.15	0.101115257	1	0.568862068	0.15	0.117270959	1	1	0.15	0.073899023	1	0.121440532	0.15	0.074265612	1	0.121478827	0.15	0.074021945	1	0.120355232													0.15	0.1111	1	0.6558	0.15	0.101	1	0.5455	0.15	0.1111	1	0.5757	0.15	0.1111
0.15	0.341352713	0.5	0.166133984	0.15	0.322287802	0.5	0.163281014	0.15	0.488468867	0.5	0.177357404	0.15	0.073899023	0.5	0.121440532	0.15	0.074265612	0.5	0.121478827	0.15	0.074021945	0.5	0.120355232													0.15	0.3423	0.5	0.1616	0.15	0.3117	0.5	0.1616	0.15	0.3207	0.5	0.3232	0.15	0.4834
0.15	0.108233486	0.2	0.166133984	0.15	0.101115257	0.2	0.163281014	0.15	0.117270959	0.2	0.177357404	0.15	0.073899023	0.2	0.121440532	0.15	0.074265612	0.2	0.121478827	0.15	0.074021945	0.2	0.120355232													0.15	0.1111	0.2	0.1616	0.15	0.101	0.2	0.1616	0.15	0.1111	0.2	0.1515	0.15	0.1111
0.1	0.108233486	1	1	0.1	0.101115257	1	1	0.1	0.117270959	1	1	0.1	0.073899023	1	0.121440532	0.1	0.074265612	1	0.121478827	0.1	0.074021945	1	0.120355232													0.1	0.1111	1	1	0.1	0.101	1	1	0.1	0.1111	1	1	0.1	0.1111
1	1	1	1	1	1	1	0.568862068	1	1	1	1	1	0.760932275	1	0.121440532	1	0.76089569	1	0.121478827	1	0.760526158	1	0.120355232													1	1	1	0.6558	1	0.9998	1	0.5455	1	1	1	0.5757	1	1
1	1	1	0.489890758	1	1	1	0.568862068	1	1	1	0.476237826	1	0.760932275	1	0.121440532	1	0.76089569	1	0.121478827	1	0.760526158	1	0.120355232													1	1	1	0.6558	1	0.9998	1	0.5455	1	1	1	0.5757	1	1
0.2	0.108233486	1	1	0.2	0.101115257	1	1	0.2	0.117270959	1	1	0.2	0.073899023	1	0.121440532	0.2	0.074265612	1	0.121478827	0.2	0.074021945	1	0.120355232													0.2	0.1111	1	1	0.2	0.101	1	1	0.2	0.1111	1	1	0.2	0.1111
0.5	0.542905666	0.5	0.166133984	0.5	0.539301626	0.5	0.163281014	0.5	1	0.5	0.177357404	0.5	0.073899023	0.5	0.121440532	0.5	0.074265612	0.5	0.121478827	0.5	0.074021945	0.5	0.120355232													0.5	0.5424	0.5	0.1616	0.5	0.5182	0.5	0.1616	0.5	0.5328	0.5	0.1515	0.5	0.4834
0.15	0.108233486	0.15	0.284298032	0.15	0.101115257	0.15	0.302685883	0.15	0.117270959	0.15	0.177357404	0.15	0.073899023	0.15	0.121440532	0.15	0.074265612	0.15	0.121478827	0.15	0.074021945	0.15	0.120355232													0.15	0.1111	0.15	0.3232	0.15	0.101	0.15	0.3434	0.15	0.101	0.15	0.3232	0.15	0.1111
0.1	0.108233486	0.5	0.489890758	0.1	0.101115257	0.5	0.454171913	0.1	0.117270959	0.5	0.476237826	0.1	0.073899023	0.5	0.121440532	0.1	0.074265612	0.5	0.121478827	0.1	0.074021945	0.5	0.120355232													0.1	0.1111	0.5	0.3232	0.1	0.101	0.5	0.3434	0.1	0.1111	0.5	0.3232	0.1	0.1111
0.15	0.341352713	0.2	0.166133984	0.15	0.322287802	0.2	0.163281014	0.15	0.488468867	0.2	0.177357404	0.15	0.073899023	0.2	0.121440532	0.15	0.074265612	0.2	0.121478827	0.15	0.074021945	0.2	0.120355232													0.15	0.3423	0.2	0.1616	0.15	0.3117	0.2	0.1616	0.15	0.3207	0.2	0.1515	0.15	0.4834
0.5	1	0.5	0.166133984	0.5	0.539301626	0.5	0.163281014	0.5	0.488468867	0.5	0.177357404	0.5	0.073899023	0.5	0.121440532	0.5	0.074265612	0.5	0.121478827	0.5	0.074021945	0.5	0.120355232													0.5	0.5424	0.5	0.1616	0.5	0.5182	0.5	0.1616	0.5	0.5328	0.5	0.3232	0.5	0.4834
1	1	1	0.489890758	1	1	1	0.454171913	1	1	1	0.476237826	1	0.760932275	1	0.121440532	1	0.76089569	1	0.121478827	1	0.760526158	1	0.120355232													1	1	1	0.3232	1	0.9998	1	0.3434	1	1	1	0.3232	1	1
0.1	0.108233486	1	1	0.1	0.101115257	1	1	0.1	0.117270959	1	1	0.1	0.073899023	1	0.121440532	0.1	0.074265612	1	0.121478827	0.1	0.074021945	1	0.120355232													0.1	0.1111	1	1	0.1	0.101	1	1	0.1	0.1111	1	1	0.1	0.1111
0.15	0.341352713	1	1	0.15	0.322287802	1	1	0.15	0.117270959	1	1	0.15	0.073899023	1	0.121440532	0.15	0.074265612	1	0.121478827	0.15	0.074021945	1	0.120355232													0.15	0.3423	1	1	0.15	0.3117	1	1	0.15	0.3207	1	1	0.15	0.1111
1	1	0.95	0.489890758	1	1	0.95	0.454171913	1	1	0.95	0.476237826	1	0.760932275	0.95	0.121440532	1	0.76089569	0.95	0.121478827	1	0.760526158	0.95	0.120355232													1	1	0.95	0.1616	1	0.9998	0.95	0.1616	1	1	0.95	0.1515	1	1
0.15	0.108233486	0.5	0.284298032	0.15	0.101115257	0.5	0.163281014	0.15	0.117270959	0.5	0.177357404	0.15	0.073899023	0.5	0.121440532	0.15	0.074265612	0.5	0.121478827	0.15	0.074021945	0.5	0.120355232													0.15	0.1111	0.5	0.1616	0.15	0.101	0.5	0.1616	0.15	0.101	0.5	0.1515	0.15	0.1111
0.1	0.108233486	0.15	0.166133984	0.1	0.101115257	0.15	0.163281014	0.1	0.117270959	0.15	0.177357404	0.1	0.073899023	0.15	0.121440532	0.1	0.074265612	0.15	0.121478827	0.1	0.074021945	0.15	0.120355232													0.1	0.1111	0.15	0.1616	0.1	0.101	0.15	0.1616	0.1	0.101	0.15	0.1515	0.1	0.1111
1	1	1	0.489890758	1	1	1	0.454171913	1	1	1	0.476237826	1	0.760932275	1	0.121440532	1	0.76089569	1	0.121478827	1	0.760526158	1	0.120355232													1	1	1	0.495	1	0.9998	1	0.5455	1	1	1	0.5757	1	1
0.1	0.108233486	1	1	0.1	0.101115257	1	1	0.1	0.117270959	1	1	0.1	0.073899023	1	0.121440532	0.1	0.074265612	1	0.121478827	0.1	0.074021945	1	0.120355232													0.1	0.1111	1	1	0.1	0.101	1	1	0.1	0.101	1	1	0.1	0.1111
0.5	0.542905666	0.2	0.166133984	0.5	0.322287802	0.2	0.163281014	0.5	0.488468867	0.2	0.177357404	0.5	0.073899023	0.2	0.121440532	0.5	0.074265612	0.2	0.121478827	0.5	0.074021945	0.2	0.120355232													0.5	0.5424	0.2	0.1616	0.5	0.5182	0.2	0.1616	0.5	0.5328	0.2	0.1515	0.5	0.4834
0.1	0.108233486	1	1	0.1	0.101115257	1	1	0.1	0.117270959	1	1	0.1	0.073899023	1	0.121440532	0.1	0.074265612	1	0.121478827	0.1	0.074021945	1	0.120355232													0.1	0.1111	1	1	0.1	0.101	1	1	0.1	0.1111	1	1	0.1	0.1111
0.5	0.542905666	1	0.489890758	0.5	0.539301626	1	0.163281014	0.5	0.488468867	1	0.476237826	0.5	0.073899023	1	0.121440532	0.5	0.074265612	1	0.121478827	0.5	0.074021945	1	0.120355232													0.5	0.5424	1	0.1616	0.5	0.5182	1	0.1616	0.5	0.5328	1	0.1515	0.5	0.4834
0.15	0.108233486	1	1	0.15	0.101115257	1	1	0.15	0.117270959	1	1	0.15	0.073899023	1	0.121440532	0.15	0.074265612	1	0.121478827	0.15	0.074021945	1	0.120355232													0.15	0.1111	1	1	0.15	0.101	1	1	0.15	0.1111	1	1	0.15	0.1111
0.1	0.108233486	1	0.489890758	0.1	0.101115257	1	0.454171913	0.1	0.117270959	1	0.476237826	0.1	0.073899023	1	0.121440532	0.1	0.074265612	1	0.121478827	0.1	0.074021945	1	0.120355232													0.1	0.1111	1	0.495	0.1	0.101	1	0.5455	0.1	0.1111	1	0.5757	0.1	0.1111
1	1	1	0.489890758	1	1	1	0.302685883	1	1	1	0.476237826	1	0.760932275	1	0.121440532	1	0.76089569	1	0.121478827	1	0.760526158	1	0.120355232													1	1	1	0.1616	1	0.9998	1	0.1616	1	1	1	0.1515	1	1
0.15	0.108233486	0.5	0.166133984	0.15	0.322287802	0.5	0.163281014	0.15	0.117270959	0.5	0.177357404	0.15	0.073899023	0.5	0.121440532	0.15	0.074265612	0.5	0.121478827	0.15	0.074021945	0.5	0.120355232													0.15	0.1111	0.5	0.1616	0.15	0.3117	0.5	0.1616	0.15	0.3207	0.5	0.1515	0.15	0.1111
1	1	1	1	1	1	1	1	1	1	1	1	1	0.760932275	1	0.121440532	1	0.76089569	1	0.121478827	1	0.760526158	1	0.120355232													1	1	1	1	1	0.9998	1	1	1	1	1	1	1	1
0.2	0.108233486	1	0.489890758	0.2	0.101115257	1	0.454171913	0.2	0.117270959	1	0.476237826	0.2	0.073899023	1	0.121440532	0.2	0.074265612	1	0.121478827	0.2	0.074021945	1	0.120355232													0.2	0.1111	1	0.495	0.2	0.101	1	0.3434	0.2	0.1111	1	0.3232	0.2	0.1111
0.15	0.108233486	1	1	0.15	0.101115257	1	1	0.15	0.117270959	1	1	0.15	0.073899023	1	0.121440532	0.15	0.074265612	1	0.121478827	0.15	0.074021945	1	0.120355232													0.15	0.1111	1	1	0.15	0.101	1	1	0.15	0.1111	1	1	0.15	0.1111
0.1	0.108233486	1	0.489890758	0.1	0.101115257	1	0.568862068	0.1	0.117270959	1	0.476237826	0.1	0.073899023	1	0.121440532	0.1	0.074265612	1	0.121478827	0.1	0.074021945	1	0.120355232													0.1	0.1111	1	0.495	0.1	0.101	1	0.5455	0.1	0.1111	1	0.5757	0.1	0.1111
0.5	0.542905666	0.1	0.166133984	0.5	0.539301626	0.1	0.163281014	0.5	0.488468867	0.1	0.177357404	0.5	0.073899023	0.1	0.121440532	0.5	0.074265612	0.1	0.121478827	0.5	0.074021945	0.1	0.120355232													0.5	0.5424	0.1	0.1616	0.5	0.5182	0.1	0.1616	0.5	0.5328	0.1	0.1515	0.5	0.4834
1	1	0.15	0.166133984	1	1	0.15	0.163281014	1	1	0.15	0.177357404	1	0.760932275	0.15	0.121440532	1	0.76089569	0.15	0.121478827	1	0.760526158	0.15	0.120355232													1	1	0.15	0.1616	1	0.9998	0.15	0.1616	1	1	0.15	0.1515	1	1
0.5	0.542905666	0.1	0.166133984	0.5	0.539301626	0.1	0.163281014	0.5	0.488468867	0.1	0.177357404	0.5	0.073899023	0.1	0.121440532	0.5	0.074265612	0.1	0.121478827	0.5	0.074021945	0.1	0.120355232													0.5	0.5424	0.1	0.1616	0.5	0.5182	0.1	0.1616	0.5	0.5328	0.1	0.1515	0.5	0.4834
0.15	0.108233486	1	0.489890758	0.15	0.101115257	1	0.454171913	0.15	0.117270959	1	0.476237826	0.15	0.073899023	1	0.121440532	0.15	0.074265612	1	0.121478827	0.15	0.074021945	1	0.120355232													0.15	0.1111	1	0.3232	0.15	0.101	1	0.3434	0.15	0.1111	1	0.3232	0.15	0.1111
1	1	1	0.489890758	1	1	1	0.454171913	1	1	1	0.476237826	1	0.760932275	1	0.121440532	1	0.76089569	1	0.121478827	1	0.760526158	1	0.120355232													1	1	1	0.3232	1	0.9998	1	0.3434	1	1	1	0.3232	1	1
0.15	0.108233486	0.5	0.284298032	0.15	0.101115257	0.5	0.302685883	0.15	0.117270959	0.5	0.177357404	0.15	0.073899023	0.5	0.121440532	0.15	0.074265612	0.5	0.121478827	0.15	0.074021945	0.5	0.120355232													0.15	0.1111	0.5	0.3232	0.15	0.101	0.5	0.3434	0.15	0.1111	0.5	0.3232	0.15	0.1111
0.5	0.341352713	1	0.489890758	0.5	0.322287802	1	0.454171913	0.5	0.488468867	1	0.476237826	0.5	0.073899023	1	0.121440532	0.5	0.074265612	1	0.121478827	0.5	0.074021945	1	0.120355232													0.5	0.3423	1	0.495	0.5	0.3117	1	0.5455	0.5	0.3207	1	0.5757	0.5	0.4834
0.1	0.108233486	0.2	0.166133984	0.1	0.101115257	0.2	0.163281014	0.1	0.117270959	0.2	0.177357404	0.1	0.073899023	0.2	0.121440532	0.1	0.074265612	0.2	0.121478827	0.1	0.074021945	0.2	0.120355232													0.1	0.1111	0.2	0.1616	0.1	0.101	0.2	0.1616	0.1	0.1111	0.2	0.1515	0.1	0.1111
1	1	1	0.489890758	1	1	1	0.454171913	1	1	1	0.476237826	1	0.760932275	1	0.121440532	1	0.76089569	1	0.121478827	1	0.760526158	1	0.120355232													1	1	1	0.495	1	0.9998	1	0.5455	1	1	1	0.3232	1	1
1	1	0.5	0.284298032	1	1	0.5	0.302685883	1	1	0.5	0.476237826	1	0.760932275	0.5	0.121440532	1	0.76089569	0.5	0.121478827	1	0.760526158	0.5	0.120355232													1	1	0.5	0.3232	1	0.9998	0.5	0.3434	1	1	0.5	0.3232	1	1
0.15	0.108233486	0.5	0.166133984	0.15	0.101115257	0.5	0.163281014	0.15	0.117270959	0.5	0.177357404	0.15	0.073899023	0.5	0.121440532	0.15	0.074265612	0.5	0.121478827	0.15	0.074021945	0.5	0.120355232													0.15	0.1111	0.5	0.1616	0.15	0.101	0.5	0.1616	0.15	0.1111	0.5	0.1515	0.15	0.1111
0.2	0.108233486	1	0.489890758	0.2	0.101115257	1	0.568862068	0.2	0.117270959	1	0.476237826	0.2	0.073899023	1	0.121440532	0.2	0.074265612	1	0.121478827	0.2	0.074021945	1	0.120355232													0.2	0.1111	1	0.6558	0.2	0.101	1	0.5455	0.2	0.1111	1	0.5757	0.2	0.1111
0.15	0.108233486	0.15	0.166133984	0.15	0.101115257	0.15	0.163281014	0.15	0.117270959	0.15	0.177357404	0.15	0.073899023	0.15	0.121440532	0.15	0.074265612	0.15	0.121478827	0.15	0.074021945	0.15	0.120355232													0.15	0.1111	0.15	0.1616	0.15	0.101	0.15	0.1616	0.15	0.1111	0.15	0.1515	0.15	0.1111
0.1	0.108233486	1	0.489890758	0.1	0.101115257	1	0.568862068	0.1	0.117270959	1	0.476237826	0.1	0.073899023	1	0.121440532	0.1	0.074265612	1	0.121478827	0.1	0.074021945	1	0.120355232													0.1	0.1111	1	0.495	0.1	0.101	1	0.5455	0.1	0.1111	1	0.5757	0.1	0.1111
1	1	1	1	1	1	1	1	1	1	1	1	1	0.760932275	1	0.121440532	1	0.76089569	1	0.121478827	1	0.760526158	1	0.120355232													1	1	1	1	1	0.9998	1	1	1	1	1	1	1	1
0.2	0.341352713	1	0.489890758	0.2	0.322287802	1	0.568862068	0.2	0.117270959	1	0.476237826	0.2	0.073899023	1	0.121440532	0.2	0.074265612	1	0.121478827	0.2	0.074021945	1	0.120355232													0.2	0.3423	1	0.495	0.2	0.3117	1	0.5455	0.2	0.3207	1	0.3232	0.2	0.1111
0.1	0.108233486	1	0.489890758	0.1	0.101115257	1	0.454171913	0.1	0.117270959	1	0.476237826	0.1	0.073899023	1	0.121440532	0.1	0.074265612	1	0.121478827	0.1	0.074021945	1	0.120355232													0.1	0.1111	1	0.495	0.1	0.101	1	0.5455	0.1	0.101	1	0.5757	0.1	0.1111
0.1	0.108233486	0.15	0.166133984	0.1	0.101115257	0.15	0.163281014	0.1	0.117270959	0.15	0.177357404	0.1	0.073899023	0.15	0.121440532	0.1	0.074265612	0.15	0.121478827	0.1	0.074021945	0.15	0.120355232													0.1	0.1111	0.15	0.1616	0.1	0.101	0.15	0.1616	0.1	0.1111	0.15	0.1515	0.1	0.1111
0.15	0.108233486	0.5	0.166133984	0.15	0.101115257	0.5	0.163281014	0.15	0.117270959	0.5	0.177357404	0.15	0.073899023	0.5	0.121440532	0.15	0.074265612	0.5	0.121478827	0.15	0.074021945	0.5	0.120355232													0.15	0.1111	0.5	0.1616	0.15	0.101	0.5	0.1616	0.15	0.101	0.5	0.3232	0.15	0.1111
0.5	0.542905666	0.5	0.489890758	0.5	0.539301626	0.5	0.163281014	0.5	0.488468867	0.5	0.476237826	0.5	0.073899023	0.5	0.121440532	0.5	0.074265612	0.5	0.121478827	0.5	0.074021945	0.5	0.120355232													0.5	0.5424	0.5	0.1616	0.5	0.5182	0.5	0.1616	0.5	0.5328	0.5	0.1515	0.5	0.4834
1	1	1	0.489890758	1	1	1	0.568862068	1	1	1	0.476237826	1	0.760932275	1	0.121440532	1	0.76089569	1	0.121478827	1	0.760526158	1	0.120355232													1	1	1	0.6558	1	0.9998	1	0.5455	1	1	1	0.5757	1	1
0.1	0.108233486	0.1	0.166133984	0.1	0.101115257	0.1	0.163281014	0.1	0.117270959	0.1	0.177357404	0.1	0.073899023	0.1	0.121440532	0.1	0.074265612	0.1	0.121478827	0.1	0.074021945	0.1	0.120355232													0.1	0.1111	0.1	0.1616	0.1	0.101	0.1	0.1616	0.1	0.101	0.1	0.1515	0.1	0.1111
0.1	0.108233486	1	0.489890758	0.1	0.101115257	1	0.454171913	0.1	0.117270959	1	0.476237826	0.1	0.073899023	1	0.121440532	0.1	0.074265612	1	0.121478827	0.1	0.074021945	1	0.120355232													0.1	0.1111	1	1	0.1	0.101	1	1	0.1	0.1111	1	0.5757	0.1	0.1111
0.5	0.341352713	0.5	0.166133984	0.5	0.322287802	0.5	0.163281014	0.5	0.117270959	0.5	0.177357404	0.5	0.073899023	0.5	0.121440532	0.5	0.074265612	0.5	0.121478827	0.5	0.074021945	0.5	0.120355232													0.5	0.3423	0.5	0.1616	0.5	0.3117	0.5	0.1616	0.5	0.3207	0.5	0.1515	0.5	0.1111
1	1	0.5	0.166133984	1	1	0.5	0.163281014	1	1	0.5	0.177357404	1	0.760932275	0.5	0.121440532	1	0.76089569	0.5	0.121478827	1	0.760526158	0.5	0.120355232													1	1	0.5	0.1616	1	0.9998	0.5	0.1616	1	1	0.5	0.1515	1	1
0.2	0.108233486	1	0.489890758	0.2	0.101115257	1	0.454171913	0.2	0.117270959	1	0.476237826	0.2	0.073899023	1	0.121440532	0.2	0.074265612	1	0.121478827	0.2	0.074021945	1	0.120355232													0.2	0.1111	1	0.495	0.2	0.101	1	0.3434	0.2	0.1111	1	0.3232	0.2	0.1111
0.2	0.341352713	0.5	0.284298032	0.2	0.322287802	0.5	0.302685883	0.2	0.117270959	0.5	0.476237826	0.2	0.073899023	0.5	0.121440532	0.2	0.074265612	0.5	0.121478827	0.2	0.074021945	0.5	0.120355232													0.2	0.3423	0.5	0.3232	0.2	0.3117	0.5	0.3434	0.2	0.3207	0.5	0.3232	0.2	0.1111
0.1	0.108233486	1	1	0.1	0.101115257	1	1	0.1	0.117270959	1	1	0.1	0.073899023	1	0.121440532	0.1	0.074265612	1	0.121478827	0.1	0.074021945	1	0.120355232													0.1	0.1111	1	1	0.1	0.101	1	1	0.1	0.1111	1	1	0.1	0.1111
0.2	0.341352713	0.2	0.166133984	0.2	0.322287802	0.2	0.163281014	0.2	0.488468867	0.2	0.177357404	0.2	0.073899023	0.2	0.121440532	0.2	0.074265612	0.2	0.121478827	0.2	0.074021945	0.2	0.120355232													0.2	0.3423	0.2	0.1616	0.2	0.3117	0.2	0.1616	0.2	0.3207	0.2	0.1515	0.2	0.4834
1	1	1	0.489890758	1	1	1	0.568862068	1	1	1	0.476237826	1	0.760932275	1	0.121440532	1	0.76089569	1	0.121478827	1	0.760526158	1	0.120355232													1	1	1	0.495	1	0.9998	1	0.5455	1	1	1	0.5757	1	1
0.5	1	1	0.489890758	0.5	0.539301626	1	0.568862068	0.5	0.488468867	1	0.476237826	0.5	0.073899023	1	0.121440532	0.5	0.074265612	1	0.121478827	0.5	0.074021945	1	0.120355232													0.5	0.5424	1	0.1616	0.5	0.5182	1	0.1616	0.5	0.5328	1	0.1515	0.5	0.4834
1	1	0.5	0.284298032	1	1	0.5	0.163281014	1	1	0.5	0.476237826	1	0.760932275	0.5	0.121440532	1	0.76089569	0.5	0.121478827	1	0.760526158	0.5	0.120355232													1	1	0.5	0.1616	1	0.9998	0.5	0.1616	1	1	0.5	0.1515	1	1
0.1	0.108233486	1	1	0.1	0.101115257	1	1	0.1	0.117270959	1	1	0.1	0.073899023	1	0.121440532	0.1	0.074265612	1	0.121478827	0.1	0.074021945	1	0.120355232													0.1	0.1111	1	1	0.1	0.101	1	1	0.1	0.1111	1	1	0.1	0.1111
0.15	0.108233486	1	0.489890758	0.15	0.101115257	1	0.568862068	0.15	0.117270959	1	0.476237826	0.15	0.073899023	1	0.121440532	0.15	0.074265612	1	0.121478827	0.15	0.074021945	1	0.120355232													0.15	0.1111	1	0.6558	0.15	0.101	1	0.5455	0.15	0.1111	1	0.5757	0.15	0.1111
0.48	0.542905666	0.5	0.166133984	0.48	0.539301626	0.5	0.163281014	0.48	0.488468867	0.5	0.177357404	0.48	0.073899023	0.5	0.121440532	0.48	0.074265612	0.5	0.121478827	0.48	0.074021945	0.5	0.120355232													0.48	0.5424	0.5	0.1616	0.48	0.5182	0.5	0.1616	0.48	0.5328	0.5	0.1515	0.48	0.4834
1	1	1	1	1	1	1	1	1	1	1	1	1	0.760932275	1	0.121440532	1	0.76089569	1	0.121478827	1	0.760526158	1	0.120355232													1	1	1	1	1	0.9998	1	1	1	1	1	1	1	1
0.1	0.108233486	0.5	0.284298032	0.1	0.101115257	0.5	0.302685883	0.1	0.117270959	0.5	0.476237826	0.1	0.073899023	0.5	0.121440532	0.1	0.074265612	0.5	0.121478827	0.1	0.074021945	0.5	0.120355232													0.1	0.1111	0.5	0.3232	0.1	0.101	0.5	0.3434	0.1	0.1111	0.5	0.3232	0.1	0.1111
1	1	1	1	1	1	1	1	1	1	1	1	1	0.760932275	1	0.121440532	1	0.76089569	1	0.121478827	1	0.760526158	1	0.120355232													1	1	1	1	1	0.9998	1	1	1	1	1	1	1	1
1	1	1	1	1	1	1	1	1	1	1	1	1	0.760932275	1	0.121440532	1	0.76089569	1	0.121478827	1	0.760526158	1	0.120355232													1	1	1	1	1	0.9998	1	1	1	1	1	1	1	1
0.2	0.341352713	1	1	0.2	0.101115257	1	1	0.2	0.117270959	1	1	0.2	0.073899023	1	0.121440532	0.2	0.074265612	1	0.121478827	0.2	0.074021945	1	0.120355232													0.2	0.1111	1	1	0.2	0.101	1	1	0.2	0.3207	1	1	0.2	0.1111
1	1	1	1	1	1	1	1	1	1	1	1	1	0.760932275	1	0.121440532	1	0.76089569	1	0.121478827	1	0.760526158	1	0.120355232													1	1	1	1	1	0.9998	1	1	1	1	1	1	1	1
0.1	0.108233486	1	1	0.1	0.101115257	1	1	0.1	0.117270959	1	1	0.1	0.073899023	1	0.121440532	0.1	0.074265612	1	0.121478827	0.1	0.074021945	1	0.120355232													0.1	0.1111	1	1	0.1	0.101	1	1	0.1	0.101	1	1	0.1	0.1111
1	1	0.2	0.166133984	1	1	0.2	0.163281014	1	1	0.2	0.177357404	1	0.760932275	0.2	0.121440532	1	0.76089569	0.2	0.121478827	1	0.760526158	0.2	0.120355232													1	1	0.2	0.1616	1	0.9998	0.2	0.1616	1	1	0.2	0.1515	1	1
1	1	1	0.489890758	1	1	1	0.454171913	1	1	1	0.476237826	1	0.760932275	1	0.121440532	1	0.76089569	1	0.121478827	1	0.760526158	1	0.120355232													1	1	1	0.495	1	0.9998	1	0.5455	1	1	1	0.5757	1	1
0.5	0.341352713	0.2	0.166133984	0.5	0.322287802	0.2	0.163281014	0.5	0.488468867	0.2	0.177357404	0.5	0.073899023	0.2	0.121440532	0.5	0.074265612	0.2	0.121478827	0.5	0.074021945	0.2	0.120355232													0.5	0.3423	0.2	0.3232	0.5	0.3117	0.2	0.3434	0.5	0.3207	0.2	0.3232	0.5	0.4834
1	1	1	1	1	1	1	0.568862068	1	1	1	1	1	0.760932275	1	0.747987217	1	0.76089569	1	0.747962243	1	0.760526158	1	0.744665184													1	1	1	0.3232	1	0.9998	1	0.3434	1	1	1	0.3232	1	1
0.85	1	0.5	0.284298032	0.85	1	0.5	0.302685883	0.85	1	0.5	0.177357404	0.85	0.073899023	0.5	0.121440532	0.85	0.074265612	0.5	0.121478827	0.85	0.074021945	0.5	0.120355232													0.85	1	0.5	0.3232	0.85	0.9998	0.5	0.3434	0.85	1	0.5	0.3232	0.85	1
1	1	1	1	1	1	1	0.568862068	1	1	1	1	1	0.760932275	1	0.121440532	1	0.76089569	1	0.121478827	1	0.760526158	1	0.120355232													1	1	1	0.6558	1	0.9998	1	0.5455	1	1	1	0.5757	1	1
0.2	0.108233486	0.2	0.166133984	0.2	0.101115257	0.2	0.163281014	0.2	0.117270959	0.2	0.177357404	0.2	0.073899023	0.2	0.121440532	0.2	0.074265612	0.2	0.121478827	0.2	0.074021945	0.2	0.120355232													0.2	0.1111	0.2	0.1616	0.2	0.101	0.2	0.1616	0.2	0.3207	0.2	0.3232	0.2	0.1111
0.2	0.542905666	1	1	0.2	0.539301626	1	1	0.2	1	1	1	0.2	0.073899023	1	0.121440532	0.2	0.074265612	1	0.121478827	0.2	0.074021945	1	0.120355232													0.2	0.5424	1	1	0.2	0.5182	1	1	0.2	0.5328	1	1	0.2	0.4834
0.2	0.108233486	1	0.489890758	0.2	0.101115257	1	0.568862068	0.2	0.117270959	1	0.476237826	0.2	0.073899023	1	0.121440532	0.2	0.074265612	1	0.121478827	0.2	0.074021945	1	0.120355232													0.2	0.1111	1	0.495	0.2	0.101	1	0.5455	0.2	0.1111	1	0.5757	0.2	0.1111
0.15	0.341352713	0.5	0.166133984	0.15	0.322287802	0.5	0.163281014	0.15	0.117270959	0.5	0.177357404	0.15	0.073899023	0.5	0.121440532	0.15	0.074265612	0.5	0.121478827	0.15	0.074021945	0.5	0.120355232													0.15	0.3423	0.5	0.1616	0.15	0.3117	0.5	0.1616	0.15	0.3207	0.5	0.1515	0.15	0.4834
0.1	0.108233486	1	1	0.1	0.101115257	1	1	0.1	0.117270959	1	1	0.1	0.073899023	1	0.121440532	0.1	0.074265612	1	0.121478827	0.1	0.074021945	1	0.120355232													0.1	0.1111	1	1	0.1	0.101	1	1	0.1	0.1111	1	1	0.1	0.1111
0.5	0.542905666	0.15	0.489890758	0.5	0.539301626	0.15	0.163281014	0.5	0.488468867	0.15	0.177357404	0.5	0.073899023	0.15	0.121440532	0.5	0.074265612	0.15	0.121478827	0.5	0.074021945	0.15	0.120355232													0.5	0.5424	0.15	0.1616	0.5	0.5182	0.15	0.1616	0.5	0.5328	0.15	0.3232	0.5	0.4834
0.5	0.542905666	1	0.489890758	0.5	0.539301626	1	0.454171913	0.5	0.488468867	1	0.476237826	0.5	0.073899023	1	0.121440532	0.5	0.074265612	1	0.121478827	0.5	0.074021945	1	0.120355232													0.5	0.5424	1	0.495	0.5	0.5182	1	0.5455	0.5	0.5328	1	0.5757	0.5	0.4834
1	1	1	1	1	1	1	1	1	1	1	1	1	0.760932275	1	0.121440532	1	0.76089569	1	0.121478827	1	0.760526158	1	0.120355232													1	1	1	1	1	0.9998	1	1	1	1	1	1	1	1
0.1	0.108233486	1	1	0.1	0.101115257	1	1	0.1	0.117270959	1	1	0.1	0.073899023	1	0.121440532	0.1	0.074265612	1	0.121478827	0.1	0.074021945	1	0.120355232													0.1	0.1111	1	1	0.1	0.101	1	1	0.1	0.101	1	1	0.1	0.1111
1	1	1	1	1	1	1	1	1	1	1	1	1	0.760932275	1	0.121440532	1	0.76089569	1	0.121478827	1	0.760526158	1	0.120355232													1	1	1	1	1	0.9998	1	1	1	1	1	1	1	1
0.15	0.341352713	1	0.489890758	0.15	0.322287802	1	0.568862068	0.15	0.117270959	1	0.476237826	0.15	0.073899023	1	0.121440532	0.15	0.074265612	1	0.121478827	0.15	0.074021945	1	0.120355232													0.15	0.3423	1	0.6558	0.15	0.3117	1	0.5455	0.15	0.3207	1	0.5757	0.15	0.1111
1	1	1	0.489890758	1	1	1	0.568862068	1	1	1	0.476237826	1	0.760932275	1	0.121440532	1	0.76089569	1	0.121478827	1	0.760526158	1	0.120355232													1	1	1	0.6558	1	0.9998	1	0.5455	1	1	1	0.5757	1	1
0.2	0.108233486	0.5	0.166133984	0.2	0.101115257	0.5	0.163281014	0.2	0.117270959	0.5	0.177357404	0.2	0.073899023	0.5	0.121440532	0.2	0.074265612	0.5	0.121478827	0.2	0.074021945	0.5	0.120355232													0.2	0.1111	0.5	0.3232	0.2	0.101	0.5	0.3434	0.2	0.1111	0.5	0.3232	0.2	0.1111
0.1	0.108233486	1	0.489890758	0.1	0.101115257	1	0.302685883	0.1	0.117270959	1	0.476237826	0.1	0.073899023	1	0.121440532	0.1	0.074265612	1	0.121478827	0.1	0.074021945	1	0.120355232													0.1	0.1111	1	0.3232	0.1	0.101	1	0.3434	0.1	0.1111	1	0.3232	0.1	0.1111
1	1	0.5	0.489890758	1	1	0.5	0.454171913	1	1	0.5	0.476237826	1	0.760932275	0.5	0.121440532	1	0.76089569	0.5	0.121478827	1	0.760526158	0.5	0.120355232													1	1	0.5	0.3232	1	0.9998	0.5	0.3434	1	1	0.5	0.3232	1	1
0.2	0.108233486	0.15	0.166133984	0.2	0.101115257	0.15	0.163281014	0.2	0.117270959	0.15	0.177357404	0.2	0.073899023	0.15	0.121440532	0.2	0.074265612	0.15	0.121478827	0.2	0.074021945	0.15	0.120355232													0.2	0.1111	0.15	0.1616	0.2	0.101	0.15	0.1616	0.2	0.1111	0.15	0.1515	0.2	0.1111
0.48	0.542905666	0.15	0.166133984	0.48	0.539301626	0.15	0.163281014	0.48	0.488468867	0.15	0.177357404	0.48	0.073899023	0.15	0.121440532	0.48	0.074265612	0.15	0.121478827	0.48	0.074021945	0.15	0.120355232													0.48	0.5424	0.15	0.1616	0.48	0.5182	0.15	0.1616	0.48	0.5328	0.15	0.1515	0.48	0.4834
1	1	1	1	1	1	1	1	1	1	1	1	1	0.760932275	1	0.121440532	1	0.76089569	1	0.121478827	1	0.760526158	1	0.120355232													1	1	1	1	1	0.9998	1	1	1	1	1	1	1	1
0.1	0.108233486	1	1	0.1	0.101115257	1	0.568862068	0.1	0.117270959	1	0.476237826	0.1	0.073899023	1	0.121440532	0.1	0.074265612	1	0.121478827	0.1	0.074021945	1	0.120355232													0.1	0.1111	1	0.495	0.1	0.101	1	0.5455	0.1	0.1111	1	0.5757	0.1	0.1111
0.2	0.341352713	0.15	0.166133984	0.2	0.322287802	0.15	0.163281014	0.2	0.488468867	0.15	0.177357404	0.2	0.073899023	0.15	0.121440532	0.2	0.074265612	0.15	0.121478827	0.2	0.074021945	0.15	0.120355232													0.2	0.3423	0.15	0.1616	0.2	0.3117	0.15	0.1616	0.2	0.3207	0.15	0.1515	0.2	0.4834
0.1	0.108233486	0.5	0.284298032	0.1	0.101115257	0.5	0.302685883	0.1	0.117270959	0.5	0.476237826	0.1	0.073899023	0.5	0.121440532	0.1	0.074265612	0.5	0.121478827	0.1	0.074021945	0.5	0.120355232													0.1	0.1111	0.5	0.3232	0.1	0.101	0.5	0.3434	0.1	0.1111	0.5	0.3232	0.1	0.1111
0.2	0.108233486	1	0.489890758	0.2	0.101115257	1	0.302685883	0.2	0.117270959	1	0.177357404	0.2	0.073899023	1	0.121440532	0.2	0.074265612	1	0.121478827	0.2	0.074021945	1	0.120355232													0.2	0.1111	1	0.1616	0.2	0.101	1	0.1616	0.2	0.1111	1	0.1515	0.2	0.1111
1	1	1	0.489890758	1	1	1	0.454171913	1	1	1	0.476237826	1	0.760932275	1	0.121440532	1	0.76089569	1	0.121478827	1	0.760526158	1	0.120355232													1	1	1	0.495	1	0.9998	1	0.5455	1	1	1	0.5757	1	1
0.98	1	1	1	0.98	1	1	1	0.98	1	1	1	0.98	0.760932275	1	0.121440532	0.98	0.76089569	1	0.121478827	0.98	0.760526158	1	0.120355232													0.98	1	1	1	0.98	0.9998	1	1	0.98	1	1	1	0.98	1
1	1	1	1	1	1	1	1	1	1	1	1	1	0.760932275	1	0.121440532	1	0.76089569	1	0.121478827	1	0.760526158	1	0.120355232													1	1	1	1	1	0.9998	1	1	1	1	1	1	1	1
1	1	1	0.489890758	1	1	1	0.454171913	1	1	1	0.476237826	1	0.760932275	1	0.121440532	1	0.76089569	1	0.121478827	1	0.760526158	1	0.120355232													1	1	1	0.3232	1	0.9998	1	0.3434	1	1	1	0.3232	1	1
1	1	0.5	0.166133984	1	1	0.5	0.163281014	1	1	0.5	0.177357404	1	0.760932275	0.5	0.121440532	1	0.76089569	0.5	0.121478827	1	0.760526158	0.5	0.120355232													1	1	0.5	0.1616	1	0.9998	0.5	0.1616	1	1	0.5	0.1515	1	1
1	1	0.15	0.166133984	1	1	0.15	0.163281014	1	1	0.15	0.177357404	1	0.760932275	0.15	0.121440532	1	0.76089569	0.15	0.121478827	1	0.760526158	0.15	0.120355232													1	1	0.15	0.1616	1	0.9998	0.15	0.1616	1	1	0.15	0.1515	1	1
0.5	0.542905666	0.5	0.166133984	0.5	0.539301626	0.5	0.163281014	0.5	1	0.5	0.177357404	0.5	0.073899023	0.5	0.121440532	0.5	0.074265612	0.5	0.121478827	0.5	0.074021945	0.5	0.120355232													0.5	0.5424	0.5	0.1616	0.5	0.5182	0.5	0.1616	0.5	0.5328	0.5	0.1515	0.5	1
0.15	0.108233486	0.2	0.166133984	0.15	0.101115257	0.2	0.163281014	0.15	0.117270959	0.2	0.476237826	0.15	0.073899023	0.2	0.121440532	0.15	0.074265612	0.2	0.121478827	0.15	0.074021945	0.2	0.120355232													0.15	0.1111	0.2	0.1616	0.15	0.101	0.2	0.1616	0.15	0.1111	0.2	0.1515	0.15	0.1111
1	1	1	1	1	0.539301626	1	1	1	1	1	1	1	0.073899023	1	0.121440532	1	0.074265612	1	0.121478827	1	0.074021945	1	0.120355232													1	1	1	1	1	0.5182	1	1	1	1	1	1	1	1
1	1	1	0.489890758	1	1	1	0.568862068	1	1	1	0.476237826	1	0.760932275	1	0.121440532	1	0.76089569	1	0.121478827	1	0.760526158	1	0.120355232													1	1	1	0.495	1	0.9998	1	0.5455	1	1	1	0.5757	1	1
0.15	0.108233486	0.2	0.166133984	0.15	0.101115257	0.2	0.163281014	0.15	0.117270959	0.2	0.177357404	0.15	0.073899023	0.2	0.121440532	0.15	0.074265612	0.2	0.121478827	0.15	0.074021945	0.2	0.120355232													0.15	0.1111	0.2	0.1616	0.15	0.101	0.2	0.1616	0.15	0.1111	0.2	0.1515	0.15	0.1111
0.5	0.341352713	0.49	0.489890758	0.5	0.322287802	0.49	0.454171913	0.5	0.488468867	0.49	0.476237826	0.5	0.073899023	0.49	0.121440532	0.5	0.074265612	0.49	0.121478827	0.5	0.074021945	0.49	0.120355232													0.5	0.3423	0.49	0.495	0.5	0.3117	0.49	0.5455	0.5	0.5328	0.49	0.3232	0.5	0.4834
1	1	1	1	1	1	1	1	1	1	1	1	1	0.760932275	1	0.121440532	1	0.76089569	1	0.121478827	1	0.760526158	1	0.120355232													1	1	1	1	1	0.9998	1	1	1	1	1	1	1	1
0.15	0.108233486	0.5	0.489890758	0.15	0.101115257	0.5	0.454171913	0.15	0.117270959	0.5	0.476237826	0.15	0.073899023	0.5	0.121440532	0.15	0.074265612	0.5	0.121478827	0.15	0.074021945	0.5	0.120355232													0.15	0.1111	0.5	0.495	0.15	0.101	0.5	0.3434	0.15	0.1111	0.5	0.3232	0.15	0.1111
0.5	0.542905666	1	0.489890758	0.5	0.539301626	1	0.568862068	0.5	1	1	0.476237826	0.5	0.073899023	1	0.121440532	0.5	0.074265612	1	0.121478827	0.5	0.074021945	1	0.120355232													0.5	0.5424	1	0.495	0.5	0.5182	1	0.5455	0.5	0.5328	1	0.5757	0.5	0.4834
0.1	0.108233486	0.5	0.166133984	0.1	0.101115257	0.5	0.163281014	0.1	0.117270959	0.5	0.177357404	0.1	0.073899023	0.5	0.121440532	0.1	0.074265612	0.5	0.121478827	0.1	0.074021945	0.5	0.120355232													0.1	0.1111	0.5	0.1616	0.1	0.101	0.5	0.1616	0.1	0.101	0.5	0.1515	0.1	0.1111
0.2	0.108233486	1	0.489890758	0.2	0.101115257	1	0.568862068	0.2	0.117270959	1	0.476237826	0.2	0.073899023	1	0.121440532	0.2	0.074265612	1	0.121478827	0.2	0.074021945	1	0.120355232													0.2	0.1111	1	0.6558	0.2	0.101	1	0.5455	0.2	0.1111	1	0.5757	0.2	0.1111
0.2	0.341352713	1	1	0.2	0.322287802	1	0.568862068	0.2	0.117270959	1	0.476237826	0.2	0.073899023	1	0.121440532	0.2	0.074265612	1	0.121478827	0.2	0.074021945	1	0.120355232													0.2	0.3423	1	0.495	0.2	0.3117	1	0.5455	0.2	0.3207	1	0.5757	0.2	0.1111
0.5	0.542905666	1	0.489890758	0.5	0.322287802	1	0.454171913	0.5	0.488468867	1	0.476237826	0.5	0.073899023	1	0.121440532	0.5	0.074265612	1	0.121478827	0.5	0.074021945	1	0.120355232													0.5	0.5424	1	0.495	0.5	0.5182	1	0.3434	0.5	0.5328	1	0.3232	0.5	0.4834
0.15	0.108233486	1	1	0.15	0.101115257	1	1	0.15	0.117270959	1	1	0.15	0.073899023	1	0.121440532	0.15	0.074265612	1	0.121478827	0.15	0.074021945	1	0.120355232													0.15	0.1111	1	1	0.15	0.101	1	1	0.15	0.1111	1	1	0.15	0.1111
0.5	0.542905666	0.5	0.166133984	0.5	0.539301626	0.5	0.163281014	0.5	1	0.5	0.177357404	0.5	0.073899023	0.5	0.121440532	0.5	0.074265612	0.5	0.121478827	0.5	0.074021945	0.5	0.120355232													0.5	0.5424	0.5	0.1616	0.5	0.5182	0.5	0.1616	0.5	0.5328	0.5	0.1515	0.5	0.4834
0.1	0.108233486	1	1	0.1	0.101115257	1	1	0.1	0.117270959	1	1	0.1	0.073899023	1	0.121440532	0.1	0.074265612	1	0.121478827	0.1	0.074021945	1	0.120355232													0.1	0.1111	1	1	0.1	0.101	1	1	0.1	0.1111	1	1	0.1	0.1111
0.1	0.108233486	0.15	0.166133984	0.1	0.101115257	0.15	0.163281014	0.1	0.117270959	0.15	0.177357404	0.1	0.073899023	0.15	0.121440532	0.1	0.074265612	0.15	0.121478827	0.1	0.074021945	0.15	0.120355232													0.1	0.1111	0.15	0.1616	0.1	0.101	0.15	0.1616	0.1	0.1111	0.15	0.1515	0.1	0.1111
0.1	0.108233486	1	0.489890758	0.1	0.101115257	1	0.454171913	0.1	0.117270959	1	0.476237826	0.1	0.073899023	1	0.121440532	0.1	0.074265612	1	0.121478827	0.1	0.074021945	1	0.120355232													0.1	0.1111	1	0.495	0.1	0.101	1	0.5455	0.1	0.1111	1	0.5757	0.1	0.1111
0.2	0.108233486	0.2	0.166133984	0.2	0.101115257	0.2	0.163281014	0.2	0.117270959	0.2	0.177357404	0.2	0.073899023	0.2	0.121440532	0.2	0.074265612	0.2	0.121478827	0.2	0.074021945	0.2	0.120355232													0.2	0.1111	0.2	0.1616	0.2	0.101	0.2	0.1616	0.2	0.1111	0.2	0.1515	0.2	0.1111
0.1	0.108233486	0.5	0.166133984	0.1	0.101115257	0.5	0.163281014	0.1	0.117270959	0.5	0.177357404	0.1	0.073899023	0.5	0.121440532	0.1	0.074265612	0.5	0.121478827	0.1	0.074021945	0.5	0.120355232													0.1	0.1111	0.5	0.1616	0.1	0.101	0.5	0.1616	0.1	0.101	0.5	0.1515	0.1	0.1111
1	1	1	1	1	1	1	1	1	1	1	1	1	0.760932275	1	0.121440532	1	0.76089569	1	0.121478827	1	0.760526158	1	0.120355232													1	1	1	1	1	0.9998	1	1	1	1	1	1	1	1
1	1	1	0.489890758	1	1	1	0.454171913	1	1	1	0.476237826	1	0.760932275	1	0.121440532	1	0.76089569	1	0.121478827	1	0.760526158	1	0.120355232													1	1	1	0.495	1	0.9998	1	0.5455	1	1	1	0.5757	1	1
0.1	0.108233486	1	0.489890758	0.1	0.101115257	1	0.568862068	0.1	0.117270959	1	0.476237826	0.1	0.073899023	1	0.121440532	0.1	0.074265612	1	0.121478827	0.1	0.074021945	1	0.120355232													0.1	0.1111	1	0.495	0.1	0.101	1	0.5455	0.1	0.1111	1	0.5757	0.1	0.1111
0.1	0.108233486	1	1	0.1	0.101115257	1	1	0.1	0.117270959	1	1	0.1	0.073899023	1	0.121440532	0.1	0.074265612	1	0.121478827	0.1	0.074021945	1	0.120355232													0.1	0.1111	1	1	0.1	0.101	1	1	0.1	0.1111	1	1	0.1	0.1111
0.5	0.341352713	1	1	0.5	0.322287802	1	1	0.5	0.488468867	1	1	0.5	0.073899023	1	0.747987217	0.5	0.074265612	1	0.747962243	0.5	0.074021945	1	0.120355232													0.5	0.3423	1	0.6558	0.5	0.5182	1	1	0.5	0.5328	1	1	0.5	0.4834
0.1	0.108233486	0.1	0.166133984	0.1	0.101115257	0.1	0.163281014	0.1	0.117270959	0.1	0.476237826	0.1	0.073899023	0.1	0.121440532	0.1	0.074265612	0.1	0.121478827	0.1	0.074021945	0.1	0.120355232													0.1	0.1111	0.1	0.1616	0.1	0.101	0.1	0.1616	0.1	0.1111	0.1	0.1515	0.1	0.1111
0.1	0.108233486	1	1	0.1	0.101115257	1	1	0.1	0.117270959	1	1	0.1	0.073899023	1	0.121440532	0.1	0.074265612	1	0.121478827	0.1	0.074021945	1	0.120355232													0.1	0.1111	1	1	0.1	0.101	1	1	0.1	0.1111	1	1	0.1	0.1111
0.15	0.108233486	1	1	0.15	0.101115257	1	1	0.15	0.117270959	1	1	0.15	0.073899023	1	0.121440532	0.15	0.074265612	1	0.121478827	0.15	0.074021945	1	0.120355232													0.15	0.1111	1	1	0.15	0.101	1	1	0.15	0.1111	1	1	0.15	0.1111
0.5	0.341352713	0.5	0.166133984	0.5	0.322287802	0.5	0.163281014	0.5	0.488468867	0.5	0.476237826	0.5	0.073899023	0.5	0.121440532	0.5	0.074265612	0.5	0.121478827	0.5	0.074021945	0.5	0.120355232													0.5	0.3423	0.5	0.1616	0.5	0.3117	0.5	0.1616	0.5	0.3207	0.5	0.1515	0.5	0.4834
0.15	0.108233486	1	1	0.15	0.101115257	1	1	0.15	0.117270959	1	1	0.15	0.073899023	1	0.121440532	0.15	0.074265612	1	0.121478827	0.15	0.074021945	1	0.120355232													0.15	0.1111	1	1	0.15	0.101	1	1	0.15	0.101	1	1	0.15	0.1111
1	1	0.5	0.166133984	1	1	0.5	0.163281014	1	1	0.5	0.177357404	1	0.760932275	0.5	0.121440532	1	0.76089569	0.5	0.121478827	1	0.760526158	0.5	0.120355232													1	1	0.5	0.1616	1	0.9998	0.5	0.1616	1	1	0.5	0.1515	1	1
0.1	0.108233486	1	0.489890758	0.1	0.101115257	1	0.454171913	0.1	0.117270959	1	0.476237826	0.1	0.073899023	1	0.121440532	0.1	0.074265612	1	0.121478827	0.1	0.074021945	1	0.120355232													0.1	0.1111	1	0.495	0.1	0.101	1	0.5455	0.1	0.101	1	0.5757	0.1	0.1111
0.1	0.108233486	0.5	0.489890758	0.1	0.101115257	0.5	0.454171913	0.1	0.117270959	0.5	0.476237826	0.1	0.073899023	0.5	0.121440532	0.1	0.074265612	0.5	0.121478827	0.1	0.074021945	0.5	0.120355232													0.1	0.1111	0.5	0.3232	0.1	0.101	0.5	0.3434	0.1	0.1111	0.5	0.3232	0.1	0.1111
1	1	0.5	0.284298032	1	1	0.5	0.302685883	1	1	0.5	0.476237826	1	0.760932275	0.5	0.121440532	1	0.76089569	0.5	0.121478827	1	0.760526158	0.5	0.120355232													1	1	0.5	0.3232	1	0.9998	0.5	0.3434	1	1	0.5	0.3232	1	1
1	1	1	1	1	1	1	1	1	1	1	1	1	0.760932275	1	0.121440532	1	0.76089569	1	0.121478827	1	0.760526158	1	0.120355232													1	1	1	1	1	0.9998	1	1	1	1	1	1	1	1
0.15	0.108233486	1	1	0.15	0.101115257	1	1	0.15	0.117270959	1	1	0.15	0.073899023	1	0.121440532	0.15	0.074265612	1	0.121478827	0.15	0.074021945	1	0.120355232													0.15	0.1111	1	1	0.15	0.101	1	1	0.15	0.101	1	1	0.15	0.1111
1	1	1	0.489890758	1	1	1	0.454171913	1	1	1	0.476237826	1	0.760932275	1	0.121440532	1	0.76089569	1	0.121478827	1	0.760526158	1	0.120355232													1	1	1	0.495	1	0.9998	1	0.5455	1	1	1	0.5757	1	1
0.1	0.108233486	0.5	0.284298032	0.1	0.101115257	0.5	0.302685883	0.1	0.117270959	0.5	0.476237826	0.1	0.073899023	0.5	0.121440532	0.1	0.074265612	0.5	0.121478827	0.1	0.074021945	0.5	0.120355232													0.1	0.1111	0.5	0.3232	0.1	0.101	0.5	0.3434	0.1	0.101	0.5	0.3232	0.1	0.1111
0.1	0.108233486	1	1	0.1	0.101115257	1	1	0.1	0.117270959	1	1	0.1	0.073899023	1	0.121440532	0.1	0.074265612	1	0.121478827	0.1	0.074021945	1	0.120355232													0.1	0.1111	1	1	0.1	0.101	1	1	0.1	0.1111	1	1	0.1	0.1111
1	1	0.5	0.284298032	1	1	0.5	0.302685883	1	1	0.5	0.177357404	1	0.760932275	0.5	0.121440532	1	0.76089569	0.5	0.121478827	1	0.760526158	0.5	0.120355232													1	1	0.5	0.3232	1	0.9998	0.5	0.3434	1	1	0.5	0.3232	1	1
0.1	0.108233486	0.5	0.489890758	0.1	0.101115257	0.5	0.454171913	0.1	0.117270959	0.5	0.476237826	0.1	0.073899023	0.5	0.121440532	0.1	0.074265612	0.5	0.121478827	0.1	0.074021945	0.5	0.120355232													0.1	0.1111	0.5	0.495	0.1	0.101	0.5	0.5455	0.1	0.1111	0.5	0.5757	0.1	0.1111
1	1	0.2	0.166133984	1	1	0.2	0.163281014	1	1	0.2	0.177357404	1	0.760932275	0.2	0.121440532	1	0.76089569	0.2	0.121478827	1	0.760526158	0.2	0.120355232													1	1	0.2	0.1616	1	0.9998	0.2	0.1616	1	1	0.2	0.1515	1	1
0.5	0.542905666	0.1	0.166133984	0.5	0.539301626	0.1	0.163281014	0.5	0.488468867	0.1	0.177357404	0.5	0.073899023	0.1	0.121440532	0.5	0.074265612	0.1	0.121478827	0.5	0.074021945	0.1	0.120355232													0.5	0.5424	0.1	0.1616	0.5	0.5182	0.1	0.1616	0.5	0.5328	0.1	0.1515	0.5	0.4834
0.1	0.108233486	0.1	0.166133984	0.1	0.101115257	0.1	0.163281014	0.1	0.117270959	0.1	0.177357404	0.1	0.073899023	0.1	0.121440532	0.1	0.074265612	0.1	0.121478827	0.1	0.074021945	0.1	0.120355232													0.1	0.1111	0.1	0.1616	0.1	0.101	0.1	0.1616	0.1	0.1111	0.1	0.1515	0.1	0.1111
1	1	1	0.489890758	1	1	1	0.454171913	1	1	1	0.476237826	1	0.760932275	1	0.121440532	1	0.76089569	1	0.121478827	1	0.760526158	1	0.120355232													1	1	1	0.1616	1	0.9998	1	0.1616	1	1	1	0.3232	1	1
0.2	0.341352713	0.5	0.284298032	0.2	0.322287802	0.5	0.302685883	0.2	0.117270959	0.5	0.476237826	0.2	0.073899023	0.5	0.121440532	0.2	0.074265612	0.5	0.121478827	0.2	0.074021945	0.5	0.120355232													0.2	0.3423	0.5	0.3232	0.2	0.3117	0.5	0.3434	0.2	0.3207	0.5	0.3232	0.2	0.4834
0.5	0.542905666	1	1	0.5	0.539301626	1	1	0.5	0.488468867	1	1	0.5	0.073899023	1	0.747987217	0.5	0.074265612	1	0.121478827	0.5	0.074021945	1	0.120355232													0.5	0.5424	1	1	0.5	0.5182	1	1	0.5	0.5328	1	1	0.5	0.4834
0.1	0.108233486	0.1	0.166133984	0.1	0.101115257	0.1	0.163281014	0.1	0.117270959	0.1	0.177357404	0.1	0.073899023	0.1	0.121440532	0.1	0.074265612	0.1	0.121478827	0.1	0.074021945	0.1	0.120355232													0.1	0.1111	0.1	0.1616	0.1	0.101	0.1	0.1616	0.1	0.101	0.1	0.1515	0.1	0.1111
1	1	0.2	0.166133984	1	1	0.2	0.163281014	1	1	0.2	0.177357404	1	0.760932275	0.2	0.121440532	1	0.76089569	0.2	0.121478827	1	0.760526158	0.2	0.120355232													1	1	0.2	0.1616	1	0.9998	0.2	0.1616	1	1	0.2	0.1515	1	1
0.5	0.542905666	0.5	0.489890758	0.5	0.539301626	0.5	0.302685883	0.5	0.488468867	0.5	0.177357404	0.5	0.073899023	0.5	0.121440532	0.5	0.074265612	0.5	0.121478827	0.5	0.074021945	0.5	0.120355232													0.5	0.5424	0.5	0.1616	0.5	0.5182	0.5	0.1616	0.5	0.5328	0.5	0.1515	0.5	0.4834
0.5	0.542905666	0.2	0.166133984	0.5	0.539301626	0.2	0.163281014	0.5	0.488468867	0.2	0.177357404	0.5	0.073899023	0.2	0.121440532	0.5	0.074265612	0.2	0.121478827	0.5	0.074021945	0.2	0.120355232													0.5	0.5424	0.2	0.1616	0.5	0.5182	0.2	0.1616	0.5	0.5328	0.2	0.1515	0.5	0.4834
0.15	0.108233486	0.2	0.166133984	0.15	0.101115257	0.2	0.163281014	0.15	0.117270959	0.2	0.177357404	0.15	0.073899023	0.2	0.121440532	0.15	0.074265612	0.2	0.121478827	0.15	0.074021945	0.2	0.120355232													0.15	0.1111	0.2	0.1616	0.15	0.101	0.2	0.1616	0.15	0.1111	0.2	0.1515	0.15	0.1111
0.2	0.108233486	1	1	0.2	0.101115257	1	0.568862068	0.2	0.117270959	1	1	0.2	0.073899023	1	0.121440532	0.2	0.074265612	1	0.121478827	0.2	0.074021945	1	0.120355232													0.2	0.1111	1	0.6558	0.2	0.101	1	0.5455	0.2	0.1111	1	0.5757	0.2	0.1111
1	1	1	0.489890758	1	1	1	0.568862068	1	1	1	0.476237826	1	0.760932275	1	0.121440532	1	0.76089569	1	0.121478827	1	0.760526158	1	0.120355232													1	1	1	0.495	1	0.9998	1	0.5455	1	1	1	0.5757	1	1
0.98	1	0.5	0.284298032	0.98	1	0.5	0.302685883	0.98	1	0.5	0.476237826	0.98	0.760932275	0.5	0.121440532	0.98	0.76089569	0.5	0.121478827	0.98	0.760526158	0.5	0.120355232													0.98	1	0.5	0.3232	0.98	0.9998	0.5	0.3434	0.98	1	0.5	0.3232	0.98	1
1	1	1	0.489890758	1	1	1	0.568862068	1	1	1	0.476237826	1	0.760932275	1	0.121440532	1	0.76089569	1	0.121478827	1	0.760526158	1	0.120355232													1	1	1	0.495	1	0.9998	1	0.5455	1	1	1	0.3232	1	1
1	1	1	1	1	1	1	1	1	1	1	1	1	0.760932275	1	0.121440532	1	0.76089569	1	0.121478827	1	0.760526158	1	0.120355232													1	1	1	0.6558	1	0.9998	1	1	1	1	1	1	1	1
0.5	0.341352713	0.5	0.284298032	0.5	0.322287802	0.5	0.302685883	0.5	0.488468867	0.5	0.476237826	0.5	0.073899023	0.5	0.121440532	0.5	0.074265612	0.5	0.121478827	0.5	0.074021945	0.5	0.120355232													0.5	0.3423	0.5	0.3232	0.5	0.3117	0.5	0.3434	0.5	0.3207	0.5	0.3232	0.5	0.4834
0.2	0.108233486	1	1	0.2	0.101115257	1	1	0.2	0.117270959	1	1	0.2	0.073899023	1	0.121440532	0.2	0.074265612	1	0.121478827	0.2	0.074021945	1	0.120355232													0.2	0.1111	1	1	0.2	0.101	1	1	0.2	0.1111	1	1	0.2	0.1111
0.98	1	0.5	0.489890758	0.98	1	0.5	0.454171913	0.98	1	0.5	0.476237826	0.98	0.760932275	0.5	0.121440532	0.98	0.76089569	0.5	0.121478827	0.98	0.760526158	0.5	0.120355232													0.98	1	0.5	0.3232	0.98	0.9998	0.5	0.3434	0.98	1	0.5	0.3232	0.98	1
1	0.341352713	0.49	0.489890758	1	0.322287802	0.49	0.454171913	1	0.488468867	0.49	0.476237826	1	0.760932275	0.49	0.121440532	1	0.76089569	0.49	0.121478827	1	0.760526158	0.49	0.120355232													1	0.1111	0.49	0.3232	1	0.101	0.49	0.3434	1	0.1111	0.49	0.3232	1	0.1111
0.15	0.108233486	1	0.489890758	0.15	0.101115257	1	0.568862068	0.15	0.117270959	1	0.476237826	0.15	0.073899023	1	0.121440532	0.15	0.074265612	1	0.121478827	0.15	0.074021945	1	0.120355232													0.15	0.1111	1	0.495	0.15	0.101	1	0.5455	0.15	0.101	1	0.5757	0.15	0.1111
0.9	1	1	1	0.9	1	1	1	0.9	1	1	1	0.9	0.760932275	1	0.121440532	0.9	0.76089569	1	0.121478827	0.9	0.760526158	1	0.120355232													0.9	1	1	1	0.9	0.9998	1	1	0.9	1	1	1	0.9	1
0.1	0.108233486	0.15	0.166133984	0.1	0.101115257	0.15	0.163281014	0.1	0.117270959	0.15	0.177357404	0.1	0.073899023	0.15	0.121440532	0.1	0.074265612	0.15	0.121478827	0.1	0.074021945	0.15	0.120355232													0.1	0.1111	0.15	0.1616	0.1	0.101	0.15	0.1616	0.1	0.101	0.15	0.1515	0.1	0.1111
1	1	0.15	0.166133984	1	1	0.15	0.163281014	1	1	0.15	0.177357404	1	0.760932275	0.15	0.121440532	1	0.76089569	0.15	0.121478827	1	0.760526158	0.15	0.120355232													1	1	0.15	0.1616	1	0.9998	0.15	0.1616	1	1	0.15	0.1515	1	1
0.1	0.108233486	0.5	0.166133984	0.1	0.101115257	0.5	0.163281014	0.1	0.117270959	0.5	0.177357404	0.1	0.073899023	0.5	0.121440532	0.1	0.074265612	0.5	0.121478827	0.1	0.074021945	0.5	0.120355232													0.1	0.1111	0.5	0.1616	0.1	0.101	0.5	0.1616	0.1	0.1111	0.5	0.1515	0.1	0.1111
0.15	0.341352713	0.5	0.284298032	0.15	0.322287802	0.5	0.302685883	0.15	0.488468867	0.5	0.177357404	0.15	0.073899023	0.5	0.121440532	0.15	0.074265612	0.5	0.121478827	0.15	0.074021945	0.5	0.120355232													0.15	0.3423	0.5	0.3232	0.15	0.3117	0.5	0.3434	0.15	0.3207	0.5	0.3232	0.15	0.4834
1	1	0.2	0.166133984	1	1	0.2	0.163281014	1	1	0.2	0.177357404	1	0.760932275	0.2	0.121440532	1	0.76089569	0.2	0.121478827	1	0.760526158	0.2	0.120355232													1	1	0.2	0.1616	1	0.9998	0.2	0.1616	1	1	0.2	0.1515	1	1
0.85	1	0.5	0.489890758	0.85	0.539301626	0.5	0.454171913	0.85	1	0.5	0.476237826	0.85	0.073899023	0.5	0.121440532	0.85	0.074265612	0.5	0.121478827	0.85	0.074021945	0.5	0.120355232													0.85	1	0.5	0.3232	0.85	0.5182	0.5	0.3434	0.85	1	0.5	0.3232	0.85	1
1	1	0.5	0.489890758	1	1	0.5	0.454171913	1	1	0.5	0.476237826	1	0.760932275	0.5	0.121440532	1	0.76089569	0.5	0.121478827	1	0.760526158	0.5	0.120355232													1	1	0.5	0.3232	1	0.9998	0.5	0.3434	1	1	0.5	0.3232	1	1
0.15	0.108233486	0.15	0.166133984	0.15	0.101115257	0.15	0.163281014	0.15	0.117270959	0.15	0.177357404	0.15	0.073899023	0.15	0.121440532	0.15	0.074265612	0.15	0.121478827	0.15	0.074021945	0.15	0.120355232													0.15	0.1111	0.15	0.1616	0.15	0.101	0.15	0.1616	0.15	0.1111	0.15	0.1515	0.15	0.1111
1	1	1	0.489890758	1	1	1	0.568862068	1	1	1	0.476237826	1	0.760932275	1	0.121440532	1	0.76089569	1	0.121478827	1	0.760526158	1	0.120355232													1	1	1	1	1	0.9998	1	1	1	1	1	1	1	1
0.1	0.108233486	0.5	0.166133984	0.1	0.101115257	0.5	0.163281014	0.1	0.117270959	0.5	0.177357404	0.1	0.073899023	0.5	0.121440532	0.1	0.074265612	0.5	0.121478827	0.1	0.074021945	0.5	0.120355232													0.1	0.1111	0.5	0.1616	0.1	0.101	0.5	0.1616	0.1	0.1111	0.5	0.1515	0.1	0.1111
0.1	0.108233486	0.15	0.284298032	0.1	0.101115257	0.15	0.302685883	0.1	0.117270959	0.15	0.476237826	0.1	0.073899023	0.15	0.121440532	0.1	0.074265612	0.15	0.121478827	0.1	0.074021945	0.15	0.120355232													0.1	0.1111	0.15	0.3232	0.1	0.101	0.15	0.3434	0.1	0.101	0.15	0.3232	0.1	0.1111
1	1	1	1	1	1	1	1	1	1	1	1	1	0.760932275	1	0.121440532	1	0.76089569	1	0.121478827	1	0.760526158	1	0.120355232													1	1	1	1	1	0.9998	1	1	1	1	1	1	1	1
1	1	0.15	0.166133984	1	1	0.15	0.163281014	1	1	0.15	0.177357404	1	0.760932275	0.15	0.121440532	1	0.76089569	0.15	0.121478827	1	0.760526158	0.15	0.120355232													1	1	0.15	0.1616	1	0.9998	0.15	0.1616	1	1	0.15	0.1515	1	1
1	1	1	1	1	1	1	0.568862068	1	1	1	0.476237826	1	0.760932275	1	0.121440532	1	0.76089569	1	0.121478827	1	0.760526158	1	0.120355232													1	1	1	1	1	0.9998	1	1	1	1	1	1	1	1
1	1	1	0.489890758	1	1	1	0.568862068	1	1	1	0.476237826	1	0.760932275	1	0.121440532	1	0.76089569	1	0.121478827	1	0.760526158	1	0.120355232													1	1	1	0.495	1	0.9998	1	0.5455	1	1	1	0.5757	1	1
0.1	0.108233486	1	0.489890758	0.1	0.101115257	1	0.568862068	0.1	0.117270959	1	0.476237826	0.1	0.073899023	1	0.121440532	0.1	0.074265612	1	0.121478827	0.1	0.074021945	1	0.120355232													0.1	0.1111	1	0.6558	0.1	0.101	1	0.5455	0.1	0.101	1	0.5757	0.1	0.1111
0.5	0.542905666	0.5	0.166133984	0.5	0.539301626	0.5	0.163281014	0.5	0.488468867	0.5	0.177357404	0.5	0.073899023	0.5	0.121440532	0.5	0.074265612	0.5	0.121478827	0.5	0.074021945	0.5	0.120355232													0.5	0.5424	0.5	0.3232	0.5	0.5182	0.5	0.3434	0.5	0.5328	0.5	0.3232	0.5	0.4834
0.35	0.341352713	1	0.489890758	0.35	0.322287802	1	0.454171913	0.35	0.488468867	1	0.476237826	0.35	0.073899023	1	0.121440532	0.35	0.074265612	1	0.121478827	0.35	0.074021945	1	0.120355232													0.35	0.3423	1	0.495	0.35	0.3117	1	0.3434	0.35	0.3207	1	0.3232	0.35	0.4834
1	1	0.15	0.166133984	1	1	0.15	0.163281014	1	1	0.15	0.177357404	1	0.760932275	0.15	0.121440532	1	0.76089569	0.15	0.121478827	1	0.760526158	0.15	0.120355232													1	1	0.15	0.1616	1	0.9998	0.15	0.1616	1	1	0.15	0.1515	1	1
0.15	0.108233486	1	1	0.15	0.101115257	1	1	0.15	0.117270959	1	1	0.15	0.073899023	1	0.121440532	0.15	0.074265612	1	0.121478827	0.15	0.074021945	1	0.744665184													0.15	0.1111	1	1	0.15	0.101	1	1	0.15	0.1111	1	1	0.15	0.1111
0.2	0.341352713	0.9	0.489890758	0.2	0.322287802	0.9	0.568862068	0.2	0.488468867	0.9	0.476237826	0.2	0.073899023	0.9	0.121440532	0.2	0.074265612	0.9	0.121478827	0.2	0.074021945	0.9	0.120355232													0.2	0.3423	0.9	0.495	0.2	0.3117	0.9	0.5455	0.2	0.3207	0.9	0.5757	0.2	0.4834
0.1	0.108233486	0.5	0.284298032	0.1	0.101115257	0.5	0.302685883	0.1	0.117270959	0.5	0.476237826	0.1	0.073899023	0.5	0.121440532	0.1	0.074265612	0.5	0.121478827	0.1	0.074021945	0.5	0.120355232													0.1	0.1111	0.5	0.3232	0.1	0.101	0.5	0.3434	0.1	0.101	0.5	0.3232	0.1	0.1111
0.15	0.108233486	1	0.489890758	0.15	0.101115257	1	0.454171913	0.15	0.117270959	1	0.476237826	0.15	0.073899023	1	0.121440532	0.15	0.074265612	1	0.121478827	0.15	0.074021945	1	0.120355232													0.15	0.1111	1	0.1616	0.15	0.101	1	0.1616	0.15	0.101	1	0.1515	0.15	0.1111
0.1	0.108233486	0.5	0.166133984	0.1	0.101115257	0.5	0.163281014	0.1	0.117270959	0.5	0.177357404	0.1	0.073899023	0.5	0.121440532	0.1	0.074265612	0.5	0.121478827	0.1	0.074021945	0.5	0.120355232													0.1	0.1111	0.5	0.1616	0.1	0.101	0.5	0.1616	0.1	0.1111	0.5	0.1515	0.1	0.1111
1	1	1	0.489890758	1	1	1	0.568862068	1	1	1	0.476237826	1	0.760932275	1	0.121440532	1	0.76089569	1	0.121478827	1	0.760526158	1	0.120355232													1	1	1	0.495	1	0.9998	1	0.5455	1	1	1	0.5757	1	1
0.5	0.542905666	0.1	0.166133984	0.5	0.539301626	0.1	0.163281014	0.5	0.488468867	0.1	0.177357404	0.5	0.073899023	0.1	0.121440532	0.5	0.074265612	0.1	0.121478827	0.5	0.074021945	0.1	0.120355232													0.5	0.5424	0.1	0.1616	0.5	0.5182	0.1	0.1616	0.5	0.5328	0.1	0.1515	0.5	0.4834
0.05	0.108233486	0.5	0.489890758	0.05	0.101115257	0.5	0.302685883	0.05	0.117270959	0.5	0.476237826	0.05	0.073899023	0.5	0.121440532	0.05	0.074265612	0.5	0.121478827	0.05	0.074021945	0.5	0.120355232													0.05	0.1111	0.5	0.3232	0.05	0.101	0.5	0.3434	0.05	0.1111	0.5	0.3232	0.05	0.1111
1	1	0.95	0.489890758	1	1	0.95	0.454171913	1	1	0.95	0.476237826	1	0.760932275	0.95	0.121440532	1	0.76089569	0.95	0.121478827	1	0.760526158	0.95	0.120355232													1	1	0.95	0.1616	1	0.9998	0.95	0.1616	1	1	0.95	0.1515	1	1
1	1	0.5	0.489890758	1	1	0.5	0.163281014	1	1	0.5	0.177357404	1	0.760932275	0.5	0.121440532	1	0.76089569	0.5	0.121478827	1	0.760526158	0.5	0.120355232													1	1	0.5	0.3232	1	0.9998	0.5	0.3434	1	1	0.5	0.3232	1	1
1	1	1	1	1	1	1	1	1	1	1	1	1	0.760932275	1	0.121440532	1	0.76089569	1	0.121478827	1	0.760526158	1	0.120355232													1	1	1	1	1	0.9998	1	1	1	1	1	1	1	1
0.1	0.108233486	0.48	0.489890758	0.1	0.101115257	0.48	0.454171913	0.1	0.117270959	0.48	0.476237826	0.1	0.073899023	0.48	0.121440532	0.1	0.074265612	0.48	0.121478827	0.1	0.074021945	0.48	0.120355232													0.1	0.1111	0.48	0.3232	0.1	0.101	0.48	0.3434	0.1	0.101	0.48	0.3232	0.1	0.1111
0.1	0.108233486	1	1	0.1	0.101115257	1	1	0.1	0.117270959	1	1	0.1	0.073899023	1	0.747987217	0.1	0.074265612	1	0.747962243	0.1	0.074021945	1	0.744665184													0.1	0.1111	1	1	0.1	0.101	1	1	0.1	0.1111	1	1	0.1	0.1111
1	1	1	0.489890758	1	1	1	0.568862068	1	1	1	0.476237826	1	0.760932275	1	0.121440532	1	0.76089569	1	0.121478827	1	0.760526158	1	0.120355232													1	1	1	0.495	1	0.9998	1	0.5455	1	1	1	0.5757	1	1
1	1	0.5	0.166133984	1	1	0.5	0.163281014	1	1	0.5	0.177357404	1	0.760932275	0.5	0.121440532	1	0.76089569	0.5	0.121478827	1	0.760526158	0.5	0.120355232													1	1	0.5	0.1616	1	0.9998	0.5	0.1616	1	1	0.5	0.3232	1	1
0.5	0.341352713	0.5	0.166133984	0.5	0.322287802	0.5	0.163281014	0.5	0.488468867	0.5	0.177357404	0.5	0.073899023	0.5	0.121440532	0.5	0.074265612	0.5	0.121478827	0.5	0.074021945	0.5	0.120355232													0.5	0.3423	0.5	0.1616	0.5	0.3117	0.5	0.1616	0.5	0.5328	0.5	0.1515	0.5	0.4834
1	1	0.5	0.166133984	1	1	0.5	0.163281014	1	1	0.5	0.177357404	1	0.760932275	0.5	0.121440532	1	0.76089569	0.5	0.121478827	1	0.760526158	0.5	0.120355232													1	1	0.5	0.1616	1	0.9998	0.5	0.1616	1	1	0.5	0.1515	1	1
0.9	1	1	0.489890758	0.9	1	1	0.568862068	0.9	1	1	0.476237826	0.9	0.760932275	1	0.121440532	0.9	0.76089569	1	0.121478827	0.9	0.760526158	1	0.120355232													0.9	1	1	0.6558	0.9	0.9998	1	0.5455	0.9	1	1	0.5757	0.9	1
1	1	0.15	0.166133984	1	1	0.15	0.163281014	1	1	0.15	0.177357404	1	0.760932275	0.15	0.121440532	1	0.76089569	0.15	0.121478827	1	0.760526158	0.15	0.120355232													1	1	0.15	0.1616	1	0.9998	0.15	0.1616	1	1	0.15	0.1515	1	1
0.1	0.108233486	0.5	0.489890758	0.1	0.101115257	0.5	0.454171913	0.1	0.117270959	0.5	0.476237826	0.1	0.073899023	0.5	0.121440532	0.1	0.074265612	0.5	0.121478827	0.1	0.074021945	0.5	0.120355232													0.1	0.1111	0.5	0.3232	0.1	0.101	0.5	0.3434	0.1	0.1111	0.5	0.3232	0.1	0.1111
0.15	0.108233486	0.85	0.489890758	0.15	0.101115257	0.85	0.454171913	0.15	0.117270959	0.85	0.476237826	0.15	0.073899023	0.85	0.121440532	0.15	0.074265612	0.85	0.121478827	0.15	0.074021945	0.85	0.120355232													0.15	0.1111	0.85	0.3232	0.15	0.101	0.85	0.3434	0.15	0.1111	0.85	0.3232	0.15	0.1111
0.2	0.542905666	0.5	0.284298032	0.2	0.322287802	0.5	0.163281014	0.2	0.117270959	0.5	0.177357404	0.2	0.073899023	0.5	0.121440532	0.2	0.074265612	0.5	0.121478827	0.2	0.074021945	0.5	0.120355232													0.2	0.3423	0.5	0.1616	0.2	0.3117	0.5	0.1616	0.2	0.3207	0.5	0.1515	0.2	0.4834
1	1	1	0.489890758	1	1	1	0.454171913	1	1	1	0.476237826	1	0.760932275	1	0.121440532	1	0.76089569	1	0.121478827	1	0.760526158	1	0.120355232													1	1	1	0.495	1	0.9998	1	0.5455	1	1	1	0.5757	1	1
1	1	0.1	0.166133984	1	1	0.1	0.163281014	1	1	0.1	0.177357404	1	0.760932275	0.1	0.121440532	1	0.76089569	0.1	0.121478827	1	0.760526158	0.1	0.120355232													1	1	0.1	0.1616	1	0.9998	0.1	0.1616	1	1	0.1	0.1515	1	1
1	1	1	0.489890758	1	1	1	0.454171913	1	1	1	0.476237826	1	0.760932275	1	0.121440532	1	0.76089569	1	0.121478827	1	0.760526158	1	0.120355232													1	1	1	1	1	0.9998	1	1	1	1	1	1	1	1
0.15	0.108233486	1	1	0.15	0.101115257	1	1	0.15	0.117270959	1	1	0.15	0.073899023	1	0.121440532	0.15	0.074265612	1	0.121478827	0.15	0.074021945	1	0.120355232													0.15	0.1111	1	1	0.15	0.101	1	1	0.15	0.1111	1	1	0.15	0.1111
1	1	1	0.489890758	1	1	1	0.568862068	1	1	1	0.476237826	1	0.760932275	1	0.121440532	1	0.76089569	1	0.121478827	1	0.760526158	1	0.120355232													1	1	1	0.495	1	0.9998	1	0.5455	1	1	1	0.5757	1	1
0.5	0.542905666	1	1	0.5	0.539301626	1	1	0.5	0.488468867	1	1	0.5	0.073899023	1	0.121440532	0.5	0.074265612	1	0.121478827	0.5	0.074021945	1	0.120355232													0.5	0.5424	1	1	0.5	0.5182	1	1	0.5	0.5328	1	1	0.5	0.4834
0.1	0.108233486	0.5	0.489890758	0.1	0.101115257	0.5	0.454171913	0.1	0.117270959	0.5	0.476237826	0.1	0.073899023	0.5	0.121440532	0.1	0.074265612	0.5	0.121478827	0.1	0.074021945	0.5	0.120355232													0.1	0.1111	0.5	0.1616	0.1	0.101	0.5	0.1616	0.1	0.101	0.5	0.1515	0.1	0.1111
0.5	0.108233486	1	0.489890758	0.5	0.101115257	1	0.454171913	0.5	0.117270959	1	0.476237826	0.5	0.073899023	1	0.121440532	0.5	0.074265612	1	0.121478827	0.5	0.074021945	1	0.120355232													0.5	0.1111	1	0.495	0.5	0.101	1	0.5455	0.5	0.1111	1	0.5757	0.5	0.1111
1	1	0.5	0.284298032	1	1	0.5	0.302685883	1	1	0.5	0.476237826	1	0.760932275	0.5	0.121440532	1	0.76089569	0.5	0.121478827	1	0.760526158	0.5	0.120355232													1	1	0.5	0.3232	1	0.9998	0.5	0.3434	1	1	0.5	0.3232	1	1
1	1	0.15	0.166133984	1	1	0.15	0.163281014	1	1	0.15	0.177357404	1	0.760932275	0.15	0.121440532	1	0.76089569	0.15	0.121478827	1	0.760526158	0.15	0.120355232													1	1	0.15	0.1616	1	0.9998	0.15	0.1616	1	1	0.15	0.1515	1	1
0.1	0.108233486	0.2	0.166133984	0.1	0.101115257	0.2	0.163281014	0.1	0.117270959	0.2	0.476237826	0.1	0.073899023	0.2	0.121440532	0.1	0.074265612	0.2	0.121478827	0.1	0.074021945	0.2	0.120355232													0.1	0.1111	0.2	0.1616	0.1	0.101	0.2	0.1616	0.1	0.101	0.2	0.1515	0.1	0.1111
0.05	0.108233486	1	0.489890758	0.05	0.101115257	1	0.454171913	0.05	0.117270959	1	0.476237826	0.05	0.073899023	1	0.121440532	0.05	0.074265612	1	0.121478827	0.05	0.074021945	1	0.120355232													0.05	0.1111	1	0.495	0.05	0.101	1	0.3434	0.05	0.1111	1	0.3232	0.05	0.1111
0.15	0.108233486	0.2	0.166133984	0.15	0.101115257	0.2	0.163281014	0.15	0.117270959	0.2	0.177357404	0.15	0.073899023	0.2	0.121440532	0.15	0.074265612	0.2	0.121478827	0.15	0.074021945	0.2	0.120355232													0.15	0.1111	0.2	0.1616	0.15	0.101	0.2	0.1616	0.15	0.1111	0.2	0.1515	0.15	0.1111
1	1	1	0.489890758	1	1	1	0.568862068	1	1	1	0.476237826	1	0.760932275	1	0.121440532	1	0.76089569	1	0.121478827	1	0.760526158	1	0.120355232													1	1	1	0.6558	1	0.9998	1	0.5455	1	1	1	0.5757	1	1
0.1	0.108233486	0.5	0.489890758	0.1	0.101115257	0.5	0.454171913	0.1	0.117270959	0.5	0.476237826	0.1	0.073899023	0.5	0.121440532	0.1	0.074265612	0.5	0.121478827	0.1	0.074021945	0.5	0.120355232													0.1	0.1111	0.5	0.3232	0.1	0.101	0.5	0.3434	0.1	0.101	0.5	0.3232	0.1	0.1111
1	1	0.5	0.489890758	1	1	0.5	0.454171913	1	1	0.5	0.476237826	1	0.760932275	0.5	0.121440532	1	0.76089569	0.5	0.121478827	1	0.760526158	0.5	0.120355232													1	1	0.5	0.495	1	0.9998	0.5	0.5455	1	1	0.5	0.5757	1	1
0.5	0.341352713	0.5	0.166133984	0.5	0.322287802	0.5	0.163281014	0.5	0.488468867	0.5	0.177357404	0.5	0.073899023	0.5	0.121440532	0.5	0.074265612	0.5	0.121478827	0.5	0.074021945	0.5	0.120355232													0.5	0.3423	0.5	0.1616	0.5	0.3117	0.5	0.1616	0.5	0.5328	0.5	0.3232	0.5	0.4834
0.2	0.108233486	0.1	0.166133984	0.2	0.101115257	0.1	0.163281014	0.2	0.117270959	0.1	0.177357404	0.2	0.073899023	0.1	0.121440532	0.2	0.074265612	0.1	0.121478827	0.2	0.074021945	0.1	0.120355232													0.2	0.1111	0.1	0.1616	0.2	0.101	0.1	0.1616	0.2	0.1111	0.1	0.1515	0.2	0.1111
1	1	1	0.489890758	1	1	1	0.454171913	1	1	1	0.476237826	1	0.760932275	1	0.121440532	1	0.76089569	1	0.121478827	1	0.760526158	1	0.120355232													1	1	1	0.3232	1	0.9998	1	0.3434	1	1	1	0.3232	1	1
0.1	0.108233486	1	1	0.1	0.101115257	1	0.568862068	0.1	0.117270959	1	1	0.1	0.073899023	1	0.121440532	0.1	0.074265612	1	0.121478827	0.1	0.074021945	1	0.120355232													0.1	0.1111	1	0.6558	0.1	0.101	1	0.5455	0.1	0.1111	1	0.5757	0.1	0.1111
0.1	0.108233486	1	0.489890758	0.1	0.101115257	1	0.454171913	0.1	0.117270959	1	0.476237826	0.1	0.073899023	1	0.121440532	0.1	0.074265612	1	0.121478827	0.1	0.074021945	1	0.120355232													0.1	0.1111	1	0.495	0.1	0.101	1	0.3434	0.1	0.1111	1	0.3232	0.1	0.1111
1	1	0.95	0.489890758	1	1	0.95	0.568862068	1	1	0.95	0.476237826	1	0.760932275	0.95	0.121440532	1	0.76089569	0.95	0.121478827	1	0.760526158	0.95	0.120355232													1	1	0.95	0.495	1	0.9998	0.95	0.5455	1	1	0.95	0.5757	1	1
0.5	0.542905666	1	1	0.5	0.539301626	1	1	0.5	1	1	1	0.5	0.073899023	1	0.121440532	0.5	0.074265612	1	0.121478827	0.5	0.074021945	1	0.120355232													0.5	0.5424	1	1	0.5	0.5182	1	1	0.5	0.5328	1	1	0.5	0.4834
0.5	0.341352713	1	0.489890758	0.5	0.322287802	1	0.454171913	0.5	0.488468867	1	0.476237826	0.5	0.073899023	1	0.121440532	0.5	0.074265612	1	0.121478827	0.5	0.074021945	1	0.120355232													0.5	0.3423	1	0.495	0.5	0.3117	1	0.3434	0.5	0.5328	1	0.3232	0.5	0.4834
0.15	0.108233486	1	0.489890758	0.15	0.101115257	1	0.454171913	0.15	0.117270959	1	0.476237826	0.15	0.073899023	1	0.121440532	0.15	0.074265612	1	0.121478827	0.15	0.074021945	1	0.120355232													0.15	0.1111	1	0.495	0.15	0.101	1	0.5455	0.15	0.3207	1	0.5757	0.15	0.1111
0.1	0.108233486	1	1	0.1	0.101115257	1	1	0.1	0.117270959	1	1	0.1	0.073899023	1	0.121440532	0.1	0.074265612	1	0.121478827	0.1	0.074021945	1	0.120355232													0.1	0.1111	1	1	0.1	0.101	1	1	0.1	0.1111	1	1	0.1	0.1111
0.5	0.341352713	0.5	0.489890758	0.5	0.322287802	0.5	0.302685883	0.5	0.488468867	0.5	0.476237826	0.5	0.073899023	0.5	0.121440532	0.5	0.074265612	0.5	0.121478827	0.5	0.074021945	0.5	0.120355232													0.5	0.3423	0.5	0.1616	0.5	0.3117	0.5	0.1616	0.5	0.3207	0.5	0.1515	0.5	0.4834
0.1	0.108233486	1	1	0.1	0.101115257	1	0.568862068	0.1	0.117270959	1	1	0.1	0.073899023	1	0.121440532	0.1	0.074265612	1	0.121478827	0.1	0.074021945	1	0.120355232													0.1	0.1111	1	0.495	0.1	0.101	1	0.5455	0.1	0.1111	1	1	0.1	0.1111
0.15	0.108233486	1	1	0.15	0.101115257	1	1	0.15	0.117270959	1	1	0.15	0.073899023	1	0.121440532	0.15	0.074265612	1	0.121478827	0.15	0.074021945	1	0.120355232													0.15	0.1111	1	1	0.15	0.101	1	1	0.15	0.1111	1	1	0.15	0.1111
0.1	0.108233486	1	0.489890758	0.1	0.101115257	1	0.568862068	0.1	0.117270959	1	0.476237826	0.1	0.073899023	1	0.121440532	0.1	0.074265612	1	0.121478827	0.1	0.074021945	1	0.120355232													0.1	0.1111	1	0.6558	0.1	0.101	1	0.5455	0.1	0.101	1	0.5757	0.1	0.1111
1	1	1	0.489890758	1	1	1	0.454171913	1	1	1	0.476237826	1	0.760932275	1	0.121440532	1	0.76089569	1	0.121478827	1	0.760526158	1	0.120355232													1	1	1	0.495	1	0.9998	1	0.5455	1	1	1	0.5757	1	1
1	1	1	0.489890758	1	1	1	0.568862068	1	1	1	0.476237826	1	0.760932275	1	0.121440532	1	0.76089569	1	0.121478827	1	0.760526158	1	0.120355232													1	1	1	0.6558	1	0.9998	1	0.5455	1	1	1	0.5757	1	1
0.1	0.108233486	1	0.489890758	0.1	0.101115257	1	0.568862068	0.1	0.117270959	1	0.476237826	0.1	0.073899023	1	0.121440532	0.1	0.074265612	1	0.121478827	0.1	0.074021945	1	0.120355232													0.1	0.1111	1	0.495	0.1	0.101	1	0.5455	0.1	0.1111	1	0.5757	0.1	0.1111
0.1	0.108233486	1	1	0.1	0.101115257	1	1	0.1	0.117270959	1	1	0.1	0.073899023	1	0.121440532	0.1	0.074265612	1	0.121478827	0.1	0.074021945	1	0.120355232													0.1	0.1111	1	1	0.1	0.101	1	1	0.1	0.101	1	1	0.1	0.1111
0.1	0.108233486	1	0.489890758	0.1	0.101115257	1	0.454171913	0.1	0.117270959	1	0.476237826	0.1	0.073899023	1	0.121440532	0.1	0.074265612	1	0.121478827	0.1	0.074021945	1	0.120355232													0.1	0.1111	1	0.495	0.1	0.101	1	0.5455	0.1	0.101	1	0.5757	0.1	0.1111
0.5	0.542905666	0.15	0.166133984	0.5	0.539301626	0.15	0.163281014	0.5	0.488468867	0.15	0.177357404	0.5	0.073899023	0.15	0.121440532	0.5	0.074265612	0.15	0.121478827	0.5	0.074021945	0.15	0.120355232													0.5	0.5424	0.15	0.1616	0.5	0.5182	0.15	0.1616	0.5	0.5328	0.15	0.1515	0.5	0.4834
0.1	0.108233486	0.5	0.166133984	0.1	0.101115257	0.5	0.163281014	0.1	0.117270959	0.5	0.177357404	0.1	0.073899023	0.5	0.121440532	0.1	0.074265612	0.5	0.121478827	0.1	0.074021945	0.5	0.120355232													0.1	0.1111	0.5	0.1616	0.1	0.101	0.5	0.1616	0.1	0.1111	0.5	0.1515	0.1	0.1111
0.5	0.341352713	1	0.489890758	0.5	0.322287802	1	0.454171913	0.5	0.488468867	1	0.476237826	0.5	0.073899023	1	0.121440532	0.5	0.074265612	1	0.121478827	0.5	0.074021945	1	0.120355232													0.5	0.5424	1	0.495	0.5	0.5182	1	0.5455	0.5	0.5328	1	0.5757	0.5	0.4834
1	1	1	1	1	1	1	1	1	1	1	1	1	0.760932275	1	0.121440532	1	0.76089569	1	0.121478827	1	0.760526158	1	0.120355232													1	1	1	1	1	0.9998	1	1	1	1	1	1	1	1
0.98	1	1	0.489890758	0.98	1	1	0.454171913	0.98	1	1	0.476237826	0.98	0.760932275	1	0.121440532	0.98	0.76089569	1	0.121478827	0.98	0.760526158	1	0.120355232													0.98	1	1	0.1616	0.98	0.9998	1	0.1616	0.98	1	1	0.1515	0.98	1
0.1	0.108233486	1	0.489890758	0.1	0.101115257	1	0.568862068	0.1	0.117270959	1	0.476237826	0.1	0.073899023	1	0.121440532	0.1	0.074265612	1	0.121478827	0.1	0.074021945	1	0.120355232													0.1	0.1111	1	0.495	0.1	0.101	1	0.5455	0.1	0.1111	1	0.5757	0.1	0.1111
0.2	0.341352713	0.1	0.166133984	0.2	0.322287802	0.1	0.163281014	0.2	0.117270959	0.1	0.177357404	0.2	0.073899023	0.1	0.121440532	0.2	0.074265612	0.1	0.121478827	0.2	0.074021945	0.1	0.120355232													0.2	0.3423	0.1	0.1616	0.2	0.3117	0.1	0.1616	0.2	0.3207	0.1	0.1515	0.2	0.1111
0.5	0.542905666	1	1	0.5	0.539301626	1	1	0.5	0.488468867	1	1	0.5	0.073899023	1	0.121440532	0.5	0.074265612	1	0.121478827	0.5	0.074021945	1	0.120355232													0.5	0.5424	1	1	0.5	0.5182	1	1	0.5	0.5328	1	1	0.5	0.4834
0.5	0.542905666	1	0.489890758	0.5	0.539301626	1	0.454171913	0.5	0.488468867	1	0.476237826	0.5	0.073899023	1	0.121440532	0.5	0.074265612	1	0.121478827	0.5	0.074021945	1	0.120355232													0.5	0.5424	1	0.495	0.5	0.5182	1	0.5455	0.5	0.5328	1	0.3232	0.5	0.4834
0.15	0.108233486	1	1	0.15	0.101115257	1	1	0.15	0.117270959	1	1	0.15	0.073899023	1	0.121440532	0.15	0.074265612	1	0.121478827	0.15	0.074021945	1	0.120355232													0.15	0.1111	1	1	0.15	0.101	1	1	0.15	0.101	1	1	0.15	0.1111
0.15	0.108233486	0.5	0.166133984	0.15	0.101115257	0.5	0.163281014	0.15	0.117270959	0.5	0.177357404	0.15	0.073899023	0.5	0.121440532	0.15	0.074265612	0.5	0.121478827	0.15	0.074021945	0.5	0.120355232													0.15	0.1111	0.5	0.1616	0.15	0.101	0.5	0.1616	0.15	0.1111	0.5	0.1515	0.15	0.1111
0.1	0.108233486	1	0.489890758	0.1	0.101115257	1	0.454171913	0.1	0.117270959	1	0.476237826	0.1	0.073899023	1	0.121440532	0.1	0.074265612	1	0.121478827	0.1	0.074021945	1	0.120355232													0.1	0.1111	1	0.495	0.1	0.101	1	0.3434	0.1	0.1111	1	0.3232	0.1	0.1111
0.5	0.542905666	0.2	0.166133984	0.5	0.539301626	0.2	0.163281014	0.5	0.488468867	0.2	0.177357404	0.5	0.073899023	0.2	0.121440532	0.5	0.074265612	0.2	0.121478827	0.5	0.074021945	0.2	0.120355232													0.5	0.5424	0.2	0.1616	0.5	0.5182	0.2	0.1616	0.5	0.5328	0.2	0.1515	0.5	0.4834
0.1	0.108233486	1	0.489890758	0.1	0.101115257	1	0.454171913	0.1	0.117270959	1	0.476237826	0.1	0.073899023	1	0.121440532	0.1	0.074265612	1	0.121478827	0.1	0.074021945	1	0.120355232													0.1	0.1111	1	0.495	0.1	0.101	1	0.5455	0.1	0.1111	1	0.3232	0.1	0.1111
1	1	1	0.489890758	1	1	1	0.454171913	1	1	1	0.476237826	1	0.760932275	1	0.121440532	1	0.76089569	1	0.121478827	1	0.760526158	1	0.120355232													1	1	1	0.495	1	0.9998	1	0.5455	1	1	1	0.5757	1	1
0.15	0.108233486	1	1	0.15	0.101115257	1	1	0.15	0.117270959	1	1	0.15	0.073899023	1	0.121440532	0.15	0.074265612	1	0.121478827	0.15	0.074021945	1	0.120355232													0.15	0.1111	1	1	0.15	0.101	1	1	0.15	0.1111	1	1	0.15	0.1111
0.2	0.108233486	0.1	0.166133984	0.2	0.101115257	0.1	0.163281014	0.2	0.117270959	0.1	0.177357404	0.2	0.073899023	0.1	0.121440532	0.2	0.074265612	0.1	0.121478827	0.2	0.074021945	0.1	0.120355232													0.2	0.1111	0.1	0.1616	0.2	0.101	0.1	0.1616	0.2	0.1111	0.1	0.1515	0.2	0.1111
0.1	0.108233486	1	0.489890758	0.1	0.101115257	1	0.454171913	0.1	0.117270959	1	0.476237826	0.1	0.073899023	1	0.121440532	0.1	0.074265612	1	0.121478827	0.1	0.074021945	1	0.120355232													0.1	0.1111	1	0.495	0.1	0.101	1	0.5455	0.1	0.1111	1	0.3232	0.1	0.1111
1	1	1	0.489890758	1	1	1	0.568862068	1	1	1	0.476237826	1	0.760932275	1	0.121440532	1	0.76089569	1	0.121478827	1	0.760526158	1	0.120355232													1	1	1	0.495	1	0.9998	1	0.5455	1	1	1	0.5757	1	1
0.2	0.341352713	1	0.489890758	0.2	0.322287802	1	0.454171913	0.2	0.488468867	1	0.476237826	0.2	0.073899023	1	0.121440532	0.2	0.074265612	1	0.121478827	0.2	0.074021945	1	0.120355232													0.2	0.3423	1	0.3232	0.2	0.3117	1	1	0.2	0.3207	1	1	0.2	0.4834
0.1	0.108233486	0.2	0.166133984	0.1	0.101115257	0.2	0.163281014	0.1	0.117270959	0.2	0.177357404	0.1	0.073899023	0.2	0.121440532	0.1	0.074265612	0.2	0.121478827	0.1	0.074021945	0.2	0.120355232													0.1	0.1111	0.2	0.1616	0.1	0.101	0.2	0.1616	0.1	0.1111	0.2	0.1515	0.1	0.1111
0.5	0.542905666	1	1	0.5	0.539301626	1	0.568862068	0.5	1	1	1	0.5	0.073899023	1	0.121440532	0.5	0.074265612	1	0.121478827	0.5	0.074021945	1	0.120355232													0.5	0.5424	1	0.6558	0.5	0.5182	1	0.5455	0.5	0.5328	1	0.5757	0.5	0.4834
0.15	0.108233486	1	0.489890758	0.15	0.101115257	1	0.568862068	0.15	0.117270959	1	0.476237826	0.15	0.073899023	1	0.121440532	0.15	0.074265612	1	0.121478827	0.15	0.074021945	1	0.120355232													0.15	0.1111	1	0.495	0.15	0.101	1	0.5455	0.15	0.1111	1	0.5757	0.15	0.1111
1	1	0.2	0.166133984	1	1	0.2	0.163281014	1	1	0.2	0.177357404	1	0.760932275	0.2	0.121440532	1	0.76089569	0.2	0.121478827	1	0.760526158	0.2	0.120355232													1	1	0.2	0.1616	1	0.9998	0.2	0.1616	1	1	0.2	0.1515	1	1
0.5	0.542905666	0.2	0.166133984	0.5	0.539301626	0.2	0.163281014	0.5	0.488468867	0.2	0.177357404	0.5	0.073899023	0.2	0.121440532	0.5	0.074265612	0.2	0.121478827	0.5	0.074021945	0.2	0.120355232													0.5	0.5424	0.2	0.1616	0.5	0.5182	0.2	0.1616	0.5	0.5328	0.2	0.1515	0.5	0.4834
0.05	0.108233486	1	1	0.05	0.101115257	1	1	0.05	0.117270959	1	1	0.05	0.073899023	1	0.121440532	0.05	0.074265612	1	0.121478827	0.05	0.074021945	1	0.120355232													0.05	0.1111	1	1	0.05	0.101	1	1	0.05	0.1111	1	1	0.05	0.1111
1	1	1	0.489890758	1	1	1	0.454171913	1	1	1	0.476237826	1	0.760932275	1	0.121440532	1	0.76089569	1	0.121478827	1	0.760526158	1	0.120355232													1	1	1	0.495	1	0.9998	1	0.5455	1	1	1	0.5757	1	1
1	1	0.5	0.166133984	1	1	0.5	0.163281014	1	1	0.5	0.177357404	1	0.760932275	0.5	0.121440532	1	0.76089569	0.5	0.121478827	1	0.760526158	0.5	0.120355232													1	1	0.5	0.1616	1	0.9998	0.5	0.1616	1	1	0.5	0.1515	1	1
0.5	0.341352713	1	1	0.5	0.101115257	1	0.568862068	0.5	0.488468867	1	0.476237826	0.5	0.073899023	1	0.121440532	0.5	0.074265612	1	0.121478827	0.5	0.074021945	1	0.120355232													0.5	0.3423	1	0.495	0.5	0.101	1	1	0.5	0.3207	1	1	0.5	0.4834
1	1	1	1	1	1	1	0.568862068	1	1	1	1	1	0.760932275	1	0.121440532	1	0.76089569	1	0.121478827	1	0.760526158	1	0.120355232													1	1	1	0.495	1	0.9998	1	0.5455	1	1	1	1	1	1
1	1	1	0.489890758	1	1	1	0.568862068	1	1	1	0.476237826	1	0.760932275	1	0.121440532	1	0.76089569	1	0.121478827	1	0.760526158	1	0.120355232													1	1	1	0.6558	1	0.9998	1	0.5455	1	1	1	0.5757	1	1
0.49	0.341352713	0.2	0.166133984	0.49	0.322287802	0.2	0.163281014	0.49	0.488468867	0.2	0.177357404	0.49	0.073899023	0.2	0.121440532	0.49	0.074265612	0.2	0.121478827	0.49	0.074021945	0.2	0.120355232													0.49	0.3423	0.2	0.1616	0.49	0.3117	0.2	0.1616	0.49	0.3207	0.2	0.1515	0.49	0.4834
1	1	0.5	0.489890758	1	1	0.5	0.454171913	1	1	0.5	0.476237826	1	0.760932275	0.5	0.121440532	1	0.76089569	0.5	0.121478827	1	0.760526158	0.5	0.120355232													1	1	0.5	0.495	1	0.9998	0.5	0.3434	1	1	0.5	0.3232	1	1
0.18	0.108233486	0.15	0.166133984	0.18	0.101115257	0.15	0.163281014	0.18	0.117270959	0.15	0.177357404	0.18	0.073899023	0.15	0.121440532	0.18	0.074265612	0.15	0.121478827	0.18	0.074021945	0.15	0.120355232													0.18	0.1111	0.15	0.1616	0.18	0.101	0.15	0.1616	0.18	0.1111	0.15	0.1515	0.18	0.1111
1	1	1	1	1	1	1	1	1	1	1	1	1	0.760932275	1	0.121440532	1	0.76089569	1	0.121478827	1	0.760526158	1	0.120355232													1	1	1	1	1	0.9998	1	1	1	1	1	1	1	1
0.15	0.108233486	0.5	0.166133984	0.15	0.101115257	0.5	0.163281014	0.15	0.117270959	0.5	0.177357404	0.15	0.073899023	0.5	0.121440532	0.15	0.074265612	0.5	0.121478827	0.15	0.074021945	0.5	0.120355232													0.15	0.1111	0.5	0.1616	0.15	0.101	0.5	0.1616	0.15	0.1111	0.5	0.1515	0.15	0.1111
1	1	1	1	1	1	1	0.568862068	1	1	1	1	1	0.760932275	1	0.121440532	1	0.76089569	1	0.121478827	1	0.760526158	1	0.120355232													1	1	1	0.495	1	0.9998	1	0.5455	1	1	1	0.5757	1	1
1	1	0.5	0.166133984	1	1	0.5	0.163281014	1	1	0.5	0.177357404	1	0.760932275	0.5	0.121440532	1	0.76089569	0.5	0.121478827	1	0.760526158	0.5	0.120355232													1	1	0.5	0.1616	1	0.9998	0.5	0.1616	1	1	0.5	0.1515	1	1
0.1	0.108233486	0.98	0.489890758	0.1	0.101115257	0.98	0.454171913	0.1	0.117270959	0.98	0.476237826	0.1	0.073899023	0.98	0.121440532	0.1	0.074265612	0.98	0.121478827	0.1	0.074021945	0.98	0.120355232													0.1	0.1111	0.98	0.495	0.1	0.101	0.98	0.5455	0.1	0.101	0.98	0.5757	0.1	0.1111
1	1	0.5	0.284298032	1	1	0.5	0.163281014	1	1	0.5	0.476237826	1	0.760932275	0.5	0.121440532	1	0.76089569	0.5	0.121478827	1	0.760526158	0.5	0.120355232													1	1	0.5	0.1616	1	0.9998	0.5	0.1616	1	1	0.5	0.1515	1	1
0.85	1	0.2	0.166133984	0.85	1	0.2	0.163281014	0.85	1	0.2	0.177357404	0.85	0.760932275	0.2	0.121440532	0.85	0.76089569	0.2	0.121478827	0.85	0.760526158	0.2	0.120355232													0.85	1	0.2	0.1616	0.85	0.9998	0.2	0.1616	0.85	1	0.2	0.1515	0.85	1
0.1	0.108233486	0.5	0.166133984	0.1	0.101115257	0.5	0.163281014	0.1	0.117270959	0.5	0.177357404	0.1	0.073899023	0.5	0.121440532	0.1	0.074265612	0.5	0.121478827	0.1	0.074021945	0.5	0.120355232													0.1	0.1111	0.5	0.1616	0.1	0.101	0.5	0.1616	0.1	0.1111	0.5	0.1515	0.1	0.1111
0.15	0.108233486	1	0.489890758	0.15	0.101115257	1	0.454171913	0.15	0.117270959	1	0.476237826	0.15	0.073899023	1	0.121440532	0.15	0.074265612	1	0.121478827	0.15	0.074021945	1	0.120355232													0.15	0.1111	1	1	0.15	0.101	1	1	0.15	0.1111	1	0.5757	0.15	0.1111
1	1	0.2	0.166133984	1	1	0.2	0.163281014	1	1	0.2	0.177357404	1	0.760932275	0.2	0.121440532	1	0.76089569	0.2	0.121478827	1	0.760526158	0.2	0.120355232													1	1	0.2	0.1616	1	0.9998	0.2	0.1616	1	1	0.2	0.1515	1	1
0.2	0.341352713	1	0.489890758	0.2	0.322287802	1	0.568862068	0.2	0.488468867	1	0.476237826	0.2	0.073899023	1	0.121440532	0.2	0.074265612	1	0.121478827	0.2	0.074021945	1	0.120355232													0.2	0.3423	1	0.495	0.2	0.3117	1	0.5455	0.2	0.3207	1	0.5757	0.2	0.4834
0.98	1	0.5	0.166133984	0.98	1	0.5	0.163281014	0.98	1	0.5	0.177357404	0.98	0.760932275	0.5	0.121440532	0.98	0.76089569	0.5	0.121478827	0.98	0.760526158	0.5	0.120355232													0.98	1	0.5	0.1616	0.98	0.9998	0.5	0.1616	0.98	1	0.5	0.3232	0.98	1
0.1	0.108233486	0.1	0.166133984	0.1	0.101115257	0.1	0.163281014	0.1	0.117270959	0.1	0.177357404	0.1	0.073899023	0.1	0.121440532	0.1	0.074265612	0.1	0.121478827	0.1	0.074021945	0.1	0.120355232													0.1	0.1111	0.1	0.1616	0.1	0.101	0.1	0.1616	0.1	0.1111	0.1	0.1515	0.1	0.1111
0.1	0.108233486	1	0.489890758	0.1	0.101115257	1	0.568862068	0.1	0.117270959	1	0.476237826	0.1	0.073899023	1	0.121440532	0.1	0.074265612	1	0.121478827	0.1	0.074021945	1	0.120355232													0.1	0.1111	1	0.495	0.1	0.101	1	0.5455	0.1	0.1111	1	0.5757	0.1	0.1111
0.2	0.108233486	0.5	0.284298032	0.2	0.101115257	0.5	0.302685883	0.2	0.117270959	0.5	0.476237826	0.2	0.073899023	0.5	0.121440532	0.2	0.074265612	0.5	0.121478827	0.2	0.074021945	0.5	0.120355232													0.2	0.1111	0.5	0.3232	0.2	0.101	0.5	0.3434	0.2	0.3207	0.5	0.3232	0.2	0.1111
1	1	1	1	1	1	1	1	1	1	1	1	1	0.760932275	1	0.121440532	1	0.76089569	1	0.121478827	1	0.760526158	1	0.120355232													1	1	1	1	1	0.9998	1	1	1	1	1	1	1	1
0.2	0.108233486	1	0.489890758	0.2	0.101115257	1	0.454171913	0.2	0.117270959	1	0.476237826	0.2	0.073899023	1	0.121440532	0.2	0.074265612	1	0.121478827	0.2	0.074021945	1	0.120355232													0.2	0.1111	1	0.3232	0.2	0.101	1	0.3434	0.2	0.1111	1	0.3232	0.2	0.1111
1	1	0.1	0.166133984	1	1	0.1	0.163281014	1	1	0.1	0.177357404	1	0.760932275	0.1	0.121440532	1	0.76089569	0.1	0.121478827	1	0.760526158	0.1	0.120355232													1	1	0.1	0.1616	1	0.9998	0.1	0.1616	1	1	0.1	0.1515	1	1
1	1	1	0.489890758	1	1	1	0.454171913	1	1	1	0.476237826	1	0.760932275	1	0.121440532	1	0.76089569	1	0.121478827	1	0.760526158	1	0.120355232													1	1	1	1	1	0.9998	1	1	1	1	1	0.5757	1	1
0.2	0.108233486	1	1	0.2	0.101115257	1	0.568862068	0.2	0.117270959	1	1	0.2	0.073899023	1	0.121440532	0.2	0.074265612	1	0.121478827	0.2	0.074021945	1	0.120355232													0.2	0.1111	1	0.495	0.2	0.101	1	1	0.2	0.1111	1	1	0.2	0.1111
1	1	0.5	0.166133984	1	1	0.5	0.163281014	1	1	0.5	0.177357404	1	0.760932275	0.5	0.121440532	1	0.76089569	0.5	0.121478827	1	0.760526158	0.5	0.120355232													1	1	0.5	0.1616	1	0.9998	0.5	0.1616	1	1	0.5	0.3232	1	1
0.5	0.108233486	1	1	0.5	0.101115257	1	1	0.5	0.117270959	1	1	0.5	0.073899023	1	0.121440532	0.5	0.074265612	1	0.121478827	0.5	0.074021945	1	0.120355232													0.5	0.1111	1	1	0.5	0.101	1	1	0.5	0.101	1	1	0.5	0.1111
0.5	0.341352713	1	1	0.5	0.322287802	1	1	0.5	0.488468867	1	1	0.5	0.073899023	1	0.747987217	0.5	0.074265612	1	0.747962243	0.5	0.074021945	1	0.744665184													0.5	0.3423	1	1	0.5	0.3117	1	1	0.5	0.3207	1	1	0.5	0.4834
1	1	0.5	0.166133984	1	1	0.5	0.163281014	1	1	0.5	0.177357404	1	0.760932275	0.5	0.121440532	1	0.76089569	0.5	0.121478827	1	0.760526158	0.5	0.120355232													1	1	0.5	0.1616	1	0.9998	0.5	0.1616	1	1	0.5	0.1515	1	1
0.98	1	1	0.489890758	0.98	1	1	0.568862068	0.98	1	1	0.476237826	0.98	0.760932275	1	0.121440532	0.98	0.76089569	1	0.121478827	0.98	0.760526158	1	0.120355232													0.98	1	1	0.6558	0.98	0.9998	1	0.5455	0.98	1	1	0.5757	0.98	1
0.5	0.542905666	0.5	0.166133984	0.5	0.539301626	0.5	0.163281014	0.5	0.488468867	0.5	0.177357404	0.5	0.073899023	0.5	0.121440532	0.5	0.074265612	0.5	0.121478827	0.5	0.074021945	0.5	0.120355232													0.5	0.5424	0.5	0.1616	0.5	0.5182	0.5	0.1616	0.5	0.5328	0.5	0.1515	0.5	0.4834
0.5	0.341352713	0.5	0.166133984	0.5	0.322287802	0.5	0.163281014	0.5	0.488468867	0.5	0.177357404	0.5	0.073899023	0.5	0.121440532	0.5	0.074265612	0.5	0.121478827	0.5	0.074021945	0.5	0.120355232													0.5	0.3423	0.5	0.1616	0.5	0.3117	0.5	0.1616	0.5	0.3207	0.5	0.3232	0.5	0.4834
1	1	1	1	1	1	1	1	1	1	1	1	1	0.760932275	1	0.121440532	1	0.76089569	1	0.121478827	1	0.760526158	1	0.120355232													1	1	1	1	1	0.9998	1	1	1	1	1	1	1	1
0.18	0.108233486	1	1	0.18	0.101115257	1	1	0.18	0.117270959	1	1	0.18	0.073899023	1	0.121440532	0.18	0.074265612	1	0.121478827	0.18	0.074021945	1	0.120355232													0.18	0.1111	1	1	0.18	0.101	1	1	0.18	0.1111	1	1	0.18	0.1111
1	1	1	0.489890758	1	1	1	0.454171913	1	1	1	0.476237826	1	0.760932275	1	0.121440532	1	0.76089569	1	0.121478827	1	0.760526158	1	0.120355232													1	1	1	0.495	1	0.9998	1	0.5455	1	1	1	0.5757	1	1
0.5	1	0.5	0.166133984	0.5	0.539301626	0.5	0.163281014	0.5	1	0.5	0.177357404	0.5	0.073899023	0.5	0.121440532	0.5	0.074265612	0.5	0.121478827	0.5	0.074021945	0.5	0.120355232													0.5	0.5424	0.5	0.1616	0.5	0.5182	0.5	0.1616	0.5	0.5328	0.5	0.1515	0.5	1
0.15	0.108233486	0.5	0.489890758	0.15	0.101115257	0.5	0.454171913	0.15	0.117270959	0.5	0.476237826	0.15	0.073899023	0.5	0.121440532	0.15	0.074265612	0.5	0.121478827	0.15	0.074021945	0.5	0.120355232													0.15	0.1111	0.5	0.495	0.15	0.101	0.5	0.3434	0.15	0.101	0.5	0.3232	0.15	0.1111
0.1	0.108233486	1	1	0.1	0.101115257	1	1	0.1	0.117270959	1	1	0.1	0.073899023	1	0.121440532	0.1	0.074265612	1	0.121478827	0.1	0.074021945	1	0.120355232													0.1	0.1111	1	1	0.1	0.101	1	1	0.1	0.1111	1	1	0.1	0.1111
0.15	0.108233486	1	1	0.15	0.101115257	1	1	0.15	0.117270959	1	1	0.15	0.073899023	1	0.121440532	0.15	0.074265612	1	0.121478827	0.15	0.074021945	1	0.120355232													0.15	0.1111	1	1	0.15	0.101	1	1	0.15	0.3207	1	1	0.15	0.1111
1	1	1	0.489890758	1	1	1	0.568862068	1	1	1	0.476237826	1	0.760932275	1	0.121440532	1	0.76089569	1	0.121478827	1	0.760526158	1	0.120355232													1	1	1	0.6558	1	0.9998	1	0.5455	1	1	1	0.5757	1	1
0.2	0.341352713	1	1	0.2	0.322287802	1	1	0.2	0.117270959	1	1	0.2	0.073899023	1	0.121440532	0.2	0.074265612	1	0.121478827	0.2	0.074021945	1	0.120355232													0.2	0.3423	1	1	0.2	0.3117	1	1	0.2	0.3207	1	1	0.2	0.1111
1	1	0.1	0.166133984	1	1	0.1	0.163281014	1	1	0.1	0.177357404	1	0.760932275	0.1	0.121440532	1	0.76089569	0.1	0.121478827	1	0.760526158	0.1	0.120355232													1	1	0.1	0.1616	1	0.9998	0.1	0.1616	1	1	0.1	0.1515	1	1
0.15	0.108233486	0.5	0.284298032	0.15	0.101115257	0.5	0.163281014	0.15	0.117270959	0.5	0.177357404	0.15	0.073899023	0.5	0.121440532	0.15	0.074265612	0.5	0.121478827	0.15	0.074021945	0.5	0.120355232													0.15	0.1111	0.5	0.1616	0.15	0.101	0.5	0.1616	0.15	0.1111	0.5	0.1515	0.15	0.1111
0.2	0.108233486	1	0.489890758	0.2	0.101115257	1	0.454171913	0.2	0.117270959	1	0.476237826	0.2	0.073899023	1	0.121440532	0.2	0.074265612	1	0.121478827	0.2	0.074021945	1	0.120355232													0.2	0.1111	1	0.3232	0.2	0.101	1	0.3434	0.2	0.1111	1	0.3232	0.2	0.1111
1	1	1	1	1	1	1	1	1	1	1	1	1	0.760932275	1	0.121440532	1	0.76089569	1	0.121478827	1	0.760526158	1	0.120355232													1	1	1	1	1	0.9998	1	1	1	1	1	1	1	1
1	1	0.5	0.284298032	1	1	0.5	0.302685883	1	1	0.5	0.476237826	1	0.760932275	0.5	0.121440532	1	0.76089569	0.5	0.121478827	1	0.760526158	0.5	0.120355232													1	1	0.5	0.3232	1	0.9998	0.5	0.3434	1	1	0.5	0.3232	1	1
0.1	0.108233486	1	0.489890758	0.1	0.101115257	1	0.163281014	0.1	0.117270959	1	0.476237826	0.1	0.073899023	1	0.121440532	0.1	0.074265612	1	0.121478827	0.1	0.074021945	1	0.120355232													0.1	0.1111	1	0.1616	0.1	0.101	1	0.1616	0.1	0.1111	1	0.1515	0.1	0.1111
0.1	0.108233486	1	1	0.1	0.101115257	1	1	0.1	0.117270959	1	1	0.1	0.073899023	1	0.121440532	0.1	0.074265612	1	0.121478827	0.1	0.074021945	1	0.120355232													0.1	0.1111	1	1	0.1	0.101	1	1	0.1	0.1111	1	1	0.1	0.1111
0.2	0.108233486	0.5	0.489890758	0.2	0.101115257	0.5	0.454171913	0.2	0.117270959	0.5	0.476237826	0.2	0.073899023	0.5	0.121440532	0.2	0.074265612	0.5	0.121478827	0.2	0.074021945	0.5	0.120355232													0.2	0.1111	0.5	0.495	0.2	0.101	0.5	0.5455	0.2	0.1111	0.5	0.3232	0.2	0.1111
1	1	0.2	0.166133984	1	1	0.2	0.163281014	1	1	0.2	0.177357404	1	0.073899023	0.2	0.121440532	1	0.074265612	0.2	0.121478827	1	0.074021945	0.2	0.120355232													1	1	0.2	0.1616	1	0.9998	0.2	0.1616	1	1	0.2	0.1515	1	1
0.2	0.341352713	0.2	0.166133984	0.2	0.322287802	0.2	0.163281014	0.2	0.117270959	0.2	0.177357404	0.2	0.073899023	0.2	0.121440532	0.2	0.074265612	0.2	0.121478827	0.2	0.074021945	0.2	0.120355232													0.2	0.3423	0.2	0.1616	0.2	0.3117	0.2	0.1616	0.2	0.3207	0.2	0.1515	0.2	0.1111
0.5	0.341352713	0.5	0.166133984	0.5	0.322287802	0.5	0.163281014	0.5	0.488468867	0.5	0.476237826	0.5	0.073899023	0.5	0.121440532	0.5	0.074265612	0.5	0.121478827	0.5	0.074021945	0.5	0.120355232													0.5	0.3423	0.5	0.1616	0.5	0.3117	0.5	0.1616	0.5	0.3207	0.5	0.1515	0.5	0.4834
0.15	0.108233486	0.1	0.166133984	0.15	0.101115257	0.1	0.163281014	0.15	0.117270959	0.1	0.177357404	0.15	0.073899023	0.1	0.121440532	0.15	0.074265612	0.1	0.121478827	0.15	0.074021945	0.1	0.120355232													0.15	0.1111	0.1	0.1616	0.15	0.101	0.1	0.1616	0.15	0.1111	0.1	0.1515	0.15	0.1111
0.2	0.341352713	1	0.284298032	0.2	0.322287802	1	0.302685883	0.2	0.117270959	1	0.476237826	0.2	0.073899023	1	0.121440532	0.2	0.074265612	1	0.121478827	0.2	0.074021945	1	0.120355232													0.2	0.3423	1	0.3232	0.2	0.3117	1	0.3434	0.2	0.3207	1	0.3232	0.2	0.1111
0.1	0.108233486	0.15	0.166133984	0.1	0.101115257	0.15	0.163281014	0.1	0.117270959	0.15	0.177357404	0.1	0.073899023	0.15	0.121440532	0.1	0.074265612	0.15	0.121478827	0.1	0.074021945	0.15	0.120355232													0.1	0.1111	0.15	0.1616	0.1	0.101	0.15	0.1616	0.1	0.101	0.15	0.1515	0.1	0.1111
0.2	0.108233486	1	1	0.2	0.101115257	1	1	0.2	0.117270959	1	1	0.2	0.073899023	1	0.121440532	0.2	0.074265612	1	0.121478827	0.2	0.074021945	1	0.120355232													0.2	0.1111	1	1	0.2	0.101	1	1	0.2	0.1111	1	1	0.2	0.1111
0.48	0.542905666	1	1	0.48	0.539301626	1	1	0.48	1	1	1	0.48	0.073899023	1	0.121440532	0.48	0.074265612	1	0.121478827	0.48	0.074021945	1	0.120355232													0.48	0.5424	1	1	0.48	0.5182	1	1	0.48	0.5328	1	1	0.48	0.4834
0.2	0.108233486	0.5	0.166133984	0.2	0.101115257	0.5	0.163281014	0.2	0.117270959	0.5	0.177357404	0.2	0.073899023	0.5	0.121440532	0.2	0.074265612	0.5	0.121478827	0.2	0.074021945	0.5	0.120355232													0.2	0.1111	0.5	0.1616	0.2	0.101	0.5	0.1616	0.2	0.101	0.5	0.1515	0.2	0.1111
0.1	0.108233486	0.5	0.284298032	0.1	0.101115257	0.5	0.302685883	0.1	0.117270959	0.5	0.476237826	0.1	0.073899023	0.5	0.121440532	0.1	0.074265612	0.5	0.121478827	0.1	0.074021945	0.5	0.120355232													0.1	0.1111	0.5	0.3232	0.1	0.101	0.5	0.3434	0.1	0.101	0.5	0.3232	0.1	0.1111
0.2	0.341352713	1	1	0.2	0.322287802	1	1	0.2	0.117270959	1	1	0.2	0.073899023	1	0.121440532	0.2	0.074265612	1	0.121478827	0.2	0.074021945	1	0.120355232													0.2	0.3423	1	1	0.2	0.3117	1	1	0.2	0.3207	1	1	0.2	0.1111
0.05	0.108233486	1	1	0.05	0.101115257	1	1	0.05	0.117270959	1	1	0.05	0.073899023	1	0.121440532	0.05	0.074265612	1	0.121478827	0.05	0.074021945	1	0.120355232													0.05	0.1111	1	1	0.05	0.101	1	1	0.05	0.1111	1	1	0.05	0.1111
0.1	0.108233486	0.2	0.166133984	0.1	0.101115257	0.2	0.163281014	0.1	0.117270959	0.2	0.177357404	0.1	0.073899023	0.2	0.121440532	0.1	0.074265612	0.2	0.121478827	0.1	0.074021945	0.2	0.120355232													0.1	0.1111	0.2	0.1616	0.1	0.101	0.2	0.1616	0.1	0.1111	0.2	0.1515	0.1	0.1111
0.15	0.341352713	1	1	0.15	0.322287802	1	1	0.15	0.117270959	1	1	0.15	0.073899023	1	0.121440532	0.15	0.074265612	1	0.121478827	0.15	0.074021945	1	0.120355232													0.15	0.3423	1	1	0.15	0.3117	1	1	0.15	0.3207	1	1	0.15	0.4834
0.5	0.341352713	1	1	0.5	0.322287802	1	1	0.5	0.488468867	1	1	0.5	0.073899023	1	0.121440532	0.5	0.074265612	1	0.121478827	0.5	0.074021945	1	0.120355232													0.5	0.3423	1	1	0.5	0.3117	1	1	0.5	0.3207	1	1	0.5	0.4834
0.5	0.542905666	0.5	0.489890758	0.5	0.539301626	0.5	0.454171913	0.5	1	0.5	0.476237826	0.5	0.073899023	0.5	0.121440532	0.5	0.074265612	0.5	0.121478827	0.5	0.074021945	0.5	0.120355232													0.5	0.5424	0.5	0.495	0.5	0.5182	0.5	0.3434	0.5	0.5328	0.5	0.3232	0.5	0.4834
0.2	0.108233486	0.1	0.166133984	0.2	0.101115257	0.1	0.163281014	0.2	0.117270959	0.1	0.177357404	0.2	0.073899023	0.1	0.121440532	0.2	0.074265612	0.1	0.121478827	0.2	0.074021945	0.1	0.120355232													0.2	0.1111	0.1	0.1616	0.2	0.101	0.1	0.1616	0.2	0.1111	0.1	0.1515	0.2	0.1111
0.1	0.108233486	0.5	0.284298032	0.1	0.101115257	0.5	0.302685883	0.1	0.117270959	0.5	0.476237826	0.1	0.073899023	0.5	0.121440532	0.1	0.074265612	0.5	0.121478827	0.1	0.074021945	0.5	0.120355232													0.1	0.1111	0.5	0.3232	0.1	0.101	0.5	0.3434	0.1	0.101	0.5	0.3232	0.1	0.1111
1	1	1	1	1	1	1	1	1	1	1	1	1	0.760932275	1	0.121440532	1	0.76089569	1	0.121478827	1	0.760526158	1	0.120355232													1	1	1	1	1	0.9998	1	1	1	1	1	1	1	1
0.1	0.108233486	0.49	0.489890758	0.1	0.101115257	0.49	0.454171913	0.1	0.117270959	0.49	0.476237826	0.1	0.073899023	0.49	0.121440532	0.1	0.074265612	0.49	0.121478827	0.1	0.074021945	0.49	0.120355232													0.1	0.1111	0.49	0.495	0.1	0.101	0.49	0.3434	0.1	0.101	0.49	0.3232	0.1	0.1111
0.5	0.341352713	1	0.489890758	0.5	0.322287802	1	0.454171913	0.5	0.488468867	1	0.476237826	0.5	0.073899023	1	0.121440532	0.5	0.074265612	1	0.121478827	0.5	0.074021945	1	0.120355232													0.5	0.3423	1	0.495	0.5	0.3117	1	0.5455	0.5	0.3207	1	0.5757	0.5	0.4834
1	1	1	0.489890758	1	1	1	0.454171913	1	1	1	0.476237826	1	0.760932275	1	0.121440532	1	0.76089569	1	0.121478827	1	0.760526158	1	0.120355232													1	1	1	0.1616	1	0.9998	1	0.1616	1	1	1	0.1515	1	1
0.1	0.108233486	1	1	0.1	0.101115257	1	1	0.1	0.117270959	1	1	0.1	0.073899023	1	0.121440532	0.1	0.074265612	1	0.121478827	0.1	0.074021945	1	0.120355232													0.1	0.1111	1	1	0.1	0.101	1	1	0.1	0.1111	1	1	0.1	0.1111
1	1	0.2	0.284298032	1	1	0.2	0.302685883	1	1	0.2	0.177357404	1	0.760932275	0.2	0.121440532	1	0.76089569	0.2	0.121478827	1	0.760526158	0.2	0.120355232													1	1	0.2	0.3232	1	0.9998	0.2	0.3434	1	1	0.2	0.3232	1	1
1	1	0.5	0.284298032	1	1	0.5	0.302685883	1	1	0.5	0.476237826	1	0.760932275	0.5	0.121440532	1	0.76089569	0.5	0.121478827	1	0.760526158	0.5	0.120355232													1	1	0.5	0.3232	1	0.9998	0.5	0.3434	1	1	0.5	0.3232	1	1
0.1	0.108233486	0.2	0.166133984	0.1	0.101115257	0.2	0.163281014	0.1	0.117270959	0.2	0.177357404	0.1	0.073899023	0.2	0.121440532	0.1	0.074265612	0.2	0.121478827	0.1	0.074021945	0.2	0.120355232													0.1	0.1111	0.2	0.1616	0.1	0.101	0.2	0.1616	0.1	0.1111	0.2	0.1515	0.1	0.1111
1	1	0.5	0.166133984	1	1	0.5	0.163281014	1	1	0.5	0.177357404	1	0.760932275	0.5	0.121440532	1	0.76089569	0.5	0.121478827	1	0.760526158	0.5	0.120355232													1	1	0.5	0.1616	1	0.9998	0.5	0.1616	1	1	0.5	0.1515	1	1
0.1	0.341352713	1	0.489890758	0.1	0.322287802	1	0.454171913	0.1	0.488468867	1	0.476237826	0.1	0.073899023	1	0.121440532	0.1	0.074265612	1	0.121478827	0.1	0.074021945	1	0.120355232													0.1	0.3423	1	0.495	0.1	0.3117	1	0.5455	0.1	0.3207	1	0.5757	0.1	0.4834
1	1	0.2	0.166133984	1	1	0.2	0.163281014	1	1	0.2	0.177357404	1	0.760932275	0.2	0.121440532	1	0.76089569	0.2	0.121478827	1	0.760526158	0.2	0.120355232													1	1	0.2	0.1616	1	0.9998	0.2	0.1616	1	1	0.2	0.1515	1	1
0.1	0.108233486	0.1	0.166133984	0.1	0.101115257	0.1	0.163281014	0.1	0.117270959	0.1	0.177357404	0.1	0.073899023	0.1	0.121440532	0.1	0.074265612	0.1	0.121478827	0.1	0.074021945	0.1	0.120355232													0.1	0.1111	0.1	0.1616	0.1	0.101	0.1	0.1616	0.1	0.1111	0.1	0.1515	0.1	0.1111
0.1	0.108233486	1	0.489890758	0.1	0.101115257	1	0.454171913	0.1	0.117270959	1	0.476237826	0.1	0.073899023	1	0.121440532	0.1	0.074265612	1	0.121478827	0.1	0.074021945	1	0.120355232													0.1	0.1111	1	0.495	0.1	0.101	1	0.5455	0.1	0.1111	1	0.5757	0.1	0.1111
0.85	1	0.5	0.166133984	0.85	1	0.5	0.163281014	0.85	1	0.5	0.177357404	0.85	0.760932275	0.5	0.121440532	0.85	0.76089569	0.5	0.121478827	0.85	0.760526158	0.5	0.120355232													0.85	1	0.5	0.1616	0.85	0.9998	0.5	0.1616	0.85	1	0.5	0.1515	0.85	1
1	1	0.5	0.166133984	1	1	0.5	0.163281014	1	1	0.5	0.177357404	1	0.760932275	0.5	0.121440532	1	0.76089569	0.5	0.121478827	1	0.760526158	0.5	0.120355232													1	1	0.5	0.1616	1	0.9998	0.5	0.1616	1	1	0.5	0.1515	1	1
1	1	0.5	0.284298032	1	1	0.5	0.302685883	1	1	0.5	0.476237826	1	0.760932275	0.5	0.121440532	1	0.76089569	0.5	0.121478827	1	0.760526158	0.5	0.120355232													1	1	0.5	0.3232	1	0.9998	0.5	0.3434	1	1	0.5	0.3232	1	1
1	1	1	0.489890758	1	1	1	0.568862068	1	1	1	0.476237826	1	0.760932275	1	0.121440532	1	0.76089569	1	0.121478827	1	0.760526158	1	0.120355232													1	1	1	0.495	1	0.9998	1	0.5455	1	1	1	0.5757	1	1
0.1	0.108233486	0.5	0.166133984	0.1	0.101115257	0.5	0.163281014	0.1	0.117270959	0.5	0.177357404	0.1	0.073899023	0.5	0.121440532	0.1	0.074265612	0.5	0.121478827	0.1	0.074021945	0.5	0.120355232													0.1	0.1111	0.5	0.1616	0.1	0.101	0.5	0.1616	0.1	0.1111	0.5	0.1515	0.1	0.1111
0.15	0.108233486	0.2	0.166133984	0.15	0.101115257	0.2	0.163281014	0.15	0.117270959	0.2	0.177357404	0.15	0.073899023	0.2	0.121440532	0.15	0.074265612	0.2	0.121478827	0.15	0.074021945	0.2	0.120355232													0.15	0.1111	0.2	0.1616	0.15	0.101	0.2	0.1616	0.15	0.1111	0.2	0.1515	0.15	0.1111
1	1	0.15	0.166133984	1	1	0.15	0.163281014	1	1	0.15	0.177357404	1	0.760932275	0.15	0.121440532	1	0.76089569	0.15	0.121478827	1	0.760526158	0.15	0.120355232													1	1	0.15	0.1616	1	0.9998	0.15	0.1616	1	1	0.15	0.1515	1	1
1	1	1	0.489890758	1	1	1	0.568862068	1	1	1	0.476237826	1	0.760932275	1	0.121440532	1	0.76089569	1	0.121478827	1	0.760526158	1	0.120355232													1	1	1	0.495	1	0.9998	1	0.5455	1	1	1	0.5757	1	1
1	1	1	0.489890758	1	1	1	0.454171913	1	1	1	0.476237826	1	0.760932275	1	0.121440532	1	0.76089569	1	0.121478827	1	0.760526158	1	0.120355232													1	1	1	0.495	1	0.9998	1	0.5455	1	1	1	0.5757	1	1
0.2	0.108233486	0.5	0.166133984	0.2	0.101115257	0.5	0.163281014	0.2	0.117270959	0.5	0.177357404	0.2	0.073899023	0.5	0.121440532	0.2	0.074265612	0.5	0.121478827	0.2	0.074021945	0.5	0.120355232													0.2	0.1111	0.5	0.1616	0.2	0.101	0.5	0.1616	0.2	0.1111	0.5	0.1515	0.2	0.1111
0.5	0.542905666	0.5	0.166133984	0.5	0.539301626	0.5	0.163281014	0.5	0.488468867	0.5	0.177357404	0.5	0.073899023	0.5	0.121440532	0.5	0.074265612	0.5	0.121478827	0.5	0.074021945	0.5	0.120355232													0.5	0.5424	0.5	0.1616	0.5	0.5182	0.5	0.1616	0.5	0.5328	0.5	0.1515	0.5	0.4834
0.2	0.108233486	0.2	0.166133984	0.2	0.101115257	0.2	0.163281014	0.2	0.117270959	0.2	0.177357404	0.2	0.073899023	0.2	0.121440532	0.2	0.074265612	0.2	0.121478827	0.2	0.074021945	0.2	0.120355232													0.2	0.1111	0.2	0.1616	0.2	0.101	0.2	0.1616	0.2	0.1111	0.2	0.1515	0.2	0.1111
0.15	0.108233486	1	1	0.15	0.101115257	1	1	0.15	0.117270959	1	1	0.15	0.073899023	1	0.121440532	0.15	0.074265612	1	0.121478827	0.15	0.074021945	1	0.120355232													0.15	0.1111	1	1	0.15	0.101	1	1	0.15	0.1111	1	1	0.15	0.1111
1	1	1	1	1	1	1	1	1	1	1	1	1	0.760932275	1	0.121440532	1	0.76089569	1	0.121478827	1	0.760526158	1	0.120355232													1	1	1	1	1	0.9998	1	1	1	1	1	1	1	1
0.5	0.542905666	1	0.489890758	0.5	0.539301626	1	0.454171913	0.5	0.488468867	1	0.476237826	0.5	0.073899023	1	0.121440532	0.5	0.074265612	1	0.121478827	0.5	0.074021945	1	0.120355232													0.5	0.5424	1	0.495	0.5	0.5182	1	0.5455	0.5	0.5328	1	0.3232	0.5	0.4834
0.1	0.108233486	0.1	0.166133984	0.1	0.101115257	0.1	0.163281014	0.1	0.117270959	0.1	0.177357404	0.1	0.073899023	0.1	0.121440532	0.1	0.074265612	0.1	0.121478827	0.1	0.074021945	0.1	0.120355232													0.1	0.1111	0.1	0.1616	0.1	0.101	0.1	0.1616	0.1	0.1111	0.1	0.1515	0.1	0.1111
1	1	1	1	1	1	1	1	1	1	1	1	1	0.760932275	1	0.121440532	1	0.76089569	1	0.121478827	1	0.760526158	1	0.120355232													1	1	1	1	1	0.9998	1	1	1	1	1	1	1	1
1	1	1	0.489890758	1	1	1	0.568862068	1	1	1	0.476237826	1	0.760932275	1	0.121440532	1	0.76089569	1	0.121478827	1	0.760526158	1	0.120355232													1	1	1	0.495	1	0.9998	1	0.5455	1	1	1	0.5757	1	1
0.1	0.108233486	0.1	0.166133984	0.1	0.101115257	0.1	0.163281014	0.1	0.117270959	0.1	0.177357404	0.1	0.073899023	0.1	0.121440532	0.1	0.074265612	0.1	0.121478827	0.1	0.074021945	0.1	0.120355232													0.1	0.1111	0.1	0.1616	0.1	0.101	0.1	0.1616	0.1	0.101	0.1	0.1515	0.1	0.1111
1	1	0.5	0.166133984	1	1	0.5	0.163281014	1	1	0.5	0.177357404	1	0.760932275	0.5	0.121440532	1	0.76089569	0.5	0.121478827	1	0.760526158	0.5	0.120355232													1	1	0.5	0.1616	1	0.9998	0.5	0.1616	1	1	0.5	0.3232	1	1
0.5	0.341352713	1	0.489890758	0.5	0.322287802	1	0.568862068	0.5	0.488468867	1	0.476237826	0.5	0.073899023	1	0.121440532	0.5	0.074265612	1	0.121478827	0.5	0.074021945	1	0.120355232													0.5	0.3423	1	0.495	0.5	0.3117	1	0.5455	0.5	0.3207	1	0.5757	0.5	0.4834
0.1	0.108233486	0.2	0.166133984	0.1	0.101115257	0.2	0.163281014	0.1	0.117270959	0.2	0.177357404	0.1	0.073899023	0.2	0.121440532	0.1	0.074265612	0.2	0.121478827	0.1	0.074021945	0.2	0.120355232													0.1	0.1111	0.2	0.1616	0.1	0.101	0.2	0.1616	0.1	0.101	0.2	0.1515	0.1	0.1111
0.15	0.108233486	1	0.489890758	0.15	0.101115257	1	0.454171913	0.15	0.117270959	1	0.476237826	0.15	0.073899023	1	0.121440532	0.15	0.074265612	1	0.121478827	0.15	0.074021945	1	0.120355232													0.15	0.1111	1	0.1616	0.15	0.101	1	0.1616	0.15	0.1111	1	0.3232	0.15	0.1111
0.2	0.108233486	0.5	0.166133984	0.2	0.101115257	0.5	0.163281014	0.2	0.117270959	0.5	0.177357404	0.2	0.073899023	0.5	0.121440532	0.2	0.074265612	0.5	0.121478827	0.2	0.074021945	0.5	0.120355232													0.2	0.1111	0.5	0.1616	0.2	0.101	0.5	0.1616	0.2	0.1111	0.5	0.1515	0.2	0.1111
0.15	0.108233486	1	1	0.15	0.101115257	1	1	0.15	0.117270959	1	1	0.15	0.073899023	1	0.121440532	0.15	0.074265612	1	0.121478827	0.15	0.074021945	1	0.120355232													0.15	0.1111	1	1	0.15	0.101	1	1	0.15	0.101	1	1	0.15	0.1111
1	1	0.2	0.166133984	1	1	0.2	0.163281014	1	1	0.2	0.177357404	1	0.760932275	0.2	0.121440532	1	0.76089569	0.2	0.121478827	1	0.760526158	0.2	0.120355232													1	1	0.2	0.1616	1	0.9998	0.2	0.1616	1	1	0.2	0.1515	1	1
0.15	0.108233486	0.2	0.166133984	0.15	0.101115257	0.2	0.163281014	0.15	0.117270959	0.2	0.177357404	0.15	0.073899023	0.2	0.121440532	0.15	0.074265612	0.2	0.121478827	0.15	0.074021945	0.2	0.120355232													0.15	0.1111	0.2	0.1616	0.15	0.101	0.2	0.1616	0.15	0.1111	0.2	0.1515	0.15	0.1111
0.5	1	1	1	0.5	0.539301626	1	1	0.5	1	1	1	0.5	0.073899023	1	0.121440532	0.5	0.074265612	1	0.121478827	0.5	0.074021945	1	0.120355232													0.5	0.5424	1	1	0.5	0.5182	1	1	0.5	0.5328	1	1	0.5	1
1	1	0.2	0.166133984	1	1	0.2	0.163281014	1	1	0.2	0.177357404	1	0.760932275	0.2	0.121440532	1	0.76089569	0.2	0.121478827	1	0.760526158	0.2	0.120355232													1	1	0.2	0.1616	1	0.9998	0.2	0.1616	1	1	0.2	0.1515	1	1
0.5	0.542905666	0.5	0.166133984	0.5	0.539301626	0.5	0.163281014	0.5	1	0.5	0.177357404	0.5	0.073899023	0.5	0.121440532	0.5	0.074265612	0.5	0.121478827	0.5	0.074021945	0.5	0.120355232													0.5	0.5424	0.5	0.1616	0.5	0.5182	0.5	0.1616	0.5	0.5328	0.5	0.1515	0.5	0.4834
0.5	0.341352713	1	0.489890758	0.5	0.322287802	1	0.454171913	0.5	0.488468867	1	0.476237826	0.5	0.073899023	1	0.121440532	0.5	0.074265612	1	0.121478827	0.5	0.074021945	1	0.120355232													0.5	0.3423	1	0.3232	0.5	0.3117	1	0.3434	0.5	0.5328	1	0.3232	0.5	0.4834
0.15	0.108233486	0.5	0.489890758	0.15	0.101115257	0.5	0.454171913	0.15	0.117270959	0.5	0.476237826	0.15	0.073899023	0.5	0.121440532	0.15	0.074265612	0.5	0.121478827	0.15	0.074021945	0.5	0.120355232													0.15	0.1111	0.5	0.1616	0.15	0.101	0.5	0.1616	0.15	0.1111	0.5	0.3232	0.15	0.1111
0.5	0.542905666	1	0.489890758	0.5	0.539301626	1	0.568862068	0.5	1	1	0.476237826	0.5	0.073899023	1	0.121440532	0.5	0.074265612	1	0.121478827	0.5	0.074021945	1	0.120355232													0.5	0.5424	1	0.495	0.5	0.5182	1	0.5455	0.5	0.5328	1	0.5757	0.5	0.4834
0.5	0.542905666	0.5	0.166133984	0.5	0.539301626	0.5	0.163281014	0.5	0.488468867	0.5	0.177357404	0.5	0.073899023	0.5	0.121440532	0.5	0.074265612	0.5	0.121478827	0.5	0.074021945	0.5	0.120355232													0.5	0.5424	0.5	0.1616	0.5	0.5182	0.5	0.1616	0.5	0.5328	0.5	0.1515	0.5	0.4834
0.5	0.542905666	0.2	0.166133984	0.5	0.539301626	0.2	0.163281014	0.5	0.488468867	0.2	0.177357404	0.5	0.073899023	0.2	0.121440532	0.5	0.074265612	0.2	0.121478827	0.5	0.074021945	0.2	0.120355232													0.5	0.5424	0.2	0.1616	0.5	0.5182	0.2	0.1616	0.5	0.5328	0.2	0.1515	0.5	0.4834
0.5	0.341352713	0.5	0.166133984	0.5	0.322287802	0.5	0.163281014	0.5	0.488468867	0.5	0.177357404	0.5	0.073899023	0.5	0.121440532	0.5	0.074265612	0.5	0.121478827	0.5	0.074021945	0.5	0.120355232													0.5	0.3423	0.5	0.1616	0.5	0.3117	0.5	0.1616	0.5	0.3207	0.5	0.1515	0.5	0.4834
1	1	1	1	1	1	1	1	1	1	1	1	1	0.760932275	1	0.121440532	1	0.76089569	1	0.121478827	1	0.760526158	1	0.120355232													1	1	1	1	1	0.9998	1	1	1	1	1	1	1	1
1	1	1	1	1	1	1	1	1	1	1	1	1	0.760932275	1	0.121440532	1	0.76089569	1	0.121478827	1	0.760526158	1	0.120355232													1	1	1	1	1	0.9998	1	1	1	1	1	1	1	1
0.15	0.108233486	1	0.284298032	0.15	0.101115257	1	0.302685883	0.15	0.117270959	1	0.476237826	0.15	0.073899023	1	0.121440532	0.15	0.074265612	1	0.121478827	0.15	0.074021945	1	0.120355232													0.15	0.1111	1	0.3232	0.15	0.101	1	0.3434	0.15	0.1111	1	0.3232	0.15	0.1111
0.5	1	0.2	0.166133984	0.5	1	0.2	0.163281014	0.5	1	0.2	0.177357404	0.5	0.073899023	0.2	0.121440532	0.5	0.074265612	0.2	0.121478827	0.5	0.074021945	0.2	0.120355232													0.5	1	0.2	0.3232	0.5	0.9998	0.2	0.3434	0.5	1	0.2	0.3232	0.5	1
0.1	0.108233486	1	1	0.1	0.101115257	1	1	0.1	0.117270959	1	1	0.1	0.073899023	1	0.121440532	0.1	0.074265612	1	0.121478827	0.1	0.074021945	1	0.120355232													0.1	0.1111	1	1	0.1	0.101	1	1	0.1	0.101	1	1	0.1	0.1111
0.2	0.341352713	1	0.489890758	0.2	0.322287802	1	0.454171913	0.2	0.117270959	1	0.476237826	0.2	0.073899023	1	0.121440532	0.2	0.074265612	1	0.121478827	0.2	0.074021945	1	0.120355232													0.2	0.3423	1	0.495	0.2	0.3117	1	0.5455	0.2	0.3207	1	0.5757	0.2	0.1111
0.1	0.108233486	1	1	0.1	0.101115257	1	1	0.1	0.117270959	1	1	0.1	0.073899023	1	0.121440532	0.1	0.074265612	1	0.121478827	0.1	0.074021945	1	0.120355232													0.1	0.1111	1	1	0.1	0.101	1	1	0.1	0.1111	1	1	0.1	0.1111
0.1	0.108233486	0.2	0.166133984	0.1	0.101115257	0.2	0.163281014	0.1	0.117270959	0.2	0.177357404	0.1	0.073899023	0.2	0.121440532	0.1	0.074265612	0.2	0.121478827	0.1	0.074021945	0.2	0.120355232													0.1	0.1111	0.2	0.1616	0.1	0.101	0.2	0.1616	0.1	0.1111	0.2	0.1515	0.1	0.1111
0.2	0.341352713	0.1	0.489890758	0.2	0.322287802	0.1	0.454171913	0.2	0.488468867	0.1	0.476237826	0.2	0.073899023	0.1	0.121440532	0.2	0.074265612	0.1	0.121478827	0.2	0.074021945	0.1	0.120355232													0.2	0.3423	0.1	0.3232	0.2	0.5182	0.1	0.3434	0.2	0.5328	0.1	0.3232	0.2	0.4834
0.5	0.341352713	0.5	0.166133984	0.5	0.322287802	0.5	0.163281014	0.5	0.488468867	0.5	0.177357404	0.5	0.073899023	0.5	0.121440532	0.5	0.074265612	0.5	0.121478827	0.5	0.074021945	0.5	0.120355232													0.5	0.3423	0.5	0.1616	0.5	0.3117	0.5	0.1616	0.5	0.3207	0.5	0.1515	0.5	0.4834
0.5	0.341352713	1	0.489890758	0.5	0.322287802	1	0.454171913	0.5	0.488468867	1	0.476237826	0.5	0.073899023	1	0.121440532	0.5	0.074265612	1	0.121478827	0.5	0.074021945	1	0.120355232													0.5	0.3423	1	0.495	0.5	0.3117	1	0.5455	0.5	0.3207	1	0.5757	0.5	0.4834
1	1	0.1	0.166133984	1	1	0.1	0.163281014	1	1	0.1	0.177357404	1	0.760932275	0.1	0.121440532	1	0.76089569	0.1	0.121478827	1	0.760526158	0.1	0.120355232													1	1	0.1	0.1616	1	0.9998	0.1	0.1616	1	1	0.1	0.1515	1	1
0.1	0.108233486	1	1	0.1	0.101115257	1	1	0.1	0.117270959	1	1	0.1	0.073899023	1	0.121440532	0.1	0.074265612	1	0.121478827	0.1	0.074021945	1	0.120355232													0.1	0.1111	1	1	0.1	0.101	1	1	0.1	0.1111	1	1	0.1	0.1111
0.18	0.341352713	0.5	0.166133984	0.18	0.322287802	0.5	0.163281014	0.18	0.488468867	0.5	0.177357404	0.18	0.073899023	0.5	0.121440532	0.18	0.074265612	0.5	0.121478827	0.18	0.074021945	0.5	0.120355232													0.18	0.3423	0.5	0.1616	0.18	0.3117	0.5	0.1616	0.18	0.3207	0.5	0.3232	0.18	0.4834
0.1	0.108233486	1	0.489890758	0.1	0.101115257	1	0.568862068	0.1	0.117270959	1	0.476237826	0.1	0.073899023	1	0.121440532	0.1	0.074265612	1	0.121478827	0.1	0.074021945	1	0.120355232													0.1	0.1111	1	0.495	0.1	0.101	1	0.5455	0.1	0.1111	1	0.5757	0.1	0.1111
0.5	0.542905666	1	1	0.5	0.539301626	1	1	0.5	0.488468867	1	1	0.5	0.073899023	1	0.121440532	0.5	0.074265612	1	0.121478827	0.5	0.074021945	1	0.120355232													0.5	0.5424	1	1	0.5	0.5182	1	1	0.5	0.5328	1	1	0.5	0.4834
0.1	0.108233486	0.5	0.166133984	0.1	0.101115257	0.5	0.163281014	0.1	0.117270959	0.5	0.177357404	0.1	0.073899023	0.5	0.121440532	0.1	0.074265612	0.5	0.121478827	0.1	0.074021945	0.5	0.120355232													0.1	0.1111	0.5	0.1616	0.1	0.101	0.5	0.1616	0.1	0.1111	0.5	0.1515	0.1	0.1111
0.5	0.542905666	0.5	0.489890758	0.5	0.539301626	0.5	0.454171913	0.5	0.488468867	0.5	0.476237826	0.5	0.073899023	0.5	0.121440532	0.5	0.074265612	0.5	0.121478827	0.5	0.074021945	0.5	0.120355232													0.5	0.5424	0.5	0.3232	0.5	0.5182	0.5	0.3434	0.5	0.5328	0.5	0.3232	0.5	0.4834
0.85	1	0.5	0.489890758	0.85	1	0.5	0.454171913	0.85	1	0.5	0.476237826	0.85	0.760932275	0.5	0.121440532	0.85	0.76089569	0.5	0.121478827	0.85	0.760526158	0.5	0.120355232													0.85	1	0.5	0.495	0.85	0.9998	0.5	0.5455	0.85	1	0.5	0.5757	0.85	1
1	1	0.2	0.489890758	1	1	0.2	0.163281014	1	1	0.2	0.476237826	1	0.760932275	0.2	0.121440532	1	0.76089569	0.2	0.121478827	1	0.760526158	0.2	0.120355232													1	1	0.2	0.1616	1	0.9998	0.2	0.1616	1	1	0.2	0.3232	1	1
0.5	0.542905666	1	0.489890758	0.5	0.539301626	1	0.302685883	0.5	0.488468867	1	0.177357404	0.5	0.073899023	1	0.121440532	0.5	0.074265612	1	0.121478827	0.5	0.074021945	1	0.120355232													0.5	0.5424	1	0.1616	0.5	0.5182	1	0.1616	0.5	0.5328	1	0.1515	0.5	0.4834
0.5	0.542905666	0.2	0.166133984	0.5	0.539301626	0.2	0.163281014	0.5	0.488468867	0.2	0.476237826	0.5	0.073899023	0.2	0.121440532	0.5	0.074265612	0.2	0.121478827	0.5	0.074021945	0.2	0.120355232													0.5	0.5424	0.2	0.1616	0.5	0.5182	0.2	0.1616	0.5	0.5328	0.2	0.1515	0.5	0.4834
0.1	0.108233486	1	0.489890758	0.1	0.101115257	1	0.568862068	0.1	0.117270959	1	0.476237826	0.1	0.073899023	1	0.121440532	0.1	0.074265612	1	0.121478827	0.1	0.074021945	1	0.120355232													0.1	0.1111	1	0.6558	0.1	0.101	1	0.5455	0.1	0.101	1	0.5757	0.1	0.1111
0.5	0.542905666	0.5	0.489890758	0.5	0.539301626	0.5	0.302685883	0.5	0.488468867	0.5	0.476237826	0.5	0.073899023	0.5	0.121440532	0.5	0.074265612	0.5	0.121478827	0.5	0.074021945	0.5	0.120355232													0.5	0.5424	0.5	0.3232	0.5	0.5182	0.5	0.3434	0.5	0.5328	0.5	0.3232	0.5	0.4834
0.5	0.341352713	0.5	0.489890758	0.5	0.322287802	0.5	0.163281014	0.5	0.488468867	0.5	0.177357404	0.5	0.073899023	0.5	0.121440532	0.5	0.074265612	0.5	0.121478827	0.5	0.074021945	0.5	0.120355232													0.5	0.3423	0.5	0.1616	0.5	0.3117	0.5	0.1616	0.5	0.3207	0.5	0.1515	0.5	0.4834
0.2	0.108233486	0.5	0.166133984	0.2	0.101115257	0.5	0.163281014	0.2	0.117270959	0.5	0.177357404	0.2	0.073899023	0.5	0.121440532	0.2	0.074265612	0.5	0.121478827	0.2	0.074021945	0.5	0.120355232													0.2	0.1111	0.5	0.1616	0.2	0.101	0.5	0.1616	0.2	0.1111	0.5	0.1515	0.2	0.1111
0.5	0.542905666	1	1	0.5	0.539301626	1	1	0.5	1	1	1	0.5	0.073899023	1	0.121440532	0.5	0.074265612	1	0.121478827	0.5	0.074021945	1	0.120355232													0.5	0.5424	1	1	0.5	0.5182	1	1	0.5	0.5328	1	1	0.5	0.4834
1	1	0.2	0.166133984	1	1	0.2	0.163281014	1	1	0.2	0.177357404	1	0.760932275	0.2	0.121440532	1	0.76089569	0.2	0.121478827	1	0.760526158	0.2	0.120355232													1	1	0.2	0.1616	1	0.9998	0.2	0.1616	1	1	0.2	0.1515	1	1
1	1	0.5	0.166133984	1	1	0.5	0.163281014	1	1	0.5	0.177357404	1	0.760932275	0.5	0.121440532	1	0.76089569	0.5	0.121478827	1	0.760526158	0.5	0.120355232													1	1	0.5	0.1616	1	0.9998	0.5	0.1616	1	1	0.5	0.1515	1	1
0.1	0.108233486	0.2	0.284298032	0.1	0.101115257	0.2	0.454171913	0.1	0.117270959	0.2	0.476237826	0.1	0.073899023	0.2	0.121440532	0.1	0.074265612	0.2	0.121478827	0.1	0.074021945	0.2	0.120355232													0.1	0.1111	0.2	0.1616	0.1	0.101	0.2	0.1616	0.1	0.1111	0.2	0.3232	0.1	0.1111
0.1	0.108233486	0.5	0.489890758	0.1	0.101115257	0.5	0.163281014	0.1	0.117270959	0.5	0.177357404	0.1	0.073899023	0.5	0.121440532	0.1	0.074265612	0.5	0.121478827	0.1	0.074021945	0.5	0.120355232													0.1	0.1111	0.5	0.1616	0.1	0.101	0.5	0.1616	0.1	0.101	0.5	0.1515	0.1	0.1111
0.1	0.108233486	0.1	0.166133984	0.1	0.101115257	0.1	0.163281014	0.1	0.117270959	0.1	0.177357404	0.1	0.073899023	0.1	0.121440532	0.1	0.074265612	0.1	0.121478827	0.1	0.074021945	0.1	0.120355232													0.1	0.1111	0.1	0.1616	0.1	0.101	0.1	0.1616	0.1	0.1111	0.1	0.1515	0.1	0.1111
0.15	0.108233486	1	1	0.15	0.101115257	1	1	0.15	0.117270959	1	1	0.15	0.073899023	1	0.121440532	0.15	0.074265612	1	0.121478827	0.15	0.074021945	1	0.120355232													0.15	0.1111	1	1	0.15	0.101	1	1	0.15	0.1111	1	1	0.15	0.1111
1	1	0.5	0.166133984	1	1	0.5	0.163281014	1	1	0.5	0.177357404	1	0.760932275	0.5	0.121440532	1	0.76089569	0.5	0.121478827	1	0.760526158	0.5	0.120355232													1	1	0.5	0.1616	1	0.9998	0.5	0.1616	1	1	0.5	0.1515	1	1
1	1	0.1	0.166133984	1	1	0.1	0.163281014	1	1	0.1	0.177357404	1	0.760932275	0.1	0.121440532	1	0.76089569	0.1	0.121478827	1	0.760526158	0.1	0.120355232													1	1	0.1	0.1616	1	0.9998	0.1	0.1616	1	1	0.1	0.1515	1	1
0.5	0.341352713	0.5	0.489890758	0.5	0.322287802	0.5	0.302685883	0.5	0.488468867	0.5	0.476237826	0.5	0.073899023	0.5	0.121440532	0.5	0.074265612	0.5	0.121478827	0.5	0.074021945	0.5	0.120355232													0.5	0.3423	0.5	0.3232	0.5	0.5182	0.5	0.3434	0.5	0.5328	0.5	0.3232	0.5	0.4834
1	1	1	1	1	1	1	1	1	1	1	1	1	0.760932275	1	0.121440532	1	0.76089569	1	0.121478827	1	0.760526158	1	0.120355232													1	1	1	1	1	0.9998	1	1	1	1	1	1	1	1
1	1	0.2	0.166133984	1	1	0.2	0.163281014	1	1	0.2	0.177357404	1	0.760932275	0.2	0.121440532	1	0.76089569	0.2	0.121478827	1	0.760526158	0.2	0.120355232													1	1	0.2	0.1616	1	0.9998	0.2	0.1616	1	1	0.2	0.1515	1	1
1	1	0.5	0.166133984	1	1	0.5	0.163281014	1	1	0.5	0.177357404	1	0.760932275	0.5	0.121440532	1	0.76089569	0.5	0.121478827	1	0.760526158	0.5	0.120355232													1	1	0.5	0.1616	1	0.9998	0.5	0.1616	1	1	0.5	0.1515	1	1
1	1	1	1	1	1	1	1	1	1	1	1	1	0.760932275	1	0.121440532	1	0.76089569	1	0.121478827	1	0.760526158	1	0.120355232													1	1	1	1	1	0.9998	1	1	1	1	1	1	1	1
0.5	0.341352713	1	1	0.5	0.322287802	1	0.568862068	0.5	0.488468867	1	1	0.5	0.073899023	1	0.121440532	0.5	0.074265612	1	0.121478827	0.5	0.074021945	1	0.120355232													0.5	0.3423	1	1	0.5	0.3117	1	1	0.5	0.3207	1	1	0.5	0.4834
1	1	0.5	0.284298032	1	1	0.5	0.302685883	1	1	0.5	0.476237826	1	0.760932275	0.5	0.121440532	1	0.76089569	0.5	0.121478827	1	0.760526158	0.5	0.120355232													1	1	0.5	0.3232	1	0.9998	0.5	0.3434	1	1	0.5	0.3232	1	1
0.15	0.108233486	1	0.489890758	0.15	0.101115257	1	0.568862068	0.15	0.117270959	1	0.476237826	0.15	0.073899023	1	0.121440532	0.15	0.074265612	1	0.121478827	0.15	0.074021945	1	0.120355232													0.15	0.1111	1	0.495	0.15	0.101	1	0.5455	0.15	0.1111	1	0.5757	0.15	0.1111
1	1	1	0.489890758	1	1	1	0.454171913	1	1	1	0.476237826	1	0.760932275	1	0.121440532	1	0.76089569	1	0.121478827	1	0.760526158	1	0.120355232													1	1	1	0.3232	1	0.9998	1	0.3434	1	1	1	0.3232	1	1
1	1	0.2	0.166133984	1	1	0.2	0.163281014	1	1	0.2	0.177357404	1	0.760932275	0.2	0.121440532	1	0.76089569	0.2	0.121478827	1	0.760526158	0.2	0.120355232													1	1	0.2	0.1616	1	0.9998	0.2	0.1616	1	1	0.2	0.1515	1	1
0.5	0.542905666	1	0.489890758	0.5	0.539301626	1	0.568862068	0.5	1	1	1	0.5	0.073899023	1	0.121440532	0.5	0.074265612	1	0.121478827	0.5	0.074021945	1	0.120355232													0.5	0.5424	1	0.6558	0.5	0.5182	1	0.5455	0.5	0.5328	1	0.5757	0.5	0.4834
0.2	0.341352713	1	1	0.2	0.322287802	1	1	0.2	0.117270959	1	1	0.2	0.073899023	1	0.121440532	0.2	0.074265612	1	0.121478827	0.2	0.074021945	1	0.120355232													0.2	0.3423	1	1	0.2	0.3117	1	1	0.2	0.3207	1	1	0.2	0.1111
0.15	0.108233486	1	1	0.15	0.101115257	1	1	0.15	0.117270959	1	1	0.15	0.073899023	1	0.121440532	0.15	0.074265612	1	0.121478827	0.15	0.074021945	1	0.120355232													0.15	0.1111	1	0.6558	0.15	0.101	1	1	0.15	0.101	1	1	0.15	0.1111
0.15	0.108233486	0.5	0.284298032	0.15	0.101115257	0.5	0.302685883	0.15	0.117270959	0.5	0.476237826	0.15	0.073899023	0.5	0.121440532	0.15	0.074265612	0.5	0.121478827	0.15	0.074021945	0.5	0.120355232													0.15	0.1111	0.5	0.3232	0.15	0.101	0.5	0.3434	0.15	0.1111	0.5	0.3232	0.15	0.1111
1	1	0.1	0.166133984	1	1	0.1	0.163281014	1	1	0.1	0.177357404	1	0.760932275	0.1	0.121440532	1	0.76089569	0.1	0.121478827	1	0.760526158	0.1	0.120355232													1	1	0.1	0.1616	1	0.9998	0.1	0.1616	1	1	0.1	0.1515	1	1
1	1	0.5	0.166133984	1	1	0.5	0.163281014	1	1	0.5	0.177357404	1	0.760932275	0.5	0.121440532	1	0.76089569	0.5	0.121478827	1	0.760526158	0.5	0.120355232													1	1	0.5	0.1616	1	0.9998	0.5	0.1616	1	1	0.5	0.1515	1	1
1	1	1	0.489890758	1	1	1	0.454171913	1	1	1	0.476237826	1	0.760932275	1	0.121440532	1	0.76089569	1	0.121478827	1	0.760526158	1	0.120355232													1	1	1	0.3232	1	0.9998	1	0.3434	1	1	1	0.3232	1	1
1	1	0.5	0.489890758	1	1	0.5	0.454171913	1	1	0.5	0.476237826	1	0.760932275	0.5	0.121440532	1	0.76089569	0.5	0.121478827	1	0.760526158	0.5	0.120355232													1	1	0.5	0.495	1	0.9998	0.5	0.3434	1	1	0.5	0.3232	1	1
1	1	0.1	0.166133984	1	1	0.1	0.163281014	1	1	0.1	0.177357404	1	0.760932275	0.1	0.121440532	1	0.76089569	0.1	0.121478827	1	0.760526158	0.1	0.120355232													1	1	0.1	0.1616	1	0.9998	0.1	0.1616	1	1	0.1	0.1515	1	1
1	1	1	1	1	1	1	1	1	1	1	1	1	0.760932275	1	0.121440532	1	0.76089569	1	0.121478827	1	0.760526158	1	0.120355232													1	1	1	1	1	0.9998	1	1	1	1	1	1	1	1
0.1	0.108233486	1	1	0.1	0.101115257	1	1	0.1	0.117270959	1	1	0.1	0.073899023	1	0.121440532	0.1	0.074265612	1	0.121478827	0.1	0.074021945	1	0.120355232													0.1	0.1111	1	1	0.1	0.101	1	1	0.1	0.1111	1	1	0.1	0.1111
0.2	0.341352713	0.15	0.166133984	0.2	0.322287802	0.15	0.163281014	0.2	0.488468867	0.15	0.177357404	0.2	0.073899023	0.15	0.121440532	0.2	0.074265612	0.15	0.121478827	0.2	0.074021945	0.15	0.120355232													0.2	0.3423	0.15	0.1616	0.2	0.3117	0.15	0.1616	0.2	0.3207	0.15	0.1515	0.2	0.4834
0.85	1	0.1	0.166133984	0.85	1	0.1	0.163281014	0.85	1	0.1	0.177357404	0.85	0.760932275	0.1	0.121440532	0.85	0.76089569	0.1	0.121478827	0.85	0.760526158	0.1	0.120355232													0.85	1	0.1	0.1616	0.85	0.9998	0.1	0.1616	0.85	1	0.1	0.1515	0.85	1
0.1	0.108233486	1	1	0.1	0.101115257	1	0.568862068	0.1	0.117270959	1	0.476237826	0.1	0.073899023	1	0.121440532	0.1	0.074265612	1	0.121478827	0.1	0.074021945	1	0.120355232													0.1	0.1111	1	0.495	0.1	0.101	1	0.5455	0.1	0.101	1	0.5757	0.1	0.1111
1	1	1	0.489890758	1	1	1	0.568862068	1	1	1	0.476237826	1	0.760932275	1	0.121440532	1	0.76089569	1	0.121478827	1	0.760526158	1	0.120355232													1	1	1	0.495	1	0.9998	1	0.5455	1	1	1	0.5757	1	1
0.5	0.542905666	1	1	0.5	0.539301626	1	1	0.5	0.488468867	1	1	0.5	0.073899023	1	0.121440532	0.5	0.074265612	1	0.121478827	0.5	0.074021945	1	0.120355232													0.5	0.5424	1	1	0.5	0.5182	1	1	0.5	0.5328	1	1	0.5	0.4834
0.5	0.542905666	1	1	0.5	0.539301626	1	1	0.5	0.488468867	1	1	0.5	0.073899023	1	0.121440532	0.5	0.074265612	1	0.121478827	0.5	0.074021945	1	0.120355232													0.5	0.5424	1	1	0.5	0.5182	1	1	0.5	0.5328	1	1	0.5	0.4834
0.2	0.341352713	0.5	0.166133984	0.2	0.322287802	0.5	0.163281014	0.2	0.117270959	0.5	0.177357404	0.2	0.073899023	0.5	0.121440532	0.2	0.074265612	0.5	0.121478827	0.2	0.074021945	0.5	0.120355232													0.2	0.3423	0.5	0.1616	0.2	0.3117	0.5	0.1616	0.2	0.3207	0.5	0.1515	0.2	0.4834
0.15	0.108233486	0.1	0.166133984	0.15	0.101115257	0.1	0.163281014	0.15	0.117270959	0.1	0.177357404	0.15	0.073899023	0.1	0.121440532	0.15	0.074265612	0.1	0.121478827	0.15	0.074021945	0.1	0.120355232													0.15	0.1111	0.1	0.1616	0.15	0.101	0.1	0.1616	0.15	0.1111	0.1	0.1515	0.15	0.1111
1	1	1	0.489890758	1	1	1	0.568862068	1	1	1	0.476237826	1	0.760932275	1	0.121440532	1	0.76089569	1	0.121478827	1	0.760526158	1	0.120355232													1	1	1	0.6558	1	0.9998	1	0.5455	1	1	1	0.5757	1	1
0.5	0.542905666	0.2	0.166133984	0.5	0.539301626	0.2	0.163281014	0.5	1	0.2	0.177357404	0.5	0.073899023	0.2	0.121440532	0.5	0.074265612	0.2	0.121478827	0.5	0.074021945	0.2	0.120355232													0.5	0.5424	0.2	0.1616	0.5	0.5182	0.2	0.1616	0.5	0.5328	0.2	0.1515	0.5	0.4834
0.15	0.108233486	1	1	0.15	0.101115257	1	1	0.15	0.117270959	1	1	0.15	0.073899023	1	0.121440532	0.15	0.074265612	1	0.121478827	0.15	0.074021945	1	0.120355232													0.15	0.1111	1	1	0.15	0.101	1	1	0.15	0.1111	1	1	0.15	0.1111
1	1	1	0.489890758	1	1	1	0.454171913	1	1	1	0.476237826	1	0.760932275	1	0.121440532	1	0.76089569	1	0.121478827	1	0.760526158	1	0.120355232													1	1	1	0.3232	1	0.9998	1	0.3434	1	1	1	0.3232	1	1
0.1	0.108233486	0.5	0.166133984	0.1	0.101115257	0.5	0.163281014	0.1	0.117270959	0.5	0.177357404	0.1	0.073899023	0.5	0.121440532	0.1	0.074265612	0.5	0.121478827	0.1	0.074021945	0.5	0.120355232													0.1	0.1111	0.5	0.1616	0.1	0.101	0.5	0.1616	0.1	0.101	0.5	0.1515	0.1	0.1111
1	1	1	1	1	1	1	1	1	1	1	1	1	0.760932275	1	0.121440532	1	0.074265612	1	0.121478827	1	0.760526158	1	0.120355232													1	1	1	1	1	0.9998	1	1	1	1	1	1	1	1
0.1	0.108233486	0.2	0.166133984	0.1	0.101115257	0.2	0.163281014	0.1	0.117270959	0.2	0.177357404	0.1	0.073899023	0.2	0.121440532	0.1	0.074265612	0.2	0.121478827	0.1	0.074021945	0.2	0.120355232													0.1	0.1111	0.2	0.1616	0.1	0.101	0.2	0.1616	0.1	0.1111	0.2	0.1515	0.1	0.1111
1	1	0.5	0.284298032	1	1	0.5	0.302685883	1	1	0.5	0.476237826	1	0.760932275	0.5	0.121440532	1	0.76089569	0.5	0.121478827	1	0.760526158	0.5	0.120355232													1	1	0.5	0.3232	1	0.9998	0.5	0.3434	1	1	0.5	0.3232	1	1
1	1	1	1	1	1	1	1	1	1	1	1	1	0.760932275	1	0.121440532	1	0.76089569	1	0.121478827	1	0.760526158	1	0.120355232													1	1	1	1	1	0.9998	1	1	1	1	1	1	1	1
0.5	0.542905666	0.2	0.166133984	0.5	0.539301626	0.2	0.163281014	0.5	0.488468867	0.2	0.177357404	0.5	0.073899023	0.2	0.121440532	0.5	0.074265612	0.2	0.121478827	0.5	0.074021945	0.2	0.120355232													0.5	0.5424	0.2	0.1616	0.5	0.5182	0.2	0.1616	0.5	0.5328	0.2	0.1515	0.5	0.4834
1	1	1	0.489890758	1	1	1	0.454171913	1	1	1	0.476237826	1	0.760932275	1	0.121440532	1	0.76089569	1	0.121478827	1	0.760526158	1	0.120355232													1	1	1	0.495	1	0.9998	1	0.3434	1	1	1	0.3232	1	1
0.15	0.108233486	0.5	0.489890758	0.15	0.101115257	0.5	0.302685883	0.15	0.117270959	0.5	0.476237826	0.15	0.073899023	0.5	0.121440532	0.15	0.074265612	0.5	0.121478827	0.15	0.074021945	0.5	0.120355232													0.15	0.1111	0.5	0.1616	0.15	0.101	0.5	0.1616	0.15	0.1111	0.5	0.1515	0.15	0.1111
0.2	0.341352713	0.5	0.284298032	0.2	0.322287802	0.5	0.302685883	0.2	0.488468867	0.5	0.177357404	0.2	0.073899023	0.5	0.121440532	0.2	0.074265612	0.5	0.121478827	0.2	0.074021945	0.5	0.120355232													0.2	0.3423	0.5	0.3232	0.2	0.3117	0.5	0.3434	0.2	0.3207	0.5	0.3232	0.2	0.4834
1	1	1	0.489890758	1	1	1	0.568862068	1	1	1	0.476237826	1	0.760932275	1	0.121440532	1	0.76089569	1	0.121478827	1	0.760526158	1	0.120355232													1	1	1	0.495	1	0.9998	1	0.5455	1	1	1	0.5757	1	1
1	1	1	0.489890758	1	1	1	0.568862068	1	1	1	0.476237826	1	0.760932275	1	0.121440532	1	0.76089569	1	0.121478827	1	0.760526158	1	0.120355232													1	1	1	0.6558	1	0.9998	1	0.5455	1	1	1	0.5757	1	1
1	1	1	0.489890758	1	1	1	0.568862068	1	1	1	0.476237826	1	0.760932275	1	0.121440532	1	0.76089569	1	0.121478827	1	0.760526158	1	0.120355232													1	1	1	0.6558	1	0.9998	1	0.5455	1	1	1	0.5757	1	1
0.1	0.108233486	0.5	0.489890758	0.1	0.101115257	0.5	0.302685883	0.1	0.117270959	0.5	0.476237826	0.1	0.073899023	0.5	0.121440532	0.1	0.074265612	0.5	0.121478827	0.1	0.074021945	0.5	0.120355232													0.1	0.1111	0.5	0.3232	0.1	0.101	0.5	0.3434	0.1	0.101	0.5	0.3232	0.1	0.1111
0.2	0.108233486	1	1	0.2	0.322287802	1	1	0.2	0.117270959	1	1	0.2	0.073899023	1	0.747987217	0.2	0.074265612	1	0.121478827	0.2	0.074021945	1	0.120355232													0.2	0.1111	1	0.6558	0.2	0.3117	1	0.7114	0.2	0.3207	1	1	0.2	0.1111
0.1	0.108233486	1	0.489890758	0.1	0.101115257	1	0.454171913	0.1	0.117270959	1	0.476237826	0.1	0.073899023	1	0.121440532	0.1	0.074265612	1	0.121478827	0.1	0.074021945	1	0.120355232													0.1	0.1111	1	1	0.1	0.101	1	1	0.1	0.1111	1	1	0.1	0.1111
1	1	0.45	0.166133984	1	1	0.45	0.163281014	1	1	0.45	0.177357404	1	0.760932275	0.45	0.121440532	1	0.76089569	0.45	0.121478827	1	0.760526158	0.45	0.120355232													1	1	0.45	0.1616	1	0.9998	0.45	0.1616	1	1	0.45	0.1515	1	1
0.15	0.341352713	1	0.489890758	0.15	0.322287802	1	0.454171913	0.15	0.117270959	1	0.476237826	0.15	0.073899023	1	0.121440532	0.15	0.074265612	1	0.121478827	0.15	0.074021945	1	0.120355232													0.15	0.3423	1	0.495	0.15	0.3117	1	0.5455	0.15	0.3207	1	0.5757	0.15	0.1111
0.98	1	0.2	0.166133984	0.98	1	0.2	0.163281014	0.98	1	0.2	0.177357404	0.98	0.073899023	0.2	0.121440532	0.98	0.074265612	0.2	0.121478827	0.98	0.074021945	0.2	0.120355232													0.98	1	0.2	0.1616	0.98	0.9998	0.2	0.1616	0.98	1	0.2	0.1515	0.98	1
1	1	1	1	1	1	1	1	1	1	1	1	1	0.760932275	1	0.121440532	1	0.76089569	1	0.121478827	1	0.760526158	1	0.120355232													1	1	1	0.6558	1	0.9998	1	1	1	1	1	1	1	1
0.2	0.108233486	1	0.489890758	0.2	0.101115257	1	0.568862068	0.2	0.117270959	1	0.476237826	0.2	0.073899023	1	0.121440532	0.2	0.074265612	1	0.121478827	0.2	0.074021945	1	0.120355232													0.2	0.1111	1	0.6558	0.2	0.101	1	0.5455	0.2	0.1111	1	0.5757	0.2	0.1111
1	1	1	1	1	1	1	1	1	1	1	1	1	0.760932275	1	0.121440532	1	0.76089569	1	0.121478827	1	0.760526158	1	0.120355232													1	1	1	1	1	0.9998	1	1	1	1	1	1	1	1
0.1	0.108233486	0.5	0.489890758	0.1	0.101115257	0.5	0.302685883	0.1	0.117270959	0.5	0.476237826	0.1	0.073899023	0.5	0.121440532	0.1	0.074265612	0.5	0.121478827	0.1	0.074021945	0.5	0.120355232													0.1	0.1111	0.5	0.1616	0.1	0.101	0.5	0.1616	0.1	0.1111	0.5	0.1515	0.1	0.1111
1	1	1	1	1	1	1	1	1	1	1	1	1	0.760932275	1	0.121440532	1	0.76089569	1	0.121478827	1	0.760526158	1	0.120355232													1	1	1	1	1	0.9998	1	1	1	1	1	1	1	1
0.1	0.108233486	1	1	0.1	0.101115257	1	0.568862068	0.1	0.117270959	1	1	0.1	0.073899023	1	0.121440532	0.1	0.074265612	1	0.121478827	0.1	0.074021945	1	0.120355232													0.1	0.1111	1	0.495	0.1	0.101	1	1	0.1	0.1111	1	1	0.1	0.1111
1	1	1	0.489890758	1	1	1	0.454171913	1	1	1	0.476237826	1	0.760932275	1	0.121440532	1	0.76089569	1	0.121478827	1	0.760526158	1	0.120355232													1	1	1	0.495	1	0.9998	1	0.5455	1	1	1	0.3232	1	1
0.1	0.108233486	0.5	0.166133984	0.1	0.101115257	0.5	0.163281014	0.1	0.117270959	0.5	0.177357404	0.1	0.073899023	0.5	0.121440532	0.1	0.074265612	0.5	0.121478827	0.1	0.074021945	0.5	0.120355232													0.1	0.1111	0.5	0.1616	0.1	0.101	0.5	0.1616	0.1	0.1111	0.5	0.1515	0.1	0.1111
1	1	0.5	0.489890758	1	1	0.5	0.302685883	1	1	0.5	0.177357404	1	0.760932275	0.5	0.121440532	1	0.76089569	0.5	0.121478827	1	0.760526158	0.5	0.120355232													1	1	0.5	0.3232	1	0.9998	0.5	0.3434	1	1	0.5	0.3232	1	1
0.15	0.341352713	1	1	0.15	0.322287802	1	1	0.15	0.117270959	1	1	0.15	0.073899023	1	0.121440532	0.15	0.074265612	1	0.121478827	0.15	0.074021945	1	0.120355232													0.15	0.3423	1	1	0.15	0.3117	1	1	0.15	0.3207	1	1	0.15	0.1111
1	1	1	0.489890758	1	1	1	0.568862068	1	1	1	0.476237826	1	0.760932275	1	0.121440532	1	0.76089569	1	0.121478827	1	0.760526158	1	0.120355232													1	1	1	0.495	1	0.9998	1	0.5455	1	1	1	0.5757	1	1
0.5	0.542905666	0.35	0.166133984	0.5	0.539301626	0.35	0.163281014	0.5	0.488468867	0.35	0.177357404	0.5	0.073899023	0.35	0.121440532	0.5	0.074265612	0.35	0.121478827	0.5	0.074021945	0.35	0.120355232													0.5	0.5424	0.35	0.1616	0.5	0.5182	0.35	0.1616	0.5	0.5328	0.35	0.1515	0.5	0.4834
0.5	0.108233486	0.2	0.166133984	0.5	0.101115257	0.2	0.163281014	0.5	0.117270959	0.2	0.177357404	0.5	0.073899023	0.2	0.121440532	0.5	0.074265612	0.2	0.121478827	0.5	0.074021945	0.2	0.120355232													0.5	0.1111	0.2	0.1616	0.5	0.101	0.2	0.1616	0.5	0.3207	0.2	0.1515	0.5	0.1111
1	1	0.2	0.166133984	1	1	0.2	0.163281014	1	1	0.2	0.177357404	1	0.760932275	0.2	0.121440532	1	0.76089569	0.2	0.121478827	1	0.760526158	0.2	0.120355232													1	1	0.2	0.1616	1	0.9998	0.2	0.1616	1	1	0.2	0.1515	1	1
1	1	1	1	1	1	1	1	1	1	1	1	1	0.760932275	1	0.121440532	1	0.76089569	1	0.121478827	1	0.760526158	1	0.120355232													1	1	1	1	1	0.9998	1	1	1	1	1	1	1	1
1	1	1	0.489890758	1	1	1	0.568862068	1	1	1	0.476237826	1	0.760932275	1	0.121440532	1	0.76089569	1	0.121478827	1	0.760526158	1	0.120355232													1	1	1	0.495	1	0.9998	1	0.5455	1	1	1	0.5757	1	1
1	1	1	1	1	1	1	1	1	1	1	1	1	0.760932275	1	0.747987217	1	0.76089569	1	0.121478827	1	0.760526158	1	0.120355232													1	1	1	1	1	0.9998	1	1	1	1	1	1	1	1
0.5	0.542905666	1	1	0.5	0.539301626	1	1	0.5	1	1	1	0.5	0.073899023	1	0.121440532	0.5	0.074265612	1	0.121478827	0.5	0.074021945	1	0.120355232													0.5	0.5424	1	1	0.5	0.5182	1	1	0.5	0.5328	1	1	0.5	0.4834
0.15	0.108233486	1	0.489890758	0.15	0.101115257	1	0.454171913	0.15	0.117270959	1	0.476237826	0.15	0.073899023	1	0.121440532	0.15	0.074265612	1	0.121478827	0.15	0.074021945	1	0.120355232													0.15	0.1111	1	0.3232	0.15	0.101	1	0.3434	0.15	0.1111	1	0.3232	0.15	0.1111
0.15	0.108233486	1	1	0.15	0.101115257	1	1	0.15	0.117270959	1	1	0.15	0.073899023	1	0.121440532	0.15	0.074265612	1	0.121478827	0.15	0.074021945	1	0.120355232													0.15	0.1111	1	1	0.15	0.101	1	1	0.15	0.1111	1	1	0.15	0.1111
0.48	0.542905666	0.5	0.489890758	0.48	0.539301626	0.5	0.163281014	0.48	1	0.5	0.476237826	0.48	0.073899023	0.5	0.121440532	0.48	0.074265612	0.5	0.121478827	0.48	0.074021945	0.5	0.120355232													0.48	0.5424	0.5	0.1616	0.48	0.5182	0.5	0.1616	0.48	0.5328	0.5	0.1515	0.48	0.4834
1	1	1	0.489890758	1	1	1	0.454171913	1	1	1	0.476237826	1	0.760932275	1	0.121440532	1	0.76089569	1	0.121478827	1	0.760526158	1	0.120355232													1	1	1	1	1	0.9998	1	1	1	1	1	1	1	1
0.1	0.108233486	0.5	0.489890758	0.1	0.101115257	0.5	0.163281014	0.1	0.117270959	0.5	0.177357404	0.1	0.073899023	0.5	0.121440532	0.1	0.074265612	0.5	0.121478827	0.1	0.074021945	0.5	0.120355232													0.1	0.1111	0.5	0.1616	0.1	0.101	0.5	0.1616	0.1	0.1111	0.5	0.1515	0.1	0.1111
1	1	0.5	0.166133984	1	1	0.5	0.163281014	1	1	0.5	0.177357404	1	0.760932275	0.5	0.121440532	1	0.76089569	0.5	0.121478827	1	0.760526158	0.5	0.120355232													1	1	0.5	0.1616	1	0.9998	0.5	0.1616	1	1	0.5	0.1515	1	1
1	1	0.5	0.489890758	1	1	0.5	0.454171913	1	1	0.5	0.476237826	1	0.760932275	0.5	0.121440532	1	0.76089569	0.5	0.121478827	1	0.760526158	0.5	0.120355232													1	1	0.5	0.1616	1	0.9998	0.5	0.1616	1	1	0.5	0.1515	1	1
1	1	0.2	0.166133984	1	1	0.2	0.163281014	1	1	0.2	0.177357404	1	0.760932275	0.2	0.121440532	1	0.76089569	0.2	0.121478827	1	0.760526158	0.2	0.120355232													1	1	0.2	0.1616	1	0.9998	0.2	0.1616	1	1	0.2	0.3232	1	1
0.2	0.341352713	0.1	0.489890758	0.2	0.322287802	0.1	0.163281014	0.2	0.117270959	0.1	0.476237826	0.2	0.073899023	0.1	0.121440532	0.2	0.074265612	0.1	0.121478827	0.2	0.074021945	0.1	0.120355232													0.2	0.3423	0.1	0.1616	0.2	0.3117	0.1	0.1616	0.2	0.3207	0.1	0.1515	0.2	0.1111
0.5	0.542905666	0.2	0.166133984	0.5	0.539301626	0.2	0.163281014	0.5	0.488468867	0.2	0.177357404	0.5	0.073899023	0.2	0.121440532	0.5	0.074265612	0.2	0.121478827	0.5	0.074021945	0.2	0.120355232													0.5	0.5424	0.2	0.1616	0.5	0.5182	0.2	0.1616	0.5	0.5328	0.2	0.1515	0.5	0.4834
0.5	0.341352713	0.2	0.166133984	0.5	0.322287802	0.2	0.163281014	0.5	0.117270959	0.2	0.177357404	0.5	0.073899023	0.2	0.121440532	0.5	0.074265612	0.2	0.121478827	0.5	0.074021945	0.2	0.120355232													0.5	0.3423	0.2	0.1616	0.5	0.3117	0.2	0.1616	0.5	0.3207	0.2	0.1515	0.5	0.1111
0.15	0.108233486	0.5	0.166133984	0.15	0.101115257	0.5	0.163281014	0.15	0.117270959	0.5	0.177357404	0.15	0.073899023	0.5	0.121440532	0.15	0.074265612	0.5	0.121478827	0.15	0.074021945	0.5	0.120355232													0.15	0.1111	0.5	0.1616	0.15	0.101	0.5	0.1616	0.15	0.1111	0.5	0.1515	0.15	0.1111
0.1	0.108233486	0.05	0.166133984	0.1	0.101115257	0.05	0.163281014	0.1	0.117270959	0.05	0.177357404	0.1	0.073899023	0.05	0.121440532	0.1	0.074265612	0.05	0.121478827	0.1	0.074021945	0.05	0.120355232													0.1	0.1111	0.05	0.1616	0.1	0.101	0.05	0.1616	0.1	0.101	0.05	0.1515	0.1	0.1111
0.2	0.341352713	0.5	0.284298032	0.2	0.322287802	0.5	0.302685883	0.2	0.488468867	0.5	0.177357404	0.2	0.073899023	0.5	0.121440532	0.2	0.074265612	0.5	0.121478827	0.2	0.074021945	0.5	0.120355232													0.2	0.3423	0.5	0.3232	0.2	0.3117	0.5	0.3434	0.2	0.5328	0.5	0.3232	0.2	0.4834
0.85	1	1	0.489890758	0.85	1	1	0.454171913	0.85	1	1	1	0.85	0.760932275	1	0.121440532	0.85	0.76089569	1	0.121478827	0.85	0.760526158	1	0.120355232													0.85	1	1	0.495	0.85	0.9998	1	0.5455	0.85	1	1	0.5757	0.85	1
1	1	1	0.489890758	1	1	1	0.568862068	1	1	1	0.476237826	1	0.760932275	1	0.121440532	1	0.76089569	1	0.121478827	1	0.760526158	1	0.120355232													1	1	1	0.495	1	0.9998	1	0.5455	1	1	1	0.5757	1	1
0.98	1	0.9	0.489890758	0.98	1	0.9	0.454171913	0.98	1	0.9	0.476237826	0.98	0.760932275	0.9	0.121440532	0.98	0.76089569	0.9	0.121478827	0.98	0.760526158	0.9	0.120355232													0.98	1	0.9	0.495	0.98	0.9998	0.9	0.5455	0.98	1	0.9	0.3232	0.98	1
0.1	0.108233486	1	0.489890758	0.1	0.101115257	1	0.454171913	0.1	0.117270959	1	0.476237826	0.1	0.073899023	1	0.121440532	0.1	0.074265612	1	0.121478827	0.1	0.074021945	1	0.120355232													0.1	0.1111	1	0.495	0.1	0.101	1	0.5455	0.1	0.1111	1	0.5757	0.1	0.1111
0.2	0.108233486	0.5	0.489890758	0.2	0.101115257	0.5	0.163281014	0.2	0.117270959	0.5	0.177357404	0.2	0.073899023	0.5	0.121440532	0.2	0.074265612	0.5	0.121478827	0.2	0.074021945	0.5	0.120355232													0.2	0.1111	0.5	0.3232	0.2	0.101	0.5	0.3434	0.2	0.1111	0.5	0.3232	0.2	0.1111
0.1	0.108233486	0.5	0.166133984	0.1	0.101115257	0.5	0.163281014	0.1	0.117270959	0.5	0.177357404	0.1	0.073899023	0.5	0.121440532	0.1	0.074265612	0.5	0.121478827	0.1	0.074021945	0.5	0.120355232													0.1	0.1111	0.5	0.1616	0.1	0.101	0.5	0.1616	0.1	0.1111	0.5	0.1515	0.1	0.1111
0.5	0.542905666	1	0.489890758	0.5	0.539301626	1	0.454171913	0.5	1	1	0.476237826	0.5	0.073899023	1	0.121440532	0.5	0.074265612	1	0.121478827	0.5	0.074021945	1	0.120355232													0.5	0.5424	1	0.495	0.5	0.5182	1	0.3434	0.5	0.5328	1	0.3232	0.5	0.4834
0.1	0.108233486	1	1	0.1	0.101115257	1	1	0.1	0.117270959	1	1	0.1	0.073899023	1	0.121440532	0.1	0.074265612	1	0.121478827	0.1	0.074021945	1	0.120355232													0.1	0.1111	1	1	0.1	0.101	1	1	0.1	0.1111	1	1	0.1	0.1111
0.1	0.108233486	0.1	0.284298032	0.1	0.101115257	0.1	0.302685883	0.1	0.117270959	0.1	0.476237826	0.1	0.073899023	0.1	0.121440532	0.1	0.074265612	0.1	0.121478827	0.1	0.074021945	0.1	0.120355232													0.1	0.1111	0.1	0.3232	0.1	0.101	0.1	0.3434	0.1	0.1111	0.1	0.3232	0.1	0.1111
1	1	1	1	1	1	1	0.568862068	1	1	1	1	1	0.760932275	1	0.121440532	1	0.76089569	1	0.121478827	1	0.760526158	1	0.120355232													1	1	1	0.495	1	0.9998	1	0.5455	1	1	1	1	1	1
0.1	0.108233486	1	0.489890758	0.1	0.101115257	1	0.454171913	0.1	0.117270959	1	0.476237826	0.1	0.073899023	1	0.121440532	0.1	0.074265612	1	0.121478827	0.1	0.074021945	1	0.120355232													0.1	0.1111	1	0.495	0.1	0.101	1	0.5455	0.1	0.1111	1	0.5757	0.1	0.1111
0.15	0.108233486	1	1	0.15	0.101115257	1	1	0.15	0.117270959	1	1	0.15	0.073899023	1	0.121440532	0.15	0.074265612	1	0.121478827	0.15	0.074021945	1	0.120355232													0.15	0.1111	1	1	0.15	0.101	1	1	0.15	0.1111	1	1	0.15	0.1111
0.1	0.108233486	0.5	0.166133984	0.1	0.101115257	0.5	0.163281014	0.1	0.117270959	0.5	0.177357404	0.1	0.073899023	0.5	0.121440532	0.1	0.074265612	0.5	0.121478827	0.1	0.074021945	0.5	0.120355232													0.1	0.1111	0.5	0.1616	0.1	0.101	0.5	0.1616	0.1	0.1111	0.5	0.1515	0.1	0.1111
0.1	0.108233486	0.5	0.166133984	0.1	0.101115257	0.5	0.163281014	0.1	0.117270959	0.5	0.177357404	0.1	0.073899023	0.5	0.121440532	0.1	0.074265612	0.5	0.121478827	0.1	0.074021945	0.5	0.120355232													0.1	0.1111	0.5	0.1616	0.1	0.101	0.5	0.3434	0.1	0.1111	0.5	0.3232	0.1	0.1111
1	1	0.15	0.166133984	1	1	0.15	0.163281014	1	1	0.15	0.177357404	1	0.760932275	0.15	0.121440532	1	0.76089569	0.15	0.121478827	1	0.760526158	0.15	0.120355232													1	1	0.15	0.1616	1	0.9998	0.15	0.1616	1	1	0.15	0.1515	1	1
1	1	1	0.489890758	1	1	1	0.454171913	1	1	1	0.476237826	1	0.760932275	1	0.121440532	1	0.76089569	1	0.121478827	1	0.760526158	1	0.120355232													1	1	1	0.495	1	0.9998	1	0.5455	1	1	1	0.5757	1	1
0.98	1	0.15	0.166133984	0.98	0.539301626	0.15	0.163281014	0.98	1	0.15	0.177357404	0.98	0.073899023	0.15	0.121440532	0.98	0.074265612	0.15	0.121478827	0.98	0.074021945	0.15	0.120355232													0.98	1	0.15	0.1616	0.98	0.9998	0.15	0.1616	0.98	1	0.15	0.1515	0.98	1
0.1	0.108233486	0.5	0.166133984	0.1	0.101115257	0.5	0.163281014	0.1	0.117270959	0.5	0.177357404	0.1	0.073899023	0.5	0.121440532	0.1	0.074265612	0.5	0.121478827	0.1	0.074021945	0.5	0.120355232													0.1	0.1111	0.5	0.1616	0.1	0.101	0.5	0.1616	0.1	0.1111	0.5	0.1515	0.1	0.1111
0.15	0.341352713	1	0.489890758	0.15	0.322287802	1	0.454171913	0.15	0.117270959	1	0.476237826	0.15	0.073899023	1	0.121440532	0.15	0.074265612	1	0.121478827	0.15	0.074021945	1	0.120355232													0.15	0.3423	1	0.3232	0.15	0.3117	1	0.3434	0.15	0.3207	1	0.3232	0.15	0.1111
0.15	0.108233486	1	0.489890758	0.15	0.101115257	1	0.454171913	0.15	0.117270959	1	0.476237826	0.15	0.073899023	1	0.121440532	0.15	0.074265612	1	0.121478827	0.15	0.074021945	1	0.120355232													0.15	0.1111	1	0.3232	0.15	0.101	1	1	0.15	0.101	1	1	0.15	0.1111
0.1	0.108233486	0.5	0.166133984	0.1	0.101115257	0.5	0.163281014	0.1	0.117270959	0.5	0.177357404	0.1	0.073899023	0.5	0.121440532	0.1	0.074265612	0.5	0.121478827	0.1	0.074021945	0.5	0.120355232													0.1	0.1111	0.5	0.1616	0.1	0.101	0.5	0.1616	0.1	0.1111	0.5	0.1515	0.1	0.1111
0.5	1	1	0.489890758	0.5	0.539301626	1	0.568862068	0.5	1	1	0.476237826	0.5	0.073899023	1	0.121440532	0.5	0.074265612	1	0.121478827	0.5	0.074021945	1	0.120355232													0.5	0.5424	1	0.495	0.5	0.5182	1	0.5455	0.5	0.5328	1	0.5757	0.5	0.4834
1	1	0.1	0.489890758	1	1	0.1	0.163281014	1	1	0.1	0.476237826	1	0.760932275	0.1	0.121440532	1	0.76089569	0.1	0.121478827	1	0.760526158	0.1	0.120355232													1	1	0.1	0.1616	1	0.9998	0.1	0.1616	1	1	0.1	0.1515	1	1
0.5	0.542905666	0.5	0.284298032	0.5	0.539301626	0.5	0.302685883	0.5	0.488468867	0.5	0.177357404	0.5	0.073899023	0.5	0.121440532	0.5	0.074265612	0.5	0.121478827	0.5	0.074021945	0.5	0.120355232													0.5	0.5424	0.5	0.3232	0.5	0.5182	0.5	0.3434	0.5	0.5328	0.5	0.3232	0.5	0.4834
0.2	0.108233486	0.5	0.166133984	0.2	0.101115257	0.5	0.163281014	0.2	0.117270959	0.5	0.177357404	0.2	0.073899023	0.5	0.121440532	0.2	0.074265612	0.5	0.121478827	0.2	0.074021945	0.5	0.120355232													0.2	0.1111	0.5	0.1616	0.2	0.101	0.5	0.1616	0.2	0.101	0.5	0.1515	0.2	0.1111
0.1	0.108233486	1	0.489890758	0.1	0.101115257	1	0.568862068	0.1	0.117270959	1	0.476237826	0.1	0.073899023	1	0.121440532	0.1	0.074265612	1	0.121478827	0.1	0.074021945	1	0.120355232													0.1	0.1111	1	0.495	0.1	0.101	1	0.5455	0.1	0.101	1	0.3232	0.1	0.1111
0.15	0.108233486	0.1	0.166133984	0.15	0.101115257	0.1	0.163281014	0.15	0.117270959	0.1	0.177357404	0.15	0.073899023	0.1	0.121440532	0.15	0.074265612	0.1	0.121478827	0.15	0.074021945	0.1	0.120355232													0.15	0.1111	0.1	0.1616	0.15	0.101	0.1	0.1616	0.15	0.1111	0.1	0.1515	0.15	0.1111
0.2	0.341352713	1	0.489890758	0.2	0.322287802	1	0.454171913	0.2	0.117270959	1	0.476237826	0.2	0.073899023	1	0.121440532	0.2	0.074265612	1	0.121478827	0.2	0.074021945	1	0.120355232													0.2	0.3423	1	0.495	0.2	0.3117	1	0.3434	0.2	0.3207	1	0.3232	0.2	0.1111
0.1	0.108233486	1	0.489890758	0.1	0.101115257	1	0.454171913	0.1	0.117270959	1	0.476237826	0.1	0.073899023	1	0.121440532	0.1	0.074265612	1	0.121478827	0.1	0.074021945	1	0.120355232													0.1	0.1111	1	0.495	0.1	0.101	1	0.5455	0.1	0.1111	1	0.5757	0.1	0.1111
0.2	0.108233486	0.5	0.489890758	0.2	0.101115257	0.5	0.454171913	0.2	0.117270959	0.5	0.476237826	0.2	0.073899023	0.5	0.121440532	0.2	0.074265612	0.5	0.121478827	0.2	0.074021945	0.5	0.120355232													0.2	0.1111	0.5	0.495	0.2	0.101	0.5	0.3434	0.2	0.1111	0.5	0.3232	0.2	0.1111
1	1	0.2	0.166133984	1	1	0.2	0.163281014	1	1	0.2	0.177357404	1	0.760932275	0.2	0.121440532	1	0.76089569	0.2	0.121478827	1	0.760526158	0.2	0.120355232													1	1	0.2	0.1616	1	0.9998	0.2	0.1616	1	1	0.2	0.1515	1	1
1	1	1	0.489890758	1	1	1	0.454171913	1	1	1	0.476237826	1	0.760932275	1	0.121440532	1	0.76089569	1	0.121478827	1	0.760526158	1	0.120355232													1	1	1	0.495	1	0.9998	1	0.5455	1	1	1	0.5757	1	1
0.2	0.341352713	1	1	0.2	0.322287802	1	1	0.2	0.488468867	1	1	0.2	0.073899023	1	0.121440532	0.2	0.074265612	1	0.121478827	0.2	0.074021945	1	0.120355232													0.2	0.3423	1	1	0.2	0.3117	1	1	0.2	0.3207	1	1	0.2	0.1111
0.5	0.341352713	1	0.489890758	0.5	0.322287802	1	0.568862068	0.5	0.117270959	1	0.476237826	0.5	0.073899023	1	0.121440532	0.5	0.074265612	1	0.121478827	0.5	0.074021945	1	0.120355232													0.5	0.3423	1	0.495	0.5	0.3117	1	0.5455	0.5	0.3207	1	0.5757	0.5	0.4834
1	1	0.5	0.166133984	1	1	0.5	0.163281014	1	1	0.5	0.177357404	1	0.760932275	0.5	0.121440532	1	0.76089569	0.5	0.121478827	1	0.760526158	0.5	0.120355232													1	1	0.5	0.1616	1	0.9998	0.5	0.1616	1	1	0.5	0.1515	1	1
0.5	0.542905666	1	1	0.5	0.539301626	1	1	0.5	0.488468867	1	1	0.5	0.073899023	1	0.121440532	0.5	0.074265612	1	0.121478827	0.5	0.074021945	1	0.120355232													0.5	0.5424	1	1	0.5	0.5182	1	1	0.5	0.5328	1	1	0.5	0.4834
0.1	0.108233486	1	0.489890758	0.1	0.101115257	1	0.568862068	0.1	0.117270959	1	0.476237826	0.1	0.073899023	1	0.121440532	0.1	0.074265612	1	0.121478827	0.1	0.074021945	1	0.120355232													0.1	0.1111	1	0.6558	0.1	0.101	1	0.5455	0.1	0.1111	1	0.5757	0.1	0.1111
1	1	0.1	0.166133984	1	1	0.1	0.163281014	1	1	0.1	0.177357404	1	0.760932275	0.1	0.121440532	1	0.76089569	0.1	0.121478827	1	0.760526158	0.1	0.120355232													1	1	0.1	0.1616	1	0.9998	0.1	0.1616	1	1	0.1	0.1515	1	1
0.1	0.108233486	1	0.489890758	0.1	0.101115257	1	0.568862068	0.1	0.117270959	1	0.476237826	0.1	0.073899023	1	0.121440532	0.1	0.074265612	1	0.121478827	0.1	0.074021945	1	0.120355232													0.1	0.1111	1	0.495	0.1	0.101	1	0.5455	0.1	0.1111	1	0.5757	0.1	0.1111
0.1	0.108233486	1	0.489890758	0.1	0.101115257	1	0.568862068	0.1	0.117270959	1	0.476237826	0.1	0.073899023	1	0.121440532	0.1	0.074265612	1	0.121478827	0.1	0.074021945	1	0.120355232													0.1	0.1111	1	0.6558	0.1	0.101	1	0.5455	0.1	0.101	1	0.5757	0.1	0.1111
0.5	0.542905666	1	1	0.5	0.539301626	1	1	0.5	0.488468867	1	1	0.5	0.073899023	1	0.121440532	0.5	0.074265612	1	0.121478827	0.5	0.074021945	1	0.120355232													0.5	0.5424	1	1	0.5	0.5182	1	1	0.5	0.5328	1	1	0.5	0.4834
1	1	1	0.489890758	1	1	1	0.454171913	1	1	1	0.476237826	1	0.760932275	1	0.121440532	1	0.76089569	1	0.121478827	1	0.760526158	1	0.120355232													1	1	1	0.3232	1	0.9998	1	0.3434	1	1	1	0.3232	1	1
0.5	0.542905666	1	1	0.5	0.539301626	1	1	0.5	0.488468867	1	1	0.5	0.073899023	1	0.121440532	0.5	0.074265612	1	0.121478827	0.5	0.074021945	1	0.120355232													0.5	0.5424	1	1	0.5	0.5182	1	1	0.5	0.5328	1	1	0.5	0.4834
1	1	0.2	0.166133984	1	1	0.2	0.163281014	1	1	0.2	0.177357404	1	0.760932275	0.2	0.121440532	1	0.76089569	0.2	0.121478827	1	0.760526158	0.2	0.120355232													1	1	0.2	0.1616	1	0.9998	0.2	0.1616	1	1	0.2	0.1515	1	1
0.1	0.108233486	1	0.489890758	0.1	0.101115257	1	0.454171913	0.1	0.117270959	1	0.476237826	0.1	0.073899023	1	0.121440532	0.1	0.074265612	1	0.121478827	0.1	0.074021945	1	0.120355232													0.1	0.1111	1	0.495	0.1	0.101	1	0.5455	0.1	0.1111	1	0.3232	0.1	0.1111
0.2	0.341352713	0.05	0.166133984	0.2	0.322287802	0.05	0.163281014	0.2	0.117270959	0.05	0.177357404	0.2	0.073899023	0.05	0.121440532	0.2	0.074265612	0.05	0.121478827	0.2	0.074021945	0.05	0.120355232													0.2	0.3423	0.05	0.1616	0.2	0.3117	0.05	0.1616	0.2	0.3207	0.05	0.1515	0.2	0.1111
0.5	1	1	1	0.5	1	1	1	0.5	1	1	1	0.5	0.073899023	1	0.121440532	0.5	0.074265612	1	0.121478827	0.5	0.074021945	1	0.120355232													0.5	1	1	1	0.5	0.9998	1	1	0.5	1	1	1	0.5	1
1	1	1	0.489890758	1	0.539301626	1	0.454171913	1	1	1	0.476237826	1	0.073899023	1	0.121440532	1	0.074265612	1	0.121478827	1	0.074021945	1	0.120355232													1	1	1	0.495	1	0.5182	1	0.5455	1	1	1	0.5757	1	1
1	1	0.2	0.166133984	1	1	0.2	0.163281014	1	1	0.2	0.177357404	1	0.760932275	0.2	0.121440532	1	0.76089569	0.2	0.121478827	1	0.760526158	0.2	0.120355232													1	1	0.2	0.1616	1	0.9998	0.2	0.1616	1	1	0.2	0.1515	1	1
0.1	0.108233486	1	0.489890758	0.1	0.101115257	1	0.454171913	0.1	0.117270959	1	0.476237826	0.1	0.073899023	1	0.121440532	0.1	0.074265612	1	0.121478827	0.1	0.074021945	1	0.120355232													0.1	0.1111	1	0.495	0.1	0.101	1	0.5455	0.1	0.1111	1	0.5757	0.1	0.1111
0.1	0.108233486	0.2	0.166133984	0.1	0.101115257	0.2	0.163281014	0.1	0.117270959	0.2	0.177357404	0.1	0.073899023	0.2	0.121440532	0.1	0.074265612	0.2	0.121478827	0.1	0.074021945	0.2	0.120355232													0.1	0.1111	0.2	0.1616	0.1	0.101	0.2	0.1616	0.1	0.101	0.2	0.1515	0.1	0.1111
1	1	1	0.489890758	1	1	1	0.454171913	1	1	1	0.476237826	1	0.760932275	1	0.121440532	1	0.76089569	1	0.121478827	1	0.760526158	1	0.120355232													1	1	1	1	1	0.9998	1	1	1	1	1	1	1	1
1	1	0.5	0.166133984	1	1	0.5	0.163281014	1	1	0.5	0.177357404	1	0.760932275	0.5	0.121440532	1	0.76089569	0.5	0.121478827	1	0.760526158	0.5	0.120355232													1	1	0.5	0.1616	1	0.9998	0.5	0.1616	1	1	0.5	0.1515	1	1
0.5	0.542905666	1	1	0.5	0.322287802	1	1	0.5	1	1	1	0.5	0.073899023	1	0.747987217	0.5	0.074265612	1	0.121478827	0.5	0.074021945	1	0.120355232													0.5	0.5424	1	1	0.5	0.5182	1	1	0.5	0.5328	1	1	0.5	0.4834
1	1	0.15	0.166133984	1	1	0.15	0.163281014	1	1	0.15	0.177357404	1	0.760932275	0.15	0.121440532	1	0.76089569	0.15	0.121478827	1	0.760526158	0.15	0.120355232													1	1	0.15	0.1616	1	0.9998	0.15	0.1616	1	1	0.15	0.1515	1	1
0.2	0.341352713	0.5	0.489890758	0.2	0.322287802	0.5	0.454171913	0.2	0.117270959	0.5	0.476237826	0.2	0.073899023	0.5	0.121440532	0.2	0.074265612	0.5	0.121478827	0.2	0.074021945	0.5	0.120355232													0.2	0.3423	0.5	0.3232	0.2	0.3117	0.5	0.3434	0.2	0.3207	0.5	0.3232	0.2	0.1111
0.5	0.542905666	0.5	0.489890758	0.5	0.322287802	0.5	0.302685883	0.5	0.488468867	0.5	0.177357404	0.5	0.073899023	0.5	0.121440532	0.5	0.074265612	0.5	0.121478827	0.5	0.074021945	0.5	0.120355232													0.5	0.5424	0.5	0.1616	0.5	0.5182	0.5	0.1616	0.5	0.5328	0.5	0.1515	0.5	0.4834
1	1	1	1	1	1	1	1	1	1	1	1	1	0.760932275	1	0.121440532	1	0.76089569	1	0.121478827	1	0.760526158	1	0.120355232													1	1	1	1	1	0.9998	1	1	1	1	1	1	1	1
1	1	1	0.489890758	1	1	1	0.568862068	1	1	1	0.476237826	1	0.760932275	1	0.121440532	1	0.76089569	1	0.121478827	1	0.760526158	1	0.120355232													1	1	1	0.495	1	0.9998	1	0.5455	1	1	1	0.5757	1	1
0.5	0.341352713	1	0.489890758	0.5	0.322287802	1	0.568862068	0.5	0.488468867	1	0.476237826	0.5	0.073899023	1	0.121440532	0.5	0.074265612	1	0.121478827	0.5	0.074021945	1	0.120355232													0.5	0.3423	1	0.495	0.5	0.3117	1	0.5455	0.5	0.3207	1	0.5757	0.5	0.4834
0.5	0.542905666	0.2	0.166133984	0.5	0.539301626	0.2	0.163281014	0.5	1	0.2	0.177357404	0.5	0.073899023	0.2	0.121440532	0.5	0.074265612	0.2	0.121478827	0.5	0.074021945	0.2	0.120355232													0.5	0.5424	0.2	0.1616	0.5	0.5182	0.2	0.1616	0.5	0.5328	0.2	0.1515	0.5	0.4834
0.5	0.542905666	0.5	0.166133984	0.5	0.539301626	0.5	0.163281014	0.5	0.488468867	0.5	0.177357404	0.5	0.073899023	0.5	0.121440532	0.5	0.074265612	0.5	0.121478827	0.5	0.074021945	0.5	0.120355232													0.5	0.5424	0.5	0.1616	0.5	0.5182	0.5	0.1616	0.5	0.5328	0.5	0.3232	0.5	0.4834
1	1	1	0.489890758	1	1	1	0.568862068	1	1	1	0.476237826	1	0.760932275	1	0.121440532	1	0.76089569	1	0.121478827	1	0.760526158	1	0.120355232													1	1	1	0.6558	1	0.9998	1	0.5455	1	1	1	0.5757	1	1
0.2	0.341352713	1	0.489890758	0.2	0.322287802	1	0.454171913	0.2	0.117270959	1	0.476237826	0.2	0.073899023	1	0.121440532	0.2	0.074265612	1	0.121478827	0.2	0.074021945	1	0.120355232													0.2	0.3423	1	0.495	0.2	0.3117	1	0.5455	0.2	0.3207	1	0.3232	0.2	0.1111
0.5	0.542905666	0.2	0.166133984	0.5	0.539301626	0.2	0.163281014	0.5	0.488468867	0.2	0.177357404	0.5	0.073899023	0.2	0.121440532	0.5	0.074265612	0.2	0.121478827	0.5	0.074021945	0.2	0.120355232													0.5	0.5424	0.2	0.1616	0.5	0.5182	0.2	0.1616	0.5	0.5328	0.2	0.1515	0.5	0.4834
1	1	1	0.489890758	1	1	1	0.454171913	1	1	1	0.476237826	1	0.760932275	1	0.121440532	1	0.76089569	1	0.121478827	1	0.760526158	1	0.120355232													1	1	1	0.495	1	0.9998	1	0.5455	1	1	1	0.5757	1	1
0.1	0.108233486	1	1	0.1	0.101115257	1	1	0.1	0.117270959	1	1	0.1	0.073899023	1	0.121440532	0.1	0.074265612	1	0.121478827	0.1	0.074021945	1	0.120355232													0.1	0.1111	1	1	0.1	0.101	1	1	0.1	0.101	1	1	0.1	0.1111
0.1	0.108233486	1	0.489890758	0.1	0.101115257	1	0.454171913	0.1	0.117270959	1	0.476237826	0.1	0.073899023	1	0.121440532	0.1	0.074265612	1	0.121478827	0.1	0.074021945	1	0.120355232													0.1	0.1111	1	0.495	0.1	0.101	1	0.5455	0.1	0.1111	1	0.5757	0.1	0.1111
1	1	1	1	1	1	1	1	1	1	1	1	1	0.760932275	1	0.121440532	1	0.76089569	1	0.121478827	1	0.760526158	1	0.120355232													1	1	1	1	1	0.9998	1	1	1	1	1	1	1	1
0.15	0.108233486	0.5	0.489890758	0.15	0.101115257	0.5	0.454171913	0.15	0.117270959	0.5	0.476237826	0.15	0.073899023	0.5	0.121440532	0.15	0.074265612	0.5	0.121478827	0.15	0.074021945	0.5	0.120355232													0.15	0.1111	0.5	0.1616	0.15	0.101	0.5	0.1616	0.15	0.1111	0.5	0.1515	0.15	0.1111
0.15	0.108233486	1	0.489890758	0.15	0.101115257	1	0.454171913	0.15	0.117270959	1	0.476237826	0.15	0.073899023	1	0.121440532	0.15	0.074265612	1	0.121478827	0.15	0.074021945	1	0.120355232													0.15	0.1111	1	0.495	0.15	0.101	1	0.5455	0.15	0.1111	1	0.3232	0.15	0.1111
1	1	1	0.489890758	1	1	1	0.454171913	1	1	1	0.476237826	1	0.760932275	1	0.121440532	1	0.76089569	1	0.121478827	1	0.760526158	1	0.120355232													1	1	1	0.495	1	0.9998	1	0.5455	1	1	1	0.5757	1	1
0.1	0.108233486	1	1	0.1	0.101115257	1	1	0.1	0.117270959	1	1	0.1	0.073899023	1	0.121440532	0.1	0.074265612	1	0.121478827	0.1	0.074021945	1	0.120355232													0.1	0.1111	1	1	0.1	0.101	1	1	0.1	0.1111	1	1	0.1	0.1111
0.1	0.108233486	1	0.489890758	0.1	0.101115257	1	0.454171913	0.1	0.117270959	1	0.476237826	0.1	0.073899023	1	0.121440532	0.1	0.074265612	1	0.121478827	0.1	0.074021945	1	0.120355232													0.1	0.1111	1	0.495	0.1	0.101	1	0.5455	0.1	0.1111	1	0.3232	0.1	0.1111
1	1	1	1	1	1	1	0.568862068	1	1	1	1	1	0.760932275	1	0.121440532	1	0.76089569	1	0.121478827	1	0.760526158	1	0.120355232													1	1	1	1	1	0.9998	1	1	1	1	1	1	1	1
0.2	0.341352713	0.5	0.489890758	0.2	0.322287802	0.5	0.454171913	0.2	0.117270959	0.5	0.476237826	0.2	0.073899023	0.5	0.121440532	0.2	0.074265612	0.5	0.121478827	0.2	0.074021945	0.5	0.120355232													0.2	0.3423	0.5	0.495	0.2	0.3117	0.5	0.5455	0.2	0.3207	0.5	0.5757	0.2	0.1111
0.1	0.108233486	1	0.489890758	0.1	0.101115257	1	0.568862068	0.1	0.117270959	1	0.476237826	0.1	0.073899023	1	0.121440532	0.1	0.074265612	1	0.121478827	0.1	0.074021945	1	0.120355232													0.1	0.1111	1	0.495	0.1	0.101	1	0.5455	0.1	0.1111	1	0.5757	0.1	0.1111
0.5	0.542905666	1	0.489890758	0.5	0.539301626	1	0.568862068	0.5	0.488468867	1	0.476237826	0.5	0.073899023	1	0.121440532	0.5	0.074265612	1	0.121478827	0.5	0.074021945	1	0.120355232													0.5	0.5424	1	1	0.5	0.5182	1	1	0.5	0.5328	1	1	0.5	0.4834
1	1	1	0.489890758	1	1	1	0.454171913	1	1	1	0.476237826	1	0.760932275	1	0.121440532	1	0.76089569	1	0.121478827	1	0.760526158	1	0.120355232													1	1	1	0.495	1	0.9998	1	0.5455	1	1	1	0.5757	1	1
0.9	1	1	0.489890758	0.9	1	1	0.454171913	0.9	1	1	0.476237826	0.9	0.760932275	1	0.121440532	0.9	0.76089569	1	0.121478827	0.9	0.760526158	1	0.120355232													0.9	1	1	0.495	0.9	0.9998	1	1	0.9	1	1	0.5757	0.9	1
0.5	1	0.5	0.166133984	0.5	0.539301626	0.5	0.163281014	0.5	1	0.5	0.177357404	0.5	0.073899023	0.5	0.121440532	0.5	0.074265612	0.5	0.121478827	0.5	0.074021945	0.5	0.120355232													0.5	1	0.5	0.1616	0.5	0.5182	0.5	0.1616	0.5	0.5328	0.5	0.1515	0.5	1
0.1	0.108233486	0.2	0.166133984	0.1	0.101115257	0.2	0.163281014	0.1	0.117270959	0.2	0.177357404	0.1	0.073899023	0.2	0.121440532	0.1	0.074265612	0.2	0.121478827	0.1	0.074021945	0.2	0.120355232													0.1	0.1111	0.2	0.1616	0.1	0.101	0.2	0.1616	0.1	0.1111	0.2	0.1515	0.1	0.1111
0.1	0.108233486	0.5	0.166133984	0.1	0.101115257	0.5	0.163281014	0.1	0.117270959	0.5	0.177357404	0.1	0.073899023	0.5	0.121440532	0.1	0.074265612	0.5	0.121478827	0.1	0.074021945	0.5	0.120355232													0.1	0.1111	0.5	0.1616	0.1	0.101	0.5	0.1616	0.1	0.101	0.5	0.1515	0.1	0.1111
0.5	1	1	0.489890758	0.5	0.322287802	1	0.454171913	0.5	0.488468867	1	0.476237826	0.5	0.073899023	1	0.121440532	0.5	0.074265612	1	0.121478827	0.5	0.074021945	1	0.120355232													0.5	0.5424	1	1	0.5	0.5182	1	1	0.5	0.5328	1	1	0.5	0.4834
0.15	0.108233486	0.1	0.166133984	0.15	0.101115257	0.1	0.163281014	0.15	0.117270959	0.1	0.177357404	0.15	0.073899023	0.1	0.121440532	0.15	0.074265612	0.1	0.121478827	0.15	0.074021945	0.1	0.120355232													0.15	0.1111	0.1	0.1616	0.15	0.101	0.1	0.1616	0.15	0.1111	0.1	0.1515	0.15	0.1111
0.1	0.108233486	1	0.489890758	0.1	0.101115257	1	0.454171913	0.1	0.117270959	1	0.476237826	0.1	0.073899023	1	0.121440532	0.1	0.074265612	1	0.121478827	0.1	0.074021945	1	0.120355232													0.1	0.1111	1	0.495	0.1	0.101	1	0.3434	0.1	0.1111	1	0.3232	0.1	0.1111
1	1	1	0.489890758	1	1	1	0.568862068	1	1	1	0.476237826	1	0.073899023	1	0.121440532	1	0.074265612	1	0.121478827	1	0.074021945	1	0.120355232													1	1	1	0.495	1	0.9998	1	0.5455	1	1	1	0.5757	1	1
1	1	0.5	0.489890758	1	1	0.5	0.454171913	1	1	0.5	0.476237826	1	0.760932275	0.5	0.121440532	1	0.76089569	0.5	0.121478827	1	0.760526158	0.5	0.120355232													1	1	0.5	0.495	1	0.9998	0.5	0.5455	1	1	0.5	0.5757	1	1
1	1	1	0.489890758	1	1	1	0.454171913	1	1	1	0.476237826	1	0.760932275	1	0.121440532	1	0.76089569	1	0.121478827	1	0.760526158	1	0.120355232													1	1	1	0.3232	1	0.9998	1	0.3434	1	1	1	0.3232	1	1
0.15	0.108233486	0.1	0.166133984	0.15	0.101115257	0.1	0.163281014	0.15	0.117270959	0.1	0.177357404	0.15	0.073899023	0.1	0.121440532	0.15	0.074265612	0.1	0.121478827	0.15	0.074021945	0.1	0.120355232													0.15	0.1111	0.1	0.1616	0.15	0.101	0.1	0.1616	0.15	0.1111	0.1	0.1515	0.15	0.1111
0.15	0.108233486	1	0.489890758	0.15	0.101115257	1	0.454171913	0.15	0.117270959	1	0.476237826	0.15	0.073899023	1	0.121440532	0.15	0.074265612	1	0.121478827	0.15	0.074021945	1	0.120355232													0.15	0.1111	1	0.1616	0.15	0.101	1	0.1616	0.15	0.1111	1	0.1515	0.15	0.1111
1	1	1	1	1	0.539301626	1	1	1	1	1	1	1	0.073899023	1	0.121440532	1	0.074265612	1	0.121478827	1	0.074021945	1	0.120355232													1	1	1	1	1	0.5182	1	1	1	1	1	1	1	1
0.5	0.542905666	1	0.489890758	0.5	0.539301626	1	0.454171913	0.5	0.488468867	1	0.476237826	0.5	0.073899023	1	0.121440532	0.5	0.074265612	1	0.121478827	0.5	0.074021945	1	0.120355232													0.5	0.5424	1	0.1616	0.5	0.5182	1	0.1616	0.5	0.5328	1	0.3232	0.5	0.4834
0.1	0.341352713	0.2	0.166133984	0.1	0.322287802	0.2	0.163281014	0.1	0.117270959	0.2	0.177357404	0.1	0.073899023	0.2	0.121440532	0.1	0.074265612	0.2	0.121478827	0.1	0.074021945	0.2	0.120355232													0.1	0.3423	0.2	0.1616	0.1	0.3117	0.2	0.1616	0.1	0.3207	0.2	0.1515	0.1	0.1111
1	1	0.5	0.489890758	1	1	0.5	0.454171913	1	1	0.5	0.476237826	1	0.760932275	0.5	0.121440532	1	0.76089569	0.5	0.121478827	1	0.760526158	0.5	0.120355232													1	1	0.5	0.3232	1	0.9998	0.5	0.3434	1	1	0.5	0.3232	1	1
1	1	1	0.489890758	1	1	1	0.454171913	1	1	1	0.476237826	1	0.760932275	1	0.121440532	1	0.76089569	1	0.121478827	1	0.760526158	1	0.120355232													1	1	1	0.3232	1	0.9998	1	0.3434	1	1	1	0.3232	1	1
0.18	0.108233486	0.5	0.489890758	0.18	0.101115257	0.5	0.454171913	0.18	0.117270959	0.5	0.476237826	0.18	0.073899023	0.5	0.121440532	0.18	0.074265612	0.5	0.121478827	0.18	0.074021945	0.5	0.120355232													0.18	0.1111	0.5	0.3232	0.18	0.101	0.5	0.3434	0.18	0.1111	0.5	0.3232	0.18	0.1111
1	1	0.2	0.166133984	1	1	0.2	0.163281014	1	1	0.2	0.177357404	1	0.760932275	0.2	0.121440532	1	0.76089569	0.2	0.121478827	1	0.760526158	0.2	0.120355232													1	1	0.2	0.1616	1	0.9998	0.2	0.1616	1	1	0.2	0.1515	1	1
0.5	0.542905666	1	1	0.5	0.539301626	1	1	0.5	0.488468867	1	1	0.5	0.073899023	1	0.121440532	0.5	0.074265612	1	0.121478827	0.5	0.074021945	1	0.120355232													0.5	0.5424	1	1	0.5	0.5182	1	1	0.5	0.5328	1	1	0.5	0.4834
1	1	0.5	0.166133984	1	1	0.5	0.163281014	1	1	0.5	0.177357404	1	0.760932275	0.5	0.121440532	1	0.76089569	0.5	0.121478827	1	0.760526158	0.5	0.120355232													1	1	0.5	0.1616	1	0.9998	0.5	0.1616	1	1	0.5	0.1515	1	1
1	1	0.1	0.166133984	1	1	0.1	0.163281014	1	1	0.1	0.177357404	1	0.760932275	0.1	0.121440532	1	0.76089569	0.1	0.121478827	1	0.760526158	0.1	0.120355232													1	1	0.1	0.1616	1	0.9998	0.1	0.1616	1	1	0.1	0.1515	1	1
0.1	0.108233486	0.5	0.489890758	0.1	0.101115257	0.5	0.302685883	0.1	0.117270959	0.5	0.476237826	0.1	0.073899023	0.5	0.121440532	0.1	0.074265612	0.5	0.121478827	0.1	0.074021945	0.5	0.120355232													0.1	0.1111	0.5	0.3232	0.1	0.101	0.5	0.3434	0.1	0.1111	0.5	0.3232	0.1	0.1111
0.1	0.341352713	1	1	0.1	0.322287802	1	1	0.1	0.117270959	1	1	0.1	0.073899023	1	0.121440532	0.1	0.074265612	1	0.121478827	0.1	0.074021945	1	0.120355232													0.1	0.3423	1	1	0.1	0.3117	1	1	0.1	0.3207	1	1	0.1	0.1111
0.5	1	0.1	0.166133984	0.5	1	0.1	0.163281014	0.5	1	0.1	0.177357404	0.5	0.073899023	0.1	0.121440532	0.5	0.074265612	0.1	0.121478827	0.5	0.074021945	0.1	0.120355232													0.5	1	0.1	0.1616	0.5	0.9998	0.1	0.1616	0.5	1	0.1	0.1515	0.5	1
0.15	0.108233486	1	1	0.15	0.101115257	1	1	0.15	0.117270959	1	1	0.15	0.073899023	1	0.121440532	0.15	0.074265612	1	0.121478827	0.15	0.074021945	1	0.120355232													0.15	0.1111	1	0.6558	0.15	0.101	1	1	0.15	0.1111	1	1	0.15	0.1111
0.2	0.341352713	1	1	0.2	0.322287802	1	1	0.2	0.488468867	1	1	0.2	0.073899023	1	0.121440532	0.2	0.074265612	1	0.121478827	0.2	0.074021945	1	0.120355232													0.2	0.3423	1	1	0.2	0.3117	1	1	0.2	0.5328	1	1	0.2	0.4834
0.18	0.108233486	0.98	0.489890758	0.18	0.101115257	0.98	0.454171913	0.18	0.117270959	0.98	0.476237826	0.18	0.073899023	0.98	0.121440532	0.18	0.074265612	0.98	0.121478827	0.18	0.074021945	0.98	0.120355232													0.18	0.1111	0.98	0.3232	0.18	0.101	0.98	0.3434	0.18	0.1111	0.98	0.3232	0.18	0.1111
0.5	0.542905666	0.5	0.166133984	0.5	0.539301626	0.5	0.163281014	0.5	0.488468867	0.5	0.177357404	0.5	0.073899023	0.5	0.121440532	0.5	0.074265612	0.5	0.121478827	0.5	0.074021945	0.5	0.120355232													0.5	0.5424	0.5	0.1616	0.5	0.5182	0.5	0.1616	0.5	0.5328	0.5	0.3232	0.5	0.4834
0.1	0.108233486	1	0.489890758	0.1	0.101115257	1	0.454171913	0.1	0.117270959	1	0.476237826	0.1	0.073899023	1	0.121440532	0.1	0.074265612	1	0.121478827	0.1	0.074021945	1	0.120355232													0.1	0.1111	1	0.495	0.1	0.101	1	0.5455	0.1	0.1111	1	0.5757	0.1	0.1111
1	1	1	0.489890758	1	1	1	0.454171913	1	1	1	0.476237826	1	0.760932275	1	0.121440532	1	0.76089569	1	0.121478827	1	0.760526158	1	0.120355232													1	1	1	0.495	1	0.9998	1	0.3434	1	1	1	0.3232	1	1
0.1	0.108233486	0.5	0.489890758	0.1	0.101115257	0.5	0.302685883	0.1	0.117270959	0.5	0.177357404	0.1	0.073899023	0.5	0.121440532	0.1	0.074265612	0.5	0.121478827	0.1	0.074021945	0.5	0.120355232													0.1	0.1111	0.5	0.1616	0.1	0.101	0.5	0.1616	0.1	0.101	0.5	0.1515	0.1	0.1111
1	1	1	0.489890758	1	1	1	0.568862068	1	1	1	0.476237826	1	0.760932275	1	0.121440532	1	0.76089569	1	0.121478827	1	0.760526158	1	0.120355232													1	1	1	0.495	1	0.9998	1	0.5455	1	1	1	0.5757	1	1
0.2	0.108233486	1	0.489890758	0.2	0.101115257	1	0.454171913	0.2	0.117270959	1	0.476237826	0.2	0.073899023	1	0.121440532	0.2	0.074265612	1	0.121478827	0.2	0.074021945	1	0.120355232													0.2	0.1111	1	1	0.2	0.101	1	1	0.2	0.1111	1	1	0.2	0.1111
1	1	1	0.489890758	1	1	1	0.454171913	1	1	1	0.476237826	1	0.760932275	1	0.121440532	1	0.76089569	1	0.121478827	1	0.760526158	1	0.120355232													1	1	1	0.1616	1	0.9998	1	0.1616	1	1	1	0.1515	1	1
1	1	1	0.284298032	1	1	1	0.302685883	1	1	1	0.476237826	1	0.760932275	1	0.121440532	1	0.76089569	1	0.121478827	1	0.760526158	1	0.120355232													1	1	1	0.3232	1	0.9998	1	0.3434	1	1	1	0.3232	1	1
0.15	0.108233486	1	1	0.15	0.101115257	1	1	0.15	0.117270959	1	1	0.15	0.073899023	1	0.121440532	0.15	0.074265612	1	0.121478827	0.15	0.074021945	1	0.744665184													0.15	0.1111	1	1	0.15	0.101	1	1	0.15	0.101	1	1	0.15	0.1111
1	1	1	1	1	1	1	1	1	1	1	1	1	0.760932275	1	0.121440532	1	0.76089569	1	0.121478827	1	0.760526158	1	0.120355232													1	1	1	1	1	0.9998	1	1	1	1	1	1	1	1
0.15	0.108233486	0.5	0.166133984	0.15	0.101115257	0.5	0.163281014	0.15	0.117270959	0.5	0.177357404	0.15	0.073899023	0.5	0.121440532	0.15	0.074265612	0.5	0.121478827	0.15	0.074021945	0.5	0.120355232													0.15	0.1111	0.5	0.1616	0.15	0.101	0.5	0.1616	0.15	0.1111	0.5	0.1515	0.15	0.1111
0.2	0.108233486	0.15	0.166133984	0.2	0.101115257	0.15	0.163281014	0.2	0.117270959	0.15	0.177357404	0.2	0.073899023	0.15	0.121440532	0.2	0.074265612	0.15	0.121478827	0.2	0.074021945	0.15	0.120355232													0.2	0.1111	0.15	0.1616	0.2	0.101	0.15	0.1616	0.2	0.1111	0.15	0.1515	0.2	0.1111
1	1	0.15	0.166133984	1	1	0.15	0.163281014	1	1	0.15	0.177357404	1	0.760932275	0.15	0.121440532	1	0.76089569	0.15	0.121478827	1	0.760526158	0.15	0.120355232													1	1	0.15	0.1616	1	0.9998	0.15	0.1616	1	1	0.15	0.1515	1	1
0.2	0.108233486	1	0.489890758	0.2	0.101115257	1	0.454171913	0.2	0.117270959	1	0.476237826	0.2	0.073899023	1	0.121440532	0.2	0.074265612	1	0.121478827	0.2	0.074021945	1	0.120355232													0.2	0.1111	1	0.3232	0.2	0.101	1	0.3434	0.2	0.1111	1	0.3232	0.2	0.1111
0.2	0.108233486	0.5	0.166133984	0.2	0.101115257	0.5	0.163281014	0.2	0.117270959	0.5	0.177357404	0.2	0.073899023	0.5	0.121440532	0.2	0.074265612	0.5	0.121478827	0.2	0.074021945	0.5	0.120355232													0.2	0.1111	0.5	0.3232	0.2	0.101	0.5	0.3434	0.2	0.1111	0.5	0.3232	0.2	0.1111
1	1	1	1	1	1	1	0.568862068	1	1	1	1	1	0.760932275	1	0.121440532	1	0.76089569	1	0.121478827	1	0.760526158	1	0.120355232													1	1	1	0.6558	1	0.9998	1	0.5455	1	1	1	0.5757	1	1
0.15	0.341352713	0.2	0.166133984	0.15	0.322287802	0.2	0.163281014	0.15	0.488468867	0.2	0.177357404	0.15	0.073899023	0.2	0.121440532	0.15	0.074265612	0.2	0.121478827	0.15	0.074021945	0.2	0.120355232													0.15	0.3423	0.2	0.1616	0.15	0.3117	0.2	0.1616	0.15	0.3207	0.2	0.1515	0.15	0.4834
0.5	0.542905666	0.5	0.166133984	0.5	0.539301626	0.5	0.163281014	0.5	0.488468867	0.5	0.177357404	0.5	0.073899023	0.5	0.121440532	0.5	0.074265612	0.5	0.121478827	0.5	0.074021945	0.5	0.120355232													0.5	0.5424	0.5	0.1616	0.5	0.5182	0.5	0.1616	0.5	0.5328	0.5	0.1515	0.5	0.4834
1	1	0.15	0.284298032	1	1	0.15	0.163281014	1	1	0.15	0.476237826	1	0.760932275	0.15	0.121440532	1	0.76089569	0.15	0.121478827	1	0.760526158	0.15	0.120355232													1	1	0.15	0.1616	1	0.9998	0.15	0.1616	1	1	0.15	0.1515	1	1
0.2	0.341352713	0.5	0.489890758	0.2	0.322287802	0.5	0.454171913	0.2	0.117270959	0.5	0.476237826	0.2	0.073899023	0.5	0.121440532	0.2	0.074265612	0.5	0.121478827	0.2	0.074021945	0.5	0.120355232													0.2	0.3423	0.5	0.3232	0.2	0.3117	0.5	0.3434	0.2	0.3207	0.5	0.3232	0.2	0.1111
0.5	0.341352713	0.5	0.166133984	0.5	0.322287802	0.5	0.163281014	0.5	0.488468867	0.5	0.177357404	0.5	0.073899023	0.5	0.121440532	0.5	0.074265612	0.5	0.121478827	0.5	0.074021945	0.5	0.120355232													0.5	0.3423	0.5	0.1616	0.5	0.3117	0.5	0.1616	0.5	0.3207	0.5	0.1515	0.5	0.4834
1	1	0.2	0.166133984	1	1	0.2	0.163281014	1	1	0.2	0.177357404	1	0.760932275	0.2	0.121440532	1	0.76089569	0.2	0.121478827	1	0.760526158	0.2	0.120355232													1	1	0.2	0.1616	1	0.9998	0.2	0.1616	1	1	0.2	0.1515	1	1
0.1	0.108233486	1	0.489890758	0.1	0.101115257	1	0.454171913	0.1	0.117270959	1	0.476237826	0.1	0.073899023	1	0.121440532	0.1	0.074265612	1	0.121478827	0.1	0.074021945	1	0.120355232													0.1	0.1111	1	0.1616	0.1	0.101	1	0.1616	0.1	0.1111	1	0.1515	0.1	0.1111
0.2	0.108233486	0.5	0.166133984	0.2	0.101115257	0.5	0.163281014	0.2	0.117270959	0.5	0.177357404	0.2	0.073899023	0.5	0.121440532	0.2	0.074265612	0.5	0.121478827	0.2	0.074021945	0.5	0.120355232													0.2	0.1111	0.5	0.1616	0.2	0.101	0.5	0.1616	0.2	0.1111	0.5	0.1515	0.2	0.1111
0.9	1	1	0.489890758	0.9	1	1	0.454171913	0.9	1	1	0.476237826	0.9	0.073899023	1	0.121440532	0.9	0.074265612	1	0.121478827	0.9	0.074021945	1	0.120355232													0.9	1	1	0.3232	0.9	0.9998	1	0.3434	0.9	1	1	0.3232	0.9	1
0.1	0.108233486	1	0.489890758	0.1	0.101115257	1	0.454171913	0.1	0.117270959	1	0.476237826	0.1	0.073899023	1	0.121440532	0.1	0.074265612	1	0.121478827	0.1	0.074021945	1	0.120355232													0.1	0.1111	1	0.495	0.1	0.101	1	0.5455	0.1	0.1111	1	0.5757	0.1	0.1111
0.5	0.341352713	0.2	0.166133984	0.5	0.322287802	0.2	0.163281014	0.5	0.488468867	0.2	0.177357404	0.5	0.073899023	0.2	0.121440532	0.5	0.074265612	0.2	0.121478827	0.5	0.074021945	0.2	0.120355232													0.5	0.3423	0.2	0.1616	0.5	0.3117	0.2	0.1616	0.5	0.3207	0.2	0.1515	0.5	0.4834
1	1	0.1	0.166133984	1	1	0.1	0.163281014	1	1	0.1	0.177357404	1	0.760932275	0.1	0.121440532	1	0.76089569	0.1	0.121478827	1	0.760526158	0.1	0.120355232													1	1	0.1	0.1616	1	0.9998	0.1	0.1616	1	1	0.1	0.1515	1	1
0.1	0.108233486	1	0.489890758	0.1	0.101115257	1	0.454171913	0.1	0.117270959	1	0.476237826	0.1	0.073899023	1	0.121440532	0.1	0.074265612	1	0.121478827	0.1	0.074021945	1	0.120355232													0.1	0.1111	1	0.3232	0.1	0.101	1	0.3434	0.1	0.1111	1	0.3232	0.1	0.1111
1	1	1	0.489890758	1	1	1	0.568862068	1	1	1	0.476237826	1	0.760932275	1	0.121440532	1	0.76089569	1	0.121478827	1	0.760526158	1	0.120355232													1	1	1	0.6558	1	0.9998	1	0.5455	1	1	1	0.5757	1	1
0.2	0.108233486	0.5	0.284298032	0.2	0.101115257	0.5	0.163281014	0.2	0.117270959	0.5	0.177357404	0.2	0.073899023	0.5	0.121440532	0.2	0.074265612	0.5	0.121478827	0.2	0.074021945	0.5	0.120355232													0.2	0.1111	0.5	0.1616	0.2	0.101	0.5	0.1616	0.2	0.1111	0.5	0.1515	0.2	0.1111
0.1	0.108233486	1	1	0.1	0.101115257	1	1	0.1	0.117270959	1	1	0.1	0.073899023	1	0.121440532	0.1	0.074265612	1	0.121478827	0.1	0.074021945	1	0.120355232													0.1	0.1111	1	1	0.1	0.101	1	1	0.1	0.1111	1	1	0.1	0.1111
0.5	0.341352713	0.5	0.166133984	0.5	0.322287802	0.5	0.163281014	0.5	0.488468867	0.5	0.177357404	0.5	0.073899023	0.5	0.121440532	0.5	0.074265612	0.5	0.121478827	0.5	0.074021945	0.5	0.120355232													0.5	0.3423	0.5	0.1616	0.5	0.3117	0.5	0.1616	0.5	0.3207	0.5	0.1515	0.5	0.4834
1	1	1	0.489890758	1	1	1	0.568862068	1	1	1	0.476237826	1	0.760932275	1	0.121440532	1	0.76089569	1	0.121478827	1	0.760526158	1	0.120355232													1	1	1	0.6558	1	0.9998	1	0.5455	1	1	1	0.5757	1	1
1	1	1	0.489890758	1	1	1	0.454171913	1	1	1	0.476237826	1	0.760932275	1	0.121440532	1	0.76089569	1	0.121478827	1	0.760526158	1	0.120355232													1	1	1	0.495	1	0.9998	1	0.5455	1	1	1	0.5757	1	1
1	1	0.2	0.166133984	1	1	0.2	0.163281014	1	1	0.2	0.177357404	1	0.760932275	0.2	0.121440532	1	0.76089569	0.2	0.121478827	1	0.760526158	0.2	0.120355232													1	1	0.2	0.1616	1	0.9998	0.2	0.1616	1	1	0.2	0.1515	1	1
0.35	0.108233486	1	1	0.35	0.101115257	1	1	0.35	0.117270959	1	1	0.35	0.073899023	1	0.121440532	0.35	0.074265612	1	0.121478827	0.35	0.074021945	1	0.120355232													0.35	0.1111	1	1	0.35	0.101	1	1	0.35	0.1111	1	1	0.35	0.1111
1	1	1	0.489890758	1	1	1	0.454171913	1	1	1	0.476237826	1	0.760932275	1	0.121440532	1	0.76089569	1	0.121478827	1	0.760526158	1	0.120355232													1	1	1	0.495	1	0.9998	1	0.5455	1	1	1	0.5757	1	1
1	1	1	1	1	1	1	1	1	1	1	1	1	0.760932275	1	0.121440532	1	0.76089569	1	0.121478827	1	0.760526158	1	0.120355232													1	1	1	1	1	0.9998	1	1	1	1	1	1	1	1
0.5	0.542905666	1	1	0.5	0.539301626	1	1	0.5	0.488468867	1	1	0.5	0.073899023	1	0.121440532	0.5	0.074265612	1	0.121478827	0.5	0.074021945	1	0.120355232													0.5	0.5424	1	1	0.5	0.5182	1	1	0.5	0.5328	1	1	0.5	0.4834
0.2	0.341352713	0.5	0.489890758	0.2	0.322287802	0.5	0.163281014	0.2	0.488468867	0.5	0.177357404	0.2	0.073899023	0.5	0.121440532	0.2	0.074265612	0.5	0.121478827	0.2	0.074021945	0.5	0.120355232													0.2	0.3423	0.5	0.1616	0.2	0.3117	0.5	0.1616	0.2	0.3207	0.5	0.1515	0.2	0.4834
1	1	0.2	0.166133984	1	1	0.2	0.163281014	1	1	0.2	0.177357404	1	0.760932275	0.2	0.121440532	1	0.76089569	0.2	0.121478827	1	0.760526158	0.2	0.120355232													1	1	0.2	0.1616	1	0.9998	0.2	0.1616	1	1	0.2	0.1515	1	1
0.1	0.108233486	0.2	0.166133984	0.1	0.101115257	0.2	0.163281014	0.1	0.117270959	0.2	0.177357404	0.1	0.073899023	0.2	0.121440532	0.1	0.074265612	0.2	0.121478827	0.1	0.074021945	0.2	0.120355232													0.1	0.1111	0.2	0.1616	0.1	0.101	0.2	0.1616	0.1	0.101	0.2	0.1515	0.1	0.1111
1	0.341352713	0.15	0.166133984	1	0.322287802	0.15	0.163281014	1	0.117270959	0.15	0.177357404	1	0.760932275	0.15	0.121440532	1	0.76089569	0.15	0.121478827	1	0.760526158	0.15	0.120355232													1	0.1111	0.15	0.1616	1	0.101	0.15	0.1616	1	0.101	0.15	0.1515	1	0.1111
0.5	0.542905666	1	1	0.5	0.539301626	1	1	0.5	0.488468867	1	1	0.5	0.073899023	1	0.121440532	0.5	0.074265612	1	0.121478827	0.5	0.074021945	1	0.120355232													0.5	0.5424	1	1	0.5	0.5182	1	1	0.5	0.5328	1	1	0.5	0.4834
0.1	0.108233486	0.2	0.166133984	0.1	0.101115257	0.2	0.163281014	0.1	0.117270959	0.2	0.177357404	0.1	0.073899023	0.2	0.121440532	0.1	0.074265612	0.2	0.121478827	0.1	0.074021945	0.2	0.120355232													0.1	0.1111	0.2	0.1616	0.1	0.101	0.2	0.1616	0.1	0.1111	0.2	0.1515	0.1	0.1111
0.98	1	0.1	0.166133984	0.98	1	0.1	0.163281014	0.98	1	0.1	0.177357404	0.98	0.760932275	0.1	0.121440532	0.98	0.76089569	0.1	0.121478827	0.98	0.760526158	0.1	0.120355232													0.98	1	0.1	0.1616	0.98	0.9998	0.1	0.1616	0.98	1	0.1	0.1515	0.98	1
1	1	1	0.489890758	1	1	1	0.454171913	1	1	1	0.476237826	1	0.760932275	1	0.121440532	1	0.76089569	1	0.121478827	1	0.760526158	1	0.120355232													1	1	1	0.495	1	0.9998	1	0.5455	1	1	1	0.5757	1	1
0.1	0.108233486	1	0.489890758	0.1	0.101115257	1	0.454171913	0.1	0.117270959	1	0.476237826	0.1	0.073899023	1	0.121440532	0.1	0.074265612	1	0.121478827	0.1	0.074021945	1	0.120355232													0.1	0.1111	1	0.495	0.1	0.101	1	0.5455	0.1	0.101	1	0.5757	0.1	0.1111
1	1	1	1	1	1	1	1	1	1	1	1	1	0.760932275	1	0.121440532	1	0.76089569	1	0.121478827	1	0.760526158	1	0.120355232													1	1	1	1	1	0.9998	1	1	1	1	1	1	1	1
0.1	0.108233486	1	1	0.1	0.101115257	1	1	0.1	0.117270959	1	1	0.1	0.073899023	1	0.121440532	0.1	0.074265612	1	0.121478827	0.1	0.074021945	1	0.120355232													0.1	0.1111	1	1	0.1	0.101	1	1	0.1	0.1111	1	1	0.1	0.1111
1	1	1	1	1	1	1	1	1	1	1	1	1	0.760932275	1	0.747987217	1	0.76089569	1	0.747962243	1	0.760526158	1	0.744665184													1	1	1	1	1	0.9998	1	1	1	1	1	1	1	1
0.2	0.108233486	0.15	0.166133984	0.2	0.101115257	0.15	0.163281014	0.2	0.117270959	0.15	0.177357404	0.2	0.073899023	0.15	0.121440532	0.2	0.074265612	0.15	0.121478827	0.2	0.074021945	0.15	0.120355232													0.2	0.1111	0.15	0.1616	0.2	0.101	0.15	0.1616	0.2	0.1111	0.15	0.1515	0.2	0.1111
0.5	0.108233486	0.5	0.166133984	0.5	0.101115257	0.5	0.163281014	0.5	0.488468867	0.5	0.177357404	0.5	0.073899023	0.5	0.121440532	0.5	0.074265612	0.5	0.121478827	0.5	0.074021945	0.5	0.120355232													0.5	0.1111	0.5	0.1616	0.5	0.101	0.5	0.1616	0.5	0.3207	0.5	0.1515	0.5	0.1111
0.1	0.108233486	0.15	0.166133984	0.1	0.101115257	0.15	0.163281014	0.1	0.117270959	0.15	0.177357404	0.1	0.073899023	0.15	0.121440532	0.1	0.074265612	0.15	0.121478827	0.1	0.074021945	0.15	0.120355232													0.1	0.1111	0.15	0.1616	0.1	0.101	0.15	0.1616	0.1	0.1111	0.15	0.1515	0.1	0.1111
1	1	0.5	0.489890758	1	1	0.5	0.302685883	1	1	0.5	0.177357404	1	0.760932275	0.5	0.121440532	1	0.76089569	0.5	0.121478827	1	0.760526158	0.5	0.120355232													1	1	0.5	0.1616	1	0.9998	0.5	0.1616	1	1	0.5	0.1515	1	1
1	1	1	1	1	1	1	1	1	1	1	1	1	0.760932275	1	0.121440532	1	0.76089569	1	0.121478827	1	0.760526158	1	0.120355232													1	1	1	1	1	0.9998	1	1	1	1	1	1	1	1
1	1	1	1	1	1	1	1	1	1	1	1	1	0.760932275	1	0.121440532	1	0.76089569	1	0.121478827	1	0.760526158	1	0.120355232													1	1	1	1	1	0.9998	1	1	1	1	1	1	1	1
1	1	0.5	0.166133984	1	0.539301626	0.5	0.163281014	1	0.488468867	0.5	0.177357404	1	0.073899023	0.5	0.121440532	1	0.074265612	0.5	0.121478827	1	0.074021945	0.5	0.120355232													1	0.5424	0.5	0.1616	1	0.5182	0.5	0.1616	1	0.5328	0.5	0.1515	1	0.4834
0.15	0.108233486	0.1	0.166133984	0.15	0.101115257	0.1	0.163281014	0.15	0.117270959	0.1	0.177357404	0.15	0.073899023	0.1	0.121440532	0.15	0.074265612	0.1	0.121478827	0.15	0.074021945	0.1	0.120355232													0.15	0.1111	0.1	0.1616	0.15	0.101	0.1	0.1616	0.15	0.1111	0.1	0.1515	0.15	0.1111
0.5	0.542905666	0.1	0.166133984	0.5	0.539301626	0.1	0.163281014	0.5	0.488468867	0.1	0.177357404	0.5	0.073899023	0.1	0.121440532	0.5	0.074265612	0.1	0.121478827	0.5	0.074021945	0.1	0.120355232													0.5	0.5424	0.1	0.1616	0.5	0.5182	0.1	0.1616	0.5	0.5328	0.1	0.1515	0.5	0.4834
1	1	1	1	1	1	1	1	1	1	1	1	1	0.760932275	1	0.121440532	1	0.76089569	1	0.121478827	1	0.760526158	1	0.120355232													1	1	1	1	1	0.9998	1	1	1	1	1	1	1	1
0.1	0.108233486	0.5	0.166133984	0.1	0.101115257	0.5	0.163281014	0.1	0.117270959	0.5	0.177357404	0.1	0.073899023	0.5	0.121440532	0.1	0.074265612	0.5	0.121478827	0.1	0.074021945	0.5	0.120355232													0.1	0.1111	0.5	0.1616	0.1	0.101	0.5	0.1616	0.1	0.101	0.5	0.1515	0.1	0.1111
1	1	0.5	0.489890758	1	1	0.5	0.454171913	1	1	0.5	0.476237826	1	0.760932275	0.5	0.121440532	1	0.76089569	0.5	0.121478827	1	0.760526158	0.5	0.120355232													1	1	0.5	0.495	1	0.9998	0.5	0.5455	1	1	0.5	0.3232	1	1
0.5	0.542905666	1	1	0.5	0.539301626	1	1	0.5	0.488468867	1	1	0.5	0.073899023	1	0.121440532	0.5	0.074265612	1	0.121478827	0.5	0.074021945	1	0.120355232													0.5	0.5424	1	0.6558	0.5	0.5182	1	1	0.5	0.5328	1	1	0.5	0.4834
0.98	1	1	1	0.98	1	1	1	0.98	1	1	1	0.98	0.760932275	1	0.121440532	0.98	0.76089569	1	0.121478827	0.98	0.760526158	1	0.120355232													0.98	1	1	1	0.98	0.9998	1	1	0.98	1	1	1	0.98	1
1	1	0.15	0.166133984	1	1	0.15	0.163281014	1	1	0.15	0.177357404	1	0.760932275	0.15	0.121440532	1	0.76089569	0.15	0.121478827	1	0.760526158	0.15	0.120355232													1	1	0.15	0.1616	1	0.9998	0.15	0.1616	1	1	0.15	0.1515	1	1
1	1	1	0.489890758	1	1	1	0.454171913	1	1	1	0.476237826	1	0.760932275	1	0.121440532	1	0.76089569	1	0.121478827	1	0.760526158	1	0.120355232													1	1	1	0.495	1	0.9998	1	0.5455	1	1	1	0.5757	1	1
0.2	0.341352713	1	0.489890758	0.2	0.322287802	1	0.454171913	0.2	0.488468867	1	0.476237826	0.2	0.073899023	1	0.121440532	0.2	0.074265612	1	0.121478827	0.2	0.074021945	1	0.120355232													0.2	0.3423	1	0.1616	0.2	0.3117	1	0.1616	0.2	0.3207	1	0.1515	0.2	0.4834
0.1	0.108233486	0.5	0.489890758	0.1	0.101115257	0.5	0.454171913	0.1	0.117270959	0.5	0.476237826	0.1	0.073899023	0.5	0.121440532	0.1	0.074265612	0.5	0.121478827	0.1	0.074021945	0.5	0.120355232													0.1	0.1111	0.5	0.1616	0.1	0.101	0.5	0.1616	0.1	0.101	0.5	0.1515	0.1	0.1111
0.15	0.108233486	0.5	0.166133984	0.15	0.101115257	0.5	0.163281014	0.15	0.117270959	0.5	0.177357404	0.15	0.073899023	0.5	0.121440532	0.15	0.074265612	0.5	0.121478827	0.15	0.074021945	0.5	0.120355232													0.15	0.1111	0.5	0.1616	0.15	0.101	0.5	0.1616	0.15	0.1111	0.5	0.1515	0.15	0.1111
1	1	0.15	0.166133984	1	1	0.15	0.163281014	1	1	0.15	0.177357404	1	0.760932275	0.15	0.121440532	1	0.76089569	0.15	0.121478827	1	0.760526158	0.15	0.120355232													1	1	0.15	0.1616	1	0.9998	0.15	0.1616	1	1	0.15	0.1515	1	1
0.15	0.108233486	1	0.489890758	0.15	0.101115257	1	0.454171913	0.15	0.117270959	1	0.476237826	0.15	0.073899023	1	0.121440532	0.15	0.074265612	1	0.121478827	0.15	0.074021945	1	0.120355232													0.15	0.1111	1	0.495	0.15	0.101	1	0.5455	0.15	0.101	1	0.5757	0.15	0.1111
0.15	0.108233486	1	1	0.15	0.101115257	1	1	0.15	0.117270959	1	1	0.15	0.073899023	1	0.121440532	0.15	0.074265612	1	0.121478827	0.15	0.074021945	1	0.120355232													0.15	0.1111	1	1	0.15	0.101	1	1	0.15	0.3207	1	1	0.15	0.1111
0.5	1	1	0.489890758	0.5	0.539301626	1	0.454171913	0.5	1	1	0.476237826	0.5	0.073899023	1	0.121440532	0.5	0.074265612	1	0.121478827	0.5	0.074021945	1	0.120355232													0.5	0.5424	1	0.495	0.5	0.5182	1	0.5455	0.5	1	1	0.3232	0.5	0.4834
1	1	0.5	0.166133984	1	1	0.5	0.163281014	1	1	0.5	0.476237826	1	0.760932275	0.5	0.121440532	1	0.76089569	0.5	0.121478827	1	0.760526158	0.5	0.120355232													1	1	0.5	0.1616	1	0.9998	0.5	0.1616	1	1	0.5	0.1515	1	1
0.5	0.542905666	0.2	0.166133984	0.5	0.539301626	0.2	0.163281014	0.5	0.488468867	0.2	0.177357404	0.5	0.073899023	0.2	0.121440532	0.5	0.074265612	0.2	0.121478827	0.5	0.074021945	0.2	0.120355232													0.5	0.5424	0.2	0.1616	0.5	0.5182	0.2	0.1616	0.5	0.5328	0.2	0.1515	0.5	0.4834
0.05	0.108233486	1	0.489890758	0.05	0.101115257	1	0.454171913	0.05	0.117270959	1	0.476237826	0.05	0.073899023	1	0.121440532	0.05	0.074265612	1	0.121478827	0.05	0.074021945	1	0.120355232													0.05	0.1111	1	0.495	0.05	0.101	1	0.5455	0.05	0.101	1	0.3232	0.05	0.1111
1	1	1	1	1	1	1	1	1	1	1	1	1	0.760932275	1	0.121440532	1	0.76089569	1	0.121478827	1	0.760526158	1	0.120355232													1	1	1	1	1	0.9998	1	1	1	1	1	1	1	1
0.1	0.108233486	1	1	0.1	0.101115257	1	1	0.1	0.117270959	1	1	0.1	0.073899023	1	0.121440532	0.1	0.074265612	1	0.121478827	0.1	0.074021945	1	0.120355232													0.1	0.1111	1	1	0.1	0.101	1	1	0.1	0.1111	1	1	0.1	0.1111
0.1	0.108233486	1	1	0.1	0.101115257	1	1	0.1	0.117270959	1	1	0.1	0.073899023	1	0.121440532	0.1	0.074265612	1	0.121478827	0.1	0.074021945	1	0.120355232													0.1	0.1111	1	1	0.1	0.101	1	1	0.1	0.1111	1	1	0.1	0.1111
0.2	0.341352713	0.5	0.489890758	0.2	0.322287802	0.5	0.454171913	0.2	0.117270959	0.5	0.476237826	0.2	0.073899023	0.5	0.121440532	0.2	0.074265612	0.5	0.121478827	0.2	0.074021945	0.5	0.120355232													0.2	0.3423	0.5	0.3232	0.2	0.3117	0.5	0.3434	0.2	0.3207	0.5	0.3232	0.2	0.4834
1	1	1	0.489890758	1	1	1	0.568862068	1	1	1	0.476237826	1	0.760932275	1	0.121440532	1	0.76089569	1	0.121478827	1	0.760526158	1	0.120355232													1	1	1	0.495	1	0.9998	1	0.5455	1	1	1	0.5757	1	1
1	1	0.1	0.166133984	1	1	0.1	0.163281014	1	1	0.1	0.177357404	1	0.760932275	0.1	0.121440532	1	0.76089569	0.1	0.121478827	1	0.760526158	0.1	0.120355232													1	1	0.1	0.1616	1	0.9998	0.1	0.1616	1	1	0.1	0.1515	1	1
1	1	0.5	0.166133984	1	1	0.5	0.163281014	1	1	0.5	0.177357404	1	0.760932275	0.5	0.121440532	1	0.76089569	0.5	0.121478827	1	0.760526158	0.5	0.120355232													1	1	0.5	0.1616	1	0.9998	0.5	0.1616	1	1	0.5	0.1515	1	1
0.15	0.108233486	1	0.489890758	0.15	0.101115257	1	0.568862068	0.15	0.117270959	1	0.476237826	0.15	0.073899023	1	0.121440532	0.15	0.074265612	1	0.121478827	0.15	0.074021945	1	0.120355232													0.15	0.1111	1	0.495	0.15	0.101	1	0.5455	0.15	0.1111	1	0.5757	0.15	0.1111
0.2	0.341352713	1	0.489890758	0.2	0.322287802	1	0.454171913	0.2	0.117270959	1	0.476237826	0.2	0.073899023	1	0.121440532	0.2	0.074265612	1	0.121478827	0.2	0.074021945	1	0.120355232													0.2	0.3423	1	0.1616	0.2	0.3117	1	0.1616	0.2	0.3207	1	0.1515	0.2	0.1111
0.5	0.542905666	1	0.489890758	0.5	0.539301626	1	0.454171913	0.5	1	1	0.476237826	0.5	0.073899023	1	0.121440532	0.5	0.074265612	1	0.121478827	0.5	0.074021945	1	0.120355232													0.5	0.5424	1	0.495	0.5	0.5182	1	0.5455	0.5	0.5328	1	0.5757	0.5	0.4834
0.48	0.542905666	1	0.489890758	0.48	0.539301626	1	0.568862068	0.48	1	1	0.476237826	0.48	0.073899023	1	0.121440532	0.48	0.074265612	1	0.121478827	0.48	0.074021945	1	0.120355232													0.48	0.5424	1	0.495	0.48	0.5182	1	0.5455	0.48	0.5328	1	0.5757	0.48	0.4834
1	1	1	1	1	1	1	1	1	1	1	1	1	0.760932275	1	0.121440532	1	0.76089569	1	0.121478827	1	0.760526158	1	0.120355232													1	1	1	1	1	0.9998	1	1	1	1	1	1	1	1
0.5	0.341352713	1	1	0.5	0.322287802	1	0.568862068	0.5	0.488468867	1	0.476237826	0.5	0.073899023	1	0.121440532	0.5	0.074265612	1	0.121478827	0.5	0.074021945	1	0.120355232													0.5	0.3423	1	0.495	0.5	0.3117	1	0.5455	0.5	0.5328	1	0.5757	0.5	0.4834
1	1	1	0.489890758	1	1	1	0.568862068	1	1	1	1	1	0.760932275	1	0.121440532	1	0.76089569	1	0.121478827	1	0.760526158	1	0.120355232													1	1	1	0.6558	1	0.9998	1	0.5455	1	1	1	0.5757	1	1
1	1	0.5	0.166133984	1	1	0.5	0.163281014	1	1	0.5	0.177357404	1	0.760932275	0.5	0.121440532	1	0.76089569	0.5	0.121478827	1	0.760526158	0.5	0.120355232													1	1	0.5	0.1616	1	0.9998	0.5	0.1616	1	1	0.5	0.1515	1	1
0.5	1	0.2	0.166133984	0.5	1	0.2	0.163281014	0.5	1	0.2	0.177357404	0.5	0.073899023	0.2	0.121440532	0.5	0.074265612	0.2	0.121478827	0.5	0.074021945	0.2	0.120355232													0.5	1	0.2	0.1616	0.5	0.9998	0.2	0.1616	0.5	1	0.2	0.1515	0.5	1
0.15	0.108233486	0.5	0.166133984	0.15	0.101115257	0.5	0.163281014	0.15	0.117270959	0.5	0.177357404	0.15	0.073899023	0.5	0.121440532	0.15	0.074265612	0.5	0.121478827	0.15	0.074021945	0.5	0.120355232													0.15	0.1111	0.5	0.1616	0.15	0.101	0.5	0.1616	0.15	0.3207	0.5	0.3232	0.15	0.1111
0.2	0.108233486	1	1	0.2	0.101115257	1	1	0.2	0.117270959	1	1	0.2	0.073899023	1	0.121440532	0.2	0.074265612	1	0.121478827	0.2	0.074021945	1	0.120355232													0.2	0.1111	1	1	0.2	0.101	1	1	0.2	0.1111	1	1	0.2	0.1111
0.5	0.542905666	1	1	0.5	0.539301626	1	1	0.5	0.488468867	1	1	0.5	0.073899023	1	0.121440532	0.5	0.074265612	1	0.121478827	0.5	0.074021945	1	0.120355232													0.5	0.5424	1	1	0.5	0.5182	1	1	0.5	0.5328	1	1	0.5	0.4834
1	1	0.2	0.166133984	1	1	0.2	0.163281014	1	1	0.2	0.177357404	1	0.760932275	0.2	0.121440532	1	0.76089569	0.2	0.121478827	1	0.760526158	0.2	0.120355232													1	1	0.2	0.1616	1	0.9998	0.2	0.1616	1	1	0.2	0.1515	1	1
0.1	0.108233486	1	1	0.1	0.101115257	1	1	0.1	0.117270959	1	1	0.1	0.073899023	1	0.121440532	0.1	0.074265612	1	0.121478827	0.1	0.074021945	1	0.120355232													0.1	0.1111	1	1	0.1	0.101	1	1	0.1	0.1111	1	1	0.1	0.1111
0.1	0.108233486	1	1	0.1	0.101115257	1	1	0.1	0.117270959	1	1	0.1	0.073899023	1	0.121440532	0.1	0.074265612	1	0.121478827	0.1	0.074021945	1	0.120355232													0.1	0.1111	1	1	0.1	0.101	1	1	0.1	0.101	1	1	0.1	0.1111
0.15	0.108233486	1	1	0.15	0.101115257	1	1	0.15	0.117270959	1	1	0.15	0.073899023	1	0.121440532	0.15	0.074265612	1	0.121478827	0.15	0.074021945	1	0.120355232													0.15	0.1111	1	1	0.15	0.101	1	1	0.15	0.1111	1	1	0.15	0.1111
0.15	0.108233486	0.5	0.489890758	0.15	0.322287802	0.5	0.454171913	0.15	0.117270959	0.5	0.476237826	0.15	0.073899023	0.5	0.121440532	0.15	0.074265612	0.5	0.121478827	0.15	0.074021945	0.5	0.120355232													0.15	0.1111	0.5	0.3232	0.15	0.3117	0.5	0.3434	0.15	0.3207	0.5	0.3232	0.15	0.1111
1	1	0.99	0.489890758	1	1	0.99	0.568862068	1	1	0.99	0.476237826	1	0.760932275	0.99	0.121440532	1	0.76089569	0.99	0.121478827	1	0.760526158	0.99	0.120355232													1	1	0.99	0.495	1	0.9998	0.99	0.5455	1	1	0.99	0.5757	1	1
0.1	0.108233486	0.15	0.166133984	0.1	0.101115257	0.15	0.163281014	0.1	0.117270959	0.15	0.177357404	0.1	0.073899023	0.15	0.121440532	0.1	0.074265612	0.15	0.121478827	0.1	0.074021945	0.15	0.120355232													0.1	0.1111	0.15	0.1616	0.1	0.101	0.15	0.1616	0.1	0.101	0.15	0.1515	0.1	0.1111
1	1	0.5	0.166133984	1	1	0.5	0.163281014	1	1	0.5	0.177357404	1	0.760932275	0.5	0.121440532	1	0.76089569	0.5	0.121478827	1	0.760526158	0.5	0.120355232													1	1	0.5	0.1616	1	0.9998	0.5	0.1616	1	1	0.5	0.1515	1	1
0.1	0.108233486	1	1	0.1	0.101115257	1	1	0.1	0.117270959	1	1	0.1	0.073899023	1	0.121440532	0.1	0.074265612	1	0.121478827	0.1	0.074021945	1	0.120355232													0.1	0.1111	1	1	0.1	0.101	1	1	0.1	0.1111	1	1	0.1	0.1111
1	1	1	1	1	1	1	1	1	1	1	1	1	0.760932275	1	0.121440532	1	0.76089569	1	0.121478827	1	0.760526158	1	0.120355232													1	1	1	1	1	0.9998	1	1	1	1	1	1	1	1
0.15	0.108233486	0.2	0.284298032	0.15	0.101115257	0.2	0.163281014	0.15	0.117270959	0.2	0.177357404	0.15	0.073899023	0.2	0.121440532	0.15	0.074265612	0.2	0.121478827	0.15	0.074021945	0.2	0.120355232													0.15	0.1111	0.2	0.3232	0.15	0.101	0.2	0.3434	0.15	0.1111	0.2	0.3232	0.15	0.1111
0.5	0.341352713	1	1	0.5	0.322287802	1	1	0.5	0.488468867	1	1	0.5	0.073899023	1	0.121440532	0.5	0.074265612	1	0.121478827	0.5	0.074021945	1	0.120355232													0.5	0.3423	1	1	0.5	0.3117	1	1	0.5	0.3207	1	1	0.5	0.4834
0.1	0.108233486	1	1	0.1	0.101115257	1	1	0.1	0.117270959	1	1	0.1	0.073899023	1	0.121440532	0.1	0.074265612	1	0.121478827	0.1	0.074021945	1	0.120355232													0.1	0.1111	1	1	0.1	0.101	1	1	0.1	0.3207	1	1	0.1	0.1111
0.5	0.542905666	1	0.489890758	0.5	0.539301626	1	0.454171913	0.5	1	1	0.476237826	0.5	0.073899023	1	0.121440532	0.5	0.074265612	1	0.121478827	0.5	0.074021945	1	0.120355232													0.5	0.5424	1	0.3232	0.5	0.5182	1	0.3434	0.5	0.5328	1	0.3232	0.5	0.4834
1	1	0.1	0.166133984	1	1	0.1	0.163281014	1	1	0.1	0.177357404	1	0.760932275	0.1	0.121440532	1	0.76089569	0.1	0.121478827	1	0.760526158	0.1	0.120355232													1	1	0.1	0.1616	1	0.9998	0.1	0.1616	1	1	0.1	0.1515	1	1
1	1	1	0.489890758	1	1	1	0.568862068	1	1	1	0.476237826	1	0.760932275	1	0.121440532	1	0.76089569	1	0.121478827	1	0.760526158	1	0.120355232													1	1	1	0.6558	1	0.9998	1	0.5455	1	1	1	0.5757	1	1
0.15	0.108233486	0.05	0.166133984	0.15	0.101115257	0.05	0.163281014	0.15	0.117270959	0.05	0.177357404	0.15	0.073899023	0.05	0.121440532	0.15	0.074265612	0.05	0.121478827	0.15	0.074021945	0.05	0.120355232													0.15	0.1111	0.05	0.1616	0.15	0.101	0.05	0.1616	0.15	0.1111	0.05	0.1515	0.15	0.1111
0.05	0.108233486	1	0.489890758	0.05	0.101115257	1	0.568862068	0.05	0.117270959	1	0.476237826	0.05	0.073899023	1	0.121440532	0.05	0.074265612	1	0.121478827	0.05	0.074021945	1	0.120355232													0.05	0.1111	1	1	0.05	0.101	1	1	0.05	0.101	1	0.5757	0.05	0.1111
1	1	0.5	0.166133984	1	1	0.5	0.163281014	1	1	0.5	0.177357404	1	0.760932275	0.5	0.121440532	1	0.76089569	0.5	0.121478827	1	0.760526158	0.5	0.120355232													1	1	0.5	0.1616	1	0.9998	0.5	0.1616	1	1	0.5	0.1515	1	1
0.2	0.341352713	0.5	0.166133984	0.2	0.101115257	0.5	0.163281014	0.2	0.117270959	0.5	0.177357404	0.2	0.073899023	0.5	0.121440532	0.2	0.074265612	0.5	0.121478827	0.2	0.074021945	0.5	0.120355232													0.2	0.1111	0.5	0.1616	0.2	0.101	0.5	0.1616	0.2	0.3207	0.5	0.1515	0.2	0.1111
0.15	0.108233486	0.5	0.489890758	0.15	0.101115257	0.5	0.163281014	0.15	0.117270959	0.5	0.177357404	0.15	0.073899023	0.5	0.121440532	0.15	0.074265612	0.5	0.121478827	0.15	0.074021945	0.5	0.120355232													0.15	0.1111	0.5	0.3232	0.15	0.101	0.5	0.3434	0.15	0.1111	0.5	0.3232	0.15	0.1111
1	1	1	1	1	1	1	1	1	1	1	1	1	0.760932275	1	0.121440532	1	0.76089569	1	0.121478827	1	0.760526158	1	0.120355232													1	1	1	1	1	0.9998	1	1	1	1	1	1	1	1
1	1	1	0.489890758	1	1	1	0.454171913	1	1	1	0.476237826	1	0.760932275	1	0.121440532	1	0.76089569	1	0.121478827	1	0.760526158	1	0.120355232													1	1	1	0.495	1	0.9998	1	0.5455	1	1	1	0.5757	1	1
0.15	0.108233486	1	1	0.15	0.101115257	1	1	0.15	0.117270959	1	1	0.15	0.073899023	1	0.121440532	0.15	0.074265612	1	0.121478827	0.15	0.074021945	1	0.120355232													0.15	0.1111	1	1	0.15	0.101	1	1	0.15	0.1111	1	1	0.15	0.1111
1	1	0.1	0.166133984	1	1	0.1	0.163281014	1	1	0.1	0.177357404	1	0.760932275	0.1	0.121440532	1	0.76089569	0.1	0.121478827	1	0.760526158	0.1	0.120355232													1	1	0.1	0.1616	1	0.9998	0.1	0.1616	1	1	0.1	0.1515	1	1
0.15	0.108233486	1	1	0.15	0.101115257	1	1	0.15	0.117270959	1	1	0.15	0.073899023	1	0.121440532	0.15	0.074265612	1	0.121478827	0.15	0.074021945	1	0.120355232													0.15	0.1111	1	1	0.15	0.101	1	1	0.15	0.101	1	1	0.15	0.1111
0.15	0.108233486	1	1	0.15	0.101115257	1	1	0.15	0.117270959	1	1	0.15	0.073899023	1	0.121440532	0.15	0.074265612	1	0.121478827	0.15	0.074021945	1	0.120355232													0.15	0.1111	1	1	0.15	0.101	1	1	0.15	0.1111	1	1	0.15	0.1111
0.2	0.108233486	1	0.489890758	0.2	0.101115257	1	0.454171913	0.2	0.117270959	1	0.476237826	0.2	0.073899023	1	0.121440532	0.2	0.074265612	1	0.121478827	0.2	0.074021945	1	0.120355232													0.2	0.1111	1	0.495	0.2	0.101	1	0.3434	0.2	0.1111	1	0.3232	0.2	0.1111
0.15	0.108233486	0.5	0.489890758	0.15	0.101115257	0.5	0.454171913	0.15	0.117270959	0.5	0.476237826	0.15	0.073899023	0.5	0.121440532	0.15	0.074265612	0.5	0.121478827	0.15	0.074021945	0.5	0.120355232													0.15	0.1111	0.5	0.1616	0.15	0.101	0.5	0.1616	0.15	0.1111	0.5	0.1515	0.15	0.1111
0.15	0.108233486	1	0.489890758	0.15	0.101115257	1	0.454171913	0.15	0.117270959	1	0.476237826	0.15	0.073899023	1	0.121440532	0.15	0.074265612	1	0.121478827	0.15	0.074021945	1	0.120355232													0.15	0.1111	1	0.495	0.15	0.101	1	0.5455	0.15	0.1111	1	0.5757	0.15	0.1111
0.2	0.108233486	1	0.489890758	0.2	0.101115257	1	0.454171913	0.2	0.117270959	1	0.476237826	0.2	0.073899023	1	0.121440532	0.2	0.074265612	1	0.121478827	0.2	0.074021945	1	0.120355232													0.2	0.1111	1	0.495	0.2	0.101	1	0.5455	0.2	0.1111	1	0.5757	0.2	0.1111
1	1	1	0.489890758	1	1	1	0.454171913	1	1	1	0.476237826	1	0.760932275	1	0.121440532	1	0.76089569	1	0.121478827	1	0.760526158	1	0.120355232													1	1	1	0.3232	1	0.9998	1	1	1	1	1	1	1	1
0.5	0.341352713	1	0.489890758	0.5	0.322287802	1	0.454171913	0.5	0.488468867	1	0.476237826	0.5	0.073899023	1	0.121440532	0.5	0.074265612	1	0.121478827	0.5	0.074021945	1	0.120355232													0.5	0.3423	1	0.1616	0.5	0.5182	1	0.1616	0.5	0.5328	1	0.1515	0.5	0.4834
1	1	1	0.489890758	1	1	1	0.454171913	1	1	1	0.476237826	1	0.760932275	1	0.121440532	1	0.76089569	1	0.121478827	1	0.760526158	1	0.120355232													1	1	1	0.495	1	0.9998	1	0.3434	1	1	1	0.3232	1	1
0.1	0.108233486	1	0.489890758	0.1	0.101115257	1	0.454171913	0.1	0.117270959	1	0.476237826	0.1	0.073899023	1	0.121440532	0.1	0.074265612	1	0.121478827	0.1	0.074021945	1	0.120355232													0.1	0.1111	1	0.495	0.1	0.101	1	0.3434	0.1	0.1111	1	0.3232	0.1	0.1111
0.05	0.108233486	0.1	0.166133984	0.05	0.101115257	0.1	0.163281014	0.05	0.117270959	0.1	0.177357404	0.05	0.073899023	0.1	0.121440532	0.05	0.074265612	0.1	0.121478827	0.05	0.074021945	0.1	0.120355232													0.05	0.1111	0.1	0.1616	0.05	0.101	0.1	0.1616	0.05	0.101	0.1	0.1515	0.05	0.1111
1	1	0.5	0.166133984	1	1	0.5	0.163281014	1	1	0.5	0.177357404	1	0.760932275	0.5	0.121440532	1	0.76089569	0.5	0.121478827	1	0.760526158	0.5	0.120355232													1	1	0.5	0.1616	1	0.9998	0.5	0.1616	1	1	0.5	0.3232	1	1
0.5	1	1	1	0.5	0.539301626	1	1	0.5	1	1	1	0.5	0.073899023	1	0.121440532	0.5	0.074265612	1	0.121478827	0.5	0.074021945	1	0.120355232													0.5	1	1	1	0.5	0.5182	1	1	0.5	1	1	1	0.5	1
0.1	0.108233486	1	1	0.1	0.101115257	1	1	0.1	0.117270959	1	1	0.1	0.073899023	1	0.121440532	0.1	0.074265612	1	0.121478827	0.1	0.074021945	1	0.120355232													0.1	0.1111	1	1	0.1	0.101	1	1	0.1	0.1111	1	1	0.1	0.1111
0.1	0.108233486	1	0.489890758	0.1	0.101115257	1	0.454171913	0.1	0.117270959	1	0.476237826	0.1	0.073899023	1	0.121440532	0.1	0.074265612	1	0.121478827	0.1	0.074021945	1	0.120355232													0.1	0.1111	1	0.3232	0.1	0.101	1	1	0.1	0.1111	1	0.3232	0.1	0.1111
0.35	0.542905666	1	0.489890758	0.35	0.539301626	1	0.454171913	0.35	0.488468867	1	0.476237826	0.35	0.073899023	1	0.121440532	0.35	0.074265612	1	0.121478827	0.35	0.074021945	1	0.120355232													0.35	0.5424	1	0.495	0.35	0.5182	1	0.5455	0.35	0.5328	1	0.5757	0.35	0.4834
0.2	0.341352713	1	1	0.2	0.322287802	1	1	0.2	0.488468867	1	1	0.2	0.073899023	1	0.121440532	0.2	0.074265612	1	0.121478827	0.2	0.074021945	1	0.120355232													0.2	0.3423	1	1	0.2	0.3117	1	1	0.2	0.3207	1	1	0.2	0.4834
1	1	0.5	0.166133984	1	1	0.5	0.163281014	1	1	0.5	0.177357404	1	0.760932275	0.5	0.121440532	1	0.76089569	0.5	0.121478827	1	0.760526158	0.5	0.120355232													1	1	0.5	0.1616	1	0.9998	0.5	0.1616	1	1	0.5	0.1515	1	1
0.5	0.542905666	0.5	0.166133984	0.5	0.539301626	0.5	0.163281014	0.5	0.488468867	0.5	0.177357404	0.5	0.073899023	0.5	0.121440532	0.5	0.074265612	0.5	0.121478827	0.5	0.074021945	0.5	0.120355232													0.5	0.5424	0.5	0.1616	0.5	0.5182	0.5	0.1616	0.5	0.5328	0.5	0.3232	0.5	0.4834
1	0.341352713	1	0.489890758	1	0.322287802	1	0.568862068	1	0.488468867	1	0.476237826	1	0.760932275	1	0.121440532	1	0.76089569	1	0.121478827	1	0.760526158	1	0.120355232													1	0.1111	1	0.495	1	0.101	1	0.5455	1	0.1111	1	0.5757	1	0.1111
0.15	0.108233486	1	1	0.15	0.101115257	1	1	0.15	0.117270959	1	1	0.15	0.073899023	1	0.121440532	0.15	0.074265612	1	0.121478827	0.15	0.074021945	1	0.120355232													0.15	0.1111	1	1	0.15	0.101	1	1	0.15	0.1111	1	1	0.15	0.1111
1	1	1	1	1	1	1	1	1	1	1	1	1	0.760932275	1	0.121440532	1	0.76089569	1	0.121478827	1	0.760526158	1	0.120355232													1	1	1	0.6558	1	0.9998	1	1	1	1	1	1	1	1
1	1	0.5	0.284298032	1	1	0.5	0.302685883	1	1	0.5	0.177357404	1	0.760932275	0.5	0.121440532	1	0.76089569	0.5	0.121478827	1	0.760526158	0.5	0.120355232													1	1	0.5	0.3232	1	0.9998	0.5	0.3434	1	1	0.5	0.3232	1	1
1	1	0.5	0.166133984	1	1	0.5	0.163281014	1	1	0.5	0.177357404	1	0.760932275	0.5	0.121440532	1	0.76089569	0.5	0.121478827	1	0.760526158	0.5	0.120355232													1	1	0.5	0.1616	1	0.9998	0.5	0.1616	1	1	0.5	0.1515	1	1
1	1	0.5	0.166133984	1	1	0.5	0.163281014	1	1	0.5	0.177357404	1	0.760932275	0.5	0.121440532	1	0.76089569	0.5	0.121478827	1	0.760526158	0.5	0.120355232													1	1	0.5	0.1616	1	0.9998	0.5	0.1616	1	1	0.5	0.3232	1	1
0.05	0.108233486	0.49	0.166133984	0.05	0.101115257	0.49	0.163281014	0.05	0.117270959	0.49	0.177357404	0.05	0.073899023	0.49	0.121440532	0.05	0.074265612	0.49	0.121478827	0.05	0.074021945	0.49	0.120355232													0.05	0.1111	0.49	0.1616	0.05	0.101	0.49	0.1616	0.05	0.1111	0.49	0.3232	0.05	0.1111
0.2	0.108233486	0.5	0.166133984	0.2	0.101115257	0.5	0.163281014	0.2	0.117270959	0.5	0.177357404	0.2	0.073899023	0.5	0.121440532	0.2	0.074265612	0.5	0.121478827	0.2	0.074021945	0.5	0.120355232													0.2	0.1111	0.5	0.1616	0.2	0.101	0.5	0.1616	0.2	0.1111	0.5	0.1515	0.2	0.1111
0.15	0.341352713	0.1	0.166133984	0.15	0.322287802	0.1	0.163281014	0.15	0.117270959	0.1	0.177357404	0.15	0.073899023	0.1	0.121440532	0.15	0.074265612	0.1	0.121478827	0.15	0.074021945	0.1	0.120355232													0.15	0.3423	0.1	0.1616	0.15	0.3117	0.1	0.1616	0.15	0.3207	0.1	0.1515	0.15	0.1111
1	1	1	0.489890758	1	1	1	0.454171913	1	1	1	0.476237826	1	0.760932275	1	0.121440532	1	0.76089569	1	0.121478827	1	0.760526158	1	0.120355232													1	1	1	0.3232	1	0.9998	1	0.3434	1	1	1	0.3232	1	1
0.5	0.542905666	0.5	0.166133984	0.5	0.539301626	0.5	0.163281014	0.5	0.488468867	0.5	0.177357404	0.5	0.073899023	0.5	0.121440532	0.5	0.074265612	0.5	0.121478827	0.5	0.074021945	0.5	0.120355232													0.5	0.5424	0.5	0.1616	0.5	0.5182	0.5	0.1616	0.5	0.5328	0.5	0.3232	0.5	0.4834
0.1	0.108233486	0.2	0.166133984	0.1	0.101115257	0.2	0.163281014	0.1	0.117270959	0.2	0.177357404	0.1	0.073899023	0.2	0.121440532	0.1	0.074265612	0.2	0.121478827	0.1	0.074021945	0.2	0.120355232													0.1	0.1111	0.2	0.1616	0.1	0.101	0.2	0.1616	0.1	0.1111	0.2	0.1515	0.1	0.1111
1	1	1	0.489890758	1	1	1	0.454171913	1	1	1	0.476237826	1	0.760932275	1	0.121440532	1	0.76089569	1	0.121478827	1	0.760526158	1	0.120355232													1	1	1	0.495	1	0.9998	1	0.5455	1	1	1	0.5757	1	1
1	1	1	1	1	1	1	1	1	1	1	1	1	0.760932275	1	0.121440532	1	0.76089569	1	0.121478827	1	0.760526158	1	0.120355232													1	1	1	1	1	0.9998	1	1	1	1	1	1	1	1
0.2	0.108233486	0.2	0.166133984	0.2	0.101115257	0.2	0.163281014	0.2	0.117270959	0.2	0.177357404	0.2	0.073899023	0.2	0.121440532	0.2	0.074265612	0.2	0.121478827	0.2	0.074021945	0.2	0.120355232													0.2	0.1111	0.2	0.1616	0.2	0.101	0.2	0.1616	0.2	0.1111	0.2	0.1515	0.2	0.1111
0.5	0.542905666	1	1	0.5	0.539301626	1	1	0.5	0.488468867	1	1	0.5	0.073899023	1	0.121440532	0.5	0.074265612	1	0.121478827	0.5	0.074021945	1	0.120355232													0.5	0.5424	1	1	0.5	0.5182	1	1	0.5	0.5328	1	1	0.5	0.4834
0.1	0.108233486	1	0.489890758	0.1	0.101115257	1	0.454171913	0.1	0.117270959	1	0.476237826	0.1	0.073899023	1	0.121440532	0.1	0.074265612	1	0.121478827	0.1	0.074021945	1	0.120355232													0.1	0.1111	1	0.1616	0.1	0.101	1	0.1616	0.1	0.1111	1	0.1515	0.1	0.1111
0.49	0.542905666	0.5	0.489890758	0.49	0.539301626	0.5	0.454171913	0.49	0.488468867	0.5	0.476237826	0.49	0.073899023	0.5	0.121440532	0.49	0.074265612	0.5	0.121478827	0.49	0.074021945	0.5	0.120355232													0.49	0.5424	0.5	0.3232	0.49	0.5182	0.5	0.3434	0.49	0.5328	0.5	0.3232	0.49	0.4834
0.1	0.108233486	0.15	0.166133984	0.1	0.101115257	0.15	0.163281014	0.1	0.117270959	0.15	0.177357404	0.1	0.073899023	0.15	0.121440532	0.1	0.074265612	0.15	0.121478827	0.1	0.074021945	0.15	0.120355232													0.1	0.1111	0.15	0.1616	0.1	0.101	0.15	0.1616	0.1	0.1111	0.15	0.1515	0.1	0.1111
1	1	0.5	0.284298032	1	1	0.5	0.454171913	1	1	0.5	0.476237826	1	0.760932275	0.5	0.121440532	1	0.76089569	0.5	0.121478827	1	0.760526158	0.5	0.120355232													1	1	0.5	0.1616	1	0.9998	0.5	0.1616	1	1	0.5	0.3232	1	1
1	1	0.5	0.166133984	1	1	0.5	0.163281014	1	1	0.5	0.177357404	1	0.760932275	0.5	0.121440532	1	0.76089569	0.5	0.121478827	1	0.760526158	0.5	0.120355232													1	1	0.5	0.1616	1	0.9998	0.5	0.1616	1	1	0.5	0.1515	1	1
1	1	1	1	1	1	1	1	1	1	1	1	1	0.760932275	1	0.121440532	1	0.76089569	1	0.121478827	1	0.760526158	1	0.120355232													1	1	1	1	1	0.9998	1	1	1	1	1	1	1	1
1	1	0.1	0.166133984	1	1	0.1	0.163281014	1	1	0.1	0.177357404	1	0.760932275	0.1	0.121440532	1	0.76089569	0.1	0.121478827	1	0.760526158	0.1	0.120355232													1	1	0.1	0.1616	1	0.9998	0.1	0.1616	1	1	0.1	0.1515	1	1
0.2	0.108233486	1	1	0.2	0.101115257	1	1	0.2	0.117270959	1	1	0.2	0.073899023	1	0.121440532	0.2	0.074265612	1	0.121478827	0.2	0.074021945	1	0.120355232													0.2	0.1111	1	1	0.2	0.101	1	1	0.2	0.1111	1	1	0.2	0.1111
0.1	0.108233486	0.1	0.166133984	0.1	0.101115257	0.1	0.163281014	0.1	0.117270959	0.1	0.177357404	0.1	0.073899023	0.1	0.121440532	0.1	0.074265612	0.1	0.121478827	0.1	0.074021945	0.1	0.120355232													0.1	0.1111	0.1	0.1616	0.1	0.101	0.1	0.1616	0.1	0.101	0.1	0.1515	0.1	0.1111
0.5	0.542905666	0.5	0.166133984	0.5	0.539301626	0.5	0.302685883	0.5	1	0.5	0.476237826	0.5	0.073899023	0.5	0.121440532	0.5	0.074265612	0.5	0.121478827	0.5	0.074021945	0.5	0.120355232													0.5	0.5424	0.5	0.1616	0.5	0.5182	0.5	0.1616	0.5	0.5328	0.5	0.1515	0.5	0.4834
0.5	0.341352713	0.5	0.166133984	0.5	0.322287802	0.5	0.163281014	0.5	0.488468867	0.5	0.177357404	0.5	0.073899023	0.5	0.121440532	0.5	0.074265612	0.5	0.121478827	0.5	0.074021945	0.5	0.120355232													0.5	0.3423	0.5	0.1616	0.5	0.3117	0.5	0.1616	0.5	0.3207	0.5	0.1515	0.5	0.4834
1	1	1	0.489890758	1	1	1	0.568862068	1	1	1	0.476237826	1	0.760932275	1	0.121440532	1	0.76089569	1	0.121478827	1	0.760526158	1	0.120355232													1	1	1	0.495	1	0.9998	1	0.5455	1	1	1	0.3232	1	1
0.15	0.108233486	0.1	0.166133984	0.15	0.101115257	0.1	0.163281014	0.15	0.117270959	0.1	0.177357404	0.15	0.073899023	0.1	0.121440532	0.15	0.074265612	0.1	0.121478827	0.15	0.074021945	0.1	0.120355232													0.15	0.1111	0.1	0.1616	0.15	0.101	0.1	0.1616	0.15	0.1111	0.1	0.1515	0.15	0.1111
0.1	0.108233486	1	0.489890758	0.1	0.101115257	1	0.454171913	0.1	0.117270959	1	0.476237826	0.1	0.073899023	1	0.121440532	0.1	0.074265612	1	0.121478827	0.1	0.074021945	1	0.120355232													0.1	0.1111	1	0.495	0.1	0.101	1	0.5455	0.1	0.101	1	0.5757	0.1	0.1111
1	1	0.5	0.166133984	1	1	0.5	0.163281014	1	1	0.5	0.177357404	1	0.760932275	0.5	0.121440532	1	0.76089569	0.5	0.121478827	1	0.760526158	0.5	0.120355232													1	1	0.5	0.1616	1	0.9998	0.5	0.1616	1	1	0.5	0.1515	1	1
1	1	1	1	1	1	1	1	1	1	1	1	1	0.760932275	1	0.121440532	1	0.76089569	1	0.121478827	1	0.760526158	1	0.120355232													1	1	1	1	1	0.9998	1	1	1	1	1	1	1	1
1	1	0.1	0.166133984	1	1	0.1	0.163281014	1	1	0.1	0.177357404	1	0.760932275	0.1	0.121440532	1	0.76089569	0.1	0.121478827	1	0.760526158	0.1	0.120355232													1	1	0.1	0.1616	1	0.9998	0.1	0.1616	1	1	0.1	0.1515	1	1
1	1	1	1	1	1	1	0.568862068	1	1	1	1	1	0.760932275	1	0.121440532	1	0.76089569	1	0.121478827	1	0.760526158	1	0.120355232													1	1	1	0.495	1	0.9998	1	0.5455	1	1	1	1	1	1
0.1	0.108233486	1	1	0.1	0.101115257	1	1	0.1	0.117270959	1	1	0.1	0.073899023	1	0.121440532	0.1	0.074265612	1	0.121478827	0.1	0.074021945	1	0.120355232													0.1	0.1111	1	1	0.1	0.101	1	1	0.1	0.101	1	1	0.1	0.1111
1	1	0.5	0.166133984	1	1	0.5	0.163281014	1	1	0.5	0.177357404	1	0.760932275	0.5	0.121440532	1	0.76089569	0.5	0.121478827	1	0.760526158	0.5	0.120355232													1	1	0.5	0.1616	1	0.9998	0.5	0.1616	1	1	0.5	0.1515	1	1
0.2	0.341352713	1	0.489890758	0.2	0.322287802	1	0.454171913	0.2	0.117270959	1	0.476237826	0.2	0.073899023	1	0.121440532	0.2	0.074265612	1	0.121478827	0.2	0.074021945	1	0.120355232													0.2	0.3423	1	0.3232	0.2	0.3117	1	0.3434	0.2	0.3207	1	0.3232	0.2	0.1111
1	1	0.5	0.284298032	1	1	0.5	0.302685883	1	1	0.5	0.177357404	1	0.760932275	0.5	0.121440532	1	0.76089569	0.5	0.121478827	1	0.760526158	0.5	0.120355232													1	1	0.5	0.3232	1	0.9998	0.5	0.3434	1	1	0.5	0.3232	1	1
0.15	0.108233486	0.5	0.489890758	0.15	0.101115257	0.5	0.454171913	0.15	0.117270959	0.5	0.476237826	0.15	0.073899023	0.5	0.121440532	0.15	0.074265612	0.5	0.121478827	0.15	0.074021945	0.5	0.120355232													0.15	0.1111	0.5	0.3232	0.15	0.101	0.5	0.3434	0.15	0.1111	0.5	0.3232	0.15	0.1111
0.5	0.542905666	1	0.489890758	0.5	0.539301626	1	0.568862068	0.5	0.488468867	1	0.476237826	0.5	0.073899023	1	0.121440532	0.5	0.074265612	1	0.121478827	0.5	0.074021945	1	0.120355232													0.5	0.5424	1	0.495	0.5	0.5182	1	0.5455	0.5	0.5328	1	0.5757	0.5	0.4834
		0.9	0.489890758			0.9	0.454171913			0.9	0.476237826			0.9	0.121440532			0.9	0.121478827			0.9	0.120355232															0.9	0.495			0.9	0.5455			0.9	0.3232
		0.5	0.166133984			0.5	0.163281014			0.5	0.177357404			0.5	0.121440532			0.5	0.121478827			0.5	0.120355232															0.5	0.1616			0.5	0.1616			0.5	0.3232
		1	0.489890758			1	0.454171913			1	0.476237826			1	0.121440532			1	0.121478827			1	0.120355232															1	0.3232			1	0.3434			1	0.3232
		0.49	0.489890758			0.49	0.454171913			0.49	0.476237826			0.49	0.121440532			0.49	0.121478827			0.49	0.120355232															0.49	0.3232			0.49	0.3434			0.49	0.3232
		1	1			1	1			1	1			1	0.121440532			1	0.121478827			1	0.120355232															1	1			1	1			1	1
		1	0.489890758			1	0.568862068			1	0.476237826			1	0.121440532			1	0.121478827			1	0.120355232															1	0.495			1	0.5455			1	0.5757
		1	0.489890758			1	0.454171913			1	0.476237826			1	0.121440532			1	0.121478827			1	0.120355232															1	0.495			1	0.5455			1	0.5757
		1	0.489890758			1	0.454171913			1	0.476237826			1	0.121440532			1	0.121478827			1	0.120355232															1	0.3232			1	0.3434			1	0.3232
		1	0.489890758			1	0.568862068			1	0.476237826			1	0.121440532			1	0.121478827			1	0.120355232															1	0.495			1	0.5455			1	0.5757
		0.15	0.166133984			0.15	0.163281014			0.15	0.177357404			0.15	0.121440532			0.15	0.121478827			0.15	0.120355232															0.15	0.1616			0.15	0.1616			0.15	0.1515
		0.2	0.489890758			0.2	0.302685883			0.2	0.177357404			0.2	0.121440532			0.2	0.121478827			0.2	0.120355232															0.2	0.1616			0.2	0.1616			0.2	0.1515
		0.2	0.166133984			0.2	0.163281014			0.2	0.177357404			0.2	0.121440532			0.2	0.121478827			0.2	0.120355232															0.2	0.1616			0.2	0.1616			0.2	0.1515
		1	0.489890758			1	0.454171913			1	0.476237826			1	0.121440532			1	0.121478827			1	0.120355232															1	0.3232			1	0.3434			1	0.3232
		1	0.489890758			1	0.568862068			1	0.476237826			1	0.121440532			1	0.121478827			1	0.120355232															1	0.495			1	0.5455			1	0.5757
		0.5	0.166133984			0.5	0.163281014			0.5	0.177357404			0.5	0.121440532			0.5	0.121478827			0.5	0.120355232															0.5	0.1616			0.5	0.1616			0.5	0.1515
		0.1	0.166133984			0.1	0.163281014			0.1	0.177357404			0.1	0.121440532			0.1	0.121478827			0.1	0.120355232															0.1	0.1616			0.1	0.1616			0.1	0.1515
		0.2	0.166133984			0.2	0.163281014			0.2	0.177357404			0.2	0.121440532			0.2	0.121478827			0.2	0.120355232															0.2	0.1616			0.2	0.1616			0.2	0.1515
		0.1	0.284298032			0.1	0.302685883			0.1	0.177357404			0.1	0.121440532			0.1	0.121478827			0.1	0.120355232															0.1	0.3232			0.1	0.3434			0.1	0.3232
		1	0.489890758			1	0.568862068			1	0.476237826			1	0.121440532			1	0.121478827			1	0.120355232															1	0.6558			1	0.5455			1	0.5757
		0.5	0.489890758			0.5	0.454171913			0.5	0.476237826			0.5	0.121440532			0.5	0.121478827			0.5	0.120355232															0.5	0.3232			0.5	0.3434			0.5	0.3232
		0.1	0.166133984			0.1	0.163281014			0.1	0.177357404			0.1	0.121440532			0.1	0.121478827			0.1	0.120355232															0.1	0.1616			0.1	0.1616			0.1	0.1515
		0.1	0.166133984			0.1	0.163281014			0.1	0.177357404			0.1	0.121440532			0.1	0.121478827			0.1	0.120355232															0.1	0.1616			0.1	0.1616			0.1	0.1515
		0.1	0.166133984			0.1	0.163281014			0.1	0.177357404			0.1	0.121440532			0.1	0.121478827			0.1	0.120355232															0.1	0.1616			0.1	0.1616			0.1	0.1515
		1	1			1	1			1	1			1	0.121440532			1	0.121478827			1	0.120355232															1	1			1	1			1	1
		0.5	0.166133984			0.5	0.163281014			0.5	0.177357404			0.5	0.121440532			0.5	0.121478827			0.5	0.120355232															0.5	0.1616			0.5	0.1616			0.5	0.3232
		0.5	0.166133984			0.5	0.163281014			0.5	0.177357404			0.5	0.121440532			0.5	0.121478827			0.5	0.120355232															0.5	0.1616			0.5	0.1616			0.5	0.1515
		0.5	0.489890758			0.5	0.454171913			0.5	0.476237826			0.5	0.121440532			0.5	0.121478827			0.5	0.120355232															0.5	0.3232			0.5	0.3434			0.5	0.3232
		1	1			1	1			1	1			1	0.121440532			1	0.121478827			1	0.120355232															1	1			1	1			1	1
		1	1			1	1			1	1			1	0.121440532			1	0.121478827			1	0.120355232															1	1			1	1			1	1
		0.5	0.166133984			0.5	0.163281014			0.5	0.476237826			0.5	0.121440532			0.5	0.121478827			0.5	0.120355232															0.5	0.1616			0.5	0.1616			0.5	0.1515
		1	1			1	1			1	1			1	0.121440532			1	0.121478827			1	0.120355232															1	0.6558			1	1			1	1
		1	1			1	1			1	1			1	0.121440532			1	0.121478827			1	0.120355232															1	1			1	1			1	1
		0.5	0.166133984			0.5	0.163281014			0.5	0.177357404			0.5	0.121440532			0.5	0.121478827			0.5	0.120355232															0.5	0.1616			0.5	0.1616			0.5	0.1515
		1	1			1	0.568862068			1	1			1	0.121440532			1	0.121478827			1	0.120355232															1	0.495			1	1			1	1
		0.5	0.489890758			0.5	0.454171913			0.5	0.476237826			0.5	0.121440532			0.5	0.121478827			0.5	0.120355232															0.5	0.495			0.5	0.5455			0.5	0.3232
		1	0.489890758			1	0.454171913			1	0.476237826			1	0.121440532			1	0.121478827			1	0.120355232															1	0.495			1	0.5455			1	0.5757
		1	1			1	0.568862068			1	1			1	0.121440532			1	0.121478827			1	0.120355232															1	0.495			1	0.5455			1	1
		1	0.489890758			1	0.568862068			1	0.476237826			1	0.121440532			1	0.121478827			1	0.120355232															1	0.495			1	0.5455			1	0.5757
		1	0.489890758			1	0.568862068			1	0.476237826			1	0.121440532			1	0.121478827			1	0.120355232															1	0.495			1	0.5455			1	0.5757
		1	1			1	1			1	1			1	0.747987217			1	0.121478827			1	0.120355232															1	1			1	1			1	1
		0.5	0.489890758			0.5	0.454171913			0.5	0.476237826			0.5	0.121440532			0.5	0.121478827			0.5	0.120355232															0.5	0.495			0.5	0.3434			0.5	0.3232
		0.2	0.166133984			0.2	0.163281014			0.2	0.177357404			0.2	0.121440532			0.2	0.121478827			0.2	0.120355232															0.2	0.1616			0.2	0.1616			0.2	0.1515
		1	1			1	1			1	1			1	0.121440532			1	0.121478827			1	0.120355232															1	1			1	1			1	1
		0.2	0.166133984			0.2	0.163281014			0.2	0.177357404			0.2	0.121440532			0.2	0.121478827			0.2	0.120355232															0.2	0.1616			0.2	0.1616			0.2	0.1515
		1	1			1	0.568862068			1	0.476237826			1	0.121440532			1	0.121478827			1	0.120355232															1	0.6558			1	0.5455			1	0.5757
		0.5	0.166133984			0.5	0.163281014			0.5	0.177357404			0.5	0.121440532			0.5	0.121478827			0.5	0.120355232															0.5	0.1616			0.5	0.1616			0.5	0.1515
		1	1			1	1			1	1			1	0.121440532			1	0.121478827			1	0.120355232															1	1			1	1			1	1
		0.2	0.166133984			0.2	0.163281014			0.2	0.177357404			0.2	0.121440532			0.2	0.121478827			0.2	0.120355232															0.2	0.1616			0.2	0.1616			0.2	0.1515
		1	1			1	1			1	1			1	0.121440532			1	0.121478827			1	0.120355232															1	1			1	1			1	1
		1	1			1	0.568862068			1	1			1	0.121440532			1	0.121478827			1	0.120355232															1	0.495			1	0.5455			1	1
		1	0.489890758			1	0.454171913			1	0.476237826			1	0.121440532			1	0.121478827			1	0.120355232															1	0.495			1	0.5455			1	0.5757
		0.5	0.489890758			0.5	0.454171913			0.5	0.476237826			0.5	0.121440532			0.5	0.121478827			0.5	0.120355232															0.5	0.495			0.5	0.5455			0.5	0.3232
		1	0.284298032			1	0.302685883			1	0.177357404			1	0.121440532			1	0.121478827			1	0.120355232															1	0.3232			1	0.3434			1	0.3232
		1	1			1	0.568862068			1	1			1	0.121440532			1	0.121478827			1	0.120355232															1	0.495			1	0.5455			1	1
		1	1			1	0.568862068			1	1			1	0.121440532			1	0.121478827			1	0.120355232															1	1			1	1			1	1
		0.1	0.166133984			0.1	0.163281014			0.1	0.177357404			0.1	0.121440532			0.1	0.121478827			0.1	0.120355232															0.1	0.1616			0.1	0.1616			0.1	0.1515
		1	0.489890758			1	0.454171913			1	0.476237826			1	0.121440532			1	0.121478827			1	0.120355232															1	0.495			1	0.5455			1	0.5757
		1	0.489890758			1	0.454171913			1	0.476237826			1	0.121440532			1	0.121478827			1	0.120355232															1	0.3232			1	0.3434			1	0.3232
		0.9	0.489890758			0.9	0.454171913			0.9	0.476237826			0.9	0.121440532			0.9	0.121478827			0.9	0.120355232															0.9	0.495			0.9	0.5455			0.9	0.5757
		1	0.489890758			1	0.454171913			1	0.476237826			1	0.121440532			1	0.121478827			1	0.120355232															1	0.495			1	0.3434			1	0.3232
		0.2	0.489890758			0.2	0.302685883			0.2	0.177357404			0.2	0.121440532			0.2	0.121478827			0.2	0.120355232															0.2	0.1616			0.2	0.1616			0.2	0.1515
		1	1			1	1			1	1			1	0.121440532			1	0.121478827			1	0.120355232															1	1			1	1			1	1
		0.5	0.166133984			0.5	0.163281014			0.5	0.177357404			0.5	0.121440532			0.5	0.121478827			0.5	0.120355232															0.5	0.1616			0.5	0.1616			0.5	0.1515
		0.5	0.284298032			0.5	0.302685883			0.5	0.476237826			0.5	0.121440532			0.5	0.121478827			0.5	0.120355232															0.5	0.3232			0.5	0.3434			0.5	0.3232
		1	0.489890758			1	0.454171913			1	0.476237826			1	0.121440532			1	0.121478827			1	0.120355232															1	0.3232			1	0.3434			1	0.3232
		1	0.489890758			1	0.454171913			1	1			1	0.121440532			1	0.121478827			1	0.120355232															1	0.495			1	0.5455			1	0.5757
		0.5	0.489890758			0.5	0.302685883			0.5	0.177357404			0.5	0.121440532			0.5	0.121478827			0.5	0.120355232															0.5	0.1616			0.5	0.1616			0.5	0.1515
		0.5	0.166133984			0.5	0.163281014			0.5	0.177357404			0.5	0.121440532			0.5	0.121478827			0.5	0.120355232															0.5	0.1616			0.5	0.1616			0.5	0.1515
		1	1			1	1			1	1			1	0.121440532			1	0.121478827			1	0.120355232															1	1			1	1			1	1
		1	0.489890758			1	0.454171913			1	0.476237826			1	0.121440532			1	0.121478827			1	0.120355232															1	0.495			1	0.5455			1	0.5757
		1	0.489890758			1	0.454171913			1	0.476237826			1	0.121440532			1	0.121478827			1	0.120355232															1	0.3232			1	0.3434			1	0.3232
		0.15	0.166133984			0.15	0.163281014			0.15	0.177357404			0.15	0.121440532			0.15	0.121478827			0.15	0.120355232															0.15	0.1616			0.15	0.1616			0.15	0.1515
		0.15	0.166133984			0.15	0.163281014			0.15	0.177357404			0.15	0.121440532			0.15	0.121478827			0.15	0.120355232															0.15	0.1616			0.15	0.1616			0.15	0.1515
		0.5	0.284298032			0.5	0.302685883			0.5	0.177357404			0.5	0.121440532			0.5	0.121478827			0.5	0.120355232															0.5	0.3232			0.5	0.3434			0.5	0.3232
		0.15	0.166133984			0.15	0.163281014			0.15	0.177357404			0.15	0.121440532			0.15	0.121478827			0.15	0.120355232															0.15	0.1616			0.15	0.1616			0.15	0.1515
		0.2	0.166133984			0.2	0.163281014			0.2	0.177357404			0.2	0.121440532			0.2	0.121478827			0.2	0.120355232															0.2	0.1616			0.2	0.1616			0.2	0.1515
		1	0.284298032			1	0.302685883			1	0.476237826			1	0.121440532			1	0.121478827			1	0.120355232															1	0.3232			1	0.3434			1	0.3232
		0.5	0.489890758			0.5	0.302685883			0.5	0.476237826			0.5	0.121440532			0.5	0.121478827			0.5	0.120355232															0.5	0.3232			0.5	0.3434			0.5	0.3232
		0.5	0.284298032			0.5	0.302685883			0.5	0.476237826			0.5	0.121440532			0.5	0.121478827			0.5	0.120355232															0.5	0.3232			0.5	0.3434			0.5	0.3232
		0.85	0.489890758			0.85	0.454171913			0.85	0.476237826			0.85	0.121440532			0.85	0.121478827			0.85	0.120355232															0.85	0.1616			0.85	0.1616			0.85	0.1515
		1	1			1	1			1	1			1	0.121440532			1	0.121478827			1	0.120355232															1	1			1	1			1	1
		0.2	0.166133984			0.2	0.163281014			0.2	0.177357404			0.2	0.121440532			0.2	0.121478827			0.2	0.120355232															0.2	0.1616			0.2	0.1616			0.2	0.1515
		1	0.489890758			1	0.302685883			1	0.476237826			1	0.121440532			1	0.121478827			1	0.120355232															1	0.3232			1	0.3434			1	0.3232
		0.5	0.166133984			0.5	0.163281014			0.5	0.476237826			0.5	0.121440532			0.5	0.121478827			0.5	0.120355232															0.5	0.1616			0.5	0.1616			0.5	0.1515
		1	1			1	1			1	1			1	0.121440532			1	0.121478827			1	0.120355232															1	1			1	1			1	1
		1	1			1	1			1	1			1	0.121440532			1	0.121478827			1	0.120355232															1	1			1	1			1	1
		1	1			1	1			1	1			1	0.121440532			1	0.121478827			1	0.120355232															1	1			1	1			1	1
		1	1			1	1			1	1			1	0.121440532			1	0.121478827			1	0.120355232															1	1			1	1			1	1
		1	0.489890758			1	0.454171913			1	0.476237826			1	0.121440532			1	0.121478827			1	0.120355232															1	0.495			1	0.5455			1	0.5757
		0.1	0.166133984			0.1	0.163281014			0.1	0.177357404			0.1	0.121440532			0.1	0.121478827			0.1	0.120355232															0.1	0.1616			0.1	0.1616			0.1	0.1515
		1	1			1	1			1	1			1	0.121440532			1	0.121478827			1	0.120355232															1	1			1	1			1	1
		1	0.489890758			1	0.454171913			1	0.476237826			1	0.121440532			1	0.121478827			1	0.120355232															1	0.495			1	0.5455			1	0.3232
		1	1			1	1			1	1			1	0.121440532			1	0.121478827			1	0.120355232															1	1			1	1			1	1
		1	0.489890758			1	0.454171913			1	0.476237826			1	0.121440532			1	0.121478827			1	0.120355232															1	0.495			1	0.5455			1	0.5757
		1	0.489890758			1	0.454171913			1	0.476237826			1	0.121440532			1	0.121478827			1	0.120355232															1	0.495			1	0.5455			1	0.5757
		1	0.489890758			1	0.454171913			1	0.476237826			1	0.121440532			1	0.121478827			1	0.120355232															1	0.495			1	0.3434			1	0.3232
		0.5	0.284298032			0.5	0.302685883			0.5	0.476237826			0.5	0.121440532			0.5	0.121478827			0.5	0.120355232															0.5	0.3232			0.5	0.3434			0.5	0.3232
		1	0.489890758			1	0.454171913			1	0.476237826			1	0.121440532			1	0.121478827			1	0.120355232															1	0.495			1	0.5455			1	0.5757
		1	1			1	1			1	1			1	0.121440532			1	0.121478827			1	0.120355232															1	1			1	1			1	1
		0.15	0.166133984			0.15	0.163281014			0.15	0.177357404			0.15	0.121440532			0.15	0.121478827			0.15	0.120355232															0.15	0.1616			0.15	0.1616			0.15	0.1515
		1	1			1	1			1	1			1	0.121440532			1	0.121478827			1	0.120355232															1	1			1	1			1	1
		0.15	0.166133984			0.15	0.163281014			0.15	0.177357404			0.15	0.121440532			0.15	0.121478827			0.15	0.120355232															0.15	0.1616			0.15	0.1616			0.15	0.1515
		0.1	0.166133984			0.1	0.163281014			0.1	0.177357404			0.1	0.121440532			0.1	0.121478827			0.1	0.120355232															0.1	0.1616			0.1	0.1616			0.1	0.1515
		1	1			1	1			1	1			1	0.121440532			1	0.121478827			1	0.120355232															1	1			1	1			1	1
		1	0.489890758			1	0.454171913			1	0.476237826			1	0.121440532			1	0.121478827			1	0.120355232															1	0.495			1	0.5455			1	0.3232
		1	1			1	1			1	1			1	0.121440532			1	0.121478827			1	0.120355232															1	1			1	1			1	1
		1	0.489890758			1	0.568862068			1	0.476237826			1	0.121440532			1	0.121478827			1	0.120355232															1	0.495			1	0.5455			1	0.5757
		1	1			1	1			1	1			1	0.121440532			1	0.121478827			1	0.120355232															1	1			1	1			1	1
		1	1			1	1			1	1			1	0.121440532			1	0.121478827			1	0.120355232															1	1			1	1			1	1
		1	0.489890758			1	0.568862068			1	0.476237826			1	0.121440532			1	0.121478827			1	0.120355232															1	0.1616			1	0.1616			1	0.3232
		1	1			1	1			1	1			1	0.121440532			1	0.121478827			1	0.120355232															1	1			1	1			1	1
		0.5	0.166133984			0.5	0.163281014			0.5	0.476237826			0.5	0.121440532			0.5	0.121478827			0.5	0.120355232															0.5	0.1616			0.5	0.1616			0.5	0.1515
		1	0.489890758			1	0.568862068			1	0.476237826			1	0.121440532			1	0.121478827			1	0.120355232															1	0.495			1	0.5455			1	0.5757
		0.2	0.166133984			0.2	0.163281014			0.2	0.177357404			0.2	0.121440532			0.2	0.121478827			0.2	0.120355232															0.2	0.1616			0.2	0.1616			0.2	0.1515
		0.2	0.166133984			0.2	0.163281014			0.2	0.177357404			0.2	0.121440532			0.2	0.121478827			0.2	0.120355232															0.2	0.1616			0.2	0.1616			0.2	0.1515
		1	0.284298032			1	0.302685883			1	0.476237826			1	0.121440532			1	0.121478827			1	0.120355232															1	0.3232			1	0.3434			1	0.3232
		0.1	0.166133984			0.1	0.163281014			0.1	0.177357404			0.1	0.121440532			0.1	0.121478827			0.1	0.120355232															0.1	0.1616			0.1	0.1616			0.1	0.1515
		1	0.489890758			1	0.454171913			1	0.476237826			1	0.121440532			1	0.121478827			1	0.120355232															1	1			1	1			1	0.5757
		0.15	0.166133984			0.15	0.163281014			0.15	0.177357404			0.15	0.121440532			0.15	0.121478827			0.15	0.120355232															0.15	0.1616			0.15	0.1616			0.15	0.1515
		0.9	0.489890758			0.9	0.454171913			0.9	0.476237826			0.9	0.121440532			0.9	0.121478827			0.9	0.120355232															0.9	0.1616			0.9	0.1616			0.9	0.1515
		1	1			1	1			1	1			1	0.121440532			1	0.121478827			1	0.120355232															1	1			1	1			1	1
		0.2	0.166133984			0.2	0.163281014			0.2	0.177357404			0.2	0.121440532			0.2	0.121478827			0.2	0.120355232															0.2	0.1616			0.2	0.1616			0.2	0.1515
		0.49	0.166133984			0.49	0.163281014			0.49	0.177357404			0.49	0.121440532			0.49	0.121478827			0.49	0.120355232															0.49	0.1616			0.49	0.1616			0.49	0.3232
		1	0.489890758			1	0.568862068			1	0.476237826			1	0.121440532			1	0.121478827			1	0.120355232															1	0.495			1	0.5455			1	0.5757
		1	0.489890758			1	0.454171913			1	0.476237826			1	0.121440532			1	0.121478827			1	0.120355232															1	0.495			1	0.3434			1	0.3232
		0.5	0.166133984			0.5	0.163281014			0.5	0.177357404			0.5	0.121440532			0.5	0.121478827			0.5	0.120355232															0.5	0.1616			0.5	0.1616			0.5	0.1515
		0.99	0.489890758			0.99	0.454171913			0.99	0.476237826			0.99	0.121440532			0.99	0.121478827			0.99	0.120355232															0.99	0.3232			0.99	0.3434			0.99	0.3232
		1	1			1	1			1	1			1	0.121440532			1	0.121478827			1	0.120355232															1	1			1	1			1	1
		1	1			1	0.568862068			1	0.476237826			1	0.121440532			1	0.121478827			1	0.120355232															1	1			1	1			1	1
		1	1			1	1			1	1			1	0.121440532			1	0.121478827			1	0.120355232															1	1			1	1			1	1
		0.2	0.166133984			0.2	0.163281014			0.2	0.177357404			0.2	0.121440532			0.2	0.121478827			0.2	0.120355232															0.2	0.1616			0.2	0.1616			0.2	0.1515
		1	0.489890758			1	0.568862068			1	0.476237826			1	0.121440532			1	0.121478827			1	0.120355232															1	0.6558			1	0.5455			1	0.5757
		0.5	0.284298032			0.5	0.302685883			0.5	0.177357404			0.5	0.121440532			0.5	0.121478827			0.5	0.120355232															0.5	0.3232			0.5	0.3434			0.5	0.3232
		1	1			1	1			1	1			1	0.121440532			1	0.121478827			1	0.120355232															1	1			1	1			1	1
		0.5	0.166133984			0.5	0.163281014			0.5	0.177357404			0.5	0.121440532			0.5	0.121478827			0.5	0.120355232															0.5	0.1616			0.5	0.1616			0.5	0.1515
		0.15	0.166133984			0.15	0.163281014			0.15	0.177357404			0.15	0.121440532			0.15	0.121478827			0.15	0.120355232															0.15	0.1616			0.15	0.1616			0.15	0.1515
		1	0.489890758			1	0.454171913			1	0.476237826			1	0.121440532			1	0.121478827			1	0.120355232															1	1			1	1			1	1
		0.15	0.166133984			0.15	0.163281014			0.15	0.177357404			0.15	0.121440532			0.15	0.121478827			0.15	0.120355232															0.15	0.1616			0.15	0.1616			0.15	0.1515
		0.98	1			0.98	1			0.98	1			0.98	0.121440532			0.98	0.121478827			0.98	0.120355232															0.98	0.6558			0.98	1			0.98	1
		0.9	0.284298032			0.9	0.302685883			0.9	0.476237826			0.9	0.121440532			0.9	0.121478827			0.9	0.120355232															0.9	0.3232			0.9	0.3434			0.9	0.3232
		0.5	0.284298032			0.5	0.302685883			0.5	0.476237826			0.5	0.121440532			0.5	0.121478827			0.5	0.120355232															0.5	0.3232			0.5	0.3434			0.5	0.3232
		1	1			1	1			1	1			1	0.121440532			1	0.121478827			1	0.120355232															1	1			1	1			1	1
		0.5	0.284298032			0.5	0.302685883			0.5	0.476237826			0.5	0.121440532			0.5	0.121478827			0.5	0.120355232															0.5	0.3232			0.5	0.3434			0.5	0.3232
		0.1	0.166133984			0.1	0.163281014			0.1	0.177357404			0.1	0.121440532			0.1	0.121478827			0.1	0.120355232															0.1	0.1616			0.1	0.1616			0.1	0.1515
		0.5	0.166133984			0.5	0.163281014			0.5	0.177357404			0.5	0.121440532			0.5	0.121478827			0.5	0.120355232															0.5	0.1616			0.5	0.1616			0.5	0.1515
		1	1			1	1			1	1			1	0.121440532			1	0.121478827			1	0.120355232															1	1			1	1			1	1
		1	1			1	1			1	1			1	0.121440532			1	0.121478827			1	0.120355232															1	0.6558			1	1			1	1
		0.98	0.489890758			0.98	0.454171913			0.98	0.476237826			0.98	0.121440532			0.98	0.121478827			0.98	0.120355232															0.98	0.3232			0.98	0.3434			0.98	0.3232
		1	0.489890758			1	0.454171913			1	0.476237826			1	0.121440532			1	0.121478827			1	0.120355232															1	0.495			1	0.3434			1	0.3232
		1	0.489890758			1	0.454171913			1	0.476237826			1	0.121440532			1	0.121478827			1	0.120355232															1	0.495			1	0.5455			1	0.5757
		0.5	0.166133984			0.5	0.163281014			0.5	0.177357404			0.5	0.121440532			0.5	0.121478827			0.5	0.120355232															0.5	0.1616			0.5	0.1616			0.5	0.1515
		0.5	0.284298032			0.5	0.302685883			0.5	0.177357404			0.5	0.121440532			0.5	0.121478827			0.5	0.120355232															0.5	0.3232			0.5	0.3434			0.5	0.3232
		1	0.489890758			1	0.454171913			1	0.476237826			1	0.121440532			1	0.121478827			1	0.120355232															1	0.3232			1	0.3434			1	0.3232
		1	1			1	1			1	1			1	0.121440532			1	0.121478827			1	0.120355232															1	1			1	1			1	1
		1	1			1	1			1	1			1	0.121440532			1	0.121478827			1	0.120355232															1	1			1	1			1	1
		1	1			1	1			1	1			1	0.747987217			1	0.747962243			1	0.120355232															1	1			1	1			1	1
		0.5	0.166133984			0.5	0.163281014			0.5	0.177357404			0.5	0.121440532			0.5	0.121478827			0.5	0.120355232															0.5	0.1616			0.5	0.1616			0.5	0.1515
		1	0.489890758			1	0.454171913			1	0.476237826			1	0.121440532			1	0.121478827			1	0.120355232															1	0.3232			1	0.3434			1	0.3232
		0.2	0.166133984			0.2	0.163281014			0.2	0.177357404			0.2	0.121440532			0.2	0.121478827			0.2	0.120355232															0.2	0.1616			0.2	0.1616			0.2	0.1515
		1	0.489890758			1	0.454171913			1	0.476237826			1	0.121440532			1	0.121478827			1	0.120355232															1	0.1616			1	0.1616			1	0.1515
		0.1	0.166133984			0.1	0.163281014			0.1	0.177357404			0.1	0.121440532			0.1	0.121478827			0.1	0.120355232															0.1	0.1616			0.1	0.1616			0.1	0.1515
		0.9	1			0.9	1			0.9	1			0.9	0.121440532			0.9	0.121478827			0.9	0.120355232															0.9	1			0.9	1			0.9	1
		1	1			1	1			1	1			1	0.121440532			1	0.121478827			1	0.120355232															1	1			1	1			1	1
		1	0.489890758			1	0.568862068			1	0.476237826			1	0.121440532			1	0.121478827			1	0.120355232															1	0.495			1	0.5455			1	0.5757
		0.5	0.489890758			0.5	0.454171913			0.5	0.476237826			0.5	0.121440532			0.5	0.121478827			0.5	0.120355232															0.5	0.1616			0.5	0.1616			0.5	0.1515
		0.5	0.166133984			0.5	0.163281014			0.5	0.177357404			0.5	0.121440532			0.5	0.121478827			0.5	0.120355232															0.5	0.1616			0.5	0.1616			0.5	0.3232
		0.1	0.166133984			0.1	0.163281014			0.1	0.177357404			0.1	0.121440532			0.1	0.121478827			0.1	0.120355232															0.1	0.1616			0.1	0.1616			0.1	0.1515
		0.15	0.166133984			0.15	0.163281014			0.15	0.177357404			0.15	0.121440532			0.15	0.121478827			0.15	0.120355232															0.15	0.1616			0.15	0.1616			0.15	0.1515
		0.5	0.284298032			0.5	0.302685883			0.5	0.476237826			0.5	0.121440532			0.5	0.121478827			0.5	0.120355232															0.5	0.3232			0.5	0.3434			0.5	0.3232
		0.5	0.284298032			0.5	0.302685883			0.5	0.177357404			0.5	0.121440532			0.5	0.121478827			0.5	0.120355232															0.5	0.3232			0.5	0.3434			0.5	0.3232
		1	1			1	1			1	1			1	0.121440532			1	0.121478827			1	0.120355232															1	1			1	1			1	1
		0.49	0.284298032			0.49	0.302685883			0.49	0.177357404			0.49	0.121440532			0.49	0.121478827			0.49	0.120355232															0.49	0.3232			0.49	0.3434			0.49	0.3232
		0.2	0.166133984			0.2	0.163281014			0.2	0.177357404			0.2	0.121440532			0.2	0.121478827			0.2	0.120355232															0.2	0.1616			0.2	0.1616			0.2	0.1515
		1	0.489890758			1	0.454171913			1	0.476237826			1	0.121440532			1	0.121478827			1	0.120355232															1	0.1616			1	1			1	0.5757
		1	0.489890758			1	0.454171913			1	0.476237826			1	0.121440532			1	0.121478827			1	0.120355232															1	0.495			1	0.3434			1	0.3232
		1	0.489890758			1	0.454171913			1	0.476237826			1	0.121440532			1	0.121478827			1	0.120355232															1	0.495			1	0.5455			1	0.5757
		0.1	0.166133984			0.1	0.163281014			0.1	0.177357404			0.1	0.121440532			0.1	0.121478827			0.1	0.120355232															0.1	0.1616			0.1	0.1616			0.1	0.1515
		0.5	0.166133984			0.5	0.163281014			0.5	0.177357404			0.5	0.121440532			0.5	0.121478827			0.5	0.120355232															0.5	0.1616			0.5	0.1616			0.5	0.3232
		1	1			1	1			1	1			1	0.121440532			1	0.121478827			1	0.120355232															1	1			1	1			1	1
		0.2	0.166133984			0.2	0.163281014			0.2	0.177357404			0.2	0.121440532			0.2	0.121478827			0.2	0.120355232															0.2	0.1616			0.2	0.1616			0.2	0.1515
		1	1			1	1			1	1			1	0.121440532			1	0.121478827			1	0.120355232															1	1			1	1			1	1
		1	1			1	1			1	1			1	0.121440532			1	0.121478827			1	0.120355232															1	1			1	1			1	1
		1	0.489890758			1	0.568862068			1	0.476237826			1	0.121440532			1	0.121478827			1	0.120355232															1	0.495			1	0.5455			1	0.5757
		1	1			1	1			1	1			1	0.121440532			1	0.121478827			1	0.120355232															1	1			1	1			1	1
		1	0.489890758			1	0.454171913			1	0.476237826			1	0.121440532			1	0.121478827			1	0.120355232															1	0.495			1	0.5455			1	0.5757
		0.2	0.284298032			0.2	0.302685883			0.2	0.177357404			0.2	0.121440532			0.2	0.121478827			0.2	0.120355232															0.2	0.3232			0.2	0.3434			0.2	0.3232
		1	0.489890758			1	0.454171913			1	0.476237826			1	0.121440532			1	0.121478827			1	0.120355232															1	0.495			1	0.5455			1	0.5757
		1	0.489890758			1	0.454171913			1	0.476237826			1	0.121440532			1	0.121478827			1	0.120355232															1	0.495			1	0.3434			1	0.3232
		0.1	0.166133984			0.1	0.163281014			0.1	0.177357404			0.1	0.121440532			0.1	0.121478827			0.1	0.120355232															0.1	0.1616			0.1	0.1616			0.1	0.1515
		1	0.489890758			1	0.568862068			1	0.476237826			1	0.121440532			1	0.121478827			1	0.120355232															1	0.495			1	0.5455			1	0.5757
		1	0.489890758			1	0.454171913			1	0.476237826			1	0.121440532			1	0.121478827			1	0.120355232															1	0.495			1	0.3434			1	0.3232
		1	0.489890758			1	0.454171913			1	0.476237826			1	0.121440532			1	0.121478827			1	0.120355232															1	0.495			1	0.5455			1	0.5757
		1	1			1	1			1	1			1	0.121440532			1	0.121478827			1	0.120355232															1	1			1	1			1	1
		0.5	0.489890758			0.5	0.302685883			0.5	0.476237826			0.5	0.121440532			0.5	0.121478827			0.5	0.120355232															0.5	0.1616			0.5	0.1616			0.5	0.3232
		1	0.489890758			1	0.454171913			1	0.476237826			1	0.121440532			1	0.121478827			1	0.120355232															1	0.3232			1	0.3434			1	0.3232
		1	0.489890758			1	0.454171913			1	0.476237826			1	0.121440532			1	0.121478827			1	0.120355232															1	0.495			1	0.3434			1	0.3232
		0.15	0.166133984			0.15	0.163281014			0.15	0.177357404			0.15	0.121440532			0.15	0.121478827			0.15	0.120355232															0.15	0.1616			0.15	0.1616			0.15	0.1515
		1	0.489890758			1	0.454171913			1	0.476237826			1	0.121440532			1	0.121478827			1	0.120355232															1	1			1	1			1	1
		1	1			1	0.568862068			1	0.476237826			1	0.121440532			1	0.121478827			1	0.120355232															1	1			1	1			1	1
		1	1			1	1			1	1			1	0.121440532			1	0.121478827			1	0.120355232															1	1			1	1			1	1
		0.5	0.166133984			0.5	0.163281014			0.5	0.177357404			0.5	0.121440532			0.5	0.121478827			0.5	0.120355232															0.5	0.1616			0.5	0.1616			0.5	0.1515
		1	0.489890758			1	0.568862068			1	0.476237826			1	0.121440532			1	0.121478827			1	0.120355232															1	0.495			1	0.5455			1	0.5757
		1	0.489890758			1	0.454171913			1	0.476237826			1	0.121440532			1	0.121478827			1	0.120355232															1	0.495			1	0.5455			1	0.5757
		1	0.489890758			1	0.454171913			1	0.476237826			1	0.121440532			1	0.121478827			1	0.120355232															1	0.3232			1	0.3434			1	0.3232
		0.5	0.166133984			0.5	0.163281014			0.5	0.177357404			0.5	0.121440532			0.5	0.121478827			0.5	0.120355232															0.5	0.1616			0.5	0.1616			0.5	0.1515
		1	1			1	1			1	1			1	0.121440532			1	0.121478827			1	0.120355232															1	1			1	1			1	1
		1	0.489890758			1	0.454171913			1	0.476237826			1	0.121440532			1	0.121478827			1	0.120355232															1	1			1	1			1	1
		1	1			1	1			1	1			1	0.121440532			1	0.121478827			1	0.120355232															1	1			1	1			1	1
		0.5	0.489890758			0.5	0.302685883			0.5	0.476237826			0.5	0.121440532			0.5	0.121478827			0.5	0.120355232															0.5	0.3232			0.5	0.3434			0.5	0.3232
		0.1	0.166133984			0.1	0.163281014			0.1	0.177357404			0.1	0.121440532			0.1	0.121478827			0.1	0.120355232															0.1	0.1616			0.1	0.1616			0.1	0.1515
		1	0.489890758			1	0.454171913			1	0.476237826			1	0.121440532			1	0.121478827			1	0.120355232															1	0.495			1	0.3434			1	0.3232
		1	1			1	1			1	1			1	0.121440532			1	0.121478827			1	0.120355232															1	1			1	1			1	1
		1	0.489890758			1	0.454171913			1	0.476237826			1	0.121440532			1	0.121478827			1	0.120355232															1	0.3232			1	0.3434			1	0.3232
		1	1			1	1			1	1			1	0.121440532			1	0.121478827			1	0.120355232															1	1			1	1			1	1
		1	1			1	1			1	1			1	0.121440532			1	0.121478827			1	0.120355232															1	1			1	1			1	1
		0.5	0.489890758			0.5	0.454171913			0.5	0.476237826			0.5	0.121440532			0.5	0.121478827			0.5	0.120355232															0.5	0.3232			0.5	0.3434			0.5	0.3232
		1	0.489890758			1	0.454171913			1	0.476237826			1	0.121440532			1	0.121478827			1	0.120355232															1	0.1616			1	0.1616			1	0.1515
		0.1	0.166133984			0.1	0.163281014			0.1	0.177357404			0.1	0.121440532			0.1	0.121478827			0.1	0.120355232															0.1	0.1616			0.1	0.1616			0.1	0.1515
		0.5	1			0.5	0.568862068			0.5	1			0.5	0.121440532			0.5	0.121478827			0.5	0.120355232															0.5	0.6558			0.5	0.5455			0.5	1
		0.5	0.489890758			0.5	0.454171913			0.5	0.476237826			0.5	0.121440532			0.5	0.121478827			0.5	0.120355232															0.5	0.3232			0.5	0.3434			0.5	0.3232
		1	1			1	1			1	1			1	0.121440532			1	0.121478827			1	0.120355232															1	1			1	1			1	1
		1	1			1	0.568862068			1	1			1	0.121440532			1	0.121478827			1	0.120355232															1	0.6558			1	0.5455			1	0.5757
		0.15	0.166133984			0.15	0.163281014			0.15	0.476237826			0.15	0.121440532			0.15	0.121478827			0.15	0.120355232															0.15	0.1616			0.15	0.1616			0.15	0.1515
		0.15	0.166133984			0.15	0.163281014			0.15	0.177357404			0.15	0.121440532			0.15	0.121478827			0.15	0.120355232															0.15	0.1616			0.15	0.1616			0.15	0.1515
		0.15	0.166133984			0.15	0.163281014			0.15	0.177357404			0.15	0.121440532			0.15	0.121478827			0.15	0.120355232															0.15	0.1616			0.15	0.1616			0.15	0.1515
		1	1			1	1			1	1			1	0.121440532			1	0.121478827			1	0.120355232															1	1			1	1			1	1
		1	1			1	1			1	1			1	0.121440532			1	0.121478827			1	0.120355232															1	1			1	1			1	1
		1	0.489890758			1	0.454171913			1	0.476237826			1	0.121440532			1	0.121478827			1	0.120355232															1	0.495			1	0.3434			1	0.3232
		0.15	0.166133984			0.15	0.163281014			0.15	0.177357404			0.15	0.121440532			0.15	0.121478827			0.15	0.120355232															0.15	0.1616			0.15	0.1616			0.15	0.1515
		0.5	0.489890758			0.5	0.163281014			0.5	0.476237826			0.5	0.121440532			0.5	0.121478827			0.5	0.120355232															0.5	0.1616			0.5	0.1616			0.5	0.1515
		1	1			1	1			1	1			1	0.121440532			1	0.121478827			1	0.120355232															1	1			1	1			1	1
		0.2	0.166133984			0.2	0.163281014			0.2	0.177357404			0.2	0.121440532			0.2	0.121478827			0.2	0.120355232															0.2	0.1616			0.2	0.1616			0.2	0.1515
		1	0.489890758			1	0.454171913			1	0.476237826			1	0.121440532			1	0.121478827			1	0.120355232															1	0.495			1	0.3434			1	0.3232
		1	0.489890758			1	0.568862068			1	0.476237826			1	0.121440532			1	0.121478827			1	0.120355232															1	0.6558			1	0.5455			1	0.5757
		1	1			1	1			1	1			1	0.121440532			1	0.121478827			1	0.120355232															1	1			1	1			1	1
		1	0.489890758			1	0.454171913			1	0.476237826			1	0.121440532			1	0.121478827			1	0.120355232															1	0.495			1	0.5455			1	0.5757
		1	1			1	1			1	1			1	0.121440532			1	0.121478827			1	0.120355232															1	1			1	1			1	1
		1	0.489890758			1	0.454171913			1	0.476237826			1	0.121440532			1	0.121478827			1	0.120355232															1	0.3232			1	0.3434			1	0.3232
		0.5	0.166133984			0.5	0.163281014			0.5	0.177357404			0.5	0.121440532			0.5	0.121478827			0.5	0.120355232															0.5	0.1616			0.5	0.1616			0.5	0.1515
		0.5	0.166133984			0.5	0.163281014			0.5	0.177357404			0.5	0.121440532			0.5	0.121478827			0.5	0.120355232															0.5	0.1616			0.5	0.1616			0.5	0.3232
		0.1	0.166133984			0.1	0.163281014			0.1	0.177357404			0.1	0.121440532			0.1	0.121478827			0.1	0.120355232															0.1	0.1616			0.1	0.1616			0.1	0.1515
		1	1			1	1			1	1			1	0.121440532			1	0.121478827			1	0.120355232															1	1			1	1			1	1
		0.5	0.166133984			0.5	0.163281014			0.5	0.177357404			0.5	0.121440532			0.5	0.121478827			0.5	0.120355232															0.5	0.1616			0.5	0.1616			0.5	0.1515
		1	0.284298032			1	0.302685883			1	0.476237826			1	0.121440532			1	0.121478827			1	0.120355232															1	0.3232			1	0.3434			1	0.3232
		1	1			1	1			1	1			1	0.121440532			1	0.121478827			1	0.120355232															1	1			1	1			1	1
		1	1			1	1			1	1			1	0.121440532			1	0.121478827			1	0.120355232															1	1			1	1			1	1
		1	0.489890758			1	0.454171913			1	0.476237826			1	0.121440532			1	0.121478827			1	0.120355232															1	1			1	1			1	1
		0.2	0.166133984			0.2	0.163281014			0.2	0.177357404			0.2	0.121440532			0.2	0.121478827			0.2	0.120355232															0.2	0.1616			0.2	0.1616			0.2	0.1515
		0.2	0.166133984			0.2	0.163281014			0.2	0.177357404			0.2	0.121440532			0.2	0.121478827			0.2	0.120355232															0.2	0.1616			0.2	0.1616			0.2	0.1515
		1	1			1	1			1	1			1	0.121440532			1	0.121478827			1	0.120355232															1	1			1	1			1	1
		0.5	0.166133984			0.5	0.163281014			0.5	0.177357404			0.5	0.121440532			0.5	0.121478827			0.5	0.120355232															0.5	0.1616			0.5	0.1616			0.5	0.1515
		1	0.489890758			1	0.568862068			1	0.476237826			1	0.121440532			1	0.121478827			1	0.120355232															1	0.6558			1	0.5455			1	0.5757
		1	1			1	1			1	1			1	0.121440532			1	0.121478827			1	0.120355232															1	1			1	1			1	1
		0.15	0.166133984			0.15	0.163281014			0.15	0.177357404			0.15	0.121440532			0.15	0.121478827			0.15	0.120355232															0.15	0.1616			0.15	0.1616			0.15	0.1515
		0.15	0.166133984			0.15	0.163281014			0.15	0.177357404			0.15	0.121440532			0.15	0.121478827			0.15	0.120355232															0.15	0.1616			0.15	0.1616			0.15	0.1515
		0.2	0.166133984			0.2	0.163281014			0.2	0.177357404			0.2	0.121440532			0.2	0.121478827			0.2	0.120355232															0.2	0.1616			0.2	0.1616			0.2	0.1515
		0.2	0.166133984			0.2	0.163281014			0.2	0.177357404			0.2	0.121440532			0.2	0.121478827			0.2	0.120355232															0.2	0.1616			0.2	0.1616			0.2	0.1515
		0.2	0.166133984			0.2	0.163281014			0.2	0.177357404			0.2	0.121440532			0.2	0.121478827			0.2	0.120355232															0.2	0.1616			0.2	0.1616			0.2	0.1515
		0.5	0.166133984			0.5	0.163281014			0.5	0.177357404			0.5	0.121440532			0.5	0.121478827			0.5	0.120355232															0.5	0.1616			0.5	0.1616			0.5	0.1515
		1	0.489890758			1	0.454171913			1	0.476237826			1	0.121440532			1	0.121478827			1	0.120355232															1	0.495			1	0.5455			1	0.5757
		1	1			1	1			1	1			1	0.121440532			1	0.121478827			1	0.120355232															1	0.6558			1	1			1	1
		1	0.489890758			1	0.454171913			1	0.476237826			1	0.121440532			1	0.121478827			1	0.120355232															1	0.495			1	0.3434			1	0.3232
		1	0.489890758			1	0.454171913			1	0.476237826			1	0.121440532			1	0.121478827			1	0.120355232															1	0.495			1	0.5455			1	0.5757
		0.5	0.166133984			0.5	0.163281014			0.5	0.177357404			0.5	0.121440532			0.5	0.121478827			0.5	0.120355232															0.5	0.1616			0.5	0.1616			0.5	0.1515
		1	1			1	1			1	1			1	0.121440532			1	0.121478827			1	0.120355232															1	1			1	1			1	1
		0.2	0.166133984			0.2	0.163281014			0.2	0.177357404			0.2	0.121440532			0.2	0.121478827			0.2	0.120355232															0.2	0.1616			0.2	0.1616			0.2	0.1515
		0.95	0.489890758			0.95	0.454171913			0.95	0.476237826			0.95	0.121440532			0.95	0.121478827			0.95	0.120355232															0.95	0.495			0.95	0.5455			0.95	0.5757
		1	0.489890758			1	0.568862068			1	0.476237826			1	0.121440532			1	0.121478827			1	0.120355232															1	0.495			1	0.5455			1	0.5757
		0.5	0.166133984			0.5	0.163281014			0.5	0.177357404			0.5	0.121440532			0.5	0.121478827			0.5	0.120355232															0.5	0.1616			0.5	0.1616			0.5	0.1515
		1	1			1	1			1	1			1	0.747987217			1	0.121478827			1	0.120355232															1	0.6558			1	0.5455			1	0.5757
		1	0.489890758			1	0.454171913			1	0.476237826			1	0.121440532			1	0.121478827			1	0.120355232															1	0.495			1	0.5455			1	0.3232
		1	0.489890758			1	0.568862068			1	0.476237826			1	0.121440532			1	0.121478827			1	0.120355232															1	1			1	1			1	0.5757
		1	1			1	1			1	1			1	0.121440532			1	0.121478827			1	0.120355232															1	1			1	1			1	1
		0.5	0.284298032			0.5	0.302685883			0.5	0.177357404			0.5	0.121440532			0.5	0.121478827			0.5	0.120355232															0.5	0.3232			0.5	0.3434			0.5	0.3232
		1	0.489890758			1	0.454171913			1	0.476237826			1	0.121440532			1	0.121478827			1	0.120355232															1	0.495			1	0.5455			1	0.5757
		0.1	0.166133984			0.1	0.163281014			0.1	0.177357404			0.1	0.121440532			0.1	0.121478827			0.1	0.120355232															0.1	0.1616			0.1	0.1616			0.1	0.1515
		1	1			1	1			1	1			1	0.121440532			1	0.121478827			1	0.120355232															1	1			1	1			1	1
		1	0.489890758			1	0.454171913			1	0.476237826			1	0.121440532			1	0.121478827			1	0.120355232															1	0.1616			1	0.1616			1	0.1515
		0.5	0.166133984			0.5	0.163281014			0.5	0.476237826			0.5	0.121440532			0.5	0.121478827			0.5	0.120355232															0.5	0.1616			0.5	0.1616			0.5	0.1515
		1	0.489890758			1	0.454171913			1	0.476237826			1	0.121440532			1	0.121478827			1	0.120355232															1	0.495			1	0.5455			1	0.5757
		0.1	0.166133984			0.1	0.163281014			0.1	0.177357404			0.1	0.121440532			0.1	0.121478827			0.1	0.120355232															0.1	0.1616			0.1	0.1616			0.1	0.1515
		0.2	0.166133984			0.2	0.163281014			0.2	0.177357404			0.2	0.121440532			0.2	0.121478827			0.2	0.120355232															0.2	0.1616			0.2	0.1616			0.2	0.1515
		1	0.489890758			1	0.454171913			1	0.476237826			1	0.121440532			1	0.121478827			1	0.120355232															1	0.495			1	0.5455			1	0.5757
		0.5	0.284298032			0.5	0.163281014			0.5	0.177357404			0.5	0.121440532			0.5	0.121478827			0.5	0.120355232															0.5	0.1616			0.5	0.1616			0.5	0.1515
		1	1			1	1			1	1			1	0.121440532			1	0.121478827			1	0.120355232															1	1			1	1			1	1
		1	0.489890758			1	0.568862068			1	0.476237826			1	0.121440532			1	0.121478827			1	0.120355232															1	0.495			1	0.5455			1	0.5757
		0.1	0.166133984			0.1	0.163281014			0.1	0.177357404			0.1	0.121440532			0.1	0.121478827			0.1	0.120355232															0.1	0.1616			0.1	0.1616			0.1	0.1515
		0.1	0.166133984			0.1	0.163281014			0.1	0.177357404			0.1	0.121440532			0.1	0.121478827			0.1	0.120355232															0.1	0.1616			0.1	0.1616			0.1	0.1515
		1	1			1	1			1	1			1	0.121440532			1	0.121478827			1	0.120355232															1	1			1	1			1	1
		1	1			1	1			1	1			1	0.121440532			1	0.121478827			1	0.120355232															1	1			1	1			1	1
		0.5	0.166133984			0.5	0.163281014			0.5	0.177357404			0.5	0.121440532			0.5	0.121478827			0.5	0.120355232															0.5	0.1616			0.5	0.1616			0.5	0.3232
		0.5	0.166133984			0.5	0.163281014			0.5	0.177357404			0.5	0.121440532			0.5	0.121478827			0.5	0.120355232															0.5	0.1616			0.5	0.1616			0.5	0.1515
		1	1			1	0.568862068			1	0.476237826			1	0.121440532			1	0.121478827			1	0.120355232															1	0.495			1	1			1	1
		1	1			1	1			1	1			1	0.121440532			1	0.121478827			1	0.120355232															1	1			1	1			1	1
		0.15	0.166133984			0.15	0.163281014			0.15	0.177357404			0.15	0.121440532			0.15	0.121478827			0.15	0.120355232															0.15	0.1616			0.15	0.1616			0.15	0.1515
		1	1			1	1			1	1			1	0.121440532			1	0.121478827			1	0.120355232															1	1			1	1			1	1
		0.95	0.489890758			0.95	0.163281014			0.95	0.177357404			0.95	0.121440532			0.95	0.121478827			0.95	0.120355232															0.95	0.1616			0.95	0.1616			0.95	0.1515
		0.5	0.166133984			0.5	0.163281014			0.5	0.177357404			0.5	0.121440532			0.5	0.121478827			0.5	0.120355232															0.5	0.1616			0.5	0.1616			0.5	0.1515
		0.9	0.489890758			0.9	0.454171913			0.9	0.476237826			0.9	0.121440532			0.9	0.121478827			0.9	0.120355232															0.9	0.495			0.9	0.5455			0.9	0.5757
		0.5	0.166133984			0.5	0.163281014			0.5	0.177357404			0.5	0.121440532			0.5	0.121478827			0.5	0.120355232															0.5	0.1616			0.5	0.1616			0.5	0.1515
		1	1			1	1			1	1			1	0.121440532			1	0.121478827			1	0.120355232															1	1			1	1			1	1
		1	1			1	1			1	1			1	0.121440532			1	0.121478827			1	0.120355232															1	1			1	1			1	1
		0.1	0.166133984			0.1	0.163281014			0.1	0.177357404			0.1	0.121440532			0.1	0.121478827			0.1	0.120355232															0.1	0.1616			0.1	0.1616			0.1	0.1515
		0.5	0.166133984			0.5	0.163281014			0.5	0.177357404			0.5	0.121440532			0.5	0.121478827			0.5	0.120355232															0.5	0.1616			0.5	0.1616			0.5	0.1515
		0.5	0.489890758			0.5	0.163281014			0.5	0.476237826			0.5	0.121440532			0.5	0.121478827			0.5	0.120355232															0.5	0.1616			0.5	0.1616			0.5	0.1515
		0.5	0.166133984			0.5	0.163281014			0.5	0.177357404			0.5	0.121440532			0.5	0.121478827			0.5	0.120355232															0.5	0.1616			0.5	0.1616			0.5	0.1515
		1	1			1	1			1	1			1	0.121440532			1	0.121478827			1	0.120355232															1	1			1	1			1	1
		1	0.489890758			1	0.568862068			1	0.476237826			1	0.121440532			1	0.121478827			1	0.120355232															1	0.495			1	0.5455			1	0.5757
		1	1			1	1			1	1			1	0.121440532			1	0.121478827			1	0.120355232															1	1			1	1			1	1
		0.5	0.489890758			0.5	0.163281014			0.5	0.476237826			0.5	0.121440532			0.5	0.121478827			0.5	0.120355232															0.5	0.1616			0.5	0.1616			0.5	0.1515
		1	0.489890758			1	0.568862068			1	0.476237826			1	0.121440532			1	0.121478827			1	0.120355232															1	0.495			1	0.5455			1	0.5757
		0.1	0.166133984			0.1	0.163281014			0.1	0.177357404			0.1	0.121440532			0.1	0.121478827			0.1	0.120355232															0.1	0.1616			0.1	0.1616			0.1	0.1515
		1	0.489890758			1	0.454171913			1	0.476237826			1	0.121440532			1	0.121478827			1	0.120355232															1	0.495			1	0.3434			1	0.3232
		0.5	0.166133984			0.5	0.163281014			0.5	0.177357404			0.5	0.121440532			0.5	0.121478827			0.5	0.120355232															0.5	0.1616			0.5	0.1616			0.5	0.1515
		1	1			1	1			1	1			1	0.121440532			1	0.121478827			1	0.120355232															1	1			1	1			1	1
		0.5	0.489890758			0.5	0.454171913			0.5	0.476237826			0.5	0.121440532			0.5	0.121478827			0.5	0.120355232															0.5	0.3232			0.5	0.3434			0.5	0.3232
		0.15	0.166133984			0.15	0.163281014			0.15	0.177357404			0.15	0.121440532			0.15	0.121478827			0.15	0.120355232															0.15	0.1616			0.15	0.1616			0.15	0.1515
		1	0.489890758			1	0.454171913			1	0.476237826			1	0.121440532			1	0.121478827			1	0.120355232															1	0.1616			1	0.1616			1	0.1515
		0.2	0.166133984			0.2	0.163281014			0.2	0.177357404			0.2	0.121440532			0.2	0.121478827			0.2	0.120355232															0.2	0.1616			0.2	0.1616			0.2	0.1515
		1	1			1	1			1	1			1	0.121440532			1	0.121478827			1	0.120355232															1	1			1	1			1	1
		0.15	0.166133984			0.15	0.163281014			0.15	0.177357404			0.15	0.121440532			0.15	0.121478827			0.15	0.120355232															0.15	0.1616			0.15	0.1616			0.15	0.1515
		1	0.489890758			1	0.454171913			1	0.476237826			1	0.121440532			1	0.121478827			1	0.120355232															1	1			1	1			1	1
		1	1			1	1			1	1			1	0.121440532			1	0.121478827			1	0.120355232															1	1			1	1			1	1
		0.1	0.166133984			0.1	0.163281014			0.1	0.177357404			0.1	0.121440532			0.1	0.121478827			0.1	0.120355232															0.1	0.1616			0.1	0.1616			0.1	0.1515
		1	0.284298032			1	0.163281014			1	0.177357404			1	0.121440532			1	0.121478827			1	0.120355232															1	0.3232			1	0.3434			1	0.3232
		0.2	0.166133984			0.2	0.163281014			0.2	0.177357404			0.2	0.121440532			0.2	0.121478827			0.2	0.120355232															0.2	0.1616			0.2	0.1616			0.2	0.1515
		0.5	0.166133984			0.5	0.163281014			0.5	0.177357404			0.5	0.121440532			0.5	0.121478827			0.5	0.120355232															0.5	0.1616			0.5	0.1616			0.5	0.1515
		1	1			1	1			1	1			1	0.121440532			1	0.121478827			1	0.120355232															1	1			1	1			1	1
		1	0.489890758			1	0.454171913			1	0.476237826			1	0.121440532			1	0.121478827			1	0.120355232															1	0.3232			1	0.3434			1	0.3232
		1	1			1	0.568862068			1	1			1	0.121440532			1	0.121478827			1	0.120355232															1	0.6558			1	0.5455			1	0.5757
		1	0.489890758			1	0.454171913			1	0.476237826			1	0.121440532			1	0.121478827			1	0.120355232															1	0.495			1	0.5455			1	0.5757
		1	1			1	1			1	1			1	0.121440532			1	0.121478827			1	0.120355232															1	0.6558			1	1			1	1
		0.2	0.166133984			0.2	0.163281014			0.2	0.177357404			0.2	0.121440532			0.2	0.121478827			0.2	0.120355232															0.2	0.1616			0.2	0.1616			0.2	0.1515
		1	0.489890758			1	0.454171913			1	0.476237826			1	0.121440532			1	0.121478827			1	0.120355232															1	0.495			1	0.3434			1	0.3232
		1	0.489890758			1	0.454171913			1	0.476237826			1	0.121440532			1	0.121478827			1	0.120355232															1	0.3232			1	0.3434			1	0.3232
		1	1			1	1			1	1			1	0.121440532			1	0.121478827			1	0.120355232															1	1			1	1			1	1
		1	0.489890758			1	0.568862068			1	0.476237826			1	0.121440532			1	0.121478827			1	0.120355232															1	0.6558			1	0.5455			1	0.5757
		0.15	0.166133984			0.15	0.163281014			0.15	0.177357404			0.15	0.121440532			0.15	0.121478827			0.15	0.120355232															0.15	0.1616			0.15	0.1616			0.15	0.1515
		1	0.489890758			1	0.454171913			1	0.476237826			1	0.121440532			1	0.121478827			1	0.120355232															1	0.495			1	0.5455			1	0.5757
		1	0.489890758			1	0.454171913			1	0.476237826			1	0.121440532			1	0.121478827			1	0.120355232															1	0.3232			1	0.3434			1	0.3232
		0.5	0.284298032			0.5	0.302685883			0.5	0.177357404			0.5	0.121440532			0.5	0.121478827			0.5	0.120355232															0.5	0.3232			0.5	0.3434			0.5	0.3232
		1	1			1	0.568862068			1	0.476237826			1	0.121440532			1	0.121478827			1	0.120355232															1	0.6558			1	0.5455			1	0.5757
		0.5	0.489890758			0.5	0.454171913			0.5	0.476237826			0.5	0.121440532			0.5	0.121478827			0.5	0.120355232															0.5	0.1616			0.5	0.1616			0.5	0.1515
		1	0.489890758			1	0.454171913			1	0.476237826			1	0.121440532			1	0.121478827			1	0.120355232															1	0.495			1	0.5455			1	0.5757
		0.15	0.166133984			0.15	0.163281014			0.15	0.177357404			0.15	0.121440532			0.15	0.121478827			0.15	0.120355232															0.15	0.1616			0.15	0.1616			0.15	0.1515
		0.2	0.166133984			0.2	0.163281014			0.2	0.177357404			0.2	0.121440532			0.2	0.121478827			0.2	0.120355232															0.2	0.1616			0.2	0.1616			0.2	0.1515
		1	0.489890758			1	0.568862068			1	0.476237826			1	0.121440532			1	0.121478827			1	0.120355232															1	0.495			1	0.5455			1	0.5757
		0.9	0.489890758			0.9	0.454171913			0.9	0.476237826			0.9	0.121440532			0.9	0.121478827			0.9	0.120355232															0.9	0.3232			0.9	0.3434			0.9	0.3232
		1	0.489890758			1	0.568862068			1	0.476237826			1	0.121440532			1	0.121478827			1	0.120355232															1	0.1616			1	0.1616			1	0.3232
		0.05	0.166133984			0.05	0.163281014			0.05	0.177357404			0.05	0.121440532			0.05	0.121478827			0.05	0.120355232															0.05	0.1616			0.05	0.1616			0.05	0.1515
		0.5	0.166133984			0.5	0.163281014			0.5	0.177357404			0.5	0.121440532			0.5	0.121478827			0.5	0.120355232															0.5	0.1616			0.5	0.1616			0.5	0.1515
		1	0.489890758			1	0.568862068			1	0.476237826			1	0.121440532			1	0.121478827			1	0.120355232															1	0.495			1	0.5455			1	0.5757
		0.2	0.166133984			0.2	0.163281014			0.2	0.177357404			0.2	0.121440532			0.2	0.121478827			0.2	0.120355232															0.2	0.1616			0.2	0.1616			0.2	0.1515
		0.5	0.489890758			0.5	0.163281014			0.5	0.177357404			0.5	0.121440532			0.5	0.121478827			0.5	0.120355232															0.5	0.1616			0.5	0.1616			0.5	0.1515
		0.5	0.166133984			0.5	0.163281014			0.5	0.177357404			0.5	0.121440532			0.5	0.121478827			0.5	0.120355232															0.5	0.1616			0.5	0.1616			0.5	0.1515
		1	1			1	1			1	1			1	0.747987217			1	0.121478827			1	0.120355232															1	1			1	1			1	1
		1	1			1	1			1	1			1	0.121440532			1	0.121478827			1	0.120355232															1	1			1	1			1	1
		1	1			1	1			1	1			1	0.121440532			1	0.121478827			1	0.120355232															1	1			1	1			1	1
		1	0.489890758			1	0.568862068			1	0.476237826			1	0.121440532			1	0.121478827			1	0.120355232															1	0.3232			1	0.5455			1	0.5757
		1	0.489890758			1	0.568862068			1	0.476237826			1	0.121440532			1	0.121478827			1	0.120355232															1	0.495			1	0.5455			1	0.5757
		1	1			1	1			1	1			1	0.121440532			1	0.121478827			1	0.120355232															1	0.6558			1	1			1	1
		0.2	0.166133984			0.2	0.163281014			0.2	0.177357404			0.2	0.121440532			0.2	0.121478827			0.2	0.120355232															0.2	0.1616			0.2	0.1616			0.2	0.1515
		1	0.489890758			1	0.454171913			1	0.476237826			1	0.121440532			1	0.121478827			1	0.120355232															1	0.495			1	0.5455			1	0.5757
		1	1			1	1			1	1			1	0.121440532			1	0.121478827			1	0.120355232															1	1			1	1			1	1
		1	0.489890758			1	0.454171913			1	0.476237826			1	0.121440532			1	0.121478827			1	0.120355232															1	0.495			1	0.5455			1	0.5757
		1	1			1	1			1	1			1	0.121440532			1	0.121478827			1	0.120355232															1	1			1	1			1	1
		0.5	0.166133984			0.5	0.163281014			0.5	0.177357404			0.5	0.121440532			0.5	0.121478827			0.5	0.120355232															0.5	0.1616			0.5	0.1616			0.5	0.1515
		1	0.489890758			1	0.568862068			1	0.476237826			1	0.121440532			1	0.121478827			1	0.120355232															1	0.495			1	0.5455			1	0.5757
		1	0.489890758			1	0.454171913			1	0.476237826			1	0.121440532			1	0.121478827			1	0.120355232															1	0.495			1	0.3434			1	0.3232
		0.5	0.166133984			0.5	0.163281014			0.5	0.177357404			0.5	0.121440532			0.5	0.121478827			0.5	0.120355232															0.5	0.1616			0.5	0.1616			0.5	0.1515
[truncated: 7,873 more rows]
[truncated: 18 more columns]
