# Supplementary material for: Benchmarking pipelines for subclonal deconvolution of bulk tumour sequencing data
Source: Nat Commun. 2021 Nov 4;12:6396. doi: 10.1038/s41467-021-26698-7 (PMC8569188; doi:10.1038/s41467-021-26698-7)
Supplement: Supplementary file 4 — Source Data [file 41467_2021_26698_MOESM4_ESM.zip › Source_Data/ccf_heatmaps/sup_fig6a.csv]

FACETS_Ccube_wgs_v1r1_B_x	FACETS_Ccube_wgs_v1r1_B_y	FACETS_Ccube_wgs_v2r2_B_x	FACETS_Ccube_wgs_v2r2_B_y	Sequenza_Ccube_wgs_v1r1_B_x	Sequenza_Ccube_wgs_v1r1_B_y	Sequenza_Ccube_wgs_v2r2_B_x	Sequenza_Ccube_wgs_v2r2_B_y	TITAN_Ccube_wgs_v1r1_B_x	TITAN_Ccube_wgs_v1r1_B_y	TITAN_Ccube_wgs_v2r2_B_x	TITAN_Ccube_wgs_v2r2_B_y	FACETS_PyClone_wgs_v1r1_B_x	FACETS_PyClone_wgs_v1r1_B_y	FACETS_PyClone_wgs_v2r2_B_x	FACETS_PyClone_wgs_v2r2_B_y	Sequenza_PyClone_wgs_v1r1_B_x	Sequenza_PyClone_wgs_v1r1_B_y	Sequenza_PyClone_wgs_v2r2_B_x	Sequenza_PyClone_wgs_v2r2_B_y	TITAN_PyClone_wgs_v1r1_B_x	TITAN_PyClone_wgs_v1r1_B_y	TITAN_PyClone_wgs_v2r2_B_x	TITAN_PyClone_wgs_v2r2_B_y	Sclust_wgs_v1r1_B_x	Sclust_wgs_v1r1_B_y	Sclust_wgs_v2r2_B_x	Sclust_wgs_v2r2_B_y	Doubled_VAFs_wgs_v1r1_B_x	Doubled_VAFs_wgs_v1r1_B_y	Doubled_VAFs_wgs_v2r2_B_x	Doubled_VAFs_wgs_v2r2_B_y
1	1.096331809	1	1.103024579	1	1.038630135	1	1.103024579	1	1.03593687	1	1.099310691													1	1.06667	1	1.10667	1	1	1	1
1	1.008112834	1	0.505570766	1	0.955054264	1	0.505570766	1	1.032438877	1	0.503868508													1	0.968	1	0.52	1	0.967551622	1	0.5
1	1.224136221	1	0.6467601	1	1.159707999	1	0.6467601	1	1.073651716	1	0.644582457													1	1.17867	1	0.658667	1	1	1	0.638888889
0.5	0.622141607	0.5	0.316210954	0.5	0.589397311	0.5	0.316210954	0.5	0.720218462	0.5	0.315146271													0.5	0.618667	0.5	0.336	0.5	0.598130841	0.5	0.31372549
0.1	0.153738369	0.15	0.15851958	0.1	0.145646876	0.15	0.182161077	0.1	0.13483913	0.15	0.253446114													0.1	0.176	0.15	0.136	0.1	0.149812734	0.15	0.133333333
1	0.77309989	0.5	0.250300451	1	0.732410422	0.5	0.250300451	1	0.864207477	0.5	0.477582133													1	0.709333	0.5	0.277333	1	0.742616034	0.5	0.248888889
1	1.179211034	1	0.504549275	1	1.117147295	1	0.469506886	1	1.034249235	1	0.468352995													1	1.128	1	0.942334	1	1	1	0.677248677
0.85	0.675888063	0.2	0.125141631	0.85	0.640315007	0.2	0.143805165	0.85	0.723547428	0.2	0.200080395													0.85	0.664	0.2	0.123924	0.85	0.64957265	0.2	0.105820106
1	0.916351575	1	0.851791567	1	0.868122545	1	0.851791567	1	1.024340958	1	0.848923582													1	0.896	1	0.861333	1	0.879725086	1	0.84057971
1	0.764040337	1	0.421877812	1	0.723827688	1	0.421877812	1	0.854080282	1	0.420457348													1	0.744	1	0.448	1	0.733944954	1	0.417670683
0.15	0.192243397	1	0.62981738	0.15	0.182125323	1	0.62981738	0.15	0.16861069	1	0.627696783													0.15	0.210667	1	0.629333	0.15	0.186666667	1	0.622222222
0.2	0.126801593	1	1.003372335	0.2	0.120127825	1	1.003372335	0.2	0.119816323	1	0.999993977													0.2	0.152	1	0.997333	0.2	0.124031008	1	0.989690722
0.1	0.188045109	0.5	0.184243317	0.1	0.178147998	0.5	0.184243317	0.1	0.164928503	0.5	0.183622969													0.1	0.213333	0.5	0.205333	0.1	0.182648402	0.5	0.183908046
0.1	0.162726905	1	0.5620465	0.1	0.154162331	1	0.5620465	0.1	0.113967476	1	0.560154087													0.1	0.181333	1	0.578667	0.1	0.158415842	1	0.555555556
1	1.13366415	0.3	0.323895816	1	1.073997616	0.3	0.323895816	1	0.994301483	0.3	0.322805258													1	1.096	0.3	0.344	1	1	0.3	0.321285141
1	1.02770259	1	0.422518217	1	0.97361298	1	0.422518217	1	0.971088311	1	0.421095597													1	1.008	1	0.445333	1	0.98630137	1	0.418300654
0.2	0.317742806	0.5	0.234158261	0.2	0.3010195	0.5	0.234158261	0.2	0.355187877	0.5	0.233369849													0.2	0.325333	0.5	0.232	0.2	0.306784661	0.5	0.233009709
0.2	0.217897918	1	1.059265844	0.2	0.206429607	1	1.059265844	0.2	0.191111471	1	1.055699293													0.2	0.234667	1	1.03467	0.2	0.211221122	1	1
1	1.147453574	1	0.217938542	1	1.08706128	1	0.217938542	1	1.006395757	1	0.217204742													1	1.10933	1	0.242667	1	1	1	0.217054264
1	1.12908169	0.2	0.20382899	1	1.069656337	0.2	0.20382899	1	1.122223656	0.2	0.203142697													1	1.08533	0.2	0.224	1	1	0.2	0.203174603
0.5	0.385977053	1	0.510114426	0.5	0.365662471	1	0.589977991	0.5	0.431463332	1	0.449080407													0.5	0.381333	1	0.550946	0.5	0.372093023	1	0.335540839
0.2	0.366460828	1	0.534782353	0.2	0.347173416	1	0.534782353	0.2	0.409647177	1	0.532981739													0.2	0.376	1	0.536	0.2	0.353413655	1	0.528735632
1	1.094782664	1	0.344023901	1	1.037162524	1	0.344023901	1	1.034473065	1	0.342865571													1	1.07733	1	0.381333	1	1	1	0.341085271
0.05	0.211532032	0.2	0.192662829	0.05	0.200398767	0.2	0.150113034	0.05	0.185528151	0.2	0.149744106													0.05	0.229333	0.2	0.176	0.05	0.205128205	0.2	0.110344828
0.2	0.185466309	0.5	0.283601512	0.2	0.175704924	0.5	0.175552579	0.2	0.162666717	0.5	0.174614347													0.2	0.210667	0.5	0.19	0.2	0.18018018	0.5	0.277056277
1	0.77309989	1	0.572314815	1	0.732410422	1	0.572314815	1	0.864207477	1	0.570387829													1	0.757333	1	0.581333	1	0.742616034	1	0.565656566
1	1.054024141	0.35	0.216346555	1	0.998549187	0.35	0.216346555	1	0.982599236	0.35	0.215618116													1	1.01333	0.35	0.224	1	1	0.35	0.215488215
1	1.273108005	0.1	0.105507544	1	1.206102321	0.1	0.121242864	1	1.186837098	0.1	0.168688796													1	1.224	0.1	0.109333	1	1	0.1	0.089635854
0.2	0.187718902	1	0.388543731	0.2	0.17783896	1	0.388543731	0.2	0.164642397	1	0.387235503													0.2	0.189333	1	0.405333	0.2	0.182336182	1	0.384879725
0.15	0.192243397	1	0.46278612	0.15	0.182125323	1	0.46278612	0.15	0.16861069	1	0.461227917													0.15	0.216	1	0.48	0.15	0.186666667	1	0.457912458
0.5	0.434254834	1	0.992091076	0.5	0.411399317	1	0.992091076	0.5	0.502712478	1	0.988750702													0.5	0.44	1	0.992	0.5	0.418300654	1	0.978593272
1	1.00496525	0.2	0.141482527	1	0.952072342	0.2	0.141482527	1	1.029215341	0.2	0.141006155													1	0.954667	0.2	0.165333	1	0.964539007	0.2	0.141843972
1	1.148009245	1	0.408755223	1	1.087587706	1	0.408755223	1	1.006883119	1	0.407378943													1	1.09333	1	0.487177	1	1	1	0.404761905
0.5	0.470857015	1	0.881257168	0.5	0.446075067	1	0.881257168	0.5	0.482218926	1	0.878289972													0.5	0.472	1	0.88	0.5	0.453333333	1	0.869565217
0.15	0.489409391	0.5	0.286607324	0.15	0.290302409	0.5	0.223309785	0.15	0.614855907	0.5	0.222760964													0.15	0.313333	0.5	0.249334	0.15	0.476190476	0.5	0.162849873
0.05	0.108659311	1	0.502248664	0.05	0.1029404	1	0.502248664	0.05	0.112221605	1	0.500557591													0.05	0.133333	1	0.509333	0.05	0.106666667	1	0.496732026
0.5	0.681942249	1	0.841228428	0.5	0.646050551	1	0.841228428	0.5	1.040781494	1	0.838396009													0.5	0.672	1	0.84	0.5	0.655367232	1	0.830188679
0.1	0.174513439	0.35	0.224252293	0.1	0.165328521	0.35	0.174725931	0.1	0.153060297	0.35	0.174296513													0.1	0.189333	0.35	0.201667	0.1	0.16969697	0.35	0.128
0.5	0.570830137	0.5	0.319368595	0.5	0.540786446	0.5	0.319368595	0.5	0.500657317	0.5	0.31829328													0.5	0.570667	0.5	0.338667	0.5	0.549019608	0.5	0.316831683
0.1	0.140829131	1	1.179516444	0.1	0.133417072	1	0.705188325	0.1	0.12351684	1	1.179078737													0.1	0.165333	1	1.024	0.1	0.137457045	1	1
0.2	0.140092643	1	0.881257168	0.2	0.132719346	1	0.881257168	0.2	0.133799168	1	0.878289972													0.2	0.165333	1	0.858667	0.2	0.136752137	1	0.869565217
1	0.811141289	0.2	0.188964382	1	0.768449642	0.2	0.188964382	1	0.906731945	0.2	0.188328138													1	0.792	0.2	0.194667	1	0.779026217	0.2	0.188552189
0.5	0.108005629	0.15	0.178356026	0.5	0.098891245	0.15	0.145793869	0.5	0.126062635	0.15	0.2217625													0.5	0.526667	0.15	0.177333	0.5	0.201058201	0.15	0.08492569
0.2	0.215734349	1	0.482798524	0.2	0.20437991	1	0.578163417	0.2	0.189213872	1	0.482619362													0.2	0.232	1	0.44	0.2	0.209150327	1	0.417391304
1	0.98397043	1	0.821170454	1	0.932182512	1	0.821170454	1	1.00771391	1	0.81840557													1	0.933333	1	0.802667	1	0.944444444	1	0.810457516
0.2	0.341181294	1	0.499527904	0.2	0.323224384	1	0.546782788	0.2	0.299239477	1	0.464018941													0.2	0.354667	1	0.562667	0.2	0.329218107	1	0.540540541
0.2	0.186562925	1	1.063347955	0.2	0.176743824	1	1.063347955	0.2	0.163628525	1	1.059767658													0.2	0.202667	1	1.06133	0.2	0.181229773	1	1
0.5	0.420109535	0.2	0.115483933	0.5	0.397998507	0.2	0.132707124	0.5	0.469618229	0.2	0.184639361													0.5	0.410667	0.2	0.12	0.5	0.404761905	0.2	0.097859327
0.1	0.270852239	0.5	0.170321199	0.1	0.256596858	0.5	0.170321199	0.1	0.237556055	0.5	0.169747727													0.1	0.28	0.5	0.197333	0.1	0.261904762	0.5	0.170212766
1	1.142914725	1	1.03378498	1	1.082761319	1	1.03378498	1	1.002414874	1	1.030304222													1	1.08533	1	1.03733	1	1	1	1
1	0.869640346	1	0.655258876	1	0.823869802	1	0.655258876	1	0.972124947	1	0.653052617													1	0.845333	1	0.661333	1	0.835016835	1	0.647249191
1	1.030275596	0.5	0.240959745	1	0.976050564	0.5	0.240959745	1	0.973519574	0.5	0.240148433													1	0.997333	0.5	0.264	1	0.988764045	0.5	0.239700375
1	0.980556047	1	0.481366881	1	0.928947834	1	0.481366881	1	1.004217137	1	0.479746117													1	0.949333	1	0.496	1	0.941176471	1	0.476190476
1	1.038760102	1	0.443586584	1	0.984088517	1	0.479869158	1	0.981536684	1	0.4786898													1	1.00267	1	0.480334	1	0.996884735	1	0.346883469
1	1.126079388	1	0.74058269	1	1.066812051	1	0.74058269	1	0.987649124	1	0.738089145													0.2	0.162667	1	0.744	1	1	1	0.731182796
0.2	0.134800836	0.5	0.268372686	0.2	0.127706055	0.5	0.268372686	0.2	0.118229611	0.5	0.267469074													0.15	0.149333	0.5	0.285333	0.2	0.131687243	0.5	0.266666667
0.15	0.218335783	1	0.798753487	0.15	0.206844426	1	0.798753487	0.15	0.191495509	1	0.796064082													0.5	0.418667	1	0.805333	0.15	0.211640212	1	0.788405797
0.5	0.417762722	1	0.442984695	0.5	0.39577521	1	0.509051116	0.5	0.466994851	1	0.532713201													1	1.28533	1	0.384	0.5	0.402515723	1	0.367816092
1	1.359997868	0.5	0.288776822	1	1.288419033	0.5	0.288776822	1	1.192811731	0.5	0.287804509													0.2	0.336	0.5	0.312	1	1	0.5	0.286738351
0.2	0.326756854	1	0.889662146	0.2	0.309559124	1	0.776997513	0.2	0.286588249	1	0.927935187													1	1.048	1	0.909022	0.2	0.315412186	1	1
1	1.075718194	1	0.472890288	1	1.019101447	1	0.440046706	1	1.016458822	1	0.438965218													1	1.05333	1	0.887334	1	1	1	0.634920635
1	1.085133708	0.5	0.414340735	1	1.028021408	0.5	0.414340735	1	1.025355652	0.5	0.412945649													0.1	0.221333	0.5	0.432	1	1	0.5	0.41025641
0.1	0.202508109	1	0.516385269	0.1	0.191849788	1	0.516385269	0.1	0.177613549	1	0.514646598													0.5	0.501333	1	0.528	0.1	0.196491228	1	0.510638298
0.5	0.512043377	1	1.155315856	0.5	0.485093725	1	1.155315856	0.5	0.483835832	1	1.151425903													0.5	0.456	1	1.144	0.5	0.492753623	1	1
0.5	0.450770917	1	1.060429919	0.5	0.427046132	1	0.926139674	0.5	0.503892967	1	1.106049346													0.1	0.176	1	1.33867	0.5	0.434108527	1	1
0.1	0.153738369	0.5	0.09497692	0.1	0.145646876	0.5	0.09497692	0.1	0.14332044	0.5	0.094657132													0.2	0.125333	0.5	0.117333	0.1	0.149812734	0.5	0.096096096
0.2	0.123856418	1	0.444130133	0.2	0.117337659	1	0.444130133	0.2	0.117033391	1	0.442634746													1	1.128	1	0.458667	0.2	0.121212121	1	0.43956044
1	1.174116218	0.1	0.090766241	1	1.112320628	0.1	0.090766241	1	1.029780731	0.1	0.090460631													0.1	0.176	0.1	0.112	1	1	0.1	0.091954023
0.1	0.153738369	0.5	0.1079355	0.1	0.145646876	0.5	0.1079355	0.1	0.13483913	0.5	0.107572081													1	1.232	0.5	0.114667	0.1	0.149812734	0.5	0.108843537
1	1.272225339	0.2	0.110240632	1	1.205266111	0.2	0.110240632	1	1.115829182	0.2	0.109869451													0.5	0.546667	0.2	0.133333	1	1	0.2	0.111111111
0.5	0.540850193	0.15	0.277249699	0.5	0.512384393	0.15	0.226632691	0.5	0.474362843	0.15	0.226194143													0.5	0.597333	0.15	0.238	0.5	0.520325203	0.15	0.130536131
0.5	0.6130966	0.1	0.145152903	0.5	0.580828358	0.1	0.145152903	0.5	0.709747564	0.1	0.144664173													0.1	0.136	0.1	0.144	0.5	0.589473684	0.1	0.145454545
0.1	0.11448378	1	0.409807566	0.1	0.126116475	1	0.409807566	0.1	0.128294152	1	0.408427743													1	0.88	1	0.413333	0.1	0.130081301	1	0.405797101
1	0.887628521	1	0.599696989	1	0.840911231	1	0.599696989	1	0.992232976	1	0.597677807													0.2	0.232	1	0.6	1	0.852233677	1	0.592592593
0.2	0.248217124	0.5	0.231880673	0.2	0.235153065	0.5	0.231880673	0.2	0.217703501	0.5	0.23109993													0.5	0.573333	0.5	0.250667	0.2	0.24024024	0.5	0.230769231
0.5	0.577658903	0.15	0.150012275	0.5	0.547255802	0.15	0.150012275	0.5	0.645734334	0.15	0.149507183													0.2	0.242667	0.15	0.181333	0.5	0.555555556	0.15	0.150234742
0.2	0.229391879	0.05	0.126376556	0.2	0.217318623	0.05	0.126376556	0.2	0.201192466	0.05	0.125951045													0.85	0.805333	0.05	0.149333	0.2	0.222222222	0.05	0.126984127
0.85	0.820941084	1	0.713358842	0.85	0.777733659	1	0.713358842	0.85	0.878828673	1	0.710956961													0.5	0.408	1	0.717333	0.85	0.788405797	1	0.704402516
0.5	0.400028734	1	0.389217147	0.5	0.37897459	1	0.389217147	0.5	0.447170964	1	0.387906651													0.2	0.389333	1	0.408	0.5	0.385542169	1	0.385542169
0.2	0.37096384	0.15	0.195424145	0.2	0.351439427	0.15	0.152264511	0.2	0.397121871	0.15	0.151890295													0.15	0.226667	0.15	0.135667	0.2	0.357723577	0.15	0.111888112
0.15	0.209490907	0.1	0.132830925	0.15	0.198465069	0.1	0.132830925	0.15	0.183737943	0.1	0.132383683													1	0.981333	0.1	0.138667	0.15	0.203174603	0.1	0.133333333
1	1.017138718	0.15	0.123963707	1	0.963605101	0.15	0.123963707	1	1.114355446	0.15	0.123546321													1	0.709333	0.15	0.109333	1	0.976190476	0.15	0.124610592
1	0.733174366	1	0.544650659	1	0.694586241	1	0.506823114	1	0.819576845	1	0.505577512													1	0.866667	1	1.012	1	0.704402516	1	0.730864198
1	0.892757638	1	0.937783013	1	0.845770394	1	0.937783013	1	0.997966544	1	0.934625494													0.5	0.378667	1	0.933333	1	0.857142857	1	0.925170068
0.5	0.366803358	1	0.513638728	0.5	0.347497918	1	0.513638728	0.5	0.424627685	1	0.511909305													1	1.152	1	0.52	0.5	0.353741497	1	0.507936508
1	1.197395606	1	0.655996786	1	1.134374784	1	0.655996786	1	1.050198356	1	0.653788042													1	1.41867	1	0.658667	1	1	1	0.647975078
1	1.49984911	0.5	0.330198752	1	1.420909684	0.5	0.330198752	1	1.050434886	0.5	0.329086971													0.2	0.266667	0.5	0.346667	1	1	0.5	0.32748538
0.2	0.247251727	1	0.890632586	0.2	0.234238478	1	0.890632586	0.2	0.216856781	1	0.887633823													1	1.056	1	0.898667	0.2	0.239316239	1	0.878787879
1	1.097909641	0.2	0.243728729	1	1.040124923	0.2	0.243728729	1	1.037427782	0.2	0.242908094													0.1	0.157333	0.2	0.266667	1	1	0.2	0.242424242
0.1	0.137927813	1	1.046602085	0.1	0.130668454	1	0.565252471	0.1	0.120972184	1	0.563863268													0.5	0.389333	1	1.13667	0.1	0.134680135	1	0.814814815
0.5	0.427798547	1	0.596526421	0.5	0.405282834	1	0.596526421	0.5	0.478213369	1	0.594517915													1	1.24267	1	0.613333	0.5	0.412121212	1	0.589473684
1	1.301362717	0.5	0.403914446	1	1.232869942	0.5	0.403914446	1	1.141384668	0.5	0.402554465													0.5	0.525333	0.5	0.424	1	1	0.5	0.4
0.5	0.534889268	0.5	0.394566738	0.5	0.506737201	0.5	0.394566738	0.5	0.505423185	0.5	0.752847323													1	1.07467	0.5	0.418667	0.5	0.514619883	0.5	0.390804598
1	1.111668338	1	1.159075683	1	1.053159478	1	1.159075683	1	0.975009642	1	1.155173071													1	0.981333	1	1.144	1	1	1	1
1	1.013777067	0.5	0.284318775	1	0.960420379	0.5	0.284318775	1	1.038239789	0.5	0.283361473													1	1.056	0.5	0.306667	1	0.972972973	0.5	0.282352941
1	1.088689896	1	0.869741876	1	1.031390427	1	0.869741876	1	0.930267235	1	0.866813452													1	1.00267	1	0.842667	1	1	1	0.858237548
1	1.038497085	0.1	0.094104708	1	0.983839344	0.1	0.094104708	1	0.981288156	0.1	0.093787857													1	0.864	0.1	0.134816	1	0.996632997	0.1	0.095238095
1	0.892757638	0.1	0.268372686	1	0.845770394	0.1	0.268372686	1	0.994597668	0.1	0.267469074													0.15	0.173333	0.1	0.290667	1	0.857142857	0.1	0.266666667
0.15	0.154919686	1	1.113949791	0.15	0.146766018	1	0.601625852	0.15	0.135875227	1	1.202102185													1	0.946667	1	1.18067	0.15	0.150943396	1	0.867075665
1	0.967386286	1	1.107440726	1	0.916471218	1	1.107440726	1	0.999101139	1	1.10371197													1	1.37333	1	1.088	1	0.928571429	1	1
1	0.52830381	0.5	0.313114626	1	0.338855483	0.5	0.313114626	1	0.460849294	0.5	0.312060368													1	0.88	0.5	0.333333	1	0.546341463	0.5	0.310679612
1	0.903547322	0.2	0.181124469	1	0.8559922	0.2	0.141122933	1	1.010027761	0.2	0.1407761													1	1.01067	0.2	0.146667	1	0.86746988	0.2	0.103896104
1	1.042014934	1	0.981598418	1	0.987172042	1	0.607620647	1	0.99520381	1	0.604373249													1	1.05333	1	0.601667	1	1	1	0.952380952
1	1.079432052	1	1.188281268	1	1.022619839	1	1.105751738	1	1.01996809	1	1.103034168													0.1	0.202667	1	1.09083	1	1	1	1
0.1	0.173551597	0.1	0.11413551	0.1	0.164417303	0.1	0.11413551	0.1	0.152216695	0.1	0.113751215													0.48	0.445333	0.1	0.12	0.1	0.168776371	0.1	0.114942529
0.48	0.428401607	1	0.987085685	0.48	0.405854154	1	0.590141243	0.48	0.495936525	1	0.986719387													0.1	0.114667	1	0.864	0.48	0.412698413	1	0.850574713
0.1	0.092466383	1	0.995716345	0.1	0.087599731	1	1.163578731	0.1	0.103363279	1	0.987453487													1	1.20267	1	0.969224	0.1	0.091168091	1	1
1	1.249409903	0.5	0.284318775	1	1.183651487	0.5	0.284318775	1	1.193281838	0.5	0.283361473													0.1	0.189333	0.5	0.306667	1	1	0.5	0.282352941
0.1	0.171347375	1	1.1398726	0.1	0.162329093	1	1.1398726	0.1	0.150283441	1	1.136034645													1	1.16533	1	1.136	0.1	0.166666667	1	1
1	1.21970219	0.15	0.282640239	1	1.155507338	0.15	0.282640239	1	1.069762766	0.15	0.281688589													1	0.96	0.15	0.301333	1	1	0.15	0.280701754
1	0.992262502	1	0.932887157	1	0.94003816	1	0.932887157	1	1.016206072	1	0.929746123													1	1.10133	1	0.922667	1	0.952380952	1	0.920353982
1	1.147453574	1	0.97710912	1	1.08706128	1	0.97710912	1	1.006395757	1	0.97381919													0.15	0.170667	1	0.978667	1	1	1	0.963855422
0.15	0.154919686	1	0.640064523	0.15	0.146766018	1	0.640064523	0.15	0.135875227	1	0.637909424													1	1.14933	1	0.648	0.15	0.150943396	1	0.632302405
1	1.202029512	1	0.887455844	1	1.138764801	1	0.775070612	1	1.148029948	1	0.925633971													0.1	0.176	1	1.128	1	1	1	1
0.1	0.171347375	1	1.044047315	0.1	0.162329093	1	1.044047315	0.1	0.150283441	1	1.040532004													1	1.10933	1	1.03467	0.1	0.166666667	1	1
1	1.164737599	1	0.5620465	1	1.10343562	1	0.5620465	1	1.085810305	1	0.560154087													0.2	0.256	1	0.549333	1	1	1	0.555555556
0.2	0.238321803	0.05	0.163258667	0.2	0.22577855	0.05	0.163258667	0.2	0.209024624	0.05	0.162708975													0.1	0.210667	0.05	0.170667	0.2	0.230769231	0.05	0.163265306
0.1	0.219118516	1	1.032889132	0.1	0.207585962	1	1.032889132	0.1	0.192182019	1	1.029411391													0.5	0.610667	1	1.024	0.1	0.212389381	1	1
0.5	0.616355239	0.5	0.328887793	0.5	0.583915489	0.5	0.256252566	0.5	0.688990921	0.5	0.255622783													0.5	0.314667	0.5	0.278667	0.5	0.592592593	0.5	0.186480186
0.5	0.306784551	0.5	0.249459882	0.5	0.290637996	0.5	0.249459882	0.5	0.269071166	0.5	0.24861995													0.1	0.264	0.5	0.256	0.5	0.296296296	0.5	0.248062016
0.1	0.252822688	1	1.01783889	0.1	0.239516231	1	1.01783889	0.1	0.221742898	1	1.014411823													0.5	0.437333	1	1	0.1	0.244648318	1	1
0.5	0.43359664	1	0.566564559	0.5	0.410775764	1	0.566564559	0.5	0.48469475	1	0.564656934													0.15	0.248	1	0.573333	0.5	0.417670683	1	0.56
0.15	0.233772597	0.5	0.281281425	0.15	0.221468776	0.5	0.281281425	0.15	0.225292918	0.5	0.280334349													1	1.08267	0.5	0.277333	0.15	0.226415094	0.5	0.279365079
1	1.116643582	1	1.195763678	1	1.057872867	1	1.195763678	1	0.979373273	1	1.191737538													0.1	0.226667	1	1.18133	1	1	1	1
0.1	0.209202487	0.5	0.481366881	0.1	0.198191829	0.5	0.481366881	0.1	0.183484979	0.5	0.479746117													1	1.08267	0.5	0.415382	0.1	0.202898551	0.5	0.476190476
1	1.121892691	1	1.100001792	1	1.062845708	1	1.100001792	1	1.04586874	1	0.899423505													0.5	0.602667	1	1.09867	1	1	1	1
0.5	0.600397987	1	1.040238215	0.5	0.568798093	1	0.56181545	0.5	0.671153153	1	0.560434694													0.5	0.642667	1	1.08167	0.5	0.577319588	1	0.809876543
0.5	0.637704941	1	0.581979112	0.5	0.604141523	1	0.581979112	0.5	0.712856625	1	0.580019586													0.5	0.666667	1	0.592	0.5	0.61302682	1	0.575163399
0.5	0.677549444	1	0.915974777	0.5	0.641888947	1	0.566998863	0.5	0.757396687	1	0.563968566													1	1.05867	1	0.548333	0.5	0.651162791	1	0.888888889
1	1.082721469	0.1	0.10681786	1	1.025736128	0.1	0.10681786	1	1.034081659	0.1	0.106458204													1	1.30667	0.1	0.130667	1	1	0.1	0.107744108
1	1.362966896	1	1.023721914	1	1.291231797	1	1.023721914	1	1.195415773	1	1.020275038													0.1	0.173333	1	1.01067	1	1	1	1
0.1	0.154919686	0.15	0.144617165	0.1	0.146766018	0.15	0.144617165	0.1	0.108499609	0.15	0.144130239													0.15	0.194667	0.15	0.170667	0.1	0.150943396	0.15	0.144927536
0.15	0.175052344	0.5	0.380639598	0.15	0.165839063	0.5	0.380639598	0.15	0.153532953	0.5	0.379357983													1	1.115	0.5	0.381333	0.15	0.170212766	0.5	0.377104377
1	1.370616917	1	1.030690416	1	1.09765993	1	0.999191538	1	1.184665624	1	0.998341972													1	1.07733	1	1.08073	1	1	1	1
1	1.117412949	0.5	0.265025975	1	1.058601741	0.5	0.265025975	1	0.954810602	0.5	0.264133632													0.15	0.352	0.5	0.290667	1	1	0.5	0.263374486
0.15	0.355825452	1	0.705802912	0.15	0.337097797	1	0.705802912	0.15	0.397758453	1	0.703426472													0.1	0.144	1	0.72	0.15	0.343234323	1	0.696969697
0.1	0.12620165	1	0.485239502	0.1	0.119559458	1	0.485239502	0.1	0.119249429	1	0.483605699													1	1.07733	1	0.496	0.1	0.12345679	1	0.48
1	1.134412307	0.5	0.282640239	1	1.074706396	0.5	0.282640239	1	0.969336268	0.5	0.281688589													0.15	0.266667	0.5	0.309333	1	1	0.5	0.280701754
0.15	0.257600423	1	1.379738515	0.15	0.244042506	1	1.185156447	0.15	0.2259333	1	1.178822438													0.1	0.125333	1	1.15333	0.15	0.249221184	1	1
0.1	0.122214707	1	0.974450693	0.1	0.102102464	1	0.974450693	0.1	0.120475775	1	0.971169715													0.15	0.194667	1	0.970667	0.1	0.105820106	1	0.96124031
0.15	0.171347375	1	0.668287979	0.15	0.162329093	1	0.668287979	0.15	0.150283441	1	0.666037851													0.1	0.122667	1	0.672	0.15	0.166666667	1	0.660066007
0.1	0.100404093	0.15	0.230819477	0.1	0.095119667	0.15	0.142879896	0.1	0.112236425	0.15	0.142116282													0.1	0.141333	0.15	0.163333	0.1	0.098765432	0.15	0.225988701
0.1	0.114524861	1	0.983047422	0.1	0.108497237	1	0.983047422	0.1	0.125470991	1	0.979737498													0.18	0.194667	1	0.976	0.1	0.112280702	1	0.96969697
0.18	0.17318036	1	0.572314815	0.18	0.164065604	1	0.572314815	0.18	0.161444964	1	0.570387829													0.2	0.234667	1	0.578667	0.18	0.168421053	1	0.565656566
0.2	0.218838333	1	0.474339186	0.2	0.207320526	1	0.463120514	0.2	0.210900368	1	0.462224348													0.5	0.554667	1	0.928665	0.2	0.212121212	1	0.526315789
0.5	0.560069659	1	0.645010852	0.5	0.530592309	1	0.645010852	0.5	0.491219637	1	0.642839098													1	1.17067	1	0.645333	0.5	0.538720539	1	0.637168142
1	1.204539545	1	0.321410766	1	1.141142726	1	0.321410766	1	1.056464082	1	0.320328575													1	0.829333	1	0.341333	1	1	1	0.31884058
1	0.85838323	1	0.449888056	1	0.813205166	1	0.418642044	1	0.959541212	1	0.417613162													1	0.925333	1	0.847001	1	0.824242424	1	0.604166667
1	0.94395917	0.5	0.171379499	1	0.894277108	0.5	0.171379499	1	0.966737167	0.5	0.170802464													0.5	0.413333	0.5	0.181333	1	0.906148867	0.5	0.171253823
0.5	0.653464563	1	0.427055722	0.5	0.387614829	1	0.427055722	0.5	0.707159532	1	0.425617824													0.2	0.261333	1	0.445333	0.5	0.634920635	1	0.422764228
0.2	0.24408669	0.5	0.252426596	0.2	0.231240023	0.5	0.252426596	0.2	0.214080827	0.5	0.251576675													1	1.264	0.5	0.274667	0.2	0.23628692	0.5	0.250980392
1	1.316962584	1	0.958403466	1	1.247648763	1	0.958403466	1	1.155066825	1	0.955176518													1	1.00267	1	0.973333	1	1	1	0.945454545
1	1.038497085	1	0.965444596	1	0.983839344	1	0.965444596	1	0.981288156	1	0.962193941													1	0.794667	1	0.96	1	0.996632997	1	0.952380952
1	0.807726209	0.5	0.272863098	1	0.765214303	0.5	0.168905378	1	0.902914407	0.5	0.168002672													0.1	0.152	0.5	0.195	1	0.775757576	0.5	0.266666667
0.1	0.129887016	1	0.99150374	0.1	0.123050857	1	0.900900901	0.1	0.113919852	1	1.031305991													1	1.01333	1	0.901333	0.1	0.126984127	1	0.888888889
1	1.04858601	1	0.97542558	1	0.993397272	1	0.97542558	1	0.9908213	1	0.972141319													0.5	0.434667	1	0.968	1	1	1	0.962199313
0.5	0.429545341	0.95	0.614608074	0.5	0.406937691	0.95	0.614608074	0.5	0.480166017	0.95	0.612538686													0.2	0.325333	0.95	0.621333	0.5	0.413793103	0.95	0.607260726
0.2	0.309943436	0.15	0.158648403	0.2	0.293630623	0.15	0.158648403	0.2	0.271841725	0.15	0.158114234													0.1	0.168	0.15	0.186667	0.2	0.299319728	0.15	0.158730159
0.1	0.147006132	0.5	0.328613468	0.1	0.139268967	0.5	0.328613468	0.1	0.128934495	0.5	0.327507025													1	0.850667	0.5	0.336	0.1	0.143369176	0.5	0.325925926
1	0.875452444	0.1	0.109076184	1	0.829376	0.1	0.109076184	1	0.978621984	0.1	0.108708924													0.2	0.224	0.1	0.136	1	0.84057971	0.1	0.109965636
0.2	0.225585682	1	1.352706769	0.2	0.213712752	1	1.352706769	0.2	0.197854169	1	1.348152201													1	1.10933	1	1.34133	0.2	0.218579235	1	1
1	1.151470284	0.2	0.16442461	1	1.090866585	0.2	0.128111257	1	1.009918688	0.2	0.127796402													0.15	0.264	0.2	0.154	1	1	0.2	0.094562648
0.15	0.271260046	1	0.99310618	0.15	0.256983202	1	0.99310618	0.15	0.23791373	1	0.989762388													1	1.19467	1	1	0.15	0.262295082	1	0.979591837
1	1.223113786	1	1.179674734	1	1.158739376	1	1.179674734	1	1.07275497	1	1.175702766													0.15	0.122667	1	1.168	1	1	1	1
0.15	0.095548082	0.2	0.216346555	0.15	0.090519236	0.2	0.216346555	0.15	0.106808147	0.2	0.215618116													1	0.794667	0.2	0.237333	0.15	0.094117647	0.2	0.215488215
1	0.816665683	0.95	0.190920251	1	0.773683279	0.95	0.190920251	1	0.912907373	0.95	0.190277422													0.1	0.16	0.95	0.216	1	0.784313725	0.95	0.19047619
0.1	0.140092643	1	1.191051458	0.1	0.132719346	1	1.191051458	0.1	0.122870889	1	1.187041184													0.2	0.253333	1	1.16	0.1	0.136752137	1	1
0.2	0.253083514	0.1	0.227998544	0.2	0.239763329	0.1	0.227998544	0.2	0.22197166	0.1	0.227230872													0.05	0.152	0.1	0.248	0.2	0.244897959	0.1	0.226950355
0.05	0.131162719	0.2	0.15835091	0.05	0.124259418	0.2	0.12337894	0.05	0.115038732	0.2	0.123075715													0.2	0.162667	0.2	0.128688	0.05	0.128205128	0.2	0.091168091
0.2	0.134800836	1	0.533808633	0.2	0.127706055	1	0.533808633	0.2	0.118229611	1	0.532011298													0.5	0.477333	1	0.544	0.2	0.131687243	1	0.527777778
0.5	0.467164546	0.5	0.207612586	0.5	0.442576938	0.5	0.207612586	0.5	0.712987375	0.5	0.206913554													0.1	0.218667	0.5	0.226667	0.5	0.449799197	0.5	0.206896552
0.1	0.202508109	0.5	0.317925587	0.1	0.191849788	0.5	0.317925587	0.1	0.177613549	0.5	0.316855131													0.5	0.482667	0.5	0.328	0.1	0.196491228	0.5	0.315412186
0.5	0.488884956	0.2	0.164969693	0.5	0.463154168	0.2	0.164969693	0.5	0.500681885	0.2	0.16441424													0.2	0.2	0.2	0.186667	0.5	0.470588235	0.2	0.164948454
0.2	0.176964586	1	0.520973239	0.2	0.16765066	1	0.520973239	0.2	0.155210121	1	0.51921912													0.5	0.429333	1	0.530667	0.2	0.172043011	1	0.515151515
0.5	0.42366328	0.2	0.222161793	0.5	0.401365213	0.2	0.186417203	0.5	0.473590773	0.2	0.263542774													0.98	1.09333	0.2	0.216	0.5	0.408163265	0.2	0.186046512
0.98	1.128219642	1	0.569576598	0.98	1.068839661	1	0.569576598	0.98	1.051766952	1	0.567658831													0.35	0.386667	1	0.565333	0.98	1	1	0.562962963
0.35	0.384177223	0.15	0.126376556	0.35	0.363957369	0.15	0.126376556	0.35	0.411266979	0.15	0.125951045													0.5	0.405333	0.15	0.125333	0.35	0.37037037	0.15	0.126984127
0.5	0.390130505	1	0.443303404	0.5	0.369597321	1	0.485239502	0.5	0.436106258	1	0.411791163													0.2	0.178667	1	0.498667	0.5	0.376068376	1	0.48
0.2	0.159513059	0.5	0.16979686	0.2	0.151117635	0.5	0.16979686	0.2	0.139903931	0.5	0.169225153													0.2	0.202667	0.5	0.192	0.2	0.155339806	0.5	0.16969697
0.2	0.182956276	0.35	0.232297616	0.2	0.173326999	0.35	0.189887434	0.2	0.160465246	0.35	0.288831845													0.5	0.357333	0.35	0.219333	0.2	0.177777778	0.35	0.109803922
0.5	0.416367095	0.5	0.255463947	0.5	0.394453038	0.5	0.255463947	0.5	0.465434754	0.5	0.254603799													0.05	0.0986667	0.5	0.285333	0.5	0.401179941	0.5	0.253968254
0.05	0.076817755	1	0.414340735	0.05	0.072774715	1	0.414340735	0.05	0.088927609	1	0.412945649													0.2	0.309333	1	0.421333	0.05	0.076190476	1	0.41025641
0.2	0.2967984	0.5	0.293016642	0.2	0.281177432	0.5	0.293016642	0.2	0.260312624	0.5	0.292030054													1	1.08533	0.5	0.309333	0.2	0.286738351	0.5	0.290909091
1	1.121892691	0.85	0.449095033	1	1.062845708	0.85	0.449095033	1	0.983977104	0.85	0.447582928													0.15	0.272	0.85	0.464	1	1	0.85	0.444444444
0.15	0.256389323	1	1.081623248	0.15	0.242895148	1	1.081623248	0.15	0.224871082	1	1.077981419													0.5	0.613333	1	1.072	0.15	0.248062016	1	1
0.5	0.622673008	1	0.470779689	0.5	0.589900744	1	0.438082694	0.5	0.696053221	1	0.437006033													0.1	0.138667	1	0.898334	0.5	0.598639456	1	0.632098765
0.1	0.12196623	1	0.999119568	0.1	0.115546955	1	0.999119568	0.1	0.104218096	1	0.995755529													0.1	0.104	1	0.984	0.1	0.119402985	1	0.985507246
0.1	0.079970384	1	1.159075683	0.1	0.075761417	1	1.159075683	0.1	0.092577231	1	1.155173071													0.1	0.166667	1	1.15467	0.1	0.079207921	1	1
0.1	0.116601468	1	1.118115261	0.1	0.134811657	1	1.118115261	0.1	0.137440704	1	1.114350563													1	0.793333	1	1.10667	0.1	0.056497175	1	1
1	0.952801982	0.9	0.423712681	1	0.763052421	0.9	0.423712681	1	0.823535548	0.9	0.422286039													0.1	0.192	0.9	0.429333	1	1	0.9	0.419475655
0.1	0.171347375	1	0.545766219	0.1	0.162329093	1	0.425233157	0.1	0.150283441	1	0.424188076													0.2	0.229333	1	0.421667	0.1	0.166666667	1	0.307692308
0.2	0.211532032	0.2	0.130173244	0.2	0.200398767	0.2	0.130173244	0.2	0.185528151	0.2	0.12973495													1	0.848	0.2	0.128	0.2	0.205128205	0.2	0.130718954
1	0.883711741	0.5	0.35227949	1	0.837200597	0.5	0.35227949	1	0.987854615	0.5	0.351093363													0.1	0.165333	0.5	0.373333	1	0.848484848	0.5	0.349206349
0.1	0.14385261	1	1.234844369	0.1	0.13628142	1	1.234844369	0.1	0.137390225	1	1.230686643													1	1.16267	1	1.01524	0.1	0.140350877	1	1
1	1.223113786	0.5	0.346561696	1	1.158739376	0.5	0.27085969	1	1.168167039	0.5	0.449820935													0.5	0.496	0.5	0.288	1	1	0.5	0.26911315
0.5	0.498718377	0.5	0.389751032	0.5	0.472470042	0.5	0.257946396	0.5	0.471244883	0.5	0.492170868													0.18	0.186667	0.5	0.293333	0.5	0.48	0.5	0.256410256
0.18	0.169552185	1	0.942350981	0.18	0.160628385	1	0.942350981	0.18	0.144879495	1	0.939178082													0.2	0.405333	1	0.936	0.18	0.164948454	1	0.929663609
0.2	0.399655757	0.2	0.163258667	0.2	0.378621244	0.2	0.163258667	0.2	0.462659066	0.2	0.162708975													1	0.981333	0.2	0.189333	0.2	0.385185185	0.2	0.163265306
1	1.015225163	0.5	0.190920251	1	0.961792259	0.5	0.190920251	1	1.039722828	0.5	0.364282607													0.2	0.285333	0.5	0.210667	1	0.974358974	0.5	0.19047619
0.2	0.269770665	0.1	0.17194443	0.2	0.255572209	0.1	0.133970316	0.2	0.23660744	0.1	0.133641061													1	0.92	0.1	0.139333	0.2	0.260869565	0.1	0.098765432
1	0.945685757	1	1.004600542	1	0.895912822	1	0.542568132	1	1.036073109	1	0.54123468													0.5	0.552	1	1.089	1	0.907801418	1	0.782222222
0.5	0.548924	1	0.571348385	0.5	0.520033263	1	0.571348385	0.5	0.481444127	1	0.569424653													0.2	0.269333	1	0.584	0.5	0.528052805	1	0.564705882
0.2	0.256938424	1	1.045819764	0.2	0.243415349	1	1.045819764	0.2	0.225352681	1	0.855121223													0.2	0.213333	1	1.03467	0.2	0.248587571	1	1
0.2	0.196223591	1	0.900900901	0.2	0.185896034	1	0.900900901	0.2	0.172101595	1	0.897867565													0.5	0.485333	1	0.890667	0.2	0.19047619	1	0.888888889
0.5	0.485505773	0.15	0.172991447	0.5	0.459952837	0.15	0.172991447	0.5	0.497221162	0.15	0.172408984													0.1	0.298667	0.15	0.197333	0.5	0.467353952	0.15	0.172839506
0.1	0.285434849	1	1.020245847	0.1	0.270411962	1	1.020245847	0.1	0.250346007	1	1.016810676													1	0.962667	1	1.01333	0.1	0.275862069	1	1
1	1.020692463	1	0.332916381	1	0.966971807	1	0.332916381	1	0.951526245	1	0.33179545													0.5	0.658667	1	0.349333	1	0.979591837	1	0.33015873
0.5	0.664725658	0.5	0.487546596	0.5	0.629740097	0.5	0.487546596	0.5	0.711597921	0.5	0.485905025													0.5	0.685333	0.5	0.501333	0.5	0.638888889	0.5	0.482269504
0.5	0.975857801	0.5	0.388275012	0.5	0.657234862	0.5	0.388275012	0.5	0.729753455	0.5	0.386967689													0.5	0.736	0.5	0.405333	0.5	0.666666667	0.5	0.384615385
0.5	0.769275699	1	0.616066767	0.5	0.728787504	1	0.616066767	0.5	0.859932615	1	0.613992468													0.1	0.162667	1	0.626667	0.5	0.738955823	1	0.608695652
0.1	0.142325124	1	1.245700116	0.1	0.134834328	1	1.245700116	0.1	0.124828929	1	1.24150584													0.5	0.512	1	1.22667	0.1	0.138888889	1	1
0.5	0.493375102	0.2	0.224813468	0.5	0.467407992	0.2	0.188642238	0.5	0.505280381	0.2	0.266688364													1	0.882667	0.2	0.213333	0.5	0.474885845	0.2	0.188235294
1	0.906972619	1	1.024783155	1	0.859237218	1	1.024783155	1	1.013856719	1	1.021332707													0.15	0.136	1	1.016	1	0.870748299	1	1
0.15	0.114524861	0.5	0.350120646	0.15	0.108497237	0.5	0.272796121	0.15	0.117288378	0.5	0.272125679													0.2	0.138667	0.5	0.300667	0.15	0.112280702	0.5	0.198347107
0.2	0.114524861	0.05	0.127931825	0.2	0.108497237	0.05	0.127931825	0.2	0.117288378	0.05	0.127501079													0.2	0.216	0.05	0.180776	0.2	0.112280702	0.05	0.128514056
0.2	0.188045109	1	1.025963869	0.2	0.178147998	1	0.94749615	0.2	0.164928503	1	0.998770773													0.5	0.4	1	0.930222	0.2	0.182648402	1	1
0.5	0.39121292	1	0.396780669	0.5	0.370622767	1	0.396780669	0.5	0.437316232	1	0.395444707													1	0.730667	1	0.413333	0.5	0.377104377	1	0.392982456
1	0.744013254	1	0.57644911	1	0.704854662	1	0.667710775	1	0.831693065	1	0.566642648													0.15	0.170667	1	0.677333	1	0.714776632	1	0.659498208
0.15	0.147006132	0.5	0.12515875	0.15	0.139268967	0.5	0.12515875	0.15	0.137044406	0.5	0.12473734													0.1	0.218667	0.5	0.149333	0.15	0.143369176	0.5	0.125786164
0.1	0.211532032	1	1.137653544	0.1	0.200398767	1	0.977212289	0.1	0.185528151	1	0.971989627													0.1	0.146667	1	0.95	0.1	0.205128205	1	1
0.1	0.129887016	1	0.301308067	0.1	0.123050857	1	0.301308067	0.1	0.113919852	1	0.300293561													0.5	0.496	1	0.317333	0.1	0.126984127	1	0.299065421
0.5	0.498718377	1	0.880595019	0.5	0.472470042	1	0.880595019	0.5	0.471244883	1	0.877630053													0.2	0.264	1	0.88	0.5	0.48	1	0.868913858
0.2	0.262560167	0.5	0.415105309	0.2	0.248741211	0.5	0.323428851	0.2	0.230283337	0.5	0.32263397													0.9	1.07467	0.5	0.352	0.2	0.253968254	0.5	0.234666667
0.9	1.12908169	0.5	0.154272854	0.9	1.069656337	0.5	0.120201527	0.9	1.08812629	0.5	0.119906112													0.2	0.264	0.5	0.150333	0.9	1	0.5	0.088888889
0.2	0.247653072	1	1.157429106	0.2	0.234618699	1	1.266920845	0.2	0.217208788	1	1.075153208													1	0.949333	1	1.24533	0.2	0.239700375	1	1
1	0.975325504	0.5	0.347021171	1	0.923992582	0.5	0.247520107	1	0.998860379	0.5	0.349925515													0.5	0.509333	0.5	0.23449	1	0.936170213	0.5	0.246153846
0.5	0.509606726	1	0.540523005	0.5	0.482785319	1	0.421147912	0.5	0.481533412	1	0.420112871													0.2	0.376	1	0.447334	0.5	0.490421456	1	0.304761905
0.2	0.363070131	0.15	0.123374523	0.2	0.343961176	0.15	0.123374523	0.2	0.420305937	0.15	0.122959121													0.2	0.194667	0.15	0.152	0.2	0.35016835	0.15	0.124031008
0.2	0.169197579	1	0.451958236	0.2	0.160292443	1	0.394723353	0.2	0.163060242	1	0.471401365													0.1	0.208	1	0.584	0.2	0.164609053	1	0.56980057
0.1	0.20469209	1	0.473516972	0.1	0.193918823	1	0.473516972	0.1	0.179529051	1	0.471922638													1	0.92	1	0.496	0.1	0.19858156	1	0.468468468
1	0.945074628	1	0.713946749	1	0.895333858	1	0.713946749	1	0.967879542	1	0.711542887													1	1.15467	1	0.722667	1	0.907216495	1	0.704980843
1	1.013314972	1	0.701402206	1	1.116277895	1	0.701402206	1	1.135552872	1	0.699040582													1	0.946667	1	0.677333	1	1	1	0.692640693
1	0.978995187	0.5	0.215402342	1	0.927469124	0.5	0.215402342	1	1.002618613	0.5	0.214677082													0.1	0.256	0.5	0.221333	1	0.93968254	0.5	0.214559387
0.1	0.237991065	0.2	0.18997665	0.1	0.22546522	0.2	0.1480201	0.1	0.208734544	0.2	0.147656316													0.5	0.746667	0.2	0.176	0.1	0.230452675	0.2	0.108843537
0.5	0.740183514	1	0.530568222	0.5	0.701226486	1	0.530568222	0.5	0.827412	1	0.528781797													1	1.00533	1	0.541333	0.5	0.711111111	1	0.524590164
1	1.059966842	1	1.058050768	1	1.004179114	1	1.058050768	1	1.001575183	1	1.054488308													0.2	0.237333	1	0.994667	1	1	1	1
0.2	0.218838333	1	0.891585316	0.2	0.207320526	1	0.891585316	0.2	0.210900368	1	0.888583345													0.2	0.290667	1	0.890667	0.2	0.212121212	1	0.879725086
0.2	0.272765794	1	0.628940087	0.2	0.2584097	1	0.628940087	0.2	0.239234375	1	0.626822444													1	1.22133	1	0.634667	0.2	0.263736264	1	0.621359223
1	1.309912644	0.1	0.126376556	1	1.240969873	0.1	0.126376556	1	1.148883542	0.1	0.125951045													0.2	0.450667	0.1	0.133333	1	1	0.1	0.126984127
0.2	0.453957501	1	0.427519329	0.2	0.430065001	1	0.358733859	0.2	0.692830759	1	0.507151245													0.2	0.192	1	0.362667	0.2	0.43715847	1	0.355555556
0.2	0.145507434	1	0.525373946	0.2	0.160292443	1	0.525373946	0.2	0.150980206	1	0.52360501													0.1	0.109333	1	0.546667	0.2	0.164609053	1	0.519480519
0.1	0.08428062	1	0.920126683	0.1	0.079844798	1	0.920126683	0.1	0.094212847	1	0.917028613													0.15	0.176	1	0.909333	0.1	0.083333333	1	0.907801418
0.15	0.173551597	0.15	0.11777073	0.15	0.164417303	0.15	0.11777073	0.15	0.152216695	0.15	0.117374195													0.1	0.28	0.15	0.146667	0.15	0.168776371	0.15	0.118518519
0.1	0.266839946	1	1.133001953	0.1	0.252795739	1	0.973216704	0.1	0.257160809	1	0.968015396													0.15	0.293333	1	0.948333	0.1	0.258064516	1	1
0.15	0.285434849	1	1.200421748	0.15	0.270411962	1	1.313980552	0.15	0.250346007	1	1.115089716													0.1	0.256	1	1.33067	0.15	0.275862069	1	1
0.1	0.234331837	0.5	0.490950793	0.1	0.221998583	0.5	0.382523777	0.1	0.205525149	0.5	0.381583661													0.1	0.296	0.5	0.396	0.1	0.226950355	0.5	0.277056277
0.1	0.278957973	0.5	0.233794944	0.1	0.264275974	0.5	0.182161077	0.1	0.244665341	0.5	0.181713386													0.2	0.258667	0.5	0.1532	0.1	0.269662921	0.5	0.133333333
0.2	0.242148913	0.5	0.20581495	0.2	0.229404234	0.5	0.20581495	0.2	0.225739931	0.5	0.20512197													0.5	0.461333	0.5	0.226667	0.2	0.234432234	0.5	0.205128205
0.5	0.457309748	1	1.10113805	0.5	0.433240814	1	0.658328844	0.5	0.468344759	1	1.100729429													0.5	0.685333	1	0.952	0.5	0.440366972	1	0.948545861
0.5	0.69374791	1	0.420857166	0.5	0.657234862	1	0.420857166	0.5	0.775504096	1	0.419440139													1	0.832	1	0.434667	0.5	0.666666667	1	0.416666667
1	0.820941084	1	0.932923315	1	0.777733659	1	0.814780194	1	1.065429886	1	0.973057441													0.5	0.384	1	0.956637	1	0.788405797	1	1
0.5	0.391478418	1	0.395941401	0.5	0.370874291	1	0.395941401	0.5	0.437613018	1	0.394608265													1	1.04	1	0.394667	0.5	0.377358491	1	0.392156863
0.1	0.104372948	1	0.985350596	0.1	0.098879635	1	0.985350596	0.1	0.116672998	1	0.982032917													0.2	0.226667	1	0.978667	0.1	0.102564103	1	0.971962617
1	1.097004464	1	0.328613468	1	1.039267387	1	0.328613468	1	1.036572469	1	0.327507025													0.5	0.581333	1	0.346667	1	1	1	0.325925926
0.2	0.201077487	0.5	0.256837217	0.2	0.190494462	0.5	0.256837217	0.2	0.193783765	0.5	0.255972445													0.5	0.453333	0.5	0.277333	0.2	0.195121951	0.5	0.255319149
0.5	0.58376885	0.5	0.20581495	0.5	0.553044174	0.5	0.20581495	0.5	0.652564322	0.5	0.20512197													0.2	0.336	0.5	0.232	0.5	0.561403509	0.5	0.205128205
0.5	0.488884956	0.5	0.38885425	0.5	0.463154168	0.5	0.38885425	0.5	0.500681885	0.5	0.387544977													0.5	0.525333	0.5	0.410667	0.5	0.470588235	0.5	0.385185185
0.2	0.324994592	0.5	0.295481038	0.2	0.307889613	0.5	0.295481038	0.2	0.363294265	0.5	0.294486152													1	0.917333	0.5	0.312	0.2	0.31372549	0.5	0.293333333
0.5	0.56036905	0.5	0.327878824	0.5	0.530875942	0.5	0.327878824	0.5	0.491482224	0.5	0.326774855													0.15	0.170667	0.5	0.317333	0.5	0.539007092	0.5	0.325203252
1	0.966304711	0.5	0.390985651	1	0.915446569	0.5	0.24202459	1	0.989621913	0.5	0.383256552													0.1	0.36	0.5	0.255	1	0.927536232	0.5	0.380952381
0.15	0.150579158	1	0.512347854	0.15	0.14265394	1	0.512347854	0.15	0.149664542	1	0.510622777													0.05	0.111667	1	0.525333	0.15	0.146788991	1	0.506666667
0.1	0.352890824	1	0.90934587	0.1	0.334317623	1	0.90934587	0.1	0.37777446	1	0.9062841													1	0.88	1	0.906667	0.1	0.340425532	1	0.897196262
0.05	0.109815557	1	0.425315777	0.05	0.087945899	1	0.425315777	0.05	0.094916905	1	0.423883737													0.15	0.112	1	0.416	0.05	0.146118721	1	0.421052632
1	0.894968857	1	0.652655918	1	0.847865233	1	0.652655918	1	1.000438349	1	0.650458424													0.1	0.184	1	0.658667	1	0.859259259	1	0.644688645
0.15	0.091659158	0.5	0.237489753	0.15	0.086834992	0.5	0.237489753	0.15	0.118956656	0.5	0.236690124													1	1.29333	0.5	0.261333	0.15	0.09039548	0.5	0.23628692
0.1	0.138547271	1	0.800499597	0.1	0.152625058	1	0.800499597	0.1	0.155260463	1	0.797804312													1	1.07733	1	0.816	0.1	0.156862745	1	0.790123457
1	1.345344277	0.5	0.338685354	1	1.274536683	0.5	0.389196646	1	1.179959523	0.5	0.541500847													1	1.16	0.5	0.300515	1	1	0.5	0.281842818
1	1.121444255	0.2	0.138478499	1	1.062420873	0.2	0.138478499	1	1.071064875	0.2	0.138012241													1	1.27733	0.2	0.165333	1	1	0.2	0.138888889
1	1.209699056	1	0.507564028	1	1.146030685	1	0.507564028	1	1.060989329	1	0.505855058													1	1.14133	1	0.522667	1	1	1	0.501960784
1	1.316962584	0.2	0.122790795	1	1.247648763	0.2	0.122790795	1	1.155066825	0.2	0.234289189													0.1	0.234667	0.2	0.146667	1	1	0.2	0.12345679
1	1.183901499	0.1	0.188948677	1	1.121590894	0.1	0.217128347	1	1.038363095	0.1	0.302097116													1	1.032	0.1	0.21067	1	1	0.1	0.158415842
0.1	0.211532032	1	0.498204366	0.1	0.200398767	1	0.498204366	0.1	0.185528151	1	0.496526911													0.15	0.266667	1	0.509333	0.1	0.205128205	1	0.492753623
1	1.073048629	1	0.965444596	1	1.016572385	1	0.965444596	1	1.013936318	1	0.962193941													1	1.05067	1	0.941333	1	1	1	0.952380952
0.15	0.252822688	1	1.025537002	0.15	0.239516231	1	1.025537002	0.15	0.221742898	1	1.022084016													1	1	1	1.04267	0.15	0.244648318	1	1
1	1.104954757	1	1.013852368	1	1.046799244	1	1.013852368	1	0.96912137	1	1.010438724													0.1	0.186667	1	1.01067	1	1	1	1
1	1.033915701	0.5	0.178011512	1	0.979499085	0.5	0.178011512	1	0.976959152	0.5	0.177412147													0.2	0.266667	0.5	0.184	1	0.992248062	0.5	0.177777778
0.1	0.093044262	0.5	0.15282889	0.1	0.079602358	0.5	0.15282889	0.1	0.162799829	0.5	0.152314314													0.15	0.144	0.5	0.173333	0.1	0.066429419	0.5	0.153005464
0.2	0.250498972	0.15	0.23783844	0.2	0.237314815	0.15	0.185311562	0.2	0.219704839	0.15	0.184856128													0.9	1.09867	0.15	0.216334	0.2	0.242424242	0.15	0.13559322
0.15	0.119681388	1	0.596800797	0.15	0.113382368	1	0.596800797	0.15	0.113088357	1	0.594791367													1	0.893333	1	0.602667	0.15	0.117216117	1	0.58974359
0.9	1.143124715	1	1.188029864	0.9	1.082960256	1	1.188029864	0.9	1.10165993	1	1.184029763													0.1	0.216	1	1.17333	0.9	1	1	1
1	0.915720299	1	0.866802345	1	0.867524494	1	0.866802345	1	1.023635288	1	0.863883818													0.1	0.192	1	0.845333	1	0.879120879	1	0.855345912
0.1	0.198275238	1	0.707269815	0.1	0.187839699	1	0.707269815	0.1	0.17390103	1	0.704888435													0.1	0.165333	1	0.706667	0.1	0.192439863	1	0.698412698
0.1	0.17318036	1	0.900900901	0.1	0.164065604	1	0.900900901	0.1	0.121288662	1	0.897867565													1	1.26133	1	0.898667	0.1	0.168421053	1	0.888888889
0.1	0.149184929	1	0.461306002	0.1	0.14133309	1	0.461306002	0.1	0.1409666	1	0.459752783													0.9	1.08267	1	0.472	0.1	0.145454545	1	0.456456456
1	1.313739754	1	1.281369	1	1.244595556	1	1.281369	1	1.152240181	1	1.277054627													1	0.765333	1	1.27733	1	1	1	1
0.9	1.111668338	0.2	0.116185446	0.9	1.053159478	0.2	0.116185446	0.9	1.071344577	0.2	0.115794249													0.5	0.394667	0.2	0.138667	0.9	1	0.2	0.116959064
1	0.789063096	1	0.478351147	1	0.747533459	1	0.558993758	1	0.8820519	1	0.474381595													0.2	0.381333	1	0.475679	1	0.757894737	1	0.552552553
0.5	0.385156877	0.5	0.459363348	0.5	0.364885463	0.5	0.459363348	0.5	0.430546501	0.5	0.45781667													0.19	0.178667	0.5	0.474667	0.5	0.371308017	0.5	0.454545455
0.2	0.38727293	0.15	0.243728729	0.2	0.366890144	0.15	0.243728729	0.2	0.432911925	0.15	0.242908094													0.1	0.141333	0.15	0.266667	0.2	0.373333333	0.15	0.242424242
0.19	0.161104228	0.5	0.244477016	0.19	0.152625058	0.5	0.190484001	0.19	0.141299496	0.5	0.190015855													1	1.232	0.5	0.216334	0.19	0.156862745	0.5	0.139303483
0.1	0.119681388	0.2	0.1079355	0.1	0.113382368	0.2	0.1079355	0.1	0.113088357	0.2	0.107572081													1	1.13067	0.2	0.136	0.1	0.117216117	0.2	0.108843537
1	1.278196018	1	0.479192151	1	1.210922544	1	0.435403946	1	1.121065879	1	0.498428515													0.5	0.493333	1	0.426667	1	1	1	0.430976431
1	1.204539545	0.5	0.259628056	1	1.141142726	0.5	0.259628056	1	1.056464082	0.5	0.258753887													0.1	0.154667	0.5	0.28	1	1	0.5	0.258064516
0.5	0.490959517	1	0.635132743	0.5	0.465119543	1	0.635132743	0.5	0.502806507	1	0.632994249													0.1	0.189333	1	0.645333	0.5	0.47257384	1	0.62745098
0.1	0.128326155	1	0.87078051	0.1	0.121572147	1	0.87078051	0.1	0.121256899	1	0.867848589													0.15	0.264	1	0.872	0.1	0.125490196	1	0.859259259
0.1	0.169552185	1	0.572405133	0.1	0.160628385	1	0.445988838	0.1	0.148708935	1	0.444892746													1	1.10667	1	0.469334	0.1	0.164948454	1	0.322580645
0.15	0.247653072	1	0.988089055	0.15	0.234618699	1	0.919463446	0.15	0.217208788	1	0.917203711													1	1.06	1	1.34133	0.15	0.239700375	1	1
1	0.941544257	0.5	0.190920251	1	1.079121748	0.5	0.190920251	1	1.076323485	0.5	0.190277422													1	0.613333	0.5	0.213333	1	1	0.5	0.19047619
1	0.361459962	1	1.042090235	1	0.345391214	1	1.042090235	1	0.528720672	1	1.038581513													0.15	0.2	1	1.03467	1	0.418079096	1	1
1	0.646040099	0.1	0.233794944	1	0.612037989	0.1	0.182161077	1	0.722174057	0.1	0.181713386													1	0.794667	0.1	0.209	1	0.621004566	0.1	0.133333333
0.15	0.198275238	1	0.488043815	0.15	0.187839699	1	0.488043815	0.15	0.17390103	1	0.486400569													0.1	0.186667	1	0.490667	0.15	0.192439863	1	0.482758621
1	0.820390464	1	0.487490636	1	0.777212019	1	0.527364283	1	0.917071109	1	0.526068198													0.5	0.506667	1	0.524334	1	0.787878788	1	0.380952381
0.1	0.141943495	1	1.004168459	0.1	0.156366372	1	0.84260337	0.1	0.159066379	1	1.191209965													0.2	0.184	1	0.856	0.1	0.16064257	1	0.831541219
0.5	0.506872922	1	1.209442292	0.5	0.4801954	1	0.653199772	0.5	0.478950208	1	1.305151483													0.1	0.165333	1	1.29433	0.5	0.487804878	1	0.941176471
0.2	0.171347375	0.5	0.522678119	0.2	0.162329093	0.5	0.448965754	0.2	0.150283441	0.5	0.446566279													0.1	0.210667	0.5	0.456667	0.2	0.166666667	0.5	0.704402516
0.1	0.145412597	0.1	0.153084292	0.1	0.137759303	0.1	0.153084292	0.1	0.127536856	0.1	0.152568856													1	1.07467	0.1	0.178667	0.1	0.141843972	0.1	0.153256705
0.1	0.191595458	0.45	0.253719522	0.1	0.181511487	0.45	0.253719522	0.1	0.168042403	0.45	0.252865248													0.15	0.2	0.45	0.28	0.1	0.186046512	0.45	0.252252252
1	1.106946074	0.5	0.199159872	1	1.048685754	0.5	0.199159872	1	0.970867891	0.5	0.1984893													0.1	0.117333	0.5	0.226667	1	1	0.5	0.19858156
0.15	0.175052344	0.5	0.344023901	0.15	0.165839063	0.5	0.344023901	0.15	0.153532953	0.5	0.342865571													1	1.06667	0.5	0.362667	0.15	0.170212766	0.5	0.341085271
0.1	0.096718728	1	0.501025651	0.1	0.091628268	1	0.599990862	0.1	0.10811675	1	0.500839725													0.2	0.272	1	0.523578	0.1	0.095238095	1	0.433048433
1	1.08071127	1	0.572314815	1	1.023831729	1	0.572314815	1	1.032161765	1	0.570387829													1	1.048	1	0.578667	1	1	1	0.565656566
0.2	0.2600569	0.5	0.271255763	0.2	0.246369695	0.5	0.211348633	0.2	0.182133548	0.5	0.210829209													0.15	0.333333	0.5	0.22	0.2	0.251572327	0.5	0.154269972
1	1.087441067	0.5	0.233706371	1	1.030207327	0.5	0.191038995	1	1.027535903	0.5	0.290583448													1	1.19467	0.5	0.219333	1	1	0.5	0.110453649
0.15	0.323251077	0.2	0.147891121	0.15	0.306237863	0.2	0.147891121	0.15	0.283513442	0.2	0.147393171													0.98	1.008	0.2	0.170667	0.15	0.312056738	0.2	0.148148148
1	1.238861512	1	0.551778185	1	1.173658275	1	0.551778185	1	1.08656681	1	0.549920346													0.1	0.122667	1	0.562667	1	1	1	0.545454545
0.98	1.055945615	0.5	0.298493077	0.98	1.00036953	0.5	0.298493077	0.98	0.984390502	0.5	0.29748805													1	1.14933	0.5	0.304	0.98	1	0.5	0.296296296
0.1	0.100404093	1	0.587020971	0.1	0.095119667	1	0.457376752	0.1	0.112236425	1	0.456252672													0.1	0.290667	1	0.476667	0.1	0.098765432	1	0.330749354
1	1.199076532	0.15	0.161582208	1	1.135967241	0.15	0.161582208	1	1.051672644	0.15	0.16103816													0.2	0.205333	0.15	0.186667	1	1	0.15	0.161616162
0.1	0.275827482	1	0.416036067	0.1	0.261310247	1	0.416036067	0.1	0.257136305	1	0.414635272													0.1	0.208	1	0.410667	0.1	0.266666667	1	0.411924119
0.2	0.20469209	1	0.599696989	0.2	0.193918823	1	0.599696989	0.2	0.143358229	1	0.597677807													0.5	0.608	1	0.613333	0.2	0.19858156	1	0.592592593
0.1	0.187177695	1	0.42948077	0.1	0.177326237	1	0.470109259	0.1	0.174493783	1	0.664605501													0.5	0.451667	1	0.490667	0.1	0.181818182	1	0.465116279
0.5	0.61148011	0.5	0.35719129	0.5	0.579296946	0.5	0.278305206	0.5	0.683541273	0.5	0.277621224													1	1.05867	0.5	0.300667	0.5	0.587926509	0.5	0.202298851
0.5	0.716233499	0.15	0.103596428	0.5	0.424847406	0.15	0.103596428	0.5	0.775086171	0.15	0.103247618													1	1.088	0.15	0.133333	0.5	0.695652174	0.15	0.104575163
1	1.111668338	1	0.509477822	1	1.053159478	1	0.578392842	1	0.975009642	1	0.440262004													0.1	0.133333	1	0.587999	1	1	1	0.329004329
1	1.132306384	0.2	0.178011512	1	1.072711311	0.2	0.178011512	1	0.993110629	0.2	0.177412147													1	1.136	0.2	0.202667	1	1	0.2	0.177777778
0.1	0.109785023	0.5	0.228701926	0.1	0.104006864	0.5	0.228701926	0.1	0.112434166	0.5	0.227931886													1	1.02667	0.5	0.261333	0.1	0.107744108	0.5	0.227642276
1	1.183901499	0.5	0.225570024	1	1.121590894	0.5	0.225570024	1	1.038363095	0.5	0.224810529													0.2	0.130667	0.5	0.224	1	1	0.5	0.224561404
1	1.08981629	0.2	0.178011512	1	1.032457538	0.2	0.178011512	1	1.029780279	0.2	0.177412147													1	1.01333	0.2	0.181333	1	1	0.2	0.177777778
0.2	0.108659311	0.5	0.207839472	0.2	0.1029404	0.5	0.207839472	0.2	0.121464497	0.5	0.207139676													0.1	0.168	0.5	0.218667	0.2	0.106666667	0.5	0.207119741
1	1.04575974	1	0.510797301	1	0.990719754	1	0.39814214	1	0.988150725	1	0.397163639													0.5	0.344	1	0.810334	1	1	1	0.574712644
0.1	0.149184929	1	1.000298192	0.1	0.14133309	1	1.000298192	0.1	0.13084545	1	0.996930184													0.5	0.333333	1	1.03467	0.1	0.145454545	1	0.986666667
0.5	0.335716391	0.5	0.233013966	0.5	0.318047107	0.5	0.233013966	0.5	0.375279597	0.5	0.232229407													0.15	0.253333	0.5	0.245333	0.5	0.323987539	0.5	0.231884058
0.5	0.326484504	0.5	0.28401212	0.5	0.309301109	0.5	0.28401212	0.5	0.364959759	0.5	0.28305585													1	0.978667	0.5	0.304	0.5	0.315151515	0.5	0.282051282
0.15	0.243774588	0.5	0.376223119	0.15	0.230944347	0.5	0.376223119	0.15	0.227255444	0.5	0.374956374													0.1	0.136	0.5	0.394667	0.15	0.235988201	0.5	0.372759857
1	1.019649162	0.05	0.187326077	1	0.965983416	0.05	0.115956984	1	0.963478531	0.05	0.260469496													0.5	0.656	0.05	0.113333	1	0.978593272	0.05	0.183908046
0.1	0.113302872	1	0.409807566	0.1	0.107339563	1	0.409807566	0.1	0.116036901	1	0.408427743													0.2	0.197333	1	0.426667	0.1	0.111111111	1	0.405797101
0.5	0.672640818	1	0.625061529	0.5	0.63723867	1	0.625061529	0.5	0.751909594	1	0.622956945													0.15	0.208	1	0.592	0.5	0.646464646	1	0.61754386
0.2	0.176964586	1	0.552520473	0.2	0.16765066	1	0.552520473	0.2	0.123938984	1	0.550660134													0.15	0.234667	1	0.546667	0.2	0.172043011	1	0.546184739
0.15	0.190312411	0.05	0.105507544	0.15	0.180295969	0.05	0.121242864	0.15	0.166917083	0.05	0.168688796													0.2	0.418667	0.05	0.112	0.15	0.184818482	0.05	0.089635854
0.15	0.215734349	0.1	0.172181759	0.15	0.20437991	0.1	0.172181759	0.15	0.189213872	0.1	0.171602022													1	0.914667	0.1	0.197333	0.15	0.209150327	0.1	0.172043011
0.2	0.404941111	1	1.166669059	0.2	0.383628421	1	1.166669059	0.2	0.45266225	1	1.16274088													1	1.25067	1	1.16267	0.2	0.390243902	1	1
1	0.954068716	1	0.465131933	1	0.903854573	1	0.36240704	1	0.977090659	1	0.361516364													1	1.168	1	0.370334	1	0.915824916	1	0.262626263
1	1.318474323	0.5	0.309596171	1	1.249080938	0.5	0.253073722	1	1.31046592	0.5	0.384942535													0.18	0.157333	0.5	0.256666	1	1	0.5	0.145454545
1	1.235496613	0.15	0.156750059	1	1.170470476	0.15	0.156750059	1	1.083615562	0.15	0.156222281													0.5	0.594667	0.15	0.178667	1	1	0.15	0.156862745
0.18	0.137691319	1	0.985946711	0.18	0.130444407	1	0.985946711	0.18	0.128360802	1	0.982627025													0.1	0.245333	1	0.973333	0.18	0.134453782	1	0.97254902
0.5	0.598765995	0.5	0.288776822	0.5	0.567251995	0.5	0.288776822	0.5	0.669328836	0.5	0.287804509													1	0.962667	0.5	0.312	0.5	0.575757576	0.5	0.286738351
0.1	0.2333271	1	0.690758637	0.1	0.221046726	1	0.690758637	0.1	0.204643925	1	0.68843285													1	0.824	1	0.688	0.1	0.225988701	1	0.682170543
1	0.978247732	1	0.578182424	1	0.926761009	1	0.578182424	1	1.001853122	1	0.576235682													1	0.802667	1	0.592	1	0.938967136	1	0.571428571
1	0.843634984	1	0.584171014	1	0.799233142	1	0.584171014	1	0.943054927	1	0.582204108													1	0.858667	1	0.6	1	0.810126582	1	0.577319588
1	0.866009019	1	0.557114379	1	0.820429597	1	0.48656278	1	0.968065678	1	1.019892765													1	1.05067	1	0.725333	1	0.831541219	1	0.701754386
1	0.886406264	1	1.003372335	1	0.839753302	1	1.003372335	1	0.990866679	1	0.999993977													1	0.949333	1	1.008	1	0.85106383	1	0.989690722
1	1.111668338	0.5	0.471027357	1	1.053159478	0.5	0.471027357	1	0.975009642	0.5	0.469441406													0.5	0.690667	0.5	0.472	1	1	0.5	0.466019417
1	0.973797682	0.1	0.147030987	1	0.922545172	0.1	0.123374523	1	0.99729569	0.1	0.174417724													1	1.06133	0.1	0.152	1	0.934707904	0.1	0.124031008
0.5	0.702564797	0.5	0.220534417	0.5	0.665587702	0.5	0.220534417	0.5	0.785360027	0.5	0.219791877													0.1	0.144	0.5	0.245333	0.5	0.675105485	0.5	0.219607843
1	1.097909641	1	1.129663366	1	1.040124923	1	1.129663366	1	1.037427782	1	1.125859785													0.15	0.218667	1	1.12	1	1	1	1
0.1	0.119681388	0.5	0.241264334	0.1	0.113382368	0.5	0.241264334	0.1	0.113088357	0.5	0.240451996													1	1.25333	0.5	0.269333	0.1	0.117216117	0.5	0.24
0.15	0.217171984	1	1.013852368	0.15	0.205741879	1	1.013852368	0.15	0.207415824	1	1.010438724													1	0.984	1	1.04267	0.15	0.210526316	1	1
1	1.327905774	1	1.202104813	1	1.258015996	1	1.202104813	1	1.164664756	1	1.198057322													0.5	0.365333	1	1.18933	1	1	1	1
1	1.017877615	1	0.454171503	1	0.964305109	1	0.454171503	1	0.961804576	1	0.452642306													0.5	0.645333	1	0.469333	1	0.97689769	1	0.449438202
0.5	0.366803358	1	1.113515427	0.5	0.347497918	1	1.113515427	0.5	0.410030073	1	1.109766217													0.5	0.4	1	1.10133	0.5	0.353741497	1	1
0.5	0.669729495	0.5	0.362209289	0.5	0.634480574	0.5	0.362209289	0.5	0.74865518	0.5	0.360989729													0.15	0.2	0.5	0.384	0.5	0.643678161	0.5	0.358974359
0.5	0.390130505	0.5	0.205844251	0.5	0.369597321	0.5	0.246503686	0.5	0.595417883	0.5	0.342967897													0.15	0.141333	0.5	0.186667	0.5	0.376068376	0.5	0.179487179
0.15	0.180915151	0.5	0.339433414	0.15	0.171393301	0.5	0.339433414	0.15	0.158675039	0.5	0.338290541													0.1	0.184	0.5	0.36	0.15	0.175824176	0.5	0.336569579
0.15	0.145150298	0.5	0.146699322	0.15	0.137510809	0.5	0.114300617	0.15	0.127306802	0.5	0.114019704													1	1.20267	0.5	0.143	0.15	0.14159292	0.5	0.084656085
0.1	0.166070602	1	0.493173654	0.1	0.157330044	1	0.493173654	0.1	0.145655348	1	0.491513137													1	0.917333	1	0.509333	0.1	0.161616162	1	0.487804878
1	1.266453682	1	1.042090235	1	1.199798225	1	1.042090235	1	1.110767042	1	1.038581513													1	1.09333	1	1.02133	1	1	1	1
1	0.97752104	1	0.487546596	1	0.926072565	1	0.487546596	1	1.001108895	1	0.930256188													1	1.06667	1	0.490667	1	0.938271605	1	0.482269504
1	1.130038467	1	0.720178554	1	1.070562758	1	0.720178554	1	0.99112151	1	1.033543207													0.5	0.445333	1	0.725333	1	1	1	0.711111111
1	1.104524399	0.5	0.316210954	1	1.046391536	0.5	0.316210954	1	0.968743916	0.5	0.315146271													1	0.885333	0.5	0.333333	1	1	0.5	0.31372549
0.5	0.442995654	0.5	0.298493077	0.5	0.419680093	0.5	0.298493077	0.5	0.495201411	0.5	0.29748805													0.15	0.2	0.5	0.317333	0.5	0.426666667	0.5	0.296296296
1	0.914600169	1	1.874021232	1	0.866463318	1	1.874021232	1	1.022383155	1	1.867711396													0.5	0.64	1	1.82133	1	0.87804878	1	1
0.15	0.168668398	0.2	0.220645622	0.15	0.159791114	0.2	0.171915797	0.15	0.147933794	0.2	0.171493285													0.2	0.349333	0.2	0.198	0.15	0.164102564	0.2	0.125984252
0.5	0.654107761	1	0.578182424	0.5	0.619681037	1	0.578182424	0.5	0.73119247	1	0.576235682													0.5	0.47	1	0.578667	0.5	0.628726287	1	0.571428571
0.2	0.324994592	1	0.941512664	0.2	0.307889613	1	0.941512664	0.2	0.310394645	1	0.938342588													0.15	0.242667	1	0.946667	0.2	0.31372549	1	0.928838951
0.5	0.858533529	0.5	0.273905002	0.5	0.509255353	0.5	0.273905002	0.5	0.54962133	0.5	0.272982763													0.5	0.637333	0.5	0.245333	0.5	0.833333333	0.5	0.272108844
0.15	0.223992391	0.2	0.139964702	0.15	0.212203317	0.2	0.139964702	0.15	0.196456743	0.2	0.13949344													1	1.03467	0.2	0.168	0.15	0.217054264	0.2	0.140350877
0.5	0.647312307	1	0.974166717	0.5	0.613243238	1	0.974166717	0.5	0.723596191	1	0.970886695													1	1.09333	1	0.962667	0.5	0.622222222	1	0.960960961
1	1.077552385	1	0.569300264	1	1.020839102	1	0.569300264	1	1.01819197	1	0.567383428													0.2	0.186667	1	0.578667	1	1	1	0.562691131
1	1.131106498	1	0.306118492	1	1.071574577	1	0.306118492	1	0.966511509	1	0.30508779													0.15	0.330667	1	0.333333	1	1	1	0.303797468
0.2	0.166070602	0.15	0.113136823	0.2	0.157330044	0.15	0.113136823	0.2	0.145655348	0.15	0.112755891													0.5	0.578667	0.15	0.133333	0.2	0.161616162	0.15	0.113960114
0.15	0.311777627	0.5	0.307905699	0.15	0.295368278	0.5	0.307905699	0.15	0.273450437	0.5	0.30686898													0.18	0.176	0.5	0.301333	0.15	0.301075269	0.5	0.305555556
0.5	0.58376885	1	0.489812229	0.5	0.553044174	1	0.400388041	0.5	0.652564322	1	0.399613266													0.1	0.202667	1	0.429333	0.5	0.561403509	1	0.228571429
0.18	0.15795249	0.5	0.199968433	0.18	0.149639201	0.5	0.199968433	0.18	0.13496775	0.5	0.199295138													0.5	0.528	0.5	0.218667	0.18	0.153846154	0.5	0.199376947
0.1	0.189361187	0.2	0.194440816	0.1	0.179394809	0.2	0.194440816	0.1	0.166082794	0.2	0.193786133													1	1.00267	0.2	0.2	0.1	0.183908046	0.2	0.193939394
0.5	0.521663028	0.5	0.223192099	0.5	0.494207079	0.5	0.223192099	0.5	0.492925554	0.5	0.22244061													0.5	0.464	0.5	0.245333	0.5	0.501960784	0.5	0.222222222
1	1.031243789	1	0.683163133	1	0.9769678	1	0.683163133	1	0.974434431	1	0.680862921													0.1	0.117333	1	0.690667	1	0.989690722	1	0.674698795
0.5	0.456782719	1	1.124567172	0.5	0.432741524	1	1.124567172	0.5	0.510613242	1	1.120780751													1	0.888	1	1.12	0.5	0.439862543	1	1
0.1	0.096718728	1	1.07682531	0.1	0.091628268	1	1.07682531	0.1	0.103538722	1	0.880473106													0.15	0.146667	1	1.08	0.1	0.095238095	1	1
1	0.933932064	1	0.788589142	1	0.884777745	1	0.661709559	1	1.043993258	1	0.561549806													0.5	0.566667	1	0.645333	1	0.896551724	1	0.653594771
0.15	0.1166197	0.1	0.172181759	0.15	0.110481821	0.1	0.172181759	0.15	0.119433766	0.1	0.171602022													0.1	0.16	0.1	0.2	0.15	0.114285714	0.1	0.172043011
0.5	0.915952839	1	0.56579803	0.5	0.5433147	1	0.612076727	0.5	1.150731932	1	0.610572446													0.15	0.181333	1	0.627001	0.5	0.888888889	1	0.441717791
0.1	0.132300917	0.15	0.115151565	0.1	0.076251115	0.15	0.115151565	0.1	0.155945989	0.15	0.114763849													0.5	0.298667	0.15	0.136	0.1	0.06374502	0.15	0.115942029
0.15	0.165342772	1	0.662211008	0.15	0.15664052	1	0.662211008	0.15	0.141282622	1	0.659981342													0.1	0.157333	1	0.672	0.15	0.16091954	1	0.65408805
0.5	0.295728455	1	1.193245874	0.5	0.2801638	1	1.193245874	0.5	0.259374208	1	1.189228211													0.5	0.605333	1	1.176	0.5	0.285714286	1	1
0.1	0.136520673	1	0.915974777	0.1	0.129335375	1	0.566998863	0.1	0.119738026	1	0.563968566													1	1.38933	1	0.565	0.1	0.133333333	1	0.888888889
0.5	0.60787385	1	0.5072186	0.5	0.575880489	1	0.414778256	0.5	0.639422527	1	0.474176785													0.5	0.605333	1	0.811999	0.5	0.584474886	1	0.471655329
1	1.462089591	1	0.733565394	1	1.385137507	1	0.733565394	1	1.282353198	1	0.731095477													1	0.936	1	0.738667	1	1	1	0.724279835
0.5	0.612755579	1	1.219074047	0.5	0.580505286	1	1.219074047	0.5	0.684967053	1	1.214969421													0.1	0.128	1	1.208	0.5	0.589147287	1	1
1	0.972361529	1	1.010685504	1	0.921184606	1	1.010685504	1	0.966455413	1	1.007282523													0.1	0.293333	1	1.01067	1	0.933333333	1	0.996884735
0.1	0.131162719	0.5	0.236480507	0.1	0.124259418	0.5	0.236480507	0.1	0.115038732	0.5	0.235684276													0.15	0.216	0.5	0.261333	0.1	0.128205128	0.5	0.235294118
0.1	0.269032028	0.5	0.198958248	0.1	0.254872448	0.5	0.228630739	0.1	0.235959605	0.5	0.318100735													0.1	0.226667	0.5	0.235455	0.1	0.260162602	0.5	0.166666667
0.15	0.201700923	1	1.20508703	0.15	0.191085085	1	1.20508703	0.15	0.176905592	1	1.201029498													0.2	0.128	1	1.20267	0.15	0.195718654	1	1
0.1	0.207488293	1	0.483124388	0.1	0.196567856	1	0.593085921	0.1	0.181981513	1	1.18625618													0.15	0.133333	1	1.18533	0.1	0.201257862	1	0.673267327
0.2	0.106474106	0.2	0.19131054	0.2	0.100870206	0.2	0.149059399	0.2	0.119021772	0.2	0.148693061													1	0.997333	0.2	0.176	0.2	0.104575163	0.2	0.109589041
0.15	0.109785023	1	0.4773329	0.15	0.104006864	1	0.4773329	0.15	0.112434166	1	0.475725718													0.2	0.349333	1	0.563777	0.15	0.107744108	1	0.472222222
1	1.035186169	0.15	0.110240632	1	0.980702686	0.15	0.110240632	1	0.978159632	0.15	0.109869451													0.1	0.16	0.15	0.114667	1	0.993464052	0.15	0.111111111
0.2	0.341890505	0.5	0.314774369	0.2	0.323896268	0.5	0.314774369	0.2	0.382181313	0.5	0.313714523													0.5	0.506667	0.5	0.309333	0.2	0.329896907	0.5	0.312312312
0.1	0.159738475	0.2	0.172181759	0.1	0.151331187	0.2	0.172181759	0.1	0.140101636	0.2	0.171602022													1	0.938667	0.2	0.197333	0.1	0.155555556	0.2	0.172043011
0.5	0.484787696	0.5	0.13115757	0.5	0.459272555	0.5	0.13115757	0.5	0.496485758	0.5	0.130715962													0.2	0.13	0.5	0.162667	0.5	0.466666667	0.5	0.131687243
1	0.971228953	0.5	0.468697858	1	0.92011164	0.5	0.290129334	1	0.994664978	0.5	0.288578752													1	1.22133	0.5	0.3	1	0.932249322	0.5	0.456140351
0.2	0.122941628	0.15	0.18608169	0.2	0.098457926	0.15	0.144985347	0.2	0.106262164	0.15	0.144629021													0.5	0.672	0.15	0.168667	0.2	0.163265306	0.15	0.106666667
1	1.27087612	1	0.539456206	1	1.203987904	1	0.539456206	1	1.114645825	1	0.537639856													1	1.08	1	0.552	1	1	1	0.533333333
0.5	0.728926398	1	0.447806232	0.5	0.69056185	1	0.490168294	0.5	0.814828266	1	0.415973907													0.1	0.213333	1	0.501333	0.5	0.7003367	1	0.484848485
1	1.18280373	1	0.916216354	1	1.120550902	1	0.916216354	1	1.037400277	1	0.913131451													1	0.992	1	0.904	1	1	1	0.903954802
0.1	0.1938823	1	0.983047422	0.1	0.183677969	1	0.983047422	0.1	0.170048121	1	0.979737498													0.2	0.136	1	0.962667	0.1	0.188235294	1	0.96969697
1	1.022301706	1	0.927477717	1	0.968496353	1	0.927477717	1	0.965984951	1	0.924354896													0.1	0.112	1	0.92	1	0.981132075	1	0.91503268
0.2	0.112106078	0.1	0.158122178	0.2	0.106205758	0.1	0.104648975	0.2	0.114811229	0.1	0.199673954													0.1	0.144	0.1	0.130667	0.2	0.109965636	0.1	0.105610561
0.1	0.111399773	0.2	0.156750059	0.1	0.105536627	0.2	0.156750059	0.1	0.11505191	0.2	0.156222281													1	0.752	0.2	0.178667	0.1	0.109289617	0.2	0.156862745
0.1	0.129887016	0.2	0.262779631	0.1	0.123050857	0.2	0.204744464	0.1	0.113919852	0.2	0.20424127													0.1	0.202667	0.2	0.234667	0.1	0.126984127	0.2	0.14953271
1	0.783887611	0.5	0.30417617	1	0.742630368	0.5	0.30417617	1	1.017341321	0.5	0.303152007													0.15	0.136	0.5	0.322667	1	0.752941176	0.5	0.301886792
0.1	0.182956276	1	1.100980536	0.1	0.173326999	1	1.286588837	0.1	0.174737211	1	1.091844152													0.5	0.341333	1	1.06525	0.1	0.177777778	1	1
0.15	0.114524861	0.5	0.210500923	0.15	0.108497237	0.5	0.210500923	0.15	0.117288378	0.5	0.209792165													0.2	0.322667	0.5	0.221333	0.15	0.112280702	0.5	0.209737828
0.5	0.331550206	1	0.890971102	0.5	0.314100195	1	0.890971102	0.5	0.329536373	1	0.887971199													0.15	0.234667	1	0.882667	0.5	0.32	1	0.879120879
0.2	0.309943436	1	0.552520473	0.2	0.293630623	1	0.552520473	0.2	0.271841725	1	0.550660134													0.5	0.448	1	0.573333	0.2	0.299319728	1	0.546184739
0.15	0.219118516	1	0.263057322	0.15	0.207585962	1	0.263057322	0.15	0.192182019	1	0.262171608													1	1.03733	1	0.285333	0.15	0.212389381	1	0.261437908
0.5	0.44830258	1	0.513182373	0.5	0.424707707	1	0.599696989	0.5	0.501133743	1	0.508923777													0.15	0.128	1	0.511411	0.5	0.431746032	1	0.592592593
1	1.04575974	1	0.563287725	1	0.990719754	1	0.563287725	1	0.988150725	1	0.561391133													0.1	0.146667	1	0.573333	1	1	1	0.556776557
0.15	0.106474106	0.2	0.132830925	0.15	0.100870206	0.2	0.132830925	0.15	0.119021772	0.2	0.132383683													0.85	0.928	0.2	0.16	0.15	0.104575163	0.2	0.133333333
0.1	0.215259304	1	0.356556482	0.1	0.203929867	1	0.356556482	0.1	0.188797225	1	0.355355955													0.5	0.557333	1	0.376	0.1	0.208695652	1	0.353413655
0.85	0.959094214	1	0.982698154	0.85	0.908615571	1	0.563779462	0.85	1.026723491	1	0.942642344													0.2	0.213333	1	0.826667	0.85	0.920634921	1	0.812698413
0.5	0.578934606	1	0.993802424	0.5	0.548464364	1	1.21999684	0.5	0.647160375	1	1.01264106													1	1.06133	1	1.20867	0.5	0.556776557	1	1
0.2	0.194213392	0.15	0.225568521	0.2	0.183991635	0.15	0.175751468	0.2	0.136019364	0.15	0.17531953													1	0.981333	0.15	0.201667	0.2	0.188552189	0.15	0.128735632
1	1.096331809	1	0.77181351	1	1.038630135	1	0.77181351	1	1.03593687	1	0.769214811													0.2	0.450667	1	0.773333	1	1	1	0.761904762
1	1.015225163	1	0.444708568	1	0.961792259	1	0.444708568	1	1.039722828	1	0.443211233													0.2	0.216	1	0.458667	1	0.974358974	1	0.44012945
0.2	0.4474985	1	0.717890929	0.2	0.423945947	1	0.717890929	0.2	0.500234904	1	0.715473788													0.2	0.154667	1	0.722667	0.2	0.430976431	1	0.708860759
0.2	0.196223591	1	0.768016822	0.2	0.185896034	1	0.768016822	0.2	0.18740851	1	0.765430907													0.1	0.176	1	0.768	0.2	0.19047619	1	0.758169935
0.2	0.129887016	1	0.562824118	0.2	0.123050857	1	0.616066767	0.2	0.113919852	1	0.522815741													0.15	0.194667	1	0.626667	0.2	0.126984127	1	0.608695652
0.1	0.17318036	0.1	0.128883107	0.1	0.164065604	0.1	0.128883107	0.1	0.151891095	0.1	0.128449157													0.1	0.282667	0.1	0.154667	0.1	0.168421053	0.1	0.129449838
0.15	0.17318036	1	0.394930256	0.15	0.164065604	1	0.453829873	0.15	0.151891095	1	0.474925124													0.1	0.189333	1	0.393458	0.15	0.168421053	1	0.328205128
0.1	0.262560167	0.2	0.118308594	0.1	0.248741211	0.2	0.118308594	0.1	0.183886737	0.2	0.117910248													1	1.07467	0.2	0.125333	0.1	0.253968254	0.2	0.119047619
0.1	0.169552185	0.2	0.117895755	0.1	0.160628385	0.2	0.096371727	0.1	0.148708935	0.2	0.096185242													0.15	0.200666	0.2	0.126	0.1	0.164948454	0.2	0.057040998
1	1.118073249	1	0.371197469	1	1.059227289	1	0.371197469	1	0.98062719	1	0.369947646													0.5	0.530667	1	0.378667	1	1	1	0.367816092
0.15	0.104594407	1	0.674997967	0.15	0.084239643	1	0.674997967	0.15	0.100431279	1	0.672725246													0.5	0.576	1	0.682667	0.15	0.099378882	1	0.666666667
0.5	0.56036905	1	0.823763314	0.5	0.530875942	1	0.823763314	0.5	0.491482224	1	0.8209897													0.15	0.237333	1	0.826667	0.5	0.539007092	1	0.81300813
0.5	0.565261047	1	0.589572488	0.5	0.535510466	1	0.589572488	0.5	0.495772842	1	0.587587395													0.85	1.12533	1	0.686338	0.5	0.54368932	1	0.582633053
0.15	0.222356182	0.5	0.171379499	0.15	0.210653225	0.5	0.171379499	0.15	0.195021675	0.5	0.170802464													0.15	0.216	0.5	0.192	0.15	0.215488215	0.5	0.171253823
0.85	1.16350343	1	0.528277505	0.85	1.102266408	1	0.528277505	0.85	1.111234599	1	0.526498792													1	0.976	1	0.538667	0.85	1	1	0.52233677
0.15	0.196223591	0.2	0.250863449	0.15	0.185896034	0.2	0.210500923	0.15	0.172101595	0.2	0.297590546													1	1.02667	0.2	0.24	0.15	0.19047619	0.2	0.209737828
1	1.010354295	0.2	0.155201895	1	0.957177753	0.2	0.155201895	1	1.034734425	0.2	0.15467933													1	0.861333	0.2	0.178667	1	0.96969697	0.2	0.155339806
1	1.097004464	1	0.782671328	1	1.039267387	1	0.782671328	1	1.047723009	1	0.780036071													0.5	0.632	1	0.786667	1	1	1	0.77258567
1	0.885103418	1	0.447806232	1	0.838519027	1	0.490168294	1	0.989410296	1	0.415973907													1	1.088	1	0.501333	1	0.84981685	1	0.484848485
0.5	0.642424349	0.5	0.267912892	0.5	0.608612541	0.5	0.32083245	0.5	0.718132201	0.5	0.446383713													0.15	0.154667	0.5	0.27573	0.5	0.61754386	0.5	0.232804233
1	1.149174018	0.2	0.135597084	1	1.088691175	0.2	0.135597084	1	1.007904705	0.2	0.135140528													1	1.03467	0.2	0.157333	1	1	0.2	0.136054422
0.15	0.132463193	0.5	0.260302307	0.15	0.125491446	0.5	0.20281426	0.15	0.116179337	0.5	0.20231581													0.15	0.144	0.5	0.227334	0.15	0.129449838	0.5	0.148148148
1	1.060344777	0.5	0.126376556	1	1.004537157	0.5	0.126376556	1	1.001932298	0.5	0.125951045													0.98	0.92	0.5	0.149333	1	1	0.5	0.126984127
0.15	0.12620165	0.2	0.173317425	0.15	0.119559458	0.2	0.173317425	0.15	0.119249429	0.2	0.172733865													1	1.01067	0.2	0.2	0.15	0.12345679	0.2	0.173160173
0.98	0.94633718	0.5	0.188642238	0.98	0.89652996	0.5	0.188642238	0.98	1.036786794	0.5	0.188007079													1	0.989333	0.5	0.213333	0.98	0.908424908	0.5	0.188235294
1	1.04575974	1	0.612117769	1	0.990719754	1	0.612117769	1	0.988150725	1	0.610056766													0.5	0.397333	1	0.618667	1	1	1	0.604810997
1	1.028084253	0.1	0.198683416	1	0.973974555	0.1	0.166716365	1	0.971448948	0.1	0.235691196													0.15	0.211667	0.1	0.197333	1	0.986666667	0.1	0.166666667
0.5	0.390907021	1	0.458707924	0.5	0.370332967	1	0.458707924	0.5	0.436974283	1	0.457163453													0.15	0.157333	1	0.472	0.5	0.376811594	1	0.453900709
0.15	0.332448496	0.5	0.14251248	0.15	0.197198095	0.5	0.14251248	0.15	0.320970849	0.5	0.14203264													0.5	0.466667	0.5	0.165333	0.15	0.324324324	0.5	0.142857143
0.15	0.162726905	0.15	0.09497692	0.15	0.154162331	0.15	0.09497692	0.15	0.142722695	0.15	0.094657132													0.1	0.181333	0.15	0.101333	0.15	0.158415842	0.15	0.096096096
0.5	0.446590668	0.2	0.110240632	0.5	0.423085896	0.2	0.110240632	0.5	0.499220087	0.2	0.109869451													0.5	0.498667	0.2	0.138667	0.5	0.430107527	0.2	0.111111111
0.1	0.161104228	1	1.267993169	0.1	0.152625058	1	1.267993169	0.1	0.141299496	1	1.263723831													0.99	0.789333	1	1.25333	0.1	0.156862745	1	1
0.5	0.498092279	0.5	0.349697742	0.5	0.471876896	0.5	0.349697742	0.5	0.470653275	0.5	0.348520308													0.98	1.05167	0.5	0.376	0.5	0.479400749	0.5	0.346666667
0.99	0.806092111	1	0.941240711	0.99	0.763666211	1	0.941240711	0.99	1.046158662	1	0.93807155													1	1.18133	1	0.928	0.99	0.774193548	1	0.928571429
0.98	1.270128739	1	0.460114688	0.98	1.017183872	1	0.460114688	0.98	1.097810655	1	0.45856548													1	1.09067	1	0.474667	0.98	1	1	0.455284553
1	1.248132152	0.5	0.153084292	1	1.182440986	0.5	0.153084292	1	1.094697799	0.5	0.152568856													0.15	0.277333	0.5	0.181333	1	1	0.5	0.153256705
1	1.167391062	0.5	0.424352049	1	1.105949427	0.5	0.356076178	1	1.023882306	0.5	0.503394013													0.2	0.194667	0.5	0.381333	1	1	0.5	0.352941176
0.15	0.266051566	1	0.797630988	0.15	0.252048852	1	0.797630988	0.15	0.233345534	1	0.794945362													0.5	0.485333	1	0.805333	0.15	0.257309942	1	0.787301587
0.2	0.169197579	0.2	0.257946396	0.2	0.160292443	0.2	0.257946396	0.2	0.148397922	0.2	0.25707789													0.5	0.682667	0.2	0.229333	0.2	0.164609053	0.2	0.256410256
0.5	0.516662983	0.15	0.118679739	0.5	0.489470195	0.15	0.099584833	0.5	0.488200953	0.15	0.140785629													1	1.17333	0.15	0.125333	0.5	0.497175141	0.15	0.100628931
0.5	0.699410789	0.1	0.127617781	0.5	0.662599695	0.1	0.127617781	0.5	0.748728828	0.1	0.127188091													0.2	0.114667	0.1	0.144	0.5	0.672086721	0.1	0.128205128
1	1.21970219	0.5	0.246561368	1	1.155507338	0.5	0.246561368	1	1.069762766	0.5	0.245731195													0.1	0.16	0.5	0.264	1	1	0.5	0.245210728
0.2	0.095838154	0.5	0.144617165	0.2	0.09079404	0.5	0.144617165	0.2	0.107132403	0.5	0.144130239													0.5	0.541333	0.5	0.170667	0.2	0.09439528	0.5	0.144927536
0.1	0.159738475	0.1	0.099584833	0.1	0.151331187	0.1	0.099584833	0.1	0.140101636	0.1	0.099249531													0.1	0.237333	0.1	0.125333	0.1	0.155555556	0.1	0.100628931
0.5	0.54295188	1	0.526467035	0.5	0.514375465	1	0.489902395	0.5	0.476206167	1	0.488698378													0.1	0.122667	1	0.979001	0.5	0.52233677	1	0.706552707
0.1	0.213913345	1	1.192388558	0.1	0.202654748	1	1.192388558	0.1	0.187616726	1	1.188373781													1	0.826667	1	1.176	0.1	0.207407407	1	1
0.1	0.11577285	1	1.134091026	0.1	0.109679543	1	1.134091026	0.1	0.118566482	1	1.130272538													0.5	0.757333	1	0.923146	0.1	0.113475177	1	1
1	0.845168355	1	1.247416084	1	0.80068581	1	1.071495214	1	0.944769002	1	1.444794043													1	0.952	1	1.04	1	0.811594203	1	1
0.5	0.778373542	0.5	0.43351552	0.5	0.737406514	0.5	0.43351552	0.5	0.833259537	0.5	0.432055872													0.2	0.266667	0.5	0.450667	0.5	0.747663551	0.5	0.429118774
1	0.985842833	0.5	0.358733859	1	0.933956368	0.5	0.358733859	1	1.009631495	0.5	0.357526001													0.1	0.152	0.5	0.373809	1	0.946236559	0.5	0.355555556
0.2	0.250498972	0.95	0.318100317	0.2	0.237314815	0.95	0.247847517	0.2	0.219704839	0.95	0.24723839													0.05	0.0986667	0.95	0.271334	0.2	0.242424242	0.95	0.180451128
0.1	0.133789167	0.5	0.363618247	0.1	0.126747632	0.5	0.363618247	0.1	0.127778868	0.5	0.362393943													0.5	0.634667	0.5	0.368	0.1	0.130718954	0.5	0.36036036
0.05	0.075329832	0.5	0.136306355	0.05	0.071365104	0.5	0.136306355	0.05	0.084207235	0.5	0.135847411													1	0.754667	0.5	0.157333	0.05	0.074766355	0.5	0.136752137
0.5	0.627411335	0.5	0.225570024	0.5	0.594389685	0.5	0.225570024	0.5	0.671652426	0.5	0.224810529													1	1.01067	0.5	0.248	0.5	0.603174603	0.5	0.224561404
1	0.771140582	1	1.013852368	1	0.730554236	1	1.013852368	1	0.86201727	1	1.010438724													0.15	0.232	1	0.989333	1	0.740740741	1	1
1	1.033915701	0.5	0.274533675	1	0.979499085	0.5	0.274533675	1	0.976959152	0.5	0.273609319													0.5	0.461333	0.5	0.28	1	0.992248062	0.5	0.272727273
0.15	0.219118516	1	0.578772067	0.15	0.207585962	1	0.450949628	0.15	0.192182019	1	0.449841344													1	1.016	1	0.379937	0.15	0.212389381	1	0.326139089
0.5	0.452639971	1	0.475671849	0.5	0.428816815	1	0.475671849	0.5	0.505982283	1	0.403671718													0.1	0.088	1	0.48	0.5	0.435897436	1	0.470588235
1	1.049754201	0.15	0.280545035	1	0.99450398	0.15	0.322385321	1	0.991925138	0.15	0.448544268													1	0.864	0.15	0.294319	1	1	0.15	0.233918129
0.1	0.068653253	0.05	0.138478499	0.1	0.065039924	0.05	0.138478499	0.1	0.076743841	0.05	0.138012241													0.15	0.176	0.05	0.162667	0.1	0.068376068	0.05	0.138888889
1	0.885103418	0.1	0.103596428	1	0.838519027	0.1	0.142069603	1	0.989410296	0.1	0.103247618													0.1	0.250667	0.1	0.122667	1	0.84981685	0.1	0.104575163
0.15	0.15795249	1	0.477083007	0.15	0.149639201	1	0.477083007	0.15	0.138535205	1	0.475476667													1	0.944	1	0.488	0.15	0.153846154	1	0.471976401
0.1	0.229391879	1	0.428985528	0.1	0.217318623	1	0.334243608	0.1	0.201192466	1	0.333422149													0.2	0.248	1	0.359334	0.1	0.222222222	1	0.242424242
1	0.972361529	1	0.599696989	1	0.921184606	1	0.599696989	1	0.995824883	1	0.597677807													1	1.11467	1	0.6	1	0.933333333	1	0.592592593
0.2	0.229391879	1	0.505570766	0.2	0.217318623	1	0.505570766	0.2	0.221071103	1	0.503868508													1	0.981333	1	0.52	0.2	0.222222222	1	0.5
1	1.1554952	1	0.403914446	1	1.094679663	1	0.403914446	1	1.013448816	1	0.402554465													0.9	1.072	1	0.4	1	1	1	0.4
1	1.019972717	1	0.412462125	1	0.966289942	1	0.412462125	1	0.963784262	1	0.411073363													1	0.816	1	0.350618	1	0.978902954	1	0.408408408
0.9	1.091767366	1	0.379995312	0.9	1.034305925	1	0.379995312	0.9	1.052165476	1	0.378715866													1	1.21067	1	0.397333	0.9	1	1	0.376470588
1	0.83305472	1	0.52743961	1	0.789209734	1	0.609413244	1	0.93122781	1	0.498290639													0.85	0.810667	1	0.616	1	0.8	1	0.602150538
1	1.259309743	0.5	0.248292425	1	1.193030283	0.5	0.248292425	1	1.104501316	0.5	0.473750748													1	0.808	0.5	0.266667	1	1	0.5	0.24691358
0.85	0.826421062	1	0.767412804	0.85	0.782925217	1	0.767412804	0.85	0.869312348	1	0.764828922													1	1.29333	1	0.781333	0.85	0.793650794	1	0.757575758
1	0.825524622	1	0.457174676	1	0.782075958	1	0.425422588	1	0.922810312	1	0.424377041													0.2	0.173333	1	0.865334	1	0.792792793	1	0.613908873
1	1.347197377	0.3	0.202677605	1	1.276292252	0.3	0.157916035	1	1.144483182	0.3	0.15752793													0.2	0.162667	0.3	0.183334	1	1	0.3	0.115942029
0.2	0.151999207	1	0.430554853	0.2	0.143999249	1	0.67220479	0.2	0.133313766	1	0.670552734													0.1	0.138667	1	0.663667	0.2	0.148148148	1	0.484848485
0.2	0.140829131	0.1	0.115151565	0.2	0.133417072	0.1	0.115151565	0.2	0.12351684	0.1	0.114763849													0.1	0.154667	0.1	0.141333	0.2	0.137457045	0.1	0.115942029
0.1	0.120494226	1	0.437734508	0.1	0.114152425	1	0.47353842	0.1	0.113856417	1	0.47237462													1	0.826667	1	0.458334	0.1	0.1179941	1	0.342342342
0.1	0.129887016	1	0.473156997	0.1	0.123050857	1	0.511858244	0.1	0.113919852	1	0.510600267													1	1.03333	1	0.531667	0.1	0.126984127	1	0.369829684
1	0.847718594	0.15	0.12845861	1	0.803101826	0.15	0.12845861	1	0.94761978	0.15	0.12802609													1	1.21333	0.15	0.149333	1	0.814035088	0.15	0.129032258
1	1.273826908	1	1.044309053	1	1.020145554	1	0.971778805	1	1.660446998	1	0.969390496													0.1	0.170667	1	0.955166	1	1	1	1
1	1.263639403	0.2	0.205593413	1	1.197132066	0.2	0.246203301	1	1.108298725	0.2	0.342549961													1	1.192	0.2	0.197333	1	1	0.2	0.179271709
0.1	0.147006132	1	0.557125689	0.1	0.139268967	1	0.602695043	0.1	0.128934495	1	0.60121382													0.15	0.170667	1	0.575667	0.1	0.143369176	1	0.43498818
1	1.220395604	1	0.637643938	1	1.156164257	1	0.637643938	1	1.070370938	1	0.635496989													1	1.216	1	0.645333	1	1	1	0.62992126
0.15	0.151999207	0.5	0.478652426	0.15	0.143999249	0.5	0.478652426	0.15	0.129127728	0.5	0.477040802													0.2	0.218667	0.5	0.485333	0.15	0.148148148	0.5	0.473520249
1	1.269893356	1	0.215402342	1	1.203056864	1	0.215402342	1	1.113783873	1	0.214677082													0.1	0.162667	1	0.24	1	1	1	0.214559387
0.2	0.198621299	0.2	0.192229434	0.2	0.188167546	0.2	0.157134432	0.2	0.19141667	0.2	0.239012277													0.2	0.224	0.2	0.163333	0.2	0.192771084	0.2	0.091324201
0.1	0.140829131	0.1	0.115151565	0.1	0.133417072	0.1	0.115151565	0.1	0.120336128	0.1	0.114763849													0.1	0.229333	0.1	0.12	0.1	0.137457045	0.1	0.115942029
0.2	0.209490907	0.1	0.170645049	0.2	0.198465069	0.1	0.132957905	0.2	0.183737943	0.1	0.132631139													1	1.11467	0.1	0.157667	0.2	0.203174603	0.1	0.098039216
0.1	0.203594322	1	0.431022798	0.1	0.192878831	1	0.431022798	0.1	0.178566233	1	0.429571543													0.1	0.224	1	0.450667	0.1	0.197530864	1	0.426666667
1	1.13589561	1	0.489803994	1	1.07611163	1	0.455785706	1	0.996258627	1	0.454665537													0.15	0.205333	1	0.920334	1	1	1	0.657534247
0.1	0.203594322	1	0.466283195	0.1	0.192878831	1	0.433898495	0.1	0.178566233	1	0.432832117													0.98	0.906667	1	0.876334	0.1	0.197530864	1	0.626086957
0.15	0.186562925	0.5	0.289634138	0.15	0.176743824	0.5	0.289634138	0.15	0.173920673	0.5	0.288658939													0.1	0.149333	0.5	0.352361	0.15	0.181229773	0.5	0.287581699
0.98	0.93485585	1	0.402356495	0.98	0.88565291	1	0.402356495	0.98	1.024208094	1	0.401001759													0.1	0.165333	1	0.418667	0.98	0.897435897	1	0.398467433
0.1	0.125312079	1	0.95188774	0.1	0.118716707	1	0.546103354	0.1	0.118408863	1	0.913087795													1	0.949333	1	0.8	0.1	0.122605364	1	0.787301587
0.1	0.142325124	0.1	0.166859084	0.1	0.134834328	0.1	0.130008074	0.1	0.124828929	0.1	0.129688558													1	0.893333	0.1	0.154	0.1	0.138888889	0.1	0.095923261
1	0.98397043	1	1.043619021	1	0.932182512	1	0.563641367	1	1.00771391	1	0.562256124													0.15	0.266667	1	0.937586	1	0.944444444	1	0.8125
1	0.909488544	1	0.52497257	1	0.861620726	1	0.450936622	1	1.01666914	1	0.448526614													0.1	0.162667	1	0.458333	1	0.873156342	1	0.707482993
0.15	0.250498972	1	0.432045755	0.15	0.237314815	1	0.432045755	0.15	0.233524156	1	0.430591055													1	0.850667	1	0.445333	0.15	0.242424242	1	0.427672956
0.1	0.14647116	1	0.503311737	0.1	0.138762151	1	0.503311737	0.1	0.128465288	1	0.501617085													1	0.949333	1	0.52	0.1	0.142857143	1	0.497777778
1	0.894968857	1	0.648932244	1	0.847865233	1	0.648932244	1	1.000438349	1	0.646747287													0.85	1.168	1	0.650667	1	0.859259259	1	0.641025641
1	0.962706602	1	1.189121886	1	0.912037833	1	1.189121886	1	0.98593698	1	1.185118108													1	1.01333	1	1.18667	1	0.924092409	1	1
0.85	1.221889111	0.5	0.132830925	0.85	1.157579157	0.5	0.132830925	0.85	1.166997381	0.5	0.132383683													0.5	0.637333	0.5	0.157333	0.85	1	0.5	0.133333333
1	1.046537882	0.15	0.166716365	1	0.991456941	0.15	0.166716365	1	0.988886	0.15	0.166155031													0.5	0.328	0.15	0.192	1	1	0.15	0.166666667
0.5	0.646410645	1	1.047210098	0.5	0.612389032	1	0.565580848	0.5	0.722588271	1	0.564190839													0.15	0.208	1	1.133	0.5	0.621359223	1	0.815286624
0.5	0.328896743	0.2	0.161582208	0.5	0.311586388	0.2	0.161582208	0.5	0.28846508	0.2	0.16103816													0.1	0.178667	0.2	0.184	0.5	0.317460317	0.2	0.161616162
0.15	0.194462443	1	0.575008144	0.15	0.184227578	1	0.575008144	0.15	0.181284888	1	0.470159088													0.5	0.525333	1	0.570667	0.15	0.18879056	1	0.568306011
0.1	0.161104228	1	0.495197672	0.1	0.152625058	1	0.495197672	0.1	0.150187159	1	0.49353034													1	1.26667	1	0.512	0.1	0.156862745	1	0.489795918
0.5	0.623311883	1	0.926001227	0.5	0.590505995	1	0.926001227	0.5	0.696767386	1	0.922883378													0.15	0.130667	1	0.904	0.5	0.599250936	1	0.913580247
1	1.29982299	0.5	0.268372686	1	1.231411254	0.5	0.268372686	1	1.140034221	0.5	0.267469074													1	1.16	0.5	0.288	1	1	0.5	0.266666667
0.15	0.105413327	0.5	0.170321199	0.15	0.099865257	0.5	0.170321199	0.15	0.117835983	0.5	0.169747727													0.1	0.133333	0.5	0.194667	0.15	0.103559871	0.5	0.170212766
1	1.210002557	0.5	0.290864313	1	1.146318212	0.5	0.334243608	1	1.06125552	0.5	0.465043055													0.1	0.130667	0.5	0.258667	1	1	0.5	0.242424242
0.1	0.110933708	0.95	0.442351662	0.1	0.105095092	0.95	0.442351662	0.1	0.113610569	0.95	0.625363874													1	0.928	0.95	0.461333	0.1	0.108843537	0.95	0.437810945
0.1	0.109785023	1	0.581520891	0.1	0.104006864	1	0.581520891	0.1	0.112434166	1	0.475484278													0.18	0.141333	1	0.570667	0.1	0.107744108	1	0.574712644
1	0.95795048	1	0.384551337	1	0.907532033	1	0.384551337	1	0.981066091	1	0.383256552													1	1.13067	1	0.392	1	0.91954023	1	0.380952381
0.18	0.121594944	1	0.558993758	0.18	0.11519521	1	0.558993758	0.18	0.103900837	1	0.557111624													0.05	0.517333	1	0.544	0.18	0.119047619	1	0.552552553
1	1.174859056	1	0.490168294	1	1.113024369	1	0.490168294	1	1.030432251	1	0.488517895													0.98	0.84	1	0.485333	1	1	1	0.484848485
0.05	0.583123678	0.5	0.280083922	0.05	0.489031594	0.5	0.218227083	0.05	0.787825399	0.5	0.217690754													1	1.15467	0.5	0.242	0.05	0.496732026	0.5	0.15920398
0.98	0.861876818	1	1.141864031	0.98	0.81651488	1	1.141864031	0.98	0.997746477	1	1.13801937													0.2	0.317333	1	1.15733	0.98	0.827586207	1	1
1	1.186800101	1	1.086731033	1	1.124336937	1	0.649715433	1	1.040905369	1	1.086327758													0.5	0.477333	1	0.936	1	1	1	0.936170213
0.2	0.313820249	0.5	0.220534417	0.2	0.297303393	0.5	0.220534417	0.2	0.350803058	0.5	0.219791877													0.1	0.133333	0.5	0.245333	0.2	0.303030303	0.5	0.219607843
0.5	0.47483721	0.5	0.151313893	0.5	0.449845778	0.5	0.151313893	0.5	0.486295164	0.5	0.150804418													1	1.25067	0.5	0.181333	0.5	0.457142857	0.5	0.151515152
0.1	0.115270482	1	0.682787723	0.1	0.109203614	1	0.682787723	0.1	0.118051991	1	0.680488775													1	0.946667	1	0.690667	0.1	0.11299435	1	0.674329502
1	1.301362717	1	0.449095033	1	1.232869942	1	0.449095033	1	1.141384668	1	0.447582928													0.5	0.408	1	0.474667	1	1	1	0.444444444
1	0.97752104	0.1	0.098628799	1	0.926072565	0.1	0.098628799	1	1.001108895	0.1	0.098296715													1	0.968	0.1	0.122667	1	0.938271605	0.1	0.099688474
0.5	0.406939774	1	0.416490486	0.5	0.385521891	1	0.416490486	0.5	0.454896449	1	0.415088161													0.5	0.6	1	0.421333	0.5	0.392156863	1	0.412371134
1	1.005529817	1	0.942350981	1	0.952607195	1	0.942350981	1	1.029793531	1	0.939178082													0.2	0.248	1	0.938667	1	0.965079365	1	0.929663609
0.5	0.602895643	1	0.355324004	0.5	0.571164294	1	0.355324004	0.5	0.673945152	1	0.354127627													0.5	0.744	1	0.370667	0.5	0.579710145	1	0.352201258
0.2	0.231561767	0.1	0.181608573	0.2	0.219374306	0.1	0.141500122	0.2	0.162176686	0.1	0.141152362													0.1	0.136	0.1	0.140944	0.2	0.224299065	0.1	0.104166667
0.5	0.808367437	1	1.163257825	0.5	0.765821782	1	1.015945706	0.5	0.903631202	1	1.213300883													0.2	0.12	1	1.45867	0.5	0.776371308	1	1
0.1	0.133789167	1	0.525987616	0.1	0.126747632	1	0.513547399	0.1	0.114320597	1	0.512553654													1	0.866667	1	1.04067	0.1	0.130718954	1	0.583333333
0.2	0.101368488	1	0.58258313	0.2	0.096033304	1	0.58258313	0.2	0.113314471	1	0.580621571													1	0.898667	1	0.592	0.2	0.099688474	1	0.575757576
1	0.885895234	1	1.027406544	1	0.839269169	1	1.027406544	1	0.970567889	1	1.023947263													0.5	0.552	1	1.01333	1	0.850574713	1	1
1	0.925925926	1	1.073644258	1	0.877192982	1	0.900900901	1	1.035043619	1	1.273626679													1	1.01333	1	0.877333	1	0.888888889	1	0.888888889
0.5	0.554441101	1	1.023721914	0.5	0.52525999	1	1.023721914	0.5	0.619780382	1	1.020275038													1	0.922667	1	1.00267	0.5	0.533333333	1	1
1	1.049754201	1	1.185183245	1	0.99450398	1	1.185183245	1	0.896997337	1	1.181192729													1	1.072	1	1.17067	1	1	1	1
1	0.94857744	1	0.571630399	1	0.898652311	1	0.445385205	1	0.971466877	1	0.444290597													0.1	0.181333	1	0.429	1	0.910569106	1	0.322147651
1	1.105676648	1	0.528193329	1	1.04748314	1	0.491508793	1	0.969754517	1	0.490300828													1	1.04533	1	0.986334	1	1	1	0.708860759
0.1	0.162726905	0.2	0.144937126	0.1	0.154162331	0.2	0.166552946	0.1	0.142722695	0.2	0.231730058													0.1	0.152	0.2	0.161101	0.1	0.158415842	0.2	0.122137405
1	1.100059438	0.15	0.252994624	1	1.042161572	0.15	0.180453706	1	1.050640742	0.15	0.255112026													0.05	0.117333	0.15	0.178659	1	1	0.15	0.18018018
0.1	0.131162719	0.5	0.455096696	0.1	0.124259418	0.5	0.372010464	0.1	0.115038732	0.5	0.565853497													0.2	0.221333	0.5	0.401333	0.1	0.128205128	0.5	0.212560386
0.05	0.142325124	0.5	0.225913821	0.05	0.134834328	0.5	0.225913821	0.05	0.124828929	0.5	0.225153168													1	0.824	0.5	0.250667	0.05	0.138888889	0.5	0.224899598
0.2	0.220104759	0.5	0.544972518	0.2	0.208520298	0.5	0.596526421	0.2	0.193047022	0.5	0.506233123													0.15	0.194667	0.5	0.605333	0.2	0.213333333	0.5	0.589473684
1	0.846322035	1	0.48090101	1	0.80177877	1	0.520235668	1	0.94605864	1	0.518957102													1	1.16533	1	0.524334	1	0.812698413	1	0.375838926
0.15	0.175052344	0.2	0.149004599	0.15	0.165839063	0.2	0.171227039	0.15	0.153532953	0.2	0.238233262													0.5	0.416	0.2	0.176591	0.15	0.170212766	0.2	0.125490196
1	1.219203419	0.5	0.32258939	1	1.155034818	0.5	0.32258939	1	1.136585303	0.5	0.462954736													0.2	0.32	0.5	0.341333	1	1	0.5	0.32
0.5	0.399336612	0.2	0.109076184	0.5	0.378318896	0.2	0.109076184	0.5	0.446397278	0.2	0.108708924													0.2	0.229333	0.2	0.136	0.5	0.384879725	0.2	0.109965636
0.2	0.107301483	0.2	0.123374523	0.2	0.102531382	0.2	0.123374523	0.2	0.104530912	0.2	0.122959121													0.2	0.232	0.2	0.149333	0.2	0.125984252	0.2	0.124031008
0.2	0.236881493	1	0.539456206	0.2	0.224414046	1	0.539456206	0.2	0.207761372	1	0.537639856													1	1.056	1	0.549333	0.2	0.229390681	1	0.533333333
0.2	0.229391879	1	0.540523005	0.2	0.217318623	1	0.421147912	0.2	0.201192466	1	0.420112871													0.15	0.194667	1	0.443667	0.2	0.222222222	1	0.304761905
1	1.073048629	1	0.708883407	1	1.016572385	1	0.708883407	1	1.013936318	1	0.706496594													1	1.144	1	0.717333	1	1	1	0.7
0.15	0.171347375	0.85	0.458181554	0.15	0.162329093	0.85	0.495657904	0.15	0.150283441	0.85	0.494439742													0.1	0.264	0.85	0.509667	0.15	0.166666667	0.85	0.358208955
1	1.18280373	0.5	0.48881406	1	1.120550902	0.5	0.380858944	1	1.037400277	0.5	0.379922919													0.2	0.333333	0.5	0.403334	1	1	0.5	0.275862069
0.1	0.245976023	0.5	0.217938542	0.1	0.233029917	0.5	0.217938542	0.1	0.215737902	0.5	0.217204742													1	1.05067	0.5	0.245333	0.1	0.238095238	0.5	0.217054264
0.2	0.318691116	0.2	0.172181759	0.2	0.301917899	0.2	0.172181759	0.2	0.279514042	0.2	0.171602022													0.1	0.170667	0.2	0.170667	0.2	0.307692308	0.2	0.172043011
1	1.087441067	0.5	0.271110903	1	1.030207327	0.5	0.271110903	1	1.027535903	0.5	0.270198072													1	1.03333	0.5	0.277333	1	1	0.5	0.269360269
0.1	0.176964586	0.5	0.38885425	0.1	0.16765066	0.5	0.38885425	0.1	0.155210121	0.5	0.387544977													0.1	0.192	0.5	0.405333	0.1	0.172043011	0.5	0.385185185
1	0.351628063	0.5	0.415105309	1	0.335996392	0.5	0.323428851	1	1.031786177	0.5	0.32263397													1	1.20533	0.5	0.344667	1	0.406779661	0.5	0.234666667
0.1	0.174513439	0.5	0.404794713	0.1	0.165328521	0.5	0.465165507	0.1	0.153060297	0.5	0.464022286													1	0.978667	0.5	0.487667	0.1	0.16969697	0.5	0.336336336
1	1.248614015	1	1.179674734	1	1.182897488	1	1.179674734	1	1.06691971	1	1.175702766													1	1.29333	1	1.17067	1	1	1	1
1	1.007871108	1	0.988302201	1	0.95482526	1	0.533765668	1	0.96259385	1	0.532453849													0.2	0.231667	1	1.07067	1	0.967320261	1	0.769574944
1	1.341114848	0.15	0.178011512	1	1.270529856	0.15	0.178011512	1	1.250235524	0.15	0.177412147													0.1	0.194667	0.15	0.208	1	1	0.15	0.177777778
0.2	0.231260242	0.2	0.220534417	0.2	0.185204996	0.2	0.220534417	0.2	0.301450199	0.2	0.219791877													1	1.03733	0.2	0.245333	0.2	0.304761905	0.2	0.219607843
0.1	0.175052344	0.5	0.36093779	0.1	0.165839063	0.5	0.36093779	0.1	0.173989077	0.5	0.359722512													0.5	0.696	0.5	0.378667	0.1	0.170212766	0.5	0.357723577
1	1.075718194	1	1.013852368	1	1.019101447	1	1.013852368	1	1.016458822	1	1.010438724													0.2	0.273333	1	1.032	1	1	1	1
0.5	0.716216751	0.2	0.210476436	0.5	0.678521132	0.2	0.163992487	0.5	0.800620824	0.2	0.163589448													0.5	0.613333	0.2	0.190667	0.5	0.688172043	0.2	0.120300752
0.2	0.309356975	1	1.1242656	0.2	0.247748843	1	1.1242656	0.2	0.451989818	1	1.120480194													0.2	0.162667	1	1.12	0.2	0.406779661	1	1
0.5	0.638025187	0.5	0.599696989	0.5	0.604444914	0.5	0.599696989	0.5	0.71321461	0.5	0.597677807													1	0.984	0.5	0.576	0.5	0.613333333	0.5	0.592592593
0.2	0.159513059	0.15	0.243728729	0.2	0.151117635	0.15	0.243728729	0.2	0.139903931	0.15	0.242908094													0.1	0.234667	0.15	0.269333	0.2	0.155339806	0.15	0.242424242
1	1.018797132	0.5	0.12485788	1	0.96517623	0.5	0.12485788	1	0.962673438	0.5	0.124437484													1	0.898667	0.5	0.152	1	0.977777778	0.5	0.125490196
0.1	0.213913345	1	0.983047422	0.1	0.202654748	1	0.983047422	0.1	0.187616726	1	0.979737498													0.5	0.528	1	0.973333	0.1	0.207407407	1	0.96969697
1	0.925925926	1	0.524557755	1	0.877192982	1	0.48812572	1	0.95628154	1	0.486926069													0.1	0.141333	1	0.993668	1	0.888888889	1	0.704
0.5	0.52939718	0.1	0.192916448	0.5	0.501534171	0.1	0.192916448	0.5	0.500233646	0.1	0.192266898													1	0.861333	0.1	0.2	0.5	0.509363296	0.1	0.192439863
0.1	0.123856418	1	1.062065192	0.1	0.117337659	1	0.912284028	0.1	0.117033391	1	0.907408371													0.15	0.168	1	0.888333	0.1	0.121212121	1	1
1	0.880622899	1	0.469990228	1	0.834274325	1	0.437348064	1	0.984401761	1	0.436273208													0.5	0.501333	1	0.883668	1	0.845528455	1	0.631043257
0.15	0.147006132	0.05	0.131488928	0.15	0.139268967	0.05	0.131488928	0.15	0.128934495	0.05	0.131046204													0.15	0.149333	0.05	0.152	0.15	0.143369176	0.05	0.132013201
0.5	0.50378408	1	0.6467601	0.5	0.477269128	1	0.6467601	0.5	0.768876174	1	0.644582457													1	1.048	1	0.653333	0.5	0.484848485	1	0.638888889
0.15	0.122433468	1	1.177299785	0.15	0.115989601	1	1.177299785	0.15	0.115688829	1	1.173335813													0.48	0.616	1	1.152	0.15	0.119850187	1	1
1	1.135213151	0.5	0.397753457	1	1.075465091	0.5	0.397753457	1	0.995660064	0.5	0.39641422													1	1.104	0.5	0.413333	1	1	0.5	0.393939394
0.48	0.62634139	1	1.069707489	0.48	0.593376053	1	1.069707489	0.48	0.955923362	1	1.06610578													0.1	0.16	1	1.05867	0.48	0.602150538	1	1
1	1.146136003	1	1.244273361	1	1.085813055	1	1.244273361	1	1.005240156	1	1.240083888													1	0.861333	1	1.22667	1	1	1	1
0.1	0.139363669	1	0.577734593	0.1	0.132028739	1	0.624989625	0.1	0.12223153	1	0.623453608													1	0.997333	1	0.634334	0.1	0.136054422	1	0.450980392
1	0.905736533	1	0.444950025	1	0.858066189	1	0.444950025	1	1.012474965	1	0.443451877													1	1.08533	1	0.44	1	0.869565217	1	0.440366972
1	1.031243789	1	0.336143566	1	0.9769678	1	0.336143566	1	0.974434431	1	0.335011769													1	0.869333	1	0.341333	1	0.989690722	1	0.333333333
1	1.151068244	0.5	0.298493077	1	1.090485705	0.5	0.298493077	1	1.009566071	0.5	0.29748805													1	1.01333	0.5	0.317333	1	1	0.5	0.296296296
1	0.885103418	1	0.957376634	1	0.838519027	1	0.957376634	1	0.989410296	1	0.954153144													0.1	0.152	1	0.952	1	0.84981685	1	0.944444444
1	1.052158633	0.15	0.149583278	1	0.996781863	0.15	0.149583278	1	0.994197115	0.15	0.14907963													0.5	0.52	0.15	0.146667	1	1	0.15	0.149812734
0.1	0.132463193	0.48	0.159939277	0.1	0.125491446	0.48	0.159939277	0.1	0.116179337	0.48	0.159400761													1	1.22667	0.48	0.184	0.1	0.129449838	0.48	0.16
0.5	0.526809998	1	0.353978008	0.5	0.499083156	1	0.353978008	0.5	0.503143766	1	0.352786163													0.2	0.237333	1	0.365333	0.5	0.506887052	1	0.350877193
1	1.269145601	1	0.920126683	1	1.202348464	1	0.920126683	1	1.11312804	1	0.917028613													0.1	0.101333	1	0.92	1	1	1	0.907801418
0.2	0.211532032	1	0.503987335	0.2	0.200398767	1	0.503987335	0.2	0.210247188	1	0.502290408													0.1	0.162667	1	0.512	0.2	0.205128205	1	0.498442368
0.1	0.074606536	1	0.920126683	0.1	0.070679876	1	0.920126683	0.1	0.0833987	1	0.917028613													1	0.890667	1	0.925333	0.1	0.074074074	1	0.907801418
0.1	0.136520673	1	0.380341966	0.1	0.129335375	1	0.380341966	0.1	0.130387665	1	0.379061353													0.15	0.273333	1	0.397333	0.1	0.133333333	1	0.376811594
1	0.917164491	0.5	0.197034917	1	0.868892676	0.5	0.197034917	1	1.025249675	0.5	0.1963715													1	1.00267	0.5	0.221333	1	0.880503145	0.5	0.196491228
0.15	0.118183852	0.1	0.138724045	0.15	0.118839918	0.1	0.138724045	0.15	0.121157491	0.1	0.138256961													0.2	0.157333	0.1	0.138667	0.15	0.097859327	0.1	0.139130435
1	1.035186169	0.5	0.316210954	1	0.980702686	0.5	0.316210954	1	0.978159632	0.5	0.315146271													1	0.901333	0.5	0.314667	1	0.993464052	0.5	0.31372549
0.2	0.136520673	0.1	0.093247933	0.2	0.129335375	0.1	0.093247933	0.2	0.119738026	0.1	0.092933967													1	1.13333	0.1	0.114667	0.2	0.133333333	0.1	0.09439528
1	0.925925926	1	0.820834038	1	0.877192982	1	0.820834038	1	1.035043619	1	0.818070287													0.2	0.229333	1	0.821333	1	0.888888889	1	0.810126582
1	1.178293334	1	0.69152745	1	1.116277895	1	0.69152745	1	1.033444349	1	0.689199075													1	0.997333	1	0.698667	1	1	1	0.682926829
0.2	0.206174078	0.5	0.323895816	0.2	0.195322811	0.5	0.323895816	0.2	0.180828856	0.5	0.464829616													0.15	0.250667	0.5	0.344	0.2	0.2	0.5	0.321285141
1	1.028084253	0.15	0.163743958	1	0.973974555	0.15	0.163743958	1	0.971448948	0.15	0.312429277													0.2	0.274667	0.15	0.184	1	0.986666667	0.15	0.16374269
0.15	0.235054758	1	1.019797182	0.15	0.222683455	1	1.019797182	0.15	0.2061592	1	1.016363521													0.5	0.565333	1	1.01867	0.15	0.227642276	1	1
0.2	0.261416433	0.5	0.146236154	0.2	0.247657674	0.5	0.146236154	0.2	0.229280204	0.5	0.145743777													1	0.586667	0.5	0.152	0.2	0.252873563	0.5	0.146520147
0.5	0.569707601	1	1.013852368	0.5	0.53972299	1	1.013852368	0.5	0.636845994	1	1.010438724													0.1	0.128	1	1.01333	0.5	0.547945205	1	1
1	0.616355239	1	0.460984661	1	0.583915489	1	0.460984661	1	0.688990921	1	0.459432524													0.1	0.157333	1	0.477333	1	0.592592593	1	0.456140351
0.1	0.105413327	1	0.674997967	0.1	0.099865257	1	0.674997967	0.1	0.117835983	1	0.672725246													1	1.02667	1	0.682667	0.1	0.103559871	1	0.666666667
0.1	0.136520673	1	1.132332139	0.1	0.129335375	1	0.988936373	0.1	0.119738026	1	1.181044782													0.5	0.608	1	1.44533	0.1	0.133333333	1	1
1	1.070392247	1	0.493691353	1	1.014055813	1	0.384808869	1	1.011426271	1	0.383863137													0.5	0.469333	1	0.788334	1	1	1	0.555555556
0.5	0.616355239	1	0.530672965	0.5	0.583915489	1	0.518121933	0.5	0.688990921	1	0.517119337													1	0.898667	1	1.05	0.5	0.592592593	1	0.588505747
0.5	0.466457853	0.5	0.198105413	0.5	0.44190744	0.5	0.237236232	0.5	0.711908819	0.5	0.330073813													0.1	0.221333	0.5	0.2	0.5	0.449122807	0.5	0.172839506
1	0.925925926	1	0.890632586	1	0.877192982	1	0.890632586	1	0.991216384	1	0.887633823													0.9	0.898667	1	0.896	1	0.888888889	1	0.878787879
0.1	0.216348171	1	0.278934381	0.1	0.204961425	1	0.278934381	0.1	0.215034073	1	0.277995208													1	1.20267	1	0.288	0.1	0.209737828	1	0.277056277
0.9	0.937987122	0.5	0.475793822	0.9	0.888619378	0.5	0.370714239	0.9	0.986668691	0.5	0.369803147													1	1.152	0.5	0.388667	0.9	0.9004329	0.5	0.268585132
1	1.250975148	1	1.128700705	1	1.18513435	1	0.674807514	1	1.097191302	1	1.128281855													1	0.981333	1	0.978667	1	1	1	0.972222222
1	1.194763628	0.5	0.164969693	1	1.131881332	0.5	0.164969693	1	1.020905458	0.5	0.16441424													1	1.35467	0.5	0.189333	1	1	0.5	0.164948454
1	1.001226904	1	0.627715957	1	0.948530751	1	0.627715957	1	1.025386787	1	0.625602436													1	0.874667	1	0.629333	1	0.960960961	1	0.620155039
1	1.423715591	0.15	0.131488928	1	1.348783192	0.15	0.131488928	1	1.052779403	0.15	0.131046204													1	1.024	0.15	0.154667	1	1	0.15	0.132013201
1	0.896903674	1	0.937336858	1	0.849698217	1	0.937336858	1	1.002601179	1	0.934180842													0.15	0.248	1	0.930667	1	0.861111111	1	0.924731183
1	1.058599078	0.15	0.136306355	1	1.002883337	0.15	0.136306355	1	0.986864156	0.15	0.135847411													0.15	0.352	0.15	0.157333	1	1	0.15	0.136752137
0.15	0.234331837	1	0.734446107	0.15	0.221998583	1	0.734446107	0.15	0.225831873	1	0.731973225													0.15	0.157333	1	0.744	0.15	0.226950355	1	0.725146199
0.15	0.345480887	0.5	0.243728729	0.15	0.327297683	0.5	0.243728729	0.15	0.369842021	0.5	0.242908094													0.1	0.154667	0.5	0.297209	0.15	0.333333333	0.5	0.242424242
0.15	0.154919686	0.2	0.149583278	0.15	0.146766018	0.2	0.149583278	0.15	0.135875227	0.2	0.14907963													1	0.973333	0.2	0.157333	0.15	0.150943396	0.2	0.149812734
0.1	0.136520673	1	1.03781177	0.1	0.129335375	1	1.03781177	0.1	0.119738026	1	1.034317454													1	1.09333	1	1.016	0.1	0.133333333	1	1
1	1.003318598	1	0.749033382	1	0.950512356	1	0.749033382	1	1.027528954	1	0.746511384													0.2	0.202667	1	0.76	1	0.962962963	1	0.739495798
1	1.124190299	1	0.690058162	1	1.065022388	1	0.690058162	1	0.985992263	1	0.687734734													0.5	0.610667	1	0.696	1	1	1	0.681481481
0.2	0.184742261	1	1.229486987	0.2	0.175018984	1	1.229486987	0.2	0.176442963	1	1.2253473													0.15	0.141333	1	1.21067	0.2	0.179487179	1	1
0.5	0.640168368	0.5	0.15832888	0.5	0.606475296	0.5	0.15832888	0.5	0.71561036	0.5	0.157795786													0.1	0.16	0.5	0.181333	0.5	0.615384615	0.5	0.158415842
0.15	0.121594944	0.15	0.290352431	0.15	0.11519521	0.15	0.290352431	0.15	0.114896498	0.15	0.289374813													0.15	0.341333	0.15	0.309333	0.15	0.119047619	0.15	0.288288288
0.1	0.139363669	0.5	0.326985339	0.1	0.132028739	0.5	0.326985339	0.1	0.12223153	0.5	0.325884378													0.5	0.52	0.5	0.357333	0.1	0.136054422	0.5	0.324324324
0.15	0.334927341	0.2	0.118384962	0.15	0.317299586	0.2	0.13604081	0.15	0.387726607	0.2	0.189277618													1	0.88	0.2	0.117333	0.15	0.323232323	0.2	0.100250627
0.5	0.819246632	0.5	0.259628056	0.5	0.485951589	0.5	0.259628056	0.5	0.5244704	0.5	0.258753887													0.1	0.181333	0.5	0.277333	0.5	0.795321637	0.5	0.258064516
1	0.925925926	1	0.370339882	1	0.877192982	1	0.370339882	1	1.035043619	1	0.369092946													0.15	0.296	1	0.381333	1	0.888888889	1	0.366972477
0.1	0.154179283	1	1.010685504	0.1	0.146064584	1	1.010685504	0.1	0.135225842	1	1.007282523													1	1	1	1	0.1	0.150234742	1	0.996884735
0.15	0.2967984	1	1.008109073	0.15	0.281177432	1	1.008109073	0.15	0.260312624	1	1.004714766													0.15	0.146667	1	1.008	0.15	0.286738351	1	0.994350282
1	1.038497085	0.95	0.476738576	1	0.983839344	0.95	0.371450344	1	0.981288156	0.95	0.370537443													0.1	0.138667	0.95	0.399667	1	0.996632997	0.95	0.26911315
0.15	0.122433468	0.5	0.279236138	0.15	0.115989601	0.5	0.217566534	0.15	0.115688829	0.5	0.217031828													1	0.981333	0.5	0.223667	0.15	0.119850187	0.5	0.158730159
0.1	0.117047678	0.15	0.131488928	0.1	0.110887274	0.15	0.131488928	0.1	0.120884977	0.15	0.131046204													0.1	0.146667	0.15	0.157333	0.1	0.114695341	0.15	0.132013201
1	1.007188231	1	0.534341423	1	0.954178324	1	0.534341423	1	1.031491963	1	0.532542294													0.5	0.458667	1	0.525333	1	0.966666667	1	0.528301887
0.1	0.122433468	1	0.960015687	0.1	0.115989601	1	0.960015687	0.1	0.115688829	1	0.956783311													0.1	0.24	1	0.946667	0.1	0.119850187	1	0.947040498
0.5	0.456467081	0.2	0.194954232	0.5	0.432442498	0.2	0.194954232	0.5	0.510260407	0.2	0.194297821													0.5	0.605333	0.2	0.218667	0.5	0.43956044	0.2	0.194444444
0.1	0.188789656	1	0.800499597	0.1	0.215300658	1	0.800499597	0.1	0.214742363	1	0.797804312													0.15	0.16	1	0.907742	0.1	0.220183486	1	0.790123457
0.5	0.611108278	1	0.307980885	0.5	0.578944684	1	0.20382899	0.5	0.683125621	1	0.388912938													0.1	0.16	1	0.210667	0.5	0.587570621	1	0.203174603
0.15	0.139363669	1	1.113515427	0.15	0.132028739	1	1.113515427	0.15	0.119083915	1	1.109766217													1	1.07	1	1.104	0.15	0.136054422	1	1
0.1	0.140829131	1	0.463669416	0.1	0.133417072	1	0.463669416	0.1	0.12351684	1	0.462108239													0.15	0.28	1	0.477333	0.1	0.137457045	1	0.458781362
1	1.318857554	1	0.410126534	1	1.056208392	1	0.319549644	1	1.139928442	1	0.318764297													1	0.869333	1	0.341	1	1	1	0.231884058
0.15	0.266839946	0.5	0.198091773	0.15	0.252795739	0.5	0.198091773	0.15	0.234036998	0.5	0.197424797													0.2	0.208	0.5	0.226667	0.15	0.258064516	0.5	0.197530864
1	0.882221829	1	1.039918091	1	0.835789101	1	1.039918091	1	0.966543385	1	1.036416683													0.15	0.224	1	1.03733	1	0.847058824	1	1
0.2	0.190312411	1	0.429869251	0.2	0.180295969	1	0.429869251	0.2	0.166917083	1	0.42842188													0.1	0.144	1	0.458667	0.2	0.184818482	1	0.425531915
0.15	0.206923039	1	1.075091115	0.15	0.196032353	1	1.075091115	0.15	0.181485747	1	1.07147128													0.5	0.52	1	1.072	0.15	0.200716846	1	1
0.1	0.131162719	1	0.59578525	0.1	0.124259418	1	0.59578525	0.1	0.115038732	1	0.593779239													1	1.13867	1	0.608	0.1	0.128205128	1	0.588744589
0.5	0.514639156	0.1	0.10681786	0.5	0.487552884	0.1	0.10681786	0.5	0.575287892	0.1	0.106458204													0.5	0.549333	0.1	0.130667	0.5	0.495238095	0.1	0.107744108
1	1.191272229	0.15	0.146236154	1	1.128573691	0.15	0.146236154	1	1.044827734	0.15	0.145743777													0.15	0.176	0.15	0.170667	1	1	0.15	0.146520147
0.5	0.554441101	0.1	0.122790795	0.5	0.52525999	0.1	0.122790795	0.5	0.486283005	0.1	0.122377358													1	0.912	0.1	0.144	0.5	0.533333333	0.1	0.12345679
0.15	0.17318036	1	0.37554524	0.15	0.164065604	1	0.37554524	0.15	0.151891095	1	0.374280778													0.15	0.258667	1	0.394667	0.15	0.168421053	1	0.372093023
1	0.925925926	1	0.344023901	1	0.877192982	1	0.344023901	1	1.035043619	1	0.342865571													0.5	0.389333	1	0.357333	1	0.888888889	1	0.341085271
0.15	0.242148913	0.5	0.291945166	0.15	0.229404234	0.5	0.291945166	0.15	0.212381263	0.5	0.290962185													0.1	0.232	0.5	0.314667	0.15	0.234432234	0.5	0.289855072
0.5	0.390907021	1	0.467536089	0.5	0.370332967	1	0.467536089	0.5	0.436974283	1	0.465961893													1	0.826667	1	0.485333	0.5	0.376811594	1	0.462585034
0.1	0.213612791	0.2	0.134200034	0.1	0.202370012	0.2	0.134200034	0.1	0.187353119	0.2	0.133748182													1	1.20267	0.2	0.162667	0.1	0.207119741	0.2	0.134680135
1	0.835319871	1	0.44377967	1	0.791355667	1	0.44377967	1	0.933759903	1	0.442285462													0.15	0.194667	1	0.461333	1	0.802168022	1	0.439215686
1	1.241507695	0.5	0.290352431	1	1.176165184	0.5	0.290352431	1	1.088887694	0.5	0.55400273													0.2	0.28	0.5	0.309333	1	1	0.5	0.288288288
0.15	0.176964586	0.5	0.246561368	0.15	0.16765066	0.5	0.246561368	0.15	0.155210121	0.5	0.245731195													0.15	0.149333	0.5	0.272	0.15	0.172043011	0.5	0.245210728
0.2	0.260767287	1	0.674997967	0.2	0.247042693	1	0.674997967	0.2	0.182631075	1	0.672725246													0.1	0.221333	1	0.666667	0.2	0.252252252	1	0.666666667
0.15	0.127407144	0.15	0.146236154	0.15	0.120701504	0.15	0.146236154	0.15	0.120388514	0.15	0.145743777													1	1.28	0.15	0.152	0.15	0.124610592	0.15	0.146520147
0.1	0.206923039	1	0.587179476	0.1	0.196032353	1	0.642726119	0.1	0.181485747	1	0.545439797													0.2	0.306667	1	0.656	0.1	0.200716846	1	0.634920635
1	1.348067772	1	0.85982764	1	1.277116837	1	0.85982764	1	1.182348216	1	0.856932598													0.1	0.0986667	1	0.861333	1	1	1	0.848484848
0.2	0.298417776	1	0.497602017	0.2	0.282711577	1	0.595890975	0.2	0.261732928	1	0.497417362													0.1	0.226667	1	0.504989	0.2	0.288288288	1	0.430107527
0.1	0.081642233	1	0.475671849	0.1	0.077345273	1	0.475671849	0.1	0.124602524	1	0.47407026													0.15	0.144	1	0.466667	0.1	0.080808081	1	0.470588235
0.1	0.211532032	0.15	0.131488928	0.1	0.200398767	0.15	0.131488928	0.1	0.185528151	0.15	0.131046204													0.5	0.602667	0.15	0.130667	0.1	0.205128205	0.15	0.132013201
0.15	0.125018276	0.5	0.251429966	0.15	0.118438367	0.5	0.251429966	0.15	0.118131245	0.5	0.2505834													1	1.04	0.5	0.272	0.15	0.122324159	0.5	0.25
0.5	0.613378597	0.5	0.34599025	0.5	0.581095513	0.5	0.228984482	0.5	0.591129397	0.5	0.436910508													0.1	0.12	0.5	0.245333	0.5	0.58974359	0.5	0.227920228
1	1.104524399	1	0.655996786	1	1.046391536	1	0.655996786	1	0.968743916	1	0.653788042													0.1	0.176	1	0.624	1	1	1	0.647975078
0.1	0.099457394	0.1	0.100559077	0.1	0.094222794	0.1	0.100559077	0.1	0.11117816	0.1	0.100220495													0.5	0.256	0.1	0.128	0.1	0.097859327	0.1	0.101587302
0.1	0.155517056	1	0.474541629	0.1	0.147331948	1	0.463318169	0.1	0.136399162	1	0.470092348													1	0.989333	1	0.942665	0.1	0.151515152	1	0.526539278
0.5	0.256938424	0.5	0.225495343	0.5	0.243415349	0.5	0.184327041	0.5	0.239527245	0.5	0.183970357													0.2	0.194667	0.5	0.168667	0.5	0.248587571	0.5	0.106666667
1	1.026872889	0.5	0.194954232	1	0.972826948	0.5	0.194954232	1	0.970304316	0.5	0.194297821													0.2	0.264	0.5	0.218667	1	0.985507246	0.5	0.194444444
0.2	0.174513439	1	0.398894381	0.2	0.165328521	1	0.398894381	0.2	0.153060297	1	0.456634203													0.1	0.202667	1	0.394667	0.2	0.16969697	1	0.395061728
0.2	0.262560167	0.5	0.308879419	0.2	0.248741211	0.5	0.308879419	0.2	0.240780761	0.5	0.307839421													0.2	0.349333	0.5	0.328	0.2	0.253968254	0.5	0.30651341
0.1	0.173551597	1	0.989648482	0.1	0.164417303	1	0.989648482	0.1	0.152216695	1	0.986316332													1	1.15467	1	0.976	0.1	0.168776371	1	0.976190476
0.2	0.333999557	0.2	0.222434645	0.2	0.316420633	0.2	0.173309712	0.2	0.373360439	0.2	0.172883775													0.5	0.565	0.2	0.201667	0.2	0.322344322	0.2	0.126984127
1	1.21970219	1	0.59177057	1	1.155507338	1	0.59177057	1	1.069762766	1	0.589778077													1	1.256	1	0.602667	1	1	1	0.584795322
0.5	0.883141805	1	0.556834795	0.5	0.523852216	1	0.632155603	0.5	0.565375209	1	0.630932344													0.1	0.192	1	0.657999	0.5	0.857142857	1	0.359338061
1	1.291782193	0.5	0.300565834	1	1.223793656	0.5	0.198921536	1	1.103806192	0.5	0.379549341													0.15	0.178667	0.5	0.221333	1	1	0.5	0.198347107
0.1	0.161104228	1	1.03131909	0.1	0.152625058	1	1.03131909	0.1	0.141299496	1	1.027846635													0.48	0.578667	1	1.016	0.1	0.156862745	1	1
0.15	0.157336633	1	0.695127931	0.15	0.149055758	1	0.695127931	0.15	0.151629531	1	0.692787433													1	1.08533	1	0.688	0.15	0.153256705	1	0.686468647
0.48	0.579769612	0.5	0.166716365	0.48	0.549255422	0.5	0.166716365	0.48	0.671166779	0.5	0.166155031													0.1	0.141667	0.5	0.194667	0.48	0.557575758	0.5	0.166666667
1	1.122925454	1	1.226946373	1	1.063824115	1	1.226946373	1	0.984882908	1	1.22281524													1	1.096	1	1.21067	1	1	1	1
0.1	0.162586778	0.5	0.279667832	0.1	0.130207784	0.5	0.279667832	0.1	0.140528666	0.5	0.533616138													1	1.232	0.5	0.301333	0.1	0.215053763	0.5	0.277777778
1	1.138202969	1	0.920760499	1	1.078297549	1	0.920760499	1	0.972575324	1	0.917660296													0.2	0.25	1	0.928	1	1	1	0.908424908
1	1.285427369	1	0.89128801	1	1.217773297	1	0.89128801	1	1.127408271	1	0.88828704													1	1.13067	1	0.888	1	1	1	0.879432624
0.2	0.279529545	1	0.936687504	0.2	0.223861516	1	0.936687504	0.2	0.241605834	1	0.933533674													0.1	0.122667	1	0.936	0.2	0.367816092	1	0.924092409
1	1.174859056	1	1.013852368	1	1.113024369	1	1.013852368	1	1.030432251	1	1.010438724													1	1.09067	1	1.016	1	1	1	1
0.1	0.101368488	1	0.985350596	0.1	0.096033304	1	0.985350596	0.1	0.117348616	1	0.982032917													1	0.965333	1	0.989333	0.1	0.099688474	1	0.971962617
1	1.151068244	0.2	0.156750059	1	1.090485705	0.2	0.156750059	1	1.009566071	0.2	0.156222281													0.5	0.413333	0.2	0.178667	1	1	0.2	0.156862745
1	1.017877615	1	0.482153999	1	0.964305109	1	0.482153999	1	1.115164966	1	0.480530585													1	1.11467	1	0.493333	1	0.97689769	1	0.47696477
0.5	0.407802354	0.2	0.277720393	0.5	0.386339073	0.2	0.277720393	0.5	0.455860683	0.2	0.276785308													0.85	0.762667	0.2	0.274667	0.5	0.392982456	0.2	0.275862069
1	1.146495041	1	0.960700123	1	1.086153196	1	0.582334332	1	1.005555057	1	0.873488654													1	0.989333	1	1.03111	1	1	1	0.870905588
0.85	0.772736307	0.5	0.301566586	0.85	0.732065975	0.5	0.301566586	0.85	0.8272248	0.5	0.30055121													0.2	0.248	0.5	0.32	0.85	0.742268041	0.5	0.299319728
1	1.073675572	1	0.734215241	1	1.017166332	1	0.734215241	1	1.014528724	1	0.731743136													0.2	0.474667	1	0.752	1	1	1	0.724919094
0.2	0.258414131	0.2	0.268372686	0.2	0.244813388	0.2	0.268372686	0.2	0.226646978	0.2	0.267469074													0.2	0.224	0.2	0.293333	0.2	0.25	0.2	0.266666667
0.2	0.494738183	1	1.170246707	0.2	0.468699331	1	1.170246707	0.2	0.75507031	1	1.166306482													0.15	0.325333	1	1.15467	0.2	0.476190476	1	1
0.2	0.206923039	1	0.575600676	0.2	0.196032353	1	0.575600676	0.2	0.181485747	1	0.573662626													0.1	0.226667	1	0.597333	0.2	0.200716846	1	0.568888889
0.15	0.313820249	0.5	0.16849981	0.15	0.297303393	0.5	0.16849981	0.15	0.275241956	0.5	0.16793247													0.5	0.477333	0.5	0.192	0.15	0.303030303	0.5	0.168421053
0.1	0.209202487	1	0.843223556	0.1	0.198191829	1	0.843223556	0.1	0.183484979	1	0.840384419													0.5	0.466667	1	0.84	0.1	0.202898551	1	0.8321513
0.5	0.477582172	0.15	0.352881602	0.5	0.452446268	0.15	0.218437747	0.5	0.489106362	0.15	0.217270318													1	0.808	0.15	0.233333	0.5	0.459770115	0.15	0.344086022
0.5	0.461569895	1	0.492537905	0.5	0.437276743	1	0.492537905	0.5	0.472707705	1	0.490879528													0.1	0.152	1	0.504	0.5	0.444444444	1	0.487179487
1	0.839534106	1	1.010429596	1	0.795348101	1	1.010429596	1	0.938470773	1	1.007027476													1	0.858667	1	0.986667	1	0.80620155	1	0.996632997
0.1	0.126801593	1	0.818000742	0.1	0.120127825	1	0.818000742	0.1	0.119816323	1	0.81524653													0.15	0.285333	1	0.832	0.1	0.124031008	1	0.80733945
1	0.889859438	1	1.1242656	1	0.843024731	1	1.1242656	1	0.9947268	1	1.120480194													1	1.064	1	1.11467	1	0.854368932	1	1
0.15	0.273068932	1	0.695958033	0.15	0.258696883	1	0.695958033	0.15	0.239500247	1	0.69361474													0.2	0.237333	1	0.693333	0.15	0.264026403	1	0.687285223
1	1.106508827	1	0.721967884	1	1.04827152	1	0.721967884	1	0.970484396	1	0.719537016													0.1	0.266667	1	0.733333	1	1	1	0.712871287
0.2	0.220104759	0.5	0.278934381	0.2	0.208520298	0.5	0.278934381	0.2	0.193047022	0.5	0.277995208													1	1.10933	0.5	0.304	0.2	0.213333333	0.5	0.277056277
0.1	0.239486576	1	0.327878824	0.1	0.226882019	1	0.327878824	0.1	0.210046209	1	0.326774855													0.2	0.232	1	0.349333	0.1	0.231884058	1	0.325203252
1	1.160358097	0.5	0.372191906	1	1.099286618	0.5	0.372191906	1	1.017713912	0.5	0.370938735													0.48	0.456	0.5	0.389333	1	1	0.5	0.368794326
0.2	0.238321803	0.15	0.223990851	0.2	0.22577855	0.15	0.174522228	0.2	0.209024624	0.15	0.174093311													1	1.05867	0.15	0.179667	0.2	0.230769231	0.15	0.127853881
0.48	0.457309748	0.15	0.134200034	0.48	0.433240814	0.15	0.134200034	0.48	0.47230222	0.15	0.133748182													0.1	0.176	0.15	0.157333	0.48	0.440366972	0.15	0.134680135
1	1.098709565	1	1.288163074	1	1.040882746	1	1.288163074	1	1.03818364	1	1.283825824													0.2	0.336	1	1.264	1	1	1	1
0.1	0.151999207	1	0.897225166	0.1	0.143999249	1	0.555392639	0.1	0.133313766	1	0.55242437													0.1	0.173333	1	0.558333	0.1	0.148148148	1	0.870748299
0.2	0.327772394	0.15	0.223192099	0.2	0.310521216	0.15	0.223192099	0.2	0.366399423	0.15	0.22244061													0.2	0.181333	0.15	0.242667	0.2	0.316384181	0.15	0.222222222
0.1	0.154919686	0.5	0.310077843	0.1	0.146766018	0.5	0.310077843	0.1	0.135875227	0.5	0.30903381													1	1.13867	0.5	0.336	0.1	0.150943396	0.5	0.307692308
0.2	0.159198526	1	0.364621608	0.2	0.150819656	1	0.28409453	0.2	0.139628064	1	0.28339632													0.98	0.952	1	0.304334	0.2	0.15503876	1	0.206451613
1	1.195252424	1	0.551778185	1	1.132344402	1	0.551778185	1	1.048318638	1	0.549920346													1	0.986667	1	0.538667	1	1	1	0.545454545
0.98	0.966304711	1	1.032889132	0.98	0.915446569	1	1.032889132	0.98	1.058662795	1	1.182399473													1	1.01667	1	1.04	0.98	0.927536232	1	1
1	1.018797132	1	1.140092243	1	0.96517623	1	1.140092243	1	0.962673438	1	1.136253548													1	1.17067	1	1.12	1	0.977777778	1	1
1	1.245474279	1	0.384551337	1	0.997439323	1	0.384551337	1	1.623489044	1	0.383256552													1	0.88	1	0.397333	1	1	1	0.380952381
1	1.228297295	0.5	0.192916448	1	1.163650069	0.5	0.192916448	1	1.049559413	0.5	0.192266898													0.5	0.685333	0.5	0.224	1	1	0.5	0.192439863
1	0.883711741	0.15	0.097690469	1	0.837200597	0.15	0.097690469	1	0.968175701	0.15	0.097361545													0.15	0.194667	0.15	0.122667	1	0.848484848	0.15	0.098765432
0.5	0.700257574	0.5	0.181074603	0.5	0.663401913	0.5	0.181074603	0.5	0.782780905	0.5	0.180464924													1	0.72	0.5	0.186667	0.5	0.672897196	0.5	0.18079096
0.15	0.190695543	0.2	0.199985879	0.15	0.180658936	0.2	0.239488137	0.15	0.167253116	0.2	0.333206955													1	1.73333	0.2	0.194667	0.15	0.185185185	0.2	0.174454829
1	0.733174366	1	0.97318984	1	0.694586241	1	0.97318984	1	0.819576845	1	0.969913106													0.15	0.178667	1	0.928	1	0.704402516	1	0.96
1	1.830198197	1	0.602901286	1	1.733871976	1	0.602901286	1	1.605209781	1	0.600871315													0.5	0.424	1	0.613333	1	1	1	0.595744681
0.15	0.15795249	0.2	0.252994624	0.15	0.149639201	0.2	0.247469792	0.15	0.138535205	0.2	0.255112026													1	0.882667	0.2	0.210667	0.15	0.153846154	0.2	0.18018018
0.5	0.42119111	0.49	0.449095033	0.5	0.399023156	0.49	0.449095033	0.5	0.470827264	0.49	0.447582928													0.15	0.224	0.49	0.461333	0.5	0.405797101	0.49	0.444444444
1	0.91537238	1	1.116981968	1	0.867194886	1	1.116981968	1	1.023246368	1	1.113221086													0.5	0.656	1	1.104	1	0.878787879	1	1
0.15	0.19910779	0.5	0.580902331	0.15	0.188628433	0.5	0.414340735	0.15	0.174631236	0.5	0.58576411													0.1	0.136	0.5	0.364017	0.15	0.193236715	0.5	0.41025641
0.5	0.68009038	1	0.535905038	0.5	0.64429615	1	0.586601167	0.5	0.760237065	1	0.497810205													0.2	0.194667	1	0.608	0.5	0.653594771	1	0.579710145
0.1	0.114524861	0.5	0.207839472	0.1	0.108497237	0.5	0.207839472	0.1	0.117288378	0.5	0.207139676													0.2	0.314667	0.5	0.226667	0.1	0.112280702	0.5	0.207119741
0.2	0.179484455	1	0.725198619	0.2	0.170037905	1	0.725198619	0.2	0.172973981	1	0.722756873													0.5	0.448	1	0.757333	0.2	0.174454829	1	0.716049383
0.2	0.29361133	1	0.846165686	0.2	0.278158103	1	0.659289076	0.2	0.257517344	1	0.657668763													0.15	0.210667	1	0.671001	0.2	0.283687943	1	0.475583864
0.5	0.456467081	1	0.405771182	0.5	0.432442498	1	0.405771182	0.5	0.510260407	1	0.40440495													0.5	0.632	1	0.426667	0.5	0.43956044	1	0.401826484
0.15	0.189361187	1	0.931021292	0.15	0.179394809	1	0.931021292	0.15	0.176529313	1	0.92788654													0.1	0.248	1	0.938667	0.15	0.183908046	1	0.918518519
0.5	0.64928829	0.5	0.211302471	0.5	0.615115222	0.5	0.211302471	0.5	0.751644656	0.5	0.210591015													0.1	0.216	0.5	0.232	0.5	0.624113475	0.5	0.210526316
0.1	0.229391879	1	0.91480262	0.1	0.217318623	1	0.91480262	0.1	0.201192466	1	0.911722476													0.1	0.165333	1	0.914667	0.1	0.222222222	1	0.902564103
0.1	0.201700923	0.15	0.210476436	0.1	0.191085085	0.15	0.163992487	0.1	0.188032859	0.15	0.163589448													0.2	0.216	0.15	0.190667	0.1	0.195718654	0.15	0.120300752
0.1	0.163905772	1	0.463669416	0.1	0.155279153	1	0.463669416	0.1	0.154876499	1	0.462108239													0.1	0.144	1	0.469333	0.1	0.15954416	1	0.458781362
0.2	0.198275238	0.2	0.225913821	0.2	0.187839699	0.2	0.225913821	0.2	0.17390103	0.2	0.225153168													1	0.912	0.2	0.250667	0.2	0.192439863	0.2	0.224899598
0.1	0.114524861	0.5	0.111429595	0.1	0.108497237	0.5	0.111429595	0.1	0.117288378	0.5	0.111054411													1	0.948333	0.5	0.138667	0.1	0.112280702	0.5	0.112280702
1	0.925925926	1	1.072661809	1	0.877192982	1	1.072661809	1	1.035043619	1	1.069050153													0.1	0.205333	1	1.05867	1	0.888888889	1	1
1	1.164466769	1	0.528277505	1	0.932564377	1	0.528277505	1	1.418173874	1	0.526498792													0.1	0.173333	1	0.538667	1	1	1	0.52233677
0.1	0.180512297	1	0.569576598	0.1	0.17101165	1	0.569576598	0.1	0.158321708	1	0.567658831													0.5	0.418667	1	0.581333	0.1	0.175438596	1	0.562962963
0.1	0.14781582	1	0.955284122	0.1	0.14003604	1	1.103752515	0.1	0.129644647	1	0.902490308													0.1	0.197333	1	1.07733	0.1	0.144144144	1	1
0.5	0.432547643	1	0.981805755	0.5	0.409781978	1	1.205269668	0.5	0.483522132	1	1.00041698													0.1	0.162667	1	1.204	0.5	0.416666667	1	1
0.1	0.173551597	0.1	0.199159872	0.1	0.164417303	0.1	0.199159872	0.1	0.152216695	0.1	0.380004095													0.15	0.213333	0.1	0.224	0.1	0.168776371	0.1	0.19858156
0.1	0.14385261	1	1.106295056	0.1	0.13628142	1	1.278233274	0.1	0.12616864	1	1.045155617													0.5	0.418667	1	1.26667	0.1	0.140350877	1	1
0.15	0.222356182	1	1.01783889	0.15	0.210653225	1	1.01783889	0.15	0.195021675	1	1.014411823													0.15	0.157333	1	1.00533	0.15	0.215488215	1	1
0.5	0.410996466	0.5	0.243076962	0.5	0.389365073	0.5	0.160874048	0.5	0.459431211	0.5	0.306953386													1	0.989333	0.5	0.181333	0.5	0.396039604	0.5	0.16091954
0.15	0.128326155	1	1.19631243	0.15	0.121572147	1	1.19631243	0.15	0.123671355	1	1.192284442													0.1	0.146667	1	1.184	0.15	0.125490196	1	1
1	1.034604997	0.5	0.227998544	1	0.980152102	0.5	0.227998544	1	0.977610476	0.5	0.227230872													0.1	0.229333	0.5	0.250667	1	0.992907801	0.5	0.226950355
0.1	0.12620165	1	0.533151939	0.1	0.119559458	1	0.533151939	0.1	0.119249429	1	0.531356814													1	0.893333	1	0.552	0.1	0.12345679	1	0.527131783
0.1	0.211532032	0.5	0.458287182	0.1	0.200398767	0.5	0.384551337	0.1	0.185528151	0.5	0.543650075													1	0.92	0.5	0.416	0.1	0.205128205	0.5	0.380952381
1	0.925925926	0.5	0.32922817	1	0.877192982	0.5	0.32922817	1	1.035043619	0.5	0.328119658													0.15	0.128	0.5	0.346667	1	0.888888889	0.5	0.326530612
1	0.952460556	1	1.087516368	1	0.902331053	1	1.087516368	1	0.975443694	1	1.083854697													1	1.02133	1	1.09867	1	0.914285714	1	1
0.15	0.106474106	1	1.248443876	0.15	0.100870206	1	1.248443876	0.15	0.119021772	1	1.244240362													0.1	0.114667	1	1.22133	0.15	0.104575163	1	1
1	1.078890266	1	0.461306002	1	1.022106567	1	0.461306002	1	1.019456149	1	0.459752783													0.1	0.229333	1	0.472	1	1	1	0.456456456
0.1	0.113302872	0.5	0.316210954	0.1	0.107339563	0.5	0.316210954	0.1	0.116036901	0.5	0.315146271													1	0.917333	0.5	0.341333	0.1	0.111111111	0.5	0.31372549
0.1	0.206923039	1	1.025537002	0.1	0.196032353	1	1.025537002	0.1	0.181485747	1	1.022084016													0.1	0.237333	1	1.016	0.1	0.200716846	1	1
1	0.94633718	0.5	0.298493077	1	0.89652996	0.5	0.298493077	1	0.969172559	0.5	0.29748805													1	0.864	0.5	0.317333	1	0.908424908	0.5	0.296296296
0.1	0.24100078	0.5	0.518603628	0.1	0.228316529	0.5	0.518603628	0.1	0.230174143	0.5	0.516857488													0.5	0.552	0.5	0.522667	0.1	0.233333333	0.5	0.512820513
1	0.890880188	0.2	0.223963706	1	0.843991757	0.2	0.183075032	1	0.995867842	0.2	0.278469712													0.1	0.216	0.2	0.214666	1	0.855345912	0.2	0.105960265
0.5	0.54163128	0.1	0.141227317	0.5	0.51312437	0.1	0.141227317	0.5	0.475047909	0.1	0.140751805													1	1.03467	0.1	0.162667	0.5	0.521072797	0.1	0.14159292
0.1	0.215259304	0.1	0.214202197	0.1	0.203929867	0.1	0.256512537	0.1	0.20067247	0.1	0.186417839													0.2	0.322667	0.1	0.208	0.1	0.208695652	0.1	0.186666667
1	1.131393196	1	0.473145856	1	1.071846186	1	0.537146396	1	0.9923097	1	0.489798181													0.5	0.549333	1	0.555333	1	1	1	0.305732484
0.2	0.312625508	0.5	0.307905699	0.2	0.296171533	0.5	0.307905699	0.2	0.274194086	0.5	0.30686898													0.1	0.144	0.5	0.328	0.2	0.301886792	0.5	0.305555556
0.5	0.554441101	1	1.021791554	0.5	0.52525999	1	0.892394377	0.5	0.486283005	1	1.065748769													1	1.13867	1	1.04754	0.5	0.533333333	1	1
0.1	0.121042139	0.1	0.086169008	0.1	0.1146715	0.1	0.086169008	0.1	0.114374146	0.1	0.085878876													0.5	0.509333	0.1	0.106667	0.1	0.118518519	0.1	0.087431694
1	1.158103941	0.2	0.193595029	1	1.097151102	0.2	0.158250713	1	1.015736862	0.2	0.240710217													0.5	0.573333	0.2	0.191333	1	1	0.2	0.091954023
0.5	0.514991385	0.5	0.378327793	0.5	0.487886575	0.5	0.294773689	0.5	0.48662144	0.5	0.294049234													0.15	0.192	0.5	0.266569	0.5	0.495575221	0.5	0.214111922
0.5	0.578934606	0.2	0.11777073	0.5	0.548464364	0.2	0.11777073	0.5	0.647160375	0.2	0.117374195													0.2	0.216	0.2	0.146667	0.5	0.556776557	0.2	0.118518519
0.15	0.176140041	0.2	0.280083922	0.15	0.166869512	0.2	0.218227083	0.15	0.154486939	0.2	0.217690754													1	1.04533	0.2	0.245667	0.15	0.171253823	0.2	0.15920398
0.2	0.198275238	1	0.950078054	0.2	0.187839699	1	0.740540541	0.2	0.17390103	1	0.738720539													0.98	0.888	1	1.474	0.2	0.192439863	1	1
1	1.082340589	1	0.54466939	1	1.025375295	1	0.596194618	1	1.008996847	1	0.505951543													1	1.06133	1	0.608	1	1	1	0.589147287
0.98	0.91604601	0.5	0.325875251	0.98	0.867833062	0.5	0.325875251	0.98	0.946077721	0.5	0.324778028													1	1.056	0.5	0.344	0.98	0.879432624	0.5	0.323232323
1	1.091767366	1	0.510016226	1	1.034305925	1	0.610757302	1	1.031623873	1	0.509826964													0.5	0.405333	1	0.456	1	1	1	0.44077135
1	1.08071127	1	0.768475043	1	1.023831729	1	0.768475043	1	1.021176838	1	0.765887585													0.2	0.234667	1	0.770667	1	1	1	0.75862069
0.5	0.399060429	0.5	0.317925587	0.5	0.378057249	0.5	0.317925587	0.5	0.446088547	0.5	0.316855131													0.98	1.032	0.5	0.338667	0.5	0.384615385	0.5	0.315412186
0.2	0.216348171	1	0.881877496	0.2	0.204961425	1	0.881877496	0.2	0.189752236	1	0.878908211													1	1.20667	1	0.88	0.2	0.209737828	1	0.870175439
0.98	1.068804705	0.5	0.345469834	0.98	1.012551826	0.5	0.345469834	0.98	0.913275673	0.5	0.495790937													0.15	0.114667	0.5	0.341333	0.98	1	0.5	0.342507645
1	0.334398302	0.49	0.357134546	1	0.286138792	0.49	0.357134546	1	0.584316604	0.49	0.355932073													0.9	1.128	0.49	0.370667	1	0.461760462	0.49	0.353982301
0.15	0.094973028	1	0.55052084	0.15	0.089974448	1	0.55052084	0.15	0.106165325	1	0.548667234													0.1	0.125333	1	0.562667	0.15	0.093567251	1	0.544217687
0.9	1.19774409	1	1.026720257	0.9	1.134704928	1	1.026720257	0.9	1.154298087	1	1.023263286													1	0.858667	1	1.02133	0.9	1	1	1
0.1	0.104372948	0.15	0.086657358	0.1	0.098879635	0.15	0.086657358	0.1	0.116672998	0.15	0.086365583													0.1	0.192	0.15	0.114667	0.1	0.102564103	0.15	0.087912088
1	0.882730016	0.15	0.165633153	1	0.836270542	0.15	0.129052891	1	0.986757196	0.15	0.128735722													0.15	0.368	0.15	0.154	1	0.84754522	0.15	0.095238095
0.1	0.169197579	0.5	0.176517939	0.1	0.160292443	0.5	0.176517939	0.1	0.148397922	0.5	0.175923602													1	0.848	0.5	0.184	0.1	0.164609053	0.5	0.17630854
0.15	0.395233319	0.5	0.28401212	0.15	0.374431565	0.5	0.28401212	0.15	0.441810423	0.5	0.28305585													0.85	0.741333	0.5	0.304	0.15	0.380952381	0.5	0.282051282
1	0.872856665	0.2	0.147891121	1	0.826916841	0.2	0.147891121	1	0.9757203	0.2	0.147393171													1	0.938667	0.2	0.173333	1	0.838095238	0.2	0.148148148
0.85	0.757069187	0.5	0.353978008	0.85	0.717223441	0.5	0.353978008	0.85	0.810452933	0.5	0.352786163													0.15	0.224	0.5	0.370667	0.85	0.727272727	0.5	0.350877193
1	0.976126578	0.5	0.373048501	1	0.924751495	0.5	0.373048501	1	0.999680784	0.5	0.371792445													1	1.03733	0.5	0.389333	1	0.936936937	0.5	0.369636964
0.15	0.206923039	0.15	0.174082765	0.15	0.196032353	0.15	0.174082765	0.15	0.181485747	0.15	0.173496628													0.1	0.205333	0.15	0.197333	0.15	0.200716846	0.15	0.173913043
1	1.075718194	1	0.56598029	1	1.019101447	1	0.526671341	1	1.016458822	1	0.525376958													0.1	0.128	1	1.04867	1	1	1	0.759381898
0.1	0.155237926	0.5	0.212923784	0.1	0.17101165	0.5	0.212923784	0.1	0.161076677	0.5	0.212206869													1	1	0.5	0.237333	0.1	0.175438596	0.5	0.212121212
0.1	0.107555891	0.15	0.307905699	0.1	0.101895055	0.15	0.307905699	0.1	0.120231042	0.15	0.30686898													1	1.26667	0.15	0.288	0.1	0.105610561	0.15	0.305555556
1	1.042014934	1	1.073650203	1	0.987172042	1	1.073650203	1	0.99520381	1	1.07003522													1	0.925333	1	1.06133	1	1	1	1
1	1.314296425	0.15	0.195704531	1	1.245122929	0.15	0.152482973	1	1.15272842	0.15	0.152108221													1	1.27467	0.15	0.1532	1	1	0.15	0.112044818
1	0.944500167	1	1.03296522	1	0.894789632	1	0.557887426	1	0.967291219	1	0.556516324													0.1	0.122667	1	1.11467	1	0.906666667	1	0.804232804
1	1.141979474	1	0.567991314	1	1.258015996	1	0.567991314	1	1.184931183	1	0.566078885													0.5	0.472	1	0.584	1	1	1	0.561403509
0.1	0.102351078	1	0.596327878	0.1	0.09696418	1	0.696859541	0.1	0.114412857	1	0.591379307													0.35	0.389333	1	0.60744	0.1	0.100628931	1	0.688172043
0.5	0.461569895	0.5	0.282640239	0.5	0.437276743	0.5	0.282640239	0.5	0.472707705	0.5	0.281688589													1	1.168	0.5	0.309333	0.5	0.444444444	0.5	0.280701754
0.35	0.378474605	1	0.409807566	0.35	0.358554889	1	0.409807566	0.35	0.405162248	1	0.408427743													0.15	0.184	1	0.402667	0.35	0.364912281	1	0.405797101
1	1.194220522	0.15	0.152194349	1	1.13136681	0.15	0.124408485	1	1.047413589	0.15	0.124167747													0.2	0.336	0.15	0.154	1	1	0.15	0.072859745
0.15	0.164382035	1	1.378274823	0.15	0.155730349	1	1.183899177	0.15	0.144174358	1	1.596358487													0.1	0.138667	1	1.15333	0.15	0.16	1	1
0.2	0.349483956	0.9	0.603240564	0.2	0.331090064	0.9	0.603240564	0.2	0.39066963	0.9	0.511930979													0.15	0.138667	0.9	0.610667	0.2	0.337164751	0.9	0.596078431
0.1	0.117305941	0.5	0.310077843	0.1	0.111131944	0.5	0.310077843	0.1	0.128517882	0.5	0.30903381													0.1	0.165333	0.5	0.333333	0.1	0.114942529	0.5	0.307692308
0.15	0.11577285	1	0.533926702	0.15	0.109679543	1	0.41600841	0.15	0.118566482	1	0.414986													1	1.01067	1	0.436334	0.15	0.113475177	1	0.301075269
0.1	0.142325124	0.5	0.164969693	0.1	0.134834328	0.5	0.164969693	0.1	0.124828929	0.5	0.16441424													0.5	0.525333	0.5	0.192	0.1	0.138888889	0.5	0.164948454
1	1.034604997	1	0.508985959	1	0.980152102	1	0.557135567	1	0.977610476	1	0.47280467													0.05	0.168	1	0.568	1	0.992907801	1	0.550724638
0.5	0.544915849	0.1	0.275894874	0.5	0.516236068	0.1	0.214963191	0.5	0.507990164	0.1	0.214434884													1	1.024	0.1	0.249334	0.5	0.524216524	0.1	0.156862745
0.05	0.147006132	0.5	0.374286858	0.05	0.139268967	0.5	0.292528643	0.05	0.128934495	0.5	0.485806904													1	0.848	0.5	0.314667	0.05	0.143369176	0.5	0.290429043
1	1.059966842	0.95	0.447681944	1	1.004179114	0.95	0.348810901	1	1.001575183	0.95	0.34795364													1	0.973333	0.95	0.370334	1	1	0.95	0.252873563
1	0.872856665	0.5	0.414848794	1	0.826916841	0.5	0.256796148	1	0.9757203	0.5	0.255423713													0.1	0.130667	0.5	0.26	1	0.838095238	0.5	0.404040404
1	1.00496525	1	0.987786645	1	0.952072342	1	0.987786645	1	1.029215341	1	0.984460764													0.1	0.168	1	0.984	1	0.964539007	1	0.974358974
0.1	0.108659311	0.48	0.346208548	0.1	0.1029404	0.48	0.346208548	0.1	0.112221605	0.48	0.345042863													1	1.00267	0.48	0.362667	0.1	0.106666667	0.48	0.343234323
0.1	0.147006132	1	1.120844221	0.1	0.139268967	1	1.042998387	0.1	0.128934495	1	1.040435044													1	0.986667	1	1.0285	0.1	0.143369176	1	1
1	1.037818945	1	0.566229888	1	0.983196896	1	0.566229888	1	0.967492169	1	0.56432339													0.5	0.424	1	0.581333	1	0.995983936	1	0.559670782
1	1.055945615	0.5	0.26568869	1	1.00036953	0.5	0.26568869	1	0.997775478	0.5	0.264794116													1	1.08267	0.5	0.288	1	1	0.5	0.264026403
0.5	0.417042604	0.5	0.15832888	0.5	0.395092993	0.5	0.15832888	0.5	0.466189869	0.5	0.157795786													0.9	0.845333	0.5	0.184	0.5	0.401826484	0.5	0.158415842
1	1.127438921	0.5	0.225913821	1	1.06810003	0.5	0.225913821	1	0.988841528	0.5	0.225153168													1	0.952	0.5	0.256	1	1	0.5	0.224899598
0.9	0.867881422	1	0.674997967	0.9	0.822203452	1	0.674997967	0.9	0.912924503	1	0.672725246													0.1	0.136	1	0.688	0.9	0.833333333	1	0.666666667
1	0.992262502	0.15	0.183076131	1	0.94003816	0.15	0.142643569	1	1.016206072	0.15	0.142292998													0.15	0.208	0.15	0.176	1	0.952380952	0.15	0.104986877
0.1	0.141324356	0.5	0.394566738	0.1	0.133886232	0.5	0.394566738	0.1	0.123951187	0.5	0.393238231													0.2	0.288333	0.5	0.405333	0.1	0.137931034	0.5	0.390804598
0.15	0.189361187	0.85	0.395209929	0.15	0.179394809	0.85	0.395209929	0.15	0.132621072	0.85	0.393879256													1	1.144	0.85	0.408	0.15	0.183908046	0.85	0.391437309
0.2	0.450305829	0.5	0.315451855	0.2	0.267107394	0.5	0.24578397	0.2	0.288279584	0.5	0.245179915													1	0.949333	0.5	0.271334	0.2	0.438356164	0.5	0.178970917
1	1.195552008	1	0.471027357	1	1.132628219	1	0.471027357	1	1.048581394	1	0.539208402													1	0.946667	1	0.488	1	1	1	0.466019417
1	0.971009036	0.1	0.190920251	1	0.919903297	0.1	0.190920251	1	1.063816752	0.1	0.190277422													0.15	0.168	0.1	0.162667	1	0.932038835	0.1	0.19047619
1	0.959697274	1	0.496634529	1	0.909186891	1	0.462141841	1	0.982855036	1	0.46100605													1	1.024	1	0.824726	1	0.921212121	1	0.666666667
0.15	0.145412597	1	1.020245847	0.15	0.137759303	1	1.020245847	0.15	0.127536856	1	1.016810676													0.5	0.506667	1	1.02133	0.15	0.141843972	1	1
1	1.05301284	1	0.594170312	1	0.997591111	1	0.594170312	1	0.995004264	1	0.592169738													0.1	0.133333	1	0.6	1	1	1	0.587155963
0.5	0.506507575	1	0.911053842	0.5	0.479849282	1	0.911053842	0.5	0.478604988	1	0.90798632													0.5	0.184	1	0.909333	0.5	0.487455197	1	0.898876404
0.1	0.114278409	0.5	0.459107532	0.1	0.108263756	0.5	0.357713135	0.1	0.117035979	0.5	0.356833995													1	0.901333	0.5	0.377667	0.1	0.112044818	0.5	0.259259259
0.5	0.161104228	1	0.539456206	0.5	0.152625058	1	0.539456206	0.5	0.152229287	1	0.537639856													1	1.08267	1	0.546667	0.5	0.156862745	1	0.533333333
1	0.925925926	0.5	0.309155162	1	0.877192982	0.5	0.309155162	1	1.035043619	0.5	0.308114236													0.1	0.141333	0.5	0.309333	1	0.888888889	0.5	0.306784661
1	1.118463792	0.15	0.184413196	1	1.059597277	0.15	0.150745191	1	0.980969723	0.15	0.229293802													0.05	0.146667	0.15	0.182	1	1	0.15	0.087719298
0.1	0.117047678	0.2	0.25973837	0.1	0.110887274	0.2	0.160781022	0.1	0.112801985	0.2	0.361155924													0.15	0.189333	0.2	0.19	0.1	0.114695341	0.2	0.253968254
0.05	0.151999207	1	0.43452065	0.05	0.143999249	1	0.43452065	0.05	0.133313766	1	0.433057618													1	1.136	1	0.450667	0.05	0.148148148	1	0.430107527
0.15	0.169552185	0.2	0.131068527	0.15	0.160628385	0.2	0.107139568	0.15	0.148708935	0.2	0.106932247													0.1	0.128	0.2	0.106333	0.15	0.164948454	0.2	0.063116371
1	1.187126193	1	0.649897641	1	1.124645867	1	0.649897641	1	1.106681758	1	0.647709433													1	1.01333	1	0.634667	1	1	1	0.641975309
0.1	0.125018276	0.5	0.351977884	0.1	0.118438367	0.5	0.351977884	0.1	0.106826018	0.5	0.350792773													0.5	0.418667	0.5	0.373333	0.1	0.122324159	0.5	0.348909657
1	1.045210044	0.5	0.45813115	1	0.990198989	0.5	0.45813115	1	0.98763131	0.5	0.456588621													0.2	0.189333	0.5	0.469333	1	1	0.5	0.453333333
0.5	0.4258502	0.5	0.252154013	0.5	0.403437032	0.5	0.252154013	0.5	0.476035415	0.5	0.25130501													1	0.914667	0.5	0.272	0.5	0.41025641	0.5	0.250712251
0.2	0.171347375	0.1	0.15560936	0.2	0.162329093	0.1	0.121242864	0.2	0.150283441	0.1	0.120944889													0.1	0.208	0.1	0.150333	0.2	0.166666667	0.1	0.089635854
1	0.941276539	1	0.384551337	1	0.891735668	1	0.384551337	1	0.963989803	1	0.383256552													0.1	0.229333	1	0.405333	1	0.903581267	1	0.380952381
0.1	0.214315385	1	0.736607858	0.1	0.203035628	1	0.736607858	0.1	0.187969343	1	0.734127697													1	1.07467	1	0.744	0.1	0.207792208	1	0.727272727
0.1	0.213612791	1	0.49033703	0.1	0.202370012	1	0.411444544	0.1	0.187353119	1	0.58166969													0.5	0.634667	1	0.432	0.1	0.207119741	1	0.407407407
1	1.111668338	0.95	0.550836072	1	1.053159478	0.95	0.595890975	1	0.975009642	0.95	0.594426473													0.5	0.424	0.95	0.612334	1	1	0.95	0.430107527
0.5	0.642424349	1	0.931274405	0.5	0.608612541	1	0.931274405	0.5	0.718132201	1	0.928138801													0.15	0.282667	1	0.925333	0.5	0.61754386	1	0.918767507
0.5	0.423919406	1	0.420857166	0.5	0.401607858	1	0.420857166	0.5	0.473877082	1	0.419440139													0.1	0.173333	1	0.453333	0.5	0.408408408	1	0.416666667
0.15	0.265757111	1	0.499464468	0.15	0.251769894	1	0.540317499	0.15	0.233087277	1	0.538989579													0.5	0.317333	1	0.557334	0.15	0.257028112	1	0.390243902
0.1	0.145807794	1	1.017495964	0.1	0.138133699	1	1.017495964	0.1	0.12788347	1	1.014070051													0.1	0.16	1	1.01867	0.1	0.142222222	1	1
0.5	0.333999557	0.5	0.395874318	0.5	0.316420633	0.5	0.308445045	0.5	0.373360439	0.5	0.30768699													0.15	0.176	0.5	0.33	0.5	0.322344322	0.5	0.223918575
0.1	0.159738475	1	1.144166365	0.1	0.151331187	1	0.684053848	0.1	0.140101636	1	1.143741776													0.1	0.146667	1	0.994667	0.1	0.155555556	1	0.985507246
0.15	0.157336633	1	0.841647672	0.15	0.149055758	1	0.841647672	0.15	0.137995056	1	0.838813842													1	1.19467	1	0.856	0.15	0.153256705	1	0.830601093
0.1	0.122433468	1	0.682445316	0.1	0.115989601	1	0.682445316	0.1	0.115688829	1	0.680147521													1	1.176	1	0.682667	0.1	0.119850187	1	0.673992674
1	1.245170697	1	0.53232243	1	1.179635397	1	0.53232243	1	1.092100399	1	0.530530098													0.1	0.221333	1	0.546667	1	1	1	0.526315789
1	1.210976163	1	0.654461337	1	1.147240575	1	0.654461337	1	1.062109439	1	0.652257763													0.1	0.106667	1	0.661333	1	1	1	0.646464646
0.1	0.201077487	1	0.589310647	0.1	0.190494462	1	0.589310647	0.1	0.176358795	1	0.587326436													0.1	0.104	1	0.597333	0.1	0.195121951	1	0.582375479
0.1	0.083383024	1	1.267993169	0.1	0.078994444	1	1.267993169	0.1	0.093209473	1	1.263723831													0.5	0.482667	1	1.216	0.1	0.082474227	1	1
0.1	0.084966185	1	0.480408311	0.1	0.08049428	1	0.480408311	0.1	0.094979204	1	0.478790774													0.1	0.173333	1	0.493333	0.1	0.083989501	1	0.475247525
0.5	0.490592147	0.15	0.141482527	0.5	0.464771508	0.15	0.141482527	0.5	0.502430272	0.15	0.141006155													0.5	0.429333	0.15	0.149333	0.5	0.472222222	0.15	0.141843972
0.1	0.156421646	0.5	0.176025552	0.1	0.148188928	0.5	0.176025552	0.1	0.137192549	0.5	0.175432874													1	1.07733	0.5	0.2	0.1	0.152380952	0.5	0.175824176
0.5	0.437130104	1	0.473919531	0.5	0.414123256	1	0.473919531	0.5	0.488644623	1	0.472323842													0.98	0.904	1	0.488	0.5	0.421052632	1	0.468864469
1	1.117725156	1	1.146070845	1	1.058897516	1	1.254488102	1	0.955077377	1	1.064602349													0.1	0.141667	1	1.24	1	1	1	1
0.98	0.97752104	1	0.504170049	0.98	0.926072565	1	0.392823546	0.98	1.009568152	1	0.391858117													0.2	0.312	1	0.324785	0.98	0.938271605	1	0.284444444
0.1	0.14588537	1	0.520418675	0.1	0.116832444	1	0.562985627	0.1	0.126093134	1	0.561601996													0.5	0.573333	1	0.583001	0.1	0.193236715	1	0.406504065
0.2	0.311144702	0.1	0.156750059	0.2	0.294768665	0.1	0.156750059	0.2	0.272895318	0.1	0.156222281													0.5	0.589333	0.1	0.162667	0.2	0.300469484	0.1	0.156862745
0.5	0.580975731	1	1.013852368	0.5	0.550398061	1	1.013852368	0.5	0.509555702	1	1.010438724													0.15	0.133333	1	1.01067	0.5	0.558730159	1	1
0.5	0.604095013	1	0.472981651	0.5	0.572300539	1	0.406277891	0.5	0.675285864	1	0.404106559													0.15	0.154667	1	0.408333	0.5	0.580858086	1	0.637681159
0.15	0.110933708	1	1.183279568	0.15	0.105095092	1	1.183279568	0.15	0.113610569	1	1.179295462													0.1	0.141333	1	1.16267	0.15	0.108843537	1	1
0.15	0.136520673	0.5	0.229646468	0.15	0.129335375	0.5	0.229646468	0.15	0.119738026	0.5	0.228873248													0.5	0.533333	0.5	0.226667	0.15	0.133333333	0.5	0.228571429
0.1	0.137927813	1	0.416490486	0.1	0.130668454	1	0.416490486	0.1	0.120972184	1	0.415088161													0.1	0.242667	1	0.432	0.1	0.134680135	1	0.412371134
0.5	0.494738183	0.2	0.239912028	0.5	0.468699331	0.2	0.186927196	0.5	0.553041647	0.2	0.186467791													1	0.896	0.2	0.216334	0.5	0.476190476	0.2	0.136752137
0.1	0.226998292	1	0.488425626	0.1	0.215051013	1	0.449095033	0.1	0.199093125	1	0.514101382													0.15	0.189333	1	0.456	0.1	0.219931271	1	0.444444444
1	0.925925926	1	0.517550467	1	0.877192982	1	0.517550467	1	1.035043619	1	0.515807873													0.2	0.176	1	0.525333	1	0.888888889	1	0.511784512
0.15	0.187718902	1	1.044047315	0.15	0.17783896	1	1.044047315	0.15	0.16040265	1	1.040532004													0.1	0.194667	1	1.03467	0.15	0.182336182	1	1
0.2	0.15029827	0.1	0.141482527	0.2	0.142387834	0.1	0.141482527	0.2	0.131821927	0.1	0.269953677													1	1.30933	0.1	0.165333	0.2	0.146520147	0.1	0.141843972
0.1	0.172916146	1	0.449095033	0.1	0.163815296	1	0.449095033	0.1	0.166643925	1	0.447582928													0.2	0.306667	1	0.453333	0.1	0.168168168	1	0.444444444
1	1.347197377	1	0.599696989	1	1.276292252	1	0.599696989	1	1.255905876	1	0.597677807													0.1	0.16	1	0.594667	1	1	1	0.592592593
0.2	0.318691116	1	0.526762853	0.2	0.301917899	1	0.410586526	0.2	0.356247943	1	0.409577442													0.5	0.610667	1	0.843334	0.2	0.307692308	1	0.592592593
0.1	0.155517056	0.2	0.197034917	0.1	0.147331948	0.2	0.197034917	0.1	0.136399162	0.2	0.1963715													0.15	0.253333	0.2	0.197333	0.1	0.151515152	0.2	0.196491228
0.5	0.619360779	1	1.044632217	0.5	0.586762843	1	0.745105774	0.5	0.692350656	1	1.053375117													1	1.184	1	0.627539	0.5	0.595469256	1	0.735632184
0.15	0.229391879	1	0.614608074	0.15	0.217318623	1	0.614608074	0.15	0.201192466	1	0.612538686													0.5	0.549333	1	0.621333	0.15	0.222222222	1	0.607260726
1	1.248132152	0.2	0.178011512	1	1.182440986	0.2	0.178011512	1	1.066507965	0.2	0.177412147													0.05	0.213333	0.2	0.184	1	1	0.2	0.177777778
0.5	0.554441101	0.2	0.15832888	0.5	0.52525999	0.2	0.15832888	0.5	0.486283005	0.2	0.157795786													1	0.941333	0.2	0.184	0.5	0.533333333	0.2	0.158415842
0.05	0.196223591	1	0.997807999	0.05	0.185896034	1	0.837266272	0.05	0.172101595	1	1.183664773													1	0.821333	1	0.842667	0.05	0.19047619	1	0.82629108
1	0.95795048	1	0.507248263	1	0.907532033	1	0.507248263	1	0.981066091	1	0.505540357													0.5	0.352	1	0.517333	1	0.91954023	1	0.501650165
1	0.843980744	0.5	0.227168103	1	0.799560705	0.5	0.176997781	1	0.943441434	0.5	0.176562779													1	1.18933	0.5	0.201667	1	0.810457516	0.5	0.12962963
0.5	0.352135671	1	1.053945012	0.5	0.166633972	1	0.569218264	0.5	0.487510855	1	0.567819315													1	0.936	1	1.13667	0.5	0.33970276	1	0.820512821
1	1.235496613	1	0.887706132	1	1.170470476	1	0.549500248	1	1.083615562	1	0.740940953													0.49	0.402667	1	0.553333	1	1	1	0.861538462
1	0.970683134	1	0.655996786	1	0.919594548	1	0.655996786	1	0.994105988	1	0.653788042													1	1.03467	1	0.68	1	0.931726908	1	0.647975078
0.49	0.390130505	0.2	0.102833545	0.49	0.369597321	0.2	0.118170066	0.49	0.595417883	0.2	0.164413521													0.18	0.272	0.2	0.106667	0.49	0.376068376	0.2	0.087431694
1	1.068804705	0.5	0.41838978	1	1.012551826	0.5	0.41838978	1	0.996378209	0.5	0.41698106													1	0.821333	0.5	0.424	1	1	0.5	0.414239482
0.18	0.25383167	0.15	0.199493756	0.18	0.240472109	0.15	0.163072519	0.18	0.236631018	0.15	0.162756964													0.15	0.224	0.15	0.191333	0.18	0.245614035	0.15	0.094674556
1	0.845168355	1	0.818754379	1	0.80068581	1	0.818754379	1	0.944769002	1	0.815997631													1	1.05867	1	0.816	1	0.811594203	1	0.808080808
0.15	0.206923039	0.5	0.182962809	0.15	0.196032353	0.5	0.182962809	0.15	0.181485747	0.5	0.182346773													1	1.016	0.5	0.216	0.15	0.200716846	0.5	0.182648402
1	1.096331809	1	1.203978874	1	1.038630135	1	0.65024907	1	1.03593687	1	1.299255718													0.1	0.136	1	1.15916	1	1	1	0.936936937
1	1.038986525	0.5	0.246561368	1	0.984303023	0.5	0.246561368	1	0.981750634	0.5	0.245731195													1	1.016	0.5	0.269333	1	0.997101449	0.5	0.245210728
0.1	0.119412819	0.98	0.486128301	0.1	0.113127934	0.98	0.486128301	0.1	0.112834583	0.98	0.484491505													0.85	1.17867	0.98	0.501333	0.1	0.116959064	0.98	0.480874317
1	1.038187824	0.5	0.295012212	1	0.983546359	0.5	0.241152333	1	0.980995931	0.5	0.366809281													0.1	0.245333	0.5	0.270666	1	0.996336996	0.5	0.138728324
0.85	1.224440517	0.2	0.210500923	0.85	1.15999628	0.2	0.210500923	0.85	1.169434169	0.2	0.209792165													0.15	0.221333	0.2	0.234667	0.85	1	0.2	0.209737828
0.1	0.226660373	0.5	0.102564319	0.1	0.21473088	0.5	0.102564319	0.1	0.198796747	0.5	0.102218984													1	1.096	0.5	0.125333	0.1	0.219607843	0.5	0.103559871
0.15	0.20469209	1	0.542110392	0.15	0.193918823	1	0.473458861	0.15	0.179529051	1	0.565431845													0.2	0.346667	1	0.698667	0.15	0.19858156	1	0.682926829
1	1.135635101	0.2	0.152941833	1	1.075864833	0.2	0.175751468	1	0.996030143	0.2	0.244528235													0.98	0.946667	0.2	0.154905	1	1	0.2	0.128735632
0.2	0.33774162	1	0.606465616	0.2	0.319965745	1	0.606465616	0.2	0.377543493	1	0.604423644													0.1	0.181333	1	0.71566	0.2	0.325925926	1	0.599250936
0.98	1.00496525	0.5	0.258574486	0.98	0.952072342	0.5	0.258574486	0.98	1.037912095	0.5	0.257703865													0.1	0.216	0.5	0.282667	0.98	0.964539007	0.5	0.257028112
0.1	0.159513059	0.1	0.096769356	0.1	0.151117635	0.1	0.096769356	0.1	0.139903931	0.1	0.096443533													0.2	0.253333	0.1	0.12	0.1	0.155339806	0.1	0.097859327
0.1	0.198275238	1	0.581000565	0.1	0.187839699	1	0.628522732	0.1	0.17390103	1	0.626978033													1	1.072	1	0.634334	0.1	0.192439863	1	0.453514739
0.2	0.244371106	0.5	0.308879419	0.2	0.231509469	0.5	0.308879419	0.2	0.214330279	0.5	0.307839421													0.2	0.258667	0.5	0.330667	0.2	0.23655914	0.5	0.30651341
1	1.118463792	1	0.959198432	1	1.059597277	1	0.959198432	1	0.980969723	1	0.955968808													1	0.954667	1	0.954667	1	1	1	0.946236559
0.2	0.242148913	1	0.356889754	0.2	0.229404234	1	0.356889754	0.2	0.212381263	1	0.355688105													1	1.13333	1	0.373333	0.2	0.234432234	1	0.353741497
1	0.985842833	0.1	0.195704531	1	0.933956368	0.1	0.152482973	1	1.009631495	0.1	0.152108221													0.2	0.184	0.1	0.183334	1	0.946236559	0.1	0.112044818
1	1.177224484	1	0.533772209	1	1.115265301	1	0.466176605	1	1.097451028	1	0.556734955													1	0.912	1	0.688	1	1	1	0.672463768
0.2	0.164382035	1	1.099317726	0.2	0.155730349	1	0.593723316	0.2	0.144174358	1	1.186312212													0.5	0.466667	1	1.199	0.2	0.16	1	0.855721393
1	0.94633718	0.5	0.248292425	1	0.89652996	0.5	0.248292425	1	0.969172559	0.5	0.247456423													0.5	0.381333	0.5	0.266667	1	0.908424908	0.5	0.24691358
0.5	0.101148921	1	0.965444596	0.5	0.108225544	1	0.965444596	0.5	0.110336119	1	0.962193941													1	1.04533	1	0.96	0.5	0.17630854	1	0.952380952
0.5	0.386673761	1	1.091772421	0.5	0.36632251	1	1.015945706	0.5	0.432242146	1	1.01344885													0.98	1.24533	1	1.00283	0.5	0.372759857	1	1
1	1.062501229	0.5	0.164969693	1	1.006580112	0.5	0.164969693	1	1.003969956	0.5	0.16441424													0.5	0.466667	0.5	0.189333	1	1	0.5	0.164948454
0.98	1.295300042	1	0.646036052	0.98	1.227126355	1	0.646036052	0.98	1.106812135	1	0.643860847													0.5	0.410667	1	0.626667	0.98	1	1	0.638176638
0.5	0.484787696	0.5	0.115151565	0.5	0.459272555	0.5	0.115151565	0.5	0.496485758	0.5	0.114763849													1	0.933333	0.5	0.162392	0.5	0.466666667	0.5	0.115942029
0.5	0.403525391	0.5	0.251429966	0.5	0.382287213	0.5	0.251429966	0.5	0.451079692	0.5	0.2505834													0.18	0.213333	0.5	0.272	0.5	0.388888889	0.5	0.25
1	0.974805508	1	1.039918091	1	0.923499955	1	1.039918091	1	0.998327836	1	1.036416683													1	1.184	1	1.02933	1	0.935672515	1	1
0.18	0.196223591	1	1.144942027	0.18	0.185896034	1	1.144942027	0.18	0.167669764	1	1.141087003													0.5	0.698667	1	1.10133	0.18	0.19047619	1	1
1	1.231978765	1	0.500187027	1	1.167137777	1	0.541099159	1	1.080530166	1	0.539769318													0.15	0.125333	1	0.572001	1	1	1	0.390804598
0.5	0.716216751	0.5	0.214155981	0.5	0.678521132	0.5	0.214155981	0.5	0.929517045	0.5	0.213434918													0.1	0.237333	0.5	0.234667	0.5	0.688172043	0.5	0.213333333
0.15	0.102351078	0.5	0.403914446	0.15	0.09696418	0.5	0.403914446	0.15	0.114412857	0.5	0.402554465													0.15	0.256	0.5	0.405333	0.15	0.100628931	0.5	0.4
0.1	0.225170461	1	0.929138768	0.1	0.213319384	1	0.929138768	0.1	0.197489991	1	0.926010354													1	0.97	1	0.938667	0.1	0.218181818	1	0.916666667
0.15	0.256389323	1	1.188029864	0.15	0.242895148	1	1.188029864	0.15	0.244871376	1	1.184029763													0.2	0.309333	1	1.17067	0.15	0.248062016	1	1
1	1.191386188	1	0.681577664	1	0.954122821	1	0.681577664	1	1.029751088	1	0.67928279													1	1.112	1	0.685333	1	1	1	0.673139159
0.2	0.292216519	1	1.215921506	0.2	0.276836702	1	1.215921506	0.2	0.256293999	1	1.211827494													0.15	0.24	1	1.224	0.2	0.282352941	1	1
1	1.144446411	0.1	0.175960697	1	1.084212389	0.1	0.137099586	1	1.093033691	0.1	0.136762641													0.2	0.250667	0.1	0.165	1	1	0.1	0.101010101
0.15	0.222356182	0.5	0.301956735	0.15	0.210653225	0.5	0.235269262	0.15	0.195021675	0.5	0.234691049													1	1.28533	0.5	0.260334	0.15	0.215488215	0.5	0.171428571
0.2	0.231835858	1	0.393253858	0.2	0.219633971	1	0.393253858	0.2	0.203336004	1	0.391929771													1	1.17867	1	0.410667	0.2	0.224561404	1	0.389513109
1	1.325488092	1	1.01783889	1	1.255725561	1	1.01783889	1	1.162544283	1	1.014411823													0.1	0.16	1	1.01067	1	1	1	1
1	1.219203419	0.5	0.323593403	1	1.155034818	0.5	0.323593403	1	1.069325309	0.5	0.322503863													0.1	0.205333	0.5	0.349333	1	1	0.5	0.320987654
0.1	0.166804762	1	0.415687523	0.1	0.158025564	1	0.237489753	0.1	0.165791591	1	0.453138867													0.2	0.178667	1	0.264	0.1	0.162318841	1	0.23628692
0.1	0.190312411	1	1.056979292	0.1	0.180295969	1	1.056979292	0.1	0.166917083	1	1.053420439													1	0.781333	1	1.04267	0.1	0.184818482	1	1
0.2	0.161104228	0.5	0.449095033	0.2	0.152625058	0.5	0.449095033	0.2	0.141299496	0.5	0.447582928													0.2	0.274667	0.5	0.464	0.2	0.156862745	0.5	0.444444444
1	0.811141289	0.2	0.116446756	1	0.768449642	0.2	0.116446756	1	0.906731945	0.2	0.11605468													0.5	0.408	0.2	0.144	1	0.779026217	0.2	0.117216117
0.2	0.266051566	0.2	0.126376556	0.2	0.252048852	0.2	0.126376556	0.2	0.248022844	0.2	0.125951045													0.15	0.176	0.2	0.154667	0.2	0.257309942	0.2	0.126984127
0.5	0.403525391	0.5	0.220634695	0.5	0.382287213	0.5	0.264215616	0.5	0.431979457	0.5	0.36761103													0.2	0.296	0.5	0.213333	0.5	0.388888889	0.5	0.192192192
0.15	0.15795249	0.1	0.135597084	0.15	0.149639201	0.1	0.135597084	0.15	0.147248995	0.1	0.135140528													0.1	0.130667	0.1	0.16	0.15	0.153846154	0.1	0.136054422
0.2	0.278641761	1	0.325875251	0.2	0.263976406	1	0.325875251	0.2	0.244388002	1	0.324778028													0.2	0.178667	1	0.344	0.2	0.269360269	1	0.323232323
0.1	0.113302872	0.15	0.141482527	0.1	0.107339563	0.15	0.141482527	0.1	0.116036901	0.15	0.141006155													0.48	0.501333	0.15	0.168	0.1	0.111111111	0.15	0.141843972
0.2	0.15795249	1	0.958091517	0.2	0.149639201	1	0.958091517	0.2	0.138535205	1	0.95486562													0.2	0.226667	1	0.949333	0.2	0.153846154	1	0.945147679
0.48	0.499220384	1	1.013852368	0.48	0.472945627	1	1.013852368	0.48	0.761911053	1	1.010438724													0.1	0.136	1	1.01867	0.48	0.48048048	1	1
0.2	0.104794653	0.5	0.225570024	0.2	0.105376393	0.5	0.225570024	0.2	0.107431405	0.5	0.224810529													0.2	0.306667	0.5	0.245333	0.2	0.08707483	0.5	0.224561404
0.1	0.113302872	0.5	0.270650698	0.1	0.107339563	0.5	0.270650698	0.1	0.121292276	0.5	0.516411126													0.05	0.24	0.5	0.288	0.1	0.111111111	0.5	0.268907563
0.2	0.294762389	1	1.268742847	0.2	0.279248579	1	1.268742847	0.2	0.258526902	1	1.264470985													0.1	0.216	1	1.03278	0.2	0.284789644	1	1
0.05	0.239486576	1	0.892127971	0.05	0.226882019	1	0.892127971	0.05	0.210046209	1	0.889124174													0.15	0.32	1	0.890667	0.05	0.231884058	1	0.8802589
0.1	0.1938823	0.2	0.129525029	0.1	0.183677969	0.2	0.129525029	0.1	0.170048121	0.2	0.129088917													0.5	0.381333	0.2	0.157333	0.1	0.188235294	0.2	0.130081301
0.15	0.317459402	1	0.900900901	0.15	0.300751013	1	0.900900901	0.15	0.278433745	1	0.897867565													0.5	0.645333	1	0.909333	0.15	0.30651341	1	0.888888889
0.5	0.38727293	1	0.97542558	0.5	0.366890144	1	0.97542558	0.5	0.432911925	1	0.972141319													0.2	0.2	1	0.973333	0.5	0.373333333	1	0.962199313
0.5	0.652775319	0.5	0.414340735	0.5	0.618418724	0.5	0.414340735	0.5	0.729703003	0.5	0.474316412													0.1	0.136	0.5	0.429333	0.5	0.62745098	0.5	0.41025641
0.2	0.180915151	0.1	0.094104708	0.2	0.171393301	0.1	0.094104708	0.2	0.158675039	0.1	0.093787857													1	1.39733	0.1	0.117333	0.2	0.175824176	0.1	0.095238095
0.1	0.113302872	0.5	0.330198752	0.1	0.107339563	0.5	0.330198752	0.1	0.121292276	0.5	0.329086971													0.1	0.128	0.5	0.346667	0.1	0.111111111	0.5	0.32748538
1	1.485263872	1	0.989058143	1	1.40709209	1	0.989058143	1	1.302678638	1	0.985727981													0.5	0.405333	1	1.12755	1	1	1	0.975609756
0.1	0.106474106	0.49	0.397753457	0.1	0.100870206	0.49	0.397753457	0.1	0.119021772	0.49	0.39641422													1	1.14133	0.49	0.413333	0.1	0.104575163	0.49	0.393939394
0.5	0.402961852	1	0.519859807	0.5	0.381753334	1	0.519859807	0.5	0.450449741	1	0.518109438													0.1	0.253333	1	0.538667	0.5	0.388349515	1	0.514056225
1	1.186800101	1	0.591644348	1	1.124336937	1	0.460979051	1	1.040905369	1	0.459846118													1	1.016	1	0.458334	1	1	1	0.333333333
0.1	0.238321803	1	0.917950179	0.1	0.22577855	1	0.917950179	0.1	0.209024624	1	0.914859438													1	1.064	1	0.914667	0.1	0.230769231	1	0.905660377
1	1.064798758	0.2	0.276756712	1	1.008756718	0.2	0.276756712	1	1.006140917	0.2	0.275824871													0.1	0.166667	0.2	0.282667	1	1	0.2	0.274914089
1	1.106258365	0.5	0.325875251	1	1.048034241	0.5	0.325875251	1	0.970264724	0.5	0.324778028													1	0.957333	0.5	0.346667	1	1	0.5	0.323232323
0.1	0.168074384	0.2	0.17194443	0.1	0.134602538	0.2	0.133970316	0.1	0.219086757	0.2	0.133641061													0.1	0.352	0.2	0.157667	0.1	0.222222222	0.2	0.098765432
1	0.976954061	0.5	0.172991447	1	0.925535426	0.5	0.172991447	1	1.000528234	0.5	0.172408984													1	0.861333	0.5	0.194667	1	0.937728938	0.5	0.172839506
0.1	0.34988933	1	0.49469012	0.1	0.331474103	1	0.49469012	0.1	0.391122776	1	0.493024497													0.1	0.256	1	0.509333	0.1	0.337552743	1	0.489296636
1	0.887628521	0.2	0.153084292	1	0.840911231	0.2	0.153084292	1	0.933696477	0.2	0.152568856													0.1	0.173333	0.2	0.178667	1	0.852233677	0.2	0.153256705
0.1	0.239486576	0.1	0.176859659	0.1	0.226882019	0.1	0.211793905	0.1	0.210046209	0.1	0.294675147													0.85	1.05867	0.1	0.170667	0.1	0.231884058	0.1	0.154589372
0.1	0.15029827	1	0.490168294	0.1	0.142387834	1	0.490168294	0.1	0.131821927	1	0.488517895													1	1.184	1	0.509333	0.1	0.146520147	1	0.484848485
0.85	1.097004464	0.5	0.264035739	0.85	1.039267387	0.5	0.205723159	0.85	1.047723009	0.5	0.20521756													1	0.944	0.5	0.231	0.85	1	0.5	0.150234742
1	1.228297295	0.5	0.199714048	1	1.163650069	0.5	0.155606984	1	1.077301264	0.5	0.155224554													1	0.992	0.5	0.183334	1	1	0.5	0.114285714
1	0.965029592	0.5	0.316210954	1	0.914238561	0.5	0.316210954	1	0.988316024	0.5	0.453800911													0.1	0.165333	0.5	0.333333	1	0.926315789	0.5	0.31372549
1	1.031243789	1	0.575600676	1	0.9769678	1	0.575600676	1	0.974434431	1	0.573662626													0.15	0.181333	1	0.586667	1	0.989690722	1	0.568888889
0.1	0.14385261	0.5	0.244477016	0.1	0.13628142	0.5	0.190484001	0.1	0.12616864	0.5	0.190015855													1	0.813333	0.5	0.180776	0.1	0.140350877	0.5	0.139303483
0.15	0.164382035	0.2	0.162583995	0.15	0.155730349	0.2	0.162583995	0.15	0.144174358	0.2	0.162036574													1	1.09067	0.2	0.192	0.15	0.16	0.2	0.162601626
1	0.83305472	0.15	0.12515875	1	0.789209734	0.15	0.12515875	1	0.93122781	0.15	0.12473734													1	1	0.15	0.149333	1	0.8	0.15	0.125786164
1	1.13589561	1	0.552788183	1	1.07611163	1	0.552788183	1	1.058922764	1	0.550926943													0.2	0.242667	1	0.546667	1	1	1	0.546448087
1	1.02368509	1	0.510921099	1	0.969806928	1	0.510921099	1	0.967292128	1	0.509200826													0.5	0.533333	1	0.522667	1	0.98245614	1	0.505263158
0.2	0.223992391	0.5	0.150732667	0.2	0.212203317	0.5	0.150732667	0.2	0.196456743	0.5	0.15022515													0.2	0.170667	0.5	0.138667	0.2	0.217054264	0.5	0.150943396
0.5	0.534300358	0.5	0.176025552	0.5	0.506179286	0.5	0.176025552	0.5	0.504866716	0.5	0.175432874													0.15	0.16	0.5	0.2	0.5	0.514056225	0.5	0.175824176
0.2	0.147006132	0.2	0.147891121	0.2	0.139268967	0.2	0.147891121	0.2	0.128934495	0.2	0.147393171													1	1.104	0.2	0.173333	0.2	0.143369176	0.2	0.148148148
0.15	0.139363669	1	0.884471597	0.15	0.132028739	1	0.884471597	0.15	0.119083915	1	0.881493578													0.5	0.528	1	0.856	0.15	0.136054422	1	0.872727273
1	1.1395297	1	1.087516368	1	1.079554453	1	1.087516368	1	0.999445974	1	1.083854697													0.1	0.170667	1	1.064	1	1	1	1
0.5	0.526227064	1	0.444708568	0.5	0.498530903	1	0.444708568	0.5	0.502587019	1	0.443211233													1	1.176	1	0.464	0.5	0.506329114	1	0.44012945
0.1	0.148634309	0.1	0.132830925	0.1	0.14081145	0.1	0.132830925	0.1	0.130362518	0.1	0.132383683													1	1.048	0.1	0.157333	0.1	0.144927536	0.1	0.133333333
1	1.21970219	1	0.861181704	1	1.155507338	1	0.861181704	1	1.069762766	1	0.858282102													0.1	0.138667	1	0.858667	1	1	1	0.84981685
1	1.086048695	1	0.586601167	1	1.028888238	1	0.586601167	1	1.026220234	1	0.584626078													1	0.986667	1	0.594667	1	1	1	0.579710145
0.1	0.117047678	0.1	0.109740484	0.1	0.110887274	0.1	0.085504179	0.1	0.119872071	0.1	0.085294038													0.5	0.410667	0.1	0.113667	0.1	0.114695341	0.1	0.064
1	1.022301706	0.5	0.271804123	1	0.968496353	0.5	0.271804123	1	0.965984951	0.5	0.270888957													0.1	0.136	0.5	0.296	1	0.981132075	0.5	0.270042194
0.5	0.403525391	1	0.57630251	0.5	0.382287213	1	0.57630251	0.5	0.451079692	1	0.574362098													0.15	0.261333	1	0.562667	0.5	0.388888889	1	0.569579288
0.1	0.105764624	0.2	0.147381827	0.1	0.100198065	0.2	0.120474576	0.1	0.118228679	0.2	0.183250115													0.2	0.170667	0.2	0.154	0.1	0.103896104	0.2	0.070640177
0.15	0.24304941	1	0.386174305	0.15	0.230257335	1	0.443768065	0.15	0.21317106	1	0.464395616													0.15	0.128	1	0.338667	0.15	0.235294118	1	0.320987654
0.2	0.169197579	0.5	0.229646468	0.2	0.160292443	0.5	0.229646468	0.2	0.148397922	0.5	0.228873248													1	0.928	0.5	0.248	0.2	0.164609053	0.5	0.228571429
0.15	0.105413327	1	0.833610665	0.15	0.099865257	1	0.833610665	0.15	0.117835983	1	0.830803895													0.15	0.176	1	0.829333	0.15	0.103559871	1	0.822695035
1	0.949437624	0.2	0.147891121	1	0.899467222	0.2	0.147891121	1	0.972347818	0.2	0.147393171													0.5	0.701333	0.2	0.19916	1	0.911392405	0.2	0.148148148
0.15	0.153738369	0.2	0.159939277	0.15	0.145646876	0.2	0.159939277	0.15	0.13483913	0.2	0.159400761													1	1.024	0.2	0.184	0.15	0.149812734	0.2	0.16
0.5	0.988260041	1	1.100536052	0.5	0.665587702	1	1.100536052	0.5	0.739027938	1	1.096830543													0.5	0.666667	1	0.896833	0.5	0.675105485	1	1
1	1.117412949	0.2	0.23047929	1	1.058601741	0.2	0.23047929	1	1.110625791	0.2	0.229703266													0.5	0.405333	0.2	0.250667	1	1	0.2	0.229390681
0.5	0.68009038	0.5	0.208131903	0.5	0.64429615	0.5	0.208131903	0.5	0.760237065	0.5	0.207431122													0.15	0.229333	0.5	0.232	0.5	0.653594771	0.5	0.207407407
0.5	0.4258502	1	0.442418718	0.5	0.403437032	1	0.391171204	0.5	0.476035415	1	0.447793099													0.5	0.666667	1	0.394667	0.5	0.41025641	1	0.387464387
0.15	0.215734349	0.5	0.396607919	0.15	0.20437991	0.5	0.455757741	0.15	0.189213872	0.5	0.476942605													0.5	0.512	0.5	0.412047	0.15	0.209150327	0.5	0.329588015
0.5	0.678269376	1	0.635132743	0.5	0.642570988	1	0.635132743	0.5	0.758201461	1	0.632994249													0.5	0.538667	1	0.634667	0.5	0.651851852	1	0.62745098
0.5	0.523484032	0.5	0.134546644	0.5	0.495932241	0.5	0.134546644	0.5	0.494646242	0.5	0.134093625													0.5	0.373333	0.5	0.162667	0.5	0.503703704	0.5	0.135021097
0.5	0.58376885	0.2	0.155201895	0.5	0.553044174	0.2	0.155201895	0.5	0.652564322	0.2	0.15467933													1	0.874667	0.2	0.176	0.5	0.561403509	0.2	0.155339806
0.5	0.368698689	0.5	0.215904907	0.5	0.349293495	0.5	0.215904907	0.5	0.412148763	0.5	0.215177955													1	0.912	0.5	0.234667	0.5	0.355555556	0.5	0.215053763
1	0.896903674	1	0.866802345	1	0.849698217	1	0.866802345	1	1.002601179	1	0.863883818													0.15	0.2	1	0.866667	1	0.861111111	1	0.855345912
1	0.936360893	1	1.121928291	1	0.887078741	1	1.019407358	1	0.984958061	1	1.166966217													0.5	0.736	1	1.008	1	0.898876404	1	1
0.15	0.175812337	1	0.324972542	0.15	0.166559056	1	0.324972542	0.15	0.15419952	1	0.323878358													0.1	0.128	1	0.346667	0.15	0.170940171	1	0.322344322
0.5	0.760084486	0.2	0.277720393	0.5	0.72008004	0.2	0.277720393	0.5	0.879907201	0.2	0.276785308													0.2	0.306667	0.2	0.290667	0.5	0.73015873	0.2	0.275862069
0.1	0.104372948	1	1.009769785	0.1	0.098879635	1	1.009769785	0.1	0.116672998	1	1.006369887													0.1	0.176	1	1.00267	0.1	0.102564103	1	0.995983936
0.2	0.306784551	1	0.474195359	0.2	0.290637996	1	0.474195359	0.2	0.269071166	1	0.472598741													0.1	0.181333	1	0.477333	0.2	0.296296296	1	0.469135802
0.1	0.169197579	1	0.900900901	0.1	0.160292443	1	0.900900901	0.1	0.148397922	1	0.897867565													0.2	0.424	1	0.885333	0.1	0.164609053	1	0.888888889
0.1	0.157336633	0.2	0.196615283	0.1	0.149055758	0.2	0.196615283	0.1	0.137995056	0.2	0.195953279													0.5	0.346667	0.2	0.226667	0.1	0.153256705	0.2	0.196078431
0.2	0.432547643	0.1	0.348103133	0.2	0.409781978	0.1	0.348103133	0.2	0.483522132	0.1	0.499570039													0.5	0.408	0.1	0.368	0.2	0.416666667	0.1	0.345098039
0.5	0.331550206	0.5	0.243728729	0.5	0.314100195	0.5	0.243728729	0.5	0.370622439	0.5	0.242908094													1	1.18133	0.5	0.264	0.5	0.32	0.5	0.242424242
0.5	0.403525391	1	0.487546596	0.5	0.382287213	1	0.487546596	0.5	0.451079692	1	0.485905025													0.1	0.213333	1	0.501333	0.5	0.388888889	1	0.482269504
1	1.24434149	0.1	0.120508947	1	1.178849833	0.1	0.120508947	1	1.091373128	0.1	0.120103193													0.18	0.389333	0.1	0.146667	1	1	0.1	0.121212121
0.1	0.189361187	1	0.934368002	0.1	0.179394809	1	0.934368002	0.1	0.18085439	1	0.931221982													0.1	0.168	1	0.925333	0.1	0.183908046	1	0.9218107
0.18	0.372872675	0.5	0.261760892	0.18	0.353247798	0.5	0.261760892	0.18	0.569078952	0.5	0.260879543													0.5	0.504	0.5	0.285333	0.18	0.359550562	0.5	0.260162602
0.1	0.165053393	1	0.448106312	0.1	0.156366372	1	0.699607048	0.1	0.144763185	1	0.697887647													0.1	0.165333	1	0.704001	0.1	0.16064257	1	0.504504505
0.5	0.506219513	1	0.965444596	0.5	0.479576381	1	0.965444596	0.5	0.478332795	1	0.962193941													0.5	0.458667	1	0.984	0.5	0.487179487	1	0.952380952
0.1	0.14781582	0.5	0.227998544	0.1	0.14003604	0.5	0.227998544	0.1	0.129644647	0.5	0.227230872													0.85	0.832	0.5	0.250667	0.1	0.144144144	0.5	0.226950355
0.5	0.465909671	0.5	0.336143566	0.5	0.441388109	0.5	0.336143566	0.5	0.477152201	0.5	0.335011769													1	0.885333	0.5	0.352	0.5	0.448598131	0.5	0.333333333
0.85	0.873751091	0.5	0.522859256	0.85	0.827764191	0.5	0.522859256	0.85	0.935362509	0.5	0.521098787													0.5	0.514667	0.5	0.544	0.85	0.838951311	0.5	0.517006803
1	0.914170077	0.2	0.341767921	1	0.866055862	0.2	0.211558252	1	1.021902377	0.2	0.475214769													0.5	0.514667	0.2	0.226667	1	0.877637131	0.2	0.333333333
0.5	0.517986983	1	0.370923587	0.5	0.49072451	1	0.28900471	0.5	0.489452015	1	0.288294433													0.1	0.133333	1	0.311667	0.5	0.498442368	1	0.209973753
0.5	0.507351475	0.2	0.279785819	0.5	0.480648766	0.2	0.185168833	0.5	0.56714138	0.2	0.353308697													0.5	0.528	0.2	0.184	0.5	0.488262911	0.2	0.184818482
0.1	0.112106078	1	0.687784925	0.1	0.106205758	1	0.687784925	0.1	0.11578137	1	0.685469151													0.5	0.397333	1	0.706667	0.1	0.109965636	1	0.679245283
0.5	0.539967666	0.5	0.323895816	0.5	0.511548315	0.5	0.323895816	0.5	0.603601295	0.5	0.322805258													0.2	0.229333	0.5	0.344	0.5	0.519480519	0.5	0.321285141
0.5	0.395233319	0.5	0.338764103	0.5	0.374431565	0.5	0.263947683	0.5	0.512939842	0.5	0.263298987													0.5	0.621333	0.5	0.256667	0.5	0.380952381	0.5	0.192
0.2	0.215734349	0.5	0.123963707	0.2	0.20437991	0.5	0.123963707	0.2	0.189213872	0.5	0.123546321													1	0.994667	0.5	0.146667	0.2	0.209150327	0.5	0.124610592
0.5	0.630426633	1	0.980339295	0.5	0.597246284	1	0.980339295	0.5	0.704720589	1	0.97703849													1	1.20533	1	0.970667	0.5	0.606060606	1	0.967032967
1	1.028084253	0.2	0.163258667	1	0.973974555	0.2	0.163258667	1	0.971448948	0.2	0.162708975													0.1	0.157333	0.2	0.186667	1	0.986666667	0.2	0.163265306
1	1.257608805	0.5	0.172181759	1	1.191418868	0.5	0.172181759	1	1.103009476	0.5	0.171602022													0.1	0.146667	0.5	0.197333	1	1	0.5	0.172043011
0.1	0.137927813	0.2	0.298341416	0.1	0.130668454	0.2	0.342835842	0.1	0.120972184	0.2	0.476997684													0.1	0.138667	0.2	0.269333	0.1	0.134680135	0.2	0.248587571
0.1	0.122433468	0.5	0.319808633	0.1	0.115989601	0.5	0.249178549	0.1	0.115688829	0.5	0.248566151													0.15	0.208	0.5	0.278667	0.1	0.119850187	0.5	0.181405896
0.1	0.135141398	0.1	0.152194034	0.1	0.128028693	0.1	0.152194034	0.1	0.118528307	0.1	0.151681596													1	1.112	0.1	0.176	0.1	0.132013201	0.1	0.152380952
0.15	0.194462443	1	0.862449338	0.15	0.184227578	1	0.862449338	0.15	0.170556947	1	0.859545468													1	1.128	1	0.853333	0.15	0.18879056	1	0.85106383
1	1.170323837	0.5	0.227020962	1	1.108727846	0.5	0.227020962	1	1.000022067	0.5	0.226256582													0.5	0.434667	0.5	0.245333	1	1	0.5	0.225988701
1	1.170323837	0.1	0.139964702	1	1.108727846	0.1	0.139964702	1	1.026454552	0.1	0.13949344													1	1.144	0.1	0.165333	1	1	0.1	0.140350877
0.5	0.434254834	0.5	0.338991082	0.5	0.411399317	0.5	0.338991082	0.5	0.485430511	0.5	0.337849698													1	0.936	0.5	0.346667	0.5	0.418300654	0.5	0.336134454
1	1.187126193	1	1.207975006	1	1.124645867	1	0.861613434	1	1.041191375	1	1.21808498													1	1.144	1	0.723568	1	1	1	0.850241546
1	0.954068716	0.2	0.195704531	1	0.903854573	0.2	0.152482973	1	0.977090659	0.2	0.152108221													1	0.88	0.2	0.179667	1	0.915824916	0.2	0.112044818
1	1.187126193	0.5	0.182645418	1	1.124645867	0.5	0.182645418	1	1.014379398	0.5	0.182030451													0.5	0.389333	0.5	0.202667	1	1	0.5	0.182336182
1	0.906972619	1	1.013852368	1	0.859237218	1	1.013852368	1	1.013856719	1	1.010438724													1	1.112	1	1.008	1	0.870748299	1	1
0.5	0.372872675	1	0.992178281	0.5	0.353247798	1	0.569218264	0.5	0.416814642	1	0.951736051													0.15	0.2	1	0.832	0.5	0.359550562	1	0.820512821
1	1.153723224	0.5	0.307905699	1	1.093000949	0.5	0.307905699	1	1.011894672	0.5	0.30686898													1	0.816	0.5	0.312	1	1	0.5	0.305555556
0.15	0.171347375	1	0.645532367	0.15	0.162329093	1	0.645532367	0.15	0.150283441	1	0.643358857													1	0.84	1	0.653333	0.15	0.166666667	1	0.637681159
1	0.843980744	1	0.387649435	1	0.799560705	1	0.387649435	1	0.943441434	1	0.443761555													0.5	0.650667	1	0.389333	1	0.810457516	1	0.384
1	0.869210685	0.2	0.113136823	1	0.823462755	0.2	0.113136823	1	0.971644652	0.2	0.112755891													0.2	0.261333	0.2	0.138667	1	0.834605598	0.2	0.113960114
0.5	0.667950353	1	0.716979928	0.5	0.632795071	1	0.716979928	0.5	0.746666371	1	1.028952793													0.15	0.128	1	0.72	0.5	0.641975309	1	0.707964602
0.2	0.262560167	1	1.173073111	0.2	0.248741211	1	1.173073111	0.2	0.230283337	1	1.169123369													0.15	0.152	1	1.16	0.2	0.253968254	1	1
0.15	0.100404093	1	0.77181351	0.15	0.095119667	1	0.77181351	0.15	0.112236425	1	0.769214811													1	1.248	1	0.794667	0.15	0.098765432	1	0.761904762
0.15	0.128635382	0.5	0.308879419	0.15	0.121865099	0.5	0.308879419	0.15	0.121549091	0.5	0.307839421													1	1.33333	0.5	0.328	0.15	0.125786164	0.5	0.30651341
1	1.300406596	0.1	0.086169008	1	1.231964144	0.1	0.086169008	1	1.212285826	0.1	0.085878876													1	0.909333	0.1	0.109333	1	1	0.1	0.087431694
1	1.390281957	0.5	0.246243419	1	1.317109222	0.5	0.246243419	1	1.219372961	0.5	0.245414316													1	0.968	0.5	0.266667	1	1	0.5	0.244897959
1	0.936360893	1	0.364381433	1	0.887078741	1	0.364381433	1	0.958955542	1	0.363154559													1	1.072	1	0.36	1	0.898876404	1	0.361111111
1	0.992262502	0.5	0.425315777	1	0.94003816	0.5	0.425315777	1	1.016206072	0.5	0.423883737													1	0.946667	0.5	0.445333	1	0.952380952	0.5	0.421052632
1	1.111668338	0.1	0.18162739	1	1.053159478	0.1	0.20871517	1	0.975009642	0.1	0.290391611													0.1	0.149333	0.1	0.185886	1	1	0.1	0.152380952
1	0.970683134	1	0.971084337	1	0.919594548	1	0.971084337	1	0.994105988	1	0.967814692													0.2	0.357333	1	0.962667	1	0.931726908	1	0.957928803
0.1	0.133789167	1	1.134830331	0.1	0.126747632	1	0.952242477	0.1	0.117342307	1	0.808106172													0.85	1.05333	1	0.946667	0.1	0.130718954	1	0.939393939
0.2	0.348618428	0.15	0.176025552	0.2	0.33027009	0.15	0.176025552	0.2	0.389702102	0.15	0.175432874													0.1	0.12	0.15	0.205333	0.2	0.336336336	0.15	0.175824176
0.85	1.091767366	0.1	0.151313893	0.85	1.034305925	0.1	0.151313893	0.85	1.042721181	0.1	0.150804418													1	1.17867	0.1	0.178667	0.85	1	0.1	0.151515152
0.1	0.11835022	1	0.804425538	0.1	0.112121261	1	0.674997967	0.1	0.122230221	1	0.572826813													0.5	0.477333	1	0.696	0.1	0.115942029	1	0.666666667
1	1.226391593	1	0.573041775	1	1.161844667	1	0.573041775	1	1.075629833	1	0.571112342													0.5	0.568	1	0.578667	1	1	1	0.566371681
0.5	0.485505773	1	0.903610011	0.5	0.459952837	1	1.044047315	0.5	0.497221162	1	1.195172798													0.2	0.36	1	1.03733	0.5	0.467353952	1	1
0.5	0.616355239	1	0.924070433	0.5	0.583915489	1	0.924070433	0.5	0.688990921	1	1.057829304													0.15	0.157333	1	0.904	0.5	0.592592593	1	0.911680912
0.2	0.340710106	0.5	0.207839472	0.2	0.322777995	0.5	0.207839472	0.2	0.298826212	0.5	0.207139676													1	0.965333	0.5	0.229333	0.2	0.328767123	0.5	0.207119741
0.15	0.136520673	0.1	0.188642238	0.15	0.129335375	0.1	0.188642238	0.15	0.127269484	0.1	0.188007079													0.5	0.666667	0.1	0.216	0.15	0.133333333	0.1	0.188235294
1	0.994357341	1	0.695127931	1	0.942022744	1	0.695127931	1	1.01835146	1	0.692787433													0.15	0.24	1	0.706667	1	0.954385965	1	0.686468647
0.5	0.686258297	0.2	0.139964702	0.5	0.650139439	0.2	0.139964702	0.5	0.767131853	0.2	0.13949344													1	1.168	0.2	0.162667	0.5	0.659498208	0.2	0.140350877
0.15	0.216348171	1	1.193245874	0.15	0.204961425	1	1.193245874	0.15	0.189752236	1	0.975665125													0.1	0.125333	1	1.18133	0.15	0.209737828	1	1
1	1.235496613	1	0.368245562	1	1.170470476	1	0.368245562	1	1.151774404	1	0.367005678													1	0.773333	1	0.392	1	1	1	0.364912281
0.1	0.101368488	0.5	0.186417203	0.1	0.096033304	0.5	0.186417203	0.1	0.106629516	0.5	0.185789535													0.1	0.194667	0.5	0.213333	0.1	0.099688474	0.5	0.186046512
1	0.806092111	1	0.862449338	1	0.763666211	1	0.862449338	1	0.901087736	1	0.859545468													1	1.01067	1	0.858667	1	0.774193548	1	0.85106383
0.1	0.177796765	0.2	0.233013966	0.1	0.16843904	0.2	0.233013966	0.1	0.155939999	0.2	0.232229407													1	1.17333	0.2	0.256	0.1	0.172839506	0.2	0.231884058
1	1.044991575	0.5	0.308879419	1	0.989992018	0.5	0.308879419	1	0.987424876	0.5	0.307839421													0.5	0.482667	0.5	0.317333	1	1	0.5	0.30651341
1	1.21970219	1	1.135839952	1	1.155507338	1	1.135839952	1	1.069762766	1	1.132015575													1	1.05867	1	1.12533	1	1	1	1
0.5	0.48411145	0.2	0.12515875	0.5	0.4586319	0.2	0.12515875	0.5	0.495793194	0.2	0.12473734													0.15	0.181333	0.2	0.149333	0.5	0.466019417	0.2	0.125786164
1	1.118073249	1	0.416236424	1	1.059227289	1	0.416236424	1	0.98062719	1	0.414834955													0.2	0.389333	1	0.426667	1	1	1	0.412121212
0.15	0.164382035	0.5	0.410126534	0.15	0.155730349	0.5	0.319549644	0.15	0.144174358	0.5	0.318764297													1	1.024	0.5	0.326334	0.15	0.16	0.5	0.231884058
0.2	0.374503139	0.5	0.289634138	0.2	0.354792448	0.5	0.289634138	0.2	0.418637251	0.5	0.288658939													1	1.14667	0.5	0.306667	0.2	0.361111111	0.5	0.287581699
1	1.077552385	1	0.510041061	1	1.020839102	1	0.589310647	1	1.01819197	1	0.481853622													1	1.02133	1	0.597333	1	1	1	0.582375479
1	1.19631045	1	0.704463567	1	1.133346742	1	0.704463567	1	1.0492466	1	0.702091636													0.1	0.130667	1	0.709333	1	1	1	0.695652174
1	1.055240264	1	0.687319945	1	0.999701302	1	0.687319945	1	0.997108983	1	0.685005737													0.2	0.282667	1	0.68	1	1	1	0.678787879
0.1	0.109785023	0.5	0.332650221	0.1	0.104006864	0.5	0.332650221	0.1	0.112434166	0.5	0.331530187													0.1	0.210667	0.5	0.341333	0.1	0.107744108	0.5	0.329896907
0.2	0.266839946	1	0.916354661	0.2	0.252795739	1	0.800309753	0.2	0.186884125	1	0.955776007													1	1.272	1	1.15467	0.2	0.258064516	1	1
0.1	0.206923039	1	0.473519275	0.1	0.196032353	1	0.440632008	0.1	0.19941728	1	0.439549081													0.15	0.298667	1	0.854334	0.1	0.200716846	1	0.635761589
1	1.313739754	0.45	0.28439991	1	1.244595556	0.45	0.221589881	1	1.152240181	0.45	0.221045287													0.98	0.757333	0.45	0.249334	1	1	0.45	0.161616162
0.15	0.287436383	1	0.523664933	0.15	0.272308153	1	0.523664933	0.15	0.252101491	1	0.521901752													1	1.34667	1	0.528	0.15	0.277777778	1	0.517799353
0.98	0.799998867	0.2	0.176306584	0.98	0.757893663	0.2	0.176306584	0.98	0.876461665	0.2	0.175712959													0.2	0.216	0.2	0.194667	0.98	0.768361582	0.2	0.176100629
1	1.40407471	1	0.763990032	1	1.330176041	1	0.763990032	1	1.231470155	1	0.761417675													1	1.02667	1	0.773333	1	1	1	0.754208754
0.2	0.196223591	1	0.728300906	0.2	0.185896034	1	0.728300906	0.2	0.172101595	1	0.725848715													0.1	0.146667	1	0.725333	0.2	0.19047619	1	0.719101124
1	1.086339828	1	1.183279568	1	1.029164047	1	1.183279568	1	1.026495329	1	1.179295462													1	1.2	1	1.17067	1	1	1	1
0.1	0.127407144	0.5	0.416227974	0.1	0.120701504	0.5	0.324303574	0.1	0.121683548	0.5	0.323506544													0.1	0.112	0.5	0.348334	0.1	0.124610592	0.5	0.235294118
1	1.263639403	1	0.983047422	1	1.197132066	1	0.983047422	1	1.108298725	1	0.979737498													1	1.02933	1	0.992	1	1	1	0.96969697
0.1	0.123856418	1	1.013847578	0.1	0.117337659	1	0.606141168	0.1	0.11546341	1	1.013471349													0.1	0.242667	1	1.03167	0.1	0.121212121	1	0.873563218
1	1.058599078	1	0.535206817	1	1.002883337	1	0.449095033	1	1.000282766	1	0.634897151													1	0.930667	1	0.469333	1	1	1	0.444444444
0.1	0.189286862	0.5	0.216346555	0.1	0.208520298	0.5	0.216346555	0.1	0.212120856	0.5	0.215618116													0.15	0.309333	0.5	0.237333	0.1	0.213333333	0.5	0.215488215
1	0.95795048	0.5	0.456609292	1	0.907532033	0.5	0.282646374	1	0.981066091	0.5	0.281135784													1	1.02933	0.5	0.273333	1	0.91954023	0.5	0.444444444
0.15	0.295728455	1	0.938947711	0.15	0.2801638	1	0.938947711	0.15	0.259374208	1	0.935786271													0.5	0.608	1	0.936	0.15	0.285714286	1	0.926315789
1	1.054024141	1	0.644652797	1	0.998549187	1	0.644652797	1	0.995959855	1	0.642482248													0.5	0.266667	1	0.658667	1	1	1	0.63681592
0.5	0.604448674	0.35	0.295784605	0.5	0.572635586	0.35	0.230460253	0.5	0.675681202	0.35	0.229893859													1	0.906667	0.35	0.256667	0.5	0.581196581	0.35	0.167979003
0.5	0.250498972	0.2	0.124149122	0.5	0.237314815	0.2	0.101483427	0.5	0.219704839	0.2	0.168836115													1	0.904	0.2	0.130666	0.5	0.242424242	0.2	0.059925094
1	0.916909304	0.2	0.23047929	1	0.86865092	0.2	0.23047929	1	1.024964414	0.2	0.229703266													1	0.88	0.2	0.250667	1	0.8802589	0.2	0.229390681
1	0.936360893	1	0.983047422	1	0.887078741	1	0.983047422	1	0.967058608	1	1.125343193													1	0.86	1	0.96	1	0.898876404	1	0.96969697
1	0.896903674	1	0.581497958	1	0.849698217	1	0.629060809	1	1.002601179	1	0.627514787													0.5	0.613333	1	0.630667	1	0.861111111	1	0.453900709
1	1.067257755	1	1.043291934	1	0.854714441	1	0.911172001	1	0.922463132	1	1.08817409													0.15	0.165333	1	1.312	1	1	1	1
0.5	0.641939593	1	0.850136197	0.5	0.608153299	1	0.850136197	0.5	0.717590318	1	0.847273785													0.15	0.173333	1	0.837333	0.5	0.61707989	1	0.838951311
0.15	0.13828405	1	0.368245562	0.15	0.131005943	1	0.368245562	0.15	0.12128463	1	0.367005678													0.48	0.482667	1	0.321586	0.15	0.135021097	1	0.364912281
0.15	0.156421646	1	0.822325967	0.15	0.148188928	1	0.822325967	0.15	0.137192549	1	0.819557193													1	1.144	1	0.826667	0.15	0.152380952	1	0.811594203
0.48	0.48411145	0.5	0.35091919	0.48	0.4586319	0.5	0.250300451	0.48	0.738851771	0.5	0.353856158													0.1	0.194667	0.5	0.232256	0.48	0.466019417	0.5	0.248888889
1	1.183390656	1	0.537505762	1	1.121106937	1	0.50017445	1	1.037915051	1	0.498945188													1	0.824	1	0.993668	1	1	1	0.721311475
0.1	0.177796765	0.5	0.319451736	0.1	0.16843904	0.5	0.261129974	0.1	0.155939999	0.5	0.260624672													1	1.05067	0.5	0.289333	0.1	0.172839506	0.5	0.15
1	0.843634984	0.5	0.199968433	1	0.799233142	0.5	0.199968433	1	0.943054927	0.5	0.199295138													1	0.925333	0.5	0.226667	1	0.810126582	0.5	0.199376947
1	1.079208499	0.5	0.445353711	1	1.022408052	0.5	0.34699686	1	1.019756852	0.5	0.346144058													0.2	0.288	0.5	0.374	1	1	0.5	0.251572327
1	0.945074628	0.2	0.261760892	1	0.895333858	0.2	0.261760892	1	1.035403569	0.2	0.260879543													0.5	0.568	0.2	0.288	1	0.907216495	0.2	0.260162602
0.2	0.275827482	0.1	0.336037631	0.2	0.261310247	0.1	0.261823355	0.2	0.241919686	0.1	0.458908656													0.5	0.293333	0.1	0.205333	0.2	0.266666667	0.1	0.19047619
0.5	0.576730191	0.2	0.122790795	0.5	0.54637597	0.2	0.122790795	0.5	0.50583207	0.2	0.122377358													0.15	0.165333	0.2	0.146667	0.5	0.554666667	0.2	0.12345679
0.5	0.306784551	0.2	0.126376556	0.5	0.290637996	0.2	0.126376556	0.5	0.269071166	0.2	0.125951045													0.1	0.154667	0.2	0.149333	0.5	0.296296296	0.2	0.126984127
0.15	0.145412597	0.5	0.164624671	0.15	0.137759303	0.5	0.164624671	0.15	0.127536856	0.5	0.16407038													0.2	0.429333	0.5	0.192	0.15	0.141843972	0.5	0.164609053
0.1	0.129887016	0.05	0.100559077	0.1	0.123050857	0.05	0.100559077	0.1	0.113919852	0.05	0.100220495													0.85	0.986667	0.05	0.128	0.1	0.126984127	0.05	0.101587302
0.2	0.42332881	0.5	0.291945166	0.2	0.401048346	0.5	0.291945166	0.2	0.473216886	0.5	0.290962185													1	1.248	0.5	0.328	0.2	0.407843137	0.5	0.289855072
0.85	1.025108768	1	0.438818541	0.85	0.971155674	1	0.507018862	0.85	0.979057131	1	0.967409961													0.98	0.914667	1	0.514667	0.85	0.98381877	1	0.501424501
1	1.260262268	1	0.572314815	1	1.193932675	1	0.572314815	1	1.203646676	1	0.570387829													0.1	0.186667	1	0.573333	1	1	1	0.565656566
0.98	0.94857744	0.9	0.43858792	0.98	0.898652311	0.9	0.43858792	0.98	1.039241175	0.9	0.437111193													0.2	0.192	0.9	0.456	0.98	0.910569106	0.9	0.434108527
0.1	0.163055303	1	0.498204366	0.1	0.154473445	1	0.498204366	0.1	0.152006022	1	0.496526911													0.1	0.202667	1	0.588289	0.1	0.158730159	1	0.492753623
0.2	0.169197579	0.5	0.448257192	0.2	0.160292443	0.5	0.277476329	0.2	0.148397922	0.5	0.27599337													0.5	0.632	0.5	0.291667	0.2	0.164609053	0.5	0.436363636
0.1	0.182956276	0.5	0.23047929	0.1	0.173326999	0.5	0.23047929	0.1	0.160465246	0.5	0.229703266													0.1	0.210667	0.5	0.256	0.1	0.177777778	0.5	0.229390681
0.5	0.644498028	1	0.449863389	0.5	0.610577079	1	0.408755223	0.5	0.720450257	1	0.467922399													0.1	0.256	1	0.421333	0.5	0.61952862	1	0.404761905
0.1	0.196223591	1	0.900900901	0.1	0.185896034	1	0.900900901	0.1	0.172101595	1	0.897867565													1	0.88	1	0.893333	0.1	0.19047619	1	0.888888889
0.1	0.24304941	0.1	0.268372686	0.1	0.230257335	0.1	0.268372686	0.1	0.21317106	0.1	0.512064597													0.1	0.192	0.1	0.290667	0.1	0.235294118	0.1	0.266666667
1	0.906972619	1	1.040170753	1	0.859237218	1	0.6218788	1	1.013856719	1	1.039784755													0.15	0.237333	1	1.05955	1	0.870748299	1	0.896174863
0.1	0.169197579	1	0.484630326	0.1	0.160292443	1	0.484630326	0.1	0.148397922	1	0.482998574													0.1	0.170667	1	0.512	0.1	0.164609053	1	0.479400749
0.15	0.214315385	1	0.900900901	0.15	0.203035628	1	0.900900901	0.15	0.187969343	1	0.897867565													0.1	0.218667	1	0.896	0.15	0.207792208	1	0.888888889
0.1	0.15029827	0.5	0.185869005	0.1	0.142387834	0.5	0.185869005	0.1	0.131821927	0.5	0.185243184													1	0.976	0.5	0.205333	0.1	0.146520147	0.5	0.185507246
0.1	0.203594322	0.5	0.275323545	0.1	0.192878831	0.5	0.275323545	0.1	0.178566233	0.5	0.27439653													1	1.10667	0.5	0.304	0.1	0.197530864	0.5	0.273504274
1	1.032768907	0.15	0.162583995	1	0.978412648	0.15	0.162583995	1	0.975875533	0.15	0.162036574													0.98	0.741333	0.15	0.192	1	0.991150442	0.15	0.162601626
1	1.130038467	1	0.51481225	1	1.070562758	1	0.51481225	1	1.053462525	1	0.513078875													0.1	0.176	1	0.528	1	1	1	0.509090909
0.98	0.75945867	0.15	0.089967292	0.98	0.719487161	0.15	0.089967292	0.98	1.159087196	0.15	0.089664371													0.15	0.277333	0.15	0.112	0.98	0.729559748	0.15	0.091168091
0.1	0.151999207	0.5	0.196249547	0.1	0.143999249	0.5	0.196249547	0.1	0.133313766	0.5	0.195588774													0.15	0.122667	0.5	0.216	0.1	0.148148148	0.5	0.195718654
0.15	0.265111574	1	0.544476656	0.15	0.251158333	1	0.360347452	0.15	0.232521097	1	0.517142116													0.1	0.213333	1	0.36	0.15	0.256410256	1	0.357142857
0.15	0.102351078	1	0.531324439	0.15	0.09696418	1	0.414142065	0.15	0.114412857	1	0.413124242													0.5	0.666667	1	0.847001	0.15	0.100628931	1	0.597701149
0.1	0.196223591	0.5	0.194043333	0.1	0.185896034	0.5	0.194043333	0.1	0.172101595	0.5	0.193389989													1	0.941333	0.5	0.213333	0.1	0.19047619	0.5	0.193548387
0.5	0.947864175	1	0.599696989	0.5	0.638381309	1	0.599696989	0.5	0.837450564	1	0.597677807													0.5	0.466667	1	0.608	0.5	0.647619048	1	0.592592593
1	0.95588438	0.1	0.317374263	1	0.905574675	0.1	0.22637383	1	0.978950135	0.1	0.320030482													0.2	0.146667	0.1	0.214391	1	0.917562724	0.1	0.225352113
0.5	0.461569895	0.5	0.30533862	0.5	0.437276743	0.5	0.30533862	0.5	0.472707705	0.5	0.304310544													0.1	0.136	0.5	0.325333	0.5	0.444444444	0.5	0.303030303
0.2	0.122433468	0.5	0.15832888	0.2	0.115989601	0.5	0.15832888	0.2	0.115688829	0.5	0.157795786													0.15	0.144	0.5	0.181333	0.2	0.119850187	0.5	0.158415842
0.1	0.112106078	1	0.519414969	0.1	0.106205758	1	0.622012535	0.1	0.114811229	1	0.519222219													0.2	0.317333	1	0.504989	0.1	0.109965636	1	0.448844884
0.15	0.148634309	0.1	0.159939277	0.15	0.14081145	0.1	0.159939277	0.15	0.130362518	0.1	0.159400761													0.1	0.157333	0.1	0.181333	0.15	0.144927536	0.1	0.16
0.2	0.303382675	1	0.421877812	0.2	0.287415166	1	0.421877812	0.2	0.266087486	1	0.420457348													0.2	0.253333	1	0.445333	0.2	0.293040293	1	0.417670683
0.1	0.137927813	1	0.440780388	0.1	0.130668454	1	0.515089148	0.1	0.120972184	1	0.437122613													1	1.13867	1	0.435481	0.1	0.134680135	1	0.509363296
0.2	0.250498972	0.5	0.397753457	0.2	0.237314815	0.5	0.397753457	0.2	0.219704839	0.5	0.39641422													1	0.949333	0.5	0.416	0.2	0.242424242	0.5	0.393939394
1	1.20275356	0.2	0.095864991	1	1.139450741	0.2	0.095864991	1	1.054897651	0.2	0.095542213													0.2	0.298667	0.2	0.096	1	1	0.2	0.096969697
1	1.014759254	1	0.483193589	1	0.961350872	1	0.483193589	1	1.111748556	1	0.481566674													0.5	0.336	1	0.493333	1	0.973913043	1	0.477987421
0.2	0.298417776	1	1.017495964	0.2	0.282711577	1	1.017495964	0.2	0.455445749	1	1.014070051													1	1.08533	1	1.024	0.2	0.288288288	1	1
0.5	0.324994592	1	0.589572488	0.5	0.307889613	1	0.589572488	0.5	0.285042624	1	0.587587395													0.5	0.530667	1	0.597333	0.5	0.31372549	1	0.582633053
1	1.167391062	0.5	0.216346555	1	1.105949427	0.5	0.216346555	1	1.023882306	0.5	0.215618116													0.1	0.170667	0.5	0.245333	1	1	0.5	0.215488215
0.5	0.554441101	1	1.005163794	0.5	0.52525999	1	1.005163794	0.5	0.619780382	1	1.001779404													1	0.834667	1	1.00267	0.5	0.533333333	1	0.991452991
0.1	0.157074137	1	0.703235834	0.1	0.148807077	1	0.703235834	0.1	0.137764828	1	0.700868036													0.1	0.176	1	0.72	0.1	0.153005464	1	0.694444444
1	0.856766517	0.1	0.15534792	1	0.811673542	0.1	0.178516397	1	0.957733974	0.1	0.248375163													0.1	0.138667	0.1	0.154667	1	0.822695035	0.1	0.130718954
0.1	0.145807794	1	0.557379084	0.1	0.138133699	1	0.557379084	0.1	0.12788347	1	0.455744575													0.5	0.570667	1	0.546667	0.1	0.142222222	1	0.550964187
0.1	0.11835022	1	0.699201853	0.1	0.112121261	1	0.699201853	0.1	0.121206043	1	0.696847638													1	1.09867	1	0.709333	0.1	0.115942029	1	0.69047619
0.5	0.577658903	1	0.919532071	0.5	0.547255802	1	0.919532071	0.5	0.645734334	1	0.916436003													0.5	0.512	1	0.928	0.5	0.555555556	1	0.907216495
1	1.141519797	1	0.388543731	1	1.081439808	1	0.388543731	1	1.090238551	1	0.387235503													1	1.26133	1	0.408	1	1	1	0.384879725
0.5	0.511161316	1	1.344609919	0.5	0.484258089	1	1.154981975	0.5	0.483002362	1	1.148809232													0.1	0.213333	1	1.125	0.5	0.491909385	1	1
1	1.306697871	0.2	0.147891121	1	1.237924299	0.2	0.147891121	1	1.21815078	0.2	0.147393171													0.2	0.304	0.2	0.170667	1	1	0.2	0.148148148
0.1	0.1938823	1	0.466821222	0.1	0.183677969	1	0.536442606	0.1	0.170048121	1	0.447793099													0.5	0.786667	1	0.405333	0.1	0.188235294	1	0.387464387
0.2	0.286341204	0.05	0.120508947	0.2	0.271270614	0.05	0.120508947	0.2	0.200542033	0.05	0.120103193													1	0.714667	0.05	0.149333	0.2	0.27672956	0.05	0.121212121
0.5	0.802843604	1	1.137360047	0.5	0.760588678	1	1.137360047	0.5	0.897456402	1	1.133530552													1	1.12	1	1.12533	0.5	0.771084337	1	1
1	0.72629623	1	0.471027357	1	0.688070113	1	0.471027357	1	0.811888141	1	0.469441406													0.1	0.197333	1	0.482667	1	0.697819315	1	0.466019417
1	1.165593555	0.2	0.185884318	1	1.104246526	0.2	0.151947733	1	1.113230827	0.2	0.231122951													0.1	0.128	0.2	0.177333	1	1	0.2	0.08839779
0.1	0.176964586	1	0.477083007	0.1	0.16765066	1	0.477083007	0.1	0.155210121	1	0.546140605													1	0.842667	1	0.488	0.1	0.172043011	1	0.471976401
0.1	0.106474106	0.2	0.166802252	0.1	0.100870206	0.2	0.139964702	0.1	0.119021772	0.2	0.197871684													1	0.994667	0.2	0.165333	0.1	0.104575163	0.2	0.140350877
1	0.872856665	1	0.543381001	1	0.826916841	1	0.505641638	1	0.9757203	1	0.504398939													0.5	0.453333	1	1.01567	1	0.838095238	1	0.729166667
1	1.026872889	0.5	0.247177588	1	0.972826948	0.5	0.202050795	1	0.970304316	0.5	0.201659814													1	0.872	0.5	0.233333	1	0.985507246	0.5	0.116666667
0.5	0.452093241	1	1.027567392	0.5	0.42829886	1	0.897438777	0.5	0.689985523	1	1.071773082													0.2	0.301333	1	1.31467	0.5	0.43537415	1	1
1	0.897783136	0.15	0.111429595	1	0.850531392	0.15	0.111429595	1	1.003584283	0.15	0.111054411													0.5	0.442667	0.15	0.138667	1	0.861952862	0.15	0.112280702
0.2	0.290491357	0.5	0.405239159	0.2	0.275202338	0.5	0.340038444	0.2	0.254780913	0.5	0.480721058													1	0.866667	0.5	0.36	0.2	0.280701754	0.5	0.337164751
0.5	0.442995654	0.5	0.374406851	0.5	0.419680093	0.5	0.291718691	0.5	0.495201411	0.5	0.291001744													1	1.09867	0.5	0.297	0.5	0.426666667	0.5	0.21192053
1	0.891529183	1	1.100536052	1	0.844606594	1	1.100536052	1	0.976740323	1	1.096830543													0.5	0.384	1	1.08	1	0.855967078	1	1
1	1.138202969	1	0.625409518	1	1.078297549	1	0.625409518	1	0.998282339	1	0.623303762													0.5	0.488	1	0.637333	1	1	1	0.617886179
0.5	0.3806271	1	0.580264478	0.5	0.360594095	1	0.580264478	0.5	0.425482904	1	0.578310726													0.5	0.608	1	0.581333	0.5	0.366972477	1	0.573476703
0.5	0.488884956	0.2	0.187047629	0.5	0.463154168	0.2	0.187047629	0.5	0.746137104	0.2	0.186417839													1	1.00267	0.2	0.194667	0.5	0.470588235	0.2	0.186666667
0.5	0.605680387	0.5	0.261760892	0.5	0.573802472	0.5	0.261760892	0.5	0.67705807	0.5	0.260879543													0.2	0.298667	0.5	0.285333	0.5	0.582375479	0.5	0.260162602
1	1.034604997	1	0.684543161	1	0.980152102	1	0.684543161	1	0.977610476	1	0.682238302													0.5	0.6	1	0.690667	1	0.992907801	1	0.676056338
0.2	0.290491357	1	0.458921116	0.2	0.275202338	1	0.527364283	0.2	0.254780913	1	0.440215009													1	1.34933	1	0.4	0.2	0.280701754	1	0.380952381
0.5	0.598765995	0.2	0.23047929	0.5	0.567251995	0.2	0.23047929	0.5	0.669328836	0.2	0.229703266													0.1	0.138667	0.2	0.253333	0.5	0.575757576	0.2	0.229390681
1	1.438318788	1	0.521966947	1	1.362617799	1	0.521966947	1	1.261504568	1	0.520209483													0.1	0.224	1	0.533333	1	1	1	0.516129032
0.1	0.123856418	1	1.377807095	0.1	0.117337659	1	1.377807095	0.1	0.117033391	1	1.373168014													1	1.03733	1	1.33333	0.1	0.121212121	1	1
0.1	0.19910779	1	0.492818181	0.1	0.188628433	1	0.492818181	0.1	0.174631236	1	0.491158861													0.15	0.2	1	0.504	0.1	0.193236715	1	0.487455197
1	1.073675572	1	0.917950179	1	1.017166332	1	0.917950179	1	1.014528724	1	0.914859438													0.15	0.253333	1	0.914667	1	1	1	0.905660377
0.15	0.180915151	0.5	0.460723834	0.15	0.171393301	0.5	0.358972475	0.15	0.158675039	0.5	0.358090241													1	0.965333	0.5	0.381334	0.15	0.175824176	0.5	0.260162602
0.15	0.241611775	1	0.535206817	0.15	0.228895366	1	0.449095033	0.15	0.211910155	1	0.634897151													0.1	0.184	1	0.482667	0.15	0.233918129	1	0.444444444
1	1.000222891	1	0.499295685	1	0.947579581	1	0.499295685	1	1.024358547	1	0.497614555													0.1	0.197333	1	0.509333	1	0.96	1	0.49382716
0.1	0.169997503	1	1.087516368	0.1	0.161050266	1	1.087516368	0.1	0.14909951	1	1.083854697													1	0.96	1	1.07467	0.1	0.165374677	1	1
0.1	0.181203989	1	0.449095033	0.1	0.171666937	1	0.449095033	0.1	0.15892837	1	0.447582928													0.2	0.317333	1	0.424	0.1	0.176100629	1	0.444444444
1	1.007871108	1	0.934942012	1	0.95482526	1	0.536381494	1	1.032191318	1	0.896832793													0.1	0.192	1	0.907742	1	0.967320261	1	0.773333333
0.2	0.303382675	0.5	0.549376223	0.2	0.287415166	0.5	0.460984661	0.2	0.266087486	0.5	0.651705822													0.5	0.477333	0.5	0.48	0.2	0.293040293	0.5	0.456140351
0.1	0.171347375	1	0.457840735	0.1	0.162329093	1	0.714804939	0.1	0.150283441	1	0.713048186													1	1.088	1	0.718667	0.1	0.166666667	1	0.515406162
0.5	0.479429742	1	0.547794731	0.5	0.454196598	1	0.53483875	0.5	0.490998515	1	0.533803806													0.9	1.15733	1	1.05933	0.5	0.461538462	1	0.607407407
1	1.135635101	1	0.466882665	1	1.075864833	1	0.466882665	1	0.996030143	1	0.46531067													0.5	0.674667	1	0.482667	1	1	1	0.461942257
0.9	1.223113786	1	0.625888633	0.9	1.158739376	1	0.42851881	0.9	1.178747542	1	0.445597065													0.1	0.24	1	0.624	0.9	1	1	0.618357488
0.5	0.717226586	0.5	0.219084773	0.5	0.679477818	0.5	0.219084773	0.5	0.801749666	0.5	0.218347114													0.1	0.101333	0.5	0.216	0.5	0.689138577	0.5	0.218181818
0.1	0.224653552	0.2	0.077809022	0.1	0.212829681	0.2	0.077809022	0.1	0.212277794	0.2	0.077547039													0.5	0.438333	0.2	0.104	0.1	0.217687075	0.2	0.079207921
0.1	0.082941131	0.5	0.135597084	0.1	0.078575808	0.5	0.135597084	0.1	0.092715504	0.5	0.135140528													0.15	0.210667	0.5	0.162667	0.1	0.082051282	0.5	0.136054422
0.5	0.686275598	1	0.484064048	0.5	0.407077313	1	0.450444417	0.5	0.439344177	1	0.449337375													0.1	0.154667	1	0.909334	0.5	0.666666667	1	0.649859944
0.15	0.191595458	0.1	0.196249547	0.15	0.181511487	0.1	0.196249547	0.15	0.168042403	0.1	0.195588774													1	0.794667	0.1	0.216	0.15	0.186046512	0.1	0.195718654
0.1	0.133789167	1	0.396780669	0.1	0.126747632	1	0.396780669	0.1	0.117342307	1	0.395444707													1	0.877333	1	0.413333	0.1	0.130718954	1	0.392982456
1	0.80870984	1	0.622866521	1	0.766146165	1	0.622866521	1	0.904013957	1	0.620769327													1	0.797333	1	0.650667	1	0.776699029	1	0.615384615
1	0.898610865	0.5	0.478243799	1	0.851315557	0.5	0.478243799	1	1.004509558	0.5	0.47663355													0.15	0.224	0.5	0.474667	1	0.862745098	0.5	0.47311828
1	0.823869655	1	0.345469834	1	0.780508095	1	0.345469834	1	0.920960312	1	0.344306636													0.15	0.165333	1	0.36	1	0.791208791	1	0.342507645
0.15	0.207488293	0.1	0.147891121	0.15	0.196567856	0.1	0.147891121	0.15	0.193428054	0.1	0.147393171													1	0.722667	0.1	0.173333	0.15	0.201257862	0.1	0.148148148
0.15	0.145412597	1	0.596062242	0.15	0.137759303	1	0.464421249	0.15	0.127536856	1	0.463279856													0.5	0.538667	1	0.458334	0.15	0.141843972	1	0.335802469
1	0.745343025	1	1.181634644	1	0.706114445	1	1.181634644	1	0.833179545	1	1.177656076													0.1	0.304	1	1.18133	1	0.716049383	1	1
0.5	0.54163128	1	0.386174305	0.5	0.51312437	1	0.443768065	0.5	0.627016169	1	0.464395616													1	0.946667	1	0.338667	0.5	0.521072797	1	0.320987654
0.1	0.29361133	0.2	0.172181759	0.1	0.278158103	0.2	0.172181759	0.1	0.257517344	0.2	0.171602022													1	1.05333	0.2	0.178667	0.1	0.283687943	0.2	0.172043011
1	0.978995187	0.5	0.362209289	1	0.927469124	0.5	0.362209289	1	1.002618613	0.5	0.360989729													0.18	0.232	0.5	0.378667	1	0.93968254	0.5	0.358974359
1	1.085133708	1	0.366948511	1	1.028021408	1	0.366948511	1	1.025355652	1	0.365712995													1	1.13067	1	0.381333	1	1	1	0.363636364
0.18	0.213612791	0.5	0.5231131	0.18	0.202370012	0.5	0.346208548	0.18	0.199137531	0.5	0.496851081													0.5	0.477333	0.5	0.362667	0.18	0.207119741	0.5	0.343234323
1	1.150097803	0.2	0.208523077	1	1.08956634	0.2	0.208523077	1	1.07216256	0.2	0.207820979													1	1.04	0.2	0.234667	1	1	0.2	0.207792208
0.5	0.476549122	1	1.100906914	0.5	0.451467589	1	0.923777147	0.5	0.50128204	1	0.7839495													1	0.944	1	0.925333	0.5	0.458781362	1	0.911392405
1	1.054024141	0.5	0.224916549	1	0.998549187	0.5	0.224916549	1	0.995959855	0.5	0.224159254													0.1	0.189333	0.5	0.237333	1	1	0.5	0.223918575
1	0.975325504	0.1	0.098628799	1	0.923992582	0.1	0.098628799	1	0.998860379	0.1	0.098296715													0.1	0.276667	0.1	0.122667	1	0.936170213	0.1	0.099688474
0.1	0.171347375	0.5	0.390747991	0.1	0.162329093	0.5	0.327878824	0.1	0.150283441	0.5	0.463530692													0.5	0.746667	0.5	0.338667	0.1	0.166666667	0.5	0.325203252
0.1	0.309356975	1	0.890270175	0.1	0.247748843	1	0.890270175	0.1	0.267386583	1	0.887272632													0.15	0.223333	1	0.861333	0.1	0.406779661	1	0.878431373
0.5	0.767847277	0.1	0.177340331	0.5	0.727434262	0.1	0.138174526	0.5	0.858335859	0.1	0.137834939													0.2	0.416	0.1	0.13788	0.5	0.737588652	0.1	0.10178117
0.15	0.248655539	1	0.767737066	0.15	0.199136038	1	0.767737066	0.15	0.214920498	1	0.765152093													0.18	0.146667	1	0.778667	0.15	0.32748538	1	0.757894737
0.2	0.42119111	1	1.398395003	0.2	0.399023156	1	1.398395003	0.2	0.470827264	1	1.393686602													0.5	0.517333	1	1.38133	0.2	0.405797101	1	1
0.18	0.142325124	0.98	0.376806094	0.18	0.134834328	0.98	0.376806094	0.18	0.132680602	0.98	0.375537387													0.1	0.216	0.98	0.397333	0.18	0.138888889	0.98	0.373333333
0.5	0.527906471	0.5	0.255463947	0.5	0.50012192	0.5	0.255463947	0.5	0.50419098	0.5	0.254603799													1	0.917333	0.5	0.28	0.5	0.507936508	0.5	0.253968254
0.1	0.19984195	1	0.463669416	0.1	0.189323953	1	0.463669416	0.1	0.175275144	1	0.462108239													0.1	0.146667	1	0.458667	0.1	0.193939394	1	0.458781362
1	0.945685757	1	0.432361482	1	0.895912822	1	0.432361482	1	0.968505417	1	0.43090572													1	1.04	1	0.456	1	0.907801418	1	0.427983539
0.1	0.122433468	0.5	0.385609843	0.1	0.115989601	0.5	0.30044749	0.1	0.115688829	0.5	0.29970909													0.2	0.197333	0.5	0.33	0.1	0.119850187	0.5	0.218181818
1	1.082340589	1	0.608555927	1	1.025375295	1	0.608555927	1	1.022716401	1	0.606506918													1	1.00533	1	0.621333	1	1	1	0.60130719
0.2	0.179484455	1	0.537874525	0.2	0.170037905	1	0.500517602	0.2	0.15742022	1	0.499287496													1	1.07467	1	1.00833	0.2	0.174454829	1	0.721804511
1	1.055945615	1	0.44254043	1	1.00036953	1	0.344804895	1	0.997775478	1	0.34395748													0.15	0.114667	1	0.366667	1	1	1	0.25
1	1.117412949	1	0.314140033	1	1.058601741	1	0.314140033	1	0.980048061	1	0.313082323													1	1.128	1	0.338667	1	1	1	0.311688312
0.15	0.09008507	1	1.32216665	0.15	0.085343751	1	1.13570384	0.15	0.100701335	1	1.531372349													0.15	0.208	1	1.10167	0.15	0.088888889	1	1
1	1.180007528	1	0.884010962	1	1.117901868	1	0.884010962	1	1.126997272	1	0.881034494													0.2	0.173333	1	0.877333	1	1	1	0.872274143
0.15	0.187177695	0.5	0.183919074	0.15	0.177326237	0.5	0.211348633	0.15	0.164167721	0.5	0.294055628													1	1.04533	0.5	0.176	0.15	0.181818182	0.5	0.154269972
0.2	0.151999207	0.15	0.162583995	0.2	0.143999249	0.15	0.162583995	0.2	0.133313766	0.15	0.162036574													0.2	0.232	0.15	0.194667	0.2	0.148148148	0.15	0.162601626
1	1.098709565	0.15	0.112643855	1	1.040882746	0.15	0.112643855	1	1.03818364	0.15	0.112264582													0.2	0.24	0.15	0.138667	1	1	0.15	0.113475177
0.2	0.229391879	1	0.348103133	0.2	0.217318623	1	0.348103133	0.2	0.196011509	1	0.346931069													1	0.834667	1	0.368	0.2	0.222222222	1	0.345098039
0.2	0.253410295	0.5	0.280981221	0.2	0.240072911	0.5	0.280981221	0.2	0.222258269	0.5	0.280035157													0.15	0.325333	0.5	0.306667	0.2	0.245210728	0.5	0.279069767
1	0.858905468	1	0.745105774	1	0.813699917	1	0.745105774	1	0.960124994	1	0.742597													0.5	0.496	1	0.757333	1	0.824742268	1	0.735632184
0.15	0.341567774	0.2	0.130072381	0.15	0.323590523	0.2	0.080516291	0.15	0.381820549	0.2	0.080085976													1	0.92	0.2	0.0983333	0.15	0.329588015	0.2	0.128514056
0.5	0.506219513	0.5	0.145152903	0.5	0.479576381	0.5	0.145152903	0.5	0.478332795	0.5	0.144664173													0.2	0.296	0.5	0.168	0.5	0.487179487	0.5	0.145454545
1	0.952460556	0.15	0.305604069	1	0.902331053	0.15	0.238848738	1	0.975443694	0.15	0.396659844													0.5	0.416	0.15	0.258667	1	0.914285714	0.15	0.237623762
0.2	0.28215961	0.5	0.381124239	0.2	0.267309104	0.5	0.381124239	0.2	0.269483968	0.5	0.379840992													1	0.970667	0.5	0.402667	0.2	0.272727273	0.5	0.377581121
0.5	0.405847171	0.5	0.234158261	0.5	0.384486794	0.5	0.234158261	0.5	0.453675087	0.5	0.233369849													0.1	0.168	0.5	0.250667	0.5	0.391111111	0.5	0.233009709
1	1.010354295	0.2	0.132830925	1	0.957177753	0.2	0.132830925	1	1.034734425	0.2	0.132383683													0.2	0.181333	0.2	0.16	1	0.96969697	0.2	0.133333333
0.1	0.141948211	1	0.494190807	0.1	0.134477253	1	0.38504823	0.1	0.135571378	1	0.38410191													0.9	0.746667	1	0.403334	0.1	0.138528139	1	0.278867102
0.2	0.161104228	0.5	0.234158261	0.2	0.152625058	0.5	0.234158261	0.2	0.141299496	0.5	0.233369849													0.1	0.176	0.5	0.24	0.2	0.156862745	0.5	0.233009709
0.9	0.764822813	1	0.388543731	0.9	0.724568981	1	0.388543731	0.9	0.804517148	1	0.387235503													0.5	0.418667	1	0.405333	0.9	0.734693878	1	0.384879725
0.1	0.15795249	1	0.551778185	0.1	0.149639201	1	0.551778185	0.1	0.138535205	1	0.549920346													1	0.88	1	0.568	0.1	0.153846154	1	0.545454545
0.5	0.415134292	0.2	0.185168833	0.5	0.393285119	0.2	0.185168833	0.5	0.464056668	0.2	0.184545369													0.1	0.186667	0.2	0.208	0.5	0.4	0.2	0.184818482
1	0.91604601	0.1	0.133969932	1	0.867833062	0.1	0.133969932	1	1.003600436	0.1	0.133518854													1	0.922667	0.1	0.177712	1	0.879432624	0.1	0.134453782
0.1	0.165053393	1	0.34483214	0.1	0.156366372	1	0.34483214	0.1	0.144763185	1	0.343671089													0.2	0.154667	1	0.354667	0.1	0.16064257	1	0.341880342
1	0.994719412	1	0.698367236	1	0.942365759	1	0.698367236	1	1.018722268	1	0.696015831													0.1	0.272	1	0.661333	1	0.95473251	1	0.689655172
0.2	0.136520673	0.5	0.311906633	0.2	0.129335375	0.5	0.254962368	0.2	0.116654623	0.5	0.254469													0.5	0.370667	0.5	0.261333	0.2	0.133333333	0.5	0.146520147
0.1	0.25383167	1	0.92532284	0.1	0.240472109	1	0.92532284	0.1	0.222627845	1	0.922207275													1	1.064	1	0.922667	0.1	0.245614035	1	0.912912913
0.5	0.38727293	0.5	0.208523077	0.5	0.366890144	0.5	0.208523077	0.5	0.432911925	0.5	0.207820979													1	0.904	0.5	0.237333	0.5	0.373333333	0.5	0.207792208
1	1.097004464	1	0.713946749	1	1.039267387	1	0.713946749	1	1.036572469	1	0.711542887													1	0.906667	1	0.72	1	1	1	0.704980843
1	0.94207744	1	0.51481225	1	0.892494417	1	0.51481225	1	0.964810031	1	0.513078875													0.35	0.258667	1	0.512	1	0.904347826	1	0.509090909
1	0.937534827	0.2	0.174082765	1	0.888190888	0.2	0.174082765	1	1.003643872	0.2	0.173496628													1	0.928	0.2	0.194667	1	0.9	0.2	0.173913043
0.35	0.242148913	1	1.315401697	0.35	0.229404234	1	1.315401697	0.35	0.231270698	1	1.310972735													1	1.04267	1	1.296	0.35	0.234432234	1	1
1	0.94633718	1	0.458707924	1	0.89652996	1	0.458707924	1	0.969172559	1	0.457163453													0.5	0.514667	1	0.472	1	0.908424908	1	0.453900709
1	1.08071127	1	1.264598265	1	1.023831729	1	1.384228109	1	1.032161765	1	1.174704243													0.2	0.384	1	1.36267	1	1	1	1
0.5	0.533992395	1	1.250196194	0.5	0.505887532	1	1.250196194	0.5	0.504575719	1	1.245986779													1	0.872	1	1.24	0.5	0.513761468	1	1
0.2	0.403525391	0.5	0.331668285	0.2	0.382287213	0.5	0.258418984	0.2	0.451079692	0.5	0.257783877													0.1	0.101333	0.5	0.278667	0.2	0.388888889	0.5	0.188034188
1	0.895967472	0.2	0.151313893	1	0.84881129	0.2	0.151313893	1	1.001554648	0.2	0.150804418													1	0.853333	0.2	0.178667	1	0.860215054	0.2	0.151515152
0.1	0.076817755	0.2	0.130608929	0.1	0.072774715	0.2	0.130608929	0.1	0.085870505	0.2	0.130169168													0.5	0.477333	0.2	0.152	0.1	0.076190476	0.2	0.131147541
1	0.332750019	0.15	0.184243317	1	0.28471172	0.15	0.184243317	1	0.174018805	0.15	0.183622969													0.1	0.162667	0.15	0.202667	1	0.345098039	0.15	0.183908046
0.5	0.487367452	1	1.081623248	0.5	0.461716534	1	1.081623248	0.5	0.499127764	1	1.077981419													0.98	0.808	1	1.064	0.5	0.469135802	1	1
0.1	0.142325124	0.2	0.155201895	0.1	0.134834328	0.2	0.155201895	0.1	0.124828929	0.2	0.15467933													1	0.946667	0.2	0.178667	0.1	0.138888889	0.2	0.155339806
0.98	0.82712677	0.1	0.12342325	0.98	0.783593782	0.1	0.100890076	0.98	0.957518295	0.1	0.100694848													0.1	0.101333	0.1	0.126	0.98	0.794326241	0.1	0.059590317
1	0.969121836	1	0.508767506	1	0.918115423	1	0.508767506	1	1.061749176	1	0.507054484													1	0.869333	1	0.517333	1	0.930232558	1	0.503144654
0.1	0.078363461	1	0.458707924	0.1	0.074239069	1	0.458707924	0.1	0.087598369	1	0.457163453													0.1	0.261333	1	0.472	0.1	0.077669903	1	0.453900709
1	0.882528166	1	0.791372206	1	0.836079315	1	0.791372206	1	0.986531559	1	0.788707653													1	0.906667	1	0.786667	1	0.847352025	1	0.781144781
0.1	0.244870414	1	0.853342388	0.1	0.231982497	1	0.853342388	0.1	0.214768206	1	0.850469182													0.2	0.178667	1	0.861333	0.1	0.237037037	1	0.842105263
1	0.941666808	1	1.016787129	1	0.892105397	1	0.946168357	1	0.96438949	1	0.94384299													0.5	0.517999	1	1.11172	1	0.903954802	1	1
0.2	0.155517056	0.15	0.112643855	0.2	0.147331948	0.15	0.112643855	0.2	0.136399162	0.15	0.112264582													0.1	0.202667	0.15	0.12	0.2	0.151515152	0.15	0.113475177
0.5	0.190503307	0.5	0.179749227	0.5	0.171354252	0.5	0.179749227	0.5	0.306640085	0.5	0.179144011													1	0.952	0.5	0.186667	0.5	0.297951583	0.5	0.179487179
0.1	0.182956276	0.15	0.146236154	0.1	0.173326999	0.15	0.146236154	0.1	0.176319868	0.15	0.145743777													1	1.19733	0.15	0.154667	0.1	0.177777778	0.15	0.146520147
1	0.974805508	0.5	0.38001298	1	0.923499955	0.5	0.296086701	1	1.006763594	0.5	0.295359018													1	1.112	0.5	0.319	1	0.935672515	0.5	0.215053763
1	1.242780629	1	1.100897332	1	1.177371123	1	1.000298192	1	1.090004145	1	1.145091005													1	0.56	1	0.997333	1	1	1	0.986666667
1	1.165593555	1	0.861952119	1	1.104246526	1	0.861952119	1	1.022305769	1	0.859049923													0.15	0.2	1	0.866667	1	1	1	0.850574713
1	0.987854299	0.5	0.248253506	1	0.530335947	0.5	0.193426449	1	0.55639884	0.5	0.192951072													0.5	0.605333	0.5	0.223667	1	0.538461538	0.5	0.141414141
0.15	0.196223591	0.1	0.126376556	0.15	0.185896034	0.1	0.126376556	0.15	0.172101595	0.1	0.241130948													1	0.832	0.1	0.149333	0.15	0.19047619	0.1	0.126984127
0.5	0.613378597	0.1	0.132830925	0.5	0.581095513	0.1	0.132830925	0.5	0.685663492	0.1	0.132383683													0.1	0.101333	0.1	0.157333	0.5	0.58974359	0.1	0.133333333
1	0.854486537	1	1.028585168	1	0.809513561	1	1.028585168	1	0.989191162	1	1.025121918													1	1.21067	1	0.994667	1	0.820512821	1	1
0.1	0.077583177	0.5	0.238252294	0.1	0.073499852	0.5	0.238252294	0.1	0.08672613	0.5	0.237450098													0.5	0.594667	0.5	0.261333	0.1	0.076923077	0.5	0.237037037
1	1.278196018	0.5	0.449095033	1	1.210922544	0.5	0.449095033	1	1.092197035	0.5	0.447582928													0.98	0.988209	0.5	0.44	1	1	0.5	0.444444444
0.5	0.600397987	1	0.780419336	0.5	0.568798093	1	0.780419336	0.5	0.671153153	1	0.777791662													1	1.064	1	0.786667	0.5	0.577319588	1	0.77037037
0.98	1.028228743	1	0.900900901	0.98	0.932945856	1	0.900900901	0.98	1.211768162	1	0.897867565													1	0.88	1	0.877333	0.98	1	1	0.888888889
1	1.100634136	0.15	0.120508947	1	1.042706023	0.15	0.120508947	1	0.965331887	0.15	0.120103193													0.2	0.357333	0.15	0.146667	1	1	0.15	0.121212121
1	0.906972619	1	0.485329798	1	0.859237218	1	0.531241554	1	1.013856719	1	0.450830108													0.1	0.152	1	0.549333	1	0.870748299	1	0.525252525
0.2	0.341567774	1	0.423456663	0.2	0.323590523	1	0.458092737	0.2	0.381820549	1	0.456966898													0.15	0.189333	1	0.476667	0.2	0.329588015	1	0.33126294
0.1	0.126801593	0.5	0.43589342	0.1	0.120127825	0.5	0.356313097	0.1	0.119816323	0.5	0.541976723													1	1.104	0.5	0.382666	0.1	0.124031008	0.5	0.203703704
0.15	0.174513439	0.5	0.166716365	0.15	0.165328521	0.5	0.166716365	0.15	0.162687708	0.5	0.166155031													0.15	0.106667	0.5	0.194667	0.15	0.16969697	0.5	0.166666667
1	1.145884046	0.15	0.164969693	1	1.085574359	0.15	0.164969693	1	1.005019173	0.15	0.16441424													0.15	0.277333	0.15	0.186667	1	1	0.15	0.164948454
0.15	0.087819919	1	0.508767506	0.15	0.083197818	1	0.508767506	0.15	0.098169242	1	0.507054484													0.5	0.473333	1	0.52	0.15	0.086720867	1	0.503144654
0.15	0.258414131	1	1.104942261	0.15	0.244813388	1	1.104942261	0.15	0.226646978	1	1.101221916													1	0.954667	1	1.09333	0.15	0.25	1	1
0.5	0.744668117	1	0.453568358	0.5	0.441713936	1	0.453568358	0.5	0.805857252	1	0.452041192													0.5	0.538667	1	0.466667	0.5	0.723163842	1	0.448844884
1	0.98397043	0.5	0.280843763	1	0.932182512	0.5	0.185869005	1	1.00771391	0.5	0.354644651													0.05	0.122667	0.5	0.205333	1	0.944444444	0.5	0.185507246
0.5	0.554441101	0.2	0.237489753	0.5	0.52525999	0.2	0.237489753	0.5	0.486283005	0.2	0.236690124													1	0.861333	0.2	0.266667	0.5	0.533333333	0.2	0.23628692
0.05	0.120494226	1	0.44443724	0.05	0.114152425	1	0.44443724	0.05	0.113856417	1	0.442940819													0.1	0.12	1	0.458667	0.05	0.1179941	1	0.439862543
1	0.893622898	1	1.010128693	1	0.846590114	1	1.010128693	1	0.998933772	1	1.006727586													0.1	0.245333	1	1.00533	1	0.857971014	1	0.996336996
0.1	0.119832597	1	0.955665249	0.1	0.095968056	1	0.955665249	0.1	0.145941012	1	0.95244752													0.2	0.362667	1	0.952	0.1	0.15920398	1	0.942760943
0.1	0.229391879	1	0.974166717	0.1	0.217318623	1	0.974166717	0.1	0.201192466	1	0.970886695													1	0.826667	1	0.925333	0.1	0.222222222	1	0.960960961
0.2	0.355825452	0.5	0.351977884	0.2	0.337097797	0.5	0.351977884	0.2	0.249206047	0.5	0.350792773													1	1.21333	0.5	0.422833	0.2	0.343234323	0.5	0.348909657
1	0.873498632	1	0.57630251	1	0.82752502	1	0.57630251	1	0.97643792	1	0.574362098													1	1.2	1	0.576	1	0.838709677	1	0.569579288
1	1.248132152	0.1	0.113884228	1	1.182440986	0.1	0.113884228	1	1.094697799	0.1	0.113500779													0.15	0.157333	0.1	0.141333	1	1	0.1	0.114695341
1	1.224136221	0.5	0.227976255	1	1.159707999	0.5	0.177627451	1	1.073651716	0.5	0.177190902													0.2	0.274667	0.5	0.205334	1	1	0.5	0.130081301
0.15	0.137927813	1	0.620781263	0.15	0.130668454	1	0.620781263	0.15	0.120972184	1	0.61869109													0.5	0.648	1	0.626667	0.15	0.134680135	1	0.613333333
0.2	0.262560167	1	0.572411256	0.2	0.248741211	1	0.467907103	0.2	0.230283337	1	0.467001675													0.48	0.661333	1	0.475999	0.2	0.253968254	1	0.266666667
0.5	0.655755144	1	0.490168294	0.5	0.621241716	1	0.490168294	0.5	0.733033992	1	0.488517895													1	1.16533	1	0.52	0.5	0.63030303	1	0.484848485
0.48	0.682329319	1	0.645532367	0.48	0.64641725	1	0.645532367	0.48	0.789894403	1	0.643358857													0.5	0.418667	1	0.661333	0.48	0.655737705	1	0.637681159
1	1.191272229	1	1.092576118	1	1.128573691	1	1.092576118	1	1.044827734	1	1.08889741													1	1.14667	1	1.08267	1	1	1	1
0.5	0.4258502	1	0.957735276	0.5	0.403437032	1	0.592849089	0.5	0.476035415	1	0.589680637													1	1.21333	1	0.588333	0.5	0.41025641	1	0.929292929
1	1.199076532	1	0.7314737	1	1.135967241	1	0.7314737	1	1.051672644	1	0.729010826													0.5	0.810667	1	0.733333	1	1	1	0.722222222
1	1.261294171	0.5	0.20581495	1	1.194910267	0.5	0.20581495	1	1.106241795	0.5	0.20512197													0.15	0.282667	0.5	0.226667	1	1	0.5	0.205128205
0.5	1.151715195	0.2	0.20382899	0.5	0.77567385	0.2	0.20382899	0.5	0.861260874	0.2	0.203142697													0.2	0.2	0.2	0.226667	0.5	0.786324786	0.2	0.203174603
0.15	0.262560167	0.5	0.259628056	0.15	0.248741211	0.5	0.259628056	0.15	0.230283337	0.5	0.258753887													0.5	0.488	0.5	0.285333	0.15	0.253968254	0.5	0.258064516
0.2	0.166070602	1	0.916615888	0.2	0.157330044	1	0.916615888	0.2	0.158610103	1	1.049295717													1	1	1	0.872	0.2	0.161616162	1	0.904347826
0.5	0.472895652	1	1.010128693	0.5	0.448006407	1	1.010128693	0.5	0.484306755	1	1.006727586													0.1	0.218667	1	1.00533	0.5	0.455284553	1	0.996336996
1	1.042014934	0.2	0.0878943	1	0.987172042	0.2	0.101002793	1	0.984612213	0.2	0.140528184													0.1	0.16	0.2	0.0933333	1	1	0.2	0.075117371
0.1	0.196223591	1	1.067355694	0.1	0.185896034	1	1.067355694	0.1	0.172101595	1	1.063761904													0.15	0.144	1	1.05867	0.1	0.19047619	1	1
0.1	0.133122946	1	1.162694955	0.1	0.126116475	1	1.162694955	0.1	0.116757986	1	0.950684971													0.15	0.258667	1	1.15733	0.1	0.130081301	1	1
0.15	0.15029827	1	0.988347198	0.15	0.142387834	1	0.988347198	0.15	0.131821927	1	0.98501943													1	0.981333	1	0.981333	0.15	0.146520147	1	0.974910394
0.15	0.250498972	0.5	0.353257424	0.15	0.237314815	0.5	0.353257424	0.15	0.219704839	0.5	0.352068006													0.1	0.157333	0.5	0.378667	0.15	0.242424242	0.5	0.35016835
1	1.001518768	0.99	0.558993758	1	0.948807254	0.99	0.558993758	1	1.025685695	0.99	0.557111624													1	0.992	0.99	0.552	1	0.96124031	0.99	0.552552553
0.1	0.128326155	0.15	0.188964382	0.1	0.121572147	0.15	0.188964382	0.1	0.121256899	0.15	0.188328138													0.1	0.157333	0.15	0.213333	0.1	0.125490196	0.15	0.188552189
1	1.02543079	0.5	0.233794944	1	0.971460748	0.5	0.182161077	1	0.96894166	0.5	0.181713386													1	1.30667	0.5	0.205334	1	0.984126984	0.5	0.133333333
0.1	0.136520673	1	1.04080532	0.1	0.129335375	1	0.813454604	0.1	0.119738026	1	1.016254364													0.15	0.173333	1	0.821333	0.1	0.133333333	1	0.802867384
1	1.365405741	1	1.360659466	1	1.293542281	1	1.168768083	1	1.197554808	1	1.162521661													0.5	0.378667	1	1.13667	1	1	1	1
0.15	0.151999207	0.2	0.263928693	0.15	0.143999249	0.2	0.263928693	0.15	0.133313766	0.2	0.263040045													0.1	0.296	0.2	0.261333	0.15	0.148148148	0.2	0.262295082
0.5	0.398417475	1	0.97318984	0.5	0.377448134	1	0.97318984	0.5	0.445369822	1	0.969913106													0.5	0.64	1	0.973333	0.5	0.384	1	0.96
0.1	0.275827482	1	1.099496887	0.1	0.261310247	1	1.099496887	0.1	0.257136305	1	1.095794877													1	0.829333	1	1.096	0.1	0.266666667	1	1
0.5	0.646040099	1	0.372191906	0.5	0.612037989	1	0.372191906	0.5	0.747884407	1	0.370938735													1	0.818667	1	0.397333	0.5	0.621004566	1	0.368794326
1	0.852051103	0.1	0.096769356	1	0.807206308	0.1	0.096769356	1	0.952462862	0.1	0.096443533													0.15	0.186667	0.1	0.12	1	0.818181818	0.1	0.097859327
1	0.824779068	1	0.667383261	1	0.781369643	1	0.667383261	1	0.921976896	1	0.66513618													0.05	0.109333	1	0.674667	1	0.792079208	1	0.65917603
0.15	0.16779363	0.05	0.099584833	0.15	0.158962387	0.05	0.099584833	0.15	0.147166562	0.05	0.099249531													1	1.056	0.05	0.106667	0.15	0.163265306	0.05	0.100628931
0.05	0.08428062	1	0.442277868	0.05	0.079844798	1	0.542942529	0.05	0.094212847	1	0.496331543													0.2	0.241667	1	1.08733	0.05	0.083333333	1	0.616570328
1	1.08071127	0.5	0.179749227	1	1.023831729	0.5	0.179749227	1	1.021176838	0.5	0.179144011													0.15	0.194667	0.5	0.202667	1	1	0.5	0.179487179
0.2	0.268142486	0.5	0.196615283	0.2	0.214742178	0.5	0.196615283	0.2	0.231763654	0.5	0.195953279													1	1.168	0.5	0.226667	0.2	0.352941176	0.5	0.196078431
0.15	0.177796765	0.5	0.42425961	0.15	0.16843904	0.5	0.262621551	0.15	0.155939999	0.5	0.261217983													1	1.21333	0.5	0.268333	0.15	0.172839506	0.5	0.41314554
1	1.187126193	1	0.998588656	1	1.124645867	1	0.998588656	1	1.041191375	1	0.995226405													0.15	0.16	1	1	1	1	1	0.984984985
1	1.267364184	1	0.49469012	1	1.200660806	1	0.49469012	1	1.111565615	1	0.493024497													1	1.45333	1	0.509333	1	1	1	0.489296636
0.15	0.159513059	1	0.992673968	0.15	0.151117635	1	0.992673968	0.15	0.139903931	1	0.989331631													0.15	0.130667	1	0.984	0.15	0.155339806	1	0.979166667
1	1.532431762	0.1	0.143820798	1	1.451777459	0.1	0.143820798	1	1.344048124	0.1	0.143336553													0.15	0.202667	0.1	0.165333	1	1	0.1	0.144144144
0.15	0.108659311	1	0.831392306	0.15	0.1029404	1	0.831392306	0.15	0.121464497	1	0.828593005													0.2	0.248	1	0.8	0.15	0.106666667	1	0.820512821
0.15	0.184742261	1	0.853342388	0.15	0.175018984	1	0.853342388	0.15	0.162031678	1	0.850469182													0.15	0.224	1	0.845333	0.15	0.179487179	1	0.842105263
0.2	0.237398018	1	0.432361482	0.2	0.224903385	1	0.432361482	0.2	0.2082144	1	0.43090572													0.15	0.154667	1	0.461333	0.2	0.229885057	1	0.427983539
0.15	0.203594322	0.5	0.440013245	0.15	0.192878831	0.5	0.342835842	0.15	0.178566233	0.5	0.341993266													0.2	0.192	0.5	0.263505	0.15	0.197530864	0.5	0.248587571
0.15	0.135369377	1	0.51014988	0.15	0.128244673	1	0.51014988	0.15	0.126196205	1	0.508432204													1	0.888	1	0.501333	0.15	0.132231405	1	0.504504505
0.2	0.171347375	1	0.479376138	0.2	0.162329093	1	0.518586071	0.2	0.150283441	1	0.517311559													0.5	0.434667	1	0.542667	0.2	0.166666667	1	0.374655647
1	0.91604601	1	0.451304615	1	0.867833062	1	0.41996022	1	1.023999384	1	0.418928098													1	1.008	1	0.858001	1	0.879432624	1	0.606060606
0.5	0.432547643	1	0.587290949	0.5	0.409781978	1	0.457587105	0.5	0.483522132	1	0.456462509													0.1	0.178667	1	0.487667	0.5	0.416666667	1	0.330900243
1	1.057156978	1	0.403914446	1	1.001517137	1	0.403914446	1	0.99892011	1	0.402554465													0.05	0.141333	1	0.416	1	1	1	0.4
0.1	0.155517056	1	0.443203101	0.1	0.147331948	1	0.380698956	0.1	0.148530661	1	0.37866433													1	0.845333	1	0.381667	0.1	0.151515152	1	0.597701149
0.05	0.123856418	0.1	0.095864991	0.05	0.117337659	0.1	0.095864991	0.05	0.117033391	0.1	0.095542213													0.5	0.704	0.1	0.12	0.05	0.121212121	0.1	0.096969697
1	0.860916082	0.5	0.258574486	1	0.815604709	0.5	0.258574486	1	0.943201264	0.5	0.257703865													0.1	0.221333	0.5	0.285333	1	0.826666667	0.5	0.257028112
0.5	0.733174366	1	1.0320339	0.5	0.694586241	1	1.129663366	0.5	0.848754863	1	0.958671725													0.1	0.189333	1	1.12533	0.5	0.704402516	1	1
0.1	0.201077487	1	1.086938611	0.1	0.190494462	1	1.086938611	0.1	0.176358795	1	1.083278885													0.35	0.482667	1	1.072	0.1	0.195121951	1	1
0.1	0.169552185	1	0.517446937	0.1	0.160628385	1	0.403325214	0.1	0.148708935	1	0.402333975													0.2	0.357333	1	0.814001	0.1	0.164948454	1	0.582159624
0.35	0.486009686	1	0.52623262	0.35	0.460430229	1	0.52623262	0.35	0.468380562	1	0.524460793													1	1.36533	1	0.533333	0.35	0.467836257	1	0.520325203
0.2	0.358379666	1	0.938947711	0.2	0.339517578	1	0.938947711	0.2	0.400613673	1	0.935786271													0.5	0.522667	1	0.949333	0.2	0.345679012	1	0.926315789
1	1.415158173	0.5	0.218581835	1	1.340676164	0.5	0.218581835	1	1.241191115	0.5	0.217845869													1	1.06667	0.5	0.24	1	1	0.5	0.217687075
0.5	0.526579739	0.5	0.26568869	0.5	0.498865016	0.5	0.26568869	0.5	0.497571412	0.5	0.264794116													0.15	0.216	0.5	0.285333	0.5	0.506666667	0.5	0.264026403
1	0.368060721	1	0.556224259	1	0.351698535	1	0.556224259	1	0.538375843	1	0.55435145													1	0.962667	1	0.568	1	0.425665102	1	0.549828179
0.15	0.196223591	1	1.081623248	0.15	0.185896034	1	1.081623248	0.15	0.172101595	1	1.077981419													1	0.981333	1	1.056	0.15	0.19047619	1	1
1	0.994719412	1	0.787949434	1	0.942365759	1	0.787949434	1	1.018722268	1	0.785296405													1	1.064	1	0.768	1	0.95473251	1	0.777777778
1	1.01333412	0.5	0.273392751	1	0.960000745	0.5	0.273392751	1	1.037786154	0.5	0.272472237													1	1.02667	0.5	0.290667	1	0.97254902	0.5	0.271604938
1	1.107138036	0.5	0.188642238	1	1.048867613	0.5	0.188642238	1	0.971036255	0.5	0.188007079													0.05	0.16	0.5	0.213333	1	1	0.5	0.188235294
1	1.061580497	0.5	0.256837217	1	1.005707839	0.5	0.256837217	1	1.003099945	0.5	0.255972445													0.2	0.264	0.5	0.28	1	1	0.5	0.255319149
0.05	0.139363669	0.49	0.268372686	0.05	0.132028739	0.49	0.268372686	0.05	0.12223153	0.49	0.267469074													0.15	0.312	0.49	0.277333	0.05	0.136054422	0.49	0.266666667
0.2	0.24304941	0.5	0.238252294	0.2	0.230257335	0.5	0.238252294	0.2	0.21317106	0.5	0.237450098													1	0.821333	0.5	0.266667	0.2	0.235294118	0.5	0.237037037
0.15	0.2967984	0.1	0.101552057	0.15	0.281177432	0.1	0.101552057	0.15	0.260312624	0.1	0.101210131													0.5	0.504	0.1	0.125333	0.15	0.286738351	0.1	0.102564103
1	0.846645628	1	0.384551337	1	0.802085332	1	0.384551337	1	0.946420367	1	0.383256552													0.1	0.205333	1	0.394667	1	0.81300813	1	0.380952381
0.5	0.506507575	0.5	0.255463947	0.5	0.479849282	0.5	0.255463947	0.5	0.478604988	0.5	0.254603799													1	1.01067	0.5	0.250667	0.5	0.487455197	0.5	0.253968254
0.1	0.18504327	0.2	0.187523214	0.1	0.17530415	0.2	0.187523214	0.1	0.129596974	0.2	0.186891823													1	1.07733	0.2	0.178667	0.1	0.179775281	0.2	0.187134503
1	1.049754201	1	0.553357925	1	0.99450398	1	0.553357925	1	0.991925138	1	0.551494767													0.2	0.170667	1	0.565333	1	1	1	0.547008547
1	1.11687607	1	0.829563132	1	1.058093119	1	0.829563132	1	0.954351847	1	0.82676999													0.5	0.562667	1	0.829333	1	1	1	0.81871345
0.2	0.148634309	0.2	0.107366393	0.2	0.14081145	0.2	0.12337894	0.2	0.143242868	0.2	0.171660781													0.1	0.189333	0.2	0.0906667	0.2	0.144927536	0.2	0.091168091
0.5	0.567105356	1	1.013852368	0.5	0.537257706	1	1.013852368	0.5	0.633937083	1	1.010438724													0.49	0.528	1	0.981333	0.5	0.545454545	1	1
0.1	0.161104228	1	0.502816482	0.1	0.152625058	1	0.391768916	0.1	0.141299496	1	0.390806078													0.1	0.213333	1	0.410667	0.1	0.156862745	1	0.283687943
0.49	0.521663028	0.5	0.339710454	0.49	0.494207079	0.5	0.339710454	0.49	0.492925554	0.5	0.338566648													1	1.104	0.5	0.336	0.49	0.501960784	0.5	0.336842105
0.1	0.185466309	0.15	0.111429595	0.1	0.175704924	0.15	0.111429595	0.1	0.162666717	0.15	0.111054411													1	1.056	0.15	0.138667	0.1	0.18018018	0.15	0.112280702
1	1.147453574	0.5	0.303247445	1	1.08706128	0.5	0.348473553	1	1.069697515	0.5	0.484841599													1	1.104	0.5	0.274667	1	1	0.5	0.252631579
1	1.101154617	0.5	0.188964382	1	1.043199111	0.5	0.188964382	1	0.965788385	0.5	0.188328138													1	0.949333	0.5	0.194667	1	1	0.5	0.188552189
1	1.126079388	1	1.174722639	1	1.066812051	1	1.174722639	1	0.987649124	1	1.170767344													0.2	0.197333	1	1.16533	1	1	1	1
1	0.980556047	0.1	0.214925489	1	0.928947834	0.1	0.122790795	1	1.004217137	0.1	0.234289189													0.1	0.117333	0.1	0.146667	1	0.941176471	0.1	0.12345679
0.2	0.178918398	1	0.917036825	0.2	0.16950164	1	0.917036825	0.2	0.156923749	1	0.913949159													0.5	0.637333	1	0.917333	0.2	0.173913043	1	0.904761905
0.1	0.110693841	0.1	0.130173244	0.1	0.092477527	0.1	0.130173244	0.1	0.109118833	0.1	0.12973495													0.5	0.349333	0.1	0.152	0.1	0.096096096	0.1	0.130718954
0.5	0.64571108	0.5	0.267912892	0.5	0.611726286	0.5	0.32083245	0.5	0.721806263	0.5	0.446383713													1	0.975	0.5	0.250667	0.5	0.620689655	0.5	0.232804233
0.5	0.341890505	0.5	0.223192099	0.5	0.323896268	0.5	0.223192099	0.5	0.382181313	0.5	0.22244061													0.15	0.184	0.5	0.245333	0.5	0.329896907	0.5	0.222222222
1	1.19616536	1	0.532120375	1	0.957950225	1	0.575644452	1	1.033881871	1	0.50507592													0.1	0.141333	1	0.429333	1	1	1	0.415584416
0.15	0.159198526	0.1	0.113884228	0.15	0.150819656	0.1	0.113884228	0.15	0.111496339	0.1	0.113500779													1	0.968	0.1	0.138667	0.15	0.15503876	0.1	0.114695341
0.1	0.112106078	1	0.472874289	0.1	0.106205758	1	0.472874289	0.1	0.114811229	1	0.47128212													1	1.008	1	0.493333	0.1	0.109965636	1	0.467836257
1	1.005987311	0.5	0.238848738	1	0.95304061	0.5	0.238848738	1	1.030262064	0.5	0.238044533													1	1.056	0.5	0.261333	1	0.965517241	0.5	0.237623762
1	1.042014934	1	1.059643503	1	0.987172042	1	1.059643503	1	0.984612213	1	0.866424292													1	0.96	1	1.056	1	1	1	1
1	1.12908169	0.1	0.130446455	1	1.069656337	0.1	0.149901146	1	0.99028235	0.1	0.208561914													0.1	0.141333	0.1	0.151807	1	1	0.1	0.110192837
1	1.002520735	1	1.094403582	1	0.949756486	1	0.65430256	1	1.026711839	1	1.093997459													1	1.01067	1	0.949333	1	0.962199313	1	0.942760943
0.1	0.11835022	1	1.111743639	0.1	0.112121261	1	1.111743639	0.1	0.121206043	1	1.108000395													0.2	0.298667	1	1.08533	0.1	0.115942029	1	1
1	1.046112193	0.5	0.240569248	1	0.991053656	0.5	0.240569248	1	1.039758115	0.5	0.23975925													1	1.28267	0.5	0.266667	1	1	0.5	0.239316239
0.2	0.285434849	1	0.340038444	0.2	0.270411962	1	0.340038444	0.2	0.250346007	1	0.338893533													0.15	0.181333	1	0.36	0.2	0.275862069	1	0.337164751
1	1.343324606	0.5	0.281281425	1	1.27262331	0.5	0.281281425	1	1.178188132	0.5	0.280334349													0.5	0.581333	0.5	0.301333	1	1	0.5	0.279365079
0.15	0.162726905	0.5	0.434249797	0.15	0.154162331	0.5	0.364381433	0.15	0.142722695	0.5	0.515135364															0.5	0.381333	0.15	0.158415842	0.5	0.361111111
0.5	0.594243047	1	0.441311027	0.5	0.562967097	1	0.688997892	0.5	0.664272871	1	0.687304565															1	0.678334	0.5	0.571428571	1	0.49689441
		0.9	0.449095033			0.9	0.449095033			0.9	0.447582928															0.9	0.456			0.9	0.444444444
		0.5	0.254105132			0.5	0.254105132			0.5	0.253249559															0.5	0.274667			0.5	0.252631579
		1	0.393253858			1	0.393253858			1	0.391929771															1	0.418667			1	0.389513109
		0.49	0.400597456			0.49	0.336143566			0.49	0.475214769															0.49	0.354667			0.49	0.333333333
		1	1.093158717			1	1.093158717			1	1.089478048															1	1.08267			1	1
		1	0.539408571			1	0.645955378			1	0.539208402															1	0.488			1	0.466019417
		1	0.485727941			1	0.485727941			1	0.484092493															1	0.496			1	0.48048048
		1	0.362209289			1	0.362209289			1	0.360989729															1	0.386667			1	0.358974359
		1	0.596800797			1	0.596800797			1	0.594791367															1	0.605333			1	0.58974359
		0.15	0.16978936			0.15	0.132291195			0.15	0.131966067															0.15	0.139333			0.15	0.097560976
		0.2	0.385609843			0.2	0.30044749			0.2	0.29970909															0.2	0.326334			0.2	0.218181818
		0.2	0.151313893			0.2	0.151313893			0.2	0.150804418															0.2	0.178667			0.2	0.151515152
		1	0.349697742			1	0.349697742			1	0.348520308															1	0.365333			1	0.346666667
		1	0.602901286			1	0.602901286			1	0.600871315															1	0.610667			1	0.595744681
		0.5	0.137504779			0.5	0.137504779			0.5	0.1370418															0.5	0.16			0.5	0.137931034
		0.1	0.117237625			0.1	0.117237625			0.1	0.116842886															0.1	0.138667			0.1	0.1179941
		0.2	0.217938542			0.2	0.217938542			0.2	0.217204742															0.2	0.242667			0.2	0.217054264
		0.1	0.295183144			0.1	0.295183144			0.1	0.294189261															0.1	0.314667			0.1	0.293040293
		1	0.663887987			1	0.663887987			1	0.661652673															1	0.618667			1	0.655737705
		0.5	0.379995312			0.5	0.379995312			0.5	0.378715866															0.5	0.386667			0.5	0.376470588
		0.1	0.192827512			0.1	0.127617781			0.1	0.243499249															0.1	0.152			0.1	0.128205128
		0.1	0.180327594			0.1	0.151313893			0.1	0.213916326															0.1	0.176			0.1	0.151515152
		0.1	0.165633153			0.1	0.129052891			0.1	0.128735722															0.1	0.154			0.1	0.095238095
		1	1.144180984			1	1.144180984			1	1.140328522															1	1.09867			1	1
		0.5	0.248809957			0.5	0.248809957			0.5	0.247972213															0.5	0.272			0.5	0.24742268
		0.5	0.149583278			0.5	0.149583278			0.5	0.285410196															0.5	0.178667			0.5	0.149812734
		0.5	0.370029006			0.5	0.370029006			0.5	0.368783117															0.5	0.389333			0.5	0.366666667
		1	0.900900901			1	0.900900901			1	0.897867565															1	0.898667			1	0.888888889
		1	1.124567172			1	1.124567172			1	1.120780751															1	1.10133			1	1
		0.5	0.217064391			0.5	0.259940086			0.5	0.361662359															0.5	0.205333			0.5	0.189125296
		1	0.77181351			1	0.77181351			1	0.769214811															1	0.776			1	0.761904762
		1	1.093158717			1	1.093158717			1	1.089478048															1	1.088			1	1
		0.5	0.244477016			0.5	0.190484001			0.5	0.190015855															0.5	0.216334			0.5	0.139303483
		1	1.013373917			1	0.605857984			1	1.012997863															1	0.88			1	0.873156342
		0.5	0.439170851			0.5	0.504668478			0.5	0.528126846															0.5	0.381333			0.5	0.364672365
		1	0.516865913			1	0.516865913			1	0.515125624															1	0.530667			1	0.511111111
		1	1.031688841			1	0.616807785			1	1.031305991															1	0.896			1	0.888888889
		1	0.593077123			1	0.593077123			1	0.59108023															1	0.605333			1	0.586080586
		1	0.56149149			1	0.614608074			1	0.521577843															1	0.632			1	0.607260726
		1	1.028868878			1	0.898575446			1	1.073130558															1	1.06053			1	1
		0.5	0.591716788			0.5	0.366279459			0.5	0.364321897															0.5	0.376667			0.5	0.575163399
		0.2	0.135597084			0.2	0.135597084			0.2	0.135140528															0.2	0.141333			0.2	0.136054422
		1	1.236528117			1	1.236528117			1	1.232364723															1	1.21867			1	1
		0.2	0.12485788			0.2	0.12485788			0.2	0.124437484															0.2	0.152			0.2	0.125490196
		1	0.858713142			1	0.737610356			1	0.733668234															1	0.721667			1	1
		0.5	0.178011512			0.5	0.178011512			0.5	0.177412147															0.5	0.2			0.5	0.177777778
		1	1.013852368			1	1.013852368			1	1.010438724															1	0.976			1	1
		0.2	0.205955746			0.2	0.136306355			0.2	0.260077357															0.2	0.157333			0.2	0.136752137
		1	0.974450693			1	0.974450693			1	0.971169715															1	0.970667			1	0.96124031
		1	1.079343792			1	0.64529888			1	1.078943258															1	0.936			1	0.929824561
		1	0.525373946			1	0.525373946			1	0.52360501															1	0.541333			1	0.519480519
		0.5	0.447726069			0.5	0.384584058			0.5	0.382528668															0.5	0.393333			0.5	0.603773585
		1	0.298493077			1	0.298493077			1	0.29748805															1	0.322667			1	0.296296296
		1	1.095791076			1	0.65513209			1	1.095384438															1	0.952			1	0.943952802
		1	0.948262985			1	0.544023812			1	0.909610789															1	0.923232			1	0.784313725
		0.1	0.144332593			0.1	0.112456583			0.1	0.112180202															0.1	0.143			0.1	0.083333333
		1	0.519859807			1	0.519859807			1	0.518109438															1	0.533333			1	0.514056225
		1	0.358733859			1	0.358733859			1	0.357526001															1	0.381333			1	0.355555556
		0.9	0.539456206			0.9	0.539456206			0.9	0.537639856															0.9	0.554667			0.9	0.533333333
		1	0.398894381			1	0.398894381			1	0.456634203															1	0.4			1	0.395061728
		0.2	0.344638182			0.2	0.281718173			0.2	0.281173032															0.2	0.284666			0.2	0.161616162
		1	0.994786372			1	1.149394128			1	0.939809465															1	1.152			1	1
		0.5	0.186417203			0.5	0.186417203			0.5	0.185789535															0.5	0.210667			0.5	0.186046512
		0.5	0.278602252			0.5	0.278602252			0.5	0.531582973															0.5	0.285333			0.5	0.27672956
		1	0.34278777			1	0.34278777			1	0.491941851															1	0.362667			1	0.339869281
		1	0.511413084			1	0.511413084			1	0.975794292															1	0.525333			1	0.505747126
		0.5	0.369450274			0.5	0.28785678			0.5	0.287149324															0.5	0.297			0.5	0.209150327
		0.5	0.158648403			0.5	0.158648403			0.5	0.158114234															0.5	0.192			0.5	0.158730159
		1	0.962162714			1	0.962162714			1	0.958923108															1	0.952			1	0.949152542
		1	0.539456206			1	0.539456206			1	0.537639856															1	0.549333			1	0.533333333
		1	0.51287603			1	0.339433414			1	0.487127946															1	0.368			1	0.336569579
		0.15	0.207839472			0.15	0.207839472			0.15	0.207139676															0.15	0.229333			0.15	0.207119741
		0.15	0.187047629			0.15	0.187047629			0.15	0.186417839															0.15	0.189333			0.15	0.186666667
		0.5	0.279667832			0.5	0.279667832			0.5	0.27872619															0.5	0.298667			0.5	0.277777778
		0.15	0.1800421			0.15	0.1800421			0.15	0.179435898															0.15	0.205333			0.15	0.179775281
		0.2	0.218884552			0.2	0.170543661			0.2	0.170124522															0.2	0.198			0.2	0.125
		1	0.320007642			1	0.320007642			1	0.318930175															1	0.349333			1	0.317460317
		0.5	0.332916381			0.5	0.332916381			0.5	0.33179545															0.5	0.341333			0.5	0.33015873
		0.5	0.324972542			0.5	0.324972542			0.5	0.323878358															0.5	0.330667			0.5	0.322344322
		0.85	0.432943178			0.85	0.468355188			0.85	0.467204127															0.85	0.487667			0.85	0.338624339
		1	1.053088141			1	1.053088141			1	1.049542389															1	1.04			1	1
		0.2	0.197034917			0.2	0.197034917			0.2	0.1963715															0.2	0.202667			0.2	0.196491228
		1	0.446465006			1	0.295481038			1	0.563788294															1	0.317333			1	0.293333333
		0.5	0.235604348			0.5	0.235604348			0.5	0.449541447															0.5	0.261333			0.5	0.234432234
		1	1.202104813			1	1.202104813			1	1.198057322															1	1.17333			1	1
		1	1.081623248			1	1.081623248			1	0.917903206															1	1.096			1	1
		1	1.325045185			1	1.325045185			1	1.320583754															1	1.264			1	1
		1	1.028585168			1	1.028585168			1	1.025121918															1	1.02667			1	1
		1	0.502699119			1	0.502699119			1	0.501006529															1	0.501333			1	0.497175141
		0.1	0.152087868			0.1	0.127617781			0.1	0.180416525															0.1	0.133333			0.1	0.128205128
		1	1.248443876			1	1.248443876			1	1.244240362															1	1.25333			1	1
		1	0.44377967			1	0.44377967			1	0.442285462															1	0.464			1	0.439215686
		1	0.996017926			1	0.996017926			1	1.140191172															1	0.984			1	0.98245614
		1	0.520432801			1	0.520432801			1	0.518680502															1	0.522667			1	0.514619883
		1	0.505570766			1	0.505570766			1	0.503868508															1	0.509333			1	0.5
		1	0.395941401			1	0.395941401			1	0.394608265															1	0.4			1	0.392156863
		0.5	0.314514562			0.5	0.314514562			0.5	0.31345559															0.5	0.333333			0.5	0.312056738
		1	0.495833571			1	0.495833571			1	0.494164098															1	0.509333			1	0.490421456
		1	1.010128693			1	1.010128693			1	1.006727586															1	1.00267			1	0.996336996
		0.15	0.146236154			0.15	0.146236154			0.15	0.145743777															0.15	0.173333			0.15	0.146520147
		1	0.983047422			1	0.983047422			1	0.979737498															1	0.978667			1	0.96969697
		0.15	0.156750059			0.15	0.156750059			0.15	0.156222281															0.15	0.178667			0.15	0.156862745
		0.1	0.162058234			0.1	0.126267497			0.1	0.125957173															0.1	0.154			0.1	0.093240093
		1	1.143106109			1	1.143106109			1	1.139257266															1	1.11467			1	1
		1	0.453850884			1	0.453850884			1	0.452322767															1	0.466667			1	0.449122807
		1	1.010429596			1	1.010429596			1	1.007027476															1	0.986667			1	0.996632997
		1	0.551688799			1	0.596813449			1	0.595346681															1	0.616001			1	0.430769231
		1	0.785322656			1	0.785322656			1	0.782678472															1	0.786667			1	0.775193798
		1	1.124804694			1	1.124804694			1	1.121017473															1	1.11733			1	1
		1	0.536817026			1	0.60943011			1	0.34836767															1	0.625332			1	0.346516008
		1	1.048429348			1	1.048429348			1	1.044899282															1	1.20206			1	1
		0.5	0.210990769			0.5	0.252666771			0.5	0.35154278															0.5	0.202667			0.5	0.183908046
		1	0.635132743			1	0.635132743			1	0.632994249															1	0.64			1	0.62745098
		0.2	0.137504779			0.2	0.137504779			0.2	0.1370418															0.2	0.138667			0.2	0.137931034
		0.2	0.220863203			0.2	0.220863203			0.2	0.220119555															0.2	0.242667			0.2	0.219931271
		1	0.319368595			1	0.319368595			1	0.31829328															1	0.389129			1	0.316831683
		0.1	0.147030987			0.1	0.123374523			0.1	0.174417724															0.1	0.146667			0.1	0.124031008
		1	0.488884246			1	0.477321566			1	0.484300489															1	0.965999			1	0.542372881
		0.15	0.153084292			0.15	0.153084292			0.15	0.152568856															0.15	0.154667			0.15	0.153256705
		0.9	0.452424413			0.9	0.489429865			0.9	0.48822701															0.9	0.513334			0.9	0.353741497
		1	1.159075683			1	1.159075683			1	0.983632043															1	1.152			1	1
		0.2	0.139964702			0.2	0.139964702			0.2	0.267057613															0.2	0.165333			0.2	0.140350877
		0.49	0.251429966			0.49	0.251429966			0.49	0.2505834															0.49	0.272			0.49	0.25
		1	0.567991314			1	0.567991314			1	0.566078885															1	0.576			1	0.561403509
		1	0.41838978			1	0.41838978			1	0.41698106															1	0.432			1	0.414239482
		0.5	0.152194034			0.5	0.152194034			0.5	0.151681596															0.5	0.184			0.5	0.152380952
		0.99	0.336143566			0.99	0.336143566			0.99	0.335011769															0.99	0.365333			0.99	0.333333333
		1	0.883007599			1	0.883007599			1	0.88003451															1	0.882667			1	0.871287129
		1	1.027510475			1	0.554941408			1	0.553577547															1	1.09633			1	0.8
		1	0.85682228			1	0.85682228			1	0.853937356															1	0.845333			1	0.845528455
		0.2	0.195642961			0.2	0.195642961			0.2	0.19498423															0.2	0.221333			0.2	0.195121951
		1	0.695958033			1	0.695958033			1	0.69361474															1	0.709333			1	0.687285223
		0.5	0.277720393			0.5	0.277720393			0.5	0.276785308															0.5	0.282667			0.5	0.275862069
		1	0.997807999			1	0.837266272			1	1.183664773															1	0.837333			1	0.82629108
		0.5	0.223192099			0.5	0.223192099			0.5	0.22244061															0.5	0.229333			0.5	0.222222222
		0.15	0.080273916			0.15	0.080273916			0.15	0.080003634															0.15	0.106667			0.15	0.081632653
		1	0.483512712			1	0.449931372			1	0.44882559															1	0.905668			1	0.649122807
		0.15	0.107366393			0.15	0.12337894			0.15	0.171660781															0.15	0.112			0.15	0.091168091
		0.98	0.778791207			0.98	0.778791207			0.98	0.776169014															0.98	0.778667			0.98	0.768768769
		0.9	0.312502561			0.9	0.312502561			0.9	0.311450364															0.9	0.32			0.9	0.310077519
		0.5	0.320007642			0.5	0.320007642			0.5	0.318930175															0.5	0.341333			0.5	0.317460317
		1	0.848365335			1	0.848365335			1	0.97116592															1	0.856			1	0.837209302
		0.5	0.320599786			0.5	0.320599786			0.5	0.319520325															0.5	0.338667			0.5	0.318042813
		0.1	0.157023106			0.1	0.097199099			0.1	0.096679623															0.1	0.118333			0.1	0.154589372
		0.5	0.214155981			0.5	0.214155981			0.5	0.213434918															0.5	0.234667			0.5	0.213333333
		1	0.931021292			1	0.931021292			1	0.92788654															1	0.952			1	0.918518519
		1	0.78200462			1	0.78200462			1	0.779371608															1	0.789333			1	0.771929825
		0.98	0.377312792			0.98	0.377312792			0.98	0.376042379															0.98	0.394667			0.98	0.373831776
		1	0.422518217			1	0.422518217			1	0.421095597															1	0.445333			1	0.418300654
		1	0.505570766			1	0.505570766			1	0.503868508															1	0.522667			1	0.5
		0.5	0.20382899			0.5	0.20382899			0.5	0.203142697															0.5	0.232			0.5	0.203174603
		0.5	0.293016642			0.5	0.293016642			0.5	0.292030054															0.5	0.312			0.5	0.290909091
		1	0.376806094			1	0.376806094			1	0.375537387															1	0.370667			1	0.373333333
		1	0.892376262			1	0.892376262			1	0.889371628															1	0.888			1	0.880503145
		1	1.134091026			1	1.134091026			1	1.130272538															1	1.11467			1	1
		1	1.214540953			1	1.060734465			1	1.266790199															1	1.22934			1	1
		0.5	0.149298616			0.5	0.149298616			0.5	0.148795927															0.5	0.170667			0.5	0.14953271
		1	0.336143566			1	0.336143566			1	0.335011769															1	0.354667			1	0.333333333
		0.2	0.17194443			0.2	0.133970316			0.2	0.133641061															0.2	0.161333			0.2	0.098765432
		1	0.508840277			1	0.41594217			1	0.415137297															1	0.396666			1	0.237347295
		0.1	0.190920251			0.1	0.190920251			0.1	0.190277422															0.1	0.218667			0.1	0.19047619
		0.9	0.789218551			0.9	0.789218551			0.9	0.78656125															0.9	0.792			0.9	0.779026217
		1	1.145948151			1	1.145948151			1	1.14208974															1	0.940688			1	1
		1	0.549983722			1	0.549983722			1	0.548131925															1	0.565333			1	0.54368932
		0.5	0.428985528			0.5	0.334243608			0.5	0.333422149															0.5	0.359334			0.5	0.242424242
		0.5	0.245989643			0.5	0.245989643			0.5	0.245161395															0.5	0.264			0.5	0.244648318
		0.1	0.151335782			0.1	0.123706665			0.1	0.123467285															0.1	0.149333			0.1	0.072463768
		0.15	0.203548365			0.15	0.203548365			0.15	0.202863017															0.15	0.226667			0.15	0.202898551
		0.5	0.324972542			0.5	0.324972542			0.5	0.323878358															0.5	0.344			0.5	0.322344322
		0.5	0.279667832			0.5	0.279667832			0.5	0.27872619															0.5	0.298667			0.5	0.277777778
		1	1.115508688			1	1.115508688			1	1.111752767															1	1.104			1	1
		0.49	0.301089662			0.49	0.301089662			0.49	0.300075892															0.49	0.314667			0.49	0.298850575
		0.2	0.165552392			0.2	0.190242757			0.2	0.264690396															0.2	0.161101			0.2	0.139130435
		1	0.532298984			1	0.435287752			1	0.497623354															1	0.881999			1	0.494845361
		1	0.405371884			1	0.405371884			1	0.404006996															1	0.416			1	0.401433692
		1	0.52882548			1	0.52882548			1	0.527044923															1	0.546667			1	0.522875817
		0.1	0.100559077			0.1	0.100559077			0.1	0.191870284															0.1	0.125333			0.1	0.101587302
		0.5	0.268372686			0.5	0.268372686			0.5	0.267469074															0.5	0.293333			0.5	0.266666667
		1	0.965444596			1	0.965444596			1	0.962193941															1	0.96			1	0.952380952
		0.2	0.111429595			0.2	0.111429595			0.2	0.111054411															0.2	0.138667			0.2	0.112280702
		1	1.036020413			1	1.036020413			1	1.032532129															1	1.02933			1	1
		1	0.985614501			1	0.985614501			1	0.982295934															1	0.981333			1	0.972222222
		1	0.627079163			1	0.627079163			1	0.624967785															1	0.621333			1	0.61952862
		1	0.946081488			1	0.946081488			1	0.942896028															1	0.954667			1	0.933333333
		1	0.505570766			1	0.505570766			1	0.503868508															1	0.501333			1	0.5
		0.2	0.28401212			0.2	0.28401212			0.2	0.28305585															0.2	0.306667			0.2	0.282051282
		1	0.544430216			1	0.544430216			1	0.542597118															1	0.554667			1	0.5382263
		1	0.40706658			1	0.40706658			1	0.405695985															1	0.424			1	0.403100775
		0.1	0.118308594			0.1	0.118308594			0.1	0.117910248															0.1	0.141333			0.1	0.119047619
		1	0.571348385			1	0.571348385			1	0.569424653															1	0.584			1	0.564705882
		1	0.416823185			1	0.416823185			1	0.41541974															1	0.421333			1	0.412698413
		1	0.471685326			1	0.471685326			1	0.47009716															1	0.48			1	0.466666667
		1	0.951101553			1	0.951101553			1	0.947899191															1	0.949333			1	0.938271605
		0.5	0.426187097			0.5	0.332063214			0.5	0.331247113															0.5	0.341			0.5	0.240860215
		1	0.487354279			1	0.380897921			1	0.475858361															1	0.397333			1	0.377358491
		1	0.416823185			1	0.416823185			1	0.41541974															1	0.434667			1	0.412698413
		0.15	0.206349267			0.15	0.160776807			0.15	0.160381671															0.15	0.194334			0.15	0.1179941
		1	0.496634529			1	0.462141841			1	0.46100605															1	0.78901			1	0.666666667
		1	0.995826525			1	0.537829431			1	0.536507625															1	1.08533			1	0.775413712
		1	1.109426686			1	1.109426686			1	1.105691243															1	1.09867			1	1
		0.5	0.235604348			0.5	0.235604348			0.5	0.234811067															0.5	0.261333			0.5	0.234432234
		1	0.613388076			1	0.613388076			1	0.611322796															1	0.626667			1	0.606060606
		1	0.457619672			1	0.457619672			1	0.456078865															1	0.44			1	0.452830189
		1	0.353257424			1	0.353257424			1	0.352068006															1	0.376			1	0.35016835
		0.5	0.203548365			0.5	0.203548365			0.5	0.202863017															0.5	0.226667			0.5	0.202898551
		1	1.227416066			1	1.227416066			1	1.223283352															1	1.21067			1	1
		1	0.493375515			1	0.459109176			1	0.457980838															1	0.909334			1	0.662309368
		1	1.130911161			1	1.130911161			1	1.127103379															1	1.11467			1	1
		0.5	0.336143566			0.5	0.336143566			0.5	0.335011769															0.5	0.354667			0.5	0.333333333
		0.1	0.17874119			0.1	0.139266004			0.1	0.138923734															0.1	0.143			0.1	0.102564103
		1	0.405371884			1	0.405371884			1	0.404006996															1	0.421333			1	0.401433692
		1	0.965444596			1	0.965444596			1	0.962193941															1	0.965333			1	0.952380952
		1	0.336143566			1	0.336143566			1	0.335011769															1	0.357333			1	0.333333333
		1	0.833610665			1	0.833610665			1	0.830803895															1	0.826667			1	0.822695035
		1	1.035481372			1	1.035481372			1	1.031994903															1	1.024			1	1
		0.5	0.384551337			0.5	0.384551337			0.5	0.383256552															0.5	0.376			0.5	0.380952381
		1	0.533926702			1	0.41600841			1	0.414986															1	0.44			1	0.301075269
		0.1	0.207766537			0.1	0.137504779			0.1	0.262363993															0.1	0.16			0.1	0.137931034
		0.5	0.953431783			0.5	0.743154613			0.5	0.978893454															0.5	1.06667			0.5	1
		0.5	0.380639598			0.5	0.380639598			0.5	0.379357983															0.5	0.402667			0.5	0.377104377
		1	1.064320045			1	1.064320045			1	1.060736475															1	1.07733			1	1
		1	0.73893276			1	0.73893276			1	0.73644477															1	0.741333			1	0.729559748
		0.15	0.178011512			0.15	0.178011512			0.15	0.339652275															0.15	0.2			0.15	0.177777778
		0.15	0.187326077			0.15	0.115956984			0.15	0.260469496															0.15	0.138333			0.15	0.183908046
		0.15	0.094104708			0.15	0.094104708			0.15	0.093787857															0.15	0.117333			0.15	0.095238095
		1	0.829563132			1	0.829563132			1	0.82676999															1	0.832			1	0.81871345
		1	1.003372335			1	1.003372335			1	0.999993977															1	1.008			1	0.989690722
		1	0.421877812			1	0.421877812			1	0.420457348															1	0.442667			1	0.417670683
		0.15	0.11777073			0.15	0.11777073			0.15	0.117374195															0.15	0.146667			0.15	0.118518519
		0.5	0.336569298			0.5	0.275122411			0.5	0.418480107															0.5	0.308			0.5	0.157894737
		1	0.957376634			1	0.957376634			1	0.954153144															1	0.944			1	0.944444444
		0.2	0.127617781			0.2	0.127617781			0.2	0.127188091															0.2	0.149333			0.2	0.128205128
		1	0.427982609			1	0.427982609			1	0.42654159															1	0.442667			1	0.423676012
		1	0.674997967			1	0.674997967			1	0.672725246															1	0.677333			1	0.666666667
		1	1.109426686			1	1.109426686			1	0.90712983															1	1.11467			1	1
		1	0.497346145			1	0.497346145			1	0.495671579															1	0.509333			1	0.491909385
		1	1.039918091			1	1.039918091			1	1.036416683															1	1.02667			1	1
		1	0.38885425			1	0.38885425			1	0.387544977															1	0.405333			1	0.385185185
		0.5	0.1800421			0.5	0.1800421			0.5	0.179435898															0.5	0.205333			0.5	0.179775281
		0.5	0.271804123			0.5	0.271804123			0.5	0.270888957															0.5	0.296			0.5	0.270042194
		0.1	0.110276958			0.1	0.126723585			0.1	0.176314285															0.1	0.114667			0.1	0.093567251
		1	1.154724422			1	1.154724422			1	1.150836461															1	1.168			1	1
		0.5	0.083805182			0.5	0.083805182			0.5	0.08352301															0.5	0.109333			0.5	0.085106383
		1	0.314514562			1	0.314514562			1	0.31345559															1	0.333333			1	0.312056738
		1	0.790704348			1	0.790704348			1	0.788042044															1	0.792			1	0.780487805
		1	1.061355321			1	1.061355321			1	1.057781734															1	1.048			1	1
		1	0.492513627			1	0.458307148			1	0.457180782															1	0.902001			1	0.661157025
		0.2	0.185168833			0.2	0.185168833			0.2	0.184545369															0.2	0.210667			0.2	0.184818482
		0.2	0.104495668			0.2	0.081417686			0.2	0.081217589															0.2	0.0919202			0.2	0.061068702
		1	1.085743976			1	0.911053842			1	1.287980151															1	0.909333			1	0.898876404
		0.5	0.243728729			0.5	0.243728729			0.5	0.242908094															0.5	0.269333			0.5	0.242424242
		1	0.720178554			1	0.720178554			1	0.71775371															1	0.730667			1	0.711111111
		1	1.188777908			1	1.301235214			1	1.104273579															1	1.28267			1	1
		0.15	0.119124455			0.15	0.119124455			0.15	0.118723363															0.15	0.125333			0.15	0.119850187
		0.15	0.11777073			0.15	0.11777073			0.15	0.117374195															0.15	0.146667			0.15	0.118518519
		0.2	0.166716365			0.2	0.166716365			0.2	0.166155031															0.2	0.165333			0.2	0.166666667
		0.2	0.161582208			0.2	0.161582208			0.2	0.16103816															0.2	0.168			0.2	0.161616162
		0.2	0.113136823			0.2	0.113136823			0.2	0.112755891															0.2	0.136			0.2	0.113960114
		0.5	0.237186086			0.5	0.237186086			0.5	0.23638748															0.5	0.256			0.5	0.235988201
		1	0.534088216			1	0.534088216			1	0.532289939															1	0.544			1	0.528052805
		1	0.781145129			1	0.781145129			1	0.77851501															1	0.784			1	0.771084337
		1	0.423712681			1	0.423712681			1	0.422286039															1	0.44			1	0.419475655
		1	0.534341423			1	0.534341423			1	0.532542294															1	0.528			1	0.528301887
		0.5	0.178011512			0.5	0.178011512			0.5	0.177412147															0.5	0.197333			0.5	0.177777778
		1	1.337477358			1	1.337477358			1	1.332974067															1	1.31733			1	1
		0.2	0.212923784			0.2	0.212923784			0.2	0.212206869															0.2	0.221333			0.2	0.212121212
		0.95	0.544932641			0.95	0.544932641			0.95	0.543097851															0.95	0.533333			0.95	0.538720539
		1	0.572314815			1	0.572314815			1	0.570387829															1	0.581333			1	0.565656566
		0.5	0.159475887			0.5	0.159475887			0.5	0.158938931															0.5	0.178667			0.5	0.15954416
		1	1.015367596			1	0.791430625			1	0.789485553															1	0.936303			1	1
		1	0.449095033			1	0.449095033			1	0.447582928															1	0.474667			1	0.444444444
		1	0.457486856			1	0.561613159			1	0.466159031															1	1.13867			1	0.637681159
		1	1.065983814			1	1.065983814			1	1.062394643															1	1.056			1	1
		0.5	0.298493077			0.5	0.298493077			0.5	0.29748805															0.5	0.32			0.5	0.296296296
		1	0.528277505			1	0.528277505			1	0.526498792															0.1	0.157333			1	0.52233677
		0.1	0.186417203			0.1	0.186417203			0.1	0.185789535															1	1.10133			0.1	0.186046512
		1	1.111743639			1	1.111743639			1	1.108000395															1	0.447334			1	1
		1	0.548425821			1	0.427305383			1	0.426255209															0.5	0.213333			1	0.309178744
		0.5	0.218637025			0.5	0.261823355			0.5	0.364282607															1	0.514667			0.5	0.19047619
		1	0.495833571			1	0.495833571			1	0.494164098															0.1	0.162667			1	0.490421456
		0.1	0.138478499			0.1	0.138478499			0.1	0.138012241															0.2	0.154667			0.1	0.138888889
		0.2	0.131488928			0.2	0.131488928			0.2	0.131046204															1	0.490667			0.2	0.132013201
		1	0.472383995			1	0.472383995			1	0.470793477															0.5	0.264			1	0.467353952
		0.5	0.301956735			0.5	0.235269262			0.5	0.234691049															1	1.28533			0.5	0.171428571
		1	1.288163074			1	1.288163074			1	1.283825824															1	0.608			1	1
		1	0.535905038			1	0.586601167			1	0.497810205															0.1	0.12			1	0.579710145
		0.1	0.119398859			0.1	0.119398859			0.1	0.118996843															0.1	0.161101			0.1	0.12012012
		0.1	0.142708973			0.1	0.163992487			0.1	0.228167615															1	0.957333			0.1	0.120300752
		1	0.963760848			1	0.963760848			1	1.103264893															1	0.992			1	0.950724638
		1	0.994377977			1	0.994377977			1	0.991029903															0.5	0.274667			1	0.980842912
		0.5	0.255463947			0.5	0.255463947			0.5	0.254603799															0.5	0.181333			0.5	0.253968254
		0.5	0.147891121			0.5	0.147891121			0.5	0.147393171															1	1.17333			0.5	0.148148148
		1	1.092255936			1	0.58990936			1	0.58845956															1	1.08982			1	0.850241546
		1	1.129943852			1	1.320434921			1	1.120567119															0.15	0.229333			1	1
		0.15	0.201330525			0.15	0.201330525			0.15	0.200652644															1	0.943333			0.15	0.200716846
		1	1.126553157			1	0.967677369			1	1.532359552															0.95	0.278667			1	1
		0.95	0.325551201			0.95	0.253652865			0.95	0.253029471															0.5	0.264			0.95	0.184615385
		0.5	0.240959745			0.5	0.240959745			0.5	0.240148433															0.9	0.458667			0.5	0.239700375
		0.9	0.48384933			0.9	0.48384933			0.9	0.482220208															0.5	0.218667			0.9	0.478632479
		0.5	0.198091773			0.5	0.198091773			0.5	0.197424797															1	0.976			0.5	0.197530864
		1	0.980339295			1	0.980339295			1	0.97703849															1	1.024			1	0.967032967
		1	1.028585168			1	1.028585168			1	1.025121918															0.1	0.150333			1	1
		0.1	0.162058234			0.1	0.126267497			0.1	0.125957173															0.5	0.258667			0.1	0.093240093
		0.5	0.229646468			0.5	0.229646468			0.5	0.228873248															0.5	0.294			0.5	0.228571429
		0.5	0.350638526			0.5	0.286623045			0.5	0.435973361															0.5	0.242667			0.5	0.164383562
		0.5	0.255219347			0.5	0.214155981			0.5	0.302757796															1	0.846396			0.5	0.213333333
		1	1.022394916			1	1.022394916			1	1.018952509															1	0.634667			1	1
		1	0.620781263			1	0.620781263			1	0.61869109															1	0.992			1	0.613333333
		1	1.018253074			1	1.018253074			1	1.014824613															0.5	0.223323			1	1
		0.5	0.33654888			0.5	0.240050527			0.5	0.339365578															1	0.610667			0.5	0.23880597
		1	0.611063174			1	0.611063174			1	0.609005722															0.1	0.216			1	0.603773585
		0.1	0.190920251			0.1	0.190920251			0.1	0.190277422															1	0.429333			0.1	0.19047619
		1	0.412462125			1	0.412462125			1	0.411073363															0.5	0.266667			1	0.408408408
		0.5	0.243728729			0.5	0.243728729			0.5	0.242908094															1	0.976			0.5	0.242424242
		1	0.979966928			1	0.979966928			1	0.976667376															0.5	0.376			1	0.966666667
		0.5	0.360596976			0.5	0.360596976			0.5	0.359382845															0.15	0.109333			0.5	0.357388316
		0.15	0.131309255			0.15	0.086903552			0.15	0.165815057															1	0.436334			0.15	0.08815427
		1	0.529083263			1	0.41223465			1	0.411221515															0.2	0.202667			1	0.298368298
		0.2	0.176025552			0.2	0.176025552			0.2	0.175432874															1	1.02667			0.2	0.175824176
		1	1.048000486			1	1.048000486			1	1.044471865															0.15	0.162667			1	1
		0.15	0.146852487			0.15	0.146852487			0.15	0.146358034															1	1.01933			0.15	0.147126437
		1	0.545795139			1	0.507888106			1	0.506639887															1	1.104			1	0.732394366
		1	1.113515427			1	1.113515427			1	1.109766217															0.1	0.154667			1	1
		0.1	0.147891121			0.1	0.147891121			0.1	0.147393171															1	0.293333			0.1	0.148148148
		1	0.273905002			1	0.273905002			1	0.272982763															0.2	0.146667			1	0.272108844
		0.2	0.116446756			0.2	0.116446756			0.2	0.11605468															0.5	0.157667			0.2	0.117216117
		0.5	0.162643601			0.5	0.126723585			0.5	0.12641214															1	1.09867			0.5	0.093567251
		1	0.988145577			1	1.081623248			1	0.917903206															1	0.357333			1	1
		1	0.36542728			1	0.36542728			1	0.364196885															1	0.738667			1	0.362139918
		1	0.733929167			1	0.733929167			1	0.731458025															1	0.48			1	0.724637681
		1	0.463669416			1	0.463669416			1	0.462108239															1	0.773333			1	0.458781362
		1	0.776654287			1	0.776654287			1	0.77403929															0.2	0.170667			1	0.766666667
		0.2	0.149298616			0.2	0.149298616			0.2	0.148795927															1	0.418667			0.2	0.14953271
		1	0.411157136			1	0.411157136			1	0.409772768															1	0.362667			1	0.407124682
		1	0.34483214			1	0.34483214			1	0.343671089															1	1.04533			1	0.341880342
		1	1.053458726			1	1.053458726			1	1.049911727															1	0.666667			1	1
		1	0.667710775			1	0.667710775			1	0.665462591															0.15	0.157333			1	0.659498208
		0.15	0.127931825			0.15	0.127931825			0.15	0.127501079															1	0.549333			0.15	0.128514056
		1	0.539456206			1	0.539456206			1	0.537639856															1	0.381333			1	0.533333333
		1	0.365752203			1	0.365752203			1	0.524898586															0.5	0.296			1	0.362459547
		0.5	0.281281425			0.5	0.281281425			0.5	0.280334349															1	0.653333			0.5	0.279365079
		1	1.069096606			1	0.661783026			1	0.658246159															0.5	0.407			1	1
		0.5	0.493106106			0.5	0.384203087			0.5	0.383258844															1	0.56			0.5	0.27826087
		1	0.551115713			1	0.551115713			1	0.549260104															0.15	0.216			1	0.544802867
		0.15	0.184243317			0.15	0.184243317			0.15	0.183622969															0.2	0.176			0.15	0.183908046
		0.2	0.141867043			0.2	0.141867043			0.2	0.141389376															1	0.666667			0.2	0.142222222
		1	0.651628698			1	0.651628698			1	0.649434662															0.9	0.384			1	0.643678161
		0.9	0.443557891			0.9	0.372191906			0.9	0.526177231															1	0.592666			0.9	0.368794326
		1	0.506164009			1	0.574630783			1	0.437398394															0.05	0.144			1	0.32688172
		0.05	0.115151565			0.05	0.115151565			0.05	0.114763849															0.5	0.256			0.05	0.115942029
		0.5	0.23047929			0.5	0.23047929			0.5	0.229703266															1	0.594001			0.5	0.229390681
		1	0.550836072			1	0.595890975			1	0.594426473															0.2	0.144			1	0.430107527
		0.2	0.121639404			0.2	0.121639404			0.2	0.121229843															0.5	0.267667			0.2	0.122324159
		0.5	0.310688204			0.5	0.242072377			0.5	0.241477444															0.5	0.190667			0.5	0.17630854
		0.5	0.207287581			0.5	0.161507893			0.5	0.161110961															1	1.30133			0.5	0.118518519
		1	1.039178818			1	0.90757976			1	1.083884029															1	0.904			1	1
		1	0.90934587			1	0.90934587			1	0.9062841															1	1.128			1	0.897196262
		1	1.144180984			1	1.144180984			1	1.140328522															1	0.733334			1	1
		1	0.462233097			1	0.721662524			1	0.719888918															1	0.637333			1	0.520325203
		1	0.624589874			1	0.624589874			1	0.622486878															1	0.765333			1	0.61707989
		1	0.77181351			1	0.77181351			1	0.769214811															0.2	0.213333			1	0.761904762
		0.2	0.190920251			0.2	0.190920251			0.2	0.190277422															1	0.472			0.2	0.19047619
		1	0.532762786			1	0.532762786			1	0.530968972															1	1.10667			1	0.526748971
		1	1.116981968			1	1.116981968			1	1.113221086															1	0.512			1	1
		1	0.50033075			1	0.50033075			1	0.498646135															1	0.938667			1	0.494845361
		1	0.961141683			1	0.961141683			1	0.957905516															0.5	0.168			1	0.948148148
		0.5	0.167329801			0.5	0.136780683			0.5	0.208052825															1	0.581333			0.5	0.079840319
		1	0.572314815			1	0.572314815			1	0.570387829															1	0.496369			1	0.565656566
		1	0.414340735			1	0.414340735			1	0.412945649															0.5	0.141333			1	0.41025641
		0.5	0.120508947			0.5	0.120508947			0.5	0.120103193															0.5	0.176			0.5	0.121212121
		0.5	0.155421219			0.5	0.155421219			0.5	0.154897915															0.5	0.271334			0.5	0.155555556
		0.5	0.317615525			0.5	0.247469792			0.5	0.246861593															0.2	0.152			0.5	0.18018018
		0.2	0.121925266			0.2	0.121925266			0.2	0.121514744															1	0.583333			0.2	0.122605364
		1	0.505004614			1	0.57331456			1	0.572205163															1	0.328			1	0.326139089
		1	0.31193968			1	0.31193968			1	0.310889378															0.15	0.168			1	0.30952381
		0.15	0.17322455			0.15	0.199059136			0.15	0.276956885															1	0.608			0.15	0.145454545
		1	0.599696989			1	0.599696989			1	0.597677807															0.5	0.392334			1	0.592592593
		0.5	0.468417969			0.5	0.364967352			0.5	0.364070384															0.2	0.197333			0.5	0.26446281
		0.2	0.257351389			0.2	0.170321199			0.2	0.324978886															1	0.953334			0.2	0.170212766
		1	0.513255497			1	0.477608436			1	0.476434633															1	0.52			1	0.688888889
		1	0.52623262			1	0.52623262			1	0.524460793															0.15	0.182			1	0.520325203
		0.15	0.18317009			0.15	0.149729037			0.15	0.149439303															0.2	0.136			0.15	0.087145969
		0.2	0.109076184			0.2	0.109076184			0.2	0.108708924															0.15	0.234667			0.2	0.109965636
		0.15	0.278077382			0.15	0.319549644			0.15	0.444598906															0.49	0.242667			0.15	0.231884058
		0.49	0.246561368			0.49	0.246561368			0.49	0.245731195															0.5	0.309333			0.49	0.245210728
		0.5	0.441122386			0.5	0.291945166			0.5	0.557041725															1	1.10667			0.5	0.289855072
		1	1.116981968			1	1.116981968			1	1.113221086															0.2	0.133333			1	1
		0.2	0.111189804			0.2	0.111189804			0.2	0.110815427															1	1.08			0.2	0.112044818
		1	1.093158717			1	1.093158717			1	1.089478048															0.1	0.133333			1	1
		0.1	0.109307149			0.1	0.109307149			0.1	0.108939111															0.15	0.205333			0.1	0.110192837
		0.15	0.182118838			0.15	0.182118838			0.15	0.181505643															1	1.176			0.15	0.181818182
		1	1.186251975			1	1.186251975			1	1.182257861															0.5	0.464			1	1
		0.5	0.439273166			0.5	0.439273166			0.5	0.437794132															1	0.490667			0.5	0.434782609
		1	0.484630326			1	0.484630326			1	0.482998574															0.2	0.28			1	0.479400749
		0.2	0.263531908			0.2	0.263531908			0.2	0.262644596															0.15	0.168			0.2	0.261904762
		0.15	0.150320185			0.15	0.150320185			0.15	0.149814056															0.5	0.368			0.15	0.150537634
		0.5	0.351977884			0.5	0.351977884			0.5	0.350792773															0.5	0.300667			0.5	0.348909657
		0.5	0.408493078			0.5	0.318276938			0.5	0.31749472															0.15	0.157333			0.5	0.230971129
		0.15	0.132830925			0.15	0.132830925			0.15	0.132383683															1	0.648			0.15	0.133333333
		1	0.63856201			1	0.63856201			1	0.636411969															0.15	0.137736			1	0.630824373
		0.15	0.224493171			0.15	0.177055757			0.15	0.101210131															0.2	0.186667			0.15	0.102564103
		0.2	0.163258667			0.2	0.163258667			0.2	0.162708975															1	0.874667			0.2	0.163265306
		1	0.893043408			1	0.893043408			1	0.890036527															1	0.373333			1	0.88115942
		1	0.432699487			1	0.497231979			1	0.520344679															1	0.891001			1	0.359338061
		1	0.479440424			1	0.446141916			1	0.445045448															1	1.04533			1	0.643678161
		1	1.05580577			1	1.05580577			1	1.052250868															1	0.418667			1	1
		1	0.401030579			1	0.401030579			1	0.459079615															0.5	0.301333			1	0.397163121
		0.5	0.28401212			0.5	0.28401212			0.5	0.28305585															1	1			0.5	0.282051282
		1	0.998588656			1	0.998588656			1	0.995226405															0.5	0.52			1	0.984984985
		0.5	0.517550467			0.5	0.517550467			0.5	0.515807873															0.5	0.189333			0.5	0.511784512
		0.5	0.166716365			0.5	0.166716365			0.5	0.166155031															0.5	0.264			0.5	0.166666667
		0.5	0.243728729			0.5	0.243728729			0.5	0.242908094															1	0.328			0.5	0.242424242
		1	0.371354676			1	0.426738247			1	0.446574206															0.5	0.384			1	0.30877193
		0.5	0.366948511			0.5	0.366948511			0.5	0.365712995															0.5	0.453333			0.5	0.363636364
		0.5	0.460114688			0.5	0.460114688			0.5	0.45856548															1	0.416			0.5	0.455284553
		1	0.401030579			1	0.401030579			1	0.399680307															1	0.464			1	0.397163121
		1	0.449095033			1	0.449095033			1	0.447582928															0.1	0.136			1	0.444444444
		0.1	0.131488928			0.1	0.131488928			0.1	0.131046204															0.15	0.106333			0.1	0.132013201
		0.15	0.130585423			0.15	0.101745491			0.15	0.101495434															0.5	0.274667			0.15	0.075650118
		0.5	0.25063825			0.5	0.25063825			0.5	0.24979435															1	0.508666			0.5	0.249221184
		1	0.589932262			1	0.482229328			1	0.481296186															1	1.1			1	0.274747475
		1	1.32216665			1	1.13570384			1	1.129634128															1	1.088			1	1
		1	1.104942261			1	1.104942261			1	1.101221916															0.2	0.157333			1	1
		0.2	0.137504779			0.2	0.137504779			0.2	0.1370418															0.5	0.226667			0.2	0.137931034
		0.5	0.217938542			0.5	0.217938542			0.5	0.217204742															1	1.11467			0.5	0.217054264
		1	1.126803835			1	1.126803835			1	1.123009883															1	1.04533			1	1
		1	1.056979292			1	1.056979292			1	1.053420439															1	0.986667			1	1
		1	0.983047422			1	0.983047422			1	0.979737498															1	0.981333			1	0.96969697
		1	0.990367409			1	0.990367409			1	0.987032839															0.1	0.144			1	0.97689769
		0.1	0.116446756			0.1	0.116446756			0.1	0.11605468															0.15	0.117333			0.1	0.117216117
		0.15	0.110240632			0.15	0.110240632			0.15	0.109869451															0.2	0.275333			0.15	0.111111111
		0.2	0.321497231			0.2	0.262802026			0.2	0.399739954															0.15	0.189333			0.2	0.150943396
		0.15	0.166716365			0.15	0.166716365			0.15	0.166155031															0.5	0.344			0.15	0.166666667
		0.5	0.388360242			0.5	0.325875251			0.5	0.460698189															0.5	0.317333			0.5	0.323232323
		0.5	0.310939519			0.5	0.310939519			0.5	0.309892585															0.1	0.12			0.5	0.308539945
		0.1	0.090766241			0.1	0.090766241			0.1	0.090460631															0.5	0.260334			0.1	0.091954023
		0.5	0.324285598			0.5	0.252666771			0.5	0.252045801															0.5	0.450667			0.5	0.183908046
		0.5	0.620173421			0.5	0.442351662			0.5	0.625363874															1	0.456			0.5	0.437810945
		1	0.437799886			1	0.437799886			1	0.436325812															1	0.688			1	0.433333333
		1	0.674997967			1	0.674997967			1	0.672725246															0.2	0.136			1	0.666666667
		0.2	0.111429595			0.2	0.111429595			0.2	0.111054411															1	0.586667			0.2	0.112280702
		1	0.57630251			1	0.57630251			1	0.574362098															1	0.971668			1	0.569579288
		1	0.516904002			1	0.481003542			1	0.479821395															0.5	0.392			1	0.693766938
		0.5	0.373048501			0.5	0.373048501			0.5	0.371792445															1	0.725333			0.5	0.369636964
		1	0.733929167			1	0.733929167			1	0.731458025															0.2	0.117333			1	0.724637681
		0.2	0.094104708			0.2	0.094104708			0.2	0.093787857															1	1.243			0.2	0.095238095
		1	1.16592465			1	0.629696614			1	1.258190074															1	0.933332			1	0.907407407
		1	0.462114705			1	0.451185156			1	0.450312086															0.2	0.133218			1	0.512820513
		0.2	0.110276958			0.2	0.126723585			0.2	0.176314285															1	0.325333			0.2	0.093567251
		1	0.302258126			1	0.302258126			1	0.301240422															1	0.461333			1	0.3
		1	0.452891721			1	0.452891721			1	0.451366833															0.15	0.16			1	0.448179272
		0.15	0.153683504			0.15	0.153683504			0.15	0.153166051															1	0.584			0.15	0.153846154
		1	0.596800797			1	0.596800797			1	0.594791367															1	0.818667			1	0.58974359
		1	0.796272174			1	0.796272174			1	0.793591122															0.5	0.24			1	0.785964912
		0.5	0.207839472			0.5	0.207839472			0.5	0.207139676															1	0.464			0.5	0.207119741
		1	0.444130133			1	0.444130133			1	0.442634746															1	0.498667			1	0.43956044
		1	0.480408311			1	0.480408311			1	0.478790774															1	0.197333			1	0.475247525
		1	0.176306584			1	0.176306584			1	0.175712959															1	0.453333			1	0.176100629
		1	0.441305277			1	0.441305277			1	0.4398194															0.5	0.362667			1	0.436781609
		0.5	0.3478282			0.5	0.3478282			0.5	0.346657062															1	0.597333			0.5	0.344827586
		1	0.596526421			1	0.596526421			1	0.594517915															1	0.632			1	0.589473684
		1	0.632259574			1	0.632259574			1	0.630130754															1	0.506667			1	0.624624625
		1	0.49427562			1	0.49427562			1	0.492611392															1	0.845333			1	0.488888889
		1	0.848365335			1	0.848365335			1	0.845508886															1	0.624			1	0.837209302
		1	0.616066767			1	0.616066767			1	0.613992468															0.5	0.337334			1	0.608695652
		0.5	0.396555109			0.5	0.308975483			0.5	0.308216124															0.2	0.16			0.5	0.224299065
		0.2	0.223161259			0.2	0.138139371			0.2	0.137401092															1	0.378667			0.2	0.218579235
		1	0.384551337			1	0.384551337			1	0.383256552															0.15	0.315334			1	0.380952381
		0.15	0.373905293			0.15	0.291327903			0.15	0.290611916															1	1.2			0.15	0.211640212
		1	1.208513407			1	1.208513407			1	1.204444338															1	1.22133			1	1
		1	1.235571914			1	1.235571914			1	1.231411739															1	0.387333			1	1
		1	0.444308574			1	0.36319191			1	0.362489112															1	0.608			1	0.20758483
		1	0.59578525			1	0.59578525			1	0.593779239															1	0.794667			1	0.588744589
		1	0.808006236			1	0.808006236			1	0.805285677															0.5	0.256			1	0.797507788
		0.5	0.236480507			0.5	0.236480507			0.5	0.235684276															0.15	0.16			0.5	0.235294118
		0.15	0.135597084			0.15	0.135597084			0.15	0.135140528															1	1.10367			0.15	0.136054422
		1	1.027510475			1	0.554941408			1	0.553577547															1	0.616			1	0.8
		1	0.616066767			1	0.616066767			1	0.503730934															0.1	0.154			1	0.608695652
		0.1	0.153939943			0.1	0.125835389			0.1	0.19140428															1	0.754667			0.1	0.073664825
		1	0.756323023			1	0.756323023			1	0.753776481															0.5	0.28			1	0.746666667
		0.5	0.260477049			0.5	0.260477049			0.5	0.259600022															0.5	0.173333			0.5	0.258899676
		0.5	0.166716365			0.5	0.166716365			0.5	0.166155031															1	0.88			0.5	0.166666667
		1	0.8674338			1	0.8674338			1	0.864513147															0.5	0.277333			1	0.855967078
		0.5	0.252154013			0.5	0.252154013			0.5	0.25130501															0.5	0.344			0.5	0.250712251
		0.5	0.317660599			0.5	0.317660599			0.5	0.316591034															1	0.429333			0.5	0.315151515
		1	0.405371884			1	0.405371884			1	0.404006996															0.15	0.174192			1	0.401433692
		0.15	0.255329125			0.15	0.182118838			0.15	0.257466066															1	0.970667			0.15	0.181818182
		1	0.97542558			1	0.97542558			1	0.972141319															0.1	0.096			1	0.962199313
		0.1	0.071221034			0.1	0.071221034			0.1	0.070981233															0.5	0.370667			0.1	0.072727273
		0.5	0.531830432			0.5	0.351977884			0.5	0.505130775															1	0.941333			0.5	0.348909657
		1	0.942929354			1	0.942929354			1	1.079418048															1	0.594001			1	0.930232558
		1	0.548098923			1	0.592929945			1	0.59147272															1	0.760666			1	0.427983539
		1	0.4559408			1	0.747190498			1	0.372124331															1	0.381333			1	0.424242424
		1	0.365752203			1	0.365752203			1	0.364520714															0.15	0.112			1	0.362459547
		0.15	0.088409676			0.15	0.088409676			0.15	0.088112															1	0.450667			0.15	0.089635854
		1	0.428558402			1	0.428558402			1	0.427115445															1	1.19167			1	0.424242424
		1	1.097314175			1	0.592641231			1	0.591184717															1	1.09333			1	0.854166667
		1	1.093806777			1	1.093806777			1	0.928242573															0.2	0.230534			1	1
		0.2	0.163743958			0.2	0.163743958			0.2	0.163192632															0.1	0.173333			0.2	0.16374269
		0.1	0.152194034			0.1	0.152194034			0.1	0.151681596															1	0.501333			0.1	0.152380952
		1	0.490168294			1	0.490168294			1	0.488517895															1	1.272			1	0.484848485
		1	1.288163074			1	1.288163074			1	1.283825824															0.15	0.101333			1	1
		0.15	0.080699479			0.15	0.080699479			0.15	0.080427763															0.2	0.232			0.15	0.082051282
		0.2	0.207839472			0.2	0.207839472			0.2	0.39656508															0.5	0.178667			0.2	0.207119741
		0.5	0.151313893			0.5	0.151313893			0.5	0.150804418															1	0.517333			0.5	0.151515152
		1	0.505570766			1	0.505570766			1	0.503868508															0.2	0.133333			1	0.5
		0.2	0.12845861			0.2	0.12845861			0.2	0.12802609															1	0.957333			0.2	0.129032258
		1	0.957376634			1	0.957376634			1	0.954153144															1	0.920134			1	0.944444444
		1	0.958549451			1	0.549925215			1	0.919477968															1	1.13067			1	0.792792793
		1	1.147340465			1	1.147340465			1	1.143477366															0.05	0.168			1	1
		0.05	0.141482527			0.05	0.141482527			0.05	0.141006155															0.1	0.170667			0.05	0.141843972
		0.1	0.150320185			0.1	0.150320185			0.1	0.149814056															1	1.096			0.1	0.150537634
		1	1.119958291			1	1.119958291			1	1.116187388															0.15	0.245333			1	1
		0.15	0.223192099			0.15	0.223192099			0.15	0.22244061															1	0.948889			0.15	0.222222222
		1	1.039945709			1	0.960408631			1	1.012382025															1	1.048			1	1
		1	1.056696028			1	1.056696028			1	1.053138129															0.5	0.290667			1	1
		0.5	0.31983184			0.5	0.268372686			0.5	0.37940534															1	0.450667			0.5	0.266666667
		1	0.43452065			1	0.43452065			1	0.433057618															0.2	0.144			1	0.430107527
		0.2	0.111831498			0.2	0.111831498			0.2	0.111454961															1	1.16533			0.2	0.112676056
		1	1.162948304			1	1.162948304			1	1.159032654															1	0.728			1	1
		1	0.723904788			1	0.723904788			1	0.721467398															1	0.973333			1	0.714776632
		1	0.989058143			1	0.989058143			1	0.985727981															1	1.05067			1	0.975609756
		1	1.061355321			1	1.061355321			1	1.057781734															1	0.626667			1	1
		1	0.625061529			1	0.625061529			1	0.622956945															1	0.485333			1	0.61754386
		1	0.492311246			1	0.492311246			1	0.490653633															0.1	0.185			1	0.486956522
		0.1	0.27635195			0.1	0.171065017			0.1	0.170150769															1	1.25867			0.1	0.270042194
		1	1.100082441			1	1.271055106			1	1.039286342															1	0.565333			1	1
		1	0.565273685			1	0.565273685			1	0.563370406															0.15	0.157333			1	0.558730159
		0.15	0.132830925			0.15	0.132830925			0.15	0.132383683															1	1.07733			0.15	0.133333333
		1	1.092049537			1	1.092049537			1	0.892921293															0.2	0.178667			1	1
		0.2	0.155201895			0.2	0.155201895			0.2	0.15467933															1	1.17333			0.2	0.155339806
		1	1.10419248			1	0.59635609			1	1.19157273															1	0.637333			1	0.859504132
		1	0.627715957			1	0.627715957			1	0.625602436															1	0.549333			1	0.620155039
		1	0.567991314			1	0.567991314			1	0.566078885															0.5	0.218667			1	0.561403509
		0.5	0.199968433			0.5	0.199968433			0.5	0.199295138															1	0.365333			0.5	0.199376947
		1	0.340916163			1	0.340916163			1	0.339768297															0.2	0.141333			1	0.338028169
		0.2	0.141188722			0.2	0.162245507			0.2	0.225736991															0.99	0.522667			0.2	0.119047619
		0.99	0.515883726			0.99	0.515883726			0.99	0.514146744															0.1	0.202667			0.99	0.510144928
		0.1	0.197268811			0.1	0.197268811			0.1	0.196604607															0.5	0.413333			0.1	0.196721311
		0.5	0.388275012			0.5	0.388275012			0.5	0.386967689															1	0.866667			0.5	0.384615385
		1	0.868629053			1	0.868629053			1	0.865704376															0.5	0.286			1	0.857142857
		0.5	0.330058526			0.5	0.257164742			0.5	0.256532717															0.5	0.290667			0.5	0.187134503
		0.5	0.271110903			0.5	0.271110903			0.5	0.270198072															0.5	0.389333			0.5	0.269360269
		0.5	0.368245562			0.5	0.368245562			0.5	0.367005678															1	0.456			0.5	0.364912281
		1	0.437799886			1	0.437799886			1	0.436325812															1	0.282334			1	0.433333333
		1	0.331237505			1	0.258083342			1	0.257449059															0.5	0.248			1	0.187793427
		0.5	0.229646468			0.5	0.229646468			0.5	0.228873248															0.5	0.4			0.5	0.228571429
		0.5	0.399888453			0.5	0.399888453			0.5	0.398542027															1	1.05233			0.5	0.396039604
		1	0.565253204			1	0.525994754			1	0.524702034															0.5	0.202667			1	0.758409786
		0.5	0.179749227			0.5	0.179749227			0.5	0.179144011															1	0.384			0.5	0.179487179
		1	0.366948511			1	0.366948511			1	0.365712995															1	0.544			1	0.363636364
		1	0.528277505			1	0.528277505			1	0.526498792															1	0.866667			1	0.52233677
		1	0.995696033			1	0.595289045			1	0.99532654															1	1.008			1	0.857971014
[truncated: 7,690 more rows]
