# Supplementary material for: Benchmarking pipelines for subclonal deconvolution of bulk tumour sequencing data
Source: Nat Commun. 2021 Nov 4;12:6396. doi: 10.1038/s41467-021-26698-7 (PMC8569188; doi:10.1038/s41467-021-26698-7)
Supplement: Supplementary file 4 — Source Data [file 41467_2021_26698_MOESM4_ESM.zip › Source_Data/cnv_heatmaps/facets/s2r1_100%_250_minor.bed]

chromosome	start	end	.	cn
chr1	1	34757315	.	2
chr1	34757316	38212313	.	2.0
chr1	38212314	38709720	.	2
chr1	38709721	61404305	.	2.0
chr1	61404306	61406690	.	2
chr1	61406691	64653714	.	2.0
chr1	64653715	64653865	.	2
chr1	64653866	79006592	.	2.0
chr1	79006593	79006684	.	2
chr1	79006685	86382272	.	0.188
chr1	86382273	86382893	.	2
chr1	86382894	86743440	.	2.0
chr1	86743441	86862721	.	2
chr1	86862722	86993143	.	0.188
chr1	86993144	87064462	.	2
chr1	87064463	89597738	.	0.188
chr1	89597739	89597762	.	2
chr1	89597763	100277234	.	2.0
chr1	100277235	100281302	.	2
chr1	100281303	151564649	.	2.0
chr1	151564650	151569600	.	2
chr1	151569601	156012449	.	2.0
chr1	156012450	156015072	.	2
chr1	156015073	163355708	.	2.0
chr1	163355709	164559883	.	2
chr1	164559884	165445152	.	2.0
chr1	165445153	165544048	.	2
chr1	165544049	178886096	.	2.0
chr1	178886097	178889595	.	2
chr1	178889596	192158825	.	1.546
chr1	192158826	192159255	.	2
chr1	192159256	197672105	.	2.0
chr1	197672106	197735671	.	2
chr1	197735672	197935394	.	2.0
chr1	197935395	198232559	.	2
chr1	198232560	203797836	.	2.0
chr1	203797837	203798011	.	2
chr1	203798012	206840072	.	2.0
chr1	206840073	206840304	.	2
chr1	206840305	221739477	.	2.0
chr1	221739478	221739607	.	2
chr1	221739608	223845679	.	2.0
chr1	223845680	224130587	.	2
chr1	224130588	248919774	.	2.0
chr2	1	38978	.	2
chr2	38979	44945946	.	2.0
chr2	44945947	45005543	.	2
chr2	45005544	45009030	.	3.558
chr2	45009031	45388728	.	2
chr2	45388729	73573469	.	2.0
chr2	73573470	73599416	.	2
chr2	73599417	80648736	.	0.188
chr2	80648737	84290799	.	2
chr2	84290800	85870151	.	2.0
chr2	85870152	85870341	.	2
chr2	85870342	86623798	.	2.0
chr2	86623799	86753467	.	2
chr2	86753468	120466184	.	2.0
chr2	120466185	120797337	.	2
chr2	120797338	129979704	.	2.0
chr2	129979705	129980433	.	2
chr2	129980434	151663736	.	2.0
chr2	151663737	151664561	.	2
chr2	151664562	152335728	.	0.986
chr2	152335729	152521950	.	2
chr2	152521951	169776937	.	2.0
chr2	169776938	169801030	.	2
chr2	169801031	173368866	.	2.0
chr2	173368867	173906610	.	2
chr2	173906611	214577680	.	2.0
chr2	214577681	214577858	.	2
chr2	214577859	214968745	.	3.662
chr2	214968746	214970415	.	2
chr2	214970416	218815267	.	2.0
chr2	218815268	218823425	.	2
chr2	218823426	222709900	.	5.608
chr2	222709901	222908823	.	2
chr2	222908824	241777035	.	2.0
chr3	1	197722	.	2
chr3	197723	21751474	.	2.0
chr3	21751475	23208675	.	2
chr3	23208676	23591544	.	2.0
chr3	23591545	23591699	.	2
chr3	23591700	30004700	.	2.0
chr3	30004701	30606497	.	2
chr3	30606498	32357478	.	2.0
chr3	32357479	32367916	.	2
chr3	32367917	39412119	.	2.0
chr3	39412120	39412231	.	2
chr3	39412232	49643073	.	2.0
chr3	49643074	49650715	.	2
chr3	49650716	49748160	.	0.188
chr3	49748161	49790810	.	2
chr3	49790811	49930190	.	2.0
chr3	49930191	49940544	.	2
chr3	49940545	50159805	.	7.412
chr3	50159806	50173891	.	2
chr3	50173892	50355547	.	2.0
chr3	50355548	50358296	.	2
chr3	50358297	68885283	.	2.0
chr3	68885284	68975349	.	2
chr3	68975350	69386028	.	0.986
chr3	69386029	69739569	.	2
chr3	69739570	90234480	.	2.0
chr3	90234481	93873075	.	2
chr3	93873076	97010088	.	2.0
chr3	97010089	97226357	.	2
chr3	97226358	107810906	.	2.0
chr3	107810907	107923612	.	2
chr3	107923613	111193567	.	2.0
chr3	111193568	111275182	.	2
chr3	111275183	129095155	.	2.0
chr3	129095156	129121478	.	2
chr3	129121479	156474706	.	2.0
chr3	156474707	156514323	.	2
chr3	156514324	156553806	.	7.412
chr3	156553807	156555048	.	2
chr3	156555049	197699230	.	2.0
chr3	197699231	197700552	.	2
chr3	197700553	198043534	.	2.0
chr4	1	85892	.	2
chr4	85893	15340216	.	2.0
chr4	15340217	15435798	.	2
chr4	15435799	17845937	.	1.56
chr4	17845938	17873332	.	2
chr4	17873333	57033197	.	2.0
chr4	57033198	57040922	.	2
chr4	57040923	87894019	.	2.0
chr4	87894020	87976887	.	2
chr4	87976888	88159215	.	0.598
chr4	88159216	88262147	.	2
chr4	88262148	121037552	.	2.0
chr4	121037553	121039935	.	2
chr4	121039936	188147588	.	2.0
chr5	1	140480	.	2
chr5	140481	28708326	.	2.0
chr5	28708327	31267351	.	2
chr5	31267352	32604096	.	0.986
chr5	32604097	32689104	.	2
chr5	32689105	62308549	.	2.0
chr5	62308550	62347110	.	2
chr5	62347111	64217664	.	2.0
chr5	64217665	64325251	.	2
chr5	64325252	106543752	.	2.0
chr5	106543753	107376979	.	2
chr5	107376980	116504952	.	1.376
chr5	116504953	117993288	.	2
chr5	117993289	139050896	.	2.0
chr5	139050897	139121090	.	2
chr5	139121091	140372826	.	2.0
chr5	140372827	140401919	.	2
chr5	140401920	155018173	.	2.0
chr5	155018174	156329580	.	2
chr5	156329581	158696284	.	2.0
chr5	158696285	158696436	.	2
chr5	158696437	181261081	.	2.0
chr6	1	203448	.	2
chr6	203449	28506408	.	2.0
chr6	28506409	32643217	.	2
chr6	32643218	47286638	.	2.0
chr6	47286639	47309640	.	2
chr6	47309641	48068569	.	2.0
chr6	48068570	49430376	.	2
chr6	49430377	50843631	.	2.0
chr6	50843632	51409071	.	2
chr6	51409072	61816989	.	0.188
chr6	61816990	61894775	.	2
chr6	61894776	89873845	.	0.188
chr6	89873846	89894521	.	2
chr6	89894522	112351300	.	2.0
chr6	112351301	113222573	.	2
chr6	113222574	114062953	.	0.396
chr6	114062954	115941693	.	2
chr6	115941694	117579065	.	0.188
chr6	117579066	117602056	.	2
chr6	117602057	119024561	.	0.434
chr6	119024562	119024729	.	2
chr6	119024730	153282746	.	0.986
chr6	153282747	154010579	.	2
chr6	154010580	170583671	.	2.0
chr7	1	208810	.	2
chr7	208811	4996616	.	2.0
chr7	4996617	5031661	.	2
chr7	5031662	5190475	.	2.0
chr7	5190476	5193082	.	2
chr7	5193083	103398005	.	2.0
chr7	103398006	103407998	.	2
chr7	103407999	103515258	.	0.188
chr7	103515259	103515361	.	2
chr7	103515362	107475225	.	2.0
chr7	107475226	107475514	.	2
chr7	107475515	113117979	.	2.0
chr7	113117980	113118189	.	2
chr7	113118190	131511200	.	2.0
chr7	131511201	131511421	.	2
chr7	131511422	137390283	.	2.0
chr7	137390284	137390457	.	2
chr7	137390458	159233184	.	2.0
chr8	1	233068	.	2
chr8	233069	492774	.	2.0
chr8	492775	494575	.	2
chr8	494576	76867240	.	2.0
chr8	76867241	76966917	.	2
chr8	76966918	84921698	.	2.0
chr8	84921699	84921816	.	2
chr8	84921817	87428655	.	0.188
chr8	87428656	87487680	.	2
chr8	87487681	103140944	.	0.188
chr8	103140945	103154609	.	2
chr8	103154610	113616807	.	0.188
chr8	113616808	115408671	.	2
chr8	115408672	135647300	.	2.0
chr8	135647301	135647515	.	2
chr8	135647516	145006010	.	2.0
chr8	145006011	145052588	.	2
chr8	145052589	145055360	.	2.0
chr9	1	213271	.	2
chr9	213272	465114	.	2.0
chr9	465115	676979	.	2
chr9	676980	1057497	.	0.188
chr9	1057498	2028942	.	2
chr9	2028943	4605488	.	2.0
chr9	4605489	4617992	.	2
chr9	4617993	5299900	.	2.0
chr9	5299901	5300076	.	2
chr9	5300077	19126447	.	2.0
chr9	19126448	19290827	.	2
chr9	19290828	22452437	.	0.188
chr9	22452438	23690156	.	2
chr9	23690157	34521825	.	2.0
chr9	34521826	34552740	.	2
chr9	34552741	62861325	.	0.188
chr9	62861326	66918296	.	2
chr9	66918297	75146901	.	2.0
chr9	75146902	75147109	.	2
chr9	75147110	76826764	.	0.188
chr9	76826765	76846606	.	2
chr9	76846607	91410759	.	1.546
chr9	91410760	91410946	.	2
chr9	91410947	91775833	.	0.188
chr9	91775834	91949957	.	2
chr9	91949958	93679156	.	2.0
chr9	93679157	93951984	.	2
chr9	93951985	94301304	.	2.0
chr9	94301305	94415247	.	2
chr9	94415248	106924960	.	2.0
chr9	106924961	106925007	.	2
chr9	106925008	112486466	.	2.0
chr9	112486467	112486516	.	2
chr9	112486517	112716516	.	3.812
chr9	112716517	112804927	.	2
chr9	112804928	117716907	.	2.0
chr9	117716908	119166775	.	2
chr9	119166776	130666784	.	0.188
chr9	130666785	130668196	.	2
chr9	130668197	134421868	.	0.188
chr9	134421869	134422050	.	2
chr9	134422051	138050136	.	0.188
chr9	138050137	138052131	.	2
chr9	138052132	138124522	.	2.0
chr10	1	49321	.	2
chr10	49322	35530154	.	2.0
chr10	35530155	35553174	.	2
chr10	35553175	35641283	.	0.188
chr10	35641284	36522675	.	2
chr10	36522676	67176952	.	2.0
chr10	67176953	67180445	.	2
chr10	67180446	70422142	.	1.56
chr10	70422143	70422278	.	2
chr10	70422279	80588805	.	2.0
chr10	80588806	80588928	.	2
chr10	80588929	86900107	.	0.986
chr10	86900108	86912445	.	2
chr10	86912446	113783286	.	2.0
chr10	113783287	113835231	.	2
chr10	113835232	113858712	.	3.662
chr10	113858713	113876560	.	2
chr10	113876561	133625465	.	2.0
chr11	1	197337	.	2
chr11	197338	8263633	.	2.0
chr11	8263634	8263742	.	2
chr11	8263743	8988247	.	2.0
chr11	8988248	9020526	.	2
chr11	9020527	18415258	.	2.0
chr11	18415259	18429780	.	2
chr11	18429781	19777464	.	0.188
chr11	19777465	19777934	.	2
chr11	19777935	45979863	.	2.0
chr11	45979864	46049385	.	2
chr11	46049386	63988621	.	0.986
chr11	63988622	63996651	.	2
chr11	63996652	73409641	.	2.0
chr11	73409642	73411464	.	2
chr11	73411465	74789663	.	2.0
chr11	74789664	74810328	.	2
chr11	74810329	76868308	.	0.188
chr11	76868309	76926636	.	2
chr11	76926637	90869128	.	2.0
chr11	90869129	91803377	.	2
chr11	91803378	92896272	.	2.0
chr11	92896273	92969796	.	2
chr11	92969797	93691993	.	7.412
chr11	93691994	93695683	.	2
chr11	93695684	93821280	.	2.0
chr11	93821281	93850509	.	2
chr11	93850510	118679559	.	2.0
chr11	118679560	118754751	.	2
chr11	118754752	120169873	.	0.986
chr11	120169874	120170045	.	2
chr11	120170046	134986767	.	2.0
chr12	1	174726	.	2
chr12	174727	48526460	.	2.0
chr12	48526461	48528025	.	2
chr12	48528026	57212659	.	2.0
chr12	57212660	57212893	.	2
chr12	57212894	58919533	.	2.0
chr12	58919534	58920465	.	2
chr12	58920466	76866359	.	2.0
chr12	76866360	77021479	.	2
chr12	77021480	79584819	.	2.0
chr12	79584820	79585093	.	2
chr12	79585094	80679969	.	2.0
chr12	80679970	80680023	.	2
chr12	80680024	80719233	.	5.608
chr12	80719234	80811516	.	2
chr12	80811517	92706722	.	2.0
chr12	92706723	92706858	.	2
chr12	92706859	109222793	.	2.0
chr12	109222794	109223846	.	2
chr12	109223847	109278596	.	2.0
chr12	109278597	109278792	.	2
chr12	109278793	133236096	.	2.0
chr13	1	19026915	.	2
chr13	19026916	19672081	.	2.0
chr13	19672082	19672128	.	2
chr13	19672129	36848616	.	2.0
chr13	36848617	36848792	.	2
chr13	36848793	114327294	.	2.0
chr14	1	18657687	.	2
chr14	18657688	21643302	.	2.0
chr14	21643303	21643487	.	2
chr14	21643488	22227059	.	2.0
chr14	22227060	22227185	.	2
chr14	22227186	29927407	.	0.986
chr14	29927408	30559593	.	2
chr14	30559594	49576726	.	2.0
chr14	49576727	49577419	.	2
chr14	49577420	58139433	.	2.0
chr14	58139434	58200234	.	2
chr14	58200235	73879154	.	2.0
chr14	73879155	73879327	.	2
chr14	73879328	79467419	.	2.0
chr14	79467420	79663873	.	2
chr14	79663874	79864344	.	0.188
chr14	79864345	80197656	.	2
chr14	80197657	89125050	.	2.0
chr14	89125051	89125289	.	2
chr14	89125290	97969471	.	2.0
chr14	97969472	98716098	.	2
chr14	98716099	99865679	.	2.0
chr14	99865680	99875003	.	2
chr14	99875004	106874825	.	2.0
chr15	1	19964758	.	2
chr15	19964759	20671210	.	2.0
chr15	20671211	22278896	.	2
chr15	22278897	28233616	.	0.188
chr15	28233617	28807110	.	2
chr15	28807111	33820862	.	2.0
chr15	33820863	33821335	.	2
chr15	33821336	34983480	.	2.0
chr15	34983481	35093177	.	2
chr15	35093178	58655350	.	2.0
chr15	58655351	58665155	.	2
chr15	58665156	59105306	.	3.812
chr15	59105307	59107494	.	2
chr15	59107495	60006148	.	2.0
chr15	60006149	60347284	.	2
chr15	60347285	64501920	.	2.0
chr15	64501921	64502218	.	2
chr15	64502219	64678259	.	2.0
chr15	64678260	64678424	.	2
chr15	64678425	75650569	.	2.0
chr15	75650570	75657032	.	2
chr15	75657033	75677344	.	2.0
chr15	75677345	75682683	.	2
chr15	75682684	78898022	.	2.0
chr15	78898023	78921192	.	2
chr15	78921193	82780224	.	2.0
chr15	82780225	82782819	.	2
chr15	82782820	92501109	.	2.0
chr15	92501110	92617544	.	2
chr15	92617545	101849537	.	2.0
chr16	1	46405	.	2
chr16	46406	13235324	.	1.56
chr16	13235325	13235683	.	2
chr16	13235684	30558396	.	1.494
chr16	30558397	30569808	.	2
chr16	30569809	56943871	.	1.56
chr16	56943872	56960616	.	2
chr16	56960617	57415107	.	2.0
chr16	57415108	57415775	.	2
chr16	57415776	58116226	.	1.56
chr16	58116227	58116819	.	2
chr16	58116820	59738120	.	0.986
chr16	59738121	59739927	.	2
chr16	59739928	90075951	.	1.56
chr17	1	410566	.	2
chr17	410567	7230830	.	2.0
chr17	7230831	7234143	.	2
chr17	7234144	14347942	.	1.452
chr17	14347943	14348090	.	2
chr17	14348091	28196306	.	2.0
chr17	28196307	28247520	.	2
chr17	28247521	31851982	.	2.0
chr17	31851983	31852306	.	2
chr17	31852307	35608418	.	2.0
chr17	35608419	35624543	.	2
chr17	35624544	35764111	.	5.608
chr17	35764112	38847977	.	2
chr17	38847978	39083502	.	3.812
chr17	39083503	39087756	.	2
chr17	39087757	53824916	.	2.0
chr17	53824917	54903677	.	2
chr17	54903678	59608003	.	0.188
chr17	59608004	59619982	.	2
chr17	59619983	83135739	.	2.0
chr18	1	117236	.	2
chr18	117237	74158880	.	2.0
chr18	74158881	74253456	.	2
chr18	74253457	74317969	.	0.188
chr18	74317970	74320512	.	2
chr18	74320513	80247263	.	2.0
chr19	1	281565	.	2
chr19	281566	1917791	.	2.0
chr19	1917792	1918194	.	2
chr19	1918195	6380286	.	2.0
chr19	6380287	6380458	.	2
chr19	6380459	45370548	.	2.0
chr19	45370549	45380223	.	2
chr19	45380224	45529441	.	2.0
chr19	45529442	45553551	.	2
chr19	45553552	51328793	.	2.0
chr19	51328794	51329190	.	2
chr19	51329191	52067634	.	2.0
chr19	52067635	52076256	.	2
chr19	52076257	58572513	.	2.0
chr20	1	87623	.	2
chr20	87624	32217351	.	2.0
chr20	32217352	32217705	.	2
chr20	32217706	36208387	.	0.986
chr20	36208388	36209531	.	2
chr20	36209532	59996809	.	2.0
chr20	59996810	59999601	.	2
chr20	59999602	63963102	.	2.0
chr20	63963103	63963239	.	2
chr20	63963240	64276155	.	2.0
chr21	1	10413764	.	2
chr21	10413765	38815006	.	2.0
chr21	38815007	38817018	.	2
chr21	38817019	44079702	.	2.0
chr21	44079703	44080004	.	2
chr21	44080005	46665045	.	2.0
chr22	1	16407213	.	2
chr22	16407214	44572097	.	2.0
chr22	44572098	44572125	.	2
chr22	44572126	45740534	.	2.0
chr22	45740535	45760566	.	2
chr22	45760567	50780661	.	2.0
