# Supplementary material for: Benchmarking pipelines for subclonal deconvolution of bulk tumour sequencing data
Source: Nat Commun. 2021 Nov 4;12:6396. doi: 10.1038/s41467-021-26698-7 (PMC8569188; doi:10.1038/s41467-021-26698-7)
Supplement: Supplementary file 4 — Source Data [file 41467_2021_26698_MOESM4_ESM.zip › Source_Data/cnv_heatmaps/facets/s2r1_75%_250_total.bed]

chromosome	start	end	.	cn
chr1	1	34669583	.	2
chr1	34669584	38045673	.	2.711
chr1	38045674	38046054	.	2
chr1	38046055	61404317	.	2.0
chr1	61404318	61406676	.	2
chr1	61406677	64653714	.	3.422
chr1	64653715	64653866	.	2
chr1	64653867	78938172	.	2.0
chr1	78938173	78939139	.	2
chr1	78939140	86360491	.	1.289
chr1	86360492	86368632	.	2
chr1	86368633	86743440	.	2.0
chr1	86743441	86862767	.	2
chr1	86862768	86993143	.	1.289
chr1	86993144	87064462	.	2
chr1	87064463	89597660	.	2.711
chr1	89597661	89597762	.	2
chr1	89597763	100277328	.	3.422
chr1	100277329	100281352	.	2
chr1	100281353	151564649	.	2.0
chr1	151564650	151569714	.	2
chr1	151569715	156012440	.	2.216
chr1	156012441	156014961	.	2
chr1	156014962	163355708	.	2.0
chr1	163355709	164559956	.	2
chr1	164559957	165445240	.	2.711
chr1	165445241	165544008	.	2
chr1	165544009	178886066	.	2.0
chr1	178886067	178889600	.	2
chr1	178889601	192158824	.	2.0
chr1	192158825	192159264	.	2
chr1	192159265	221739561	.	2.0
chr1	221739562	221739785	.	2
chr1	221739786	224130648	.	2.711
chr1	224130649	224134185	.	2
chr1	224134186	248919869	.	2.0
chr2	1	38976	.	2
chr2	38977	44945833	.	2.0
chr2	44945834	44945912	.	2
chr2	44945913	45388884	.	2.711
chr2	45388885	45389058	.	2
chr2	45389059	73573469	.	2.0
chr2	73573470	73599401	.	2
chr2	73599402	84290896	.	1.289
chr2	84290897	84291235	.	2
chr2	84291236	85870151	.	2.0
chr2	85870152	85870325	.	2
chr2	85870326	86623798	.	2.474
chr2	86623799	86753523	.	2
chr2	86753524	120466205	.	2.0
chr2	120466206	120797270	.	2
chr2	120797271	129979752	.	3.422
chr2	129979753	129980487	.	2
chr2	129980488	151663692	.	2.0
chr2	151663693	151664508	.	2
chr2	151664509	152335728	.	1.621
chr2	152335729	152522010	.	2
chr2	152522011	169776937	.	2.0
chr2	169776938	169801035	.	2
chr2	169801036	173368893	.	3.422
chr2	173368894	173906580	.	2
chr2	173906581	214577858	.	2.0
chr2	214577859	214578157	.	2
chr2	214578158	214951035	.	3.422
chr2	214951036	214953885	.	2
chr2	214953886	214974853	.	2.0
chr2	214974854	214975785	.	2
chr2	214975786	218815267	.	2.0
chr2	218815268	218823319	.	2
chr2	218823320	222709898	.	5.55
chr2	222709899	222908758	.	2
chr2	222908759	241777088	.	2.0
chr3	1	197694	.	2
chr3	197695	30004550	.	2.0
chr3	30004551	30004700	.	2
chr3	30004701	32239112	.	3.308
chr3	32239113	32357461	.	2
chr3	32357462	39410784	.	2.0
chr3	39410785	39411154	.	2
chr3	39411155	49625387	.	2.216
chr3	49625388	49642320	.	2
chr3	49642321	49748160	.	1.289
chr3	49748161	49790842	.	2
chr3	49790843	49930190	.	2.0
chr3	49930191	49940635	.	2
chr3	49940636	50159724	.	6.97
chr3	50159725	50173835	.	2
chr3	50173836	50355560	.	2.216
chr3	50355561	50358284	.	2
chr3	50358285	68885283	.	2.0
chr3	68885284	68975313	.	2
chr3	68975314	69386028	.	1.621
chr3	69386029	69739573	.	2
chr3	69739574	107810935	.	2.0
chr3	107810936	107923620	.	2
chr3	107923621	111193555	.	4.133
chr3	111193556	111275265	.	2
chr3	111275266	128968069	.	2.0
chr3	128968070	128968193	.	2
chr3	128968194	156474710	.	2.0
chr3	156474711	156514334	.	2
chr3	156514335	156553819	.	5.55
chr3	156553820	156555048	.	2
chr3	156555049	198043546	.	2.0
chr4	1	85909	.	2
chr4	85910	61497358	.	2.0
chr4	61497359	61579591	.	2
chr4	61579592	87894058	.	2.216
chr4	87894059	87976947	.	2
chr4	87976948	88159215	.	1.462
chr4	88159216	88262160	.	2
chr4	88262161	121036131	.	2.216
chr4	121036132	121036347	.	2
chr4	121036348	188147588	.	2.0
chr5	1	140423	.	2
chr5	140424	28708326	.	2.0
chr5	28708327	31267488	.	2
chr5	31267489	32604096	.	1.621
chr5	32604097	32689096	.	2
chr5	32689097	62308391	.	2.0
chr5	62308392	62308567	.	2
chr5	62308568	64217664	.	2.711
chr5	64217665	64325270	.	2
chr5	64325271	104707679	.	2.0
chr5	104707680	105098811	.	2
chr5	105098812	116497495	.	1.764
chr5	116497496	116502265	.	2
chr5	116502266	139050896	.	2.0
chr5	139050897	139121090	.	2
chr5	139121091	140372826	.	3.422
chr5	140372827	140401935	.	2
chr5	140401936	155018136	.	2.0
chr5	155018137	156329458	.	2
chr5	156329459	157859162	.	4.84
chr5	157859163	158696055	.	2
chr5	158696056	181261081	.	2.0
chr6	1	203397	.	2
chr6	203398	33574055	.	2.0
chr6	33574056	33574224	.	2
chr6	33574225	47286456	.	2.0
chr6	47286457	47286638	.	2
chr6	47286639	48068441	.	2.711
chr6	48068442	48068618	.	2
chr6	48068619	51409075	.	2.0
chr6	51409076	51409253	.	2
chr6	51409254	61816968	.	1.289
chr6	61816969	61894773	.	2
chr6	61894774	89873858	.	1.289
chr6	89873859	89894467	.	2
chr6	89894468	112351231	.	2.0
chr6	112351232	113222573	.	2
chr6	113222574	113862621	.	1.462
chr6	113862622	113862911	.	2
chr6	113862912	117579065	.	1.289
chr6	117579066	117601997	.	2
chr6	117601998	119024598	.	0.836
chr6	119024599	119024742	.	2
chr6	119024743	153282763	.	1.621
chr6	153282764	154010640	.	2
chr6	154010641	170583740	.	2.0
chr7	1	208810	.	2
chr7	208811	103397938	.	2.0
chr7	103397939	103408026	.	2
chr7	103408027	103515258	.	1.289
chr7	103515259	103515401	.	2
chr7	103515402	107475260	.	2.0
chr7	107475261	107475480	.	2
chr7	107475481	116500952	.	2.0
chr7	116500953	116506046	.	2
chr7	116506047	131488648	.	2.0
chr7	131488649	131488946	.	2
chr7	131488947	137389930	.	2.0
chr7	137389931	137390093	.	2
chr7	137390094	159233184	.	2.0
chr8	1	233102	.	2
chr8	233103	84921697	.	2.0
chr8	84921698	84921816	.	2
chr8	84921817	88034352	.	1.289
chr8	88034353	88034520	.	2
chr8	88034521	103140959	.	1.289
chr8	103140960	103154609	.	2
chr8	103154610	113616807	.	1.289
chr8	113616808	115408544	.	2
chr8	115408545	135647300	.	2.0
chr8	135647301	135647576	.	2
chr8	135647577	145006035	.	2.277
chr8	145006036	145052652	.	2
chr8	145052653	145055360	.	2.0
chr9	1	213229	.	2
chr9	213230	465092	.	2.0
chr9	465093	676985	.	2
chr9	676986	1057497	.	1.289
chr9	1057498	2028942	.	2
chr9	2028943	4587240	.	2.0
chr9	4587241	4587408	.	2
chr9	4587409	5299896	.	3.366
chr9	5299897	5300076	.	2
chr9	5300077	19126426	.	2.0
chr9	19126427	19290860	.	2
chr9	19290861	23690359	.	1.289
chr9	23690360	23690577	.	2
chr9	23690578	34521825	.	2.0
chr9	34521826	34552806	.	2
chr9	34552807	62861325	.	1.289
chr9	62861326	66918332	.	2
chr9	66918333	75146937	.	2.0
chr9	75146938	75147109	.	2
chr9	75147110	76823739	.	1.289
chr9	76823740	76826749	.	2
chr9	76826750	91410786	.	2.0
chr9	91410787	91410931	.	2
chr9	91410932	91775833	.	1.289
chr9	91775834	91949957	.	2
chr9	91949958	93679257	.	2.0
chr9	93679258	93951893	.	2
chr9	93951894	94301340	.	2.711
chr9	94301341	94415247	.	2
chr9	94415248	112486516	.	2.0
chr9	112486517	112574193	.	2
chr9	112574194	112830842	.	3.422
chr9	112830843	112836312	.	2
chr9	112836313	117716907	.	2.0
chr9	117716908	119166811	.	2
chr9	119166812	124813521	.	1.289
chr9	124813522	124813816	.	2
chr9	124813817	127108833	.	0.578
chr9	127108834	127168613	.	2
chr9	127168614	130666802	.	1.289
chr9	130666803	130668232	.	2
chr9	130668233	134738515	.	1.289
chr9	134738516	134738619	.	2
chr9	134738620	138050136	.	1.289
chr9	138050137	138052090	.	2
chr9	138052091	138124573	.	2.0
chr10	1	49321	.	2
chr10	49322	35530154	.	2.0
chr10	35530155	35553168	.	2
chr10	35553169	35641368	.	1.312
chr10	35641369	36522675	.	2
chr10	36522676	67797109	.	2.0
chr10	67797110	67797217	.	2
chr10	67797218	70422091	.	2.0
chr10	70422092	70422278	.	2
chr10	70422279	80537878	.	2.0
chr10	80537879	80538238	.	2
chr10	80538239	86900031	.	1.621
chr10	86900032	86912433	.	2
chr10	86912434	113782427	.	2.0
chr10	113782428	113782536	.	2
chr10	113782537	113858712	.	2.711
chr10	113858713	113876625	.	2
chr10	113876626	133625490	.	2.0
chr11	1	197337	.	2
chr11	197338	8263687	.	2.0
chr11	8263688	8268452	.	2
chr11	8268453	8988247	.	2.711
chr11	8988248	9020592	.	2
chr11	9020593	18415258	.	2.0
chr11	18415259	18429715	.	2
chr11	18429716	19777464	.	1.289
chr11	19777465	19777943	.	2
chr11	19777944	45965431	.	2.0
chr11	45965432	45965558	.	2
chr11	45965559	63996525	.	1.621
chr11	63996526	63996810	.	2
chr11	63996811	73409608	.	2.0
chr11	73409609	73411460	.	2
chr11	73411461	74789639	.	2.377
chr11	74789640	74810283	.	2
chr11	74810284	76868308	.	1.289
chr11	76868309	76926636	.	2
chr11	76926637	90869128	.	2.377
chr11	90869129	91803329	.	2
chr11	91803330	92896272	.	3.308
chr11	92896273	92969796	.	2
chr11	92969797	93692024	.	6.26
chr11	93692025	93695628	.	2
chr11	93695629	94021503	.	3.308
chr11	94021504	94045731	.	2
chr11	94045732	118679450	.	2.0
chr11	118679451	118754668	.	2
chr11	118754669	120169873	.	1.621
chr11	120169874	120170045	.	2
chr11	120170046	134986767	.	2.0
chr12	1	174726	.	2
chr12	174727	48525877	.	2.0
chr12	48525878	48526013	.	2
chr12	48526014	57221211	.	2.0
chr12	57221212	57221368	.	2
chr12	57221369	58919561	.	2.0
chr12	58919562	58920356	.	2
chr12	58920357	76866354	.	2.0
chr12	76866355	77021479	.	2
chr12	77021480	79584819	.	2.711
chr12	79584820	79585184	.	2
chr12	79585185	80679969	.	2.0
chr12	80679970	80680113	.	2
chr12	80680114	80719233	.	4.84
chr12	80719234	80811554	.	2
chr12	80811555	92707117	.	2.0
chr12	92707118	92707406	.	2
chr12	92707407	133236096	.	2.0
chr13	1	19026923	.	2
chr13	19026924	19824929	.	2.0
chr13	19824930	19825115	.	2
chr13	19825116	36865678	.	2.0
chr13	36865679	36865752	.	2
chr13	36865753	114327286	.	2.0
chr14	1	18657689	.	2
chr14	18657690	22222402	.	2.277
chr14	22222403	22226822	.	2
chr14	22226823	30560279	.	1.621
chr14	30560280	30560731	.	2
chr14	30560732	49576771	.	2.0
chr14	49576772	49577419	.	2
chr14	49577420	58139440	.	2.377
chr14	58139441	58200286	.	2
chr14	58200287	73874572	.	2.0
chr14	73874573	73877100	.	2
chr14	73877101	79467447	.	2.0
chr14	79467448	79663933	.	2
chr14	79663934	80197685	.	1.312
chr14	80197686	80197806	.	2
chr14	80197807	89125289	.	2.0
chr14	89125290	89125429	.	2
chr14	89125430	97969471	.	2.0
chr14	97969472	98716199	.	2
chr14	98716200	99865710	.	4.133
chr14	99865711	99875004	.	2
chr14	99875005	106874757	.	2.0
chr15	1	19964776	.	2
chr15	19964777	20671210	.	2.0
chr15	20671211	22278992	.	2
chr15	22278993	28233558	.	1.289
chr15	28233559	28806984	.	2
chr15	28806985	58655352	.	2.0
chr15	58655353	58665217	.	2
chr15	58665218	59105347	.	3.422
chr15	59105348	59107469	.	2
chr15	59107470	60005747	.	2.0
chr15	60005748	60005791	.	2
chr15	60005792	64501915	.	3.422
chr15	64501916	64502079	.	2
chr15	64502080	64676135	.	2.184
chr15	64676136	64678082	.	2
chr15	64678083	75650569	.	3.422
chr15	75650570	75656992	.	2
chr15	75656993	75677314	.	2.0
chr15	75677315	75682666	.	2
chr15	75682667	78898028	.	3.422
chr15	78898029	78921254	.	2
chr15	78921255	82780226	.	2.711
chr15	82780227	82782865	.	2
chr15	82782866	92501090	.	3.422
chr15	92501091	92617484	.	2
chr15	92617485	101849452	.	2.0
chr16	1	46460	.	2
chr16	46461	13235374	.	2.0
chr16	13235375	13235691	.	2
chr16	13235692	30558338	.	2.56
chr16	30558339	30569808	.	2
chr16	30569809	56943744	.	1.809
chr16	56943745	56960616	.	2
chr16	56960617	57415196	.	2.711
chr16	57415197	57415775	.	2
chr16	57415776	58040678	.	1.809
chr16	58040679	58040796	.	2
chr16	58040797	66403717	.	1.614
chr16	66403718	66403962	.	2
chr16	66403963	90075983	.	2.0
chr17	1	410680	.	2
chr17	410681	7107280	.	2.0
chr17	7107281	7107377	.	2
chr17	7107378	14348574	.	1.809
chr17	14348575	14348887	.	2
chr17	14348888	28247599	.	2.0
chr17	28247600	28247850	.	2
chr17	28247851	31852014	.	2.711
chr17	31852015	31852254	.	2
chr17	31852255	35608448	.	4.133
chr17	35608449	35624528	.	2
chr17	35624529	39083520	.	4.84
chr17	39083521	39087604	.	2
chr17	39087605	53825037	.	3.366
chr17	53825038	54903675	.	2
chr17	54903676	59619868	.	1.289
chr17	59619869	59620088	.	2
chr17	59620089	83135759	.	2.0
chr18	1	117236	.	2
chr18	117237	74158944	.	2.0
chr18	74158945	74253380	.	2
chr18	74253381	74317932	.	1.289
chr18	74317933	74320516	.	2
chr18	74320517	80247252	.	2.0
chr19	1	281491	.	2
chr19	281492	45370604	.	2.0
chr19	45370605	45380234	.	2
chr19	45380235	45529421	.	2.608
chr19	45529422	45553639	.	2
chr19	45553640	51328793	.	2.0
chr19	51328794	51329190	.	2
chr19	51329191	52067634	.	2.277
chr19	52067635	52076259	.	2
chr19	52076260	58572586	.	2.0
chr20	1	87623	.	2
chr20	87624	32217351	.	2.0
chr20	32217352	32217676	.	2
chr20	32217677	36208387	.	1.621
chr20	36208388	36209540	.	2
chr20	36209541	59996790	.	2.0
chr20	59996791	59999571	.	2
chr20	59999572	63958104	.	2.0
chr20	63958105	63958397	.	2
chr20	63958398	64276168	.	2.0
chr21	1	10413745	.	2
chr21	10413746	46664951	.	2.0
chr22	1	16407163	.	2
chr22	16407164	44571401	.	2.0
chr22	44571402	44572097	.	2
chr22	44572098	45740529	.	4.84
chr22	45740530	45760566	.	2
chr22	45760567	50780661	.	2.0
