# Supplementary material for: Benchmarking pipelines for subclonal deconvolution of bulk tumour sequencing data
Source: Nat Commun. 2021 Nov 4;12:6396. doi: 10.1038/s41467-021-26698-7 (PMC8569188; doi:10.1038/s41467-021-26698-7)
Supplement: Supplementary file 4 — Source Data [file 41467_2021_26698_MOESM4_ESM.zip › Source_Data/cnv_heatmaps/facets/s1r3_100%_60_minor.bed]

chromosome	start	end	.	cn
chr1	1	35114882	.	2
chr1	35114883	35421793	.	0.09
chr1	35421794	35433453	.	2
chr1	35433454	248919869	.	2.0
chr2	1	39105	.	2
chr2	39106	215945000	.	2.0
chr2	215945001	215945713	.	2
chr2	215945714	222709900	.	2.0
chr2	222709901	222908747	.	2
chr2	222908748	241777088	.	2.0
chr3	1	197736	.	2
chr3	197737	389354	.	2.0
chr3	389355	389504	.	2
chr3	389505	111112346	.	2.0
chr3	111112347	111118686	.	2
chr3	111118687	121533037	.	2.0
chr3	121533038	121533210	.	2
chr3	121533211	143992215	.	0.782
chr3	143992216	146064772	.	2
chr3	146064773	155916201	.	0.994
chr3	155916202	155919288	.	2
chr3	155919289	198043505	.	2.0
chr4	1	85878	.	2
chr4	85879	67471974	.	2.0
chr4	67471975	67472290	.	2
chr4	67472291	69098568	.	0.884
chr4	69098569	69098620	.	2
chr4	69098621	188147482	.	2.0
chr5	1	140423	.	2
chr5	140424	7414680	.	2.0
chr5	7414681	7520692	.	2
chr5	7520693	8460843	.	2.0
chr5	8460844	8461035	.	2
chr5	8461036	96079302	.	2.0
chr5	96079303	96390504	.	2
chr5	96390505	144477387	.	2.0
chr5	144477388	145764835	.	2
chr5	145764836	181261080	.	2.0
chr6	1	203561	.	2
chr6	203562	170583662	.	2.0
chr7	1	208795	.	2
chr7	208796	159233184	.	2.0
chr8	1	233133	.	2
chr8	233134	17105539	.	2.0
chr8	17105540	17118756	.	2
chr8	17118757	24913466	.	2.0
chr8	24913467	24913984	.	2
chr8	24913985	36817693	.	2.0
chr8	36817694	36817791	.	2
chr8	36817792	38321249	.	2.0
chr8	38321250	38326766	.	2
chr8	38326767	145055416	.	2.0
chr9	1	213226	.	2
chr9	213227	28863716	.	2.0
chr9	28863717	28888918	.	2
chr9	28888919	32635478	.	2.0
chr9	32635479	32784069	.	2
chr9	32784070	138124576	.	2.0
chr10	1	49321	.	2
chr10	49322	133625490	.	2.0
chr11	1	197337	.	2
chr11	197338	3377808	.	2.0
chr11	3377809	3638537	.	2
chr11	3638538	17376945	.	0.04
chr11	17376946	17377072	.	2
chr11	17377073	17647099	.	2.0
chr11	17647100	17719663	.	2
chr11	17719664	28333509	.	0.04
chr11	28333510	30009813	.	2
chr11	30009814	74497045	.	2.0
chr11	74497046	74497239	.	2
chr11	74497240	83455314	.	2.0
chr11	83455315	83455664	.	2
chr11	83455665	134986767	.	2.0
chr12	1	174624	.	2
chr12	174625	91985985	.	2.0
chr12	91985986	91986048	.	2
chr12	91986049	112504777	.	0.994
chr12	112504778	112695052	.	2
chr12	112695053	133236096	.	2.0
chr13	1	19026403	.	2
chr13	19026404	57632617	.	1.562
chr13	57632618	57632705	.	2
chr13	57632706	114327334	.	2.0
chr14	1	18657656	.	2
chr14	18657657	91510375	.	2.0
chr14	91510376	91869576	.	2
chr14	91869577	92142258	.	0.04
chr14	92142259	92143060	.	2
chr14	92143061	106874787	.	2.0
chr15	1	19964786	.	2
chr15	19964787	83207459	.	0.04
chr15	83207460	83256113	.	2
chr15	83256114	83268265	.	2.0
chr15	83268266	83283225	.	2
chr15	83283226	101849446	.	0.04
chr16	1	46405	.	2
chr16	46406	125145	.	2.0
chr16	125146	130630	.	2
chr16	130631	3409138	.	2.0
chr16	3409139	3436201	.	2
chr16	3436202	90075983	.	2.0
chr17	1	410567	.	2
chr17	410568	57107192	.	2.0
chr17	57107193	57111902	.	2
chr17	57111903	59683235	.	2.0
chr17	59683236	59683355	.	2
chr17	59683356	83135808	.	2.0
chr18	1	120795	.	2
chr18	120796	66568656	.	2.0
chr18	66568657	66572038	.	2
chr18	66572039	68714963	.	0.164
chr18	68714964	68836841	.	2
chr18	68836842	80247343	.	2.0
chr19	1	281468	.	2
chr19	281469	58572621	.	2.0
chr20	1	87623	.	2
chr20	87624	64276096	.	2.0
chr21	1	10413699	.	2
chr21	10413700	26966520	.	2.0
chr21	26966521	28872176	.	2
chr21	28872177	28885330	.	3.08
chr21	28885331	28928207	.	2
chr21	28928208	46665012	.	2.0
chr22	1	16407223	.	2
chr22	16407224	50780661	.	2.0
