# Supplementary material for: Benchmarking pipelines for subclonal deconvolution of bulk tumour sequencing data
Source: Nat Commun. 2021 Nov 4;12:6396. doi: 10.1038/s41467-021-26698-7 (PMC8569188; doi:10.1038/s41467-021-26698-7)
Supplement: Supplementary file 4 — Source Data [file 41467_2021_26698_MOESM4_ESM.zip › Source_Data/cnv_heatmaps/facets/s3r1_100%_60_major.bed]

chromosome	start	end	.	cn
chr1	1	31630131	.	2
chr1	31630132	35421414	.	2.36
chr1	35421415	35421589	.	2
chr1	35421590	36891118	.	2.0
chr1	36891119	37033950	.	2
chr1	37033951	41585150	.	4.092
chr1	41585151	42153481	.	2
chr1	42153482	53594575	.	2.0
chr1	53594576	53765574	.	2
chr1	53765575	56819329	.	2.0
chr1	56819330	56854814	.	2
chr1	56854815	58899257	.	2.0
chr1	58899258	59321533	.	2
chr1	59321534	62281528	.	2.996
chr1	62281529	62439818	.	2
chr1	62439819	78946388	.	2.0
chr1	78946389	79005157	.	2
chr1	79005158	97234994	.	2.0
chr1	97234995	97305364	.	2
chr1	97305365	111187430	.	2.0
chr1	111187431	111187711	.	2
chr1	111187712	117021769	.	2.362
chr1	117021770	117021973	.	2
chr1	117021974	150577012	.	2.36
chr1	150577013	150577141	.	2
chr1	150577142	163202782	.	2.526
chr1	163202783	163203077	.	2
chr1	163203078	172468857	.	2.0
chr1	172468858	172532537	.	2
chr1	172532538	177967993	.	2.0
chr1	177967994	178093137	.	2
chr1	178093138	204920647	.	2.0
chr1	204920648	204944270	.	2
chr1	204944271	204984175	.	2.0
chr1	204984176	204986003	.	2
chr1	204986004	248919829	.	2.0
chr2	1	38938	.	2
chr2	38939	27282890	.	2.0
chr2	27282891	27298692	.	2
chr2	27298693	27356096	.	10.94
chr2	27356097	27364393	.	2
chr2	27364394	36814817	.	2.0
chr2	36814818	36843813	.	2
chr2	36843814	37049632	.	3.802
chr2	37049633	37056582	.	2
chr2	37056583	38734493	.	2.0
chr2	38734494	38734686	.	2
chr2	38734687	44772602	.	9.152
chr2	44772603	44941720	.	2
chr2	44941721	46187905	.	2.0
chr2	46187906	46297875	.	2
chr2	46297876	46995187	.	9.152
chr2	46995188	47005861	.	2
chr2	47005862	85698742	.	2.0
chr2	85698743	85753891	.	2
chr2	85753892	173368893	.	2.0
chr2	173368894	173906591	.	2
chr2	173906592	208572084	.	2.0
chr2	208572085	209653215	.	2
chr2	209653216	213364340	.	2.0
chr2	213364341	213364724	.	2
chr2	213364725	225042378	.	2.0
chr2	225042379	225408814	.	2
chr2	225408815	240563916	.	3.802
chr2	240563917	240572521	.	2
chr2	240572522	241777077	.	2.0
chr3	1	197848	.	2
chr3	197849	9689035	.	2.0
chr3	9689036	9697672	.	2
chr3	9697673	11702959	.	6.53
chr3	11702960	11790478	.	2
chr3	11790479	12159093	.	2.0
chr3	12159094	12159336	.	2
chr3	12159337	19148873	.	2.0
chr3	19148874	19253764	.	2
chr3	19253765	67008492	.	2.36
chr3	67008493	67008783	.	2
chr3	67008784	81743536	.	2.0
chr3	81743537	81761904	.	2
chr3	81761905	90234485	.	6.626
chr3	90234486	93873075	.	2
chr3	93873076	100519608	.	2.36
chr3	100519609	100555322	.	2
chr3	100555323	105367352	.	3.802
chr3	105367353	105367493	.	2
chr3	105367494	128341774	.	2.0
chr3	128341775	128341884	.	2
chr3	128341885	130681638	.	2.0
chr3	130681639	130684254	.	2
chr3	130684255	154429716	.	2.0
chr3	154429717	155084245	.	2
chr3	155084246	155138245	.	2.0
chr3	155138246	155140295	.	2
chr3	155140296	157381389	.	2.0
chr3	157381390	157414027	.	2
chr3	157414028	158096021	.	3.802
chr3	158096022	158096253	.	2
chr3	158096254	165190872	.	2.0
chr3	165190873	165773033	.	2
chr3	165773034	169149735	.	2.996
chr3	169149736	169149786	.	2
chr3	169149787	198043505	.	2.0
chr4	1	85881	.	2
chr4	85882	42963129	.	2.0
chr4	42963130	43020307	.	2
chr4	43020308	52594238	.	3.802
chr4	52594239	52594483	.	2
chr4	52594484	75049452	.	2.0
chr4	75049453	75049464	.	2
chr4	75049465	75596307	.	2.0
chr4	75596308	75596993	.	2
chr4	75596994	78610065	.	2.0
chr4	78610066	78826146	.	2
chr4	78826147	79325520	.	3.802
chr4	79325521	79325736	.	2
chr4	79325737	92590243	.	2.0
chr4	92590244	92590291	.	2
chr4	92590292	95202912	.	3.32
chr4	95202913	95206743	.	2
chr4	95206744	109694720	.	2.0
chr4	109694721	109696375	.	2
chr4	109696376	110198649	.	2.0
chr4	110198650	110476240	.	2
chr4	110476241	150415566	.	2.0
chr4	150415567	150435662	.	2
chr4	150435663	155217048	.	6.53
chr4	155217049	155240790	.	2
chr4	155240791	159360096	.	2.0
chr4	159360097	161383891	.	2
chr4	161383892	188147588	.	2.0
chr5	1	140464	.	2
chr5	140465	10624754	.	2.0
chr5	10624755	10638047	.	2
chr5	10638048	10748288	.	2.0
chr5	10748289	10971959	.	2
chr5	10971960	14612640	.	2.0
chr5	14612641	14673686	.	2
chr5	14673687	15616047	.	3.802
chr5	15616048	15927818	.	2
chr5	15927819	45645600	.	2.0
chr5	45645601	45695701	.	2
chr5	45695702	59988612	.	6.626
chr5	59988613	60127532	.	2
chr5	60127533	62628216	.	2.0
chr5	62628217	62628440	.	2
chr5	62628441	91383081	.	2.0
chr5	91383082	93583860	.	2
chr5	93583861	98926301	.	2.0
chr5	98926302	100535318	.	2
chr5	100535319	103560204	.	9.152
chr5	103560205	104615975	.	2
chr5	104615976	151924867	.	2.0
chr5	151924868	152391625	.	2
chr5	152391626	168062211	.	2.36
chr5	168062212	168090642	.	2
chr5	168090643	177135982	.	2.0
chr5	177135983	177136847	.	2
chr5	177136848	181006588	.	2.0
chr5	181006589	181045519	.	2
chr5	181045520	181261080	.	2.0
chr6	1	203515	.	2
chr6	203516	5368608	.	2.0
chr6	5368609	5368773	.	2
chr6	5368774	16143837	.	2.0
chr6	16143838	16144884	.	2
chr6	16144885	109675821	.	2.0
chr6	109675822	109691315	.	2
chr6	109691316	111299555	.	2.0
chr6	111299556	111299664	.	2
chr6	111299665	121449682	.	2.0
chr6	121449683	122399815	.	2
chr6	122399816	123571132	.	2.0
chr6	123571133	123636710	.	2
chr6	123636711	142775070	.	2.0
chr6	142775071	143060548	.	2
chr6	143060549	143459216	.	2.0
chr6	143459217	143462955	.	2
chr6	143462956	148552045	.	2.0
chr6	148552046	148747559	.	2
chr6	148747560	149218852	.	2.0
chr6	149218853	149370018	.	2
chr6	149370019	153282581	.	2.0
chr6	153282582	153282726	.	2
chr6	153282727	154510106	.	2.0
chr6	154510107	154742037	.	2
chr6	154742038	163191745	.	2.0
chr6	163191746	163244945	.	2
chr6	163244946	165279826	.	7.364
chr6	165279827	165280087	.	2
chr6	165280088	170583677	.	2.0
chr7	1	208913	.	2
chr7	208914	27895294	.	2.0
chr7	27895295	27895476	.	2
chr7	27895477	33357933	.	2.0
chr7	33357934	33367814	.	2
chr7	33367815	46696944	.	2.0
chr7	46696945	46697074	.	2
chr7	46697075	64207251	.	6.626
chr7	64207252	64213258	.	2
chr7	64213259	65958228	.	2.0
chr7	65958229	65958396	.	2
chr7	65958397	93106106	.	2.0
chr7	93106107	93130296	.	2
chr7	93130297	93136014	.	4.368
chr7	93136015	93188797	.	2
chr7	93188798	96486411	.	2.0
chr7	96486412	96486449	.	2
chr7	96486450	115019180	.	2.0
chr7	115019181	115935334	.	2
chr7	115935335	117861301	.	7.406
chr7	117861302	118184136	.	2
chr7	118184137	130610124	.	2.0
chr7	130610125	130610473	.	2
chr7	130610474	135115416	.	3.802
chr7	135115417	135128955	.	2
chr7	135128956	139299552	.	2.0
chr7	139299553	139299720	.	2
chr7	139299721	139483654	.	5.576
chr7	139483655	139536409	.	2
chr7	139536410	159233184	.	2.0
chr8	1	233068	.	2
chr8	233069	6563256	.	2.0
chr8	6563257	6621561	.	2
chr8	6621562	11564612	.	2.0
chr8	11564613	11708011	.	2
chr8	11708012	23854801	.	2.0
chr8	23854802	24294027	.	2
chr8	24294028	36936054	.	3.802
chr8	36936055	37067636	.	2
chr8	37067637	42472184	.	3.666
chr8	42472185	42472408	.	2
chr8	42472409	58148513	.	3.802
chr8	58148514	58148681	.	2
chr8	58148682	72568345	.	2.0
chr8	72568346	72935961	.	2
chr8	72935962	73092857	.	4.504
chr8	73092858	73241472	.	2
chr8	73241473	92883908	.	2.0
chr8	92883909	92884018	.	2
chr8	92884019	131904212	.	4.092
chr8	131904213	131904360	.	2
chr8	131904361	145055416	.	2.0
chr9	1	213347	.	2
chr9	213348	8486307	.	2.0
chr9	8486308	8492896	.	2
chr9	8492897	8733706	.	3.802
chr9	8733707	8733903	.	2
chr9	8733904	30558675	.	2.0
chr9	30558676	30558854	.	2
chr9	30558855	33953408	.	2.526
chr9	33953409	33960850	.	2
chr9	33960851	35556454	.	2.434
chr9	35556455	35557973	.	2
chr9	35557974	38398153	.	2.666
chr9	38398154	38398665	.	2
chr9	38398666	84812448	.	2.0
chr9	84812449	84812700	.	2
chr9	84812701	99847412	.	2.0
chr9	99847413	99847573	.	2
chr9	99847574	100060204	.	3.802
chr9	100060205	100098689	.	2
chr9	100098690	114301823	.	2.0
chr9	114301824	114304545	.	2
chr9	114304546	119522922	.	6.53
chr9	119522923	120244953	.	2
chr9	120244954	122662696	.	2.0
chr9	122662697	122675149	.	2
chr9	122675150	135808970	.	2.0
chr9	135808971	135809110	.	2
chr9	135809111	138124560	.	2.0
chr10	1	49327	.	2
chr10	49328	14855856	.	2.0
chr10	14855857	14867146	.	2
chr10	14867147	20280354	.	6.53
chr10	20280355	20780035	.	2
chr10	20780036	36523951	.	2.0
chr10	36523952	37125914	.	2
chr10	37125915	87967185	.	2.0
chr10	87967186	87967525	.	2
chr10	87967526	102738982	.	2.0
chr10	102738983	102739174	.	2
chr10	102739175	103175021	.	3.802
chr10	103175022	103246174	.	2
chr10	103246175	105264799	.	2.0
chr10	105264800	105264891	.	2
chr10	105264892	111080760	.	2.996
chr10	111080761	112149912	.	2
chr10	112149913	115727400	.	2.0
chr10	115727401	115847961	.	2
chr10	115847962	116211538	.	7.364
chr10	116211539	116255589	.	2
chr10	116255590	116692445	.	2.0
chr10	116692446	116698736	.	2
chr10	116698737	117138051	.	2.0
chr10	117138052	117138314	.	2
chr10	117138315	117549936	.	2.0
chr10	117549937	118005143	.	2
chr10	118005144	119455195	.	3.802
chr10	119455196	119455643	.	2
chr10	119455644	120909432	.	3.802
chr10	120909433	121474395	.	2
chr10	121474396	133625528	.	2.0
chr11	1	197337	.	2
chr11	197338	14970068	.	2.0
chr11	14970069	14971070	.	2
chr11	14971071	18040992	.	2.36
chr11	18040993	18041257	.	2
chr11	18041258	18306326	.	2.0
chr11	18306327	18309006	.	2
chr11	18309007	21575302	.	3.802
chr11	21575303	21575568	.	2
chr11	21575569	28333441	.	2.0
chr11	28333442	30009877	.	2
chr11	30009878	36659280	.	7.406
chr11	36659281	40114200	.	2
chr11	40114201	50287785	.	2.0
chr11	50287786	54591730	.	2
chr11	54591731	56031441	.	3.802
chr11	56031442	56093347	.	2
chr11	56093348	66529946	.	2.0
chr11	66529947	66530007	.	2
chr11	66530008	66704835	.	2.0
chr11	66704836	66705051	.	2
chr11	66705052	90223248	.	2.0
chr11	90223249	90869089	.	2
chr11	90869090	92896262	.	5.272
chr11	92896263	92969796	.	2
chr11	92969797	134986767	.	2.0
chr12	1	174748	.	2
chr12	174749	3040696	.	2.0
chr12	3040697	3201169	.	2
chr12	3201170	4912910	.	2.0
chr12	4912911	5043981	.	2
chr12	5043982	15670962	.	2.0
chr12	15670963	15682968	.	2
chr12	15682969	16989500	.	3.802
chr12	16989501	17673386	.	2
chr12	17673387	21092717	.	2.0
chr12	21092718	21141643	.	2
chr12	21141644	21379772	.	5.26
chr12	21379773	21437693	.	2
chr12	21437694	22065570	.	2.666
chr12	22065571	22201223	.	2
chr12	22201224	27502198	.	2.0
chr12	27502199	27594015	.	2
chr12	27594016	27962990	.	2.0
chr12	27962991	27963290	.	2
chr12	27963291	47079144	.	2.0
chr12	47079145	47235092	.	2
chr12	47235093	47367523	.	2.0
chr12	47367524	47663398	.	2
chr12	47663399	47857522	.	2.0
chr12	47857523	47857656	.	2
chr12	47857657	55469264	.	6.974
chr12	55469265	55469354	.	2
chr12	55469355	79299601	.	2.0
chr12	79299602	79353652	.	2
chr12	79353653	81598315	.	6.53
chr12	81598316	81676792	.	2
chr12	81676793	89656047	.	2.0
chr12	89656048	90940266	.	2
chr12	90940267	96335089	.	2.0
chr12	96335090	96489624	.	2
chr12	96489625	100740024	.	7.406
chr12	100740025	100901656	.	2
chr12	100901657	101477530	.	2.0
chr12	101477531	101479712	.	2
chr12	101479713	115364655	.	2.0
chr12	115364656	115958640	.	2
chr12	115958641	123652536	.	2.0
chr12	123652537	123655021	.	2
chr12	123655022	133236094	.	2.0
chr13	1	19026403	.	2
chr13	19026404	38362632	.	2.0
chr13	38362633	38687106	.	2
chr13	38687107	39050088	.	2.0
chr13	39050089	39342954	.	2
chr13	39342955	42791471	.	2.0
chr13	42791472	42886727	.	2
chr13	42886728	48706867	.	5.164
chr13	48706868	48707039	.	2
chr13	48707040	51866151	.	2.0
chr13	51866152	51909293	.	2
chr13	51909294	53051959	.	2.996
chr13	53051960	54041234	.	2
chr13	54041235	95742858	.	2.0
chr13	95742859	95757788	.	2
chr13	95757789	100103027	.	2.0
chr13	100103028	100155057	.	2
chr13	100155058	114327334	.	2.0
chr14	1	18657687	.	2
chr14	18657688	19828346	.	7.364
chr14	19828347	19876283	.	2
chr14	19876284	21386069	.	2.0
chr14	21386070	21390907	.	2
chr14	21390908	22473893	.	2.0
chr14	22473894	22475312	.	2
chr14	22475313	44507232	.	2.0
chr14	44507233	44900520	.	2
chr14	44900521	47760888	.	2.996
chr14	47760889	49576871	.	2
chr14	49576872	59727610	.	2.0
chr14	59727611	59745686	.	2
chr14	59745687	80955494	.	2.0
chr14	80955495	80955799	.	2
chr14	80955800	82691448	.	3.802
chr14	82691449	82691898	.	2
chr14	82691899	106874825	.	2.0
chr15	1	19964843	.	2
chr15	19964844	41387673	.	2.0
chr15	41387674	41388459	.	2
chr15	41388460	41943186	.	2.76
chr15	41943187	41953747	.	2
chr15	41953748	52678010	.	2.0
chr15	52678011	52750062	.	2
chr15	52750063	53514548	.	2.0
chr15	53514549	53514731	.	2
chr15	53514732	59458603	.	2.0
chr15	59458604	59458746	.	2
chr15	59458747	64146115	.	2.0
chr15	64146116	64151836	.	2
chr15	64151837	71898724	.	2.0
chr15	71898725	71898925	.	2
chr15	71898926	72784012	.	2.0
chr15	72784013	73116710	.	2
chr15	73116711	74754989	.	2.0
chr15	74754990	74798248	.	2
chr15	74798249	74816596	.	5.26
chr15	74816597	74818786	.	2
chr15	74818787	78840696	.	2.0
chr15	78840697	78876451	.	2
chr15	78876452	79322640	.	2.0
chr15	79322641	79322794	.	2
chr15	79322795	86674374	.	2.0
chr15	86674375	86988052	.	2
chr15	86988053	92165320	.	2.76
chr15	92165321	92165579	.	2
chr15	92165580	101849452	.	2.0
chr16	1	46405	.	2
chr16	46406	12278094	.	2.0
chr16	12278095	12356068	.	2
chr16	12356069	19860315	.	2.0
chr16	19860316	19860462	.	2
chr16	19860463	35447064	.	2.0
chr16	35447065	35447368	.	2
chr16	35447369	55703181	.	2.36
chr16	55703182	55703344	.	2
chr16	55703345	90075925	.	2.0
chr17	1	410592	.	2
chr17	410593	6713313	.	2.0
chr17	6713314	6713380	.	2
chr17	6713381	7173800	.	2.0
chr17	7173801	7174046	.	2
chr17	7174047	35752807	.	2.0
chr17	35752808	38847928	.	2
chr17	38847929	38852774	.	2.0
chr17	38852775	38853020	.	2
chr17	38853021	57745285	.	2.0
chr17	57745286	57839939	.	2
chr17	57839940	57868234	.	9.152
chr17	57868235	57869101	.	2
chr17	57869102	79019959	.	2.0
chr17	79019960	79020235	.	2
chr17	79020236	79733516	.	2.0
chr17	79733517	79735120	.	2
chr17	79735121	83135808	.	2.0
chr18	1	120792	.	2
chr18	120793	80247232	.	2.0
chr19	1	281508	.	2
chr19	281509	7699864	.	2.0
chr19	7699865	7729154	.	2
chr19	7729155	7879889	.	3.802
chr19	7879890	7895652	.	2
chr19	7895653	16395470	.	2.0
chr19	16395471	16402337	.	2
chr19	16402338	31593049	.	6.53
chr19	31593050	32352973	.	2
chr19	32352974	32640329	.	2.0
chr19	32640330	32642165	.	2
chr19	32642166	32748496	.	3.646
chr19	32748497	32749719	.	2
chr19	32749720	58572584	.	2.0
chr20	1	87623	.	2
chr20	87624	42472452	.	2.0
chr20	42472453	42678032	.	2
chr20	42678033	43458132	.	3.802
chr20	43458133	43459325	.	2
chr20	43459326	44066003	.	10.94
chr20	44066004	44066703	.	2
chr20	44066704	56249860	.	2.0
chr20	56249861	56360227	.	2
chr20	56360228	56639264	.	7.406
chr20	56639265	57168815	.	2
chr20	57168816	64276096	.	2.0
chr21	1	10413817	.	2
chr21	10413818	45282852	.	2.0
chr21	45282853	45283487	.	2
chr21	45283488	45849964	.	3.32
chr21	45849965	45850107	.	2
chr21	45850108	46665045	.	2.0
chr22	1	16407223	.	2
chr22	16407224	50780661	.	3.802
