# Supplementary material for: Benchmarking pipelines for subclonal deconvolution of bulk tumour sequencing data
Source: Nat Commun. 2021 Nov 4;12:6396. doi: 10.1038/s41467-021-26698-7 (PMC8569188; doi:10.1038/s41467-021-26698-7)
Supplement: Supplementary file 4 — Source Data [file 41467_2021_26698_MOESM4_ESM.zip › Source_Data/cnv_heatmaps/facets/s2r3_75%_30_minor.bed]

chromosome	start	end	.	cn
chr1	1	31259615	.	2
chr1	31259616	32672753	.	0.55
chr1	32672754	32679621	.	2
chr1	32679622	44339144	.	2.0
chr1	44339145	44352963	.	2
chr1	44352964	44614276	.	3.45
chr1	44614277	44622827	.	2
chr1	44622828	84646827	.	2.0
chr1	84646828	84647025	.	2
chr1	84647026	85182366	.	0.55
chr1	85182367	85182559	.	2
chr1	85182560	110407764	.	2.0
chr1	110407765	110407864	.	2
chr1	110407865	110897857	.	0.564
chr1	110897858	110899152	.	2
chr1	110899153	111117600	.	0.55
chr1	111117601	111117870	.	2
chr1	111117871	113982120	.	0.55
chr1	113982121	114092072	.	2
chr1	114092073	147993384	.	2.0
chr1	147993385	148334493	.	2
chr1	148334494	152412330	.	2.0
chr1	152412331	152511587	.	2
chr1	152511588	155206420	.	2.0
chr1	155206421	155207803	.	2
chr1	155207804	155615812	.	3.45
chr1	155615813	155648640	.	2
chr1	155648641	173207227	.	2.0
chr1	173207228	173477363	.	2
chr1	173477364	178390226	.	1.114
chr1	178390227	178411724	.	2
chr1	178411725	182055216	.	2.0
chr1	182055217	182055459	.	2
chr1	182055460	183292881	.	1.114
chr1	183292882	183293740	.	2
chr1	183293741	216568167	.	2.0
chr1	216568168	216651058	.	2
chr1	216651059	223393940	.	2.0
chr1	223393941	223394189	.	2
chr1	223394190	248919869	.	2.0
chr2	1	38978	.	2
chr2	38979	74155608	.	2.0
chr2	74155609	74155734	.	2
chr2	74155735	74615164	.	1.076
chr2	74615165	74640073	.	2
chr2	74640074	115845744	.	2.0
chr2	115845745	117814732	.	2
chr2	117814733	127566871	.	1.22
chr2	127566872	127569880	.	2
chr2	127569881	156324546	.	2.0
chr2	156324547	156324707	.	2
chr2	156324708	162838448	.	2.0
chr2	162838449	162838713	.	2
chr2	162838714	165392326	.	2.0
chr2	165392327	165574183	.	2
chr2	165574184	169162605	.	2.0
chr2	169162606	169165997	.	2
chr2	169165998	218002971	.	2.0
chr2	218002972	218059579	.	2
chr2	218059580	238240374	.	2.0
chr2	238240375	238240574	.	2
chr2	238240575	241777088	.	2.0
chr3	1	197776	.	2
chr3	197777	5178955	.	2.0
chr3	5178956	5179326	.	2
chr3	5179327	36486130	.	2.0
chr3	36486131	36486272	.	2
chr3	36486273	63846287	.	2.0
chr3	63846288	63913107	.	2
chr3	63913108	66404262	.	0.55
chr3	66404263	66405303	.	2
chr3	66405304	195070040	.	2.0
chr3	195070041	195122087	.	2
chr3	195122088	196071387	.	0.55
chr3	196071388	196072089	.	2
chr3	196072090	198043505	.	2.0
chr4	1	85913	.	2
chr4	85914	36066387	.	2.0
chr4	36066388	36066656	.	2
chr4	36066657	40335861	.	2.53
chr4	40335862	40337333	.	2
chr4	40337334	47763531	.	2.0
chr4	47763532	47786828	.	2
chr4	47786829	57110126	.	2.0
chr4	57110127	60922730	.	2
chr4	60922731	71741918	.	2.0
chr4	71741919	71746248	.	2
chr4	71746249	71784347	.	0.57
chr4	71784348	71803885	.	2
chr4	71803886	74454786	.	2.0
chr4	74454787	74748085	.	2
chr4	74748086	97981238	.	2.0
chr4	97981239	98106021	.	2
chr4	98106022	100518107	.	0.55
chr4	100518108	101023421	.	2
chr4	101023422	146442859	.	2.0
chr4	146442860	146503841	.	2
chr4	146503842	183905588	.	2.0
chr4	183905589	183905801	.	2
chr4	183905802	188147482	.	2.0
chr5	1	140464	.	2
chr5	140465	36265027	.	2.0
chr5	36265028	36265415	.	2
chr5	36265416	39074342	.	2.0
chr5	39074343	39105432	.	2
chr5	39105433	45695797	.	0.55
chr5	45695798	50396304	.	2
chr5	50396305	51394560	.	2.0
chr5	51394561	52011531	.	2
chr5	52011532	53887485	.	2.0
chr5	53887486	53951423	.	2
chr5	53951424	111755879	.	2.0
chr5	111755880	111975357	.	2
chr5	111975358	112420022	.	3.3
chr5	112420023	112707468	.	2
chr5	112707469	181261110	.	2.0
chr6	1	203466	.	2
chr6	203467	14136974	.	2.0
chr6	14136975	15246501	.	2
chr6	15246502	16328450	.	1.11
chr6	16328451	16739912	.	2
chr6	16739913	143772414	.	2.0
chr6	143772415	143774028	.	2
chr6	143774029	143937813	.	0.55
chr6	143937814	143940458	.	2
chr6	143940459	170583684	.	2.0
chr7	1	208854	.	2
chr7	208855	7532893	.	2.0
chr7	7532894	7572491	.	2
chr7	7572492	8752914	.	3.45
chr7	8752915	10453291	.	2
chr7	10453292	37133246	.	2.0
chr7	37133247	37204136	.	2
chr7	37204137	38228904	.	0.564
chr7	38228905	38242405	.	2
chr7	38242406	40097064	.	2.0
chr7	40097065	40132844	.	2
chr7	40132845	43320790	.	2.0
chr7	43320791	43360873	.	2
chr7	43360874	66153528	.	2.0
chr7	66153529	66153691	.	2
chr7	66153692	67321073	.	0.55
chr7	67321074	67321335	.	2
chr7	67321336	159233209	.	2.0
chr8	1	233136	.	2
chr8	233137	7860651	.	2.0
chr8	7860652	8318125	.	2
chr8	8318126	26045149	.	0.55
chr8	26045150	26291873	.	2
chr8	26291874	27792120	.	2.0
chr8	27792121	27799694	.	2
chr8	27799695	28058323	.	3.892
chr8	28058324	28060333	.	2
chr8	28060334	43202437	.	2.0
chr8	43202438	43202662	.	2
chr8	43202663	48917888	.	1.076
chr8	48917889	48918174	.	2
chr8	48918175	78161066	.	2.0
chr8	78161067	78598377	.	2
chr8	78598378	84184995	.	2.0
chr8	84184996	84185100	.	2
chr8	84185101	94646334	.	2.0
chr8	94646335	94661528	.	2
chr8	94661529	100287917	.	2.0
chr8	100287918	100288070	.	2
chr8	100288071	100722565	.	7.8
chr8	100722566	100919393	.	2
chr8	100919394	121904237	.	2.0
chr8	121904238	122670408	.	2
chr8	122670409	145055379	.	2.0
chr9	1	213233	.	2
chr9	213234	8526708	.	2.0
chr9	8526709	8528282	.	2
chr9	8528283	68479333	.	2.0
chr9	68479334	68479519	.	2
chr9	68479520	79725408	.	2.0
chr9	79725409	81583721	.	2
chr9	81583722	81689222	.	4.9
chr9	81689223	81913577	.	2
chr9	81913578	90898465	.	2.0
chr9	90898466	91213930	.	2
chr9	91213931	91220955	.	3.45
chr9	91220956	91294695	.	2
chr9	91294696	97295693	.	2.0
chr9	97295694	97307330	.	2
chr9	97307331	105776496	.	0.55
chr9	105776497	106923450	.	2
chr9	106923451	132402707	.	2.0
chr9	132402708	132402816	.	2
chr9	132402817	132725709	.	2.0
chr9	132725710	132725874	.	2
chr9	132725875	138124458	.	2.0
chr10	1	49366	.	2
chr10	49367	20143393	.	2.0
chr10	20143394	20147904	.	2
chr10	20147905	20219116	.	3.45
chr10	20219117	20245268	.	2
chr10	20245269	22003744	.	9.25
chr10	22003745	22208920	.	2
chr10	22208921	23428440	.	2.0
chr10	23428441	23440386	.	2
chr10	23440387	48652461	.	2.0
chr10	48652462	48709779	.	2
chr10	48709780	48941864	.	2.0
chr10	48941865	48943454	.	2
chr10	48943455	75783071	.	2.0
chr10	75783072	76036036	.	2
chr10	76036037	84148890	.	0.55
chr10	84148891	84152362	.	2
chr10	84152363	125859777	.	2.0
chr10	125859778	125859841	.	2
chr10	125859842	127362233	.	0.642
chr10	127362234	127373906	.	2
chr10	127373907	133625545	.	2.0
chr11	1	197337	.	2
chr11	197338	55774331	.	2.0
chr11	55774332	55795731	.	2
chr11	55795732	79069785	.	2.0
chr11	79069786	79070065	.	2
chr11	79070066	110592062	.	2.0
chr11	110592063	110609000	.	2
chr11	110609001	111453445	.	0.564
chr11	111453446	111454282	.	2
chr11	111454283	111498820	.	3.3
chr11	111498821	111513422	.	2
chr11	111513423	124893838	.	0.55
chr11	124893839	124894280	.	2
chr11	124894281	134986767	.	2.0
chr12	1	174726	.	2
chr12	174727	10715827	.	2.0
chr12	10715828	10718089	.	2
chr12	10718090	11884611	.	4.9
chr12	11884612	11886025	.	2
chr12	11886026	78212953	.	2.0
chr12	78212954	79217574	.	2
chr12	79217575	89656047	.	0.55
chr12	89656048	90940308	.	2
chr12	90940309	101617231	.	2.0
chr12	101617232	101617326	.	2
chr12	101617327	126448018	.	2.0
chr12	126448019	126458052	.	2
chr12	126458053	133236094	.	2.0
chr13	1	19026403	.	2
chr13	19026404	91448788	.	2.0
chr13	91448789	91448911	.	2
chr13	91448912	98686324	.	2.0
chr13	98686325	98687559	.	2
chr13	98687560	114327294	.	2.0
chr14	1	18657689	.	2
chr14	18657690	37173696	.	0.55
chr14	37173697	37247941	.	2
chr14	37247942	88642903	.	2.0
chr14	88642904	88643023	.	2
chr14	88643024	90890663	.	0.55
chr14	90890664	90894216	.	2
chr14	90894217	106874810	.	2.0
chr15	1	19964766	.	2
chr15	19964767	101849446	.	2.0
chr16	1	46405	.	2
chr16	46406	58780	.	2.0
chr16	58781	59081	.	2
chr16	59082	61647746	.	2.0
chr16	61647747	61652016	.	2
chr16	61652017	69260298	.	2.0
chr16	69260299	69270196	.	2
chr16	69270197	78757038	.	0.55
chr16	78757039	79211577	.	2
chr16	79211578	90075937	.	2.0
chr17	1	410680	.	2
chr17	410681	9250752	.	2.0
chr17	9250753	9378561	.	2
chr17	9378562	11769296	.	1.22
chr17	11769297	11781079	.	2
chr17	11781080	12054971	.	2.76
chr17	12054972	12069729	.	2
chr17	12069730	27301946	.	1.22
chr17	27301947	27301974	.	2
chr17	27301975	56228060	.	2.0
chr17	56228061	56326187	.	2
chr17	56326188	57099725	.	0.55
chr17	57099726	57099932	.	2
chr17	57099933	83135741	.	2.0
chr18	1	117236	.	2
chr18	117237	7231647	.	2.0
chr18	7231648	7231865	.	2
chr18	7231866	9792197	.	0.55
chr18	9792198	9814159	.	2
chr18	9814160	28177296	.	2.0
chr18	28177297	30298896	.	2
chr18	30298897	39622191	.	2.0
chr18	39622192	41955251	.	2
chr18	41955252	47836195	.	2.0
chr18	47836196	47836350	.	2
chr18	47836351	77268945	.	2.0
chr18	77268946	79096479	.	2
chr18	79096480	80247332	.	2.0
chr19	1	281555	.	2
chr19	281556	7184494	.	2.0
chr19	7184495	7267486	.	2
chr19	7267487	7508474	.	3.892
chr19	7508475	7519168	.	2
chr19	7519169	10679185	.	2.0
chr19	10679186	10679760	.	2
chr19	10679761	15244735	.	1.22
chr19	15244736	15249315	.	2
chr19	15249316	34092625	.	2.0
chr19	34092626	34092872	.	2
chr19	34092873	54012397	.	2.0
chr19	54012398	55085918	.	2
chr19	55085919	58572621	.	2.0
chr20	1	87623	.	2
chr20	87624	31826908	.	2.0
chr20	31826909	31830903	.	2
chr20	31830904	32029076	.	0.55
chr20	32029077	32029194	.	2
chr20	32029195	64276168	.	2.0
chr21	1	10413799	.	2
chr21	10413800	31711537	.	2.0
chr21	31711538	31731623	.	2
chr21	31731624	32578758	.	2.0
chr21	32578759	32582305	.	2
chr21	32582306	46664951	.	2.0
chr22	1	16407213	.	2
chr22	16407214	31140626	.	2.0
chr22	31140627	31187141	.	2
chr22	31187142	38962647	.	2.0
chr22	38962648	38964646	.	2
chr22	38964647	50780647	.	2.0
