# Supplementary material for: Benchmarking pipelines for subclonal deconvolution of bulk tumour sequencing data
Source: Nat Commun. 2021 Nov 4;12:6396. doi: 10.1038/s41467-021-26698-7 (PMC8569188; doi:10.1038/s41467-021-26698-7)
Supplement: Supplementary file 4 — Source Data [file 41467_2021_26698_MOESM4_ESM.zip › Source_Data/cnv_heatmaps/facets/s2r1_50%_250_major.bed]

chromosome	start	end	.	cn
chr1	1	34718432	.	2
chr1	34718433	38212294	.	2.9700000000000006
chr1	38212295	38709720	.	2
chr1	38709721	61404328	.	2.0
chr1	61404329	61406590	.	2
chr1	61406591	64653714	.	3.872
chr1	64653715	64653858	.	2
chr1	64653859	79005218	.	2.0
chr1	79005219	79006640	.	2
chr1	79006641	86382272	.	2.0
chr1	86382273	86382893	.	2
chr1	86382894	86743300	.	2.0
chr1	86743301	86743440	.	2
chr1	86743441	86993148	.	2.0
chr1	86993149	87064462	.	2
chr1	87064463	89597424	.	3.9400000000000004
chr1	89597425	89597738	.	2
chr1	89597739	100277230	.	3.872
chr1	100277231	100281385	.	2
chr1	100281386	151535832	.	2.0
chr1	151535833	151536278	.	2
chr1	151536279	156012478	.	2.306
chr1	156012479	156015070	.	2
chr1	156015071	163146899	.	2.0
chr1	163146900	163147156	.	2
chr1	163147157	165445240	.	2.48
chr1	165445241	165544082	.	2
chr1	165544083	178885983	.	2.0
chr1	178885984	178889600	.	2
chr1	178889601	192158825	.	2.0
chr1	192158826	192159278	.	2
chr1	192159279	221706453	.	2.0
chr1	221706454	221738976	.	2
chr1	221738977	223821452	.	2.9700000000000006
chr1	223821453	223845643	.	2
chr1	223845644	248919765	.	2.0
chr1	248919766	248956422	.	2
chr2	1	38988	.	2
chr2	38989	73600805	.	2.0
chr2	73600806	73601338	.	2
chr2	73601339	84290882	.	2.0
chr2	84290883	84291103	.	2
chr2	84291104	85846488	.	2.0
chr2	85846489	85847982	.	2
chr2	85847983	86622711	.	2.662000000000001
chr2	86622712	86622950	.	2
chr2	86622951	120466184	.	2.0
chr2	120466185	120797350	.	2
chr2	120797351	129979704	.	3.872
chr2	129979705	129980424	.	2
chr2	129980425	169776937	.	2.0
chr2	169776938	169801043	.	2
chr2	169801044	173368866	.	3.872
chr2	173368867	173906591	.	2
chr2	173906592	214577858	.	2.0
chr2	214577859	214578157	.	2
chr2	214578158	214950960	.	2.956
chr2	214950961	214953891	.	2
chr2	214953892	218815267	.	2.0
chr2	218815268	218823418	.	2
chr2	218823419	222709904	.	4.425
chr2	222709905	222908710	.	2
chr2	222908711	241777069	.	2.0
chr2	241777070	242193529	.	2
chr3	1	197812	.	2
chr3	197813	30004700	.	2.0
chr3	30004701	30606569	.	2
chr3	30606570	32239112	.	3.66
chr3	32239113	32357510	.	2
chr3	32357511	32454794	.	2.0
chr3	32454795	32454931	.	2
chr3	32454932	40190481	.	2.0
chr3	40190482	40209901	.	2
chr3	40209902	49642783	.	2.306
chr3	49642784	49643004	.	2
chr3	49643005	49747951	.	2.0
chr3	49747952	49748232	.	2
chr3	49748233	49930128	.	2.0
chr3	49930129	49930190	.	2
chr3	49930191	50159749	.	5.3950000000000005
chr3	50159750	50173882	.	2
chr3	50173883	50355560	.	2.306
chr3	50355561	50358235	.	2
chr3	50358236	107810924	.	2.0
chr3	107810925	107923674	.	2
chr3	107923675	111193567	.	4.91
chr3	111193568	111275210	.	2
chr3	111275211	156474712	.	2.0
chr3	156474713	156514353	.	2
chr3	156514354	156553838	.	4.425
chr3	156553839	156554971	.	2
chr3	156554972	198043546	.	2.0
chr3	198043547	198295559	.	2
chr4	1	85913	.	2
chr4	85914	61497358	.	2.0
chr4	61497359	61579591	.	2
chr4	61579592	87893857	.	2.306
chr4	87893858	87894060	.	2
chr4	87894061	88159155	.	2.0
chr4	88159156	88262160	.	2
chr4	88262161	121036131	.	2.306
chr4	121036132	121036291	.	2
chr4	121036292	188147588	.	2.0
chr4	188147589	190214555	.	2
chr5	1	140464	.	2
chr5	140465	31317342	.	2.0
chr5	31317343	31317664	.	2
chr5	31317665	32604140	.	2.0
chr5	32604141	32689078	.	2
chr5	32689079	62308567	.	2.0
chr5	62308568	62347110	.	2
chr5	62347111	64369637	.	2.48
chr5	64369638	64369767	.	2
chr5	64369768	106543739	.	2.0
chr5	106543740	107376979	.	2
chr5	107376980	116495497	.	2.0
chr5	116495498	116496284	.	2
chr5	116496285	139050896	.	2.0
chr5	139050897	139121090	.	2
chr5	139121091	140372826	.	3.872
chr5	140372827	140401955	.	2
chr5	140401956	155018136	.	2.0
chr5	155018137	156329458	.	2
chr5	156329459	157859240	.	5.880000000000001
chr5	157859241	158695992	.	2
chr5	158695993	181261081	.	2.0
chr5	181261082	181538259	.	2
chr6	1	203475	.	2
chr6	203476	28505767	.	2.0
chr6	28505768	28505841	.	2
chr6	28505842	47286643	.	2.0
chr6	47286644	47309736	.	2
chr6	47309737	49430819	.	2.9700000000000006
chr6	49430820	49431183	.	2
chr6	49431184	50818740	.	2.0
chr6	50818741	50818950	.	2
chr6	50818951	51409399	.	2.0
chr6	51409400	51409681	.	2
chr6	51409682	89873845	.	2.0
chr6	89873846	89894470	.	2
chr6	89894471	112351008	.	2.0
chr6	112351009	112351282	.	2
chr6	112351283	113940069	.	2.0
chr6	113940070	113940275	.	2
chr6	113940276	117710376	.	2.0
chr6	117710377	118154430	.	2
chr6	118154431	119024251	.	1.208
chr6	119024252	119024373	.	2
chr6	119024374	154011038	.	2.0
chr6	154011039	154039200	.	2
chr6	154039201	170583662	.	2.0
chr6	170583663	170805979	.	2
chr7	1	208810	.	2
chr7	208811	159233184	.	2.0
chr7	159233185	159345973	.	2
chr8	1	232977	.	2
chr8	232978	85109678	.	2.0
chr8	85109679	85109808	.	2
chr8	85109809	115409098	.	2.0
chr8	115409099	115409392	.	2
chr8	115409393	115413537	.	2.0
chr8	115413538	115413813	.	2
chr8	115413814	135645216	.	2.0
chr8	135645217	135646993	.	2
chr8	135646994	145055416	.	2.306
chr8	145055417	145138636	.	2
chr9	1	213281	.	2
chr9	213282	464700	.	2.0
chr9	464701	464856	.	2
chr9	464857	1057497	.	2.0
chr9	1057498	2028936	.	2
chr9	2028937	4587408	.	2.0
chr9	4587409	4604224	.	2
chr9	4604225	5299876	.	3.872
chr9	5299877	5300076	.	2
chr9	5300077	19126406	.	2.0
chr9	19126407	19290885	.	2
chr9	19290886	23690357	.	2.0
chr9	23690358	23690576	.	2
chr9	23690577	34521816	.	2.0
chr9	34521817	34552866	.	2
chr9	34552867	68387534	.	2.0
chr9	68387535	68465106	.	2
chr9	68465107	75986232	.	2.0
chr9	75986233	76023893	.	2
chr9	76023894	76823735	.	2.0
chr9	76823736	76826710	.	2
chr9	76826711	112484521	.	2.0
chr9	112484522	112484570	.	2
chr9	112484571	112804876	.	2.956
chr9	112804877	112805009	.	2
chr9	112805010	117716871	.	2.0
chr9	117716872	119166838	.	2
chr9	119166839	124812609	.	2.0
chr9	124812610	124812706	.	2
chr9	124812707	127108849	.	1.034
chr9	127108850	127168613	.	2
chr9	127168614	130678678	.	2.0
chr9	130678679	130678701	.	2
chr9	130678702	134159786	.	2.0
chr9	134159787	134317458	.	2
chr9	134317459	138050136	.	2.0
chr9	138050137	138052131	.	2
chr9	138052132	138124522	.	2.0
chr9	138124523	138394717	.	2
chr10	1	49321	.	2
chr10	49322	80521493	.	2.0
chr10	80521494	80521684	.	2
chr10	80521685	86900071	.	2.0
chr10	86900072	86912379	.	2
chr10	86912380	133625431	.	2.0
chr10	133625432	133797422	.	2
chr11	1	197337	.	2
chr11	197338	8263687	.	2.0
chr11	8263688	8268456	.	2
chr11	8268457	9020904	.	2.9700000000000006
chr11	9020905	9021156	.	2
chr11	9021157	18415258	.	2.0
chr11	18415259	18429754	.	2
chr11	18429755	19777510	.	2.0
chr11	19777511	19777980	.	2
chr11	19777981	45979868	.	2.0
chr11	45979869	46049436	.	2
chr11	46049437	63996497	.	2.0
chr11	63996498	63996695	.	2
chr11	63996696	73420006	.	2.0
chr11	73420007	73424969	.	2
chr11	73424970	74789673	.	2.306
chr11	74789674	74810354	.	2
chr11	74810355	76868301	.	2.0
chr11	76868302	76926636	.	2
chr11	76926637	90869128	.	2.4939999999999998
chr11	90869129	91803264	.	2
chr11	91803265	92896272	.	3.66
chr11	92896273	92969796	.	2
chr11	92969797	93691910	.	4.91
chr11	93691911	93695612	.	2
chr11	93695613	94021376	.	3.66
chr11	94021377	94021567	.	2
chr11	94021568	118679515	.	2.0
chr11	118679516	118754707	.	2
chr11	118754708	120240442	.	2.0
chr11	120240443	120246536	.	2
chr11	120246537	134986767	.	2.0
chr11	134986768	135086622	.	2
chr12	1	174744	.	2
chr12	174745	48525877	.	2.0
chr12	48525878	48526013	.	2
chr12	48526014	76866354	.	2.0
chr12	76866355	77021479	.	2
chr12	77021480	79584792	.	2.5940000000000003
chr12	79584793	79585184	.	2
chr12	79585185	80680044	.	2.0
chr12	80680045	80707619	.	2
chr12	80707620	80719233	.	3.9400000000000004
chr12	80719234	80811528	.	2
chr12	80811529	92425037	.	2.0
chr12	92425038	92425378	.	2
chr12	92425379	133236096	.	2.0
chr12	133236097	133275309	.	2
chr13	1	19026887	.	2
chr13	19026888	114327283	.	2.0
chr13	114327284	114364328	.	2
chr14	1	18657687	.	2
chr14	18657688	22226804	.	2.306
chr14	22226805	22226971	.	2
chr14	22226972	30622351	.	2.0
chr14	30622352	30622507	.	2
chr14	30622508	49577845	.	2.0
chr14	49577846	49583627	.	2
chr14	49583628	58139403	.	2.4939999999999998
chr14	58139404	58200268	.	2
chr14	58200269	97969437	.	2.0
chr14	97969438	98716163	.	2
chr14	98716164	99874976	.	4.91
chr14	99874977	99875093	.	2
chr14	99875094	106874794	.	2.0
chr14	106874795	107043718	.	2
chr15	1	19964786	.	2
chr15	19964787	20671210	.	2.0
chr15	20671211	22279059	.	2
chr15	22279060	28233607	.	2.0
chr15	28233608	28807032	.	2
chr15	28807033	58655363	.	2.0
chr15	58655364	58665181	.	2
chr15	58665182	59105289	.	2.956
chr15	59105290	59107391	.	2
chr15	59107392	60006072	.	2.0
chr15	60006073	60347280	.	2
chr15	60347281	75650568	.	3.872
chr15	75650569	75657024	.	2
chr15	75657025	75677324	.	2.0
chr15	75677325	75682644	.	2
chr15	75682645	78898008	.	3.872
chr15	78898009	78921237	.	2
chr15	78921238	82780226	.	2.9700000000000006
chr15	82780227	82782840	.	2
chr15	82782841	92501090	.	3.872
chr15	92501091	92617485	.	2
chr15	92617486	101849482	.	2.0
chr15	101849483	101991189	.	2
chr16	1	46460	.	2
chr16	46461	13235712	.	2.0
chr16	13235713	13920204	.	2
chr16	13920205	30554113	.	2.9700000000000006
chr16	30554114	30554300	.	2
chr16	30554301	56943827	.	2.0
chr16	56943828	56960616	.	2
chr16	56960617	57415197	.	2.9700000000000006
chr16	57415198	57415775	.	2
chr16	57415776	90075951	.	2.0
chr16	90075952	90338345	.	2
chr17	1	410587	.	2
chr17	410588	7107279	.	2.0
chr17	7107280	7107387	.	2
chr17	7107388	14348574	.	2.0
chr17	14348575	14348887	.	2
chr17	14348888	28277152	.	2.0
chr17	28277153	28306152	.	2
chr17	28306153	31852014	.	2.9700000000000006
chr17	31852015	31852300	.	2
chr17	31852301	39078117	.	4.91
chr17	39078118	39079181	.	2
chr17	39079182	53825016	.	3.872
chr17	53825017	54903733	.	2
chr17	54903734	59619845	.	2.0
chr17	59619846	59619989	.	2
chr17	59619990	83135750	.	2.0
chr17	83135751	83257441	.	2
chr18	1	117242	.	2
chr18	117243	80247277	.	2.0
chr18	80247278	80373285	.	2
chr19	1	281507	.	2
chr19	281508	58572521	.	2.0
chr19	58572522	58617616	.	2
chr20	1	87623	.	2
chr20	87624	32202095	.	2.0
chr20	32202096	32202183	.	2
chr20	32202184	36221991	.	2.0
chr20	36221992	36222278	.	2
chr20	36222279	64276092	.	2.0
chr20	64276093	64444167	.	2
chr21	1	10413768	.	2
chr21	10413769	46665024	.	2.0
chr21	46665025	46709983	.	2
chr22	1	16407235	.	2
chr22	16407236	44572204	.	2.0
chr22	44572205	44679802	.	2
chr22	44679803	45740534	.	5.880000000000001
chr22	45740535	45760566	.	2
chr22	45760567	50780661	.	2.0
