# Supplementary material for: Benchmarking pipelines for subclonal deconvolution of bulk tumour sequencing data
Source: Nat Commun. 2021 Nov 4;12:6396. doi: 10.1038/s41467-021-26698-7 (PMC8569188; doi:10.1038/s41467-021-26698-7)
Supplement: Supplementary file 4 — Source Data [file 41467_2021_26698_MOESM4_ESM.zip › Source_Data/cnv_heatmaps/facets/s3r1_75%_250_total.bed]

chromosome	start	end	.	cn
chr1	1	31630034	.	2
chr1	31630035	35405091	.	2.156
chr1	35405092	35405201	.	2
chr1	35405202	36891118	.	1.817
chr1	36891119	37034037	.	2
chr1	37034038	41585150	.	2.708
chr1	41585151	42153481	.	2
chr1	42153482	53594575	.	2.0
chr1	53594576	53765682	.	2
chr1	53765683	56819356	.	1.292
chr1	56819357	56854814	.	2
chr1	56854815	59758052	.	2.0
chr1	59758053	59762616	.	2
chr1	59762617	62281522	.	2.392
chr1	62281523	62439799	.	2
chr1	62439800	79005213	.	2.0
chr1	79005214	79006539	.	2
chr1	79006540	97234986	.	1.292
chr1	97234987	97305364	.	2
chr1	97305365	111197229	.	2.0
chr1	111197230	111198641	.	2
chr1	111198642	117021762	.	2.0
chr1	117021763	117021990	.	2
chr1	117021991	149935667	.	2.156
chr1	149935668	149936126	.	2
chr1	149936127	163161890	.	2.218
chr1	163161891	163168246	.	2
chr1	163168247	172468817	.	2.0
chr1	172468818	172532537	.	2
chr1	172532538	177968000	.	1.292
chr1	177968001	178093137	.	2
chr1	178093138	204920706	.	2.0
chr1	204920707	204944337	.	2
chr1	204944338	204984241	.	1.292
chr1	204984242	204985997	.	2
chr1	204985998	248919883	.	2.0
chr2	1	38938	.	2
chr2	38939	27282890	.	2.0
chr2	27282891	27298708	.	2
chr2	27298709	27356120	.	8.309
chr2	27356121	27364347	.	2
chr2	27364348	36814787	.	2.0
chr2	36814788	36843835	.	2
chr2	36843836	37049763	.	2.723
chr2	37049764	37056514	.	2
chr2	37056515	38734690	.	2.0
chr2	38734691	38741109	.	2
chr2	38741110	44772602	.	4.804
chr2	44772603	44941740	.	2
chr2	44941741	46187905	.	1.292
chr2	46187906	46297875	.	2
chr2	46297876	46995216	.	4.804
chr2	46995217	47006002	.	2
chr2	47006003	85698781	.	2.0
chr2	85698782	85753952	.	2
chr2	85753953	173907182	.	1.292
chr2	173907183	173907342	.	2
chr2	173907343	208494437	.	2.0
chr2	208494438	208572000	.	2
chr2	208572001	213364660	.	2.0
chr2	213364661	213364880	.	2
chr2	213364881	225042490	.	2.0
chr2	225042491	225408957	.	2
chr2	225408958	240563949	.	2.708
chr2	240563950	240572533	.	2
chr2	240572534	241777088	.	2.0
chr3	1	197848	.	2
chr3	197849	9689035	.	2.0
chr3	9689036	9697671	.	2
chr3	9697672	11703046	.	3.416
chr3	11703047	11790511	.	2
chr3	11790512	19314826	.	2.0
chr3	19314827	19342554	.	2
chr3	19342555	63990306	.	2.156
chr3	63990307	63990858	.	2
chr3	63990859	67008680	.	2.0
chr3	67008681	67008807	.	2
chr3	67008808	81761858	.	1.292
chr3	81761859	81761950	.	2
chr3	81761951	90234481	.	3.416
chr3	90234482	93873125	.	2
chr3	93873126	100576811	.	2.156
chr3	100576812	100577011	.	2
chr3	100577012	103524110	.	2.708
chr3	103524111	105367157	.	2
chr3	105367158	128101646	.	2.0
chr3	128101647	128104827	.	2
chr3	128104828	130734096	.	1.817
chr3	130734097	130744632	.	2
chr3	130744633	154429716	.	2.0
chr3	154429717	155084212	.	2
chr3	155084213	155138251	.	1.292
chr3	155138252	155140269	.	2
chr3	155140270	157381389	.	2.0
chr3	157381390	157414008	.	2
chr3	157414009	158096125	.	3.416
chr3	158096126	158096270	.	2
chr3	158096271	165190872	.	2.0
chr3	165190873	165773033	.	2
chr3	165773034	169764901	.	2.392
chr3	169764902	169767473	.	2
chr3	169767474	198043534	.	2.0
chr4	1	85881	.	2
chr4	85882	42963171	.	2.0
chr4	42963172	43020354	.	2
chr4	43020355	52097214	.	2.708
chr4	52097215	52594237	.	2
chr4	52594238	75049135	.	2.0
chr4	75049136	75049452	.	2
chr4	75049453	75592191	.	1.292
chr4	75592192	75596341	.	2
chr4	75596342	78610119	.	2.0
chr4	78610120	78826059	.	2
chr4	78826060	79325582	.	3.416
chr4	79325583	79325799	.	2
chr4	79325800	92304785	.	2.0
chr4	92304786	92590243	.	2
chr4	92590244	95182976	.	2.548
chr4	95182977	95185089	.	2
chr4	95185090	109694723	.	2.0
chr4	109694724	109696431	.	2
chr4	109696432	110198629	.	1.292
chr4	110198630	110476330	.	2
chr4	110476331	150415566	.	2.0
chr4	150415567	150435610	.	2
chr4	150435611	155217048	.	3.416
chr4	155217049	155240789	.	2
chr4	155240790	159360096	.	1.292
chr4	159360097	161383994	.	2
chr4	161383995	188147501	.	2.0
chr5	1	140411	.	2
chr5	140412	10624754	.	2.0
chr5	10624755	10638047	.	2
chr5	10638048	10748309	.	1.292
chr5	10748310	10971959	.	2
chr5	10971960	14612640	.	2.0
chr5	14612641	14673638	.	2
chr5	14673639	15616045	.	2.723
chr5	15616046	15927818	.	2
chr5	15927819	45645600	.	2.0
chr5	45645601	45695701	.	2
chr5	45695702	59988698	.	3.416
chr5	59988699	60127597	.	2
chr5	60127598	62777275	.	2.0
chr5	62777276	63960460	.	2
chr5	63960461	91383081	.	1.292
chr5	91383082	93583860	.	2
chr5	93583861	98926378	.	2.0
chr5	98926379	100535318	.	2
chr5	100535319	103560282	.	4.804
chr5	103560283	104615964	.	2
chr5	104615965	151804938	.	2.0
chr5	151804939	151805140	.	2
chr5	151805141	167755175	.	2.156
chr5	167755176	167876209	.	2
chr5	167876210	177136907	.	2.0
chr5	177136908	177137188	.	2
chr5	177137189	181006588	.	1.292
chr5	181006589	181045448	.	2
chr5	181045449	181261110	.	2.0
chr6	1	203535	.	2
chr6	203536	5369211	.	2.0
chr6	5369212	5431058	.	2
chr6	5431059	16130550	.	1.817
chr6	16130551	16130741	.	2
chr6	16130742	109691315	.	2.0
chr6	109691316	109691511	.	2
chr6	109691512	111299325	.	1.292
chr6	111299326	111299507	.	2
chr6	111299508	122399706	.	2.0
chr6	122399707	122412522	.	2
chr6	122412523	123571132	.	1.292
chr6	123571133	123636710	.	2
chr6	123636711	142775070	.	2.0
chr6	142775071	143060575	.	2
chr6	143060576	143459099	.	1.335
chr6	143459100	143462955	.	2
chr6	143462956	148552045	.	2.0
chr6	148552046	148747672	.	2
chr6	148747673	149218852	.	1.292
chr6	149218853	149369979	.	2
chr6	149369980	153282587	.	2.0
chr6	153282588	153282761	.	2
chr6	153282762	154510164	.	1.612
chr6	154510165	154741944	.	2
chr6	154741945	163191758	.	2.0
chr6	163191759	163244994	.	2
chr6	163244995	165279827	.	4.804
chr6	165279828	165279994	.	2
chr6	165279995	170583736	.	2.0
chr7	1	208873	.	2
chr7	208874	27846597	.	2.0
chr7	27846598	27895460	.	2
chr7	27895461	33352768	.	1.292
chr7	33352769	33357905	.	2
chr7	33357906	46697102	.	2.0
chr7	46697103	47275314	.	2
chr7	47275315	64207279	.	3.416
chr7	64207280	64213178	.	2
chr7	64213179	65387925	.	2.0
chr7	65387926	65388903	.	2
chr7	65388904	93106096	.	2.0
chr7	93106097	93130169	.	2
chr7	93130170	93136014	.	3.724
chr7	93136015	93188926	.	2
chr7	93188927	97740294	.	2.0
chr7	97740295	97740428	.	2
chr7	97740429	115019180	.	2.0
chr7	115019181	115935248	.	2
chr7	115935249	117861211	.	4.124
chr7	117861212	118184031	.	2
chr7	118184032	130667566	.	2.0
chr7	130667567	130668589	.	2
chr7	130668590	135101190	.	2.708
chr7	135101191	135115461	.	2
chr7	135115462	139299822	.	2.0
chr7	139299823	139341169	.	2
chr7	139341170	139483666	.	4.804
chr7	139483667	139536387	.	2
chr7	139536388	159233184	.	2.0
chr8	1	233068	.	2
chr8	233069	6563256	.	2.0
chr8	6563257	6621610	.	2
chr8	6621611	11564608	.	1.292
chr8	11564609	11708028	.	2
chr8	11708029	23854801	.	2.0
chr8	23854802	24294089	.	2
chr8	24294090	36936181	.	2.708
chr8	36936182	37067500	.	2
chr8	37067501	42444674	.	3.24
chr8	42444675	42444785	.	2
chr8	42444786	58148513	.	2.708
chr8	58148514	58148725	.	2
chr8	58148726	72568342	.	2.0
chr8	72568343	72935961	.	2
chr8	72935962	73092891	.	3.416
chr8	73092892	73241472	.	2
chr8	73241473	92316672	.	2.0
chr8	92316673	92883748	.	2
chr8	92883749	131042232	.	2.708
chr8	131042233	131904299	.	2
chr8	131904300	145055416	.	2.0
chr9	1	213281	.	2
chr9	213282	8486300	.	2.0
chr9	8486301	8492896	.	2
chr9	8492897	8636880	.	3.416
chr9	8636881	8733679	.	2
chr9	8733680	35608549	.	2.0
chr9	35608550	35608608	.	2
chr9	35608609	38423944	.	2.218
chr9	38423945	38424107	.	2
chr9	38424108	84812460	.	2.0
chr9	84812461	84812700	.	2
chr9	84812701	99847573	.	1.817
chr9	99847574	99863652	.	2
chr9	99863653	100060193	.	2.928
chr9	100060194	100098747	.	2
chr9	100098748	114301806	.	1.817
chr9	114301807	114304682	.	2
chr9	114304683	119523035	.	3.416
chr9	119523036	120244962	.	2
chr9	120244963	122662696	.	2.0
chr9	122662697	122675126	.	2
chr9	122675127	123457895	.	1.292
chr9	123457896	123557671	.	2
chr9	123557672	123769645	.	0.584
chr9	123769646	123792652	.	2
chr9	123792653	135808995	.	1.292
chr9	135808996	135809240	.	2
chr9	135809241	138124609	.	2.0
chr10	1	49366	.	2
chr10	49367	14855827	.	2.0
chr10	14855828	14867211	.	2
chr10	14867212	20280354	.	3.416
chr10	20280355	20780088	.	2
chr10	20780089	36523951	.	2.0
chr10	36523952	37125914	.	2
chr10	37125915	87967305	.	1.292
chr10	87967306	87967525	.	2
chr10	87967526	102738944	.	2.0
chr10	102738945	102739093	.	2
chr10	102739094	103174979	.	2.708
chr10	103174980	103246110	.	2
chr10	103246111	105264715	.	2.0
chr10	105264716	105264891	.	2
chr10	105264892	111080677	.	2.392
chr10	111080678	111080827	.	2
chr10	111080828	115847897	.	2.0
chr10	115847898	115848021	.	2
chr10	115848022	116211648	.	4.804
chr10	116211649	116255539	.	2
chr10	116255540	116874072	.	2.0
chr10	116874073	116876094	.	2
chr10	116876095	117138249	.	2.0
chr10	117138250	117197588	.	2
chr10	117197589	117549950	.	1.292
chr10	117549951	118005140	.	2
chr10	118005141	119455337	.	2.0
chr10	119455338	119455572	.	2
chr10	119455573	120909432	.	2.708
chr10	120909433	121474395	.	2
chr10	121474396	133625528	.	2.0
chr11	1	197337	.	2
chr11	197338	14880482	.	2.0
chr11	14880483	14880659	.	2
chr11	14880660	18040992	.	2.156
chr11	18040993	18041208	.	2
chr11	18041209	18306326	.	2.0
chr11	18306327	18309027	.	2
chr11	18309028	21575536	.	2.708
chr11	21575537	22193136	.	2
chr11	22193137	28330808	.	2.0
chr11	28330809	28333509	.	2
chr11	28333510	36659309	.	4.124
chr11	36659310	40114200	.	2
chr11	40114201	50287785	.	2.0
chr11	50287786	54591643	.	2
chr11	54591644	56031429	.	2.708
chr11	56031430	56093340	.	2
chr11	56093341	66530016	.	2.0
chr11	66530017	66530881	.	2
chr11	66530882	66701716	.	1.292
chr11	66701717	66704698	.	2
chr11	66704699	90223246	.	2.0
chr11	90223247	90869089	.	2
chr11	90869090	92896146	.	3.148
chr11	92896147	92969796	.	2
chr11	92969797	134986767	.	2.0
chr12	1	174748	.	2
chr12	174749	2940690	.	2.0
chr12	2940691	2940966	.	2
chr12	2940967	5044708	.	1.817
chr12	5044709	5044898	.	2
chr12	5044899	15682967	.	2.0
chr12	15682968	15882402	.	2
chr12	15882403	18081415	.	2.723
chr12	18081416	18084583	.	2
chr12	18084584	21092733	.	2.0
chr12	21092734	21141624	.	2
chr12	21141625	21379839	.	4.124
chr12	21379840	21437686	.	2
chr12	21437687	22223451	.	2.218
chr12	22223452	22223771	.	2
chr12	22223772	27502198	.	2.0
chr12	27502199	27594059	.	2
chr12	27594060	27963542	.	1.616
chr12	27963543	27963672	.	2
chr12	27963673	47078998	.	2.0
chr12	47078999	47079141	.	2
chr12	47079142	47367523	.	1.335
chr12	47367524	47663299	.	2
chr12	47663300	47857656	.	2.0
chr12	47857657	47865149	.	2
chr12	47865150	55453192	.	3.989
chr12	55453193	55469206	.	2
chr12	55469207	79299601	.	2.0
chr12	79299602	79353579	.	2
chr12	79353580	81598372	.	3.416
chr12	81598373	81676792	.	2
chr12	81676793	89656047	.	2.0
chr12	89656048	90940228	.	2
chr12	90940229	96335089	.	1.292
chr12	96335090	96489655	.	2
chr12	96489656	100740015	.	3.416
chr12	100740016	100901656	.	2
chr12	100901657	101477469	.	1.292
chr12	101477470	101479672	.	2
chr12	101479673	115958707	.	2.0
chr12	115958708	115959056	.	2
chr12	115959057	123659577	.	1.292
chr12	123659578	123659913	.	2
chr12	123659914	133236096	.	2.0
chr13	1	19026403	.	2
chr13	19026404	38362650	.	2.0
chr13	38362651	38687133	.	2
chr13	38687134	39050088	.	1.292
chr13	39050089	39342954	.	2
chr13	39342955	42791164	.	2.0
chr13	42791165	42791448	.	2
chr13	42791449	48706845	.	3.148
chr13	48706846	48707026	.	2
chr13	48707027	51918486	.	2.0
chr13	51918487	51932664	.	2
chr13	51932665	54312053	.	2.392
chr13	54312054	57632609	.	2
chr13	57632610	95742859	.	2.0
chr13	95742860	95757723	.	2
chr13	95757724	100103027	.	1.292
chr13	100103028	100154943	.	2
chr13	100154944	114327334	.	2.0
chr14	1	18657689	.	2
chr14	18657690	19828347	.	5.505
chr14	19828348	19876283	.	2
chr14	19876284	21386078	.	2.0
chr14	21386079	21390933	.	2
chr14	21390934	22473900	.	1.292
chr14	22473901	22475305	.	2
chr14	22475306	44507232	.	2.0
chr14	44507233	44900512	.	2
chr14	44900513	49577466	.	2.392
chr14	49577467	49577777	.	2
chr14	49577778	59745915	.	1.817
chr14	59745916	59746108	.	2
chr14	59746109	80916584	.	2.0
chr14	80916585	80955504	.	2
chr14	80955505	82691382	.	2.708
chr14	82691383	82691834	.	2
chr14	82691835	106874770	.	2.0
chr15	1	19964750	.	2
chr15	19964751	41071953	.	2.0
chr15	41071954	41073482	.	2
chr15	41073483	41466278	.	2.0
chr15	41466279	41470405	.	2
chr15	41470406	41943159	.	2.218
chr15	41943160	41953778	.	2
chr15	41953779	57282604	.	2.0
chr15	57282605	57286618	.	2
chr15	57286619	59458601	.	2.0
chr15	59458602	59458752	.	2
chr15	59458753	64154161	.	1.817
chr15	64154162	64154356	.	2
chr15	64154357	71898655	.	2.0
chr15	71898656	71898925	.	2
chr15	71898926	72774912	.	1.616
chr15	72774913	72775064	.	2
chr15	72775065	74798779	.	2.0
chr15	74798780	74798933	.	2
chr15	74798934	74816691	.	4.804
chr15	74816692	74818676	.	2
chr15	74818677	78840696	.	2.0
chr15	78840697	78876504	.	2
chr15	78876505	79322712	.	2.0
chr15	79322713	79382949	.	2
chr15	79382950	87860251	.	2.0
chr15	87860252	87860435	.	2
chr15	87860436	92126193	.	2.218
chr15	92126194	92128376	.	2
chr15	92128377	101849449	.	2.0
chr16	1	46405	.	2
chr16	46406	12278094	.	2.0
chr16	12278095	12356068	.	2
chr16	12356069	19860304	.	1.292
chr16	19860305	19860541	.	2
chr16	19860542	35448000	.	2.0
chr16	35448001	46474354	.	2
chr16	46474355	55772470	.	2.156
chr16	55772471	56191632	.	2
chr16	56191633	90075983	.	2.0
chr17	1	410673	.	2
chr17	410674	6713372	.	2.0
chr17	6713373	6756046	.	2
chr17	6756047	7114227	.	1.292
chr17	7114228	7173554	.	2
chr17	7173555	79019958	.	2.0
chr17	79019959	79020235	.	2
chr17	79020236	79733508	.	1.335
chr17	79733509	79735129	.	2
chr17	79735130	83135750	.	2.0
chr18	1	120792	.	2
chr18	120793	80247341	.	2.0
chr19	1	281506	.	2
chr19	281507	7699826	.	2.0
chr19	7699827	7699864	.	2
chr19	7699865	7879872	.	2.723
chr19	7879873	7895592	.	2
chr19	7895593	16395470	.	2.0
chr19	16395471	16402344	.	2
chr19	16402345	31593049	.	3.416
chr19	31593050	32352872	.	2
chr19	32352873	58572603	.	2.0
chr20	1	87623	.	2
chr20	87624	42472499	.	2.0
chr20	42472500	42677936	.	2
chr20	42677937	44064792	.	5.505
chr20	44064793	44065773	.	2
chr20	44065774	56249860	.	2.0
chr20	56249861	56360186	.	2
chr20	56360187	56639264	.	4.124
chr20	56639265	57168815	.	2
chr20	57168816	64276096	.	2.0
chr21	1	10413742	.	2
chr21	10413743	45282533	.	2.0
chr21	45282534	45282936	.	2
chr21	45282937	45537843	.	2.392
chr21	45537844	45850069	.	2
chr21	45850070	46665024	.	2.0
chr22	1	16407235	.	2
chr22	16407236	50780662	.	2.708
