# Supplementary material for: Benchmarking pipelines for subclonal deconvolution of bulk tumour sequencing data
Source: Nat Commun. 2021 Nov 4;12:6396. doi: 10.1038/s41467-021-26698-7 (PMC8569188; doi:10.1038/s41467-021-26698-7)
Supplement: Supplementary file 4 — Source Data [file 41467_2021_26698_MOESM4_ESM.zip › Source_Data/cnv_heatmaps/facets/s1r3_75%_60_minor.bed]

chromosome	start	end	.	cn
chr1	1	35114980	.	2
chr1	35114981	35421749	.	0.58
chr1	35421750	35433491	.	2
chr1	35433492	248919888	.	2.0
chr2	1	38988	.	2
chr2	38989	216109301	.	2.0
chr2	216109302	216109390	.	2
chr2	216109391	222709931	.	2.0
chr2	222709932	222908799	.	2
chr2	222908800	241777077	.	2.0
chr3	1	197722	.	2
chr3	197723	121533037	.	2.0
chr3	121533038	121533216	.	2
chr3	121533217	155916201	.	1.094
chr3	155916202	155919250	.	2
chr3	155919251	198043498	.	2.0
chr4	1	85909	.	2
chr4	85910	67471992	.	2.0
chr4	67471993	67472322	.	2
chr4	67472323	69098536	.	1.094
chr4	69098537	69098620	.	2
chr4	69098621	188147482	.	2.0
chr5	1	140459	.	2
chr5	140460	7414562	.	2.0
chr5	7414563	7520688	.	2
chr5	7520689	7900965	.	2.0
chr5	7900966	8460981	.	2
chr5	8460982	96079302	.	2.0
chr5	96079303	96390435	.	2
chr5	96390436	144477387	.	2.0
chr5	144477388	145764967	.	2
chr5	145764968	181261110	.	2.0
chr6	1	203545	.	2
chr6	203546	170583736	.	2.0
chr7	1	208831	.	2
chr7	208832	159233184	.	2.0
chr8	1	232972	.	2
chr8	232973	36817742	.	2.0
chr8	36817743	36833671	.	2
chr8	36833672	38321249	.	2.0
chr8	38321250	38326757	.	2
chr8	38326758	145055416	.	2.0
chr9	1	213177	.	2
chr9	213178	27950730	.	2.0
chr9	27950731	28863584	.	2
chr9	28863585	32635579	.	2.0
chr9	32635580	32784069	.	2
chr9	32784070	138124573	.	2.0
chr10	1	49321	.	2
chr10	49322	133625472	.	2.0
chr11	1	197337	.	2
chr11	197338	3377748	.	2.0
chr11	3377749	3638544	.	2
chr11	3638545	17376962	.	0.528
chr11	17376963	17377072	.	2
chr11	17377073	17647056	.	2.0
chr11	17647057	17719663	.	2
chr11	17719664	28333509	.	0.528
chr11	28333510	30009810	.	2
chr11	30009811	74497933	.	2.0
chr11	74497934	74498061	.	2
chr11	74498062	83461728	.	2.0
chr11	83461729	83461948	.	2
chr11	83461949	134986767	.	2.0
chr12	1	174640	.	2
chr12	174641	91985985	.	2.0
chr12	91985986	91986119	.	2
chr12	91986120	112504737	.	1.23
chr12	112504738	112695072	.	2
chr12	112695073	133236096	.	2.0
chr13	1	19026403	.	2
chr13	19026404	19201091	.	2.0
chr13	19201092	19357456	.	2
chr13	19357457	57632645	.	2.0
chr13	57632646	57632798	.	2
chr13	57632799	114327334	.	2.0
chr14	1	18657656	.	2
chr14	18657657	91510256	.	2.0
chr14	91510257	91510375	.	2
chr14	91510376	92138302	.	0.528
chr14	92138303	92142286	.	2
chr14	92142287	106874787	.	2.0
chr15	1	19964783	.	2
chr15	19964784	101849449	.	0.528
chr16	1	46405	.	2
chr16	46406	90075953	.	2.0
chr17	1	410666	.	2
chr17	410667	57106281	.	2.0
chr17	57106282	57106458	.	2
chr17	57106459	59683834	.	2.0
chr17	59683835	59683901	.	2
chr17	59683902	83135756	.	2.0
chr18	1	120722	.	2
chr18	120723	66572184	.	2.0
chr18	66572185	67081678	.	2
chr18	67081679	68715032	.	0.528
chr18	68715033	68836841	.	2
chr18	68836842	80247374	.	2.0
chr19	1	281468	.	2
chr19	281469	58572621	.	2.0
chr20	1	87623	.	2
chr20	87624	64276173	.	2.0
chr21	1	10413817	.	2
chr21	10413818	46664951	.	2.0
chr22	1	16407213	.	2
chr22	16407214	50780661	.	2.0
