# Supplementary material for: Benchmarking pipelines for subclonal deconvolution of bulk tumour sequencing data
Source: Nat Commun. 2021 Nov 4;12:6396. doi: 10.1038/s41467-021-26698-7 (PMC8569188; doi:10.1038/s41467-021-26698-7)
Supplement: Supplementary file 4 — Source Data [file 41467_2021_26698_MOESM4_ESM.zip › Source_Data/cnv_heatmaps/facets/s2r2_100%_30_minor.bed]

chromosome	start	end	.	cn
chr1	1	30869937	.	2
chr1	30869938	50974560	.	2.0
chr1	50974561	51059929	.	2
chr1	51059930	153374659	.	2.0
chr1	153374660	153390121	.	2
chr1	153390122	155459833	.	0.07
chr1	155459834	155477910	.	2
chr1	155477911	231424704	.	2.0
chr1	231424705	231424880	.	2
chr1	231424881	234607861	.	0.07
chr1	234607862	234608550	.	2
chr1	234608551	248919883	.	2.0
chr2	1	39221	.	2
chr2	39222	11836990	.	2.0
chr2	11836991	12199186	.	2
chr2	12199187	19353807	.	2.0
chr2	19353808	19897006	.	2
chr2	19897007	19914206	.	0.07
chr2	19914207	19930384	.	2
chr2	19930385	98369937	.	2.0
chr2	98369938	98370047	.	2
chr2	98370048	175181577	.	2.0
chr2	175181578	175181691	.	2
chr2	175181692	178505208	.	2.0
chr2	178505209	178525976	.	2
chr2	178525977	241777069	.	2.0
chr3	1	197694	.	2
chr3	197695	17962728	.	2.0
chr3	17962729	18013739	.	2
chr3	18013740	18421368	.	0.07
chr3	18421369	18909957	.	2
chr3	18909958	37533460	.	2.0
chr3	37533461	37542570	.	2
chr3	37542571	38379329	.	0.07
chr3	38379330	38395555	.	2
chr3	38395556	49001638	.	2.0
chr3	49001639	49002514	.	2
chr3	49002515	50302280	.	2.0
chr3	50302281	50302392	.	2
chr3	50302393	62766014	.	2.0
chr3	62766015	62874733	.	2
chr3	62874734	63443232	.	4.3
chr3	63443233	63443423	.	2
chr3	63443424	98354591	.	2.0
chr3	98354592	98354742	.	2
chr3	98354743	159069655	.	1.512
chr3	159069656	159245794	.	2
chr3	159245795	198043534	.	2.0
chr4	1	85866	.	2
chr4	85867	144652664	.	2.0
chr4	144652665	144658889	.	2
chr4	144658890	146909180	.	2.0
chr4	146909181	146937634	.	2
chr4	146937635	188147514	.	2.0
chr5	1	140551	.	2
chr5	140552	38557496	.	2.0
chr5	38557497	38812843	.	2
chr5	38812844	51394582	.	0.07
chr5	51394583	52011506	.	2
chr5	52011507	55908503	.	0.072
chr5	55908504	55908768	.	2
chr5	55908769	67196533	.	0.07
chr5	67196534	68198197	.	2
chr5	68198198	172212117	.	2.0
chr5	172212118	172212255	.	2
chr5	172212256	172771216	.	0.07
chr5	172771217	172867114	.	2
chr5	172867115	181261110	.	2.0
chr6	1	203535	.	2
chr6	203536	2840548	.	2.0
chr6	2840549	2840621	.	2
chr6	2840622	7986688	.	2.0
chr6	7986689	7986986	.	2
chr6	7986987	38061771	.	2.0
chr6	38061772	38082452	.	2
chr6	38082453	47554613	.	2.0
chr6	47554614	47574075	.	2
chr6	47574076	47627161	.	0.07
chr6	47627162	47656574	.	2
chr6	47656575	90516157	.	2.0
chr6	90516158	90516324	.	2
chr6	90516325	170583695	.	2.0
chr7	1	208873	.	2
chr7	208874	55793614	.	2.0
chr7	55793615	55793820	.	2
chr7	55793821	56302049	.	0.07
chr7	56302050	56601443	.	2
chr7	56601444	79453469	.	2.0
chr7	79453470	80135111	.	2
chr7	80135112	101616163	.	0.952
chr7	101616164	101622126	.	2
chr7	101622127	130877410	.	2.0
chr7	130877411	131142940	.	2
chr7	131142941	152093986	.	0.07
chr7	152093987	152094209	.	2
chr7	152094210	159233209	.	2.0
chr8	1	233133	.	2
chr8	233134	10353945	.	2.0
chr8	10353946	10428280	.	2
chr8	10428281	15237564	.	1.08
chr8	15237565	15237930	.	2
chr8	15237931	102652200	.	2.0
chr8	102652201	102652383	.	2
chr8	102652384	109974699	.	1.512
chr8	109974700	109974912	.	2
chr8	109974913	112689879	.	2.484
chr8	112689880	112690007	.	2
chr8	112690008	142271081	.	1.512
chr8	142271082	142271167	.	2
chr8	142271168	145055416	.	2.0
chr9	1	213229	.	2
chr9	213230	19786804	.	2.0
chr9	19786805	20341784	.	2
chr9	20341785	75146937	.	2.0
chr9	75146938	75891344	.	2
chr9	75891345	96654718	.	2.0
chr9	96654719	96755915	.	2
chr9	96755916	100292447	.	2.0
chr9	100292448	100292615	.	2
chr9	100292616	111603332	.	2.0
chr9	111603333	111603594	.	2
chr9	111603595	111791399	.	3.284
chr9	111791400	111897311	.	2
chr9	111897312	138124607	.	2.0
chr10	1	49321	.	2
chr10	49322	63621720	.	2.0
chr10	63621721	63621855	.	2
chr10	63621856	89014400	.	2.0
chr10	89014401	89014624	.	2
chr10	89014625	133625547	.	2.0
chr11	1	197337	.	2
chr11	197338	28333488	.	2.0
chr11	28333489	30009877	.	2
chr11	30009878	61417776	.	2.0
chr11	61417777	61418076	.	2
chr11	61418077	65412766	.	2.0
chr11	65412767	65413291	.	2
chr11	65413292	65979744	.	5.12
chr11	65979745	65996788	.	2
chr11	65996789	69666697	.	2.0
chr11	69666698	69666872	.	2
chr11	69666873	79070090	.	2.0
chr11	79070091	79402044	.	2
chr11	79402045	93394577	.	2.0
chr11	93394578	93408322	.	2
chr11	93408323	94871455	.	2.0
chr11	94871456	94871762	.	2
chr11	94871763	131370579	.	2.0
chr11	131370580	131370894	.	2
chr11	131370895	133532557	.	2.596
chr11	133532558	133842091	.	2
chr11	133842092	134986767	.	2.0
chr12	1	174738	.	2
chr12	174739	43432808	.	2.0
chr12	43432809	43434322	.	2
chr12	43434323	64222214	.	2.0
chr12	64222215	64267167	.	2
chr12	64267168	64502002	.	3.93
chr12	64502003	64684748	.	2
chr12	64684749	65328562	.	7.79
chr12	65328563	65453750	.	2
chr12	65453751	98548671	.	2.0
chr12	98548672	98548800	.	2
chr12	98548801	104804556	.	2.0
chr12	104804557	104804685	.	2
chr12	104804686	105046901	.	2.0
chr12	105046902	105049922	.	2
chr12	105049923	133236096	.	2.0
chr13	1	19026392	.	2
chr13	19026393	46377947	.	2.0
chr13	46377948	46553214	.	2
chr13	46553215	46751463	.	3.284
chr13	46751464	46771382	.	2
chr13	46771383	114327198	.	2.0
chr14	1	18657656	.	2
chr14	18657657	54411476	.	2.0
chr14	54411477	54411675	.	2
chr14	54411676	59727615	.	1.386
chr14	59727616	59745686	.	2
chr14	59745687	68650876	.	2.0
chr14	68650877	68787782	.	2
chr14	68787783	69714960	.	0.07
chr14	69714961	69767453	.	2
chr14	69767454	106874794	.	2.0
chr15	1	19964758	.	2
chr15	19964759	52193529	.	2.0
chr15	52193530	52193727	.	2
chr15	52193728	76287953	.	2.0
chr15	76287954	76292436	.	2
chr15	76292437	101849496	.	2.0
chr16	1	46405	.	2
chr16	46406	9121503	.	2.0
chr16	9121504	9667340	.	2
chr16	9667341	52444224	.	0.07
chr16	52444225	52446026	.	2
chr16	52446027	90075983	.	2.0
chr17	1	410636	.	2
chr17	410637	7633401	.	2.0
chr17	7633402	7653387	.	2
chr17	7653388	7743365	.	2.0
chr17	7743366	7757137	.	2
chr17	7757138	83135766	.	2.0
chr18	1	120722	.	2
chr18	120723	80247314	.	2.0
chr19	1	281433	.	2
chr19	281434	18075808	.	2.0
chr19	18075809	18075935	.	2
chr19	18075936	21836149	.	0.952
chr19	21836150	21970692	.	2
chr19	21970693	38744094	.	2.0
chr19	38744095	38744169	.	2
chr19	38744170	40609813	.	2.0
chr19	40609814	40610637	.	2
chr19	40610638	58572513	.	2.0
chr20	1	87623	.	2
chr20	87624	57659630	.	2.0
chr20	57659631	57690462	.	2
chr20	57690463	60072270	.	1.386
chr20	60072271	60072493	.	2
chr20	60072494	64276126	.	2.0
chr21	1	10413714	.	2
chr21	10413715	21542908	.	2.0
chr21	21542909	21542988	.	2
chr21	21542989	32385699	.	2.0
chr21	32385700	32392935	.	2
chr21	32392936	32592302	.	0.17
chr21	32592303	32601932	.	2
chr21	32601933	33907444	.	2.0
chr21	33907445	33909117	.	2
chr21	33909118	46665045	.	2.0
chr22	1	16407235	.	2
chr22	16407236	24072367	.	0.072
chr22	24072368	24076224	.	2
chr22	24076225	41758519	.	2.0
chr22	41758520	41763324	.	2
chr22	41763325	43999349	.	2.574
chr22	43999350	43999501	.	2
chr22	43999502	50780662	.	2.0
