# Supplementary material for: Benchmarking pipelines for subclonal deconvolution of bulk tumour sequencing data
Source: Nat Commun. 2021 Nov 4;12:6396. doi: 10.1038/s41467-021-26698-7 (PMC8569188; doi:10.1038/s41467-021-26698-7)
Supplement: Supplementary file 4 — Source Data [file 41467_2021_26698_MOESM4_ESM.zip › Source_Data/cnv_heatmaps/facets/s2r1_25%_250_minor.bed]

chromosome	start	end	.	cn
chr1	1	34718325	.	2
chr1	34718326	38839037	.	2.0
chr1	38839038	38839333	.	2
chr1	38839334	61404336	.	2.0
chr1	61404337	61406609	.	2
chr1	61406610	64653714	.	2.0
chr1	64653715	64653865	.	2
chr1	64653866	79005218	.	2.0
chr1	79005219	79006640	.	2
chr1	79006641	86473889	.	1.512
chr1	86473890	86476481	.	2
chr1	86476482	86993148	.	2.0
chr1	86993149	87064462	.	2
chr1	87064463	89597424	.	1.512
chr1	89597425	89597738	.	2
chr1	89597739	100277316	.	2.0
chr1	100277317	100281299	.	2
chr1	100281300	221739140	.	2.0
chr1	221739141	221739439	.	2
chr1	221739440	223802106	.	2.0
chr1	223802107	223802265	.	2
chr1	223802266	248919762	.	2.0
chr1	248919763	248956422	.	2
chr2	1	38976	.	2
chr2	38977	73600697	.	2.0
chr2	73600698	73601359	.	2
chr2	73601360	84291162	.	1.512
chr2	84291163	84291265	.	2
chr2	84291266	120466205	.	2.0
chr2	120466206	120797327	.	2
chr2	120797328	129979752	.	2.0
chr2	129979753	129980548	.	2
chr2	129980549	169776937	.	2.0
chr2	169776938	169800931	.	2
chr2	169800932	173368707	.	2.0
chr2	173368708	173368862	.	2
chr2	173368863	218815299	.	2.0
chr2	218815300	218823447	.	2
chr2	218823448	222709898	.	3.2150000000000003
chr2	222709899	222908747	.	2
chr2	222908748	241777088	.	2.0
chr2	241777089	242193529	.	2
chr3	1	197768	.	2
chr3	197769	30644922	.	2.0
chr3	30644923	30650396	.	2
chr3	30650397	32454508	.	2.0
chr3	32454509	32454712	.	2
chr3	32454713	49643075	.	2.0
chr3	49643076	49650668	.	2
chr3	49650669	49791513	.	1.512
chr3	49791514	49791871	.	2
chr3	49791872	49930022	.	2.0
chr3	49930023	49930190	.	2
chr3	49930191	50159756	.	3.398
chr3	50159757	50173753	.	2
chr3	50173754	107810935	.	2.0
chr3	107810936	107923625	.	2
chr3	107923626	111275582	.	2.0
chr3	111275583	111542228	.	2
chr3	111542229	156474794	.	2.0
chr3	156474795	156514420	.	2
chr3	156514421	156553800	.	3.2150000000000003
chr3	156553801	156555089	.	2
chr3	156555090	198043534	.	2.0
chr3	198043535	198295559	.	2
chr4	1	85848	.	2
chr4	85849	56910619	.	2.0
chr4	56910620	56910840	.	2
chr4	56910841	121037552	.	2.0
chr4	121037553	121039855	.	2
chr4	121039856	188147588	.	2.0
chr4	188147589	190214555	.	2
chr5	1	140480	.	2
chr5	140481	139050896	.	2.0
chr5	139050897	139121090	.	2
chr5	139121091	140372707	.	2.0
chr5	140372708	140372839	.	2
chr5	140372840	155018136	.	2.0
chr5	155018137	156329580	.	2
chr5	156329581	158697981	.	2.0
chr5	158697982	158698174	.	2
chr5	158698175	181261110	.	2.0
chr5	181261111	181538259	.	2
chr6	1	203548	.	2
chr6	203549	51409399	.	2.0
chr6	51409400	51409613	.	2
chr6	51409614	89873845	.	1.512
chr6	89873846	89894534	.	2
chr6	89894535	112351014	.	2.0
chr6	112351015	112351268	.	2
chr6	112351269	113940835	.	2.0
chr6	113940836	113941034	.	2
chr6	113941035	119011437	.	1.3820000000000001
chr6	119011438	119016749	.	2
chr6	119016750	154011038	.	2.0
chr6	154011039	154039146	.	2
chr6	154039147	170583745	.	2.0
chr6	170583746	170805979	.	2
chr7	1	208810	.	2
chr7	208811	159233184	.	2.0
chr7	159233185	159345973	.	2
chr8	1	233102	.	2
chr8	233103	85109332	.	2.0
chr8	85109333	85109678	.	2
chr8	85109679	115409098	.	1.512
chr8	115409099	115409398	.	2
chr8	115409399	145055360	.	2.0
chr8	145055361	145138636	.	2
chr9	1	213177	.	2
chr9	213178	4586739	.	2.0
chr9	4586740	4586879	.	2
chr9	4586880	5299932	.	2.0
chr9	5299933	5300076	.	2
chr9	5300077	19324400	.	2.0
chr9	19324401	19325959	.	2
chr9	19325960	22451902	.	1.512
chr9	22451903	22452072	.	2
chr9	22452073	34520632	.	2.0
chr9	34520633	34520896	.	2
chr9	34520897	68781552	.	1.512
chr9	68781553	68781830	.	2
chr9	68781831	76023842	.	2.0
chr9	76023843	76023906	.	2
chr9	76023907	76713700	.	1.3820000000000001
chr9	76713701	76788433	.	2
chr9	76788434	112232152	.	2.0
chr9	112232153	112234946	.	2
chr9	112234947	112830829	.	2.456
chr9	112830830	112836280	.	2
chr9	112836281	119495621	.	2.0
chr9	119495622	119512969	.	2
chr9	119512970	124814463	.	1.512
chr9	124814464	124814695	.	2
chr9	124814696	127174692	.	1.514
chr9	127174693	127174787	.	2
chr9	127174788	138052202	.	1.512
chr9	138052203	138053836	.	2
chr9	138053837	138124576	.	2.0
chr9	138124577	138394717	.	2
chr10	1	49321	.	2
chr10	49322	133625405	.	2.0
chr10	133625406	133797422	.	2
chr11	1	197337	.	2
chr11	197338	8263687	.	2.0
chr11	8263688	8268456	.	2
chr11	8268457	9020904	.	2.0
chr11	9020905	9021162	.	2
chr11	9021163	18415252	.	2.0
chr11	18415253	18429739	.	2
chr11	18429740	19984227	.	1.512
chr11	19984228	20022972	.	2
chr11	20022973	45965339	.	2.0
chr11	45965340	45965598	.	2
chr11	45965599	63997408	.	2.0
chr11	63997409	63997601	.	2
chr11	63997602	74731012	.	2.0
chr11	74731013	74748840	.	2
chr11	74748841	76868297	.	1.512
chr11	76868298	76926607	.	2
chr11	76926608	77041572	.	2.0
chr11	77041573	77073151	.	2
chr11	77073152	91812336	.	2.0
chr11	91812337	92352155	.	2
chr11	92352156	92896272	.	2.0
chr11	92896273	92969796	.	2
chr11	92969797	93691953	.	3.2150000000000003
chr11	93691954	93695616	.	2
chr11	93695617	93819163	.	2.0
chr11	93819164	93819285	.	2
chr11	93819286	94021550	.	2.176
chr11	94021551	94045760	.	2
chr11	94045761	118663318	.	2.0
chr11	118663319	118679532	.	2
chr11	118679533	120240442	.	2.0
chr11	120240443	120246443	.	2
chr11	120246444	134986767	.	2.0
chr11	134986768	135086622	.	2
chr12	1	174685	.	2
chr12	174686	133236096	.	2.0
chr12	133236097	133275309	.	2
chr13	1	19026915	.	2
chr13	19026916	114327283	.	2.0
chr13	114327284	114364328	.	2
chr14	1	18657719	.	2
chr14	18657720	21665890	.	2.0
chr14	21665891	21666008	.	2
chr14	21666009	30622349	.	2.0
chr14	30622350	30622507	.	2
chr14	30622508	49577845	.	2.0
chr14	49577846	49583688	.	2
chr14	49583689	55352474	.	2.0
chr14	55352475	55352808	.	2
chr14	55352809	97969493	.	2.0
chr14	97969494	98716128	.	2
chr14	98716129	99875084	.	2.0
chr14	99875085	99875093	.	2
chr14	99875094	106874817	.	2.0
chr14	106874818	107043718	.	2
chr15	1	19964758	.	2
chr15	19964759	20671210	.	2.0
chr15	20671211	22278996	.	2
chr15	22278997	28196565	.	1.512
chr15	28196566	28198527	.	2
chr15	28198528	58655363	.	2.0
chr15	58655364	58665102	.	2
chr15	58665103	59105340	.	2.456
chr15	59105341	59107350	.	2
chr15	59107351	60005704	.	2.0
chr15	60005705	60005862	.	2
chr15	60005863	78898008	.	2.0
chr15	78898009	78921208	.	2
chr15	78921209	82851314	.	2.0
chr15	82851315	82852221	.	2
chr15	82852222	92501090	.	2.0
chr15	92501091	92617574	.	2
chr15	92617575	101849456	.	2.0
chr15	101849457	101991189	.	2
chr16	1	46405	.	2
chr16	46406	13235390	.	2.0
chr16	13235391	13235691	.	2
chr16	13235692	30554064	.	2.0
chr16	30554065	30554278	.	2
chr16	30554279	56969595	.	2.0
chr16	56969596	56969640	.	2
chr16	56969641	57416143	.	2.0
chr16	57416144	57428278	.	2
chr16	57428279	90075981	.	2.0
chr16	90075982	90338345	.	2
chr17	1	410624	.	2
chr17	410625	28331971	.	2.0
chr17	28331972	28332124	.	2
chr17	28332125	28355846	.	2.456
chr17	28355847	28355903	.	2
chr17	28355904	31852014	.	2.0
chr17	31852015	31852212	.	2
chr17	31852213	39083555	.	2.0
chr17	39083556	39087671	.	2
chr17	39087672	53825012	.	2.0
chr17	53825013	54903833	.	2
chr17	54903834	59619873	.	1.512
chr17	59619874	59620155	.	2
chr17	59620156	83135738	.	2.0
chr17	83135739	83257441	.	2
chr18	1	117241	.	2
chr18	117242	80247374	.	2.0
chr18	80247375	80373285	.	2
chr19	1	281555	.	2
chr19	281556	58572618	.	2.0
chr19	58572619	58617616	.	2
chr20	1	87623	.	2
chr20	87624	32236570	.	2.0
chr20	32236571	32236680	.	2
chr20	32236681	36231259	.	2.0
chr20	36231260	36231529	.	2
chr20	36231530	64276168	.	2.0
chr20	64276169	64444167	.	2
chr21	1	10413729	.	2
chr21	10413730	46664996	.	2.0
chr21	46664997	46709983	.	2
chr22	1	16407213	.	2
chr22	16407214	44572097	.	2.0
chr22	44572098	44572121	.	2
chr22	44572122	45740534	.	2.0
chr22	45740535	45760566	.	2
chr22	45760567	50780661	.	2.0
