# Supplementary material for: Benchmarking pipelines for subclonal deconvolution of bulk tumour sequencing data
Source: Nat Commun. 2021 Nov 4;12:6396. doi: 10.1038/s41467-021-26698-7 (PMC8569188; doi:10.1038/s41467-021-26698-7)
Supplement: Supplementary file 4 — Source Data [file 41467_2021_26698_MOESM4_ESM.zip › Source_Data/cnv_heatmaps/facets/s1r1_25%_250_minor.bed]

chromosome	start	end	.	cn
chr1	1	90028308	.	2
chr1	90028309	110408008	.	2.0
chr1	110408009	110451246	.	2
chr1	110451247	145234488	.	2.0
chr1	145234489	145608153	.	2
chr1	145608154	231626970	.	1.504
chr1	231626971	231694013	.	2
chr1	231694014	248919835	.	2.0
chr1	248919836	248956422	.	2
chr2	1	38938	.	2
chr2	38939	241777088	.	2.0
chr2	241777089	242193529	.	2
chr3	1	197812	.	2
chr3	197813	198043534	.	2.0
chr3	198043535	198295559	.	2
chr4	1	85915	.	2
chr4	85916	95548863	.	2.0
chr4	95548864	95549123	.	2
chr4	95549124	99594891	.	1.504
chr4	99594892	99597217	.	2
chr4	99597218	143700387	.	2.0
chr4	143700388	143700555	.	2
chr4	143700556	153204662	.	1.504
chr4	153204663	153257634	.	2
chr4	153257635	188147588	.	2.0
chr4	188147589	190214555	.	2
chr5	1	140512	.	2
chr5	140513	181261080	.	2.0
chr5	181261081	181538259	.	2
chr6	1	203542	.	2
chr6	203543	62285962	.	2.0
chr6	62285963	62286206	.	2
chr6	62286207	66093273	.	2.0
chr6	66093274	66710616	.	2
chr6	66710617	170583740	.	2.0
chr6	170583741	170805979	.	2
chr7	1	208909	.	2
chr7	208910	71786770	.	2.0
chr7	71786771	71786934	.	2
chr7	71786935	94669540	.	2.0
chr7	94669541	94909890	.	2
chr7	94909891	159233256	.	2.0
chr7	159233257	159345973	.	2
chr8	1	232977	.	2
chr8	232978	103766544	.	2.0
chr8	103766545	103819296	.	2
chr8	103819297	131924206	.	1.504
chr8	131924207	131935486	.	2
chr8	131935487	145055416	.	2.0
chr8	145055417	145138636	.	2
chr9	1	213347	.	2
chr9	213348	138124635	.	2.0
chr9	138124636	138394717	.	2
chr10	1	180076	.	2
chr10	180077	133625541	.	2.0
chr10	133625542	133797422	.	2
chr11	1	197337	.	2
chr11	197338	75911976	.	2.0
chr11	75911977	75983538	.	2
chr11	75983539	77590363	.	2.0
chr11	77590364	77590426	.	2
chr11	77590427	134986767	.	2.0
chr11	134986768	135086622	.	2
chr12	1	174775	.	2
chr12	174776	6110992	.	2.0
chr12	6110993	6121287	.	2
chr12	6121288	6514862	.	1.504
chr12	6514863	6516916	.	2
chr12	6516917	133236096	.	2.0
chr12	133236097	133275309	.	2
chr13	1	19026419	.	2
chr13	19026420	114327334	.	2.0
chr13	114327335	114364328	.	2
chr14	1	18657719	.	2
chr14	18657720	106874817	.	2.0
chr14	106874818	107043718	.	2
chr15	1	19964775	.	2
chr15	19964776	101849446	.	2.0
chr15	101849447	101991189	.	2
chr16	1	46405	.	2
chr16	46406	90075935	.	2.0
chr16	90075936	90338345	.	2
chr17	1	410566	.	2
chr17	410567	83135751	.	2.0
chr17	83135752	83257441	.	2
chr18	1	117264	.	2
chr18	117265	80247322	.	2.0
chr18	80247323	80373285	.	2
chr19	1	281507	.	2
chr19	281508	58572531	.	2.0
chr19	58572532	58617616	.	2
chr20	1	87623	.	2
chr20	87624	64276096	.	2.0
chr20	64276097	64444167	.	2
chr21	1	10413816	.	2
chr21	10413817	46665012	.	2.0
chr21	46665013	46709983	.	2
chr22	1	16407235	.	2
chr22	16407236	50780661	.	2.0
