# Supplementary material for: Benchmarking pipelines for subclonal deconvolution of bulk tumour sequencing data
Source: Nat Commun. 2021 Nov 4;12:6396. doi: 10.1038/s41467-021-26698-7 (PMC8569188; doi:10.1038/s41467-021-26698-7)
Supplement: Supplementary file 4 — Source Data [file 41467_2021_26698_MOESM4_ESM.zip › Source_Data/cnv_heatmaps/facets/s1r1_100%_60_major.bed]

chromosome	start	end	.	cn
chr1	1	90028474	.	2
chr1	90028475	100060025	.	9.84
chr1	100060026	100061818	.	2
chr1	100061819	100088170	.	3.526
chr1	100088171	100103067	.	2
chr1	100103068	110408008	.	9.84
chr1	110408009	110451325	.	2
chr1	110451326	117367635	.	2.0
chr1	117367636	117367822	.	2
chr1	117367823	121571735	.	2.772
chr1	121571736	145234372	.	2
chr1	145234373	155069435	.	2.0
chr1	155069436	155069572	.	2
chr1	155069573	155172864	.	2.0
chr1	155172865	155173282	.	2
chr1	155173283	231566496	.	2.0
chr1	231566497	231626970	.	2
chr1	231626971	248919819	.	2.0
chr2	1	38880	.	2
chr2	38881	26579524	.	2.0
chr2	26579525	26581377	.	2
chr2	26581378	27579376	.	2.35
chr2	27579377	27579451	.	2
chr2	27579452	136199247	.	2.0
chr2	136199248	136882271	.	2
chr2	136882272	138671686	.	2.0
chr2	138671687	140231487	.	2
chr2	140231488	241777077	.	2.0
chr3	1	197753	.	2
chr3	197754	19253847	.	2.0
chr3	19253848	19281221	.	2
chr3	19281222	20184064	.	2.0
chr3	20184065	21418519	.	2
chr3	21418520	198043546	.	2.0
chr4	1	85951	.	2
chr4	85952	95548871	.	2.35
chr4	95548872	95549049	.	2
chr4	95549050	99594891	.	2.0
chr4	99594892	99597225	.	2
chr4	99597226	143700491	.	2.35
chr4	143700492	143875508	.	2
chr4	143875509	153204662	.	2.0
chr4	153204663	153257648	.	2
chr4	153257649	177442442	.	2.35
chr4	177442443	177960828	.	2
chr4	177960829	177990719	.	5.92
chr4	177990720	182169283	.	2
chr4	182169284	188147588	.	2.35
chr5	1	140459	.	2
chr5	140460	181261080	.	2.0
chr6	1	203509	.	2
chr6	203510	62285917	.	2.0
chr6	62285918	62286206	.	2
chr6	62286207	66093273	.	5.788
chr6	66093274	66710589	.	2
chr6	66710590	107070264	.	2.0
chr6	107070265	107070449	.	2
chr6	107070450	108525330	.	2.772
chr6	108525331	108525526	.	2
chr6	108525527	158193621	.	2.0
chr6	158193622	158312946	.	2
chr6	158312947	158429875	.	2.0
chr6	158429876	158449166	.	2
chr6	158449167	170583657	.	2.0
chr7	1	208933	.	2
chr7	208934	71786921	.	2.0
chr7	71786922	71787110	.	2
chr7	71787111	94669008	.	2.0
chr7	94669009	94669278	.	2
chr7	94669279	108573924	.	2.0
chr7	108573925	108574119	.	2
chr7	108574120	127076011	.	2.214
chr7	127076012	127076116	.	2
chr7	127076117	159233209	.	2.0
chr8	1	233068	.	2
chr8	233069	103766544	.	2.0
chr8	103766545	103819296	.	2
chr8	103819297	131904194	.	2.0
chr8	131904195	131904446	.	2
chr8	131904447	145055416	.	2.0
chr9	1	213347	.	2
chr9	213348	37746832	.	2.0
chr9	37746833	37761964	.	2
chr9	37761965	37974887	.	2.0
chr9	37974888	38015448	.	2
chr9	38015449	138124607	.	2.0
chr10	1	180049	.	2
chr10	180050	133625541	.	2.0
chr11	1	197337	.	2
chr11	197338	7511293	.	2.0
chr11	7511294	7549392	.	2
chr11	7549393	26624507	.	2.0
chr11	26624508	26634157	.	2
chr11	26634158	75912020	.	2.0
chr11	75912021	75983551	.	2
chr11	75983552	77590076	.	7.85
chr11	77590077	77590232	.	2
chr11	77590233	134986767	.	2.0
chr12	1	174649	.	2
chr12	174650	6110992	.	2.0
chr12	6110993	6121312	.	2
chr12	6121313	6514872	.	2.0
chr12	6514873	6516941	.	2
chr12	6516942	93181565	.	2.0
chr12	93181566	93181735	.	2
chr12	93181736	96860976	.	2.0
chr12	96860977	96907608	.	2
chr12	96907609	133236094	.	2.0
chr13	1	19026336	.	2
chr13	19026337	114327334	.	2.0
chr14	1	18657687	.	2
chr14	18657688	106874810	.	2.0
chr15	1	19964766	.	2
chr15	19964767	101849435	.	2.0
chr16	1	46405	.	2
chr16	46406	90075981	.	2.0
chr17	1	410566	.	2
chr17	410567	83135753	.	2.35
chr18	1	117242	.	2
chr18	117243	80247361	.	2.0
chr19	1	281435	.	2
chr19	281436	58572528	.	2.0
chr20	1	87623	.	2
chr20	87624	64276155	.	2.0
chr21	1	10413738	.	2
chr21	10413739	46664951	.	2.0
chr22	1	16407216	.	2
chr22	16407217	17841748	.	2.0
chr22	17841749	17841885	.	2
chr22	17841886	18167920	.	2.0
chr22	18167921	19036539	.	2
chr22	19036540	50780662	.	2.0
