# Supplementary material for: Benchmarking pipelines for subclonal deconvolution of bulk tumour sequencing data
Source: Nat Commun. 2021 Nov 4;12:6396. doi: 10.1038/s41467-021-26698-7 (PMC8569188; doi:10.1038/s41467-021-26698-7)
Supplement: Supplementary file 4 — Source Data [file 41467_2021_26698_MOESM4_ESM.zip › Source_Data/cnv_heatmaps/facets/s3r3_75%_30_total.bed]

chromosome	start	end	.	cn
chr1	1	5563992	.	2
chr1	5563993	8614579	.	3.136
chr1	8614580	8655925	.	2
chr1	8655926	11070968	.	2.429
chr1	11070969	11073986	.	2
chr1	11073987	14599124	.	3.338
chr1	14599125	14960672	.	2
chr1	14960673	22511168	.	2.429
chr1	22511169	22511720	.	2
chr1	22511721	37034028	.	2.0
chr1	37034029	37161551	.	2
chr1	37161552	37616720	.	1.374
chr1	37616721	37629556	.	2
chr1	37629557	39682332	.	2.0
chr1	39682333	39682505	.	2
chr1	39682506	48222720	.	2.306
chr1	48222721	48222878	.	2
chr1	48222879	53594624	.	2.0
chr1	53594625	53765544	.	2
chr1	53765545	58899212	.	4.007
chr1	58899213	59321533	.	2
chr1	59321534	90915783	.	4.672
chr1	90915784	90916039	.	2
chr1	90916040	113125152	.	4.007
chr1	113125153	113390760	.	2
chr1	113390761	117899183	.	1.331
chr1	117899184	117906487	.	2
chr1	117906488	121571630	.	4.007
chr1	121571631	145234372	.	2
chr1	145234373	147295738	.	16.696
chr1	147295739	147611583	.	2
chr1	147611584	151767334	.	10.016
chr1	151767335	151768181	.	2
chr1	151768182	151807630	.	3.122
chr1	151807631	151811476	.	2
chr1	151811477	161607936	.	10.684
chr1	161607937	161608443	.	2
chr1	161608444	162581261	.	4.672
chr1	162581262	162581442	.	2
chr1	162581443	162599774	.	2.0
chr1	162599775	162719048	.	2
chr1	162719049	165726921	.	4.672
chr1	165726922	165727142	.	2
chr1	165727143	177281567	.	5.34
chr1	177281568	177281898	.	2
chr1	177281899	181771411	.	4.672
chr1	181771412	181772141	.	2
chr1	181772142	183635531	.	5.34
chr1	183635532	183635756	.	2
chr1	183635757	186893191	.	4.672
chr1	186893192	186894121	.	2
chr1	186894122	196479207	.	6.008
chr1	196479208	196479244	.	2
chr1	196479245	200175528	.	3.824
chr1	200175529	200175720	.	2
chr1	200175721	201718712	.	2.669
chr1	201718713	201739980	.	2
chr1	201739981	207360918	.	2.0
chr1	207360919	207454127	.	2
chr1	207454128	207609625	.	3.408
chr1	207609626	207611589	.	2
chr1	207611590	225153936	.	2.0
chr1	225153937	225159261	.	2
chr1	225159262	228746287	.	1.331
chr1	228746288	228746545	.	2
chr1	228746546	248919774	.	2.0
chr2	1	39105	.	2
chr2	39106	50531363	.	1.331
chr2	50531364	50538451	.	2
chr2	50538452	52702642	.	0.662
chr2	52702643	53604872	.	2
chr2	53604873	60546276	.	1.331
chr2	60546277	60553325	.	2
chr2	60553326	60971472	.	0.662
chr2	60971473	61006519	.	2
chr2	61006520	67399555	.	1.331
chr2	67399556	67402826	.	2
chr2	67402827	70830905	.	1.331
chr2	70830906	70831099	.	2
chr2	70831100	99752260	.	1.331
chr2	99752261	99752393	.	2
chr2	99752394	100571802	.	2.0
chr2	100571803	100572063	.	2
chr2	100572064	110202382	.	1.331
chr2	110202383	110204921	.	2
chr2	110204922	112339805	.	4.672
chr2	112339806	112340029	.	2
chr2	112340030	112573696	.	12.688
chr2	112573697	112573810	.	2
chr2	112573811	130916856	.	4.672
chr2	130916857	130916898	.	2
chr2	130916899	131149704	.	0.662
chr2	131149705	131361528	.	2
chr2	131361529	144517450	.	4.672
chr2	144517451	146588017	.	2
chr2	146588018	147975989	.	0.662
chr2	147975990	148458408	.	2
chr2	148458409	149474187	.	4.672
chr2	149474188	149570122	.	2
chr2	149570123	156512359	.	1.331
chr2	156512360	156513436	.	2
chr2	156513437	161942777	.	2.0
chr2	161942778	161947682	.	2
chr2	161947683	171557592	.	1.331
chr2	171557593	171557790	.	2
chr2	171557791	174747836	.	3.338
chr2	174747837	174748181	.	2
chr2	174748182	196993720	.	1.331
chr2	196993721	196994952	.	2
chr2	196994953	206130105	.	1.331
chr2	206130106	206130257	.	2
chr2	206130258	241777069	.	1.331
chr3	1	197789	.	2
chr3	197790	37503358	.	2.0
chr3	37503359	37506047	.	2
chr3	37506048	38142888	.	2.429
chr3	38142889	38165541	.	2
chr3	38165542	89107542	.	2.0
chr3	89107543	89107718	.	2
chr3	89107719	94128461	.	1.374
chr3	94128462	94506221	.	2
chr3	94506222	98822316	.	2.0
chr3	98822317	98822789	.	2
chr3	98822790	108510401	.	2.348
chr3	108510402	108510560	.	2
chr3	108510561	112479593	.	4.007
chr3	112479594	112499272	.	2
chr3	112499273	121121721	.	2.232
chr3	121121722	121152530	.	2
chr3	121152531	125933621	.	2.888
chr3	125933622	125971996	.	2
chr3	125971997	127197659	.	4.672
chr3	127197660	127197966	.	2
chr3	127197967	157601192	.	4.007
chr3	157601193	157645874	.	2
chr3	157645875	158097912	.	2.669
chr3	158097913	158098180	.	2
chr3	158098181	173604404	.	2.232
chr3	173604405	173604574	.	2
chr3	173604575	184156478	.	1.331
chr3	184156479	184163698	.	2
chr3	184163699	185938200	.	2.0
chr3	185938201	186046410	.	2
chr3	186046411	186288890	.	4.672
chr3	186288891	186297453	.	2
chr3	186297454	189324723	.	2.0
chr3	189324724	189324881	.	2
chr3	189324882	190629453	.	2.669
chr3	190629454	190629660	.	2
chr3	190629661	198043505	.	2.0
chr4	1	85866	.	2
chr4	85867	10116277	.	2.0
chr4	10116278	10439927	.	2
chr4	10439928	10668000	.	1.331
chr4	10668001	11372962	.	2
chr4	11372963	13627637	.	2.0
chr4	13627638	13627965	.	2
chr4	13627966	25863600	.	1.331
chr4	25863601	25913943	.	2
chr4	25913944	52096329	.	2.0
chr4	52096330	52096469	.	2
chr4	52096470	53574005	.	1.331
chr4	53574006	53986920	.	2
chr4	53986921	77611263	.	2.0
chr4	77611264	77611537	.	2
chr4	77611538	82275867	.	1.331
chr4	82275868	82355280	.	2
chr4	82355281	99123769	.	2.0
chr4	99123770	99124061	.	2
chr4	99124062	113049849	.	1.331
chr4	113049850	113106877	.	2
chr4	113106878	114852864	.	10.684
chr4	114852865	114870771	.	2
chr4	114870772	118352353	.	2.0
chr4	118352354	118352557	.	2
chr4	118352558	121036131	.	1.331
chr4	121036132	121036306	.	2
chr4	121036307	122077704	.	0.662
chr4	122077705	122170755	.	2
chr4	122170756	177990719	.	1.331
chr4	177990720	182169283	.	2
chr4	182169284	188147501	.	2.0
chr5	1	140522	.	2
chr5	140523	38812843	.	2.0
chr5	38812844	38820632	.	2
chr5	38820633	41313810	.	2.669
chr5	41313811	41382000	.	2
chr5	41382001	45645609	.	2.0
chr5	45645610	45695734	.	2
chr5	45695735	50846435	.	5.34
chr5	50846436	51383175	.	2
chr5	51383176	97183632	.	2.0
chr5	97183633	98577703	.	2
chr5	98577704	98796179	.	9.348
chr5	98796180	98856013	.	2
chr5	98856014	100903241	.	4.092
chr5	100903242	102234253	.	2
chr5	102234254	109774832	.	2.0
chr5	109774833	109781470	.	2
chr5	109781471	110762688	.	1.331
chr5	110762689	110950113	.	2
chr5	110950114	131436351	.	2.0
chr5	131436352	131440299	.	2
chr5	131440300	136231509	.	3.338
chr5	136231510	136247480	.	2
chr5	136247481	152405121	.	2.0
chr5	152405122	153489724	.	2
chr5	153489725	158777405	.	1.331
chr5	158777406	158777575	.	2
chr5	158777576	163519272	.	2.669
chr5	163519273	167284895	.	2
chr5	167284896	181261095	.	2.0
chr6	1	203448	.	2
chr6	203449	6167557	.	2.0
chr6	6167558	6169464	.	2
chr6	6169465	13230170	.	2.669
chr6	13230171	13252896	.	2
chr6	13252897	39115009	.	2.0
chr6	39115010	39115124	.	2
chr6	39115125	39336565	.	4.007
chr6	39336566	39343308	.	2
chr6	39343309	41232402	.	2.0
chr6	41232403	41236537	.	2
chr6	41236538	42259732	.	2.669
chr6	42259733	42263401	.	2
chr6	42263402	55351579	.	2.0
chr6	55351580	55358957	.	2
chr6	55358958	61978150	.	2.429
chr6	61978151	62047917	.	2
chr6	62047918	72313683	.	2.0
chr6	72313684	72333681	.	2
chr6	72333682	79519104	.	1.668
chr6	79519105	79631436	.	2
chr6	79631437	85622653	.	2.0
chr6	85622654	85623909	.	2
chr6	85623910	90571866	.	1.668
chr6	90571867	91521699	.	2
chr6	91521700	97282355	.	2.0
chr6	97282356	97282495	.	2
chr6	97282496	101928500	.	2.669
chr6	101928501	101928624	.	2
chr6	101928625	149541562	.	2.0
chr6	149541563	149545908	.	2
chr6	149545909	150068989	.	2.669
chr6	150068990	150143411	.	2
chr6	150143412	170583684	.	2.0
chr7	1	208851	.	2
chr7	208852	35204541	.	2.0
chr7	35204542	35231586	.	2
chr7	35231587	35375216	.	4.672
chr7	35375217	35633629	.	2
chr7	35633630	98355204	.	2.0
chr7	98355205	98362390	.	2
chr7	98362391	99281023	.	2.429
chr7	99281024	99283649	.	2
chr7	99283650	99365987	.	6.008
chr7	99365988	99366182	.	2
chr7	99366183	111727567	.	6.676
chr7	111727568	111727771	.	2
chr7	111727772	120275736	.	6.676
chr7	120275737	120733039	.	2
chr7	120733040	121099950	.	8.68
chr7	121099951	121100133	.	2
chr7	121100134	149880654	.	6.008
chr7	149880655	150244694	.	2
chr7	150244695	159233256	.	2.0
chr8	1	232977	.	2
chr8	232978	33597786	.	2.0
chr8	33597787	35235708	.	2
chr8	35235709	43122731	.	2.669
chr8	43122732	43122894	.	2
chr8	43122895	51592654	.	2.374
chr8	51592655	51654662	.	2
chr8	51654663	56959229	.	2.669
chr8	56959230	56959449	.	2
chr8	56959450	71843503	.	2.0
chr8	71843504	71843601	.	2
chr8	71843602	75566877	.	1.331
chr8	75566878	76704061	.	2
chr8	76704062	79666104	.	2.0
chr8	79666105	79764198	.	2
chr8	79764199	80171369	.	4.092
chr8	80171370	80485851	.	2
chr8	80485852	80821667	.	2.784
chr8	80821668	80974290	.	2
chr8	80974291	93925115	.	2.0
chr8	93925116	93925363	.	2
chr8	93925364	98455967	.	2.348
chr8	98455968	98526790	.	2
chr8	98526791	136865296	.	2.0
chr8	136865297	138130164	.	2
chr8	138130165	144474364	.	7.344
chr8	144474365	144474759	.	2
chr8	144474760	145055416	.	2.0
chr9	1	213291	.	2
chr9	213292	8636866	.	1.668
chr9	8636867	8733722	.	2
chr9	8733723	17797131	.	2.306
chr9	17797132	18473922	.	2
chr9	18473923	20715420	.	2.669
chr9	20715421	20716168	.	2
chr9	20716169	37020818	.	2.232
chr9	37020819	37026617	.	2
chr9	37026618	37541771	.	6.008
chr9	37541772	37588598	.	2
chr9	37588599	82061331	.	2.0
chr9	82061332	82979661	.	2
chr9	82979662	83908596	.	2.669
chr9	83908597	83915632	.	2
chr9	83915633	93185609	.	2.0
chr9	93185610	93229676	.	2
chr9	93229677	95517036	.	3.338
chr9	95517037	95875705	.	2
chr9	95875706	96654718	.	2.0
chr9	96654719	96756021	.	2
chr9	96756022	119512951	.	1.331
chr9	119512952	119522872	.	2
chr9	119522873	121181327	.	0.914
chr9	121181328	121181531	.	2
chr9	121181532	121461319	.	1.564
chr9	121461320	121463307	.	2
chr9	121463308	128361165	.	2.0
chr9	128361166	128371353	.	2
chr9	128371354	138124609	.	1.331
chr10	1	49321	.	2
chr10	49322	11314418	.	2.0
chr10	11314419	11316876	.	2
chr10	11316877	26021964	.	2.429
chr10	26021965	26022024	.	2
chr10	26022025	28848419	.	2.0
chr10	28848420	28880130	.	2
chr10	28880131	43495989	.	4.672
chr10	43495990	43496068	.	2
chr10	43496069	70209159	.	2.0
chr10	70209160	70209745	.	2
chr10	70209746	73007232	.	1.331
chr10	73007233	73007752	.	2
chr10	73007753	122489551	.	2.0
chr10	122489552	122506756	.	2
chr10	122506757	129759132	.	1.608
chr10	129759133	129759305	.	2
chr10	129759306	133625523	.	2.0
chr11	1	197337	.	2
chr11	197338	4489800	.	2.0
chr11	4489801	4541665	.	2
chr11	4541666	4769860	.	5.34
chr11	4769861	4803451	.	2
chr11	4803452	14645055	.	2.0
chr11	14645056	14772038	.	2
chr11	14772039	25080142	.	1.331
chr11	25080143	25080278	.	2
chr11	25080279	35251322	.	2.0
chr11	35251323	35251440	.	2
chr11	35251441	35322672	.	4.672
chr11	35322673	35418912	.	2
chr11	35418913	49982518	.	2.0
chr11	49982519	50287785	.	2
chr11	50287786	96392688	.	1.331
chr11	96392689	96393001	.	2
chr11	96393002	112248882	.	2.0
chr11	112248883	112252387	.	2
chr11	112252388	115504956	.	3.338
chr11	115504957	116748240	.	2
chr11	116748241	134986767	.	2.0
chr12	1	174663	.	2
chr12	174664	34026811	.	2.0
chr12	34026812	34026949	.	2
chr12	34026950	41188470	.	1.668
chr12	41188471	41188613	.	2
chr12	41188614	48905140	.	2.0
chr12	48905141	48914501	.	2
chr12	48914502	51125233	.	4.007
chr12	51125234	51172217	.	2
chr12	51172218	55332098	.	2.0
chr12	55332099	55332212	.	2
chr12	55332213	57822253	.	1.8
chr12	57822254	57822488	.	2
chr12	57822489	79690193	.	2.0
chr12	79690194	79773731	.	2
chr12	79773732	80370681	.	3.122
chr12	80370682	80370865	.	2
chr12	80370866	119159122	.	2.0
chr12	119159123	119159356	.	2
chr12	119159357	128705668	.	2.306
chr12	128705669	128705974	.	2
chr12	128705975	133236094	.	2.0
chr13	1	19026403	.	2
chr13	19026404	19702631	.	2.0
chr13	19702632	19703133	.	2
chr13	19703134	35196235	.	2.0
chr13	35196236	35208653	.	2
chr13	35208654	71866207	.	2.0
chr13	71866208	71866704	.	2
chr13	71866705	103066874	.	1.331
chr13	103066875	105466188	.	2
chr13	105466189	114327294	.	2.0
chr14	1	18657656	.	2
chr14	18657657	33214774	.	2.0
chr14	33214775	33214919	.	2
chr14	33214920	74057141	.	1.586
chr14	74057142	74057269	.	2
chr14	74057270	90695621	.	2.0
chr14	90695622	90780819	.	2
chr14	90780820	90978500	.	7.344
chr14	90978501	91060454	.	2
chr14	91060455	106874737	.	2.0
chr15	1	19964776	.	2
chr15	19964777	27327045	.	1.331
chr15	27327046	27328821	.	2
chr15	27328822	32968851	.	0.662
chr15	32968852	32969142	.	2
chr15	32969143	43239020	.	2.0
chr15	43239021	43239231	.	2
chr15	43239232	55682475	.	2.0
chr15	55682476	55683908	.	2
chr15	55683909	70754138	.	2.0
chr15	70754139	70829472	.	2
chr15	70829473	79090627	.	1.331
chr15	79090628	79293401	.	2
chr15	79293402	101849469	.	2.0
chr16	1	46405	.	2
chr16	46406	31278155	.	2.0
chr16	31278156	31297775	.	2
chr16	31297776	31403612	.	4.672
chr16	31403613	31407542	.	2
chr16	31407543	35447991	.	2.0
chr16	35447992	46474388	.	2
chr16	46474389	61647746	.	1.331
chr16	61647747	61652010	.	2
chr16	61652011	69260165	.	2.0
chr16	69260166	69260310	.	2
chr16	69260311	80550520	.	2.348
chr16	80550521	80604501	.	2
chr16	80604502	90075910	.	2.0
chr17	1	410624	.	2
chr17	410625	6653277	.	2.0
chr17	6653278	6684907	.	2
chr17	6684908	7758929	.	3.338
chr17	7758930	7759102	.	2
chr17	7759103	21314578	.	2.0
chr17	21314579	21415640	.	2
chr17	21415641	21551554	.	6.676
chr17	21551555	22070580	.	2
chr17	22070581	35760984	.	2.0
chr17	35760985	38847977	.	2
chr17	38847978	39997944	.	4.672
chr17	39997945	40015387	.	2
chr17	40015388	43953077	.	2.0
chr17	43953078	43953306	.	2
chr17	43953307	45287172	.	2.306
chr17	45287173	45287264	.	2
chr17	45287265	48070237	.	2.0
chr17	48070238	48070445	.	2
chr17	48070446	56593979	.	1.331
chr17	56593980	56594099	.	2
chr17	56594100	59397206	.	2.232
chr17	59397207	59565639	.	2
chr17	59565640	68992159	.	1.331
chr17	68992160	68993033	.	2
chr17	68993034	75778420	.	0.662
chr17	75778421	75778649	.	2
chr17	75778650	79106708	.	1.331
chr17	79106709	79115636	.	2
chr17	79115637	83135792	.	2.0
chr18	1	117241	.	2
chr18	117242	45067851	.	2.0
chr18	45067852	45068152	.	2
chr18	45068153	55631422	.	1.668
chr18	55631423	55635720	.	2
chr18	55635721	80247332	.	2.0
chr19	1	281555	.	2
chr19	281556	12247775	.	2.0
chr19	12247776	12247872	.	2
chr19	12247873	12441079	.	1.331
chr19	12441080	12461501	.	2
chr19	12461502	13836449	.	2.0
chr19	13836450	13874885	.	2
chr19	13874886	17581515	.	1.331
chr19	17581516	17601616	.	2
chr19	17601617	17605106	.	1.564
chr19	17605107	17605211	.	2
chr19	17605212	24126653	.	2.0
chr19	24126654	24126756	.	2
chr19	24126757	33300471	.	1.575
chr19	33300472	33300704	.	2
chr19	33300705	33811783	.	1.493
chr19	33811784	33811851	.	2
chr19	33811852	36143021	.	1.331
chr19	36143022	36145900	.	2
chr19	36145901	36237288	.	2.567
chr19	36237289	36245486	.	2
chr19	36245487	40242732	.	1.331
chr19	40242733	40255229	.	2
chr19	40255230	41896619	.	1.608
chr19	41896620	41897241	.	2
chr19	41897242	58572618	.	2.0
chr20	1	87623	.	2
chr20	87624	39039225	.	2.0
chr20	39039226	39039418	.	2
chr20	39039419	43613993	.	4.004
chr20	43613994	43618963	.	2
chr20	43618964	57709595	.	2.0
chr20	57709596	57710373	.	2
chr20	57710374	58286513	.	5.34
chr20	58286514	58309179	.	2
chr20	58309180	64276114	.	2.0
chr21	1	10413799	.	2
chr21	10413800	44973087	.	2.0
chr21	44973088	45134772	.	2
chr21	45134773	45505940	.	4.672
chr21	45505941	45510177	.	2
chr21	45510178	46665045	.	2.0
chr22	1	16407215	.	2
chr22	16407216	20384727	.	2.0
chr22	20384728	20389613	.	2
chr22	20389614	20425104	.	1.331
chr22	20425105	20425953	.	2
chr22	20425954	20568460	.	0.662
chr22	20568461	20582712	.	2
chr22	20582713	29094378	.	1.331
chr22	29094379	29098957	.	2
chr22	29098958	40401646	.	2.0
chr22	40401647	40402225	.	2
chr22	40402226	42627387	.	1.608
chr22	42627388	42627711	.	2
chr22	42627712	43839937	.	2.0
chr22	43839938	43841772	.	2
chr22	43841773	43977967	.	4.092
chr22	43977968	43981429	.	2
chr22	43981430	50780661	.	2.0
