# Supplementary material for: Benchmarking pipelines for subclonal deconvolution of bulk tumour sequencing data
Source: Nat Commun. 2021 Nov 4;12:6396. doi: 10.1038/s41467-021-26698-7 (PMC8569188; doi:10.1038/s41467-021-26698-7)
Supplement: Supplementary file 4 — Source Data [file 41467_2021_26698_MOESM4_ESM.zip › Source_Data/cnv_heatmaps/facets/s3r1_75%_60_major.bed]

chromosome	start	end	.	cn
chr1	1	31627359	.	2
chr1	31627360	35421456	.	2.0
chr1	35421457	35421577	.	2
chr1	35421578	37033952	.	2.0
chr1	37033953	37161506	.	2
chr1	37161507	41585178	.	3.428
chr1	41585179	42153481	.	2
chr1	42153482	53594575	.	2.0
chr1	53594576	53765682	.	2
chr1	53765683	56819334	.	2.0
chr1	56819335	56854814	.	2
chr1	56854815	59321667	.	2.0
chr1	59321668	59339955	.	2
chr1	59339956	62274587	.	2.74
chr1	62274588	62274777	.	2
chr1	62274778	79008957	.	2.0
chr1	79008958	81503833	.	2
chr1	81503834	97450261	.	2.0
chr1	97450262	97515839	.	2
chr1	97515840	111187620	.	2.0
chr1	111187621	111188280	.	2
chr1	111188281	116498845	.	2.0
chr1	116498846	116498876	.	2
chr1	116498877	150219353	.	2.0
chr1	150219354	150219478	.	2
chr1	150219479	163202766	.	2.394
chr1	163202767	163203031	.	2
chr1	163203032	172468864	.	2.0
chr1	172468865	172532537	.	2
chr1	172532538	177967987	.	2.0
chr1	177967988	178093148	.	2
chr1	178093149	248919829	.	2.0
chr2	1	39105	.	2
chr2	39106	27282890	.	2.0
chr2	27282891	27298687	.	2
chr2	27298688	27364857	.	9.11
chr2	27364858	27366940	.	2
chr2	27366941	36814782	.	2.0
chr2	36814783	36843799	.	2
chr2	36843800	37049733	.	3.428
chr2	37049734	37056505	.	2
chr2	37056506	38734526	.	2.0
chr2	38734527	38734686	.	2
chr2	38734687	44772629	.	7.688
chr2	44772630	44941797	.	2
chr2	44941798	46187905	.	2.0
chr2	46187906	46297919	.	2
chr2	46297920	46995187	.	7.688
chr2	46995188	47006023	.	2
chr2	47006024	85698633	.	2.0
chr2	85698634	85698756	.	2
chr2	85698757	173907132	.	2.0
chr2	173907133	173907260	.	2
chr2	173907261	225042393	.	2.0
chr2	225042394	225408872	.	2
chr2	225408873	240563965	.	3.428
chr2	240563966	240572560	.	2
chr2	240572561	241777077	.	2.0
chr3	1	197760	.	2
chr3	197761	9689035	.	2.0
chr3	9689036	9697734	.	2
chr3	9697735	11703022	.	4.856
chr3	11703023	11790511	.	2
chr3	11790512	12162191	.	2.0
chr3	12162192	12167152	.	2
chr3	12167153	16227792	.	2.0
chr3	16227793	16227967	.	2
chr3	16227968	67008345	.	2.0
chr3	67008346	67008480	.	2
chr3	67008481	81762144	.	2.0
chr3	81762145	82805184	.	2
chr3	82805185	90234485	.	4.856
chr3	90234486	93873140	.	2
chr3	93873141	100556755	.	2.0
chr3	100556756	100556903	.	2
chr3	100556904	103524110	.	2.812
chr3	103524111	105367080	.	2
chr3	105367081	128341688	.	2.0
chr3	128341689	128341859	.	2
chr3	128341860	130723610	.	2.0
chr3	130723611	130728561	.	2
chr3	130728562	157381384	.	2.0
chr3	157381385	157414008	.	2
chr3	157414009	158096021	.	4.18
chr3	158096022	158096242	.	2
chr3	158096243	165190872	.	2.0
chr3	165190873	165773033	.	2
chr3	165773034	169149719	.	2.74
chr3	169149720	169149786	.	2
chr3	169149787	198043498	.	2.0
chr4	1	85942	.	2
chr4	85943	42963134	.	2.0
chr4	42963135	43020315	.	2
chr4	43020316	52594226	.	3.428
chr4	52594227	52594561	.	2
chr4	52594562	75048802	.	2.0
chr4	75048803	75049069	.	2
chr4	75049070	75596251	.	2.0
chr4	75596252	75597029	.	2
chr4	75597030	78604217	.	2.0
chr4	78604218	78610164	.	2
chr4	78610165	78939183	.	3.416
chr4	78939184	79325266	.	2
chr4	79325267	92590266	.	2.0
chr4	92590267	92590282	.	2
chr4	92590283	95183078	.	3.018
chr4	95183079	95185049	.	2
chr4	95185050	109697579	.	2.0
chr4	109697580	109697759	.	2
chr4	109697760	110198649	.	2.0
chr4	110198650	110476311	.	2
chr4	110476312	150415566	.	2.0
chr4	150415567	150435575	.	2
chr4	150435576	155217048	.	4.856
chr4	155217049	155240823	.	2
chr4	155240824	159360044	.	2.0
chr4	159360045	161383884	.	2
chr4	161383885	188147568	.	2.0
chr5	1	140444	.	2
chr5	140445	14612640	.	2.0
chr5	14612641	14673578	.	2
chr5	14673579	15616037	.	3.428
chr5	15616038	15927818	.	2
chr5	15927819	45645609	.	2.0
chr5	45645610	45695734	.	2
chr5	45695735	60127573	.	4.856
chr5	60127574	60160823	.	2
chr5	60160824	62777289	.	2.0
chr5	62777290	63960412	.	2
chr5	63960413	93584064	.	2.0
chr5	93584065	93585071	.	2
chr5	93585072	98926375	.	2.0
chr5	98926376	100535318	.	2
chr5	100535319	103560207	.	7.688
chr5	103560208	104616045	.	2
chr5	104616046	151804938	.	2.0
chr5	151804939	151805140	.	2
chr5	151805141	168062288	.	2.0
chr5	168062289	168090755	.	2
chr5	168090756	177093558	.	2.0
chr5	177093559	177095396	.	2
chr5	177095397	181006588	.	2.0
chr5	181006589	181045533	.	2
chr5	181045534	181261110	.	2.0
chr6	1	203552	.	2
chr6	203553	5002249	.	2.0
chr6	5002250	5003886	.	2
chr6	5003887	16130741	.	2.0
chr6	16130742	16141552	.	2
chr6	16141553	109675821	.	2.0
chr6	109675822	109691315	.	2
chr6	109691316	111299403	.	2.0
chr6	111299404	111299601	.	2
chr6	111299602	122399706	.	2.0
chr6	122399707	122412488	.	2
chr6	122412489	123571104	.	2.0
chr6	123571105	123636719	.	2
chr6	123636720	163191758	.	2.0
chr6	163191759	163244945	.	2
chr6	163244946	165279843	.	4.844
chr6	165279844	165280095	.	2
chr6	165280096	170583639	.	2.0
chr7	1	208933	.	2
chr7	208934	27895476	.	2.0
chr7	27895477	27913422	.	2
chr7	27913423	33352768	.	2.0
chr7	33352769	33357808	.	2
chr7	33357809	46697074	.	2.0
chr7	46697075	47275408	.	2
chr7	47275409	64207248	.	4.856
chr7	64207249	64213179	.	2
chr7	64213180	66092963	.	2.0
chr7	66092964	66093380	.	2
chr7	66093381	93106096	.	2.0
chr7	93106097	93130185	.	2
chr7	93130186	93136015	.	4.18
chr7	93136016	93188797	.	2
chr7	93188798	97852503	.	2.0
chr7	97852504	97853183	.	2
chr7	97853184	115019180	.	2.0
chr7	115019181	115935334	.	2
chr7	115935335	117861197	.	6.284
chr7	117861198	118184012	.	2
chr7	118184013	130613534	.	2.0
chr7	130613535	130617065	.	2
chr7	130617066	135101232	.	3.428
chr7	135101233	135115481	.	2
chr7	135115482	139299819	.	2.0
chr7	139299820	139341219	.	2
chr7	139341220	139540346	.	4.844
chr7	139540347	139542073	.	2
chr7	139542074	159233184	.	2.0
chr8	1	233102	.	2
chr8	233103	6563331	.	2.0
chr8	6563332	6621558	.	2
chr8	6621559	11564597	.	2.0
chr8	11564598	11708028	.	2
chr8	11708029	23854801	.	2.0
chr8	23854802	24294148	.	2
chr8	24294149	36936120	.	3.428
chr8	36936121	37067509	.	2
chr8	37067510	42430214	.	3.676
chr8	42430215	42437107	.	2
chr8	42437108	58416879	.	3.428
chr8	58416880	58430567	.	2
chr8	58430568	92884120	.	2.0
chr8	92884121	92884273	.	2
chr8	92884274	131042270	.	3.428
chr8	131042271	131904212	.	2
chr8	131904213	145055416	.	2.0
chr9	1	213321	.	2
chr9	213322	35546719	.	2.0
chr9	35546720	35546926	.	2
chr9	35546927	38398153	.	2.394
chr9	38398154	38398609	.	2
chr9	38398610	84812448	.	2.0
chr9	84812449	84812771	.	2
chr9	84812772	99847412	.	2.0
chr9	99847413	99847566	.	2
chr9	99847567	100060193	.	3.428
chr9	100060194	100098764	.	2
chr9	100098765	114301823	.	2.0
chr9	114301824	114304547	.	2
chr9	114304548	119522872	.	4.856
chr9	119522873	120244949	.	2
chr9	120244950	122662693	.	2.0
chr9	122662694	122675094	.	2
chr9	122675095	123457895	.	2.0
chr9	123457896	123557735	.	2
chr9	123557736	123769645	.	0.572
chr9	123769646	123792727	.	2
chr9	123792728	135809054	.	2.0
chr9	135809055	135809110	.	2
chr9	135809111	138124461	.	2.0
chr10	1	49327	.	2
chr10	49328	14855830	.	2.0
chr10	14855831	14867195	.	2
chr10	14867196	20280354	.	4.856
chr10	20280355	20780154	.	2
chr10	20780155	36523951	.	2.0
chr10	36523952	37125911	.	2
chr10	37125912	87969226	.	2.0
chr10	87969227	87969496	.	2
chr10	87969497	102739121	.	2.0
chr10	102739122	102739234	.	2
chr10	102739235	103174979	.	3.428
chr10	103174980	103246126	.	2
chr10	103246127	105264799	.	2.0
chr10	105264800	105264943	.	2
chr10	105264944	112149978	.	2.74
chr10	112149979	112150089	.	2
chr10	112150090	115847899	.	2.0
chr10	115847900	115848021	.	2
chr10	115848022	116255549	.	4.844
chr10	116255550	116255690	.	2
chr10	116255691	116692462	.	2.0
chr10	116692463	116698719	.	2
chr10	116698720	117138336	.	2.0
chr10	117138337	117197603	.	2
chr10	117197604	117549936	.	2.0
chr10	117549937	118005095	.	2
chr10	118005096	119515563	.	3.426
chr10	119515564	119527274	.	2
chr10	119527275	120909432	.	3.428
chr10	120909433	121474395	.	2
chr10	121474396	133625523	.	2.0
chr11	1	197337	.	2
chr11	197338	18306326	.	2.0
chr11	18306327	18309044	.	2
chr11	18309045	21575519	.	3.428
chr11	21575520	22193225	.	2
chr11	22193226	28333441	.	2.0
chr11	28333442	30009874	.	2
chr11	30009875	36659277	.	6.284
chr11	36659278	40114200	.	2
chr11	40114201	50287785	.	2.0
chr11	50287786	54591645	.	2
chr11	54591646	56031424	.	3.428
chr11	56031425	56093351	.	2
chr11	56093352	66529850	.	2.0
chr11	66529851	66529988	.	2
chr11	66529989	66704750	.	2.0
chr11	66704751	66704929	.	2
chr11	66704930	90223273	.	2.0
chr11	90223274	90869114	.	2
chr11	90869115	92969964	.	4.328
chr11	92969965	92972428	.	2
chr11	92972429	134986767	.	2.0
chr12	1	174646	.	2
chr12	174647	15682867	.	2.0
chr12	15682868	15882408	.	2
chr12	15882409	16989474	.	3.428
chr12	16989475	17673425	.	2
chr12	17673426	21052272	.	2.0
chr12	21052273	21054603	.	2
chr12	21054604	21379874	.	4.368
chr12	21379875	21437675	.	2
chr12	21437676	22060905	.	2.394
chr12	22060906	22061404	.	2
chr12	22061405	47857656	.	2.0
chr12	47857657	47865081	.	2
chr12	47865082	55469264	.	5.966
chr12	55469265	55469354	.	2
chr12	55469355	79299601	.	2.0
chr12	79299602	79353638	.	2
chr12	79353639	81598341	.	4.856
chr12	81598342	81676792	.	2
chr12	81676793	89656047	.	2.0
chr12	89656048	90940211	.	2
chr12	90940212	96335070	.	2.0
chr12	96335071	96489615	.	2
chr12	96489616	100740024	.	6.284
chr12	100740025	100901656	.	2
chr12	100901657	101477524	.	2.0
chr12	101477525	101479693	.	2
chr12	101479694	115958707	.	2.0
chr12	115958708	115958942	.	2
chr12	115958943	123655050	.	2.0
chr12	123655051	123659564	.	2
chr12	123659565	133236096	.	2.0
chr13	1	19026414	.	2
chr13	19026415	38362632	.	2.0
chr13	38362633	38687208	.	2
chr13	38687209	39050088	.	2.0
chr13	39050089	39342954	.	2
chr13	39342955	42791455	.	2.0
chr13	42791456	42886727	.	2
chr13	42886728	48535600	.	4.328
chr13	48535601	48706826	.	2
chr13	48706827	51909316	.	2.0
chr13	51909317	51918486	.	2
chr13	51918487	57633180	.	2.74
chr13	57633181	57633463	.	2
chr13	57633464	95742854	.	2.0
chr13	95742855	95757719	.	2
chr13	95757720	100103027	.	2.0
chr13	100103028	100155053	.	2
chr13	100155054	114327334	.	2.0
chr14	1	18657655	.	2
chr14	18657656	19828358	.	6.266
chr14	19828359	19876283	.	2
chr14	19876284	21385925	.	2.0
chr14	21385926	21386133	.	2
chr14	21386134	22469647	.	2.0
chr14	22469648	22473873	.	2
chr14	22473874	44507232	.	2.0
chr14	44507233	44900413	.	2
chr14	44900414	49577718	.	2.74
chr14	49577719	49577803	.	2
chr14	49577804	59745814	.	2.0
chr14	59745815	59745915	.	2
chr14	59745916	80916580	.	2.0
chr14	80916581	80955504	.	2
chr14	80955505	81526938	.	3.428
chr14	81526939	81527774	.	2
chr14	81527775	106874817	.	2.0
chr15	1	19964775	.	2
chr15	19964776	41438389	.	2.0
chr15	41438390	41453012	.	2
chr15	41453013	41943186	.	2.868
chr15	41943187	41953843	.	2
chr15	41953844	59458596	.	2.0
chr15	59458597	59458752	.	2
chr15	59458753	64156360	.	2.0
chr15	64156361	64156505	.	2
chr15	64156506	71898740	.	2.0
chr15	71898741	71898925	.	2
chr15	71898926	72784009	.	2.0
chr15	72784010	73116594	.	2
chr15	73116595	74798749	.	2.0
chr15	74798750	74798863	.	2
chr15	74798864	74816661	.	4.844
chr15	74816662	74818775	.	2
chr15	74818776	87863837	.	2.0
chr15	87863838	87864105	.	2
chr15	87864106	92120608	.	2.394
chr15	92120609	92126159	.	2
chr15	92126160	101849449	.	2.0
chr16	1	46405	.	2
chr16	46406	12356068	.	2.0
chr16	12356069	12356232	.	2
chr16	12356233	19860288	.	2.0
chr16	19860289	19860463	.	2
chr16	19860464	35447095	.	2.0
chr16	35447096	35447403	.	2
chr16	35447404	55694092	.	2.0
chr16	55694093	55695260	.	2
chr16	55695261	90075937	.	2.0
chr17	1	410592	.	2
chr17	410593	6713330	.	2.0
chr17	6713331	6713405	.	2
chr17	6713406	7173800	.	2.0
chr17	7173801	7173999	.	2
chr17	7174000	35752786	.	2.0
chr17	35752787	38847893	.	2
chr17	38847894	38850303	.	2.0
chr17	38850304	38852873	.	2
chr17	38852874	57745278	.	2.0
chr17	57745279	57839929	.	2
chr17	57839930	57868151	.	6.266
chr17	57868152	57869183	.	2
chr17	57869184	79020235	.	2.0
chr17	79020236	79043763	.	2
chr17	79043764	79733516	.	2.0
chr17	79733517	79735107	.	2
chr17	79735108	83135766	.	2.0
chr18	1	120722	.	2
chr18	120723	80247336	.	2.0
chr19	1	281422	.	2
chr19	281423	16395470	.	2.0
chr19	16395471	16402408	.	2
chr19	16402409	31593072	.	4.856
chr19	31593073	32352975	.	2
chr19	32352976	58572586	.	2.0
chr20	1	87623	.	2
chr20	87624	42472464	.	2.0
chr20	42472465	42678025	.	2
chr20	42678026	44068646	.	9.11
chr20	44068647	44068909	.	2
chr20	44068910	56249860	.	2.0
chr20	56249861	56360186	.	2
chr20	56360187	56639264	.	6.284
chr20	56639265	57168815	.	2
chr20	57168816	64276096	.	2.0
chr21	1	10413739	.	2
chr21	10413740	46664999	.	2.0
chr22	1	16407223	.	2
chr22	16407224	50780662	.	3.428
