# Supplementary material for: Benchmarking pipelines for subclonal deconvolution of bulk tumour sequencing data
Source: Nat Commun. 2021 Nov 4;12:6396. doi: 10.1038/s41467-021-26698-7 (PMC8569188; doi:10.1038/s41467-021-26698-7)
Supplement: Supplementary file 4 — Source Data [file 41467_2021_26698_MOESM4_ESM.zip › Source_Data/cnv_heatmaps/facets/s2r3_50%_250_minor.bed]

chromosome	start	end	.	cn
chr1	1	31259615	.	2
chr1	31259616	32672781	.	1.022
chr1	32672782	32679621	.	2
chr1	32679622	44339144	.	2.0
chr1	44339145	44352963	.	2
chr1	44352964	44622894	.	3.9560000000000004
chr1	44622895	44626304	.	2
chr1	44626305	84649898	.	2.0
chr1	84649899	84650521	.	2
chr1	84650522	85182408	.	1.022
chr1	85182409	85182526	.	2
chr1	85182527	110407840	.	2.0
chr1	110407841	110408008	.	2
chr1	110408009	113982120	.	1.022
chr1	113982121	114092044	.	2
chr1	114092045	147993384	.	2.0
chr1	147993385	148334558	.	2
chr1	148334559	152412330	.	2.0
chr1	152412331	152511602	.	2
chr1	152511603	155210424	.	2.0
chr1	155210425	155210527	.	2
chr1	155210528	155615812	.	2.9779999999999998
chr1	155615813	155648684	.	2
chr1	155648685	173477410	.	2.0
chr1	173477411	173477508	.	2
chr1	173477509	178390226	.	1.438
chr1	178390227	178411690	.	2
chr1	178411691	182054844	.	2.0
chr1	182054845	182055007	.	2
chr1	182055008	183549821	.	1.438
chr1	183549822	183549933	.	2
chr1	183549934	216564366	.	2.0
chr1	216564367	216568037	.	2
chr1	216568038	223292589	.	2.0
chr1	223292590	223358856	.	2
chr1	223358857	248919883	.	2.0
chr1	248919884	248956422	.	2
chr2	1	38976	.	2
chr2	38977	74198759	.	2.0
chr2	74198760	74205815	.	2
chr2	74205816	74682048	.	1.478
chr2	74682049	74834542	.	2
chr2	74834543	115845455	.	2.0
chr2	115845456	115845690	.	2
chr2	115845691	127564174	.	1.478
chr2	127564175	127564246	.	2
chr2	127564247	156324546	.	2.0
chr2	156324547	156324811	.	2
chr2	156324812	162838692	.	2.0
chr2	162838693	163593516	.	2
chr2	163593517	165392314	.	2.0
chr2	165392315	165574070	.	2
chr2	165574071	169169842	.	2.0
chr2	169169843	169170530	.	2
chr2	169170531	213375105	.	2.0
chr2	213375106	213396576	.	2
chr2	213396577	239584635	.	2.0
chr2	239584636	239584911	.	2
chr2	239584912	241777088	.	2.0
chr2	241777089	242193529	.	2
chr3	1	197722	.	2
chr3	197723	16316174	.	2.0
chr3	16316175	16316286	.	2
chr3	16316287	35744592	.	2.0
chr3	35744593	35792394	.	2
chr3	35792395	63846218	.	2.0
chr3	63846219	63913201	.	2
chr3	63913202	66398264	.	1.022
chr3	66398265	66398968	.	2
chr3	66398969	195070027	.	2.0
chr3	195070028	195122087	.	2
chr3	195122088	196071387	.	1.022
chr3	196071388	196072066	.	2
chr3	196072067	198043440	.	2.0
chr3	198043441	198295559	.	2
chr4	1	85909	.	2
chr4	85910	36066017	.	2.0
chr4	36066018	36066408	.	2
chr4	36066409	40335861	.	2.0
chr4	40335862	40337233	.	2
chr4	40337234	47899523	.	2.0
chr4	47899524	47903266	.	2
chr4	47903267	57110143	.	2.0
chr4	57110144	60922774	.	2
chr4	60922775	74452560	.	2.0
chr4	74452561	74454786	.	2
chr4	74454787	97972338	.	2.0
chr4	97972339	97981269	.	2
chr4	97981270	100518096	.	1.022
chr4	100518097	101023492	.	2
chr4	101023493	146442859	.	2.0
chr4	146442860	146503841	.	2
chr4	146503842	183713608	.	2.0
chr4	183713609	183905504	.	2
chr4	183905505	188147588	.	2.0
chr4	188147589	190214555	.	2
chr5	1	140521	.	2
chr5	140522	36261960	.	2.0
chr5	36261961	36264941	.	2
chr5	36264942	39105417	.	2.0
chr5	39105418	39105696	.	2
chr5	39105697	45695782	.	1.022
chr5	45695783	50396428	.	2
chr5	50396429	51394575	.	2.0
chr5	51394576	52011620	.	2
chr5	52011621	53887394	.	2.0
chr5	53887395	53951423	.	2
chr5	53951424	111976868	.	2.0
chr5	111976869	112143912	.	2
chr5	112143913	112420046	.	2.9779999999999998
chr5	112420047	112707586	.	2
chr5	112707587	181261081	.	2.0
chr5	181261082	181538259	.	2
chr6	1	203545	.	2
chr6	203546	13591711	.	2.0
chr6	13591712	13591892	.	2
chr6	13591893	16753298	.	1.478
chr6	16753299	16761386	.	2
chr6	16761387	71167375	.	2.0
chr6	71167376	71293365	.	2
chr6	71293366	78991071	.	2.0
chr6	78991072	78997556	.	2
chr6	78997557	143472323	.	2.0
chr6	143472324	143474832	.	2
chr6	143474833	143940506	.	1.166
chr6	143940507	143941032	.	2
chr6	143941033	170583740	.	2.0
chr6	170583741	170805979	.	2
chr7	1	208936	.	2
chr7	208937	7532910	.	2.0
chr7	7532911	7572482	.	2
chr7	7572483	8752914	.	2.9779999999999998
chr7	8752915	10453295	.	2
chr7	10453296	37133259	.	2.0
chr7	37133260	37204150	.	2
chr7	37204151	38228904	.	1.024
chr7	38228905	38242437	.	2
chr7	38242438	40096574	.	2.0
chr7	40096575	40096734	.	2
chr7	40096735	43312020	.	2.0
chr7	43312021	43320729	.	2
chr7	43320730	66153690	.	2.0
chr7	66153691	66240373	.	2
chr7	66240374	67321387	.	1.022
chr7	67321388	69598903	.	2
chr7	69598904	159233184	.	2.0
chr7	159233185	159345973	.	2
chr8	1	233133	.	2
chr8	233134	7356464	.	2.0
chr8	7356465	7860648	.	2
chr8	7860649	26044929	.	1.022
chr8	26044930	26045179	.	2
chr8	26045180	27792120	.	2.0
chr8	27792121	27799684	.	2
chr8	27799685	28060538	.	2.9779999999999998
chr8	28060539	28060582	.	2
chr8	28060583	43342241	.	2.0
chr8	43342242	46841117	.	2
chr8	46841118	48917904	.	1.478
chr8	48917905	48918072	.	2
chr8	48918073	78161066	.	2.0
chr8	78161067	78598379	.	2
chr8	78598380	81840056	.	2.0
chr8	81840057	84184972	.	2
chr8	84184973	94646334	.	2.0
chr8	94646335	94661616	.	2
chr8	94661617	100287557	.	2.0
chr8	100287558	100287695	.	2
chr8	100287696	100722587	.	5.912
chr8	100722588	100919421	.	2
chr8	100919422	122952259	.	2.0
chr8	122952260	122952479	.	2
chr8	122952480	145055379	.	2.0
chr8	145055380	145138636	.	2
chr9	1	213271	.	2
chr9	213272	8636829	.	2.0
chr9	8636830	8636867	.	2
chr9	8636868	68387481	.	2.0
chr9	68387482	68465207	.	2
chr9	68465208	79725408	.	2.0
chr9	79725409	81583855	.	2
chr9	81583856	81913541	.	3.9560000000000004
chr9	81913542	81914376	.	2
chr9	81914377	90898524	.	2.0
chr9	90898525	91213920	.	2
chr9	91213921	91220968	.	3.4669999999999996
chr9	91220969	91294691	.	2
chr9	91294692	97307221	.	2.0
chr9	97307222	97307403	.	2
chr9	97307404	105776496	.	1.022
chr9	105776497	106923399	.	2
chr9	106923400	132402831	.	2.0
chr9	132402832	132410453	.	2
chr9	132410454	132827039	.	2.4829999999999997
chr9	132827040	132828157	.	2
chr9	132828158	138124459	.	2.0
chr9	138124460	138394717	.	2
chr10	1	49392	.	2
chr10	49393	20068155	.	2.0
chr10	20068156	20143363	.	2
chr10	20143364	20219038	.	2.489
chr10	20219039	20245268	.	2
chr10	20245269	22003718	.	7.3790000000000004
chr10	22003719	22208928	.	2
chr10	22208929	23344824	.	2.0
chr10	23344825	23428402	.	2
chr10	23428403	48652296	.	2.0
chr10	48652297	48652506	.	2
chr10	48652507	48941802	.	2.0
chr10	48941803	48941869	.	2
chr10	48941870	76047306	.	2.0
chr10	76047307	76058747	.	2
chr10	76058748	82986749	.	1.022
chr10	82986750	82986820	.	2
chr10	82986821	125867028	.	2.0
chr10	125867029	125867200	.	2
chr10	125867201	127176061	.	1.022
chr10	127176062	127176313	.	2
chr10	127176314	133625545	.	2.0
chr10	133625546	133797422	.	2
chr11	1	197337	.	2
chr11	197338	55639343	.	2.0
chr11	55639344	55650930	.	2
chr11	55650931	78469357	.	2.0
chr11	78469358	78478607	.	2
chr11	78478608	110711904	.	2.0
chr11	110711905	110826592	.	2
chr11	110826593	111453445	.	1.024
chr11	111453446	111454282	.	2
chr11	111454283	111498772	.	2.9779999999999998
chr11	111498773	111513422	.	2
chr11	111513423	124893838	.	1.022
chr11	124893839	124894392	.	2
chr11	124894393	134986767	.	2.0
chr11	134986768	135086622	.	2
chr12	1	174726	.	2
chr12	174727	10718089	.	2.0
chr12	10718090	10719068	.	2
chr12	10719069	11884633	.	3.9560000000000004
chr12	11884634	11885914	.	2
chr12	11885915	78212953	.	2.0
chr12	78212954	79217529	.	2
chr12	79217530	89656047	.	1.022
chr12	89656048	90940280	.	2
chr12	90940281	101479730	.	2.0
chr12	101479731	101482920	.	2
chr12	101482921	126745052	.	2.0
chr12	126745053	128244419	.	2
chr12	128244420	133236094	.	2.0
chr12	133236095	133275309	.	2
chr13	1	19026403	.	2
chr13	19026404	91398890	.	2.0
chr13	91398891	91399095	.	2
chr13	91399096	98687700	.	2.0
chr13	98687701	98688359	.	2
chr13	98688360	114327334	.	2.0
chr13	114327335	114364328	.	2
chr14	1	18657656	.	2
chr14	18657657	37173696	.	1.022
chr14	37173697	37247900	.	2
chr14	37247901	88627857	.	2.0
chr14	88627858	88642928	.	2
chr14	88642929	90875393	.	1.022
chr14	90875394	90890470	.	2
chr14	90890471	106874794	.	2.0
chr14	106874795	107043718	.	2
chr15	1	19964773	.	2
chr15	19964774	101849482	.	2.0
chr15	101849483	101991189	.	2
chr16	1	46405	.	2
chr16	46406	86890	.	2.0
chr16	86891	88753	.	2
chr16	88754	58549905	.	2.0
chr16	58549906	58551264	.	2
chr16	58551265	69260268	.	2.0
chr16	69260269	69270221	.	2
chr16	69270222	78432660	.	1.022
chr16	78432661	78691279	.	2
chr16	78691280	90075925	.	2.0
chr16	90075926	90338345	.	2
chr17	1	410592	.	2
chr17	410593	9505064	.	2.0
chr17	9505065	9505206	.	2
chr17	9505207	11769290	.	1.478
chr17	11769291	11780999	.	2
chr17	11781000	12054964	.	2.747
chr17	12054965	12069792	.	2
chr17	12069793	27301905	.	1.478
chr17	27301906	27301974	.	2
chr17	27301975	55773908	.	2.0
chr17	55773909	55775996	.	2
chr17	55775997	57086627	.	1.022
chr17	57086628	57099890	.	2
chr17	57099891	83135741	.	2.0
chr17	83135742	83257441	.	2
chr18	1	117236	.	2
chr18	117237	7231381	.	2.0
chr18	7231382	7231568	.	2
chr18	7231569	9775269	.	1.022
chr18	9775270	9775365	.	2
chr18	9775366	28177300	.	2.0
chr18	28177301	30298966	.	2
chr18	30298967	39622193	.	2.0
chr18	39622194	41955286	.	2
chr18	41955287	47837600	.	2.0
chr18	47837601	47837797	.	2
chr18	47837798	77251025	.	2.0
chr18	77251026	77251127	.	2
chr18	77251128	80247384	.	2.0
chr18	80247385	80373285	.	2
chr19	1	281535	.	2
chr19	281536	7184494	.	2.0
chr19	7184495	7267518	.	2
chr19	7267519	7508474	.	2.9779999999999998
chr19	7508475	7519168	.	2
chr19	7519169	10671491	.	2.0
chr19	10671492	10677300	.	2
chr19	10677301	15244541	.	1.478
chr19	15244542	15244772	.	2
chr19	15244773	34319871	.	2.0
chr19	34319872	34320038	.	2
chr19	34320039	54012397	.	2.0
chr19	54012398	55085915	.	2
chr19	55085916	58572603	.	2.0
chr19	58572604	58617616	.	2
chr20	1	87623	.	2
chr20	87624	31826885	.	2.0
chr20	31826886	31830806	.	2
chr20	31830807	32025869	.	1.024
chr20	32025870	32026004	.	2
chr20	32026005	64276092	.	2.0
chr20	64276093	64444167	.	2
chr21	1	10413757	.	2
chr21	10413758	31731933	.	2.0
chr21	31731934	31873927	.	2
chr21	31873928	32578758	.	2.0
chr21	32578759	32582297	.	2
chr21	32582298	46664951	.	2.0
chr21	46664952	46709983	.	2
chr22	1	16407152	.	2
chr22	16407153	31140365	.	2.0
chr22	31140366	31140532	.	2
chr22	31140533	38986409	.	2.0
chr22	38986410	39014140	.	2
chr22	39014141	50780637	.	2.0
