# Supplementary material for: Benchmarking pipelines for subclonal deconvolution of bulk tumour sequencing data
Source: Nat Commun. 2021 Nov 4;12:6396. doi: 10.1038/s41467-021-26698-7 (PMC8569188; doi:10.1038/s41467-021-26698-7)
Supplement: Supplementary file 4 — Source Data [file 41467_2021_26698_MOESM4_ESM.zip › Source_Data/cnv_heatmaps/facets/s1r3_75%_100_total.bed]

chromosome	start	end	.	cn
chr1	1	35115047	.	2
chr1	35115048	35421834	.	1.279
chr1	35421835	35433552	.	2
chr1	35433553	248919768	.	2.0
chr2	1	38976	.	2
chr2	38977	215944689	.	2.0
chr2	215944690	215944888	.	2
chr2	215944889	222709747	.	2.0
chr2	222709748	222709900	.	2
chr2	222709901	241777077	.	2.0
chr3	1	197736	.	2
chr3	197737	121533037	.	2.0
chr3	121533038	121533210	.	2
chr3	121533211	155916201	.	1.548
chr3	155916202	155919356	.	2
chr3	155919357	198043534	.	2.0
chr4	1	85881	.	2
chr4	85882	65602274	.	2.0
chr4	65602275	65643444	.	2
chr4	65643445	69102898	.	1.615
chr4	69102899	69108275	.	2
chr4	69108276	188147588	.	2.0
chr5	1	140416	.	2
chr5	140417	7414559	.	2.0
chr5	7414560	7520794	.	2
chr5	7520795	7900965	.	3.344
chr5	7900966	8460994	.	2
chr5	8460995	96079310	.	2.0
chr5	96079311	96390504	.	2
chr5	96390505	144477387	.	4.972
chr5	144477388	145764945	.	2
chr5	145764946	181261095	.	2.0
chr6	1	203552	.	2
chr6	203553	170583695	.	2.0
chr7	1	208909	.	2
chr7	208910	159233184	.	2.0
chr8	1	233068	.	2
chr8	233069	36817698	.	2.0
chr8	36817699	36817779	.	2
chr8	36817780	38321249	.	4.223
chr8	38321250	38326758	.	2
chr8	38326759	145055416	.	2.0
chr9	1	213229	.	2
chr9	213230	28863724	.	2.0
chr9	28863725	28888860	.	2
chr9	28888861	32635504	.	2.737
chr9	32635505	32784069	.	2
chr9	32784070	138124607	.	2.0
chr10	1	49321	.	2
chr10	49322	133625405	.	2.0
chr11	1	197337	.	2
chr11	197338	3377723	.	2.0
chr11	3377724	3638580	.	2
chr11	3638581	17374581	.	1.257
chr11	17374582	17374755	.	2
chr11	17374756	17647111	.	2.0
chr11	17647112	17719696	.	2
chr11	17719697	28333498	.	1.257
chr11	28333499	30009840	.	2
chr11	30009841	74496909	.	2.0
chr11	74496910	74497222	.	2
chr11	74497223	83286258	.	2.222
chr11	83286259	83286440	.	2
chr11	83286441	134986767	.	2.0
chr12	1	174552	.	2
chr12	174553	91985985	.	2.0
chr12	91985986	91986092	.	2
chr12	91986093	112486667	.	1.615
chr12	112486668	112486858	.	2
chr12	112486859	133236096	.	2.0
chr13	1	19026403	.	2
chr13	19026404	57632738	.	1.842
chr13	57632739	57633002	.	2
chr13	57633003	114325609	.	2.0
chr13	114325610	114325785	.	2
chr13	114325786	114327334	.	2.0
chr14	1	18657689	.	2
chr14	18657690	91510375	.	2.0
chr14	91510376	91869723	.	2
chr14	91869724	92138364	.	1.257
chr14	92138365	92142155	.	2
chr14	92142156	106874782	.	2.0
chr15	1	19964841	.	2
chr15	19964842	101849449	.	1.257
chr16	1	46405	.	2
chr16	46406	90075937	.	2.0
chr17	1	410636	.	2
chr17	410637	57106750	.	2.0
chr17	57106751	57106933	.	2
chr17	57106934	59683084	.	2.336
chr17	59683085	59683342	.	2
chr17	59683343	83135738	.	2.0
chr18	1	120722	.	2
chr18	120723	80247327	.	2.0
chr19	1	281468	.	2
chr19	281469	58572621	.	2.0
chr20	1	87623	.	2
chr20	87624	64276126	.	2.0
chr21	1	10413801	.	2
chr21	10413802	46664951	.	2.0
chr22	1	16407213	.	2
chr22	16407214	50780661	.	2.0
