# Supplementary material for: Benchmarking pipelines for subclonal deconvolution of bulk tumour sequencing data
Source: Nat Commun. 2021 Nov 4;12:6396. doi: 10.1038/s41467-021-26698-7 (PMC8569188; doi:10.1038/s41467-021-26698-7)
Supplement: Supplementary file 4 — Source Data [file 41467_2021_26698_MOESM4_ESM.zip › Source_Data/cnv_heatmaps/facets/s1r1_50%_250_major.bed]

chromosome	start	end	.	cn
chr1	1	90028512	.	2
chr1	90028513	110407953	.	5.976000000000001
chr1	110407954	110451256	.	2
chr1	110451257	117090604	.	2.0
chr1	117090605	117091425	.	2
chr1	117091426	119948581	.	2.42
chr1	119948582	119948644	.	2
chr1	119948645	121571688	.	2.0
chr1	121571689	145234320	.	2
chr1	145234321	231626987	.	2.0
chr1	231626988	231694027	.	2
chr1	231694028	248919819	.	2.0
chr1	248919820	248956422	.	2
chr2	1	38938	.	2
chr2	38939	241777088	.	2.0
chr2	241777089	242193529	.	2
chr3	1	197760	.	2
chr3	197761	19253857	.	2.0
chr3	19253858	19281175	.	2
chr3	19281176	20178374	.	2.0
chr3	20178375	20183678	.	2
chr3	20183679	198043505	.	2.0
chr3	198043506	198295559	.	2
chr4	1	85850	.	2
chr4	85851	95548867	.	2.0
chr4	95548868	95549164	.	2
chr4	95549165	99594865	.	2.0
chr4	99594866	99594891	.	2
chr4	99594892	143700438	.	2.0
chr4	143700439	143700578	.	2
chr4	143700579	153204576	.	2.0
chr4	153204577	153257598	.	2
chr4	153257599	177442511	.	2.0
chr4	177442512	177960909	.	2
chr4	177960910	177990719	.	3.4909999999999997
chr4	177990720	182169283	.	2
chr4	182169284	188147588	.	2.0
chr4	188147589	190214555	.	2
chr5	1	140529	.	2
chr5	140530	181261080	.	2.0
chr5	181261081	181538259	.	2
chr6	1	203516	.	2
chr6	203517	63211567	.	2.0
chr6	63211568	63211880	.	2
chr6	63211881	66093273	.	3.8840000000000003
chr6	66093274	66710631	.	2
chr6	66710632	170583685	.	2.0
chr6	170583686	170805979	.	2
chr7	1	208936	.	2
chr7	208937	71786921	.	2.0
chr7	71786922	71787233	.	2
chr7	71787234	94667481	.	2.0
chr7	94667482	94667604	.	2
chr7	94667605	111778464	.	2.0
chr7	111778465	111782876	.	2
chr7	111782877	127106732	.	2.0
chr7	127106733	127242705	.	2
chr7	127242706	159233209	.	2.0
chr7	159233210	159345973	.	2
chr8	1	232977	.	2
chr8	232978	103766550	.	2.0
chr8	103766551	103819229	.	2
chr8	103819230	131042270	.	2.0
chr8	131042271	131904194	.	2
chr8	131904195	145055416	.	2.0
chr8	145055417	145138636	.	2
chr9	1	213291	.	2
chr9	213292	138124607	.	2.0
chr9	138124608	138394717	.	2
chr10	1	180012	.	2
chr10	180013	133625541	.	2.0
chr10	133625542	133797422	.	2
chr11	1	197337	.	2
chr11	197338	75912020	.	2.0
chr11	75912021	75983540	.	2
chr11	75983541	77590368	.	4.970000000000001
chr11	77590369	77590497	.	2
chr11	77590498	134986767	.	2.0
chr11	134986768	135086622	.	2
chr12	1	174779	.	2
chr12	174780	6110989	.	2.0
chr12	6110990	6121255	.	2
chr12	6121256	6514808	.	2.0
chr12	6514809	6516899	.	2
chr12	6516900	93377646	.	2.0
chr12	93377647	93394560	.	2
chr12	93394561	96934977	.	2.0
chr12	96934978	96935175	.	2
chr12	96935176	133236096	.	2.0
chr12	133236097	133275309	.	2
chr13	1	19026419	.	2
chr13	19026420	114327334	.	2.0
chr13	114327335	114364328	.	2
chr14	1	18657656	.	2
chr14	18657657	106874757	.	2.0
chr14	106874758	107043718	.	2
chr15	1	19964789	.	2
chr15	19964790	101849446	.	2.0
chr15	101849447	101991189	.	2
chr16	1	46405	.	2
chr16	46406	90075906	.	2.0
chr16	90075907	90338345	.	2
chr17	1	410592	.	2
chr17	410593	83135756	.	2.0
chr17	83135757	83257441	.	2
chr18	1	117241	.	2
chr18	117242	80247332	.	2.0
chr18	80247333	80373285	.	2
chr19	1	281430	.	2
chr19	281431	58572584	.	2.0
chr19	58572585	58617616	.	2
chr20	1	87623	.	2
chr20	87624	64276109	.	2.0
chr20	64276110	64444167	.	2
chr21	1	10413693	.	2
chr21	10413694	46665045	.	2.0
chr21	46665046	46709983	.	2
chr22	1	16407235	.	2
chr22	16407236	17841593	.	2.0
chr22	17841594	17841860	.	2
chr22	17841861	19036555	.	2.0
chr22	19036556	19036743	.	2
chr22	19036744	50780662	.	2.0
