# Supplementary material for: Benchmarking pipelines for subclonal deconvolution of bulk tumour sequencing data
Source: Nat Commun. 2021 Nov 4;12:6396. doi: 10.1038/s41467-021-26698-7 (PMC8569188; doi:10.1038/s41467-021-26698-7)
Supplement: Supplementary file 4 — Source Data [file 41467_2021_26698_MOESM4_ESM.zip › Source_Data/cnv_heatmaps/facets/s1r1_true_total.bed]

chromosome	start	end	.	cn
chr10	1	276551	.	2.0
chr10	276552	276613	.	2.0
chr10	276614	881393	.	2.0
chr10	881394	881469	.	2.0
chr10	881470	5503576	.	2.0
chr10	5503577	5504172	.	2.0
chr10	5504173	10993327	.	2.0
chr10	10993328	10995548	.	2.0
chr10	10995549	17720360	.	2.0
chr10	17720361	17720461	.	2.0
chr10	17720462	18764700	.	2.0
chr10	18764701	18768669	.	2.0
chr10	18768670	18919409	.	2.0
chr10	18919410	18926307	.	2.0
chr10	18926308	19912487	.	2.0
chr10	19912488	19913156	.	2.0
chr10	19913157	20693026	.	2.0
chr10	20693027	20694433	.	2.0
chr10	20694434	21606681	.	2.0
chr10	21606682	21606747	.	2.0
chr10	21606748	22768579	.	2.0
chr10	22768580	22769704	.	2.0
chr10	22769705	23905242	.	2.0
chr10	23905243	23905332	.	2.0
chr10	23905333	24789799	.	2.0
chr10	24789800	24791483	.	2.0
chr10	24791484	25098345	.	2.0
chr10	25098346	25098408	.	2.0
chr10	25098409	30975697	.	2.0
chr10	30975698	30975841	.	2.0
chr10	30975842	31503923	.	2.0
chr10	31503924	31504042	.	2.0
chr10	31504043	31934130	.	2.0
chr10	31934131	31937606	.	2.0
chr10	31937607	32539584	.	2.0
chr10	32539585	32543317	.	2.0
chr10	32543318	33820534	.	2.0
chr10	33820535	33820591	.	2.0
chr10	33820592	35409171	.	2.0
chr10	35409172	35411913	.	2.0
chr10	35411914	35592762	.	2.0
chr10	35592763	35592844	.	2.0
chr10	35592845	38511201	.	2.0
chr10	38511202	38511666	.	2.0
chr10	38511667	41771388	.	2.0
chr10	41771389	41773080	.	2.0
chr10	41773081	46839795	.	2.0
chr10	46839796	46841477	.	2.0
chr10	46841478	47139019	.	2.0
chr10	47139020	47139111	.	2.0
chr10	47139112	47669161	.	2.0
chr10	47669162	47670902	.	2.0
chr10	47670903	50107194	.	2.0
chr10	50107195	50107280	.	2.0
chr10	50107281	51260253	.	2.0
chr10	51260254	51266869	.	2.0
chr10	51266870	52939721	.	2.0
chr10	52939722	52940480	.	2.0
chr10	52940481	54790614	.	2.0
chr10	54790615	54790886	.	2.0
chr10	54790887	56292410	.	2.0
chr10	56292411	56293131	.	2.0
chr10	56293132	60819052	.	2.0
chr10	60819053	60822727	.	2.0
chr10	60822728	61207196	.	2.0
chr10	61207197	61207568	.	2.0
chr10	61207569	65994537	.	2.0
chr10	65994538	65995630	.	2.0
chr10	65995631	67984238	.	2.0
chr10	67984239	67984492	.	2.0
chr10	67984493	69288586	.	2.0
chr10	69288587	69288992	.	2.0
chr10	69288993	71190461	.	2.0
chr10	71190462	71190790	.	2.0
chr10	71190791	76789926	.	2.0
chr10	76789927	76791721	.	2.0
chr10	76791722	77879011	.	2.0
chr10	77879012	77879214	.	2.0
chr10	77879215	78576383	.	2.0
chr10	78576384	78576505	.	2.0
chr10	78576506	80623614	.	2.0
chr10	80623615	80624156	.	2.0
chr10	80624157	84033846	.	2.0
chr10	84033847	84036666	.	2.0
chr10	84036667	94557044	.	2.0
chr10	94557045	94558214	.	2.0
chr10	94558215	95604192	.	2.0
chr10	95604193	95604382	.	2.0
chr10	95604383	96209200	.	2.0
chr10	96209201	96209365	.	2.0
chr10	96209366	97757386	.	2.0
chr10	97757387	97757466	.	2.0
chr10	97757467	100640262	.	2.0
chr10	100640263	100641237	.	2.0
chr10	100641238	101549582	.	2.0
chr10	101549583	101549643	.	2.0
chr10	101549644	106779327	.	2.0
chr10	106779328	106779610	.	2.0
chr10	106779611	108444258	.	2.0
chr10	108444259	108445837	.	2.0
chr10	108445838	109807645	.	2.0
chr10	109807646	109808077	.	2.0
chr10	109808078	121974155	.	2.0
chr10	121974156	121989658	.	1.9
chr10	121989659	124944509	.	2.0
chr10	124944510	124945166	.	2.0
chr10	124945167	128057968	.	2.0
chr10	128057969	128058168	.	2.0
chr10	128058169	128302658	.	2.0
chr10	128302659	128302991	.	2.0
chr10	128302992	131787323	.	2.0
chr10	131787324	131787476	.	2.0
chr10	131787477	133797422	.	2.0
chr11	1	2735993	.	2.0
chr11	2735994	2736213	.	2.0
chr11	2736214	2902711	.	2.0
chr11	2902712	2902773	.	2.0
chr11	2902774	5246813	.	2.0
chr11	5246814	5257075	.	2.0
chr11	5257076	7503816	.	2.0
chr11	7503817	12525685	.	1.9
chr11	12525686	12525742	.	2.0
chr11	12525743	14169905	.	1.9
chr11	14169906	14170726	.	2.0
chr11	14170727	15428431	.	1.9
chr11	15428432	15435213	.	1.9
chr11	15435214	15988733	.	1.9
chr11	15988734	15988937	.	2.0
chr11	15988938	18286417	.	1.9
chr11	18286418	18287322	.	2.0
chr11	18287323	19472003	.	1.9
chr11	19472004	19474853	.	2.0
chr11	19474854	25059062	.	1.9
chr11	25059063	25059121	.	2.0
chr11	25059122	25434277	.	1.9
chr11	25434278	25434369	.	1.9
chr11	25434370	25783259	.	1.9
chr11	25783260	27994361	.	2.0
chr11	27994362	27994469	.	2.0
chr11	27994470	29849260	.	2.0
chr11	29849261	29850144	.	2.0
chr11	29850145	34617768	.	2.0
chr11	34617769	34617957	.	2.0
chr11	34617958	35600298	.	2.0
chr11	35600299	35600380	.	2.0
chr11	35600381	49950645	.	2.0
chr11	49950646	49950990	.	2.0
chr11	49950991	53656885	.	2.0
chr11	53656886	53738854	.	2.0
chr11	53738855	55143439	.	2.0
chr11	55143440	55143548	.	2.0
chr11	55143549	56111842	.	2.0
chr11	56111843	56115642	.	2.0
chr11	56115643	56907236	.	2.0
chr11	56907237	56907288	.	2.0
chr11	56907289	56917801	.	2.0
chr11	56917802	57026716	.	2.0
chr11	57026717	62705981	.	2.0
chr11	62705982	62706118	.	2.0
chr11	62706119	64025076	.	2.0
chr11	64025077	64051826	.	2.0
chr11	64051827	66435499	.	2.0
chr11	66435500	68324261	.	2.02
chr11	68324262	69988601	.	2.0
chr11	69988602	69989583	.	2.0
chr11	69989584	70838846	.	2.0
chr11	70838847	70844813	.	2.0
chr11	70844814	75142289	.	2.0
chr11	75142290	75142434	.	2.0
chr11	75142435	75919112	.	2.0
chr11	75919113	76858791	.	5.0
chr11	76858792	76859232	.	2.0
chr11	76859233	77531305	.	5.0
chr11	77531306	78328233	.	2.0
chr11	78328234	78328335	.	2.0
chr11	78328336	79891895	.	2.0
chr11	79891896	79893193	.	2.0
chr11	79893194	83924602	.	2.0
chr11	83924603	83925115	.	2.0
chr11	83925116	86762978	.	2.0
chr11	86762979	86763230	.	2.0
chr11	86763231	93595962	.	2.0
chr11	93595963	93602282	.	2.0
chr11	93602283	100895696	.	2.0
chr11	100895697	100895852	.	2.0
chr11	100895853	101094184	.	2.0
chr11	101094185	101098602	.	2.0
chr11	101098603	101331699	.	2.0
chr11	101331700	101332726	.	2.0
chr11	101332727	109957660	.	2.0
chr11	109957661	116257491	.	2.05
chr11	116257492	116258520	.	2.0
chr11	116258521	117176648	.	2.05
chr11	117176649	117645338	.	2.0
chr11	117645339	117647085	.	2.0
chr11	117647086	120015945	.	2.0
chr11	120015946	120016017	.	2.0
chr11	120016018	120068037	.	2.0
chr11	120068038	120068737	.	2.0
chr11	120068738	120241632	.	2.0
chr11	120241633	120244663	.	2.0
chr11	120244664	122316963	.	2.0
chr11	122316964	122320104	.	2.0
chr11	122320105	124569012	.	2.0
chr11	124569013	124569534	.	2.0
chr11	124569535	125058300	.	2.0
chr11	125058301	125058433	.	2.0
chr11	125058434	126189735	.	2.0
chr11	126189736	126190317	.	2.0
chr11	126190318	127929339	.	2.0
chr11	127929340	127936843	.	2.0
chr11	127936844	134525657	.	2.0
chr11	134525658	134526206	.	2.0
chr11	134526207	135086622	.	2.0
chr12	1	1513209	.	2.0
chr12	1513210	1513619	.	2.0
chr12	1513620	2358935	.	2.0
chr12	2358936	2359990	.	2.0
chr12	2359991	6111069	.	2.0
chr12	6111070	6515913	.	1.0
chr12	6515914	12116819	.	2.0
chr12	12116820	12117872	.	2.0
chr12	12117873	12305152	.	2.0
chr12	12305153	12305867	.	2.0
chr12	12305868	15524635	.	2.0
chr12	15524636	15524732	.	2.0
chr12	15524733	16250802	.	2.0
chr12	16250803	16260776	.	2.0
chr12	16260777	20711763	.	2.0
chr12	20711764	20716787	.	2.0
chr12	20716788	21269439	.	2.0
chr12	21269440	21269683	.	2.0
chr12	21269684	21293964	.	2.0
chr12	21293965	21294015	.	2.0
chr12	21294016	22416359	.	2.0
chr12	22416360	22417578	.	2.0
chr12	22417579	22645975	.	2.0
chr12	22645976	22647458	.	2.0
chr12	22647459	24094473	.	2.0
chr12	24094474	24094563	.	2.0
chr12	24094564	24265654	.	2.0
chr12	24265655	24267253	.	2.0
chr12	24267254	27177662	.	2.0
chr12	27177663	27178644	.	2.0
chr12	27178645	27970944	.	2.0
chr12	27970945	27971347	.	2.0
chr12	27971348	28051185	.	2.0
chr12	28051186	28051371	.	2.0
chr12	28051372	28668795	.	2.0
chr12	28668796	28670263	.	2.0
chr12	28670264	30891248	.	2.0
chr12	30891249	30891366	.	2.0
chr12	30891367	35969394	.	2.0
chr12	35969395	35969976	.	2.0
chr12	35969977	37643839	.	2.0
chr12	37643840	37645013	.	2.0
chr12	37645014	38285967	.	2.0
chr12	38285968	38286583	.	2.0
chr12	38286584	38520404	.	2.0
chr12	38520405	38521435	.	2.0
chr12	38521436	39050637	.	2.0
chr12	39050638	40659373	.	1.85
chr12	40659374	40659463	.	1.85
chr12	40659464	41474012	.	1.85
chr12	41474013	41474212	.	1.85
chr12	41474213	42196728	.	1.85
chr12	42196729	42213068	.	1.85
chr12	42213069	44158516	.	1.85
chr12	44158517	44158599	.	2.0
chr12	44158600	44225896	.	1.85
chr12	44225897	44226196	.	2.0
chr12	44226197	45315113	.	1.85
chr12	45315114	49600211	.	2.0
chr12	49600212	49601154	.	2.0
chr12	49601155	49708600	.	2.0
chr12	49708601	49709050	.	2.0
chr12	49709051	54403012	.	2.0
chr12	54403013	54403418	.	2.0
chr12	54403419	64144106	.	2.0
chr12	64144107	64144316	.	2.0
chr12	64144317	66772210	.	2.0
chr12	66772211	66772722	.	2.0
chr12	66772723	68410630	.	2.0
chr12	68410631	68410933	.	2.0
chr12	68410934	69316980	.	2.0
chr12	69316981	69321895	.	2.0
chr12	69321896	70324612	.	2.0
chr12	70324613	70339278	.	1.5
chr12	70339279	70704635	.	2.0
chr12	70704636	70705320	.	2.0
chr12	70705321	72652238	.	2.0
chr12	72652239	72654334	.	2.0
chr12	72654335	79049037	.	2.0
chr12	79049038	79049724	.	2.0
chr12	79049725	81712737	.	2.0
chr12	81712738	81716645	.	2.0
chr12	81716646	82950705	.	2.0
chr12	82950706	82950773	.	2.0
chr12	82950774	83606514	.	2.0
chr12	83606515	83607317	.	2.0
chr12	83607318	85109490	.	2.0
chr12	85109491	85116641	.	2.0
chr12	85116642	87660604	.	2.0
chr12	87660605	87660755	.	2.0
chr12	87660756	92284838	.	2.0
chr12	92284839	92285791	.	2.0
chr12	92285792	93348509	.	2.0
chr12	93348510	94992489	.	1.5
chr12	94992490	94992754	.	1.5
chr12	94992755	96465159	.	1.5
chr12	96465160	96465499	.	1.5
chr12	96465500	96873495	.	1.5
chr12	96873496	101456607	.	2.0
chr12	101456608	101457332	.	2.0
chr12	101457333	102534221	.	2.0
chr12	102534222	102535392	.	2.0
chr12	102535393	108105115	.	2.0
chr12	108105116	108105501	.	2.0
chr12	108105502	109551371	.	2.0
chr12	109551372	109551492	.	2.0
chr12	109551493	113314324	.	2.0
chr12	113314325	113314455	.	2.0
chr12	113314456	124061273	.	2.0
chr12	124061274	124112584	.	2.2
chr12	124112585	125432919	.	2.0
chr12	125432920	125433603	.	2.0
chr12	125433604	126177856	.	2.0
chr12	126177857	126178346	.	2.0
chr12	126178347	130587392	.	2.0
chr12	130587393	130587823	.	2.0
chr12	130587824	132426852	.	2.0
chr12	132426853	132433177	.	2.0
chr12	132433178	133275309	.	2.0
chr13	1	17300884	.	2.0
chr13	17300885	17301098	.	2.0
chr13	17301099	19082160	.	2.0
chr13	19082161	19084208	.	2.0
chr13	19084209	20630495	.	2.0
chr13	20630496	20630576	.	2.0
chr13	20630577	22691268	.	2.0
chr13	22691269	22694406	.	2.0
chr13	22694407	28791349	.	2.0
chr13	28791350	28791444	.	2.0
chr13	28791445	28794907	.	2.0
chr13	28794908	28794959	.	2.0
chr13	28794960	43380528	.	2.0
chr13	43380529	43388590	.	2.0
chr13	43388591	43789972	.	2.0
chr13	43789973	43790214	.	2.0
chr13	43790215	45802263	.	2.0
chr13	45802264	45802340	.	2.0
chr13	45802341	52968865	.	2.0
chr13	52968866	52968966	.	2.0
chr13	52968967	54091648	.	2.0
chr13	54091649	54140664	.	2.0
chr13	54140665	55975884	.	2.0
chr13	55975885	55976593	.	2.0
chr13	55976594	57830862	.	2.0
chr13	57830863	57832261	.	2.0
chr13	57832262	61349683	.	2.0
chr13	61349684	61352258	.	2.0
chr13	61352259	64734149	.	2.0
chr13	64734150	64734332	.	2.0
chr13	64734333	65116697	.	2.0
chr13	65116698	65118100	.	2.0
chr13	65118101	65259881	.	2.0
chr13	65259882	65259975	.	2.0
chr13	65259976	66260975	.	2.0
chr13	66260976	66261077	.	2.0
chr13	66261078	66498458	.	2.0
chr13	66498459	66498823	.	2.0
chr13	66498824	69152069	.	2.0
chr13	69152070	69152820	.	2.0
chr13	69152821	71658010	.	2.0
chr13	71658011	71658112	.	2.0
chr13	71658113	75888296	.	2.0
chr13	75888297	75890537	.	2.0
chr13	75890538	77094188	.	2.0
chr13	77094189	77096724	.	2.0
chr13	77096725	80855041	.	2.0
chr13	80855042	80855333	.	2.0
chr13	80855334	82055209	.	2.0
chr13	82055210	82055274	.	2.0
chr13	82055275	83279854	.	2.0
chr13	83279855	83294857	.	2.0
chr13	83294858	84631195	.	2.0
chr13	84631196	84631303	.	2.0
chr13	84631304	84660259	.	2.0
chr13	84660260	84669743	.	2.0
chr13	84669744	85287049	.	2.0
chr13	85287050	85287135	.	2.0
chr13	85287136	86202375	.	2.0
chr13	86202376	86206771	.	2.0
chr13	86206772	86802773	.	2.0
chr13	86802774	86806871	.	2.0
chr13	86806872	89445375	.	2.0
chr13	89445376	89445747	.	2.0
chr13	89445748	92532440	.	2.0
chr13	92532441	92532635	.	2.0
chr13	92532636	96070393	.	2.0
chr13	96070394	96529791	.	1.9
chr13	96529792	97757891	.	2.0
chr13	97757892	97763943	.	2.0
chr13	97763944	98224040	.	2.0
chr13	98224041	98224098	.	2.0
chr13	98224099	98532965	.	2.0
chr13	98532966	98535034	.	2.0
chr13	98535035	101394793	.	2.0
chr13	101394794	101395046	.	2.0
chr13	101395047	102423888	.	2.0
chr13	102423889	102424560	.	2.0
chr13	102424561	104486286	.	2.0
chr13	104486287	104486360	.	2.0
chr13	104486361	105189594	.	2.0
chr13	105189595	105189887	.	2.0
chr13	105189888	114063226	.	2.0
chr13	114063227	114063287	.	2.0
chr13	114063288	114364328	.	2.0
chr14	1	16163611	.	2.0
chr14	16163612	16163918	.	2.0
chr14	16163919	16478283	.	2.0
chr14	16478284	16479010	.	2.0
chr14	16479011	17420815	.	2.0
chr14	17420816	17420958	.	2.0
chr14	17420959	23139892	.	2.0
chr14	23139893	23140039	.	2.0
chr14	23140040	23476596	.	2.0
chr14	23476597	23476823	.	2.0
chr14	23476824	25991806	.	2.0
chr14	25991807	25991904	.	2.0
chr14	25991905	28286175	.	2.0
chr14	28286176	28288884	.	2.0
chr14	28288885	28353037	.	2.0
chr14	28353038	28353575	.	2.0
chr14	28353576	32500668	.	2.0
chr14	32500669	32500740	.	2.0
chr14	32500741	33504973	.	2.0
chr14	33504974	33505085	.	2.0
chr14	33505086	36160245	.	2.0
chr14	36160246	36160327	.	2.0
chr14	36160328	39751435	.	2.0
chr14	39751436	39795716	.	2.0
chr14	39795717	39796692	.	2.0
chr14	39796693	39960569	.	2.0
chr14	39960570	49007612	.	2.0
chr14	49007613	49011226	.	4.0
chr14	49011227	54172377	.	2.0
chr14	54172378	54172823	.	2.0
chr14	54172824	55714606	.	2.0
chr14	55714607	55714868	.	2.0
chr14	55714869	56821388	.	2.0
chr14	56821389	56912501	.	1.9
chr14	56912502	58230046	.	2.0
chr14	58230047	58250548	.	2.0
chr14	58250549	58339117	.	2.0
chr14	58339118	58341256	.	2.0
chr14	58341257	61988798	.	2.0
chr14	61988799	61989607	.	2.0
chr14	61989608	62215323	.	2.0
chr14	62215324	62237070	.	2.0
chr14	62237071	63055626	.	2.0
chr14	63055627	63055826	.	2.0
chr14	63055827	65554320	.	2.0
chr14	65554321	65556275	.	2.0
chr14	65556276	66823765	.	2.0
chr14	66823766	66826192	.	2.0
chr14	66826193	66866260	.	2.0
chr14	66866261	66866374	.	2.0
chr14	66866375	67192214	.	2.0
chr14	67192215	67194668	.	2.0
chr14	67194669	67309294	.	2.0
chr14	67309295	67310140	.	2.0
chr14	67310141	67444339	.	2.0
chr14	67444340	67444401	.	2.0
chr14	67444402	71740945	.	2.0
chr14	71740946	71741243	.	2.0
chr14	71741244	72002038	.	2.0
chr14	72002039	72010551	.	2.0
chr14	72010552	72184877	.	2.0
chr14	72184878	72187320	.	2.0
chr14	72187321	74217861	.	2.0
chr14	74217862	74218625	.	2.0
chr14	74218626	74949582	.	2.0
chr14	74949583	74949657	.	2.0
chr14	74949658	78392949	.	2.0
chr14	78392950	78393001	.	2.0
chr14	78393002	81329068	.	2.0
chr14	81329069	81330290	.	2.0
chr14	81330291	81713250	.	2.0
chr14	81713251	81719865	.	2.0
chr14	81719866	82533873	.	2.0
chr14	82533874	82534027	.	2.0
chr14	82534028	82644283	.	2.0
chr14	82644284	82644340	.	2.0
chr14	82644341	87799826	.	2.0
chr14	87799827	87800620	.	2.0
chr14	87800621	88930913	.	2.0
chr14	88930914	88933264	.	2.0
chr14	88933265	94651202	.	2.0
chr14	94651203	94651398	.	2.0
chr14	94651399	94874676	.	2.0
chr14	94874677	94877223	.	2.0
chr14	94877224	96302384	.	2.0
chr14	96302385	96303278	.	2.0
chr14	96303279	96718020	.	2.0
chr14	96718021	96718313	.	2.0
chr14	96718314	97955999	.	2.0
chr14	97956000	97956318	.	2.0
chr14	97956319	98974782	.	2.0
chr14	98974783	98975230	.	2.0
chr14	98975231	100625955	.	2.0
chr14	100625956	100626399	.	2.0
chr14	100626400	100936971	.	2.0
chr14	100936972	100979103	.	2.0
chr14	100979104	101469903	.	2.0
chr14	101469904	101476270	.	2.0
chr14	101476271	101510116	.	2.0
chr14	101510117	101510549	.	2.0
chr14	101510550	101642041	.	2.0
chr14	101642042	101820980	.	1.9
chr14	101820981	107043718	.	2.0
chr15	1	23155451	.	2.0
chr15	23155452	23257416	.	2.6
chr15	23257417	23473486	.	2.0
chr15	23473487	23473916	.	2.0
chr15	23473917	27485516	.	2.0
chr15	27485517	27485988	.	2.0
chr15	27485989	28116258	.	2.0
chr15	28116259	28116911	.	2.0
chr15	28116912	28517466	.	2.0
chr15	28517467	28517611	.	2.0
chr15	28517612	28991694	.	2.0
chr15	28991695	28991769	.	2.0
chr15	28991770	29407265	.	2.0
chr15	29407266	29412854	.	2.0
chr15	29412855	30362392	.	2.0
chr15	30362393	30362500	.	2.0
chr15	30362501	30795333	.	2.0
chr15	30795334	30796507	.	2.0
chr15	30796508	34519923	.	2.0
chr15	34519924	34520337	.	2.0
chr15	34520338	36365272	.	2.0
chr15	36365273	36378254	.	2.0
chr15	36378255	37436712	.	2.0
chr15	37436713	37436800	.	2.0
chr15	37436801	38993067	.	2.0
chr15	38993068	38993341	.	2.0
chr15	38993342	42088825	.	2.0
chr15	42088826	42090578	.	2.0
chr15	42090579	44345371	.	2.0
chr15	44345372	44345646	.	2.0
chr15	44345647	48580029	.	2.0
chr15	48580030	48580901	.	2.0
chr15	48580902	49656445	.	2.0
chr15	49656446	49657751	.	2.0
chr15	49657752	50308167	.	2.0
chr15	50308168	50897925	.	2.1
chr15	50897926	51559082	.	2.0
chr15	51559083	51560042	.	2.0
chr15	51560043	51880311	.	2.0
chr15	51880312	51887809	.	2.04
chr15	51887810	52147516	.	2.0
chr15	52147517	52147653	.	2.0
chr15	52147654	54363217	.	2.0
chr15	54363218	54363275	.	2.0
chr15	54363276	55837728	.	2.0
chr15	55837729	55842794	.	2.0
chr15	55842795	60954578	.	2.0
chr15	60954579	60955240	.	2.0
chr15	60955241	62791473	.	2.0
chr15	62791474	62791784	.	2.0
chr15	62791785	63310773	.	2.0
chr15	63310774	63312022	.	2.0
chr15	63312023	64526904	.	2.0
chr15	64526905	64526958	.	2.0
chr15	64526959	64739472	.	2.0
chr15	64739473	64747581	.	2.0
chr15	64747582	65749262	.	2.0
chr15	65749263	65749568	.	2.0
chr15	65749569	66736257	.	2.0
chr15	66736258	66736356	.	2.0
chr15	66736357	67669149	.	2.0
chr15	67669150	67669395	.	2.0
chr15	67669396	69092700	.	2.0
chr15	69092701	69092763	.	2.0
chr15	69092764	70046366	.	2.0
chr15	70046367	70047563	.	2.0
chr15	70047564	71690924	.	2.0
chr15	71690925	71691354	.	2.0
chr15	71691355	72532979	.	2.0
chr15	72532980	72533043	.	2.0
chr15	72533044	73183395	.	2.0
chr15	73183396	73183681	.	2.0
chr15	73183682	73874239	.	2.0
chr15	73874240	73874302	.	2.0
chr15	73874303	77866470	.	2.0
chr15	77866471	77867195	.	2.0
chr15	77867196	79746125	.	2.0
chr15	79746126	79746726	.	2.0
chr15	79746727	83720085	.	2.0
chr15	83720086	83731757	.	2.0
chr15	83731758	84078267	.	2.0
chr15	84078268	84082985	.	2.0
chr15	84082986	84732535	.	2.0
chr15	84732536	84732890	.	2.0
chr15	84732891	85377872	.	2.0
chr15	85377873	85378902	.	2.0
chr15	85378903	86303995	.	2.0
chr15	86303996	87181987	.	2.2
chr15	87181988	87184645	.	2.0
chr15	87184646	87780406	.	2.2
chr15	87780407	88001025	.	2.0
chr15	88001026	88011126	.	2.0
chr15	88011127	89939134	.	2.0
chr15	89939135	89940402	.	2.0
chr15	89940403	93757979	.	2.0
chr15	93757980	93761724	.	2.0
chr15	93761725	97387031	.	2.0
chr15	97387032	97387154	.	2.0
chr15	97387155	98872491	.	2.0
chr15	98872492	98874272	.	2.0
chr15	98874273	100138489	.	2.0
chr15	100138490	100138563	.	2.0
chr15	100138564	101991189	.	2.0
chr16	1	675001	.	2.0
chr16	675002	2441523	.	2.0
chr16	2441524	2441820	.	2.0
chr16	2441821	2468349	.	2.0
chr16	2468350	5742316	.	2.0
chr16	5742317	5779126	.	2.0
chr16	5779127	6317727	.	2.0
chr16	6317728	6317982	.	2.0
chr16	6317983	7939113	.	2.0
chr16	7939114	7940250	.	2.0
chr16	7940251	8773130	.	2.0
chr16	8773131	8773200	.	2.0
chr16	8773201	8774720	.	2.0
chr16	8774721	8774907	.	2.0
chr16	8774908	9716137	.	2.0
chr16	9716138	9716258	.	2.0
chr16	9716259	10202822	.	2.0
chr16	10202823	10202966	.	2.0
chr16	10202967	11769186	.	2.0
chr16	11769187	11769624	.	2.0
chr16	11769625	14060537	.	2.0
chr16	14060538	14060649	.	2.0
chr16	14060650	15490854	.	2.0
chr16	15490855	15490964	.	2.0
chr16	15490965	21169504	.	2.0
chr16	21169505	21169906	.	2.0
chr16	21169907	26638935	.	2.0
chr16	26638936	26639613	.	2.0
chr16	26639614	27312627	.	2.0
chr16	27312628	27313128	.	2.0
chr16	27313129	31739707	.	2.0
chr16	31739708	31768382	.	2.4
chr16	31768383	34519853	.	2.0
chr16	34519854	34521677	.	2.0
chr16	34521678	35765329	.	2.0
chr16	35765330	35765395	.	2.0
chr16	35765396	37597281	.	2.0
chr16	37597282	37667236	.	2.0300000000000002
chr16	37667237	48225398	.	2.0
chr16	48225399	48226677	.	2.0
chr16	48226678	50553998	.	2.0
chr16	50553999	50555584	.	2.0
chr16	50555585	52255321	.	2.0
chr16	52255322	52267950	.	2.0
chr16	52267951	60375670	.	2.0
chr16	60375671	60376278	.	2.0
chr16	60376279	61615808	.	2.0
chr16	61615809	61625429	.	2.0
chr16	61625430	63843543	.	2.0
chr16	63843544	63845013	.	2.0
chr16	63845014	67082918	.	2.0
chr16	67082919	67083095	.	2.0
chr16	67083096	69741643	.	2.0
chr16	69741644	69742055	.	2.0
chr16	69742056	70907129	.	2.0
chr16	70907130	70935784	.	1.9
chr16	70935785	76455390	.	2.0
chr16	76455391	76456461	.	2.0
chr16	76456462	77595174	.	2.0
chr16	77595175	77621309	.	2.0
chr16	77621310	77719552	.	2.0
chr16	77719553	77905140	.	2.0
chr16	77905141	78047661	.	2.0
chr16	78047662	78048310	.	2.0
chr16	78048311	79252413	.	2.0
chr16	79252414	79252475	.	2.0
chr16	79252476	81958985	.	2.0
chr16	81958986	81959069	.	2.0
chr16	81959070	82007922	.	2.0
chr16	82007923	82011472	.	2.0
chr16	82011473	82653452	.	2.0
chr16	82653453	82653507	.	2.0
chr16	82653508	83011919	.	2.0
chr16	83011920	83012337	.	2.0
chr16	83012338	86810262	.	2.0
chr16	86810263	86810419	.	2.0
chr16	86810420	87465321	.	2.0
chr16	87465322	87465465	.	2.0
chr16	87465466	90338345	.	2.0
chr17	1	2412230	.	2.15
chr17	2412231	2415906	.	2.0
chr17	2415907	8705710	.	2.15
chr17	8705711	8705778	.	2.0
chr17	8705779	8829524	.	2.15
chr17	8829525	8829932	.	2.15
chr17	8829933	12982395	.	2.15
chr17	12982396	12982685	.	2.15
chr17	12982686	13126728	.	2.15
chr17	13126729	13127039	.	2.15
chr17	13127040	14149071	.	2.15
chr17	14149072	14149309	.	2.15
chr17	14149310	15389855	.	2.15
chr17	15389856	15968230	.	2.05
chr17	15968231	15968359	.	1.9
chr17	15968360	16010117	.	2.05
chr17	16010118	16317869	.	2.15
chr17	16317870	16336602	.	2.0
chr17	16336603	17352621	.	2.15
chr17	17352622	17352745	.	2.15
chr17	17352746	22615459	.	2.15
chr17	22615460	22615519	.	2.15
chr17	22615520	24048003	.	2.15
chr17	24048004	24077062	.	2.15
chr17	24077063	25822255	.	2.15
chr17	25822256	25824185	.	2.0
chr17	25824186	30547026	.	2.15
chr17	30547027	30547114	.	2.15
chr17	30547115	34269818	.	2.15
chr17	34269819	34269886	.	2.15
chr17	34269887	34289709	.	2.15
chr17	34289710	34289787	.	2.15
chr17	34289788	35744233	.	2.15
chr17	35744234	35746394	.	2.15
chr17	35746395	40736932	.	2.15
chr17	40736933	40737010	.	2.15
chr17	40737011	44115306	.	2.15
chr17	44115307	44115952	.	2.0
chr17	44115953	45847835	.	2.15
chr17	45847836	45847901	.	2.0
chr17	45847902	53382284	.	2.15
chr17	53382285	53383830	.	2.0
chr17	53383831	58155065	.	2.15
chr17	58155066	58155672	.	2.15
chr17	58155673	58207612	.	2.15
chr17	58207613	58208486	.	2.0
chr17	58208487	59348634	.	2.15
chr17	59348635	59348975	.	2.15
chr17	59348976	59642241	.	2.15
chr17	59642242	59642319	.	2.15
chr17	59642320	64870847	.	2.15
chr17	64870848	65200470	.	2.65
chr17	65200471	65596974	.	2.15
chr17	65596975	65597166	.	2.15
chr17	65597167	68908902	.	2.15
chr17	68908903	68909352	.	2.15
chr17	68909353	69409196	.	2.15
chr17	69409197	69409299	.	2.15
chr17	69409300	69834819	.	2.15
chr17	69834820	69835319	.	2.0
chr17	69835320	70335062	.	2.15
chr17	70335063	70336002	.	2.0
chr17	70336003	70867743	.	2.15
chr17	70867744	70868836	.	2.15
chr17	70868837	71067788	.	2.15
chr17	71067789	71219500	.	3.55
chr17	71219501	74891878	.	2.15
chr17	74891879	74892367	.	2.0
chr17	74892368	75558033	.	2.15
chr17	75558034	75559022	.	2.0
chr17	75559023	78674956	.	2.15
chr17	78674957	78675798	.	2.15
chr17	78675799	79003743	.	2.15
chr17	79003744	79013893	.	2.0
chr17	79013894	83257441	.	2.15
chr18	1	1369569	.	2.0
chr18	1369570	1369906	.	2.0
chr18	1369907	3177124	.	2.0
chr18	3177125	3177676	.	2.0
chr18	3177677	4926290	.	2.0
chr18	4926291	4928133	.	2.0
chr18	4928134	6535147	.	2.0
chr18	6535148	6535662	.	2.0
chr18	6535663	11742668	.	2.0
chr18	11742669	11768131	.	2.0
chr18	11768132	14442239	.	2.0
chr18	14442240	14443436	.	2.0
chr18	14443437	15609767	.	2.0
chr18	15609768	15614260	.	2.0
chr18	15614261	19912831	.	2.0
chr18	19912832	19913287	.	2.0
chr18	19913288	23783201	.	2.0
chr18	23783202	23784254	.	2.0
chr18	23784255	24493857	.	2.0
chr18	24493858	24494675	.	2.0
chr18	24494676	26011722	.	2.0
chr18	26011723	26011983	.	2.0
chr18	26011984	27446748	.	2.0
chr18	27446749	27448614	.	2.0
chr18	27448615	27626172	.	2.0
chr18	27626173	27626238	.	2.0
chr18	27626239	40207794	.	2.0
chr18	40207795	40207909	.	2.0
chr18	40207910	41493713	.	2.0
chr18	41493714	41494498	.	2.0
chr18	41494499	47134281	.	2.0
chr18	47134282	47134435	.	2.0
chr18	47134436	48513896	.	2.0
chr18	48513897	48730332	.	1.99
chr18	48730333	48731018	.	1.99
chr18	48731019	48732240	.	1.99
chr18	48732241	48732356	.	1.99
chr18	48732357	49240289	.	1.99
chr18	49240290	49240571	.	1.99
chr18	49240572	51546466	.	1.99
chr18	51546467	51546525	.	2.0
chr18	51546526	53642007	.	1.99
chr18	53642008	53652535	.	2.0
chr18	53652536	54547946	.	1.99
chr18	54547947	54548726	.	2.0
chr18	54548727	55007917	.	1.99
chr18	55007918	55303649	.	2.0
chr18	55303650	55303841	.	2.0
chr18	55303842	55883233	.	2.0
chr18	55883234	55899595	.	2.0
chr18	55899596	56291781	.	2.0
chr18	56291782	56292081	.	2.0
chr18	56292082	56598499	.	2.0
chr18	56598500	56602104	.	2.0
chr18	56602105	62387465	.	2.0
chr18	62387466	62394550	.	2.0
chr18	62394551	62956431	.	2.0
chr18	62956432	62956562	.	2.0
chr18	62956563	63452423	.	2.0
chr18	63452424	63452493	.	2.0
chr18	63452494	64616261	.	2.0
chr18	64616262	64617633	.	2.0
chr18	64617634	67488464	.	2.0
chr18	67488465	67488622	.	2.0
chr18	67488623	69464022	.	2.0
chr18	69464023	69483653	.	1.85
chr18	69483654	71570587	.	2.0
chr18	71570588	71570660	.	2.0
chr18	71570661	72474037	.	2.0
chr18	72474038	72474540	.	2.0
chr18	72474541	74009417	.	2.0
chr18	74009418	74514341	.	2.0
chr18	74514342	76412775	.	2.0
chr18	76412776	76423265	.	2.0
chr18	76423266	76691976	.	2.0
chr18	76691977	76692068	.	2.0
chr18	76692069	77444931	.	2.0
chr18	77444932	77453875	.	2.0
chr18	77453876	80373285	.	2.0
chr19	1	477080	.	2.0
chr19	477081	477159	.	2.0
chr19	477160	3358589	.	2.0
chr19	3358590	3358653	.	2.0
chr19	3358654	3865929	.	2.0
chr19	3865930	3873874	.	2.0
chr19	3873875	4874374	.	2.0
chr19	4874375	4874461	.	2.0
chr19	4874462	8634901	.	2.0
chr19	8634902	8634975	.	2.0
chr19	8634976	14085844	.	2.0
chr19	14085845	14085903	.	2.0
chr19	14085904	19361728	.	2.0
chr19	19361729	19362870	.	2.0
chr19	19362871	22046812	.	2.0
chr19	22046813	22134578	.	2.6
chr19	22134579	22368472	.	2.0
chr19	22368473	22371519	.	2.0
chr19	22371520	35730945	.	2.0
chr19	35730946	35731454	.	2.0
chr19	35731455	44263424	.	2.0
chr19	44263425	44263615	.	2.0
chr19	44263616	45563024	.	2.0
chr19	45563025	45563079	.	2.0
chr19	45563080	46797802	.	2.0
chr19	46797803	46798028	.	2.0
chr19	46798029	47652623	.	2.0
chr19	47652624	47652823	.	2.0
chr19	47652824	49001076	.	2.0
chr19	49001077	49006842	.	2.0
chr19	49006843	55013985	.	2.0
chr19	55013986	55014036	.	2.0
chr19	55014037	58617616	.	2.0
chr1	1	763623	.	2.0
chr1	763624	765345	.	2.0
chr1	765346	4038102	.	2.0
chr1	4038103	4038981	.	2.0
chr1	4038982	5792035	.	2.0
chr1	5792036	5795297	.	2.0
chr1	5795298	10331518	.	2.0
chr1	10331519	10331915	.	2.0
chr1	10331916	11462098	.	2.0
chr1	11462099	11463587	.	2.0
chr1	11463588	14351722	.	2.0
chr1	14351723	14354630	.	2.0
chr1	14354631	16197077	.	2.0
chr1	16197078	16197139	.	2.0
chr1	16197140	16589410	.	2.0
chr1	16589411	16589783	.	2.0
chr1	16589784	18262118	.	2.0
chr1	18262119	18262233	.	2.0
chr1	18262234	18623821	.	2.0
chr1	18623822	18630213	.	2.0
chr1	18630214	20794924	.	2.0
chr1	20794925	20795039	.	2.0
chr1	20795040	25893048	.	2.0
chr1	25893049	25893997	.	2.0
chr1	25893998	29977561	.	2.0
chr1	29977562	29980285	.	2.0
chr1	29980286	31060695	.	2.0
chr1	31060696	31066505	.	2.0
chr1	31066506	32737158	.	2.0
chr1	32737159	32742274	.	2.0
chr1	32742275	35459121	.	2.0
chr1	35459122	35496683	.	2.0
chr1	35496684	35833946	.	2.0
chr1	35833947	35836403	.	2.0
chr1	35836404	36001432	.	2.0
chr1	36001433	36002818	.	2.0
chr1	36002819	36320779	.	2.0
chr1	36320780	36320885	.	2.0
chr1	36320886	36932803	.	2.0
chr1	36932804	36932938	.	2.0
chr1	36932939	41793211	.	2.0
chr1	41793212	41793341	.	2.0
chr1	41793342	45785699	.	2.0
chr1	45785700	45787347	.	2.0
chr1	45787348	50343439	.	2.0
chr1	50343440	50369407	.	2.0
chr1	50369408	51229559	.	2.0
chr1	51229560	51229637	.	2.0
chr1	51229638	53384709	.	2.0
chr1	53384710	53384777	.	2.0
chr1	53384778	53929689	.	2.0
chr1	53929690	53930743	.	2.0
chr1	53930744	62807647	.	2.0
chr1	62807648	62822960	.	2.0
chr1	62822961	63565160	.	2.0
chr1	63565161	63565514	.	2.0
chr1	63565515	63984188	.	2.0
chr1	63984189	63984797	.	2.0
chr1	63984798	64776508	.	2.0
chr1	64776509	64780079	.	2.5
chr1	64780080	66481283	.	2.0
chr1	66481284	66487256	.	2.0
chr1	66487257	69027057	.	2.0
chr1	69027058	69027730	.	2.0
chr1	69027731	69768302	.	2.0
chr1	69768303	69787414	.	2.0
chr1	69787415	71693920	.	2.0
chr1	71693921	71694633	.	2.0
chr1	71694634	74913787	.	2.0
chr1	74913788	74913864	.	2.0
chr1	74913865	76735422	.	2.0
chr1	76735423	76735752	.	2.0
chr1	76735753	82412330	.	2.0
chr1	82412331	82509456	.	1.0
chr1	82509457	84729135	.	2.0
chr1	84729136	84729361	.	2.0
chr1	84729362	85163170	.	2.0
chr1	85163171	85187220	.	2.0
chr1	85187221	85815709	.	2.0
chr1	85815710	85815807	.	2.0
chr1	85815808	87155678	.	2.0
chr1	87155679	87158704	.	2.0
chr1	87158705	88994563	.	2.0
chr1	88994564	88994726	.	2.0
chr1	88994727	89775997	.	2.0
chr1	89775998	89778084	.	2.0
chr1	89778085	90297806	.	2.0
chr1	90297807	91526013	.	6.0
chr1	91526014	91526689	.	2.0
chr1	91526690	92066223	.	6.0
chr1	92066224	92066282	.	6.0
chr1	92066283	95611095	.	6.0
chr1	95611096	95611260	.	6.0
chr1	95611261	99195548	.	6.0
chr1	99195549	99196610	.	2.0
chr1	99196611	100060324	.	6.0
chr1	100060325	100095906	.	6.0
chr1	100095907	100376445	.	6.0
chr1	100376446	100388334	.	6.0
chr1	100388335	104072673	.	6.0
chr1	104072674	104074004	.	6.0
chr1	104074005	107307169	.	6.0
chr1	107307170	107307278	.	6.0
chr1	107307279	107535097	.	6.0
chr1	107535098	107535160	.	6.0
chr1	107535161	110446043	.	6.0
chr1	110446044	111253575	.	2.0
chr1	111253576	111254957	.	2.5
chr1	111254958	114330970	.	2.0
chr1	114330971	114331118	.	2.0
chr1	114331119	115576242	.	2.0
chr1	115576243	115576387	.	2.0
chr1	115576388	116896388	.	2.0
chr1	116896389	116896623	.	2.0
chr1	116896624	117398107	.	2.0
chr1	117398108	117732775	.	2.3
chr1	117732776	118244091	.	2.4
chr1	118244092	118244258	.	2.4
chr1	118244259	118577821	.	2.4
chr1	118577822	118578166	.	2.4
chr1	118578167	119293603	.	2.4
chr1	119293604	119293676	.	2.0
chr1	119293677	119909153	.	2.4
chr1	119909154	119909262	.	2.4
chr1	119909263	120853134	.	2.4
chr1	120853135	120853635	.	2.4
chr1	120853636	124011247	.	2.4
chr1	124011248	124016305	.	2.0
chr1	124016306	130572027	.	2.4
chr1	130572028	131951942	.	2.3
chr1	131951943	138818301	.	2.0
chr1	138818302	148149884	.	1.0
chr1	148149885	148151160	.	1.0
chr1	148151161	148408387	.	1.0
chr1	148408388	148408500	.	1.0
chr1	148408501	150705930	.	1.0
chr1	150705931	150706308	.	1.0
chr1	150706309	153332185	.	1.0
chr1	153332186	153332329	.	1.0
chr1	153332330	154377467	.	1.0
chr1	154377468	154377917	.	1.0
chr1	154377918	158248975	.	1.0
chr1	158248976	158249655	.	1.0
chr1	158249656	158454441	.	1.0
chr1	158454442	158455131	.	1.0
chr1	158455132	158709642	.	1.0
chr1	158709643	158710243	.	1.0
chr1	158710244	161902768	.	1.0
chr1	161902769	162000330	.	0.95
chr1	162000331	165708963	.	1.0
chr1	165708964	165709058	.	1.0
chr1	165709059	167299767	.	1.0
chr1	167299768	167299884	.	1.0
chr1	167299885	175196211	.	1.0
chr1	175196212	175198774	.	1.0
chr1	175198775	177058901	.	1.0
chr1	177058902	177062658	.	1.0
chr1	177062659	177408514	.	1.0
chr1	177408515	177409338	.	1.0
chr1	177409339	180356354	.	1.0
chr1	180356355	180356916	.	1.0
chr1	180356917	187778410	.	1.0
chr1	187778411	187779059	.	1.0
chr1	187779060	189572093	.	1.0
chr1	189572094	189578376	.	1.0
chr1	189578377	191708632	.	1.0
chr1	191708633	191708702	.	1.0
chr1	191708703	194492634	.	1.0
chr1	194492635	194493013	.	1.0
chr1	194493014	196071608	.	1.0
chr1	196071609	196071776	.	1.0
chr1	196071777	196312765	.	1.0
chr1	196312766	196318932	.	1.0
chr1	196318933	197402084	.	1.0
chr1	197402085	197402507	.	1.0
chr1	197402508	209621961	.	1.0
chr1	209621962	209623243	.	1.0
chr1	209623244	211260684	.	1.0
chr1	211260685	211261892	.	1.0
chr1	211261893	224014490	.	1.0
chr1	224014491	224044785	.	0.0
chr1	224044786	225481216	.	1.0
chr1	225481217	225481672	.	1.0
chr1	225481673	228481383	.	1.0
chr1	228481384	228497030	.	1.0
chr1	228497031	231591485	.	1.0
chr1	231591486	234322244	.	2.0
chr1	234322245	234322401	.	2.0
chr1	234322402	237379364	.	2.0
chr1	237379365	237379782	.	2.0
chr1	237379783	237443225	.	2.0
chr1	237443226	237444396	.	2.0
chr1	237444397	238296186	.	2.0
chr1	238296187	238297581	.	2.0
chr1	238297582	243230715	.	2.0
chr1	243230716	243230804	.	2.0
chr1	243230805	246361820	.	2.0
chr1	246361821	246362092	.	2.0
chr1	246362093	248956422	.	2.0
chr20	1	1795599	.	2.0
chr20	1795600	1795703	.	2.0
chr20	1795704	5991211	.	2.0
chr20	5991212	5991318	.	2.0
chr20	5991319	12867237	.	2.0
chr20	12867238	13587563	.	2.15
chr20	13587564	13843014	.	2.0
chr20	13843015	13843165	.	2.0
chr20	13843166	15589595	.	2.0
chr20	15589596	15598570	.	2.0
chr20	15598571	18055445	.	2.0
chr20	18055446	18055674	.	2.0
chr20	18055675	18249876	.	2.0
chr20	18249877	18250360	.	2.0
chr20	18250361	20655180	.	2.0
chr20	20655181	20655318	.	2.0
chr20	20655319	21871801	.	2.0
chr20	21871802	21872033	.	2.0
chr20	21872034	22208488	.	2.0
chr20	22208489	22227515	.	2.0
chr20	22227516	22442166	.	2.0
chr20	22442167	22442263	.	2.0
chr20	22442264	26492840	.	2.0
chr20	26492841	26493024	.	2.0
chr20	26493025	29444239	.	2.0
chr20	29444240	29444295	.	2.0
chr20	29444296	29589495	.	2.0
chr20	29589496	29589548	.	2.0
chr20	29589549	31229143	.	2.0
chr20	31229144	31229298	.	2.0
chr20	31229299	38398550	.	2.0
chr20	38398551	38403032	.	2.0
chr20	38403033	44191434	.	2.0
chr20	44191435	44192257	.	2.0
chr20	44192258	60423199	.	2.0
chr20	60423200	60426599	.	2.0
chr20	60426600	64444167	.	2.0
chr21	1	8136956	.	2.0
chr21	8136957	8139961	.	2.0
chr21	8139962	8403711	.	2.0
chr21	8403712	8815058	.	2.2
chr21	8815059	10045142	.	2.0
chr21	10045143	10045196	.	2.0
chr21	10045197	11063680	.	2.0
chr21	11063681	11063838	.	2.0
chr21	11063839	12086386	.	2.0
chr21	12086387	12086474	.	2.0
chr21	12086475	13502241	.	2.0
chr21	13502242	13503409	.	2.0
chr21	13503410	14066235	.	2.0
chr21	14066236	14804614	.	2.0
chr21	14804615	20672984	.	2.0
chr21	20672985	20674026	.	2.0
chr21	20674027	23915344	.	2.0
chr21	23915345	23915544	.	2.0
chr21	23915545	27601748	.	2.0
chr21	27601749	27601825	.	2.0
chr21	27601826	31608242	.	2.0
chr21	31608243	31608394	.	2.0
chr21	31608395	32966588	.	2.0
chr21	32966589	32966652	.	2.0
chr21	32966653	39151842	.	2.0
chr21	39151843	39151907	.	2.0
chr21	39151908	41247282	.	2.0
chr21	41247283	41248480	.	2.0
chr21	41248481	42915984	.	2.0
chr21	42915985	42916126	.	2.0
chr21	42916127	43505000	.	2.0
chr21	43505001	43506273	.	2.0
chr21	43506274	43695373	.	2.0
chr21	43695374	43695938	.	2.0
chr21	43695939	44124438	.	2.0
chr21	44124439	44124588	.	2.0
chr21	44124589	45036075	.	2.0
chr21	45036076	45258411	.	2.0
chr21	45258412	46709983	.	2.0
chr22	1	10936958	.	2.0
chr22	10936959	10937222	.	2.0
chr22	10937223	13978006	.	2.0
chr22	13978007	13978892	.	2.0
chr22	13978893	14414934	.	2.0
chr22	14414935	14415785	.	2.0
chr22	14415786	14783049	.	2.0
chr22	14783050	14786028	.	2.0
chr22	14786029	16416336	.	2.0
chr22	16416337	16416910	.	2.0
chr22	16416911	17863700	.	2.0
chr22	17863701	18185305	.	1.0
chr22	18185306	18561432	.	2.0
chr22	18561433	20006029	.	2.01
chr22	20006030	20043358	.	2.0
chr22	20043359	20962209	.	2.01
chr22	20962210	20968580	.	2.01
chr22	20968581	23458576	.	2.01
chr22	23458577	23458729	.	2.0
chr22	23458730	23891624	.	2.01
chr22	23891625	23894251	.	2.0
chr22	23894252	26232993	.	2.01
chr22	26232994	26233580	.	2.01
chr22	26233581	29468158	.	2.01
chr22	29468159	29528829	.	2.1100000000000003
chr22	29528830	30462113	.	2.01
chr22	30462114	33500039	.	2.0
chr22	33500040	33513632	.	2.05
chr22	33513633	34835812	.	2.0
chr22	34835813	34837699	.	2.0
chr22	34837700	40864690	.	2.0
chr22	40864691	40902769	.	2.0
chr22	40902770	42227215	.	2.0
chr22	42227216	42227368	.	2.0
chr22	42227369	47519925	.	2.0
chr22	47519926	47520675	.	2.0
chr22	47520676	50818468	.	2.0
chr2	1	337842	.	2.0
chr2	337843	338157	.	2.0
chr2	338158	982631	.	2.0
chr2	982632	1068788	.	1.0
chr2	1068789	2780178	.	2.0
chr2	2780179	2780811	.	2.0
chr2	2780812	3706953	.	2.0
chr2	3706954	3707697	.	2.0
chr2	3707698	7580760	.	2.0
chr2	7580761	7583926	.	2.0
chr2	7583927	7608862	.	2.0
chr2	7608863	7625077	.	2.0
chr2	7625078	12112808	.	2.0
chr2	12112809	12113096	.	2.0
chr2	12113097	16780130	.	2.0
chr2	16780131	16784746	.	2.0
chr2	16784747	17595929	.	2.0
chr2	17595930	17596275	.	2.0
chr2	17596276	20151377	.	2.0
chr2	20151378	20151707	.	2.0
chr2	20151708	20857500	.	2.0
chr2	20857501	20857598	.	2.0
chr2	20857599	21955563	.	2.0
chr2	21955564	21999336	.	2.0
chr2	21999337	22579912	.	2.0
chr2	22579913	22580042	.	2.0
chr2	22580043	26591071	.	2.0
chr2	26591072	26782383	.	2.2
chr2	26782384	26782916	.	2.0
chr2	26782917	27579047	.	2.2
chr2	27579048	30062734	.	2.0
chr2	30062735	30063032	.	2.0
chr2	30063033	30212937	.	2.0
chr2	30212938	30215155	.	2.0
chr2	30215156	35067402	.	2.0
chr2	35067403	35067488	.	2.0
chr2	35067489	35258867	.	2.0
chr2	35258868	35259541	.	2.0
chr2	35259542	38058845	.	2.0
chr2	38058846	38078889	.	2.0
chr2	38078890	42626244	.	2.0
chr2	42626245	42628759	.	2.0
chr2	42628760	43968925	.	2.0
chr2	43968926	43970067	.	2.0
chr2	43970068	44421283	.	2.0
chr2	44421284	44423133	.	2.0
chr2	44423134	46861057	.	2.0
chr2	46861058	46862467	.	2.0
chr2	46862468	47190645	.	2.0
chr2	47190646	47191134	.	2.0
chr2	47191135	50976860	.	2.0
chr2	50976861	50977047	.	2.0
chr2	50977048	51893978	.	2.0
chr2	51893979	51894859	.	2.0
chr2	51894860	52739815	.	2.0
chr2	52739816	52739983	.	2.0
chr2	52739984	52979717	.	2.0
chr2	52979718	52979941	.	2.0
chr2	52979942	59936992	.	2.0
chr2	59936993	62811325	.	1.99
chr2	62811326	62811454	.	1.99
chr2	62811455	63553622	.	1.99
chr2	63553623	63553766	.	1.99
chr2	63553767	65118536	.	1.99
chr2	65118537	65118755	.	1.99
chr2	65118756	66819800	.	1.99
chr2	66819801	67308472	.	2.0
chr2	67308473	67308538	.	2.0
chr2	67308539	67920691	.	2.0
chr2	67920692	67920819	.	2.0
chr2	67920820	74210041	.	2.0
chr2	74210042	74220409	.	2.0
chr2	74220410	75262034	.	2.0
chr2	75262035	75262143	.	2.0
chr2	75262144	75584302	.	2.0
chr2	75584303	75584427	.	2.0
chr2	75584428	75966580	.	2.0
chr2	75966581	75966644	.	2.0
chr2	75966645	76755590	.	2.0
chr2	76755591	76755700	.	2.0
chr2	76755701	78339608	.	2.0
chr2	78339609	78344475	.	2.0
chr2	78344476	83874483	.	2.0
chr2	83874484	83874598	.	2.0
chr2	83874599	89159926	.	2.0
chr2	89159927	89287353	.	2.0
chr2	89287354	92410838	.	2.0
chr2	92410839	92413214	.	2.0
chr2	92413215	95724068	.	2.0
chr2	95724069	95724205	.	2.0
chr2	95724206	95816045	.	2.0
chr2	95816046	95817603	.	2.0
chr2	95817604	98090238	.	2.0
chr2	98090239	98090294	.	2.0
chr2	98090295	99952296	.	2.0
chr2	99952297	99952348	.	2.0
chr2	99952349	106168740	.	2.0
chr2	106168741	106421485	.	2.0
chr2	106421486	107753430	.	2.0
chr2	107753431	107756367	.	2.0
chr2	107756368	111213963	.	2.0
chr2	111213964	111214027	.	2.0
chr2	111214028	115361616	.	2.0
chr2	115361617	115362435	.	2.0
chr2	115362436	116193561	.	2.0
chr2	116193562	116193801	.	2.0
chr2	116193802	117592185	.	2.0
chr2	117592186	117593012	.	2.0
chr2	117593013	120849739	.	2.0
chr2	120849740	120849858	.	2.0
chr2	120849859	122556212	.	2.0
chr2	122556213	122556792	.	2.0
chr2	122556793	123166049	.	2.0
chr2	123166050	123166315	.	2.0
chr2	123166316	124930092	.	2.0
chr2	124930093	124930291	.	2.0
chr2	124930292	126339195	.	2.0
chr2	126339196	126339364	.	2.0
chr2	126339365	130274602	.	2.0
chr2	130274603	130297928	.	2.0
chr2	130297929	132048655	.	2.0
chr2	132048656	132048727	.	2.0
chr2	132048728	135229775	.	2.0
chr2	135229776	135266824	.	2.0
chr2	135266825	136133257	.	2.0
chr2	136133258	136187502	.	2.0
chr2	136187503	136380986	.	2.0
chr2	136380987	139467079	.	1.5
chr2	139467080	140786734	.	2.0
chr2	140786735	142839632	.	2.0300000000000002
chr2	142839633	150863746	.	2.0
chr2	150863747	150863894	.	2.0
chr2	150863895	158044271	.	2.0
chr2	158044272	158044520	.	2.0
chr2	158044521	159124477	.	2.0
chr2	159124478	159329121	.	2.2
chr2	159329122	160722451	.	2.0
chr2	160722452	160723441	.	2.0
chr2	160723442	163744343	.	2.0
chr2	163744344	163744434	.	2.0
chr2	163744435	172719649	.	2.0
chr2	172719650	172719915	.	2.0
chr2	172719916	175361449	.	2.0
chr2	175361450	175361544	.	2.0
chr2	175361545	177347719	.	2.0
chr2	177347720	177348058	.	2.0
chr2	177348059	178361939	.	2.0
chr2	178361940	178365188	.	2.0
chr2	178365189	180979011	.	2.0
chr2	180979012	180979098	.	2.0
chr2	180979099	190665920	.	2.0
chr2	190665921	190666110	.	2.0
chr2	190666111	191331864	.	2.0
chr2	191331865	191332539	.	2.0
chr2	191332540	191463962	.	2.0
chr2	191463963	191464153	.	2.0
chr2	191464154	192346615	.	2.0
chr2	192346616	192346745	.	2.0
chr2	192346746	193332075	.	2.0
chr2	193332076	193332242	.	2.0
chr2	193332243	195321714	.	2.0
chr2	195321715	195322904	.	2.0
chr2	195322905	196728786	.	2.0
chr2	196728787	196729753	.	2.0
chr2	196729754	198514990	.	2.0
chr2	198514991	198515711	.	2.0
chr2	198515712	205939819	.	2.0
chr2	205939820	205940121	.	2.0
chr2	205940122	209078294	.	2.0
chr2	209078295	209078972	.	2.0
chr2	209078973	209087860	.	2.0
chr2	209087861	209088028	.	2.0
chr2	209088029	209312398	.	2.0
chr2	209312399	209315663	.	2.0
chr2	209315664	213865928	.	2.0
chr2	213865929	213866090	.	2.0
chr2	213866091	215459227	.	2.0
chr2	215459228	215460475	.	2.0
chr2	215460476	215545599	.	2.0
chr2	215545600	215545866	.	2.0
chr2	215545867	217227679	.	2.0
chr2	217227680	217232757	.	2.0
chr2	217232758	218170410	.	2.0
chr2	218170411	218180231	.	2.0
chr2	218180232	225159803	.	2.0
chr2	225159804	225159911	.	2.0
chr2	225159912	226268078	.	2.0
chr2	226268079	226268142	.	2.0
chr2	226268143	226823915	.	2.0
chr2	226823916	226824091	.	2.0
chr2	226824092	229258275	.	2.0
chr2	229258276	229259112	.	2.0
chr2	229259113	229726103	.	2.0
chr2	229726104	229726875	.	2.0
chr2	229726876	230101834	.	2.0
chr2	230101835	230178723	.	2.0
chr2	230178724	235078840	.	2.0
chr2	235078841	235079166	.	2.0
chr2	235079167	236132099	.	2.0
chr2	236132100	236132436	.	2.0
chr2	236132437	237682859	.	2.0
chr2	237682860	237684008	.	2.0
chr2	237684009	242193529	.	2.0
chr3	1	1215170	.	2.0
chr3	1215171	1215940	.	2.0
chr3	1215941	2080920	.	2.0
chr3	2080921	2084600	.	2.0
chr3	2084601	8969789	.	2.0
chr3	8969790	8970444	.	2.0
chr3	8970445	9100545	.	2.0
chr3	9100546	9101532	.	2.0
chr3	9101533	10050377	.	2.0
chr3	10050378	10051171	.	2.0
chr3	10051172	17028946	.	2.0
chr3	17028947	17029165	.	2.0
chr3	17029166	18697610	.	2.0
chr3	18697611	18698688	.	2.0
chr3	18698689	19272078	.	2.0
chr3	19272079	20904092	.	1.0
chr3	20904093	22336559	.	2.0
chr3	22336560	22336941	.	2.0
chr3	22336942	24678766	.	2.0
chr3	24678767	24703613	.	2.0
chr3	24703614	25453864	.	2.0
chr3	25453865	25454091	.	2.0
chr3	25454092	25495005	.	2.0
chr3	25495006	25496570	.	2.0
chr3	25496571	29627700	.	2.0
chr3	29627701	29627908	.	2.0
chr3	29627909	33486353	.	2.0
chr3	33486354	33486525	.	2.0
chr3	33486526	34685740	.	2.0
chr3	34685741	34693229	.	2.0
chr3	34693230	35863924	.	2.0
chr3	35863925	35871004	.	2.0
chr3	35871005	35958402	.	2.0
chr3	35958403	36081093	.	3.5
chr3	36081094	38801307	.	2.0
chr3	38801308	38802309	.	2.0
chr3	38802310	51149931	.	2.0
chr3	51149932	51150085	.	2.0
chr3	51150086	51392048	.	2.0
chr3	51392049	51398424	.	2.0
chr3	51398425	53557809	.	2.0
chr3	53557810	53558142	.	2.0
chr3	53558143	59536999	.	2.0
chr3	59537000	59560778	.	2.0
chr3	59560779	59981025	.	2.0
chr3	59981026	59981257	.	2.0
chr3	59981258	67012919	.	2.0
chr3	67012920	67012972	.	2.0
chr3	67012973	67239881	.	2.0
chr3	67239882	67239976	.	2.0
chr3	67239977	67352884	.	2.0
chr3	67352885	67352943	.	2.0
chr3	67352944	70737386	.	2.0
chr3	70737387	70742064	.	2.0
chr3	70742065	73097896	.	2.0
chr3	73097897	73345162	.	1.98
chr3	73345163	73345241	.	1.98
chr3	73345242	73392621	.	1.98
chr3	73392622	75628744	.	2.0
chr3	75628745	75629503	.	2.0
chr3	75629504	75857471	.	2.0
chr3	75857472	75858589	.	2.0
chr3	75858590	81964925	.	2.0
chr3	81964926	81965073	.	2.0
chr3	81965074	84449729	.	2.0
chr3	84449730	84573758	.	1.0
chr3	84573759	86451338	.	2.0
chr3	86451339	86451678	.	2.0
chr3	86451679	86747049	.	2.0
chr3	86747050	86747849	.	2.0
chr3	86747850	88699104	.	2.0
chr3	88699105	88859649	.	2.5
chr3	88859650	90115683	.	2.0
chr3	90115684	90116756	.	2.0
chr3	90116757	93034124	.	2.0
chr3	93034125	93035365	.	2.0
chr3	93035366	95471860	.	2.0
chr3	95471861	95473550	.	2.0
chr3	95473551	96283733	.	2.0
chr3	96283734	96284105	.	2.0
chr3	96284106	97457996	.	2.0
chr3	97457997	97458146	.	2.0
chr3	97458147	97773642	.	2.0
chr3	97773643	97773716	.	2.0
chr3	97773717	102600018	.	2.0
chr3	102600019	102600152	.	2.0
chr3	102600153	105308302	.	2.0
chr3	105308303	105308463	.	2.0
chr3	105308464	111932959	.	2.0
chr3	111932960	111940027	.	2.0
chr3	111940028	113053858	.	2.0
chr3	113053859	113054303	.	2.0
chr3	113054304	113586721	.	2.0
chr3	113586722	113586876	.	2.0
chr3	113586877	115304157	.	2.0
chr3	115304158	115304431	.	2.0
chr3	115304432	117639013	.	2.0
chr3	117639014	117685608	.	2.0
chr3	117685609	123953663	.	2.0
chr3	123953664	123962707	.	2.0
chr3	123962708	124918107	.	2.0
chr3	124918108	124918664	.	2.0
chr3	124918665	125148317	.	2.0
chr3	125148318	126045463	.	2.0
chr3	126045464	129641512	.	2.0
chr3	129641513	129641594	.	2.0
chr3	129641595	132389175	.	2.0
chr3	132389176	132389258	.	2.0
chr3	132389259	132912114	.	2.0
chr3	132912115	132912434	.	1.8
chr3	132912435	134452846	.	2.0
chr3	134452847	134452908	.	2.0
chr3	134452909	135807366	.	2.0
chr3	135807367	135810642	.	2.0
chr3	135810643	135843509	.	2.0
chr3	135843510	135843943	.	2.0
chr3	135843944	137311994	.	2.0
chr3	137311995	137312176	.	2.0
chr3	137312177	137754750	.	2.0
chr3	137754751	137759330	.	2.0
chr3	137759331	138439265	.	2.0
chr3	138439266	138439575	.	2.0
chr3	138439576	138971561	.	2.0
chr3	138971562	138974814	.	2.0
chr3	138974815	140506451	.	2.0
chr3	140506452	140515728	.	2.0
chr3	140515729	140920117	.	2.0
chr3	140920118	140920841	.	2.0
chr3	140920842	141071558	.	2.0
chr3	141071559	141071621	.	2.0
chr3	141071622	141979123	.	2.0
chr3	141979124	142032308	.	2.0
chr3	142032309	142443232	.	2.0
chr3	142443233	142454974	.	2.0
chr3	142454975	144977770	.	2.0
chr3	144977771	144977858	.	2.0
chr3	144977859	150354232	.	2.0
chr3	150354233	150354387	.	2.0
chr3	150354388	150679388	.	2.0
chr3	150679389	150680264	.	2.0
chr3	150680265	155915039	.	2.0
chr3	155915040	155915548	.	2.0
chr3	155915549	156003368	.	2.0
chr3	156003369	156004982	.	2.0
chr3	156004983	157306821	.	2.0
chr3	157306822	157316328	.	2.0
chr3	157316329	160808248	.	2.0
chr3	160808249	160808407	.	2.0
chr3	160808408	161380741	.	2.0
chr3	161380742	161381281	.	2.0
chr3	161381282	161615316	.	2.0
chr3	161615317	162062565	.	1.9
chr3	162062566	162066828	.	1.9
chr3	162066829	165371899	.	1.9
chr3	165371900	165373485	.	1.9
chr3	165373486	169071377	.	1.9
chr3	169071378	169074063	.	2.0
chr3	169074064	171476231	.	1.9
chr3	171476232	171481610	.	1.9
chr3	171481611	171685028	.	1.9
chr3	171685029	171690105	.	2.0
chr3	171690106	172683495	.	1.9
chr3	172683496	172784953	.	2.4
chr3	172784954	177094147	.	1.9
chr3	177094148	177094270	.	1.9
chr3	177094271	179575046	.	1.9
chr3	179575047	179575168	.	1.9
chr3	179575169	182151889	.	1.9
chr3	182151890	182447584	.	2.0
chr3	182447585	182477131	.	2.0
chr3	182477132	186737416	.	2.0
chr3	186737417	186737767	.	2.0
chr3	186737768	191117830	.	2.0
chr3	191117831	191180691	.	1.9
chr3	191180692	191954432	.	2.0
chr3	191954433	191964642	.	2.0
chr3	191964643	193298770	.	2.0
chr3	193298771	193298855	.	2.0
chr3	193298856	196523971	.	2.0
chr3	196523972	196524802	.	2.0
chr3	196524803	196569029	.	2.0
chr3	196569030	196570495	.	2.0
chr3	196570496	198295559	.	2.0
chr4	1	1157673	.	2.1799999999999997
chr4	1157674	1157726	.	2.2
chr4	1157727	1377912	.	2.1799999999999997
chr4	1377913	1378000	.	1.98
chr4	1378001	2570540	.	2.1799999999999997
chr4	2570541	2580787	.	2.2
chr4	2580788	3513108	.	2.1799999999999997
chr4	3513109	3517160	.	2.1799999999999997
chr4	3517161	7894940	.	2.1799999999999997
chr4	7894941	7896252	.	1.98
chr4	7896253	13728525	.	2.1799999999999997
chr4	13728526	13728629	.	2.2
chr4	13728630	16502287	.	2.1799999999999997
chr4	16502288	16502892	.	2.2
chr4	16502893	21016620	.	2.1799999999999997
chr4	21016621	21016754	.	2.2
chr4	21016755	21135134	.	2.1799999999999997
chr4	21135135	21135274	.	2.2
chr4	21135275	28951692	.	2.1799999999999997
chr4	28951693	28962624	.	2.2
chr4	28962625	32434022	.	2.1799999999999997
chr4	32434023	32439635	.	1.98
chr4	32439636	32867094	.	2.1799999999999997
chr4	32867095	32867220	.	1.98
chr4	32867221	35447675	.	2.1799999999999997
chr4	35447676	35447964	.	2.2
chr4	35447965	35942669	.	2.1799999999999997
chr4	35942670	35943032	.	2.1799999999999997
chr4	35943033	39380161	.	2.1799999999999997
chr4	39380162	39380295	.	2.1799999999999997
chr4	39380296	42015570	.	2.1799999999999997
chr4	42015571	42015745	.	1.98
chr4	42015746	42662367	.	2.1799999999999997
chr4	42662368	42662471	.	2.2
chr4	42662472	44681553	.	2.1799999999999997
chr4	44681554	44682619	.	1.98
chr4	44682620	48456918	.	2.1799999999999997
chr4	48456919	48477336	.	2.08
chr4	48477337	48624766	.	2.1799999999999997
chr4	48624767	48625424	.	1.98
chr4	48625425	51967193	.	2.1799999999999997
chr4	51967194	51967422	.	1.98
chr4	51967423	53195716	.	2.1799999999999997
chr4	53195717	53195787	.	2.2
chr4	53195788	55883386	.	2.1799999999999997
chr4	55883387	55884679	.	1.98
chr4	55884680	56271637	.	2.1799999999999997
chr4	56271638	56330307	.	2.2
chr4	56330308	56824748	.	2.1799999999999997
chr4	56824749	56841025	.	2.2
chr4	56841026	59970513	.	2.1799999999999997
chr4	59970514	59970607	.	2.2
chr4	59970608	60533245	.	2.1799999999999997
chr4	60533246	60533514	.	2.2
chr4	60533515	64983529	.	2.1799999999999997
chr4	64983530	64994779	.	2.2
chr4	64994780	66495631	.	2.1799999999999997
chr4	66495632	66496103	.	1.98
chr4	66496104	70440145	.	2.1799999999999997
chr4	70440146	70460640	.	1.98
chr4	70460641	75459053	.	2.1799999999999997
chr4	75459054	75459444	.	1.98
chr4	75459445	76685879	.	2.1799999999999997
chr4	76685880	76687405	.	2.2
chr4	76687406	77788959	.	2.1799999999999997
chr4	77788960	78012202	.	2.17
chr4	78012203	78012310	.	2.19
chr4	78012311	78494928	.	2.17
chr4	78494929	78495022	.	2.19
chr4	78495023	79887583	.	2.17
chr4	79887584	79887701	.	2.19
chr4	79887702	80529743	.	2.17
chr4	80529744	80549676	.	3.15
chr4	80549677	80807783	.	2.17
chr4	80807784	80808342	.	2.17
chr4	80808343	81385512	.	2.17
chr4	81385513	81534288	.	2.1799999999999997
chr4	81534289	81534527	.	2.2
chr4	81534528	84115916	.	2.1799999999999997
chr4	84115917	84115988	.	2.2
chr4	84115989	85186270	.	2.1799999999999997
chr4	85186271	85186432	.	1.98
chr4	85186433	85441447	.	2.1799999999999997
chr4	85441448	85441571	.	2.2
chr4	85441572	89250959	.	2.1799999999999997
chr4	89250960	89253386	.	2.2
chr4	89253387	89359142	.	2.1799999999999997
chr4	89359143	89359238	.	2.2
chr4	89359239	89920966	.	2.1799999999999997
chr4	89920967	90631813	.	2.08
chr4	90631814	90631950	.	2.1
chr4	90631951	90712822	.	2.08
chr4	90712823	90718500	.	2.1
chr4	90718501	90902884	.	2.08
chr4	90902885	92824516	.	2.1799999999999997
chr4	92824517	92824596	.	1.98
chr4	92824597	93677788	.	2.1799999999999997
chr4	93677789	93677885	.	1.98
chr4	93677886	95718365	.	2.1799999999999997
chr4	95718366	96736017	.	0.98
chr4	96736018	96741361	.	1.0
chr4	96741362	98603040	.	0.98
chr4	98603041	98603179	.	1.0
chr4	98603180	99593528	.	0.98
chr4	99593529	105185447	.	2.1799999999999997
chr4	105185448	105185526	.	1.98
chr4	105185527	105837094	.	2.1799999999999997
chr4	105837095	105837211	.	2.2
chr4	105837212	107100583	.	2.1799999999999997
chr4	107100584	107101294	.	2.1799999999999997
chr4	107101295	111966857	.	2.1799999999999997
chr4	111966858	111967946	.	1.98
chr4	111967947	112780079	.	2.1799999999999997
chr4	112780080	112780466	.	1.98
chr4	112780467	114010162	.	2.1799999999999997
chr4	114010163	114010485	.	2.2
chr4	114010486	115521077	.	2.1799999999999997
chr4	115521078	115524353	.	2.1799999999999997
chr4	115524354	116169396	.	2.1799999999999997
chr4	116169397	116169469	.	2.2
chr4	116169470	117948579	.	2.1799999999999997
chr4	117948580	117948664	.	2.2
chr4	117948665	119268241	.	2.1799999999999997
chr4	119268242	119268412	.	2.2
chr4	119268413	120355802	.	2.1799999999999997
chr4	120355803	120356367	.	2.2
chr4	120356368	126083340	.	2.1799999999999997
chr4	126083341	126084589	.	1.98
chr4	126084590	128448215	.	2.1799999999999997
chr4	128448216	128450411	.	2.2
chr4	128450412	129375581	.	2.1799999999999997
chr4	129375582	129382676	.	2.2
chr4	129382677	130001776	.	2.1799999999999997
chr4	130001777	130002691	.	1.98
chr4	130002692	141392947	.	2.1799999999999997
chr4	141392948	141393180	.	2.2
chr4	141393181	143814830	.	2.1799999999999997
chr4	143814831	146880009	.	1.2
chr4	146880010	146881533	.	1.0
chr4	146881534	149083077	.	1.2
chr4	149083078	149083129	.	1.0
chr4	149083130	153219479	.	1.2
chr4	153219480	157165773	.	2.1799999999999997
chr4	157165774	157165836	.	2.2
chr4	157165837	159271606	.	2.1799999999999997
chr4	159271607	159815629	.	3.16
chr4	159815630	164819851	.	2.1799999999999997
chr4	164819852	164820774	.	1.98
chr4	164820775	166282281	.	2.1799999999999997
chr4	166282282	166648756	.	2.2
chr4	166648757	166652796	.	1.98
chr4	166652797	169157309	.	2.2
chr4	169157310	169157545	.	2.2199999999999998
chr4	169157546	173066557	.	2.2
chr4	173066558	173067431	.	1.98
chr4	173067432	173734188	.	2.2
chr4	173734189	173833813	.	2.1799999999999997
chr4	173833814	173833895	.	1.98
chr4	173833896	174455116	.	2.1799999999999997
chr4	174455117	174455439	.	2.2
chr4	174455440	174906494	.	2.1799999999999997
chr4	174906495	174907350	.	2.1799999999999997
chr4	174907351	177694076	.	2.1799999999999997
chr4	177694077	178001400	.	5.12
chr4	178001401	178001707	.	2.2
chr4	178001708	179632787	.	5.12
chr4	179632788	179632859	.	2.2
chr4	179632860	180749649	.	5.12
chr4	180749650	184518000	.	2.1799999999999997
chr4	184518001	184530772	.	1.98
chr4	184530773	189418325	.	2.1799999999999997
chr4	189418326	189419008	.	1.98
chr4	189419009	190214555	.	2.1799999999999997
chr5	1	186215	.	2.0
chr5	186216	186552	.	2.0
chr5	186553	1002858	.	2.0
chr5	1002859	1036482	.	2.0
chr5	1036483	1428044	.	2.0
chr5	1428045	1428364	.	2.0
chr5	1428365	2151927	.	2.0
chr5	2151928	2152239	.	2.0
chr5	2152240	2636405	.	2.0
chr5	2636406	2636474	.	2.0
chr5	2636475	3261893	.	2.0
chr5	3261894	3262022	.	2.0
chr5	3262023	5012410	.	2.0
chr5	5012411	5012463	.	2.0
chr5	5012464	5136142	.	2.0
chr5	5136143	5136216	.	2.0
chr5	5136217	9100539	.	2.0
chr5	9100540	9100678	.	2.0
chr5	9100679	9863444	.	2.0
chr5	9863445	9863575	.	2.0
chr5	9863576	11219996	.	2.0
chr5	11219997	11220069	.	2.0
chr5	11220070	11621759	.	2.0
chr5	11621760	11622054	.	2.0
chr5	11622055	12833436	.	2.0
chr5	12833437	12833507	.	2.0
chr5	12833508	17421309	.	2.0
chr5	17421310	17603926	.	2.4
chr5	17603927	20875959	.	2.0
chr5	20875960	20876287	.	2.0
chr5	20876288	25268925	.	2.0
chr5	25268926	25269314	.	2.0
chr5	25269315	25296872	.	2.0
chr5	25296873	25296990	.	2.0
chr5	25296991	26262417	.	2.0
chr5	26262418	26262566	.	2.0
chr5	26262567	29803714	.	2.0
chr5	29803715	30478398	.	1.98
chr5	30478399	30789042	.	2.0
chr5	30789043	30789118	.	2.0
chr5	30789119	32606368	.	2.0
chr5	32606369	32606507	.	2.0
chr5	32606508	35059804	.	2.0
chr5	35059805	35064010	.	2.0
chr5	35064011	35301711	.	2.0
chr5	35301712	35301810	.	2.0
chr5	35301811	38187885	.	2.0
chr5	38187886	38187936	.	2.0
chr5	38187937	39484972	.	2.0
chr5	39484973	39616606	.	2.0
chr5	39616607	40287104	.	2.0
chr5	40287105	40287521	.	2.0
chr5	40287522	40829770	.	2.0
chr5	40829771	40830892	.	2.0
chr5	40830893	44839428	.	2.0
chr5	44839429	44839740	.	2.0
chr5	44839741	50959505	.	2.0
chr5	50959506	50959556	.	2.0
chr5	50959557	54542457	.	2.0
chr5	54542458	54542583	.	2.0
chr5	54542584	56081299	.	2.0
chr5	56081300	56081544	.	2.0
chr5	56081545	56900264	.	2.0
chr5	56900265	56900327	.	2.0
chr5	56900328	57459375	.	2.0
chr5	57459376	57460612	.	2.0
chr5	57460613	60275021	.	2.0
chr5	60275022	60275297	.	2.0
chr5	60275298	62381591	.	2.0
chr5	62381592	62389274	.	2.0
chr5	62389275	64453449	.	2.0
chr5	64453450	64462745	.	2.0
chr5	64462746	75871223	.	2.0
chr5	75871224	75871306	.	2.0
chr5	75871307	76861024	.	2.0
chr5	76861025	76878397	.	2.0
chr5	76878398	77177168	.	2.0
chr5	77177169	77187055	.	2.0
chr5	77187056	81753637	.	2.0
chr5	81753638	81753817	.	2.0
chr5	81753818	91787979	.	2.0
chr5	91787980	91788082	.	2.0
chr5	91788083	93726573	.	2.0
chr5	93726574	93727061	.	2.0
chr5	93727062	95914975	.	2.0
chr5	95914976	95916571	.	2.0
chr5	95916572	97442145	.	2.0
chr5	97442146	97446070	.	2.0
chr5	97446071	102277294	.	2.0
chr5	102277295	102282302	.	2.0
chr5	102282303	103692738	.	2.0
chr5	103692739	103693187	.	2.0
chr5	103693188	113004825	.	2.0
chr5	113004826	113004962	.	2.0
chr5	113004963	113914239	.	2.0
chr5	113914240	113914717	.	2.0
chr5	113914718	114033247	.	2.0
chr5	114033248	114034859	.	2.0
chr5	114034860	117436928	.	2.0
chr5	117436929	117436998	.	2.0
chr5	117436999	117807268	.	2.0
chr5	117807269	117807346	.	2.0
chr5	117807347	118487966	.	2.0
chr5	118487967	118488089	.	2.0
chr5	118488090	121251821	.	2.0
chr5	121251822	121252351	.	2.0
chr5	121252352	121451156	.	2.0
chr5	121451157	121451242	.	2.0
chr5	121451243	128244765	.	2.0
chr5	128244766	128247156	.	2.0
chr5	128247157	133178944	.	2.0
chr5	133178945	133179462	.	2.0
chr5	133179463	139318373	.	2.0
chr5	139318374	139318448	.	2.0
chr5	139318449	139695092	.	2.0
chr5	139695093	139695271	.	2.5
chr5	139695272	140184146	.	2.0
chr5	140184147	140196867	.	2.0
chr5	140196868	143460801	.	2.0
chr5	143460802	143487252	.	2.4
chr5	143487253	146015221	.	2.0
chr5	146015222	146017193	.	2.0
chr5	146017194	147044683	.	2.0
chr5	147044684	147044813	.	2.0
chr5	147044814	148947248	.	2.0
chr5	148947249	148947518	.	2.0
chr5	148947519	149667176	.	2.0
chr5	149667177	149674244	.	2.0
chr5	149674245	149998328	.	2.0
chr5	149998329	150000514	.	2.0
chr5	150000515	150870365	.	2.0
chr5	150870366	150870425	.	2.0
chr5	150870426	153177112	.	2.0
chr5	153177113	153180210	.	2.0
chr5	153180211	156125186	.	2.0
chr5	156125187	156125244	.	2.0
chr5	156125245	156398938	.	2.0
chr5	156398939	156399019	.	2.0
chr5	156399020	157115365	.	2.0
chr5	157115366	157117295	.	2.0
chr5	157117296	158505078	.	2.0
chr5	158505079	158511278	.	2.0
chr5	158511279	161248112	.	2.0
chr5	161248113	161248332	.	2.0
chr5	161248333	164909427	.	2.0
chr5	164909428	164909512	.	2.0
chr5	164909513	165261959	.	2.0
chr5	165261960	165262047	.	2.0
chr5	165262048	165262692	.	2.0
chr5	165262693	165266703	.	2.0
chr5	165266704	166723072	.	2.0
chr5	166723073	166723371	.	2.0
chr5	166723372	167406560	.	2.0
chr5	167406561	167406656	.	2.0
chr5	167406657	169874380	.	2.0
chr5	169874381	169874497	.	2.0
chr5	169874498	170348867	.	2.0
chr5	170348868	170382422	.	2.0
chr5	170382423	170707675	.	2.0
chr5	170707676	170710289	.	2.0
chr5	170710290	175189293	.	2.0
chr5	175189294	175201969	.	2.0
chr5	175201970	178745067	.	2.0
chr5	178745068	178745281	.	2.0
chr5	178745282	180820881	.	2.0
chr5	180820882	180821216	.	2.0
chr5	180821217	181538259	.	2.0
chr6	1	1235489	.	2.0
chr6	1235490	1237635	.	2.0
chr6	1237636	3005231	.	2.0
chr6	3005232	3005340	.	2.0
chr6	3005341	7342396	.	2.0
chr6	7342397	7342451	.	2.0
chr6	7342452	9506966	.	2.0
chr6	9506967	9507283	.	2.0
chr6	9507284	12434388	.	2.0
chr6	12434389	12435267	.	2.0
chr6	12435268	14277609	.	2.0
chr6	14277610	14277815	.	2.0
chr6	14277816	17084316	.	2.0
chr6	17084317	17087439	.	2.0
chr6	17087440	17150700	.	2.0
chr6	17150701	17151754	.	2.0
chr6	17151755	17705947	.	2.0
chr6	17705948	17709430	.	2.0
chr6	17709431	21387027	.	2.0
chr6	21387028	21387086	.	2.0
chr6	21387087	22810998	.	2.0
chr6	22810999	22811121	.	2.0
chr6	22811122	27613384	.	2.0
chr6	27613385	27613467	.	2.0
chr6	27613468	31026623	.	2.0
chr6	31026624	31027072	.	2.0
chr6	31027073	31795192	.	2.0
chr6	31795193	31795253	.	2.0
chr6	31795254	31833511	.	2.0
chr6	31833512	31833708	.	2.0
chr6	31833709	34239765	.	2.0
chr6	34239766	34249555	.	2.0
chr6	34249556	34346467	.	2.0
chr6	34346468	34346775	.	2.0
chr6	34346776	36916930	.	2.0
chr6	36916931	36917486	.	2.0
chr6	36917487	38427575	.	2.0
chr6	38427576	38427854	.	2.0
chr6	38427855	41292483	.	2.0
chr6	41292484	41292611	.	2.0
chr6	41292612	45541316	.	2.0
chr6	45541317	45541515	.	2.0
chr6	45541516	47210835	.	2.0
chr6	47210836	47211893	.	2.0
chr6	47211894	50714370	.	2.0
chr6	50714371	50716218	.	2.0
chr6	50716219	55804466	.	2.0
chr6	55804467	55805352	.	2.0
chr6	55805353	55812227	.	2.0
chr6	55812228	55812357	.	2.0
chr6	55812358	61191971	.	2.0
chr6	61191972	61200578	.	2.4
chr6	61200579	61325198	.	2.0
chr6	61325199	61325273	.	2.0
chr6	61325274	62571106	.	2.0
chr6	62571107	63918265	.	4.0
chr6	63918266	63921271	.	2.0
chr6	63921272	65280140	.	4.0
chr6	65280141	65280194	.	4.0
chr6	65280195	66125226	.	4.0
chr6	66125227	66565302	.	2.0
chr6	66565303	66565688	.	2.0
chr6	66565689	67097199	.	2.0
chr6	67097200	67097260	.	2.0
chr6	67097261	67746504	.	2.0
chr6	67746505	67746700	.	2.0
chr6	67746701	68689111	.	2.0
chr6	68689112	68689244	.	2.0
chr6	68689245	70067151	.	2.0
chr6	70067152	70069077	.	2.0
chr6	70069078	70520464	.	2.0
[truncated: 487 more rows]
