# Supplementary material for: Benchmarking pipelines for subclonal deconvolution of bulk tumour sequencing data
Source: Nat Commun. 2021 Nov 4;12:6396. doi: 10.1038/s41467-021-26698-7 (PMC8569188; doi:10.1038/s41467-021-26698-7)
Supplement: Supplementary file 4 — Source Data [file 41467_2021_26698_MOESM4_ESM.zip › Source_Data/cnv_heatmaps/facets/s2r3_25%_250_major.bed]

chromosome	start	end	.	cn
chr1	1	31260045	.	2
chr1	31260046	32681829	.	2.0
chr1	32681830	32684039	.	2
chr1	32684040	110407817	.	2.0
chr1	110407818	110408008	.	2
chr1	110408009	113982120	.	2.0
chr1	113982121	114092063	.	2
chr1	114092064	147993384	.	2.0
chr1	147993385	148334579	.	2
chr1	148334580	152412330	.	3.08
chr1	152412331	152511491	.	2
chr1	152511492	155210450	.	2.0
chr1	155210451	155210566	.	2
chr1	155210567	155615801	.	2.504
chr1	155615802	155648640	.	2
chr1	155648641	216519412	.	2.0
chr1	216519413	216564300	.	2
chr1	216564301	223616113	.	2.482
chr1	223616114	223617101	.	2
chr1	223617102	248919819	.	2.0
chr1	248919820	248956422	.	2
chr2	1	38978	.	2
chr2	38979	156325344	.	2.0
chr2	156325345	156325618	.	2
chr2	156325619	165392304	.	2.3419999999999996
chr2	165392305	165574197	.	2
chr2	165574198	169165942	.	3.2479999999999993
chr2	169165943	169168621	.	2
chr2	169168622	241777088	.	2.0
chr2	241777089	242193529	.	2
chr3	1	197776	.	2
chr3	197777	63838053	.	2.0
chr3	63838054	63838412	.	2
chr3	63838413	66386169	.	2.0
chr3	66386170	66386306	.	2
chr3	66386307	198043498	.	2.0
chr3	198043499	198295559	.	2
chr4	1	85909	.	2
chr4	85910	33010900	.	2.0
chr4	33010901	36066178	.	2
chr4	36066179	40354763	.	2.6239999999999997
chr4	40354764	40354977	.	2
chr4	40354978	57110126	.	2.0
chr4	57110127	60922680	.	2
chr4	60922681	74388552	.	2.482
chr4	74388553	74445391	.	2
chr4	74445392	97712751	.	2.0
chr4	97712752	97712836	.	2
chr4	97712837	100518096	.	2.0
chr4	100518097	101023421	.	2
chr4	101023422	146514084	.	2.0
chr4	146514085	146514264	.	2
chr4	146514265	183713298	.	2.6239999999999997
chr4	183713299	183713608	.	2
chr4	183713609	188147514	.	2.0
chr4	188147515	190214555	.	2
chr5	1	140548	.	2
chr5	140549	36608661	.	2.0
chr5	36608662	36612870	.	2
chr5	36612871	38947428	.	2.482
chr5	38947429	38949450	.	2
chr5	38949451	39106802	.	2.0
chr5	39106803	39107463	.	2
chr5	39107464	45695814	.	2.0
chr5	45695815	50396428	.	2
chr5	50396429	51394575	.	2.0
chr5	51394576	52011620	.	2
chr5	52011621	53887485	.	3.2479999999999993
chr5	53887486	53951423	.	2
chr5	53951424	181261081	.	2.0
chr5	181261082	181538259	.	2
chr6	1	203516	.	2
chr6	203517	170583627	.	2.0
chr6	170583628	170805979	.	2
chr7	1	208857	.	2
chr7	208858	7532910	.	2.0
chr7	7532911	7572537	.	2
chr7	7572538	8752914	.	2.558
chr7	8752915	10453291	.	2
chr7	10453292	159233209	.	2.0
chr7	159233210	159345973	.	2
chr8	1	233102	.	2
chr8	233103	7356464	.	2.0
chr8	7356465	7860651	.	2
chr8	7860652	26040124	.	2.0
chr8	26040125	26040678	.	2
chr8	26040679	27792120	.	2.0
chr8	27792121	27799685	.	2
chr8	27799686	28060538	.	2.6239999999999997
chr8	28060539	28060590	.	2
chr8	28060591	76999895	.	2.0
chr8	76999896	78161066	.	2
chr8	78161067	81840056	.	4.4959999999999996
chr8	81840057	84184927	.	2
chr8	84184928	94643453	.	2.0
chr8	94643454	94646298	.	2
chr8	94646299	100287986	.	3.08
chr8	100287987	100288136	.	2
chr8	100288137	100722565	.	3.872
chr8	100722566	100919373	.	2
chr8	100919374	122952458	.	3.08
chr8	122952459	122952611	.	2
chr8	122952612	145055379	.	2.0
chr8	145055380	145138636	.	2
chr9	1	213229	.	2
chr9	213230	12702394	.	2.0
chr9	12702395	12704685	.	2
chr9	12704686	38596390	.	2.0
chr9	38596391	38601231	.	2
chr9	38601232	97034705	.	2.0
chr9	97034706	97035620	.	2
chr9	97035621	105776602	.	2.0
chr9	105776603	106923492	.	2
chr9	106923493	138124459	.	2.0
chr9	138124460	138394717	.	2
chr10	1	49392	.	2
chr10	49393	20147946	.	2.0
chr10	20147947	20164476	.	2
chr10	20164477	22003718	.	4.496
chr10	22003719	22208919	.	2
chr10	22208920	23193936	.	2.6239999999999997
chr10	23193937	23194185	.	2
chr10	23194186	48652483	.	2.0
chr10	48652484	48709708	.	2
chr10	48709709	48941815	.	3.08
chr10	48941816	48941864	.	2
chr10	48941865	76047306	.	2.0
chr10	76047307	76058748	.	2
chr10	76058749	82959108	.	2.0
chr10	82959109	82973893	.	2
chr10	82973894	133625541	.	2.0
chr10	133625542	133797422	.	2
chr11	1	197337	.	2
chr11	197338	55666162	.	2.0
chr11	55666163	55773543	.	2
chr11	55773544	78210537	.	2.0
chr11	78210538	78210720	.	2
chr11	78210721	111295823	.	2.0
chr11	111295824	111296085	.	2
chr11	111296086	124895097	.	2.0
chr11	124895098	124895514	.	2
chr11	124895515	134986767	.	2.0
chr11	134986768	135086622	.	2
chr12	1	174726	.	2
chr12	174727	78212799	.	2.0
chr12	78212800	78212953	.	2
chr12	78212954	89656047	.	2.0
chr12	89656048	90940308	.	2
chr12	90940309	101407843	.	2.0
chr12	101407844	101476899	.	2
chr12	101476900	126445032	.	2.482
chr12	126445033	126448018	.	2
chr12	126448019	133236094	.	2.0
chr12	133236095	133275309	.	2
chr13	1	19026403	.	2
chr13	19026404	114327285	.	2.0
chr13	114327286	114364328	.	2
chr14	1	18657687	.	2
chr14	18657688	37173360	.	2.0
chr14	37173361	37173528	.	2
chr14	37173529	88618398	.	2.0
chr14	88618399	88618736	.	2
chr14	88618737	90875398	.	2.0
chr14	90875399	90890468	.	2
chr14	90890469	106874793	.	2.0
chr14	106874794	107043718	.	2
chr15	1	19964753	.	2
chr15	19964754	101849452	.	2.0
chr15	101849453	101991189	.	2
chr16	1	46405	.	2
chr16	46406	69260221	.	2.0
chr16	69260222	69270227	.	2
chr16	69270228	79211660	.	2.0
chr16	79211661	79211868	.	2
chr16	79211869	90075910	.	2.0
chr16	90075911	90338345	.	2
chr17	1	410566	.	2
chr17	410567	8880588	.	2.0
chr17	8880589	8880807	.	2
chr17	8880808	27301974	.	2.0
chr17	27301975	27303423	.	2
chr17	27303424	83135757	.	2.0
chr17	83135758	83257441	.	2
chr18	1	117242	.	2
chr18	117243	7046302	.	2.0
chr18	7046303	7049065	.	2
chr18	7049066	9775186	.	2.0
chr18	9775187	9775365	.	2
chr18	9775366	28177300	.	2.0
chr18	28177301	30298981	.	2
chr18	30298982	41955387	.	3.872
chr18	41955388	41957665	.	2
chr18	41957666	47839008	.	2.0
chr18	47839009	47839317	.	2
chr18	47839318	77250830	.	2.482
chr18	77250831	77251048	.	2
chr18	77251049	80247374	.	2.0
chr18	80247375	80373285	.	2
chr19	1	281430	.	2
chr19	281431	7184494	.	2.0
chr19	7184495	7267482	.	2
chr19	7267483	7508474	.	2.6239999999999997
chr19	7508475	7519168	.	2
chr19	7519169	10671491	.	2.0
chr19	10671492	10677328	.	2
chr19	10677329	15244725	.	2.0
chr19	15244726	15249192	.	2
chr19	15249193	33511061	.	2.0
chr19	33511062	33512706	.	2
chr19	33512707	55501156	.	2.0
chr19	55501157	55504037	.	2
chr19	55504038	58572513	.	2.0
chr19	58572514	58617616	.	2
chr20	1	87623	.	2
chr20	87624	64276092	.	2.0
chr20	64276093	64444167	.	2
chr21	1	10413760	.	2
chr21	10413761	46665012	.	2.0
chr21	46665013	46709983	.	2
chr22	1	16407163	.	2
chr22	16407164	31248443	.	2.0
chr22	31248444	31248562	.	2
chr22	31248563	38982433	.	2.482
chr22	38982434	38986409	.	2
chr22	38986410	50780637	.	2.0
