# Supplementary material for: Benchmarking pipelines for subclonal deconvolution of bulk tumour sequencing data
Source: Nat Commun. 2021 Nov 4;12:6396. doi: 10.1038/s41467-021-26698-7 (PMC8569188; doi:10.1038/s41467-021-26698-7)
Supplement: Supplementary file 4 — Source Data [file 41467_2021_26698_MOESM4_ESM.zip › Source_Data/cnv_heatmaps/facets/s3r1_100%_100_minor.bed]

chromosome	start	end	.	cn
chr1	1	31630032	.	2
chr1	31630033	35421414	.	2.0
chr1	35421415	35421591	.	2
chr1	35421592	35817007	.	2.0
chr1	35817008	35822884	.	2
chr1	35822885	36891118	.	1.37
chr1	36891119	37033966	.	2
chr1	37033967	41585171	.	2.0
chr1	41585172	42153481	.	2
chr1	42153482	53594575	.	2.0
chr1	53594576	53765706	.	2
chr1	53765707	56819339	.	0.15
chr1	56819340	56854814	.	2
chr1	56854815	58899215	.	2.0
chr1	58899216	59321533	.	2
chr1	59321534	62281615	.	2.0
chr1	62281616	62439811	.	2
chr1	62439812	79005210	.	2.0
chr1	79005211	79006607	.	2
chr1	79006608	97235001	.	0.15
chr1	97235002	97305364	.	2
chr1	97305365	111187417	.	2.0
chr1	111187418	111187654	.	2
chr1	111187655	117025503	.	1.644
chr1	117025504	117025766	.	2
chr1	117025767	150219384	.	2.0
chr1	150219385	150219639	.	2
chr1	150219640	163202884	.	2.0
chr1	163202885	163202928	.	2
chr1	163202929	172468857	.	2.0
chr1	172468858	172532537	.	2
chr1	172532538	177968023	.	0.15
chr1	177968024	178093104	.	2
chr1	178093105	204920605	.	2.0
chr1	204920606	204944230	.	2
chr1	204944231	204984180	.	0.15
chr1	204984181	204985992	.	2
chr1	204985993	248919883	.	2.0
chr2	1	38988	.	2
chr2	38989	27282890	.	2.0
chr2	27282891	27298664	.	2
chr2	27298665	27356086	.	9.344
chr2	27356087	27364390	.	2
chr2	27364391	36814784	.	2.0
chr2	36814785	36843821	.	2
chr2	36843822	37049743	.	2.0
chr2	37049744	37056472	.	2
chr2	37056473	38734477	.	2.0
chr2	38734478	38734686	.	2
chr2	38734687	44772629	.	2.0
chr2	44772630	44941749	.	2
chr2	44941750	46187818	.	0.15
chr2	46187819	46297969	.	2
chr2	46297970	46995207	.	2.0
chr2	46995208	47005931	.	2
chr2	47005932	85698735	.	2.0
chr2	85698736	85753891	.	2
chr2	85753892	173368775	.	0.15
chr2	173368776	173906581	.	2
chr2	173906582	208572084	.	2.0
chr2	208572085	209653248	.	2
chr2	209653249	213364369	.	2.0
chr2	213364370	213364730	.	2
chr2	213364731	225042384	.	2.0
chr2	225042385	225408917	.	2
chr2	225408918	240563869	.	2.0
chr2	240563870	240572557	.	2
chr2	240572558	241777088	.	2.0
chr3	1	197736	.	2
chr3	197737	9689035	.	2.0
chr3	9689036	9697718	.	2
chr3	9697719	11703027	.	2.0
chr3	11703028	11790478	.	2
chr3	11790479	18416855	.	2.0
chr3	18416856	18417065	.	2
chr3	18417066	67008625	.	2.0
chr3	67008626	67008728	.	2
chr3	67008729	81743502	.	0.15
chr3	81743503	81761897	.	2
chr3	81761898	90234481	.	2.0
chr3	90234482	93873126	.	2
chr3	93873127	100556726	.	2.0
chr3	100556727	100556903	.	2
chr3	100556904	102479623	.	2.0
chr3	102479624	102479813	.	2
chr3	102479814	128087833	.	2.0
chr3	128087834	128087904	.	2
chr3	128087905	130728565	.	1.494
chr3	130728566	130733587	.	2
chr3	130733588	154429721	.	2.0
chr3	154429722	155084296	.	2
chr3	155084297	155140196	.	0.15
chr3	155140197	155140363	.	2
chr3	155140364	157381382	.	2.0
chr3	157381383	157413994	.	2
chr3	157413995	157645867	.	3.502
chr3	157645868	158095970	.	2
chr3	158095971	165190892	.	2.0
chr3	165190893	165773033	.	2
chr3	165773034	169149734	.	2.0
chr3	169149735	169149786	.	2
chr3	169149787	198043498	.	2.0
chr4	1	85913	.	2
chr4	85914	42963080	.	2.0
chr4	42963081	43020339	.	2
chr4	43020340	52594238	.	2.0
chr4	52594239	52594561	.	2
chr4	52594562	75049452	.	2.0
chr4	75049453	75049464	.	2
chr4	75049465	75591950	.	0.15
chr4	75591951	75592226	.	2
chr4	75592227	78610132	.	2.0
chr4	78610133	78826072	.	2
chr4	78826073	79325412	.	3.85
chr4	79325413	79325502	.	2
chr4	79325503	92590298	.	2.0
chr4	92590299	93084936	.	2
chr4	93084937	95182999	.	2.0
chr4	95183000	95185049	.	2
chr4	95185050	109694720	.	2.0
chr4	109694721	109696421	.	2
chr4	109696422	110198647	.	0.15
chr4	110198648	110476240	.	2
chr4	110476241	150415566	.	2.0
chr4	150415567	150435608	.	2
chr4	150435609	155217048	.	2.0
chr4	155217049	155240789	.	2
chr4	155240790	159360044	.	0.15
chr4	159360045	161383972	.	2
chr4	161383973	174637429	.	2.0
chr4	174637430	174637634	.	2
chr4	174637635	176002344	.	2.0
chr4	176002345	176002665	.	2
chr4	176002666	188147550	.	2.0
chr5	1	140480	.	2
chr5	140481	10509240	.	2.0
chr5	10509241	10624754	.	2
chr5	10624755	10748304	.	0.15
chr5	10748305	10972032	.	2
chr5	10972033	14612640	.	2.0
chr5	14612641	14673631	.	2
chr5	14673632	15616068	.	2.0
chr5	15616069	15927818	.	2
chr5	15927819	45645609	.	2.0
chr5	45645610	45695737	.	2
chr5	45695738	60127597	.	2.0
chr5	60127598	60160823	.	2
chr5	60160824	62628441	.	2.0
chr5	62628442	62777288	.	2
chr5	62777289	91383083	.	0.15
chr5	91383084	93583848	.	2
chr5	93583849	98926328	.	2.0
chr5	98926329	100535318	.	2
chr5	100535319	103560272	.	2.0
chr5	103560273	104615952	.	2
chr5	104615953	130185265	.	2.0
chr5	130185266	130185427	.	2
chr5	130185428	133099686	.	2.0
chr5	133099687	133101542	.	2
chr5	133101543	137647609	.	2.0
chr5	137647610	137647679	.	2
chr5	137647680	138782013	.	2.0
chr5	138782014	138782225	.	2
chr5	138782226	151805140	.	2.0
chr5	151805141	151805472	.	2
chr5	151805473	168047544	.	2.0
chr5	168047545	168062169	.	2
chr5	168062170	177135264	.	2.0
chr5	177135265	177135471	.	2
chr5	177135472	181006588	.	0.15
chr5	181006589	181045444	.	2
chr5	181045445	181261081	.	2.0
chr6	1	203561	.	2
chr6	203562	5613163	.	2.0
chr6	5613164	5771378	.	2
chr6	5771379	16130719	.	1.57
chr6	16130720	16141608	.	2
chr6	16141609	109691315	.	2.0
chr6	109691316	109691511	.	2
chr6	109691512	111299405	.	0.15
chr6	111299406	111299603	.	2
chr6	111299604	121449682	.	2.0
chr6	121449683	122399806	.	2
chr6	122399807	123571104	.	0.15
chr6	123571105	123636824	.	2
chr6	123636825	142775070	.	2.0
chr6	142775071	143060598	.	2
chr6	143060599	143459127	.	0.15
chr6	143459128	143462955	.	2
chr6	143462956	148551991	.	2.0
chr6	148551992	148747635	.	2
chr6	148747636	149218826	.	0.15
chr6	149218827	149370018	.	2
chr6	149370019	153282613	.	2.0
chr6	153282614	153282743	.	2
chr6	153282744	154510154	.	0.964
chr6	154510155	154741925	.	2
chr6	154741926	163191751	.	2.0
chr6	163191752	163244928	.	2
chr6	163244929	165279843	.	5.672
chr6	165279844	165280080	.	2
chr6	165280081	170583723	.	2.0
chr7	1	208916	.	2
chr7	208917	246436	.	2.0
chr7	246437	248302	.	2
chr7	248303	14148806	.	2.0
chr7	14148807	14149117	.	2
chr7	14149118	27895303	.	2.0
chr7	27895304	27895476	.	2
chr7	27895477	33351329	.	0.15
chr7	33351330	33352867	.	2
chr7	33352868	46697053	.	2.0
chr7	46697054	46697094	.	2
chr7	46697095	64207269	.	2.0
chr7	64207270	64213217	.	2
chr7	64213218	65399022	.	2.0
chr7	65399023	65399126	.	2
chr7	65399127	93106110	.	2.0
chr7	93106111	93130169	.	2
chr7	93130170	93136021	.	3.502
chr7	93136022	93188921	.	2
chr7	93188922	97969839	.	2.0
chr7	97969840	97984656	.	2
chr7	97984657	115019180	.	2.0
chr7	115019181	115935334	.	2
chr7	115935335	117861187	.	2.0
chr7	117861188	118184108	.	2
chr7	118184109	130667573	.	2.0
chr7	130667574	130668625	.	2
chr7	130668626	135101190	.	2.0
chr7	135101191	135115576	.	2
chr7	135115577	139299819	.	2.0
chr7	139299820	139341216	.	2
chr7	139341217	139483662	.	5.672
chr7	139483663	139536358	.	2
chr7	139536359	159233184	.	2.0
chr8	1	233096	.	2
chr8	233097	6563282	.	2.0
chr8	6563283	6621579	.	2
chr8	6621580	11708256	.	0.15
chr8	11708257	11748855	.	2
chr8	11748856	23854801	.	2.0
chr8	23854802	24294178	.	2
chr8	24294179	36936144	.	2.0
chr8	36936145	37067641	.	2
chr8	37067642	42444786	.	3.67
chr8	42444787	42459992	.	2
chr8	42459993	58148789	.	2.0
chr8	58148790	58416879	.	2
chr8	58416880	72568345	.	2.0
chr8	72568346	72936053	.	2
chr8	72936054	73092841	.	3.85
chr8	73092842	73241472	.	2
chr8	73241473	92316711	.	2.0
chr8	92316712	92883748	.	2
chr8	92883749	131042270	.	2.0
chr8	131042271	131904299	.	2
chr8	131904300	145055416	.	2.0
chr9	1	213368	.	2
chr9	213369	8486340	.	2.0
chr9	8486341	8492896	.	2
chr9	8492897	8733866	.	3.85
chr9	8733867	12693950	.	2
chr9	12693951	32419153	.	2.0
chr9	32419154	32420990	.	2
chr9	32420991	33795664	.	2.0
chr9	33795665	33796746	.	2
chr9	33796747	35548551	.	1.546
chr9	35548552	35555061	.	2
chr9	35555062	38423944	.	2.0
chr9	38423945	38424120	.	2
chr9	38424121	84812443	.	2.0
chr9	84812444	84812634	.	2
chr9	84812635	99847412	.	1.57
chr9	99847413	99847566	.	2
chr9	99847567	100060214	.	2.0
chr9	100060215	100098775	.	2
chr9	100098776	114301823	.	1.494
chr9	114301824	114304659	.	2
chr9	114304660	120245045	.	2.0
chr9	120245046	120388972	.	2
chr9	120388973	122662680	.	2.0
chr9	122662681	122675211	.	2
chr9	122675212	135808971	.	0.15
chr9	135808972	135809186	.	2
chr9	135809187	138124560	.	2.0
chr10	1	49366	.	2
chr10	49367	14855830	.	2.0
chr10	14855831	14867088	.	2
chr10	14867089	20280354	.	2.0
chr10	20280355	20780024	.	2
chr10	20780025	36523951	.	2.0
chr10	36523952	37125914	.	2
chr10	37125915	87967217	.	0.15
chr10	87967218	87967427	.	2
chr10	87967428	102739224	.	2.0
chr10	102739225	102776365	.	2
chr10	102776366	103174988	.	2.0
chr10	103174989	103246174	.	2
chr10	103246175	105264695	.	2.0
chr10	105264696	105264877	.	2
chr10	105264878	111080827	.	2.0
chr10	111080828	112150016	.	2
chr10	112150017	115847897	.	2.0
chr10	115847898	115848021	.	2
chr10	115848022	116211612	.	5.672
chr10	116211613	116255517	.	2
chr10	116255518	116681976	.	2.0
chr10	116681977	116683876	.	2
chr10	116683877	117138249	.	2.0
chr10	117138250	117197591	.	2
chr10	117197592	117549950	.	0.15
chr10	117549951	118005142	.	2
chr10	118005143	119500160	.	0.15
chr10	119500161	119515611	.	2
chr10	119515612	120909432	.	2.0
chr10	120909433	121474395	.	2
chr10	121474396	133625520	.	2.0
chr11	1	197337	.	2
chr11	197338	14880141	.	2.0
chr11	14880142	14880285	.	2
chr11	14880286	18040832	.	2.0
chr11	18040833	18041093	.	2
chr11	18041094	18306326	.	2.0
chr11	18306327	18309038	.	2
chr11	18309039	21575335	.	2.0
chr11	21575336	21575564	.	2
chr11	21575565	28333441	.	2.0
chr11	28333442	30009855	.	2
chr11	30009856	36659296	.	2.0
chr11	36659297	40114200	.	2
chr11	40114201	49952545	.	2.0
chr11	49952546	49952792	.	2
chr11	49952793	50287785	.	0.274
chr11	50287786	54591732	.	2
chr11	54591733	56031429	.	2.0
chr11	56031430	56093376	.	2
chr11	56093377	66529927	.	2.0
chr11	66529928	66530007	.	2
chr11	66530008	66701717	.	0.15
chr11	66701718	66704664	.	2
chr11	66704665	90223246	.	2.0
chr11	90223247	90869200	.	2
chr11	90869201	92896205	.	2.0
chr11	92896206	92969796	.	2
chr11	92969797	134986767	.	2.0
chr12	1	174607	.	2
chr12	174608	3040232	.	2.0
chr12	3040233	3040398	.	2
chr12	3040399	3381511	.	0.15
chr12	3381512	3491269	.	2
chr12	3491270	5044698	.	1.57
chr12	5044699	5044898	.	2
chr12	5044899	15669779	.	2.0
chr12	15669780	15670975	.	2
chr12	15670976	16989569	.	2.0
chr12	16989570	17673379	.	2
chr12	17673380	21092742	.	2.0
chr12	21092743	21141487	.	2
chr12	21141488	21379772	.	3.85
chr12	21379773	21437764	.	2
chr12	21437765	22065489	.	2.0
chr12	22065490	22201112	.	2
chr12	22201113	27502198	.	2.0
chr12	27502199	27593980	.	2
chr12	27593981	27802992	.	0.926
chr12	27802993	27958308	.	2
chr12	27958309	47079144	.	2.0
chr12	47079145	47235150	.	2
chr12	47235151	47367523	.	0.274
chr12	47367524	47663398	.	2
chr12	47663399	47857472	.	2.0
chr12	47857473	47857588	.	2
chr12	47857589	55469274	.	2.0
chr12	55469275	55469354	.	2
chr12	55469355	79299601	.	2.0
chr12	79299602	79353632	.	2
chr12	79353633	81598323	.	2.0
chr12	81598324	81676792	.	2
chr12	81676793	89656047	.	2.0
chr12	89656048	90940338	.	2
chr12	90940339	96335064	.	0.15
chr12	96335065	96489583	.	2
chr12	96489584	100739998	.	0.15
chr12	100739999	100901656	.	2
chr12	100901657	101477560	.	0.15
chr12	101477561	101479780	.	2
chr12	101479781	115958707	.	2.0
chr12	115958708	115959054	.	2
chr12	115959055	123659577	.	0.15
chr12	123659578	123659881	.	2
chr12	123659882	133236094	.	2.0
chr13	1	19026336	.	2
chr13	19026337	38362655	.	2.0
chr13	38362656	38687150	.	2
chr13	38687151	39050088	.	0.15
chr13	39050089	39342954	.	2
chr13	39342955	42791436	.	2.0
chr13	42791437	42886727	.	2
chr13	42886728	48706882	.	2.0
chr13	48706883	48707064	.	2
chr13	48707065	51909316	.	2.0
chr13	51909317	51918486	.	2
chr13	51918487	54312053	.	2.0
chr13	54312054	57632642	.	2
chr13	57632643	95742837	.	2.0
chr13	95742838	95757719	.	2
chr13	95757720	100103027	.	0.15
chr13	100103028	100154988	.	2
chr13	100154989	114327334	.	2.0
chr14	1	18657689	.	2
chr14	18657690	19828415	.	5.672
chr14	19828416	19876283	.	2
chr14	19876284	21386001	.	2.0
chr14	21386002	21386111	.	2
chr14	21386112	22473940	.	0.15
chr14	22473941	22475305	.	2
chr14	22475306	44507232	.	2.0
chr14	44507233	44900479	.	2
chr14	44900480	49577629	.	2.0
chr14	49577630	49577828	.	2
chr14	49577829	59746472	.	1.494
chr14	59746473	59938495	.	2
chr14	59938496	80916581	.	2.0
chr14	80916582	80955504	.	2
chr14	80955505	82691448	.	2.0
chr14	82691449	82691850	.	2
chr14	82691851	106874770	.	2.0
chr15	1	19964750	.	2
chr15	19964751	41387673	.	2.0
chr15	41387674	41388500	.	2
chr15	41388501	41972265	.	2.0
chr15	41972266	41972435	.	2
chr15	41972436	52678010	.	2.0
chr15	52678011	52750062	.	2
chr15	52750063	53514234	.	0.15
chr15	53514235	53514535	.	2
chr15	53514536	59516770	.	2.0
chr15	59516771	59521327	.	2
chr15	59521328	64151836	.	1.494
chr15	64151837	64152524	.	2
chr15	64152525	71898652	.	2.0
chr15	71898653	71898925	.	2
chr15	71898926	73116751	.	0.926
chr15	73116752	73122579	.	2
chr15	73122580	74798701	.	2.0
chr15	74798702	74798870	.	2
chr15	74798871	74816682	.	3.85
chr15	74816683	74818708	.	2
chr15	74818709	78840684	.	2.0
chr15	78840685	78876514	.	2
chr15	78876515	79322601	.	2.0
chr15	79322602	79322794	.	2
chr15	79322795	87861825	.	2.0
chr15	87861826	87862123	.	2
chr15	87862124	92165320	.	2.0
chr15	92165321	92165634	.	2
chr15	92165635	101849452	.	2.0
chr16	1	46405	.	2
chr16	46406	12278094	.	2.0
chr16	12278095	12356068	.	2
chr16	12356069	19860304	.	0.15
chr16	19860305	19860510	.	2
chr16	19860511	35447991	.	2.0
chr16	35447992	46474429	.	2
chr16	46474430	56192081	.	2.0
chr16	56192082	56192372	.	2
chr16	56192373	90075937	.	2.0
chr17	1	410636	.	2
chr17	410637	6713280	.	2.0
chr17	6713281	6713416	.	2
chr17	6713417	7114215	.	0.15
chr17	7114216	7173518	.	2
chr17	7173519	35752773	.	2.0
chr17	35752774	38847928	.	2
chr17	38847929	38852780	.	0.15
chr17	38852781	38853011	.	2
chr17	38853012	57745296	.	2.0
chr17	57745297	57839873	.	2
chr17	57839874	57872817	.	7.508
chr17	57872818	57872870	.	2
chr17	57872871	67721513	.	2.0
chr17	67721514	67724184	.	2
chr17	67724185	68522927	.	1.37
chr17	68522928	68523988	.	2
chr17	68523989	79019959	.	2.0
chr17	79019960	79020235	.	2
chr17	79020236	79733486	.	0.15
chr17	79733487	79735153	.	2
chr17	79735154	83135750	.	2.0
chr18	1	120795	.	2
chr18	120796	80247311	.	2.0
chr19	1	281568	.	2
chr19	281569	7699794	.	2.0
chr19	7699795	7699864	.	2
chr19	7699865	7879855	.	2.0
chr19	7879856	7895578	.	2
chr19	7895579	16395470	.	2.0
chr19	16395471	16402356	.	2
chr19	16402357	31593049	.	2.0
chr19	31593050	32352973	.	2
chr19	32352974	58572601	.	2.0
chr20	1	87623	.	2
chr20	87624	42472530	.	2.0
chr20	42472531	42678074	.	2
chr20	42678075	43459847	.	3.502
chr20	43459848	43460024	.	2
chr20	43460025	44068646	.	2.0
chr20	44068647	44068825	.	2
chr20	44068826	56249860	.	2.0
chr20	56249861	56360227	.	2
chr20	56360228	56639264	.	2.0
chr20	56639265	57168815	.	2
chr20	57168816	64276096	.	2.0
chr21	1	10413757	.	2
chr21	10413758	45282533	.	2.0
chr21	45282534	45282876	.	2
chr21	45282877	45537843	.	2.0
chr21	45537844	45850020	.	2
chr21	45850021	46665012	.	2.0
chr22	1	16407215	.	2
chr22	16407216	50780647	.	2.0
