# Supplementary material for: Benchmarking pipelines for subclonal deconvolution of bulk tumour sequencing data
Source: Nat Commun. 2021 Nov 4;12:6396. doi: 10.1038/s41467-021-26698-7 (PMC8569188; doi:10.1038/s41467-021-26698-7)
Supplement: Supplementary file 4 — Source Data [file 41467_2021_26698_MOESM4_ESM.zip › Source_Data/cnv_heatmaps/facets/s3r1_75%_30_major.bed]

chromosome	start	end	.	cn
chr1	1	37034028	.	2
chr1	37034029	42153481	.	3.414
chr1	42153482	42153591	.	2
chr1	42153592	53765574	.	2.0
chr1	53765575	53765770	.	2
chr1	53765771	56819339	.	2.0
chr1	56819340	56854814	.	2
chr1	56854815	59638178	.	2.0
chr1	59638179	59641378	.	2
chr1	59641379	62274547	.	2.782
chr1	62274548	62274777	.	2
chr1	62274778	79006534	.	2.0
chr1	79006535	79006695	.	2
chr1	79006696	97450068	.	2.0
chr1	97450069	97450236	.	2
chr1	97450237	147659437	.	2.0
chr1	147659438	147659682	.	2
chr1	147659683	164799679	.	2.348
chr1	164799680	164807691	.	2
chr1	164807692	172468817	.	2.0
chr1	172468818	172532537	.	2
chr1	172532538	177967930	.	2.0
chr1	177967931	177968039	.	2
chr1	177968040	248919819	.	2.0
chr2	1	38978	.	2
chr2	38979	27282890	.	2.0
chr2	27282891	27298718	.	2
chr2	27298719	27356010	.	9.07
chr2	27356011	27364386	.	2
chr2	27364387	36814775	.	2.0
chr2	36814776	36843835	.	2
chr2	36843836	37049697	.	3.414
chr2	37049698	37056548	.	2
chr2	37056549	38734686	.	2.0
chr2	38734687	38741119	.	2
chr2	38741120	44772634	.	7.656
chr2	44772635	44941740	.	2
chr2	44941741	46187979	.	2.0
chr2	46187980	46297944	.	2
chr2	46297945	47005948	.	7.656
chr2	47005949	47006064	.	2
chr2	47006065	85698633	.	2.0
chr2	85698634	85698742	.	2
chr2	85698743	173368862	.	2.0
chr2	173368863	173906554	.	2
chr2	173906555	225042463	.	2.0
chr2	225042464	225408946	.	2
chr2	225408947	240563930	.	3.414
chr2	240563931	240572470	.	2
chr2	240572471	241777088	.	2.0
chr3	1	197841	.	2
chr3	197842	9688838	.	2.0
chr3	9688839	9689035	.	2
chr3	9689036	11703046	.	4.828
chr3	11703047	11790459	.	2
chr3	11790460	67008345	.	2.0
chr3	67008346	67008480	.	2
chr3	67008481	81743613	.	2.0
chr3	81743614	81761897	.	2
chr3	81761898	90234481	.	4.828
chr3	90234482	93873192	.	2
chr3	93873193	100519620	.	2.0
chr3	100519621	100555227	.	2
chr3	100555228	103524110	.	3.414
chr3	103524111	105367052	.	2
chr3	105367053	128462426	.	2.0
chr3	128462427	128462688	.	2
chr3	128462689	130850735	.	2.0
chr3	130850736	130894557	.	2
chr3	130894558	157381389	.	2.0
chr3	157381390	157413997	.	2
chr3	157413998	157645787	.	4.32
chr3	157645788	158095970	.	2
chr3	158095971	198043440	.	2.0
chr4	1	85882	.	2
chr4	85883	42963105	.	2.0
chr4	42963106	43020345	.	2
chr4	43020346	52097173	.	3.414
chr4	52097174	52594226	.	2
chr4	52594227	75049968	.	2.0
chr4	75049969	75479147	.	2
chr4	75479148	75591950	.	2.0
chr4	75591951	75592191	.	2
chr4	75592192	78610156	.	2.0
chr4	78610157	78826050	.	2
chr4	78826051	78939167	.	3.452
chr4	78939168	79325281	.	2
chr4	79325282	93084960	.	2.0
chr4	93084961	93085129	.	2
chr4	93085130	95170353	.	3.032
chr4	95170354	95183017	.	2
chr4	95183018	109694723	.	2.0
chr4	109694724	109696411	.	2
chr4	109696412	110476298	.	2.0
chr4	110476299	110476553	.	2
chr4	110476554	150415566	.	2.0
chr4	150415567	150435614	.	2
chr4	150435615	155217048	.	4.828
chr4	155217049	155240790	.	2
chr4	155240791	159359850	.	2.0
chr4	159359851	159359873	.	2
chr4	159359874	188147588	.	2.0
chr5	1	140569	.	2
chr5	140570	10679494	.	2.0
chr5	10679495	10679634	.	2
chr5	10679635	10748288	.	0.992
chr5	10748289	10971958	.	2
chr5	10971959	14612640	.	2.0
chr5	14612641	14673608	.	2
chr5	14673609	15616034	.	3.414
chr5	15616035	15927818	.	2
chr5	15927819	45645600	.	2.0
chr5	45645601	45695716	.	2
chr5	45695717	59988651	.	4.828
chr5	59988652	60127573	.	2
chr5	60127574	62777219	.	2.0
chr5	62777220	63960415	.	2
chr5	63960416	93585013	.	2.0
chr5	93585014	93585323	.	2
chr5	93585324	98926319	.	2.0
chr5	98926320	100535318	.	2
chr5	100535319	103560204	.	7.656
chr5	103560205	104615979	.	2
chr5	104615980	177135967	.	2.0
chr5	177135968	177136925	.	2
chr5	177136926	181047879	.	2.0
chr5	181047880	181048083	.	2
chr5	181048084	181261110	.	2.0
chr6	1	203466	.	2
chr6	203467	5002215	.	2.0
chr6	5002216	5003862	.	2
chr6	5003863	16130728	.	2.0
chr6	16130729	16141594	.	2
chr6	16141595	109675821	.	2.0
chr6	109675822	109691315	.	2
chr6	109691316	111299555	.	2.0
chr6	111299556	111299684	.	2
chr6	111299685	121449682	.	2.0
chr6	121449683	122399724	.	2
chr6	122399725	123571104	.	2.0
chr6	123571105	123636746	.	2
chr6	123636747	163191758	.	2.0
chr6	163191759	163244928	.	2
chr6	163244929	165290034	.	4.828
chr6	165290035	165293417	.	2
chr6	165293418	170583685	.	2.0
chr7	1	208795	.	2
chr7	208796	27895476	.	2.0
chr7	27895477	27913412	.	2
chr7	27913413	33357913	.	2.0
chr7	33357914	33358010	.	2
chr7	33358011	46697064	.	2.0
chr7	46697065	47275408	.	2
chr7	47275409	64078459	.	4.828
chr7	64078460	64207251	.	2
chr7	64207252	115019180	.	2.0
chr7	115019181	115935337	.	2
chr7	115935338	117861153	.	6.242
chr7	117861154	118184013	.	2
chr7	118184014	130667566	.	2.0
chr7	130667567	130668625	.	2
chr7	130668626	135081813	.	3.414
chr7	135081814	135094307	.	2
chr7	135094308	139299822	.	2.0
chr7	139299823	139341216	.	2
chr7	139341217	139483662	.	4.828
chr7	139483663	139536307	.	2
chr7	139536308	159233184	.	2.0
chr8	1	232977	.	2
chr8	232978	6621678	.	2.0
chr8	6621679	6642963	.	2
chr8	6642964	11564636	.	2.0
chr8	11564637	11707935	.	2
chr8	11707936	23854801	.	2.0
chr8	23854802	24294159	.	2
chr8	24294160	36935780	.	3.414
chr8	36935781	36935962	.	2
chr8	36935963	42430217	.	3.692
chr8	42430218	42437090	.	2
chr8	42437091	58148513	.	3.414
chr8	58148514	58148675	.	2
chr8	58148676	92884141	.	2.0
chr8	92884142	92884259	.	2
chr8	92884260	131042270	.	3.414
chr8	131042271	131904299	.	2
chr8	131904300	145055416	.	2.0
chr9	1	213368	.	2
chr9	213369	339059	.	2.0
chr9	339060	340265	.	2
chr9	340266	27949718	.	2.0
chr9	27949719	27949930	.	2
chr9	27949931	70537054	.	2.348
chr9	70537055	70537203	.	2
chr9	70537204	84812446	.	2.0
chr9	84812447	84812690	.	2
chr9	84812691	99847412	.	2.0
chr9	99847413	99847566	.	2
chr9	99847567	100060157	.	3.414
chr9	100060158	100098834	.	2
chr9	100098835	114301824	.	2.0
chr9	114301825	114304582	.	2
chr9	114304583	119522923	.	4.828
chr9	119522924	120244935	.	2
chr9	120244936	122662636	.	2.0
chr9	122662637	122675047	.	2
chr9	122675048	123457902	.	2.0
chr9	123457903	123557744	.	2
chr9	123557745	123769581	.	0.586
chr9	123769582	123792575	.	2
chr9	123792576	135808833	.	2.0
chr9	135808834	135809091	.	2
chr9	135809092	138124573	.	2.0
chr10	1	49327	.	2
chr10	49328	14855819	.	2.0
chr10	14855820	14867247	.	2
chr10	14867248	20280354	.	4.828
chr10	20280355	20780078	.	2
chr10	20780079	36523951	.	2.0
chr10	36523952	37125886	.	2
chr10	37125887	87967320	.	2.0
chr10	87967321	87967496	.	2
chr10	87967497	102739056	.	2.0
chr10	102739057	102739234	.	2
chr10	102739235	103153403	.	4.736
chr10	103153404	103174952	.	2
chr10	103174953	115847872	.	2.0
chr10	115847873	115848021	.	2
chr10	115848022	116255539	.	4.828
chr10	116255540	116255723	.	2
chr10	116255724	116874065	.	2.0
chr10	116874066	116876094	.	2
chr10	116876095	117138249	.	2.0
chr10	117138250	117197640	.	2
chr10	117197641	118004995	.	2.0
chr10	118004996	118005182	.	2
chr10	118005183	119515586	.	3.402
chr10	119515587	119527287	.	2
chr10	119527288	120909432	.	3.414
chr10	120909433	121474395	.	2
chr10	121474396	133625541	.	2.0
chr11	1	197337	.	2
chr11	197338	18306326	.	2.0
chr11	18306327	18308953	.	2
chr11	18308954	21575568	.	3.414
chr11	21575569	22193183	.	2
chr11	22193184	28333440	.	2.0
chr11	28333441	30009813	.	2
chr11	30009814	36659309	.	6.242
chr11	36659310	40114200	.	2
chr11	40114201	50287785	.	2.0
chr11	50287786	54591664	.	2
chr11	54591665	56031424	.	3.414
chr11	56031425	56093338	.	2
chr11	56093339	66529972	.	2.0
chr11	66529973	66530007	.	2
chr11	66530008	66704759	.	2.0
chr11	66704760	66704833	.	2
chr11	66704834	90223251	.	2.0
chr11	90223252	90869200	.	2
chr11	90869201	92895890	.	4.262
chr11	92895891	92895965	.	2
chr11	92895966	134986767	.	2.0
chr12	1	174738	.	2
chr12	174739	21092733	.	2.0
chr12	21092734	21141640	.	2
chr12	21141641	21379839	.	4.828
chr12	21379840	21437708	.	2
chr12	21437709	47857529	.	2.0
chr12	47857530	47857656	.	2
chr12	47857657	55469354	.	5.798
chr12	55469355	55469637	.	2
chr12	55469638	79296168	.	2.0
chr12	79296169	79299512	.	2
chr12	79299513	81598315	.	4.828
chr12	81598316	81676792	.	2
chr12	81676793	89656047	.	2.0
chr12	89656048	90940210	.	2
chr12	90940211	96335083	.	2.0
chr12	96335084	96489654	.	2
chr12	96489655	100739998	.	6.242
chr12	100739999	100901656	.	2
chr12	100901657	101479687	.	2.0
chr12	101479688	101482881	.	2
chr12	101482882	115959091	.	2.0
chr12	115959092	115959459	.	2
chr12	115959460	123660193	.	2.0
chr12	123660194	123660449	.	2
chr12	123660450	133236096	.	2.0
chr13	1	19026336	.	2
chr13	19026337	38687917	.	2.0
chr13	38687918	38688068	.	2
chr13	38688069	39050088	.	2.0
chr13	39050089	39342954	.	2
chr13	39342955	42791471	.	2.0
chr13	42791472	42886727	.	2
chr13	42886728	48706804	.	4.36
chr13	48706805	48707101	.	2
chr13	48707102	51739212	.	2.0
chr13	51739213	51751326	.	2
chr13	51751327	53042020	.	2.782
chr13	53042021	53042151	.	2
chr13	53042152	95757711	.	2.0
chr13	95757712	95760064	.	2
chr13	95760065	100103027	.	2.0
chr13	100103028	100154947	.	2
chr13	100154948	114327334	.	2.0
chr14	1	18657656	.	2
chr14	18657657	19828430	.	6.242
chr14	19828431	19876283	.	2
chr14	19876284	21383745	.	2.0
chr14	21383746	21383989	.	2
chr14	21383990	22469653	.	2.0
chr14	22469654	22473900	.	2
chr14	22473901	44507232	.	2.0
chr14	44507233	44900515	.	2
chr14	44900516	47760975	.	2.782
chr14	47760976	49576771	.	2
chr14	49576772	49752360	.	2.0
chr14	49752361	49752689	.	2
chr14	49752690	59727610	.	2.0
chr14	59727611	59745776	.	2
chr14	59745777	80916584	.	2.0
chr14	80916585	80955443	.	2
chr14	80955444	81498918	.	3.414
chr14	81498919	81499323	.	2
chr14	81499324	106874784	.	2.0
chr15	1	19964786	.	2
chr15	19964787	74753305	.	2.0
chr15	74753306	74754832	.	2
chr15	74754833	74816564	.	4.828
chr15	74816565	74818768	.	2
chr15	74818769	87860171	.	2.0
chr15	87860172	87860378	.	2
chr15	87860379	92163482	.	2.348
chr15	92163483	92163601	.	2
chr15	92163602	101849482	.	2.0
chr16	1	46405	.	2
chr16	46406	12356068	.	2.0
chr16	12356069	12356233	.	2
chr16	12356234	19860316	.	2.0
chr16	19860317	19860483	.	2
chr16	19860484	35447069	.	2.0
chr16	35447070	35447404	.	2
chr16	35447405	55703010	.	2.0
chr16	55703011	55703088	.	2
chr16	55703089	90075935	.	2.0
chr17	1	410567	.	2
chr17	410568	6756166	.	2.0
chr17	6756167	6758142	.	2
chr17	6758143	7173778	.	2.0
chr17	7173779	7174005	.	2
chr17	7174006	57744981	.	2.0
chr17	57744982	57745208	.	2
chr17	57745209	57868277	.	6.242
chr17	57868278	57869186	.	2
chr17	57869187	83135798	.	2.0
chr18	1	120792	.	2
chr18	120793	80247384	.	2.0
chr19	1	281467	.	2
chr19	281468	16395470	.	2.0
chr19	16395471	16402337	.	2
chr19	16402338	31593049	.	4.828
chr19	31593050	32352845	.	2
chr19	32352846	58572556	.	2.0
chr20	1	87623	.	2
chr20	87624	42677998	.	2.0
chr20	42677999	42678107	.	2
chr20	42678108	44066001	.	9.07
chr20	44066002	44066765	.	2
chr20	44066766	56249860	.	2.0
chr20	56249861	56360186	.	2
chr20	56360187	57168815	.	6.528
chr20	57168816	57169255	.	2
chr20	57169256	64276092	.	2.0
chr21	1	10413799	.	2
chr21	10413800	46664996	.	2.0
chr22	1	16407163	.	2
chr22	16407164	50780637	.	3.414
