# Supplementary material for: Benchmarking pipelines for subclonal deconvolution of bulk tumour sequencing data
Source: Nat Commun. 2021 Nov 4;12:6396. doi: 10.1038/s41467-021-26698-7 (PMC8569188; doi:10.1038/s41467-021-26698-7)
Supplement: Supplementary file 4 — Source Data [file 41467_2021_26698_MOESM4_ESM.zip › Source_Data/cnv_heatmaps/facets/s3r2_75%_100_total.bed]

chromosome	start	end	.	cn
chr1	1	14599136	.	2
chr1	14599137	16449147	.	2.523
chr1	16449148	16449209	.	2
chr1	16449210	19308212	.	2.0
chr1	19308213	19308290	.	2
chr1	19308291	22784653	.	2.655
chr1	22784654	22784775	.	2
chr1	22784776	42311028	.	2.0
chr1	42311029	42399532	.	2
chr1	42399533	45035801	.	1.345
chr1	45035802	45036022	.	2
chr1	45036023	52771620	.	2.0
chr1	52771621	52771684	.	2
chr1	52771685	63419353	.	2.0
chr1	63419354	63428936	.	2
chr1	63428937	72282457	.	2.185
chr1	72282458	74026116	.	2
chr1	74026117	75202948	.	2.0
chr1	75202949	75203059	.	2
chr1	75203060	83865055	.	1.774
chr1	83865056	83865264	.	2
chr1	83865265	87348816	.	2.277
chr1	87348817	88741050	.	2
chr1	88741051	89020767	.	1.774
chr1	89020768	89052545	.	2
chr1	89052546	89262264	.	2.909
chr1	89262265	89262704	.	2
chr1	89262705	103575577	.	2.0
chr1	103575578	105890428	.	2
chr1	105890429	116373507	.	3.31
chr1	116373508	116383167	.	2
chr1	116383168	117210911	.	1.345
chr1	117210912	117367454	.	2
chr1	117367455	145234484	.	3.31
chr1	145234485	145670616	.	2
chr1	145670617	147908939	.	2.329
chr1	147908940	147909111	.	2
chr1	147909112	150344429	.	3.908
chr1	150344430	150344612	.	2
chr1	150344613	150646363	.	2.185
chr1	150646364	150646604	.	2
chr1	150646605	166849878	.	2.968
chr1	166849879	166849958	.	2
chr1	166849959	167303470	.	2.0
chr1	167303471	167329110	.	2
chr1	167329111	171514672	.	2.774
chr1	171514673	171515892	.	2
chr1	171515893	180096053	.	2.185
chr1	180096054	180111108	.	2
chr1	180111109	201317550	.	1.345
chr1	201317551	201317719	.	2
chr1	201317720	201900760	.	2.655
chr1	201900761	201946196	.	2
chr1	201946197	213274259	.	1.345
chr1	213274260	213274408	.	2
chr1	213274409	214622244	.	0.69
chr1	214622245	214629111	.	2
chr1	214629112	228309531	.	1.345
chr1	228309532	228316028	.	2
chr1	228316029	237890581	.	2.329
chr1	237890582	237890847	.	2
chr1	237890848	244056960	.	2.0
chr1	244056961	244057248	.	2
chr1	244057249	244708806	.	2.655
chr1	244708807	244708968	.	2
chr1	244708969	248919829	.	2.0
chr2	1	38976	.	2
chr2	38977	58241339	.	2.0
chr2	58241340	60387310	.	2
chr2	60387311	62826179	.	1.345
chr2	62826180	62826236	.	2
chr2	62826237	76748941	.	2.0
chr2	76748942	77516704	.	2
chr2	77516705	85035720	.	2.655
chr2	85035721	85043573	.	2
chr2	85043574	94871672	.	2.0
chr2	94871673	94871799	.	2
chr2	94871800	115343870	.	2.277
chr2	115343871	115499541	.	2
chr2	115499542	117814768	.	3.992
chr2	117814769	117814887	.	2
chr2	117814888	135680365	.	2.185
chr2	135680366	135709404	.	2
chr2	135709405	137572588	.	1.345
chr2	137572589	137616151	.	2
chr2	137616152	157995278	.	2.185
chr2	157995279	158065435	.	2
chr2	158065436	165164364	.	2.0
chr2	165164365	165168766	.	2
chr2	165168767	169736105	.	2.185
chr2	169736106	169736199	.	2
chr2	169736200	175927487	.	2.0
chr2	175927488	175927629	.	2
chr2	175927630	177541560	.	2.185
chr2	177541561	177541728	.	2
chr2	177541729	188595826	.	2.523
chr2	188595827	188734193	.	2
chr2	188734194	191956406	.	7.208
chr2	191956407	191998182	.	2
chr2	191998183	218553687	.	2.0
chr2	218553688	218553724	.	2
chr2	218553725	219906427	.	3.31
chr2	219906428	221425584	.	2
chr2	221425585	228181663	.	2.0
chr2	228181664	229024119	.	2
chr2	229024120	231170725	.	1.641
chr2	231170726	231206204	.	2
chr2	231206205	236581740	.	2.0
chr2	236581741	237085402	.	2
chr2	237085403	238848644	.	3.31
chr2	238848645	239048214	.	2
chr2	239048215	241777069	.	2.0
chr3	1	197812	.	2
chr3	197813	3140669	.	2.0
chr3	3140670	3144604	.	2
chr3	3144605	17214335	.	2.0
chr3	17214336	17233634	.	2
chr3	17233635	17406674	.	1.345
chr3	17406675	17508466	.	2
chr3	17508467	23591741	.	2.0
chr3	23591742	23807161	.	2
chr3	23807162	28538089	.	1.345
chr3	28538090	29281319	.	2
chr3	29281320	30798405	.	2.0
chr3	30798406	30798768	.	2
chr3	30798769	32570813	.	2.0
chr3	32570814	32685480	.	2
chr3	32685481	35681015	.	3.965
chr3	35681016	35681242	.	2
chr3	35681243	45091357	.	2.0
chr3	45091358	45091406	.	2
chr3	45091407	49532448	.	2.277
chr3	49532449	49532707	.	2
chr3	49532708	49625387	.	2.0
chr3	49625388	49642360	.	2
chr3	49642361	49832008	.	1.345
chr3	49832009	49839859	.	2
chr3	49839860	53882190	.	2.277
chr3	53882191	53885045	.	2
chr3	53885046	63443488	.	2.0
chr3	63443489	63445536	.	2
chr3	63445537	63616896	.	1.345
chr3	63616897	63652750	.	2
chr3	63652751	108854800	.	2.0
chr3	108854801	108907757	.	2
chr3	108907758	121872769	.	4.604
chr3	121872770	121873022	.	2
chr3	121873023	124442157	.	3.953
chr3	124442158	124446202	.	2
chr3	124446203	141559877	.	1.565
chr3	141559878	141571022	.	2
chr3	141571023	149902089	.	2.0
chr3	149902090	149960747	.	2
chr3	149960748	149983116	.	3.953
chr3	149983117	150408415	.	2
chr3	150408416	168095956	.	2.0
chr3	168095957	168551927	.	2
chr3	168551928	171110684	.	2.655
chr3	171110685	171123713	.	2
chr3	171123714	198043534	.	2.0
chr4	1	85850	.	2
chr4	85851	824556	.	2.0
chr4	824557	824795	.	2
chr4	824796	3767773	.	2.185
chr4	3767774	3767971	.	2
chr4	3767972	4416111	.	3.078
chr4	4416112	4417296	.	2
chr4	4417297	10093074	.	2.329
chr4	10093075	10097796	.	2
chr4	10097797	10520727	.	3.078
chr4	10520728	10523955	.	2
chr4	10523956	20253674	.	2.185
chr4	20253675	20253888	.	2
chr4	20253889	25418442	.	2.0
chr4	25418443	25662447	.	2
chr4	25662448	25863567	.	2.564
chr4	25863568	25914026	.	2
chr4	25914027	40157344	.	2.0
chr4	40157345	40157492	.	2
chr4	40157493	55346170	.	2.185
chr4	55346171	55346471	.	2
chr4	55346472	72339651	.	2.0
chr4	72339652	72414859	.	2
chr4	72414860	82798762	.	3.31
chr4	82798763	82818703	.	2
chr4	82818704	99127402	.	2.0
chr4	99127403	99131658	.	2
chr4	99131659	101023754	.	1.345
chr4	101023755	101023880	.	2
chr4	101023881	109741076	.	2.0
chr4	109741077	109742469	.	2
chr4	109742470	110860709	.	1.542
chr4	110860710	110944853	.	2
chr4	110944854	125492755	.	2.0
chr4	125492756	127623423	.	2
chr4	127623424	128288740	.	3.31
chr4	128288741	128831829	.	2
chr4	128831830	163166508	.	2.0
chr4	163166509	163166601	.	2
chr4	163166602	185678568	.	2.185
chr4	185678569	185684843	.	2
chr4	185684844	188147588	.	2.0
chr5	1	140483	.	2
chr5	140484	7520851	.	2.0
chr5	7520852	7626140	.	2
chr5	7626141	28708326	.	3.965
chr5	28708327	31267503	.	2
chr5	31267504	50396590	.	2.0
chr5	50396591	50396640	.	2
chr5	50396641	55922664	.	1.345
chr5	55922665	55935294	.	2
chr5	55935295	73175026	.	2.0
chr5	73175027	73175088	.	2
chr5	73175089	73684968	.	1.345
chr5	73684969	73749856	.	2
chr5	73749857	83941436	.	2.0
chr5	83941437	83941588	.	2
chr5	83941589	91164269	.	2.185
chr5	91164270	91368812	.	2
chr5	91368813	109884754	.	2.0
chr5	109884755	110332899	.	2
chr5	110332900	113593427	.	4.604
chr5	113593428	114362075	.	2
chr5	114362076	116005970	.	2.0
chr5	116005971	116010495	.	2
chr5	116010496	116058792	.	1.345
chr5	116058793	116058944	.	2
chr5	116058945	127059036	.	2.0
chr5	127059037	127331327	.	2
chr5	127331328	151284219	.	2.655
chr5	151284220	151284640	.	2
chr5	151284641	151316256	.	4.604
chr5	151316257	151316764	.	2
chr5	151316765	151527301	.	2.655
chr5	151527302	151528093	.	2
chr5	151528094	152391861	.	3.86
chr5	152391862	152392046	.	2
chr5	152392047	159323321	.	2.655
chr5	159323322	159326713	.	2
chr5	159326714	163513629	.	2.0
chr5	163513630	163513993	.	2
chr5	163513994	172105824	.	2.329
chr5	172105825	172106735	.	2
chr5	172106736	181261095	.	2.0
chr6	1	203479	.	2
chr6	203480	707210	.	2.0
chr6	707211	1053598	.	2
chr6	1053599	9673175	.	4.604
chr6	9673176	9697809	.	2
chr6	9697810	18468909	.	2.0
chr6	18468910	18571912	.	2
chr6	18571913	25114994	.	1.518
chr6	25114995	25137736	.	2
chr6	25137737	26453176	.	2.344
chr6	26453177	26453414	.	2
chr6	26453415	33663069	.	1.565
chr6	33663070	33663559	.	2
chr6	33663560	39867671	.	2.0
chr6	39867672	39867810	.	2
chr6	39867811	57326064	.	2.0
chr6	57326065	57382049	.	2
chr6	57382050	62177305	.	2.0
chr6	62177306	62285864	.	2
chr6	62285865	104729368	.	2.523
chr6	104729369	104729639	.	2
chr6	104729640	167669712	.	2.0
chr6	167669713	167786938	.	2
chr6	167786939	167971966	.	3.965
chr6	167971967	167976215	.	2
chr6	167976216	170583733	.	2.0
chr7	1	208851	.	2
chr7	208852	16881947	.	2.0
chr7	16881948	17298806	.	2
chr7	17298807	19773579	.	1.345
chr7	19773580	20136532	.	2
chr7	20136533	22976391	.	2.0
chr7	22976392	22976787	.	2
chr7	22976788	23643357	.	2.655
chr7	23643358	23643598	.	2
chr7	23643599	40237752	.	2.277
chr7	40237753	40274566	.	2
chr7	40274567	76440626	.	2.0
chr7	76440627	76482543	.	2
chr7	76482544	78521665	.	0.842
chr7	78521666	78627127	.	2
chr7	78627128	86644488	.	1.362
chr7	86644489	86644775	.	2
chr7	86644776	96650568	.	1.689
chr7	96650569	96673528	.	2
chr7	96673529	108573992	.	2.329
chr7	108573993	108574032	.	2
chr7	108574033	117667710	.	2.4
chr7	117667711	117667898	.	2
chr7	117667899	130164781	.	2.329
chr7	130164782	130164888	.	2
chr7	130164889	135616095	.	1.774
chr7	135616096	135617233	.	2
chr7	135617234	135977333	.	2.655
chr7	135977334	136903171	.	2
chr7	136903172	159096916	.	2.0
chr7	159096917	159097111	.	2
chr7	159097112	159233256	.	2.282
chr8	1	232977	.	2
chr8	232978	7356489	.	2.0
chr8	7356490	8317841	.	2
chr8	8317842	8381748	.	1.345
chr8	8381749	8702207	.	2
chr8	8702208	28565474	.	2.185
chr8	28565475	28565544	.	2
chr8	28565545	30063113	.	3.965
chr8	30063114	30063301	.	2
chr8	30063302	33593772	.	2.185
chr8	33593773	35544382	.	2
chr8	35544383	123681133	.	2.0
chr8	123681134	123681353	.	2
chr8	123681354	138250986	.	2.655
chr8	138250987	138256665	.	2
chr8	138256666	145055379	.	2.0
chr9	1	213226	.	2
chr9	213227	15056364	.	2.0
chr9	15056365	15171576	.	2
chr9	15171577	15777797	.	2.277
chr9	15777798	15779082	.	2
chr9	15779083	17579312	.	3.908
chr9	17579313	17747048	.	2
chr9	17747049	26947399	.	2.4
chr9	26947400	26961976	.	2
chr9	26961977	38528795	.	2.0
chr9	38528796	38571623	.	2
chr9	38571624	70640648	.	2.655
chr9	70640649	70681595	.	2
chr9	70681596	75146937	.	2.0
chr9	75146938	75891333	.	2
chr9	75891334	76713744	.	2.655
chr9	76713745	76788362	.	2
chr9	76788363	79725408	.	1.623
chr9	79725409	81583878	.	2
chr9	81583879	89605201	.	2.655
chr9	89605202	89605595	.	2
chr9	89605596	94924135	.	2.0
chr9	94924136	94924208	.	2
chr9	94924209	98578117	.	1.345
chr9	98578118	98608182	.	2
chr9	98608183	109780522	.	2.0
chr9	109780523	109862864	.	2
chr9	109862865	112218757	.	11.114
chr9	112218758	112218792	.	2
chr9	112218793	122892994	.	2.0
chr9	122892995	122897376	.	2
chr9	122897377	123266365	.	3.815
chr9	123266366	123356386	.	2
chr9	123356387	125966434	.	2.0
chr9	125966435	125966614	.	2
chr9	125966615	130433776	.	1.345
chr9	130433777	130448943	.	2
chr9	130448944	131309249	.	2.0
chr9	131309250	131430234	.	2
chr9	131430235	131737578	.	1.345
chr9	131737579	131860081	.	2
chr9	131860082	134884807	.	2.0
chr9	134884808	134884898	.	2
chr9	134884899	136013887	.	1.689
chr9	136013888	136035337	.	2
chr9	136035338	136245514	.	2.0
chr9	136245515	136250734	.	2
chr9	136250735	136448264	.	3.31
chr9	136448265	136451283	.	2
chr9	136451284	138124607	.	2.0
chr10	1	49321	.	2
chr10	49322	9408186	.	2.0
chr10	9408187	11005470	.	2
chr10	11005471	11257772	.	4.604
chr10	11257773	11266623	.	2
chr10	11266624	21670669	.	2.0
chr10	21670670	21673395	.	2
chr10	21673396	66069528	.	2.329
chr10	66069529	66103296	.	2
chr10	66103297	73178037	.	2.655
chr10	73178038	73192639	.	2
chr10	73192640	86436015	.	2.0
chr10	86436016	86436202	.	2
chr10	86436203	97879757	.	2.185
chr10	97879758	97880401	.	2
chr10	97880402	98417104	.	2.0
chr10	98417105	98417292	.	2
chr10	98417293	106671223	.	2.0
chr10	106671224	106671392	.	2
chr10	106671393	133625512	.	2.0
chr11	1	197337	.	2
chr11	197338	11340943	.	2.0
chr11	11340944	11352097	.	2
chr11	11352098	25082594	.	1.623
chr11	25082595	26331513	.	2
chr11	26331514	26721568	.	0.91
chr11	26721569	26721904	.	2
chr11	26721905	43318837	.	1.345
chr11	43318838	43321370	.	2
chr11	43321371	56177616	.	1.623
chr11	56177617	56417299	.	2
chr11	56417300	62888844	.	2.0
chr11	62888845	62908847	.	2
chr11	62908848	65089028	.	2.185
chr11	65089029	65090557	.	2
chr11	65090558	86306299	.	2.0
chr11	86306300	86326566	.	2
chr11	86326567	86946216	.	1.345
chr11	86946217	86946384	.	2
chr11	86946385	88337690	.	2.0
chr11	88337691	88507957	.	2
chr11	88507958	89227974	.	3.953
chr11	89227975	89284793	.	2
chr11	89284794	93820634	.	4.604
chr11	93820635	93820885	.	2
chr11	93820886	101583757	.	3.953
chr11	101583758	101890692	.	2
chr11	101890693	107326753	.	2.0
chr11	107326754	107326940	.	2
chr11	107326941	110093190	.	2.655
chr11	110093191	110131028	.	2
chr11	110131029	134986767	.	2.0
chr12	1	174859	.	2
chr12	174860	13571958	.	2.655
chr12	13571959	13608577	.	2
chr12	13608578	15484226	.	2.0
chr12	15484227	15497443	.	2
chr12	15497444	21047228	.	2.655
chr12	21047229	21052253	.	2
chr12	21052254	21537183	.	1.345
chr12	21537184	21540429	.	2
chr12	21540430	21766584	.	2.564
chr12	21766585	21773360	.	2
chr12	21773361	22065624	.	1.345
chr12	22065625	22201139	.	2
chr12	22201140	48350697	.	2.655
chr12	48350698	48472834	.	2
chr12	48472835	50248803	.	2.0
chr12	50248804	50326248	.	2
chr12	50326249	56144560	.	2.655
chr12	56144561	56153496	.	2
chr12	56153497	57725357	.	2.329
chr12	57725358	57725548	.	2
chr12	57725549	90952660	.	2.655
chr12	90952661	90952909	.	2
chr12	90952910	132055174	.	2.655
chr12	132055175	132062281	.	2
chr12	132062282	132769585	.	3.31
chr12	132769586	132769686	.	2
chr12	132769687	133235990	.	2.655
chr13	1	19026389	.	2
chr13	19026390	21704461	.	2.0
chr13	21704462	22664022	.	2
chr13	22664023	25649100	.	3.31
chr13	25649101	25837224	.	2
chr13	25837225	28494853	.	2.0
chr13	28494854	28659164	.	2
chr13	28659165	33966225	.	1.345
chr13	33966226	34678801	.	2
chr13	34678802	36879870	.	2.0
chr13	36879871	36938156	.	2
chr13	36938157	37004484	.	3.815
chr13	37004485	37006002	.	2
chr13	37006003	39791673	.	2.0
chr13	39791674	40559541	.	2
chr13	40559542	41699066	.	1.345
chr13	41699067	41699210	.	2
chr13	41699211	58529141	.	2.0
chr13	58529142	59665744	.	2
chr13	59665745	85796550	.	1.345
chr13	85796551	87618770	.	2
chr13	87618771	94306017	.	2.0
chr13	94306018	94306179	.	2
chr13	94306180	105466360	.	1.623
chr13	105466361	105472657	.	2
chr13	105472658	110637237	.	2.0
chr13	110637238	110637641	.	2
chr13	110637642	112516509	.	1.345
chr13	112516510	112518987	.	2
chr13	112518988	114327283	.	2.0
chr14	1	18657655	.	2
chr14	18657656	30559979	.	2.0
chr14	30559980	30560173	.	2
chr14	30560174	30650636	.	2.655
chr14	30650637	30653532	.	2
chr14	30653533	31483872	.	3.953
chr14	31483873	31550856	.	2
chr14	31550857	33214153	.	2.655
chr14	33214154	33214260	.	2
chr14	33214261	64143912	.	2.0
chr14	64143913	64143965	.	2
chr14	64143966	65054696	.	3.31
chr14	65054697	65061141	.	2
chr14	65061142	69670527	.	2.0
chr14	69670528	69703460	.	2
chr14	69703461	71115335	.	5.906
chr14	71115336	71529382	.	2
chr14	71529383	71738317	.	2.655
chr14	71738318	71739046	.	2
chr14	71739047	106874810	.	2.0
chr15	1	19964795	.	2
chr15	19964796	22875239	.	2.0
chr15	22875240	22881834	.	2
chr15	22881835	28816872	.	5.255
chr15	28816873	32964177	.	2
chr15	32964178	52789511	.	2.0
chr15	52789512	52789603	.	2
chr15	52789604	55234946	.	1.345
chr15	55234947	55319400	.	2
chr15	55319401	77031360	.	2.0
chr15	77031361	77032342	.	2
chr15	77032343	78771738	.	1.623
chr15	78771739	78777540	.	2
chr15	78777541	101849469	.	2.0
chr16	1	46405	.	2
chr16	46406	2093920	.	2.0
chr16	2093921	2094233	.	2
chr16	2094234	2328493	.	1.345
chr16	2328494	2431185	.	2
chr16	2431186	20671561	.	2.0
chr16	20671562	20671728	.	2
chr16	20671729	20862693	.	2.4
chr16	20862694	20915643	.	2
chr16	20915644	23080178	.	3.908
chr16	23080179	23082488	.	2
chr16	23082489	23667068	.	2.0
chr16	23667069	23667474	.	2
chr16	23667475	30123057	.	2.185
chr16	30123058	30123470	.	2
chr16	30123471	30445335	.	2.0
chr16	30445336	30472918	.	2
chr16	30472919	47132046	.	2.185
chr16	47132047	47154576	.	2
chr16	47154577	78164295	.	2.0
chr16	78164296	78386948	.	2
chr16	78386949	79964117	.	3.31
chr16	79964118	80540823	.	2
chr16	80540824	90075953	.	2.0
chr17	1	410566	.	2
chr17	410567	6653219	.	2.0
chr17	6653220	6684767	.	2
chr17	6684768	8911542	.	1.345
chr17	8911543	9022510	.	2
chr17	9022511	12095632	.	2.0
chr17	12095633	12110339	.	2
chr17	12110340	12665995	.	3.992
chr17	12665996	12666333	.	2
chr17	12666334	19414828	.	2.0
chr17	19414829	19415134	.	2
chr17	19415135	41769146	.	2.0
chr17	41769147	41769481	.	2
chr17	41769482	76479942	.	2.0
chr17	76479943	76531049	.	2
chr17	76531050	76627427	.	1.345
chr17	76627428	76629097	.	2
chr17	76629098	83135766	.	2.0
chr18	1	117242	.	2
chr18	117243	28147820	.	2.0
chr18	28147821	30299015	.	2
chr18	30299016	35591867	.	5.255
chr18	35591868	35654760	.	2
chr18	35654761	39622193	.	2.0
chr18	39622194	41955286	.	2
chr18	41955287	49990510	.	4.604
chr18	49990511	49992441	.	2
chr18	49992442	66572191	.	2.0
chr18	66572192	67081685	.	2
chr18	67081686	70205731	.	2.655
chr18	70205732	70324635	.	2
chr18	70324636	80247272	.	2.0
chr19	1	281535	.	2
chr19	281536	4861463	.	2.0
chr19	4861464	4891177	.	2
chr19	4891178	6333543	.	5.255
chr19	6333544	6361691	.	2
chr19	6361692	6720582	.	2.0
chr19	6720583	6730136	.	2
chr19	6730137	8053009	.	2.655
chr19	8053010	8056154	.	2
chr19	8056155	21057900	.	2.0
chr19	21057901	21057988	.	2
chr19	21057989	29701155	.	1.623
chr19	29701156	29701299	.	2
chr19	29701300	58572586	.	2.0
chr20	1	87670	.	2
chr20	87671	13300312	.	2.0
chr20	13300313	13389407	.	2
chr20	13389408	19281124	.	3.965
chr20	19281125	19515542	.	2
chr20	19515543	34076796	.	2.0
chr20	34076797	34077130	.	2
chr20	34077131	44431060	.	2.4
chr20	44431061	44431128	.	2
chr20	44431129	64276114	.	2.0
chr21	1	10413798	.	2
chr21	10413799	15744075	.	2.0
chr21	15744076	15762873	.	2
chr21	15762874	18403609	.	2.655
chr21	18403610	18686003	.	2
chr21	18686004	31559282	.	2.0
chr21	31559283	31559545	.	2
chr21	31559546	33867258	.	3.31
chr21	33867259	33867411	.	2
chr21	33867412	46665012	.	2.0
chr22	1	16407170	.	2
chr22	16407171	21773018	.	2.0
chr22	21773019	21788291	.	2
chr22	21788292	25070481	.	4.604
chr22	25070482	25170880	.	2
chr22	25170881	31138639	.	2.0
chr22	31138640	31139886	.	2
chr22	31139887	39765565	.	2.0
chr22	39765566	39821016	.	2
chr22	39821017	45226305	.	2.185
chr22	45226306	45226351	.	2
chr22	45226352	47627585	.	2.0
chr22	47627586	47629434	.	2
chr22	47629435	50780647	.	2.0
