# Supplementary material for: Benchmarking pipelines for subclonal deconvolution of bulk tumour sequencing data
Source: Nat Commun. 2021 Nov 4;12:6396. doi: 10.1038/s41467-021-26698-7 (PMC8569188; doi:10.1038/s41467-021-26698-7)
Supplement: Supplementary file 4 — Source Data [file 41467_2021_26698_MOESM4_ESM.zip › Source_Data/cnv_heatmaps/facets/s2r2_100%_100_major.bed]

chromosome	start	end	.	cn
chr1	1	30869832	.	2
chr1	30869833	50974583	.	3.962
chr1	50974584	51059857	.	2
chr1	51059858	153374666	.	2.0
chr1	153374667	153390063	.	2
chr1	153390064	155459850	.	2.0
chr1	155459851	155478030	.	2
chr1	155478031	231424704	.	2.0
chr1	231424705	231424966	.	2
chr1	231424967	234608599	.	2.0
chr1	234608600	235109448	.	2
chr1	235109449	248919858	.	2.0
chr2	1	39174	.	2
chr2	39175	12199275	.	2.0
chr2	12199276	12716983	.	2
chr2	12716984	19351641	.	2.98
chr2	19351642	19351983	.	2
chr2	19351984	19914301	.	2.0
chr2	19914302	19930393	.	2
chr2	19930394	98334060	.	2.98
chr2	98334061	98369969	.	2
chr2	98369970	175181684	.	2.0
chr2	175181685	175924059	.	2
chr2	175924060	178505208	.	2.98
chr2	178505209	178525976	.	2
chr2	178525977	181930056	.	2.0
chr2	181930057	181930226	.	2
chr2	181930227	183607484	.	2.814
chr2	183607485	184248694	.	2
chr2	184248695	241777035	.	2.0
chr3	1	197841	.	2
chr3	197842	17962728	.	2.0
chr3	17962729	18013739	.	2
chr3	18013740	18421368	.	2.0
chr3	18421369	18909984	.	2
chr3	18909985	37542570	.	2.0
chr3	37542571	37585632	.	2
chr3	37585633	38379341	.	2.0
chr3	38379342	38395474	.	2
chr3	38395475	48990603	.	2.0
chr3	48990604	48990842	.	2
chr3	48990843	50303454	.	2.98
chr3	50303455	50318117	.	2
chr3	50318118	62753720	.	2.0
chr3	62753721	62765856	.	2
chr3	62765857	63445536	.	3.966
chr3	63445537	63445712	.	2
chr3	63445713	98354401	.	2.0
chr3	98354402	98354492	.	2
chr3	98354493	129170211	.	2.0
chr3	129170212	129170360	.	2
chr3	129170361	136336995	.	2.0
chr3	136336996	136337060	.	2
chr3	136337061	159069669	.	2.0
chr3	159069670	159245856	.	2
chr3	159245857	192170514	.	2.0
chr3	192170515	192268624	.	2
chr3	192268625	192797261	.	3.144
chr3	192797262	192797494	.	2
chr3	192797495	198043505	.	2.0
chr4	1	85959	.	2
chr4	85960	144652733	.	3.962
chr4	144652734	144658906	.	2
chr4	144658907	146909180	.	5.932
chr4	146909181	146937672	.	2
chr4	146937673	188147514	.	3.962
chr5	1	140480	.	2
chr5	140481	38557623	.	2.0
chr5	38557624	38812843	.	2
chr5	38812844	51394582	.	2.0
chr5	51394583	52011544	.	2
chr5	52011545	55817108	.	2.0
chr5	55817109	55851470	.	2
chr5	55851471	68226312	.	2.0
chr5	68226313	68226470	.	2
chr5	68226471	77064632	.	2.0
chr5	77064633	77064955	.	2
chr5	77064956	77492244	.	2.98
chr5	77492245	77492352	.	2
chr5	77492353	172212096	.	2.0
chr5	172212097	172212272	.	2
chr5	172212273	172771227	.	2.0
chr5	172771228	172867183	.	2
chr5	172867184	181261095	.	2.0
chr6	1	203516	.	2
chr6	203517	2840548	.	2.0
chr6	2840549	2840621	.	2
chr6	2840622	7910578	.	3.962
chr6	7910579	7986626	.	2
chr6	7986627	38061767	.	2.0
chr6	38061768	38082409	.	2
chr6	38082410	47554621	.	2.0
chr6	47554622	47574075	.	2
chr6	47574076	47627161	.	2.0
chr6	47627162	47656574	.	2
chr6	47656575	89873858	.	2.0
chr6	89873859	89894494	.	2
chr6	89894495	151364808	.	2.0
chr6	151364809	151365105	.	2
chr6	151365106	170583672	.	2.0
chr7	1	208853	.	2
chr7	208854	55724296	.	2.0
chr7	55724297	55793614	.	2
chr7	55793615	56302008	.	2.0
chr7	56302009	56601443	.	2
chr7	56601444	72830759	.	2.0
chr7	72830760	72831702	.	2
chr7	72831703	72928510	.	2.0
chr7	72928511	72938691	.	2
chr7	72938692	80189141	.	2.0
chr7	80189142	80189264	.	2
chr7	80189265	101932656	.	2.0
chr7	101932657	102070472	.	2
chr7	102070473	130877544	.	2.0
chr7	130877545	131142940	.	2
chr7	131142941	152094096	.	2.0
chr7	152094097	152094351	.	2
chr7	152094352	159233184	.	2.0
chr8	1	232977	.	2
chr8	232978	10353986	.	2.0
chr8	10353987	10428280	.	2
chr8	10428281	15540605	.	2.0
chr8	15540606	15623100	.	2
chr8	15623101	102807453	.	2.0
chr8	102807454	102807628	.	2
chr8	102807629	109974816	.	2.0
chr8	109974817	109974976	.	2
chr8	109974977	112690032	.	2.814
chr8	112690033	112800202	.	2
chr8	112800203	131986173	.	2.0
chr8	131986174	131987658	.	2
chr8	131987659	138781104	.	2.0
chr8	138781105	138796868	.	2
chr8	138796869	141479310	.	2.0
chr8	141479311	141479914	.	2
chr8	141479915	145055416	.	2.0
chr9	1	213233	.	2
chr9	213234	19786858	.	2.0
chr9	19786859	20341737	.	2
chr9	20341738	72953091	.	5.572
chr9	72953092	73154290	.	2
chr9	73154291	73170321	.	2.0
chr9	73170322	74497575	.	2
chr9	74497576	75146901	.	5.572
chr9	75146902	75891359	.	2
chr9	75891360	96654718	.	2.0
chr9	96654719	96755915	.	2
chr9	96755916	100229844	.	2.98
chr9	100229845	100240150	.	2
chr9	100240151	111597415	.	2.0
chr9	111597416	111602877	.	2
chr9	111602878	111791406	.	3.862
chr9	111791407	111897347	.	2
chr9	111897348	138124607	.	2.0
chr10	1	49321	.	2
chr10	49322	63622213	.	2.0
chr10	63622214	63622556	.	2
chr10	63622557	86461237	.	2.0
chr10	86461238	86467359	.	2
chr10	86467360	133625528	.	2.0
chr11	1	197337	.	2
chr11	197338	28333488	.	2.0
chr11	28333489	30009822	.	2
chr11	30009823	60417039	.	5.932
chr11	60417040	60417194	.	2
chr11	60417195	65389603	.	5.572
chr11	65389604	65393671	.	2
chr11	65393672	65412762	.	3.834
chr11	65412763	65413291	.	2
chr11	65413292	65979744	.	5.148
chr11	65979745	65996788	.	2
chr11	65996789	69773251	.	5.572
chr11	69773252	69773364	.	2
chr11	69773365	70421568	.	3.862
chr11	70421569	70422524	.	2
chr11	70422525	70436469	.	2.556
chr11	70436470	70469626	.	2
chr11	70469627	79402113	.	5.932
chr11	79402114	81890707	.	2
chr11	81890708	93394540	.	2.0
chr11	93394541	93408268	.	2
chr11	93408269	94620930	.	2.802
chr11	94620931	94621142	.	2
chr11	94621143	130915580	.	2.0
chr11	130915581	130915844	.	2
chr11	130915845	133842663	.	3.882
chr11	133842664	133844273	.	2
chr11	133844274	134986767	.	2.0
chr12	1	174720	.	2
chr12	174721	43432808	.	2.0
chr12	43432809	43434351	.	2
chr12	43434352	64222223	.	2.98
chr12	64222224	64267201	.	2
chr12	64267202	64501943	.	3.966
chr12	64501944	64684732	.	2
chr12	64684733	65328556	.	7.898
chr12	65328557	65453754	.	2
chr12	65453755	98550275	.	2.98
chr12	98550276	98591136	.	2
chr12	98591137	104804837	.	2.0
chr12	104804838	104804959	.	2
chr12	104804960	105046904	.	3.882
chr12	105046905	105050042	.	2
chr12	105050043	108517185	.	2.0
chr12	108517186	108517416	.	2
chr12	108517417	108940883	.	2.0
chr12	108940884	108945224	.	2
chr12	108945225	133236094	.	2.0
chr13	1	19026375	.	2
chr13	19026376	46377979	.	2.0
chr13	46377980	46553199	.	2
chr13	46553200	46751463	.	3.966
chr13	46751464	46771382	.	2
chr13	46771383	114327202	.	2.0
chr14	1	18657687	.	2
chr14	18657688	44505944	.	2.0
chr14	44505945	44506136	.	2
chr14	44506137	53045701	.	2.48
chr14	53045702	53045832	.	2
chr14	53045833	54400005	.	2.0
chr14	54400006	54401500	.	2
chr14	54401501	59746073	.	2.0
chr14	59746074	59746217	.	2
chr14	59746218	68650850	.	2.0
chr14	68650851	68787624	.	2
chr14	68787625	69714960	.	2.0
chr14	69714961	69767410	.	2
chr14	69767411	106874782	.	2.0
chr15	1	19964758	.	2
chr15	19964759	23686388	.	2.0
chr15	23686389	23686608	.	2
chr15	23686609	25227172	.	2.98
chr15	25227173	25229076	.	2
chr15	25229077	52376452	.	2.0
chr15	52376453	52379712	.	2
chr15	52379713	77111496	.	2.374
chr15	77111497	77111818	.	2
chr15	77111819	101849449	.	2.0
chr16	1	46405	.	2
chr16	46406	9121519	.	2.0
chr16	9121520	9667309	.	2
chr16	9667310	52444224	.	2.0
chr16	52444225	52446070	.	2
chr16	52446071	90075935	.	2.0
chr17	1	410673	.	2
chr17	410674	7633380	.	2.0
chr17	7633381	7653463	.	2
chr17	7653464	7743368	.	3.882
chr17	7743369	7757239	.	2
chr17	7757240	47290271	.	2.0
chr17	47290272	47290914	.	2
chr17	47290915	61483324	.	2.0
chr17	61483325	61483383	.	2
chr17	61483384	83135739	.	2.0
chr18	1	120722	.	2
chr18	120723	9402120	.	2.0
chr18	9402121	9402288	.	2
chr18	9402289	13663608	.	2.374
chr18	13663609	13663961	.	2
chr18	13663962	80247262	.	2.0
chr19	1	281546	.	2
chr19	281547	18069761	.	2.0
chr19	18069762	18072125	.	2
chr19	18072126	21819257	.	2.0
chr19	21819258	21836066	.	2
chr19	21836067	38744109	.	2.0
chr19	38744110	38801900	.	2
chr19	38801901	40710158	.	2.476
chr19	40710159	40714124	.	2
chr19	40714125	58572584	.	2.0
chr20	1	87623	.	2
chr20	87624	57652189	.	2.0
chr20	57652190	57652458	.	2
chr20	57652459	60478039	.	2.0
chr20	60478040	60516694	.	2
chr20	60516695	64276155	.	2.0
chr21	1	10413817	.	2
chr21	10413818	23464790	.	2.0
chr21	23464791	25362571	.	2
chr21	25362572	32393303	.	2.684
chr21	32393304	32393753	.	2
chr21	32393754	32592302	.	2.0
chr21	32592303	32601896	.	2
chr21	32601897	34095164	.	2.684
chr21	34095165	34095388	.	2
chr21	34095389	46665045	.	2.0
chr22	1	16407213	.	2
chr22	16407214	24072516	.	2.0
chr22	24072517	24076224	.	2
chr22	24076225	41718327	.	2.476
chr22	41718328	41724014	.	2
chr22	41724015	43999572	.	2.602
chr22	43999573	43999607	.	2
chr22	43999608	50780662	.	2.476
