# Supplementary material for: Benchmarking pipelines for subclonal deconvolution of bulk tumour sequencing data
Source: Nat Commun. 2021 Nov 4;12:6396. doi: 10.1038/s41467-021-26698-7 (PMC8569188; doi:10.1038/s41467-021-26698-7)
Supplement: Supplementary file 4 — Source Data [file 41467_2021_26698_MOESM4_ESM.zip › Source_Data/cnv_heatmaps/facets/s3r2_100%_100_minor.bed]

chromosome	start	end	.	cn
chr1	1	14598734	.	2
chr1	14598735	16448044	.	2.0
chr1	16448045	16449198	.	2
chr1	16449199	19308275	.	2.0
chr1	19308276	19308290	.	2
chr1	19308291	22784686	.	2.0
chr1	22784687	22784775	.	2
chr1	22784776	42311028	.	2.0
chr1	42311029	42399506	.	2
chr1	42399507	45035843	.	0.252
chr1	45035844	45036096	.	2
chr1	45036097	52779800	.	2.0
chr1	52779801	52779954	.	2
chr1	52779955	63429088	.	2.0
chr1	63429089	63436932	.	2
chr1	63436933	72282539	.	2.0
chr1	72282540	74026116	.	2
chr1	74026117	75157097	.	2.0
chr1	75157098	75160843	.	2
chr1	75160844	83865055	.	1.468
chr1	83865056	83865264	.	2
chr1	83865265	87348819	.	2.0
chr1	87348820	88740998	.	2
chr1	88740999	89020670	.	1.468
chr1	89020671	89052545	.	2
chr1	89052546	89262331	.	3.346
chr1	89262332	89262718	.	2
chr1	89262719	103575526	.	1.6
chr1	103575527	105890428	.	2
chr1	105890429	116373405	.	2.0
chr1	116373406	116383167	.	2
chr1	116383168	117210911	.	0.252
chr1	117210912	117367603	.	2
chr1	117367604	145234488	.	2.0
chr1	145234489	145670553	.	2
chr1	145670554	147909303	.	2.0
chr1	147909304	147968856	.	2
chr1	147968857	150417573	.	2.98
chr1	150417574	150441040	.	2
chr1	150441041	150647130	.	2.0
chr1	150647131	150647384	.	2
chr1	150647385	156929421	.	2.98
chr1	156929422	156929665	.	2
chr1	156929666	165769128	.	2.67
chr1	165769129	165827669	.	2
chr1	165827670	166623722	.	3.484
chr1	166623723	166624670	.	2
chr1	166624671	166849946	.	2.0
chr1	166849947	166850061	.	2
chr1	166850062	167303472	.	2.0
chr1	167303473	167329122	.	2
chr1	167329123	168305136	.	2.67
chr1	168305137	168308808	.	2
chr1	168308809	169731820	.	2.688
chr1	169731821	169731965	.	2
chr1	169731966	171340250	.	2.67
chr1	171340251	171340654	.	2
chr1	171340655	180095833	.	2.0
chr1	180095834	180096135	.	2
chr1	180096136	201323184	.	0.252
chr1	201323185	201324547	.	2
chr1	201324548	201946111	.	0.252
chr1	201946112	201946247	.	2
chr1	201946248	228309527	.	0.252
chr1	228309528	228316024	.	2
chr1	228316025	237890617	.	2.0
chr1	237890618	237890847	.	2
chr1	237890848	244057415	.	2.0
chr1	244057416	244364694	.	2
chr1	244364695	244708987	.	2.0
chr1	244708988	244829925	.	2
chr1	244829926	248919835	.	2.0
chr2	1	38938	.	2
chr2	38939	58241342	.	2.0
chr2	58241343	60387465	.	2
chr2	60387466	62831085	.	0.252
chr2	62831086	62858515	.	2
chr2	62858516	76748946	.	2.0
chr2	76748947	77516813	.	2
chr2	77516814	85027924	.	2.0
chr2	85027925	85035098	.	2
chr2	85035099	86623775	.	2.0
chr2	86623776	86751964	.	2
chr2	86751965	88186561	.	0.978
chr2	88186562	88448366	.	2
chr2	88448367	91748112	.	2.0
chr2	91748113	94871672	.	2
chr2	94871673	107997814	.	2.0
chr2	107997815	107997972	.	2
chr2	107997973	115343888	.	2.0
chr2	115343889	115499570	.	2
chr2	115499571	117814750	.	4.572
chr2	117814751	117814881	.	2
chr2	117814882	134956631	.	2.0
chr2	134956632	134956877	.	2
chr2	134956878	134958776	.	2.0
chr2	134958777	134959090	.	2
chr2	134959091	135680370	.	2.0
chr2	135680371	135709522	.	2
chr2	135709523	137572565	.	0.252
chr2	137572566	137616144	.	2
chr2	137616145	158121445	.	2.0
chr2	158121446	158121600	.	2
chr2	158121601	165141048	.	2.0
chr2	165141049	165146725	.	2
chr2	165146726	169736199	.	2.0
chr2	169736200	169741530	.	2
chr2	169741531	175927228	.	2.0
chr2	175927229	175927459	.	2
chr2	175927460	177265013	.	2.0
chr2	177265014	177392555	.	2
chr2	177392556	188595826	.	2.0
chr2	188595827	188734338	.	2
chr2	188734339	191956406	.	2.0
chr2	191956407	191998176	.	2
chr2	191998177	215326130	.	2.0
chr2	215326131	215326885	.	2
chr2	215326886	218553669	.	2.0
chr2	218553670	218553717	.	2
chr2	218553718	219906520	.	3.748
chr2	219906521	221425604	.	2
chr2	221425605	228181663	.	2.0
chr2	228181664	229024191	.	2
chr2	229024192	231170744	.	2.0
chr2	231170745	231206211	.	2
chr2	231206212	236581790	.	2.0
chr2	236581791	237085475	.	2
chr2	237085476	239048955	.	3.748
chr2	239048956	239049029	.	2
chr2	239049030	241777077	.	2.0
chr3	1	197776	.	2
chr3	197777	3147992	.	2.0
chr3	3147993	3148080	.	2
chr3	3148081	17185200	.	2.0
chr3	17185201	17214359	.	2
chr3	17214360	17406648	.	0.252
chr3	17406649	17508588	.	2
chr3	17508589	23591741	.	2.0
chr3	23591742	23807078	.	2
chr3	23807079	28538089	.	0.252
chr3	28538090	29281319	.	2
chr3	29281320	30688392	.	2.0
chr3	30688393	30688565	.	2
chr3	30688566	32570247	.	2.0
chr3	32570248	32570741	.	2
chr3	32570742	33869640	.	2.0
chr3	33869641	35681084	.	2
chr3	35681085	45112266	.	2.0
chr3	45112267	45112397	.	2
chr3	45112398	49625387	.	2.0
chr3	49625388	49642338	.	2
chr3	49642339	49839906	.	0.252
chr3	49839907	49840320	.	2
chr3	49840321	55888598	.	2.0
chr3	55888599	55950470	.	2
chr3	55950471	57571734	.	2.0
chr3	57571735	57571920	.	2
chr3	57571921	57626293	.	0.33
chr3	57626294	57626790	.	2
chr3	57626791	63443488	.	2.0
chr3	63443489	63445621	.	2
chr3	63445622	63616896	.	0.252
chr3	63616897	63652801	.	2
chr3	63652802	69224584	.	2.0
chr3	69224585	69228400	.	2
chr3	69228401	69763929	.	0.252
chr3	69763930	69866221	.	2
chr3	69866222	101861019	.	2.0
chr3	101861020	102435034	.	2
chr3	102435035	102479757	.	0.252
chr3	102479758	103524181	.	2
chr3	103524182	108854800	.	2.0
chr3	108854801	108907848	.	2
chr3	108907849	121894587	.	2.0
chr3	121894588	121896409	.	2
chr3	121896410	124442136	.	2.0
chr3	124442137	124446262	.	2
chr3	124446263	141449784	.	0.872
chr3	141449785	141512215	.	2
chr3	141512216	149902096	.	2.0
chr3	149902097	149960747	.	2
chr3	149960748	149983116	.	5.136
chr3	149983117	150408384	.	2
chr3	150408385	168095923	.	2.0
chr3	168095924	168551899	.	2
chr3	168551900	171123691	.	2.0
chr3	171123692	171123721	.	2
chr3	171123722	198043505	.	2.0
chr4	1	85866	.	2
chr4	85867	522816	.	2.0
chr4	522817	523464	.	2
chr4	523465	1737745	.	2.0
chr4	1737746	1737876	.	2
chr4	1737877	3768346	.	2.0
chr4	3768347	4188757	.	2
chr4	4188758	4415824	.	3.484
chr4	4415825	4415996	.	2
chr4	4415997	10093074	.	2.0
chr4	10093075	10097804	.	2
chr4	10097805	10525915	.	3.484
chr4	10525916	10528009	.	2
chr4	10528010	11400046	.	2.0
chr4	11400047	13367911	.	2
chr4	13367912	13628058	.	2.0
chr4	13628059	15002102	.	2
chr4	15002103	20253683	.	2.0
chr4	20253684	20253944	.	2
chr4	20253945	25418400	.	2.0
chr4	25418401	25662447	.	2
chr4	25662448	25863600	.	2.0
chr4	25863601	25914026	.	2
chr4	25914027	40157512	.	2.0
chr4	40157513	40157554	.	2
chr4	40157555	55346205	.	2.0
chr4	55346206	55346415	.	2
chr4	55346416	69754846	.	2.0
chr4	69754847	69755078	.	2
chr4	69755079	69857685	.	0.252
chr4	69857686	69932557	.	2
chr4	69932558	72339670	.	2.0
chr4	72339671	72414859	.	2
chr4	72414860	82798762	.	2.0
chr4	82798763	82818663	.	2
chr4	82818664	99131728	.	1.6
chr4	99131729	99136488	.	2
chr4	99136489	100518147	.	0.252
chr4	100518148	101023421	.	2
chr4	101023422	109749528	.	2.0
chr4	109749529	109752434	.	2
chr4	109752435	110860709	.	0.794
chr4	110860710	110944853	.	2
chr4	110944854	112277287	.	2.0
chr4	112277288	112277513	.	2
chr4	112277514	125492640	.	2.0
chr4	125492641	127623475	.	2
chr4	127623476	128831861	.	2.0
chr4	128831862	128831893	.	2
chr4	128831894	163166601	.	2.0
chr4	163166602	163166799	.	2
chr4	163166800	185652605	.	2.0
chr4	185652606	185652768	.	2
chr4	185652769	188147588	.	2.0
chr5	1	140483	.	2
chr5	140484	7520854	.	2.0
chr5	7520855	7626283	.	2
chr5	7626284	31267488	.	2.0
chr5	31267489	31267656	.	2
chr5	31267657	36976284	.	2.0
chr5	36976285	36984706	.	2
chr5	36984707	37044734	.	0.252
chr5	37044735	37045463	.	2
chr5	37045464	45695797	.	2.0
chr5	45695798	50396428	.	2
chr5	50396429	55922695	.	0.252
chr5	55922696	55935198	.	2
chr5	55935199	73174950	.	2.0
chr5	73174951	73175099	.	2
chr5	73175100	73684968	.	0.252
chr5	73684969	73749799	.	2
chr5	73749800	84384751	.	2.0
chr5	84384752	86284809	.	2
chr5	86284810	91164269	.	2.0
chr5	91164270	91368797	.	2
chr5	91368798	91383081	.	0.33
chr5	91383082	93583860	.	2
chr5	93583861	109884754	.	2.0
chr5	109884755	110332902	.	2
chr5	110332903	113593427	.	2.0
chr5	113593428	114362075	.	2
chr5	114362076	116005970	.	2.0
chr5	116005971	116010593	.	2
chr5	116010594	116058794	.	0.252
chr5	116058795	116058946	.	2
chr5	116058947	127331281	.	2.0
chr5	127331282	127331397	.	2
chr5	127331398	151281156	.	2.0
chr5	151281157	151284219	.	2
chr5	151284220	151316224	.	5.124
chr5	151316225	151316886	.	2
chr5	151316887	151528029	.	2.0
chr5	151528030	151529251	.	2
chr5	151529252	151924745	.	2.0
chr5	151924746	152391625	.	2
chr5	152391626	159917406	.	2.0
chr5	159917407	159917526	.	2
chr5	159917527	163518955	.	2.0
chr5	163518956	163519135	.	2
chr5	163519136	171914436	.	2.0
chr5	171914437	171957661	.	2
chr5	171957662	181261081	.	2.0
chr6	1	203516	.	2
chr6	203517	656920	.	2.0
chr6	656921	707179	.	2
chr6	707180	9697800	.	2.0
chr6	9697801	9697860	.	2
chr6	9697861	18468589	.	2.0
chr6	18468590	18468792	.	2
chr6	18468793	22136688	.	0.482
chr6	22136689	22147072	.	2
chr6	22147073	25115101	.	1.068
chr6	25115102	25137736	.	2
chr6	25137737	26453414	.	1.012
chr6	26453415	26459534	.	2
chr6	26459535	33572594	.	1.068
chr6	33572595	33573988	.	2
chr6	33573989	39867765	.	2.0
chr6	39867766	39867810	.	2
chr6	39867811	62177259	.	2.0
chr6	62177260	62285832	.	2
chr6	62285833	66093273	.	2.0
chr6	66093274	66709982	.	2
chr6	66709983	69389235	.	2.0
chr6	69389236	69675829	.	2
chr6	69675830	104729352	.	2.0
chr6	104729353	104729639	.	2
chr6	104729640	167669715	.	2.0
chr6	167669716	167786938	.	2
chr6	167786939	167971972	.	2.0
chr6	167971973	167976215	.	2
chr6	167976216	170583736	.	2.0
chr7	1	208845	.	2
chr7	208846	16882114	.	2.0
chr7	16882115	17298806	.	2
chr7	17298807	19773579	.	0.252
chr7	19773580	20136532	.	2
chr7	20136533	22991036	.	2.0
chr7	22991037	23014043	.	2
chr7	23014044	23643948	.	2.0
chr7	23643949	23644133	.	2
chr7	23644134	40316874	.	2.0
chr7	40316875	40449312	.	2
chr7	40449313	76440629	.	2.0
chr7	76440630	76482590	.	2
chr7	76482591	78627218	.	0.422
chr7	78627219	79007158	.	2
chr7	79007159	85121948	.	1.142
chr7	85121949	86644592	.	2
chr7	86644593	96650521	.	1.594
chr7	96650522	96673416	.	2
chr7	96673417	96709856	.	2.0
chr7	96709857	97005552	.	2
chr7	97005553	108574069	.	2.0
chr7	108574070	108574269	.	2
chr7	108574270	117667710	.	2.0
chr7	117667711	117667898	.	2
chr7	117667899	130135488	.	2.0
chr7	130135489	130164791	.	2
chr7	130164792	135616097	.	1.37
chr7	135616098	135617269	.	2
chr7	135617270	135977383	.	2.0
chr7	135977384	136903266	.	2
chr7	136903267	153720449	.	1.6
chr7	153720450	153721457	.	2
chr7	153721458	159233256	.	2.0
chr8	1	232972	.	2
chr8	232973	7356491	.	2.0
chr8	7356492	8317877	.	2
chr8	8317878	8381735	.	0.252
chr8	8381736	8702202	.	2
chr8	8702203	28565481	.	2.0
chr8	28565482	28565597	.	2
chr8	28565598	30063565	.	2.0
chr8	30063566	30063734	.	2
chr8	30063735	35683692	.	2.0
chr8	35683693	35684653	.	2
chr8	35684654	98949648	.	2.0
chr8	98949649	98950745	.	2
chr8	98950746	117171175	.	2.0
chr8	117171176	117172616	.	2
chr8	117172617	123652899	.	2.0
chr8	123652900	123680898	.	2
chr8	123680899	138250991	.	2.0
chr8	138250992	138256752	.	2
chr8	138256753	145055360	.	2.0
chr9	1	213190	.	2
chr9	213191	432228	.	2.0
chr9	432229	432331	.	2
chr9	432332	2054758	.	2.0
chr9	2054759	2056762	.	2
chr9	2056763	15056323	.	2.0
chr9	15056324	15171605	.	2
chr9	15171606	15779123	.	2.0
chr9	15779124	15784498	.	2
chr9	15784499	17579306	.	3.474
chr9	17579307	17747175	.	2
chr9	17747176	26961995	.	2.0
chr9	26961996	26976661	.	2
chr9	26976662	38528795	.	2.0
chr9	38528796	38571556	.	2
chr9	38571557	70640647	.	2.0
chr9	70640648	70681574	.	2
chr9	70681575	75146901	.	2.0
chr9	75146902	75891252	.	2
chr9	75891253	76713669	.	2.0
chr9	76713670	76788376	.	2
chr9	76788377	79725380	.	0.978
chr9	79725381	81583824	.	2
chr9	81583825	89605203	.	2.0
chr9	89605204	89605619	.	2
chr9	89605620	94809928	.	2.0
chr9	94809929	94924044	.	2
chr9	94924045	98578117	.	0.252
chr9	98578118	98608182	.	2
chr9	98608183	109780523	.	2.0
chr9	109780524	109862864	.	2
chr9	109862865	112218723	.	2.0
chr9	112218724	112218818	.	2
chr9	112218819	122893015	.	2.0
chr9	122893016	122897442	.	2
chr9	122897443	123266304	.	4.572
chr9	123266305	123356377	.	2
chr9	123356378	125966439	.	2.0
chr9	125966440	125966618	.	2
chr9	125966619	130433776	.	0.252
chr9	130433777	130448943	.	2
chr9	130448944	131309270	.	2.0
chr9	131309271	131430133	.	2
chr9	131430134	131737574	.	0.252
chr9	131737575	131860098	.	2
chr9	131860099	134884898	.	2.0
chr9	134884899	134885185	.	2
chr9	134885186	136013887	.	1.012
chr9	136013888	136035337	.	2
chr9	136035338	136245545	.	2.0
chr9	136245546	136250752	.	2
chr9	136250753	136448216	.	2.0
chr9	136448217	136451377	.	2
chr9	136451378	138124607	.	2.0
chr10	1	49321	.	2
chr10	49322	9408219	.	2.0
chr10	9408220	11005437	.	2
chr10	11005438	11257772	.	5.468
chr10	11257773	11266739	.	2
chr10	11266740	21494705	.	2.0
chr10	21494706	21494967	.	2
chr10	21494968	66069526	.	2.0
chr10	66069527	66103194	.	2
chr10	66103195	71706953	.	2.0
chr10	71706954	71707217	.	2
chr10	71707218	71762014	.	2.0
chr10	71762015	71773420	.	2
chr10	71773421	73178020	.	2.0
chr10	73178021	73192639	.	2
chr10	73192640	81143836	.	2.0
chr10	81143837	81144587	.	2
chr10	81144588	84141647	.	0.252
chr10	84141648	84142735	.	2
chr10	84142736	84518509	.	2.0
chr10	84518510	85600032	.	2
chr10	85600033	86436261	.	0.252
chr10	86436262	86436574	.	2
chr10	86436575	98163395	.	2.0
chr10	98163396	98208064	.	2
chr10	98208065	98417104	.	2.0
chr10	98417105	98417292	.	2
chr10	98417293	105265181	.	1.6
chr10	105265182	106577327	.	2
chr10	106577328	133625502	.	2.0
chr11	1	197337	.	2
chr11	197338	10854265	.	2.0
chr11	10854266	10854408	.	2
chr11	10854409	20160103	.	0.978
chr11	20160104	20363979	.	2
chr11	20363980	22860450	.	1.258
chr11	22860451	24111933	.	2
chr11	24111934	25082594	.	2.0
chr11	25082595	26331575	.	2
chr11	26331576	26994388	.	0.52
chr11	26994389	26994554	.	2
chr11	26994555	42187667	.	0.252
chr11	42187668	42188618	.	2
chr11	42188619	56177618	.	0.978
chr11	56177619	56417335	.	2
chr11	56417336	62909760	.	2.0
chr11	62909761	62909964	.	2
chr11	62909965	64931497	.	2.0
chr11	64931498	64931779	.	2
chr11	64931780	72015978	.	2.0
chr11	72015979	72016223	.	2
chr11	72016224	72036041	.	2.0
chr11	72036042	72072338	.	2
chr11	72072339	72112788	.	0.252
chr11	72112789	72135989	.	2
chr11	72135990	76355575	.	2.0
chr11	76355576	76364482	.	2
chr11	76364483	86306229	.	2.0
chr11	86306230	86326539	.	2
chr11	86326540	86946205	.	0.252
chr11	86946206	86946377	.	2
chr11	86946378	88337690	.	2.0
chr11	88337691	88508016	.	2
chr11	88508017	89227974	.	5.124
chr11	89227975	89284793	.	2
chr11	89284794	93820270	.	3.734
chr11	93820271	93820431	.	2
chr11	93820432	101583757	.	2.0
chr11	101583758	101890705	.	2
chr11	101890706	101963536	.	2.0
chr11	101963537	101963749	.	2
chr11	101963750	102223785	.	0.252
chr11	102223786	102227623	.	2
chr11	102227624	106986050	.	2.0
chr11	106986051	107326530	.	2
chr11	107326531	109429043	.	2.0
chr11	109429044	110093216	.	2
chr11	110093217	125460720	.	2.0
chr11	125460721	125481576	.	2
chr11	125481577	128838696	.	1.6
chr11	128838697	128838889	.	2
chr11	128838890	134986767	.	2.0
chr12	1	174738	.	2
chr12	174739	13571988	.	2.0
chr12	13571989	13608577	.	2
chr12	13608578	15484267	.	0.252
chr12	15484268	15497385	.	2
chr12	15497386	21047235	.	2.0
chr12	21047236	21052255	.	2
chr12	21052256	21540547	.	0.252
chr12	21540548	21542497	.	2
chr12	21542498	21766584	.	2.498
chr12	21766585	21773205	.	2
chr12	21773206	22065570	.	0.252
chr12	22065571	22201125	.	2
chr12	22201126	48350647	.	2.0
chr12	48350648	48472836	.	2
chr12	48472837	50248727	.	2.0
chr12	50248728	50326364	.	2
chr12	50326365	56144560	.	2.0
chr12	56144561	56153663	.	2
chr12	56153664	57721177	.	2.0
chr12	57721178	57721503	.	2
chr12	57721504	101383723	.	2.0
chr12	101383724	101385699	.	2
chr12	101385700	132137657	.	2.0
chr12	132137658	132137851	.	2
chr12	132137852	132768988	.	2.0
chr12	132768989	132769223	.	2
chr12	132769224	132869878	.	2.0
chr12	132869879	132870696	.	2
chr12	132870697	133236094	.	2.0
chr13	1	19026403	.	2
chr13	19026404	21704441	.	2.0
chr13	21704442	22663994	.	2
chr13	22663995	25649100	.	2.0
chr13	25649101	25837284	.	2
chr13	25837285	28467444	.	2.0
chr13	28467445	28494845	.	2
chr13	28494846	33966225	.	0.252
chr13	33966226	34678775	.	2
chr13	34678776	36879793	.	2.0
chr13	36879794	36938160	.	2
chr13	36938161	37004520	.	4.572
chr13	37004521	37006002	.	2
chr13	37006003	39791667	.	2.0
chr13	39791668	40559438	.	2
chr13	40559439	41692789	.	0.252
chr13	41692790	41699146	.	2
chr13	41699147	58529141	.	2.0
chr13	58529142	59665744	.	2
chr13	59665745	85796527	.	0.252
chr13	85796528	87618771	.	2
chr13	87618772	94468819	.	2.0
chr13	94468820	94468961	.	2
chr13	94468962	94711765	.	0.622
chr13	94711766	94712076	.	2
chr13	94712077	98687541	.	1.37
chr13	98687542	98687700	.	2
chr13	98687701	105466360	.	0.978
chr13	105466361	105472598	.	2
chr13	105472599	110637300	.	2.0
chr13	110637301	110637743	.	2
chr13	110637744	112548281	.	0.252
chr13	112548282	112554026	.	2
chr13	112554027	114327294	.	2.0
chr14	1	18657687	.	2
chr14	18657688	24878713	.	2.0
chr14	24878714	24974818	.	2
chr14	24974819	26597028	.	0.252
chr14	26597029	28264720	.	2
chr14	28264721	29725687	.	2.0
chr14	29725688	29927302	.	2
chr14	29927303	30650608	.	2.0
chr14	30650609	30653538	.	2
chr14	30653539	31483972	.	3.748
chr14	31483973	31550784	.	2
chr14	31550785	32830857	.	2.0
chr14	32830858	32935054	.	2
chr14	32935055	36662663	.	2.0
chr14	36662664	36662867	.	2
chr14	36662868	61570610	.	2.0
chr14	61570611	61651077	.	2
chr14	61651078	64143911	.	2.0
chr14	64143912	64143969	.	2
chr14	64143970	65054696	.	2.0
chr14	65054697	65061141	.	2
chr14	65061142	69670527	.	2.0
chr14	69670528	69703453	.	2
chr14	69703454	71115345	.	2.0
chr14	71115346	71529401	.	2
chr14	71529402	71738229	.	2.0
chr14	71738230	71739059	.	2
chr14	71739060	106874787	.	2.0
chr15	1	19964791	.	2
chr15	19964792	22892910	.	2.0
chr15	22892911	23439616	.	2
chr15	23439617	32968776	.	2.0
chr15	32968777	32969142	.	2
chr15	32969143	52789390	.	2.0
chr15	52789391	52789603	.	2
chr15	52789604	55339302	.	0.252
chr15	55339303	55340650	.	2
chr15	55340651	60531758	.	2.0
chr15	60531759	60556776	.	2
chr15	60556777	61853386	.	0.482
chr15	61853387	61853549	.	2
chr15	61853550	77025445	.	2.0
chr15	77025446	77026136	.	2
chr15	77026137	78756209	.	0.978
chr15	78756210	78771738	.	2
chr15	78771739	101849452	.	2.0
chr16	1	46405	.	2
chr16	46406	2097373	.	2.0
chr16	2097374	2123512	.	2
chr16	2123513	2328425	.	0.252
chr16	2328426	2431214	.	2
chr16	2431215	19640208	.	2.0
chr16	19640209	19642423	.	2
chr16	19642424	20862666	.	2.0
chr16	20862667	20915676	.	2
chr16	20915677	23090749	.	3.474
chr16	23090750	23102349	.	2
chr16	23102350	30123080	.	2.0
chr16	30123081	30123470	.	2
chr16	30123471	30445335	.	2.0
chr16	30445336	30472921	.	2
chr16	30472922	47515573	.	2.0
chr16	47515574	47547378	.	2
chr16	47547379	48083484	.	0.252
chr16	48083485	48083748	.	2
chr16	48083749	51141079	.	2.0
chr16	51141080	51141216	.	2
chr16	51141217	78164303	.	2.0
chr16	78164304	78386881	.	2
chr16	78386882	80541037	.	3.742
chr16	80541038	80543299	.	2
chr16	80543300	90060672	.	2.0
chr16	90060673	90061508	.	2
chr16	90061509	90075911	.	2.0
chr17	1	410636	.	2
chr17	410637	6653276	.	2.0
chr17	6653277	6684849	.	2
chr17	6684850	8911542	.	0.252
chr17	8911543	9022513	.	2
chr17	9022514	12095656	.	2.0
chr17	12095657	12110356	.	2
chr17	12110357	12666029	.	4.572
chr17	12666030	12666256	.	2
chr17	12666257	19414758	.	2.0
chr17	19414759	19414805	.	2
chr17	19414806	43013434	.	2.0
chr17	43013435	43013619	.	2
chr17	43013620	57675085	.	2.0
chr17	57675086	57676856	.	2
chr17	57676857	57849285	.	0.252
chr17	57849286	57849371	.	2
chr17	57849372	76479963	.	2.0
chr17	76479964	76531124	.	2
chr17	76531125	76627421	.	0.252
chr17	76627422	76629129	.	2
chr17	76629130	83135753	.	2.0
chr18	1	117236	.	2
chr18	117237	28147714	.	2.0
chr18	28147715	30298981	.	2
chr18	30298982	35591867	.	2.0
chr18	35591868	35654659	.	2
chr18	35654660	39622191	.	2.0
chr18	39622192	41955372	.	2
chr18	41955373	49990524	.	2.0
chr18	49990525	49992358	.	2
chr18	49992359	66572254	.	2.0
chr18	66572255	67081724	.	2
chr18	67081725	70205731	.	2.0
chr18	70205732	70324628	.	2
chr18	70324629	80247331	.	2.0
chr19	1	281507	.	2
chr19	281508	4861463	.	2.0
chr19	4861464	4891182	.	2
chr19	4891183	6333551	.	2.0
chr19	6333552	6361744	.	2
chr19	6361745	6720586	.	2.0
chr19	6720587	6730057	.	2
chr19	6730058	8057853	.	2.0
chr19	8057854	8057951	.	2
chr19	8057952	10395683	.	2.0
chr19	10395684	10395912	.	2
chr19	10395913	21057002	.	2.0
chr19	21057003	21057900	.	2
chr19	21057901	29708474	.	0.794
chr19	29708475	29714983	.	2
chr19	29714984	58572621	.	2.0
chr20	1	87701	.	2
chr20	87702	13300312	.	2.0
chr20	13300313	13389407	.	2
chr20	13389408	19281136	.	2.0
chr20	19281137	19515417	.	2
chr20	19515418	34078618	.	2.0
chr20	34078619	34088317	.	2
chr20	34088318	44465279	.	2.0
chr20	44465280	44465402	.	2
chr20	44465403	64276092	.	2.0
chr21	1	10413800	.	2
chr21	10413801	15744075	.	2.0
chr21	15744076	15762971	.	2
chr21	15762972	20998606	.	2.0
chr21	20998607	21210701	.	2
chr21	21210702	31559282	.	2.0
chr21	31559283	31559521	.	2
chr21	31559522	33867258	.	2.0
chr21	33867259	33867411	.	2
chr21	33867412	43738125	.	2.0
chr21	43738126	43738409	.	2
chr21	43738410	44579607	.	2.0
chr21	44579608	44580008	.	2
chr21	44580009	46664996	.	2.0
chr22	1	16407170	.	2
chr22	16407171	21773021	.	2.0
chr22	21773022	21788278	.	2
chr22	21788279	25070543	.	2.0
chr22	25070544	25170833	.	2
chr22	25170834	31423419	.	2.0
chr22	31423420	31426643	.	2
chr22	31426644	33761292	.	2.0
chr22	33761293	33761539	.	2
chr22	33761540	35262270	.	0.252
chr22	35262271	35262444	.	2
chr22	35262445	39861882	.	2.0
chr22	39861883	39887352	.	2
chr22	39887353	45213336	.	2.0
chr22	45213337	45226305	.	2
chr22	45226306	47629319	.	1.6
chr22	47629320	48274264	.	2
chr22	48274265	50780662	.	2.0
