# Supplementary material for: Benchmarking pipelines for subclonal deconvolution of bulk tumour sequencing data
Source: Nat Commun. 2021 Nov 4;12:6396. doi: 10.1038/s41467-021-26698-7 (PMC8569188; doi:10.1038/s41467-021-26698-7)
Supplement: Supplementary file 4 — Source Data [file 41467_2021_26698_MOESM4_ESM.zip › Source_Data/cnv_heatmaps/facets/s1r1_100%_30_major.bed]

chromosome	start	end	.	cn
chr1	1	90028512	.	2
chr1	90028513	110407998	.	9.688
chr1	110407999	110451275	.	2
chr1	110451276	117367783	.	2.0
chr1	117367784	117367963	.	2
chr1	117367964	121571688	.	2.936
chr1	121571689	145234372	.	2
chr1	145234373	231566496	.	2.0
chr1	231566497	231626970	.	2
chr1	231626971	248919829	.	2.0
chr2	1	38988	.	2
chr2	38989	136116147	.	2.0
chr2	136116148	136118028	.	2
chr2	136118029	138671686	.	2.0
chr2	138671687	140231618	.	2
chr2	140231619	241777088	.	2.0
chr3	1	197789	.	2
chr3	197790	19281222	.	2.0
chr3	19281223	19314897	.	2
chr3	19314898	21418709	.	2.0
chr3	21418710	21418926	.	2
chr3	21418927	198043546	.	2.0
chr4	1	85848	.	2
chr4	85849	95548867	.	2.3
chr4	95548868	95549121	.	2
chr4	95549122	99594895	.	2.0
chr4	99594896	99597149	.	2
chr4	99597150	143700516	.	2.3
chr4	143700517	143875494	.	2
chr4	143875495	153204576	.	2.0
chr4	153204577	153257583	.	2
chr4	153257584	177442443	.	2.3
chr4	177442444	177960825	.	2
chr4	177960826	177990719	.	3.922
chr4	177990720	182169283	.	2
chr4	182169284	188147588	.	2.3
chr5	1	140466	.	2
chr5	140467	181261110	.	2.0
chr6	1	203546	.	2
chr6	203547	62286109	.	2.0
chr6	62286110	63211641	.	2
chr6	63211642	66093273	.	6.302
chr6	66093274	66710657	.	2
chr6	66710658	170583695	.	2.0
chr7	1	208913	.	2
chr7	208914	71787664	.	2.0
chr7	71787665	71787912	.	2
chr7	71787913	94669574	.	2.0
chr7	94669575	94909991	.	2
chr7	94909992	108884200	.	2.0
chr7	108884201	108884413	.	2
chr7	108884414	126533570	.	2.208
chr7	126533571	126533825	.	2
chr7	126533826	159233209	.	2.0
chr8	1	232977	.	2
chr8	232978	103766472	.	2.0
chr8	103766473	103819229	.	2
chr8	103819230	131042270	.	2.0
chr8	131042271	131904194	.	2
chr8	131904195	145055416	.	2.0
chr9	1	213291	.	2
chr9	213292	37746829	.	2.0
chr9	37746830	37761996	.	2
chr9	37761997	37974888	.	2.0
chr9	37974889	38015496	.	2
chr9	38015497	138124609	.	2.0
chr10	1	180042	.	2
chr10	180043	133625541	.	2.0
chr11	1	197337	.	2
chr11	197338	75912045	.	2.0
chr11	75912046	75983551	.	2
chr11	75983552	77590096	.	7.766
chr11	77590097	77590303	.	2
chr11	77590304	134986767	.	2.0
chr12	1	174649	.	2
chr12	174650	6110989	.	2.0
chr12	6110990	6121274	.	2
chr12	6121275	6514864	.	2.0
chr12	6514865	6516913	.	2
chr12	6516914	93181848	.	2.0
chr12	93181849	93328058	.	2
chr12	93328059	96935105	.	2.0
chr12	96935106	96935179	.	2
chr12	96935180	133236094	.	2.0
chr13	1	19026375	.	2
chr13	19026376	114327334	.	2.0
chr14	1	18657719	.	2
chr14	18657720	106874782	.	2.0
chr15	1	19964812	.	2
chr15	19964813	101849537	.	2.0
chr16	1	46405	.	2
chr16	46406	90075935	.	2.0
chr17	1	410648	.	2
chr17	410649	83135759	.	2.3
chr18	1	117241	.	2
chr18	117242	80247257	.	2.0
chr19	1	281468	.	2
chr19	281469	58572603	.	2.0
chr20	1	87623	.	2
chr20	87624	64276114	.	2.0
chr21	1	10413693	.	2
chr21	10413694	46664951	.	2.0
chr22	1	16407213	.	2
chr22	16407214	17841748	.	2.0
chr22	17841749	17841925	.	2
chr22	17841926	18167978	.	2.0
chr22	18167979	19036462	.	2
chr22	19036463	50780661	.	2.0
