# Supplementary material for: Benchmarking pipelines for subclonal deconvolution of bulk tumour sequencing data
Source: Nat Commun. 2021 Nov 4;12:6396. doi: 10.1038/s41467-021-26698-7 (PMC8569188; doi:10.1038/s41467-021-26698-7)
Supplement: Supplementary file 4 — Source Data [file 41467_2021_26698_MOESM4_ESM.zip › Source_Data/cnv_heatmaps/facets/s2r2_75%_100_total.bed]

chromosome	start	end	.	cn
chr1	1	30869944	.	2
chr1	30869945	50974560	.	2.723
chr1	50974561	51059929	.	2
chr1	51059930	153374659	.	2.0
chr1	153374660	153390179	.	2
chr1	153390180	155459833	.	1.277
chr1	155459834	155477962	.	2
chr1	155477963	231424612	.	2.0
chr1	231424613	231424811	.	2
chr1	231424812	234608633	.	1.277
chr1	234608634	235109395	.	2
chr1	235109396	248919829	.	2.0
chr2	1	39158	.	2
chr2	39159	11825064	.	2.0
chr2	11825065	11825275	.	2
chr2	11825276	19353442	.	2.413
chr2	19353443	19353545	.	2
chr2	19353546	19930458	.	1.36
chr2	19930459	19930556	.	2
chr2	19930557	98369970	.	2.35
chr2	98369971	98370047	.	2
chr2	98370048	175181664	.	2.0
chr2	175181665	175924143	.	2
chr2	175924144	178505199	.	2.35
chr2	178505200	178525976	.	2
chr2	178525977	241777077	.	2.0
chr3	1	197768	.	2
chr3	197769	17962728	.	2.0
chr3	17962729	18013739	.	2
chr3	18013740	18421368	.	1.277
chr3	18421369	18909957	.	2
chr3	18909958	37585573	.	2.0
chr3	37585574	37585706	.	2
chr3	37585707	38376154	.	1.277
chr3	38376155	38376962	.	2
chr3	38376963	48990533	.	2.0
chr3	48990534	48990873	.	2
chr3	48990874	50303454	.	2.35
chr3	50303455	50318169	.	2
chr3	50318170	62753720	.	2.0
chr3	62753721	62765894	.	2
chr3	62765895	63445712	.	2.696
chr3	63445713	63452019	.	2
chr3	63452020	98354638	.	2.0
chr3	98354639	98354668	.	2
chr3	98354669	129256176	.	1.81
chr3	129256177	129257553	.	2
chr3	129257554	136336995	.	2.0
chr3	136336996	136337114	.	2
chr3	136337115	159245795	.	1.81
chr3	159245796	159245921	.	2
chr3	159245922	198043534	.	2.0
chr4	1	85878	.	2
chr4	85879	144646874	.	2.723
chr4	144646875	144652743	.	2
chr4	144652744	146903649	.	3.446
chr4	146903650	146909073	.	2
chr4	146909074	188147482	.	2.723
chr5	1	140521	.	2
chr5	140522	38557486	.	2.0
chr5	38557487	38812843	.	2
chr5	38812844	51386637	.	1.277
chr5	51386638	51386664	.	2
chr5	51386665	55817064	.	1.277
chr5	55817065	55851564	.	2
chr5	55851565	68198270	.	1.277
chr5	68198271	68198404	.	2
chr5	68198405	172212086	.	2.0
chr5	172212087	172212264	.	2
chr5	172212265	172771227	.	1.277
chr5	172771228	172867128	.	2
chr5	172867129	181261081	.	2.0
chr6	1	203561	.	2
chr6	203562	2887979	.	2.0
chr6	2887980	2888475	.	2
chr6	2888476	7910572	.	2.723
chr6	7910573	7986648	.	2
chr6	7986649	38170595	.	2.0
chr6	38170596	38170851	.	2
chr6	38170852	89729146	.	2.0
chr6	89729147	89730907	.	2
chr6	89730908	170583639	.	2.0
chr7	1	208923	.	2
chr7	208924	55724347	.	2.0
chr7	55724348	55793623	.	2
chr7	55793624	56302008	.	1.277
chr7	56302009	56601443	.	2
chr7	56601444	80189085	.	2.0
chr7	80189086	80189264	.	2
chr7	80189265	102097387	.	1.625
chr7	102097388	102104387	.	2
chr7	102104388	130877455	.	2.0
chr7	130877456	131142940	.	2
chr7	131142941	152019850	.	1.277
chr7	152019851	152093928	.	2
chr7	152093929	159233256	.	2.0
chr8	1	233133	.	2
chr8	233134	10353986	.	2.0
chr8	10353987	10428280	.	2
chr8	10428281	15237564	.	1.642
chr8	15237565	15237936	.	2
chr8	15237937	102651436	.	2.0
chr8	102651437	102651586	.	2
chr8	102651587	109974795	.	1.81
chr8	109974796	109974942	.	2
chr8	109974943	112800202	.	2.418
chr8	112800203	112829742	.	2
chr8	112829743	141211321	.	1.81
chr8	141211322	141211563	.	2
chr8	141211564	145055379	.	2.0
chr9	1	213281	.	2
chr9	213282	19786897	.	2.0
chr9	19786898	20341784	.	2
chr9	20341785	72953091	.	3.286
chr9	72953092	73154318	.	2
chr9	73154319	73170321	.	2.0
chr9	73170322	74497514	.	2
chr9	74497515	75146941	.	3.286
chr9	75146942	75891257	.	2
chr9	75891258	96654718	.	2.0
chr9	96654719	96755915	.	2
chr9	96755916	100292458	.	2.35
chr9	100292459	100292766	.	2
chr9	100292767	111597384	.	2.0
chr9	111597385	111602877	.	2
chr9	111602878	111791399	.	3.424
chr9	111791400	111897251	.	2
chr9	111897252	138124609	.	2.0
chr10	1	49321	.	2
chr10	49322	63621125	.	2.0
chr10	63621126	63621264	.	2
chr10	63621265	89432094	.	2.0
chr10	89432095	89432280	.	2
chr10	89432281	133625528	.	2.0
chr11	1	197337	.	2
chr11	197338	28333498	.	2.0
chr11	28333499	30009774	.	2
chr11	30009775	61421083	.	3.446
chr11	61421084	61421267	.	2
chr11	61421268	65412762	.	3.286
chr11	65412763	65413320	.	2
chr11	65413321	65979744	.	4.169
chr11	65979745	65996788	.	2
chr11	65996789	69773251	.	3.286
chr11	69773252	69773403	.	2
chr11	69773404	79402129	.	3.446
chr11	79402130	81890707	.	2
chr11	81890708	93478598	.	2.0
chr11	93478599	93478624	.	2
chr11	93478625	94768444	.	2.272
chr11	94768445	94768581	.	2
chr11	94768582	130915580	.	2.0
chr11	130915581	130915936	.	2
chr11	130915937	133532557	.	2.612
chr11	133532558	133842047	.	2
chr11	133842048	134986767	.	2.0
chr12	1	174745	.	2
chr12	174746	43432810	.	2.0
chr12	43432811	43434382	.	2
chr12	43434383	64222276	.	2.35
chr12	64222277	64267035	.	2
chr12	64267036	64502025	.	3.424
chr12	64502026	64684858	.	2
chr12	64684859	65328588	.	7.061
chr12	65328589	65453840	.	2
chr12	65453841	98548593	.	2.35
chr12	98548594	98548727	.	2
chr12	98548728	104804837	.	2.0
chr12	104804838	104804962	.	2
chr12	104804963	105046892	.	2.699
chr12	105046893	105049896	.	2
chr12	105049897	133236094	.	2.0
chr13	1	19026392	.	2
chr13	19026393	46377956	.	2.0
chr13	46377957	46553199	.	2
chr13	46553200	46751463	.	3.533
chr13	46751464	46771280	.	2
chr13	46771281	114327294	.	2.0
chr14	1	18657687	.	2
chr14	18657688	54396988	.	2.0
chr14	54396989	54399830	.	2
chr14	54399831	59646975	.	1.81
chr14	59646976	59727037	.	2
chr14	59727038	68650850	.	2.0
chr14	68650851	68787728	.	2
chr14	68787729	69714971	.	1.277
chr14	69714972	69767469	.	2
chr14	69767470	106874810	.	2.0
chr15	1	19964758	.	2
chr15	19964759	52416216	.	2.0
chr15	52416217	52425806	.	2
chr15	52425807	76204641	.	2.157
chr15	76204642	76204882	.	2
chr15	76204883	101849482	.	2.0
chr16	1	46405	.	2
chr16	46406	9667309	.	2.0
chr16	9667310	9753602	.	2
chr16	9753603	52444224	.	1.277
chr16	52444225	52446070	.	2
chr16	52446071	90075935	.	2.0
chr17	1	410566	.	2
chr17	410567	7633361	.	2.0
chr17	7633362	7653422	.	2
chr17	7653423	7743368	.	2.699
chr17	7743369	7757119	.	2
chr17	7757120	45233140	.	2.0
chr17	45233141	45233680	.	2
chr17	45233681	61483153	.	2.0
chr17	61483154	61483324	.	2
chr17	61483325	83135750	.	2.0
chr18	1	120722	.	2
chr18	120723	80247272	.	2.0
chr19	1	281535	.	2
chr19	281536	18069761	.	2.0
chr19	18069762	18072221	.	2
chr19	18072222	21836163	.	1.625
chr19	21836164	21970703	.	2
chr19	21970704	38802087	.	2.0
chr19	38802088	38802331	.	2
chr19	38802332	40623696	.	2.157
chr19	40623697	40624024	.	2
chr19	40624025	58572528	.	2.0
chr20	1	87623	.	2
chr20	87624	57652298	.	2.0
chr20	57652299	57652458	.	2
chr20	57652459	60072370	.	1.81
chr20	60072371	60072432	.	2
chr20	60072433	64276155	.	2.0
chr21	1	10413742	.	2
chr21	10413743	23464824	.	2.0
chr21	23464825	25362571	.	2
chr21	25362572	33898200	.	2.352
chr21	33898201	33898490	.	2
chr21	33898491	46664951	.	2.0
chr22	1	16407213	.	2
chr22	16407214	24072397	.	1.277
chr22	24072398	24076224	.	2
chr22	24076225	41781895	.	2.157
chr22	41781896	41784434	.	2
chr22	41784435	43999099	.	2.413
chr22	43999100	43999264	.	2
chr22	43999265	50780662	.	2.157
