# Supplementary material for: Benchmarking pipelines for subclonal deconvolution of bulk tumour sequencing data
Source: Nat Commun. 2021 Nov 4;12:6396. doi: 10.1038/s41467-021-26698-7 (PMC8569188; doi:10.1038/s41467-021-26698-7)
Supplement: Supplementary file 4 — Source Data [file 41467_2021_26698_MOESM4_ESM.zip › Source_Data/cnv_heatmaps/facets/s2r3_100%_250_total.bed]

chromosome	start	end	.	cn
chr1	1	31259615	.	2
chr1	31259616	32672712	.	1.09
chr1	32672713	32679621	.	2
chr1	32679622	44339156	.	2.0
chr1	44339157	44352963	.	2
chr1	44352964	44622894	.	5.076
chr1	44622895	44626357	.	2
chr1	44626358	84671316	.	2.0
chr1	84671317	84811694	.	2
chr1	84811695	85182371	.	1.09
chr1	85182372	85182501	.	2
chr1	85182502	110407920	.	2.0
chr1	110407921	110407998	.	2
chr1	110407999	113982120	.	1.09
chr1	113982121	114092007	.	2
chr1	114092008	147993384	.	2.0
chr1	147993385	148334502	.	2
chr1	148334503	152412330	.	4.007
chr1	152412331	152511606	.	2
chr1	152511607	155210335	.	2.0
chr1	155210336	155210479	.	2
chr1	155210480	155615812	.	3.82
chr1	155615813	155648684	.	2
chr1	155648685	165827851	.	2.0
chr1	165827852	165890387	.	2
chr1	165890388	166060734	.	1.09
chr1	166060735	166070045	.	2
chr1	166070046	170739124	.	2.0
chr1	170739125	170739372	.	2
chr1	170739373	171092615	.	1.09
chr1	171092616	171092802	.	2
chr1	171092803	173207228	.	2.0
chr1	173207229	173477431	.	2
chr1	173477432	178420590	.	1.451
chr1	178420591	178420636	.	2
chr1	178420637	182055158	.	2.0
chr1	182055159	182055216	.	2
chr1	182055217	183292879	.	1.451
chr1	183292880	183293740	.	2
chr1	183293741	186977686	.	2.0
chr1	186977687	186977759	.	2
chr1	186977760	201206254	.	2.0
chr1	201206255	201206439	.	2
chr1	201206440	216568133	.	2.0
chr1	216568134	216650904	.	2
chr1	216650905	223292586	.	2.91
chr1	223292587	223358856	.	2
chr1	223358857	248919858	.	2.0
chr2	1	38978	.	2
chr2	38979	49918621	.	2.0
chr2	49918622	49918762	.	2
chr2	49918763	70448280	.	2.0
chr2	70448281	70448575	.	2
chr2	70448576	74198747	.	2.0
chr2	74198748	74205883	.	2
chr2	74205884	74640133	.	1.451
chr2	74640134	74640308	.	2
chr2	74640309	115845522	.	2.0
chr2	115845523	115845690	.	2
chr2	115845691	124563404	.	1.498
chr2	124563405	124609817	.	2
chr2	124609818	124915261	.	2.652
chr2	124915262	126690280	.	2
chr2	126690281	127582510	.	1.498
chr2	127582511	127584328	.	2
chr2	127584329	144208817	.	2.0
chr2	144208818	144363611	.	2
chr2	144363612	144517450	.	1.09
chr2	144517451	146587999	.	2
chr2	146588000	155269904	.	2.0
chr2	155269905	156324504	.	2
chr2	156324505	162838749	.	2.91
chr2	162838750	163593525	.	2
chr2	163593526	165392326	.	2.0
chr2	165392327	165574197	.	2
chr2	165574198	169162605	.	4.73
chr2	169162606	169165972	.	2
chr2	169165973	188595826	.	2.0
chr2	188595827	188734193	.	2
chr2	188734194	189441630	.	2.0
chr2	189441631	189448542	.	2
chr2	189448543	217907304	.	2.0
chr2	217907305	217920193	.	2
chr2	217920194	229813882	.	2.0
chr2	229813883	229814325	.	2
chr2	229814326	230183563	.	2.91
chr2	230183564	230183757	.	2
chr2	230183758	239048214	.	2.0
chr2	239048215	239048521	.	2
chr2	239048522	241777088	.	2.0
chr3	1	197707	.	2
chr3	197708	15004088	.	2.0
chr3	15004089	15004584	.	2
chr3	15004585	15498496	.	2.36
chr3	15498497	15498743	.	2
chr3	15498744	16227529	.	2.0
chr3	16227530	16227858	.	2
chr3	16227859	25794491	.	1.818
chr3	25794492	25794597	.	2
chr3	25794598	27484404	.	1.425
chr3	27484405	27715961	.	2
chr3	27715962	35794294	.	1.818
chr3	35794295	36380724	.	2
chr3	36380725	63846167	.	2.0
chr3	63846168	63913123	.	2
chr3	63913124	66401677	.	1.09
chr3	66401678	66404102	.	2
chr3	66404103	77603064	.	2.0
chr3	77603065	77607865	.	2
chr3	77607866	105867592	.	2.0
chr3	105867593	105869225	.	2
chr3	105869226	125313374	.	2.0
chr3	125313375	125313587	.	2
chr3	125313588	136855639	.	2.0
chr3	136855640	136928061	.	2
chr3	136928062	195070050	.	2.0
chr3	195070051	195122106	.	2
chr3	195122107	196071387	.	1.09
chr3	196071388	196072096	.	2
chr3	196072097	197938715	.	2.0
chr3	197938716	197943835	.	2
chr3	197943836	198043505	.	2.0
chr4	1	85850	.	2
chr4	85851	33010863	.	2.0
chr4	33010864	36066179	.	2
chr4	36066180	40335927	.	3.532
chr4	40335928	40337332	.	2
chr4	40337333	47763531	.	2.36
chr4	47763532	47786698	.	2
chr4	47786699	57110129	.	2.0
chr4	57110130	60922673	.	2
chr4	60922674	71741766	.	2.91
chr4	71741767	71746160	.	2
chr4	71746161	71784356	.	1.09
chr4	71784357	71803901	.	2
chr4	71803902	74454912	.	2.91
chr4	74454913	74748017	.	2
chr4	74748018	97972337	.	2.0
chr4	97972338	97981252	.	2
chr4	97981253	100518096	.	1.09
chr4	100518097	101023421	.	2
chr4	101023422	139015813	.	2.0
chr4	139015814	139043070	.	2
chr4	139043071	143699332	.	1.818
chr4	143699333	143699605	.	2
chr4	143699606	146442831	.	2.0
chr4	146442832	146503827	.	2
chr4	146503828	183713608	.	3.506
chr4	183713609	183905339	.	2
chr4	183905340	188147501	.	2.0
chr5	1	140445	.	2
chr5	140446	34019945	.	2.0
chr5	34019946	34020127	.	2
chr5	34020128	34687717	.	1.09
chr5	34687718	34688155	.	2
chr5	34688156	36264995	.	2.0
chr5	36264996	36265414	.	2
chr5	36265415	39074383	.	2.91
chr5	39074384	39105539	.	2
chr5	39105540	45695814	.	1.09
chr5	45695815	50396293	.	2
chr5	50396294	51394581	.	2.0
chr5	51394582	52011605	.	2
chr5	52011606	53951423	.	4.73
chr5	53951424	54113265	.	2
chr5	54113266	69191796	.	2.0
chr5	69191797	69197125	.	2
chr5	69197126	80320498	.	2.0
chr5	80320499	80320822	.	2
chr5	80320823	88729246	.	2.0
chr5	88729247	88730166	.	2
chr5	88730167	93584064	.	1.686
chr5	93584065	93585013	.	2
chr5	93585014	111976876	.	2.0
chr5	111976877	112143977	.	2
chr5	112143978	112707504	.	3.82
chr5	112707505	112707739	.	2
chr5	112707740	181261080	.	2.0
chr6	1	203475	.	2
chr6	203476	14136943	.	2.0
chr6	14136944	15246501	.	2
chr6	15246502	17110901	.	2.0
chr6	17110902	17115153	.	2
chr6	17115154	22569532	.	2.0
chr6	22569533	22569702	.	2
chr6	22569703	27310584	.	2.0
chr6	27310585	27310896	.	2
chr6	27310897	71167375	.	2.0
chr6	71167376	71293270	.	2
chr6	71293271	79485476	.	2.215
chr6	79485477	79485629	.	2
chr6	79485630	143472336	.	2.0
chr6	143472337	143474832	.	2
chr6	143474833	143608389	.	1.09
chr6	143608390	143710965	.	2
chr6	143710966	143807178	.	2.0
chr6	143807179	143823738	.	2
chr6	143823739	143937813	.	1.09
chr6	143937814	143940458	.	2
chr6	143940459	155144798	.	2.0
chr6	155144799	155164401	.	2
chr6	155164402	155314443	.	2.91
chr6	155314444	155396915	.	2
chr6	155396916	170583639	.	2.0
chr7	1	208853	.	2
chr7	208854	7532904	.	2.0
chr7	7532905	7572482	.	2
chr7	7572483	8752914	.	3.82
chr7	8752915	10453282	.	2
chr7	10453283	37133256	.	2.0
chr7	37133257	37204150	.	2
chr7	37204151	38228904	.	1.09
chr7	38228905	38242374	.	2
chr7	38242375	40096560	.	2.0
chr7	40096561	40096772	.	2
chr7	40096773	43360855	.	2.91
chr7	43360856	43396867	.	2
chr7	43396868	53036868	.	2.0
chr7	53036869	53862480	.	2
chr7	53862481	53866782	.	3.696
chr7	53866783	54542363	.	2
chr7	54542364	66153723	.	2.0
chr7	66153724	66240412	.	2
chr7	66240413	66988341	.	1.09
chr7	66988342	66993229	.	2
chr7	66993230	67306113	.	1.09
chr7	67306114	67308483	.	2
chr7	67308484	67321362	.	1.09
chr7	67321363	69599003	.	2
chr7	69599004	123200022	.	2.0
chr7	123200023	123452815	.	2
chr7	123452816	123537161	.	1.09
chr7	123537162	123537456	.	2
chr7	123537457	151477464	.	2.0
chr7	151477465	151484704	.	2
chr7	151484705	151631731	.	3.82
chr7	151631732	151675487	.	2
chr7	151675488	159233209	.	2.0
chr8	1	233102	.	2
chr8	233103	7356464	.	2.0
chr8	7356465	7860648	.	2
chr8	7860649	26045179	.	1.09
chr8	26045180	26291742	.	2
chr8	26291743	27792120	.	2.0
chr8	27792121	27799590	.	2
chr8	27799591	28060538	.	4.73
chr8	28060539	28060590	.	2
chr8	28060591	43342297	.	2.0
chr8	43342298	46841196	.	2
chr8	46841197	48918370	.	1.498
chr8	48918371	48918574	.	2
chr8	48918575	78161066	.	2.0
chr8	78161067	78598463	.	2
chr8	78598464	81840056	.	6.545
chr8	81840057	84184927	.	2
chr8	84184928	94646328	.	2.0
chr8	94646329	94661528	.	2
chr8	94661529	100288272	.	4.616
chr8	100288273	100509899	.	2
chr8	100509900	100722565	.	10.181
chr8	100722566	100919393	.	2
chr8	100919394	121904236	.	4.616
chr8	121904237	122670430	.	2
chr8	122670431	145055379	.	2.0
chr9	1	213281	.	2
chr9	213282	8733984	.	2.0
chr9	8733985	12693972	.	2
chr9	12693973	62861325	.	2.498
chr9	62861326	66918786	.	2
chr9	66918787	79725380	.	2.0
chr9	79725381	81583786	.	2
chr9	81583787	81913594	.	5.636
chr9	81913595	81914454	.	2
chr9	81914455	90898521	.	2.0
chr9	90898522	91213915	.	2
chr9	91213916	91296096	.	3.82
chr9	91296097	91298099	.	2
chr9	91298100	97294038	.	2.0
chr9	97294039	97294057	.	2
chr9	97294058	105484373	.	1.09
chr9	105484374	105506465	.	2
chr9	105506466	105535271	.	2.0
chr9	105535272	105546510	.	2
chr9	105546511	105776602	.	1.09
chr9	105776603	106923388	.	2
chr9	106923389	132402783	.	2.0
chr9	132402784	132410453	.	2
chr9	132410454	132727614	.	2.91
chr9	132727615	132823272	.	2
chr9	132823273	138124560	.	2.0
chr10	1	49366	.	2
chr10	49367	20068148	.	2.0
chr10	20068149	20143293	.	2
chr10	20143294	20219098	.	3.47
chr10	20219099	20245268	.	2
chr10	20245269	22003725	.	12.908
chr10	22003726	22208910	.	2
chr10	22208911	23344806	.	3.506
chr10	23344807	23428352	.	2
chr10	23428353	48652483	.	2.0
chr10	48652484	48709791	.	2
chr10	48709792	48941850	.	4.007
chr10	48941851	48941869	.	2
chr10	48941870	75783071	.	2.0
chr10	75783072	76035966	.	2
chr10	76035967	83896559	.	1.09
chr10	83896560	84141608	.	2
chr10	84141609	119168616	.	2.0
chr10	119168617	119169314	.	2
chr10	119169315	119396797	.	1.117
chr10	119396798	119423179	.	2
chr10	119423180	125859777	.	2.0
chr10	125859778	125859836	.	2
chr10	125859837	127257517	.	1.09
chr10	127257518	127339037	.	2
chr10	127339038	133625547	.	2.0
chr11	1	197337	.	2
chr11	197338	30917053	.	2.0
chr11	30917054	30920870	.	2
chr11	30920871	43342733	.	2.0
chr11	43342734	43342936	.	2
chr11	43342937	55554735	.	2.0
chr11	55554736	55554917	.	2
chr11	55554918	78469357	.	2.215
chr11	78469358	78478607	.	2
chr11	78478608	110630826	.	2.0
chr11	110630827	110690650	.	2
chr11	110690651	111451428	.	1.09
chr11	111451429	111453533	.	2
chr11	111453534	111498820	.	3.696
chr11	111498821	111513496	.	2
chr11	111513497	124893838	.	1.09
chr11	124893839	124894280	.	2
chr11	124894281	134986767	.	2.0
chr12	1	174726	.	2
chr12	174727	10713400	.	2.0
chr12	10713401	10715782	.	2
chr12	10715783	11869898	.	5.636
chr12	11869899	11884557	.	2
chr12	11884558	66541986	.	2.0
chr12	66541987	66596880	.	2
chr12	66596881	70754336	.	2.215
chr12	70754337	70754516	.	2
chr12	70754517	78212953	.	2.0
chr12	78212954	79217621	.	2
chr12	79217622	89656047	.	1.09
chr12	89656048	90940192	.	2
chr12	90940193	101486957	.	2.0
chr12	101486958	101594950	.	2
chr12	101594951	126745068	.	2.91
chr12	126745069	128244407	.	2
chr12	128244408	133236096	.	2.0
chr13	1	19026403	.	2
chr13	19026404	89361048	.	2.0
chr13	89361049	91350721	.	2
chr13	91350722	98688274	.	2.444
chr13	98688275	98688558	.	2
chr13	98688559	114327285	.	2.0
chr14	1	18657719	.	2
chr14	18657720	34710565	.	1.09
chr14	34710566	34710938	.	2
chr14	34710939	37173696	.	1.09
chr14	37173697	37247802	.	2
chr14	37247803	44119793	.	2.0
chr14	44119794	44120025	.	2
chr14	44120026	51243833	.	2.215
chr14	51243834	51243979	.	2
chr14	51243980	88621202	.	2.0
chr14	88621203	88621346	.	2
chr14	88621347	88642971	.	2.0
chr14	88642972	88643023	.	2
chr14	88643024	90290592	.	1.09
chr14	90290593	90292751	.	2
chr14	90292752	90331935	.	2.0
chr14	90331936	90332201	.	2
chr14	90332202	90875390	.	1.09
chr14	90875391	90890597	.	2
chr14	90890598	90923292	.	2.0
chr14	90923293	90943043	.	2
chr14	90943044	106874810	.	2.0
chr15	1	19964784	.	2
chr15	19964785	65355729	.	2.0
chr15	65355730	65375112	.	2
chr15	65375113	79322493	.	2.0
chr15	79322494	79322696	.	2
chr15	79322697	101849449	.	2.0
chr16	1	46405	.	2
chr16	46406	7712438	.	2.0
chr16	7712439	8569761	.	2
chr16	8569762	10529038	.	1.818
chr16	10529039	10529155	.	2
chr16	10529156	53704202	.	2.0
chr16	53704203	53825978	.	2
chr16	53825979	54121774	.	2.91
chr16	54121775	54239911	.	2
chr16	54239912	61652580	.	2.0
chr16	61652581	61652929	.	2
chr16	61652930	69113641	.	1.818
chr16	69113642	69114418	.	2
chr16	69114419	69260221	.	2.0
chr16	69260222	69270120	.	2
chr16	69270121	78432750	.	1.09
chr16	78432751	78691254	.	2
chr16	78691255	90075906	.	2.0
chr17	1	410673	.	2
chr17	410674	9250752	.	2.0
chr17	9250753	9378525	.	2
chr17	9378526	11769306	.	1.498
chr17	11769307	11781000	.	2
chr17	11781001	12055007	.	3.516
chr17	12055008	12069738	.	2
chr17	12069739	27301974	.	1.498
chr17	27301975	27303360	.	2
chr17	27303361	51120570	.	2.0
chr17	51120571	51154303	.	2
chr17	51154304	56228060	.	1.818
chr17	56228061	56326259	.	2
chr17	56326260	57086627	.	1.09
chr17	57086628	57099840	.	2
chr17	57099841	58651880	.	1.818
chr17	58651881	58652053	.	2
chr17	58652054	83135808	.	2.0
chr18	1	117236	.	2
chr18	117237	7231953	.	2.0
chr18	7231954	7232055	.	2
chr18	7232056	9775238	.	1.09
chr18	9775239	9775365	.	2
chr18	9775366	28177296	.	2.0
chr18	28177297	30298946	.	2
chr18	30298947	39622211	.	5.636
chr18	39622212	41955340	.	2
chr18	41955341	47837076	.	2.0
chr18	47837077	47837237	.	2
chr18	47837238	64098721	.	2.91
chr18	64098722	65762798	.	2
chr18	65762799	69055189	.	3.668
chr18	69055190	69401353	.	2
chr18	69401354	77268953	.	2.91
chr18	77268954	79096450	.	2
chr18	79096451	80247362	.	2.0
chr19	1	281506	.	2
chr19	281507	7184494	.	2.0
chr19	7184495	7267434	.	2
chr19	7267435	7519168	.	4.73
chr19	7519169	7519430	.	2
chr19	7519431	10679053	.	2.0
chr19	10679054	10679185	.	2
chr19	10679186	15244734	.	1.425
chr19	15244735	15249269	.	2
chr19	15249270	33800481	.	2.0
chr19	33800482	33801224	.	2
chr19	33801225	54012397	.	2.444
chr19	54012398	55085909	.	2
chr19	55085910	58572513	.	2.0
chr20	1	87623	.	2
chr20	87624	31826928	.	2.0
chr20	31826929	31830827	.	2
chr20	31830828	32025827	.	1.09
chr20	32025828	32026004	.	2
chr20	32026005	49953732	.	2.0
chr20	49953733	49983096	.	2
chr20	49983097	53256524	.	2.215
chr20	53256525	53489048	.	2
chr20	53489049	64276168	.	2.0
chr21	1	10413707	.	2
chr21	10413708	31731916	.	2.0
chr21	31731917	31873927	.	2
chr21	31873928	32576474	.	2.91
chr21	32576475	32576746	.	2
chr21	32576747	46665045	.	2.0
chr22	1	16407152	.	2
chr22	16407153	22747859	.	2.0
chr22	22747860	22771857	.	2
chr22	22771858	22823309	.	3.168
chr22	22823310	22871598	.	2
chr22	22871599	31140298	.	2.0
chr22	31140299	31140491	.	2
chr22	31140492	38986409	.	2.91
chr22	38986410	39014288	.	2
chr22	39014289	50780647	.	2.0
