# Supplementary material for: Benchmarking pipelines for subclonal deconvolution of bulk tumour sequencing data
Source: Nat Commun. 2021 Nov 4;12:6396. doi: 10.1038/s41467-021-26698-7 (PMC8569188; doi:10.1038/s41467-021-26698-7)
Supplement: Supplementary file 4 — Source Data [file 41467_2021_26698_MOESM4_ESM.zip › Source_Data/cnv_heatmaps/facets/s2r3_100%_30_minor.bed]

chromosome	start	end	.	cn
chr1	1	31259615	.	2
chr1	31259616	32695277	.	0.084
chr1	32695278	32695433	.	2
chr1	32695434	44339139	.	2.0
chr1	44339140	44352963	.	2
chr1	44352964	44622894	.	4.828
chr1	44622895	44626364	.	2
chr1	44626365	84662470	.	2.0
chr1	84662471	84664541	.	2
chr1	84664542	85182398	.	0.084
chr1	85182399	85182572	.	2
chr1	85182573	110407729	.	2.0
chr1	110407730	110407897	.	2
chr1	110407898	113982120	.	0.084
chr1	113982121	114092007	.	2
chr1	114092008	147993384	.	2.0
chr1	147993385	148334585	.	2
chr1	148334586	152412330	.	2.0
chr1	152412331	152511487	.	2
chr1	152511488	155206420	.	2.0
chr1	155206421	155207806	.	2
chr1	155207807	155615812	.	3.916
chr1	155615813	155648640	.	2
chr1	155648641	170739099	.	2.0
chr1	170739100	170739240	.	2
chr1	170739241	171064197	.	0.084
chr1	171064198	171092690	.	2
chr1	171092691	173481488	.	2.0
chr1	173481489	173485472	.	2
chr1	173485473	178390226	.	0.888
chr1	178390227	178411690	.	2
chr1	178411691	181807752	.	2.0
chr1	181807753	181807980	.	2
chr1	181807981	183292878	.	0.888
chr1	183292879	183293740	.	2
chr1	183293741	186362961	.	2.0
chr1	186362962	186363377	.	2
chr1	186363378	201087840	.	2.0
chr1	201087841	201087955	.	2
chr1	201087956	216564259	.	2.0
chr1	216564260	216564423	.	2
chr1	216564424	223358849	.	2.0
chr1	223358850	223359192	.	2
chr1	223359193	248919869	.	2.0
chr2	1	38978	.	2
chr2	38979	74198757	.	2.0
chr2	74198758	74205875	.	2
chr2	74205876	74656680	.	0.846
chr2	74656681	74657654	.	2
chr2	74657655	117814904	.	2.0
chr2	117814905	117817576	.	2
chr2	117817577	127582468	.	0.942
chr2	127582469	127582524	.	2
chr2	127582525	144208810	.	2.0
chr2	144208811	144363720	.	2
chr2	144363721	144517434	.	0.084
chr2	144517435	146588060	.	2
chr2	146588061	155269909	.	2.0
chr2	155269910	156324504	.	2
chr2	156324505	162838713	.	2.0
chr2	162838714	163593491	.	2
chr2	163593492	165392326	.	2.0
chr2	165392327	165574197	.	2
chr2	165574198	169162611	.	2.0
chr2	169162612	169165952	.	2
chr2	169165953	214780936	.	2.0
chr2	214780937	214781128	.	2
chr2	214781129	238244160	.	2.0
chr2	238244161	238244263	.	2
chr2	238244264	241777088	.	2.0
chr3	1	197748	.	2
chr3	197749	5170609	.	2.0
chr3	5170610	5172174	.	2
chr3	5172175	15013820	.	2.0
chr3	15013821	15016177	.	2
chr3	15016178	15563555	.	2.0
chr3	15563556	15564605	.	2
chr3	15564606	35794234	.	1.57
chr3	35794235	36380724	.	2
chr3	36380725	63846237	.	2.0
chr3	63846238	63913173	.	2
chr3	63913174	66401613	.	0.084
chr3	66401614	66404089	.	2
chr3	66404090	195070008	.	2.0
chr3	195070009	195122087	.	2
chr3	195122088	196071387	.	0.084
chr3	196071388	196072071	.	2
chr3	196072072	198043505	.	2.0
chr4	1	85959	.	2
chr4	85960	36066092	.	2.0
chr4	36066093	36066305	.	2
chr4	36066306	40423992	.	2.74
chr4	40423993	40424247	.	2
chr4	40424248	40426140	.	2.0
chr4	40426141	40436489	.	2
chr4	40436490	47855144	.	2.0
chr4	47855145	47862864	.	2
chr4	47862865	57110120	.	2.0
chr4	57110121	60922730	.	2
chr4	60922731	71746310	.	2.0
chr4	71746311	71752499	.	2
chr4	71752500	71784371	.	0.124
chr4	71784372	71803885	.	2
chr4	71803886	75047924	.	2.0
chr4	75047925	75047952	.	2
chr4	75047953	97972339	.	2.0
chr4	97972340	97981259	.	2
chr4	97981260	100518107	.	0.084
chr4	100518108	101023561	.	2
chr4	101023562	146442844	.	2.0
chr4	146442845	146503897	.	2
chr4	146503898	183905568	.	2.0
chr4	183905569	183905740	.	2
chr4	183905741	188147568	.	2.0
chr5	1	140530	.	2
chr5	140531	34008055	.	2.0
chr5	34008056	34019499	.	2
chr5	34019500	34043832	.	0.084
chr5	34043833	34686849	.	2
chr5	34686850	36270002	.	2.0
chr5	36270003	36301410	.	2
chr5	36301411	39074302	.	2.0
chr5	39074303	39105432	.	2
chr5	39105433	45695797	.	0.084
chr5	45695798	50396320	.	2
chr5	50396321	51394582	.	2.0
chr5	51394583	52011624	.	2
chr5	52011625	53887485	.	2.0
chr5	53887486	53951423	.	2
chr5	53951424	111755885	.	2.0
chr5	111755886	111975357	.	2
chr5	111975358	112420024	.	3.828
chr5	112420025	112707534	.	2
chr5	112707535	181261110	.	2.0
chr6	1	203548	.	2
chr6	203549	14136974	.	2.0
chr6	14136975	15246520	.	2
chr6	15246521	16328450	.	0.754
chr6	16328451	16739867	.	2
chr6	16739868	71887095	.	2.0
chr6	71887096	71887218	.	2
chr6	71887219	78991071	.	2.0
chr6	78991072	78997565	.	2
chr6	78997566	143479137	.	2.0
chr6	143479138	143485218	.	2
chr6	143485219	143608414	.	0.084
chr6	143608415	143710991	.	2
chr6	143710992	143807170	.	2.0
chr6	143807171	143823719	.	2
chr6	143823720	143937672	.	0.084
chr6	143937673	143937816	.	2
chr6	143937817	170583660	.	2.0
chr7	1	208824	.	2
chr7	208825	7532893	.	2.0
chr7	7532894	7572561	.	2
chr7	7572562	10453282	.	3.916
chr7	10453283	10932191	.	2
chr7	10932192	37133229	.	2.0
chr7	37133230	37204150	.	2
chr7	37204151	38228904	.	0.084
chr7	38228905	38242444	.	2
chr7	38242445	40097064	.	2.0
chr7	40097065	40132833	.	2
chr7	40132834	43320780	.	2.0
chr7	43320781	43360913	.	2
chr7	43360914	66153754	.	2.0
chr7	66153755	66240404	.	2
chr7	66240405	67321320	.	0.084
chr7	67321321	69599003	.	2
chr7	69599004	159233184	.	2.0
chr8	1	233133	.	2
chr8	233134	7056551	.	2.0
chr8	7056552	7056777	.	2
chr8	7056778	26045089	.	0.084
chr8	26045090	26045179	.	2
chr8	26045180	27792120	.	2.0
chr8	27792121	27799708	.	2
chr8	27799709	28058313	.	4.792
chr8	28058314	28060247	.	2
chr8	28060248	43201802	.	2.0
chr8	43201803	43201872	.	2
chr8	43201873	48917904	.	0.846
chr8	48917905	48918174	.	2
chr8	48918175	78161066	.	2.0
chr8	78161067	78598344	.	2
chr8	78598345	81840056	.	2.0
chr8	81840057	84185027	.	2
chr8	84185028	94643453	.	2.0
chr8	94643454	94646298	.	2
chr8	94646299	100287882	.	2.0
chr8	100287883	100288069	.	2
chr8	100288070	100722587	.	9.664
chr8	100722588	100919393	.	2
chr8	100919394	121904274	.	2.0
chr8	121904275	122670430	.	2
chr8	122670431	145055379	.	2.0
chr9	1	213271	.	2
chr9	213272	8733954	.	2.0
chr9	8733955	12694023	.	2
chr9	12694024	42795981	.	2.0
chr9	42795982	62861325	.	2
chr9	62861326	79725405	.	2.0
chr9	79725406	81583721	.	2
chr9	81583722	81689222	.	5.832
chr9	81689223	81913632	.	2
chr9	81913633	90898416	.	2.0
chr9	90898417	91213916	.	2
chr9	91213917	91220959	.	3.916
chr9	91220960	91294632	.	2
chr9	91294633	97295618	.	2.0
chr9	97295619	97307215	.	2
chr9	97307216	105484408	.	0.084
chr9	105484409	105506391	.	2
chr9	105506392	105535258	.	2.0
chr9	105535259	105546511	.	2
chr9	105546512	105776602	.	0.084
chr9	105776603	106923444	.	2
chr9	106923445	132410453	.	2.0
chr9	132410454	132482302	.	2
chr9	132482303	132827022	.	2.71
chr9	132827023	132828085	.	2
chr9	132828086	138124576	.	2.0
chr10	1	49366	.	2
chr10	49367	20143363	.	2.0
chr10	20143364	20147771	.	2
chr10	20147772	20218967	.	3.828
chr10	20218968	20245268	.	2
chr10	20245269	22003725	.	13.496
chr10	22003726	22208844	.	2
chr10	22208845	23344852	.	2.0
chr10	23344853	23428383	.	2
chr10	23428384	48652348	.	2.0
chr10	48652349	48652491	.	2
chr10	48652492	48914287	.	2.0
chr10	48914288	48941815	.	2
chr10	48941816	75783116	.	2.0
chr10	75783117	76036028	.	2
chr10	76036029	82986820	.	0.084
chr10	82986821	83896510	.	2
chr10	83896511	125867210	.	2.0
chr10	125867211	125880542	.	2
chr10	125880543	127257517	.	0.084
chr10	127257518	127339027	.	2
chr10	127339028	133625541	.	2.0
chr11	1	197337	.	2
chr11	197338	55639401	.	2.0
chr11	55639402	55650953	.	2
chr11	55650954	78903412	.	2.0
chr11	78903413	78903740	.	2
chr11	78903741	110826577	.	2.0
chr11	110826578	111281401	.	2
chr11	111281402	111451420	.	0.116
chr11	111451421	111453486	.	2
chr11	111453487	111498776	.	3.916
chr11	111498777	111513470	.	2
chr11	111513471	124893661	.	0.084
chr11	124893662	124893829	.	2
chr11	124893830	134986767	.	2.0
chr12	1	174726	.	2
chr12	174727	10722865	.	2.0
chr12	10722866	11650108	.	2
chr12	11650109	11884623	.	5.832
chr12	11884624	11886064	.	2
chr12	11886065	66679232	.	2.0
chr12	66679233	66804105	.	2
chr12	66804106	70745982	.	2.0
chr12	70745983	70754214	.	2
chr12	70754215	78212953	.	2.0
chr12	78212954	79217502	.	2
chr12	79217503	89656047	.	0.084
chr12	89656048	90940308	.	2
chr12	90940309	101486957	.	2.0
chr12	101486958	101594861	.	2
chr12	101594862	126745052	.	2.0
chr12	126745053	128244415	.	2
chr12	128244416	133236096	.	2.0
chr13	1	19026403	.	2
chr13	19026404	91448763	.	2.0
chr13	91448764	91448929	.	2
chr13	91448930	98684851	.	2.0
chr13	98684852	98686188	.	2
chr13	98686189	114327285	.	2.0
chr14	1	18657656	.	2
chr14	18657657	37173696	.	0.084
chr14	37173697	37247852	.	2
chr14	37247853	44504460	.	2.0
chr14	44504461	44504516	.	2
chr14	44504517	51243979	.	2.0
chr14	51243980	51245371	.	2
chr14	51245372	88642903	.	2.0
chr14	88642904	88643023	.	2
chr14	88643024	90318105	.	0.084
chr14	90318106	90331852	.	2
chr14	90331853	90890615	.	0.084
chr14	90890616	90894084	.	2
chr14	90894085	106874818	.	2.0
chr15	1	19964791	.	2
chr15	19964792	65328867	.	2.0
chr15	65328868	65328984	.	2
chr15	65328985	82772237	.	2.0
chr15	82772238	82778667	.	2
chr15	82778668	101849446	.	2.0
chr16	1	46405	.	2
chr16	46406	53463	.	2.0
chr16	53464	53738	.	2
chr16	53739	53704202	.	2.0
chr16	53704203	53826024	.	2
chr16	53826025	54240442	.	2.816
chr16	54240443	54245616	.	2
chr16	54245617	64946448	.	2.0
chr16	64946449	64946770	.	2
chr16	64946771	69260240	.	2.0
chr16	69260241	69270186	.	2
chr16	69270187	78432693	.	0.084
chr16	78432694	78691242	.	2
chr16	78691243	90075953	.	2.0
chr17	1	410682	.	2
chr17	410683	9250752	.	2.0
chr17	9250753	9378649	.	2
chr17	9378650	11769298	.	0.942
chr17	11769299	11781131	.	2
chr17	11781132	12055032	.	3.462
chr17	12055033	12069750	.	2
chr17	12069751	22299711	.	0.942
chr17	22299712	22565846	.	2
chr17	22565847	56227956	.	2.0
chr17	56227957	56326236	.	2
chr17	56326237	57099734	.	0.084
chr17	57099735	57099932	.	2
chr17	57099933	83135750	.	2.0
chr18	1	117241	.	2
chr18	117242	7231945	.	2.0
chr18	7231946	7232014	.	2
chr18	7232015	9595167	.	0.084
chr18	9595168	9708481	.	2
chr18	9708482	28177300	.	2.0
chr18	28177301	30298946	.	2
chr18	30298947	39622198	.	2.0
chr18	39622199	41955274	.	2
chr18	41955275	47836175	.	2.0
chr18	47836176	47836350	.	2
chr18	47836351	79096588	.	2.0
chr18	79096589	79110514	.	2
chr18	79110515	80247336	.	2.0
chr19	1	281483	.	2
chr19	281484	7184549	.	2.0
chr19	7184550	7267444	.	2
chr19	7267445	7508474	.	3.916
chr19	7508475	7519168	.	2
chr19	7519169	10678583	.	2.0
chr19	10678584	10678752	.	2
chr19	10678753	15244753	.	0.942
chr19	15244754	15249240	.	2
chr19	15249241	33800473	.	2.0
chr19	33800474	33801224	.	2
chr19	33801225	54012397	.	2.0
chr19	54012398	55085882	.	2
chr19	55085883	58572601	.	2.0
chr20	1	87623	.	2
chr20	87624	31826837	.	2.0
chr20	31826838	31830805	.	2
chr20	31830806	32026008	.	0.116
chr20	32026009	32029162	.	2
chr20	32029163	64276126	.	2.0
chr21	1	10413754	.	2
chr21	10413755	31711535	.	2.0
chr21	31711536	31731693	.	2
chr21	31731694	32578758	.	2.0
chr21	32578759	32582223	.	2
chr21	32582224	46665045	.	2.0
chr22	1	16407213	.	2
chr22	16407214	31140532	.	2.0
chr22	31140533	31187028	.	2
chr22	31187029	38982428	.	2.0
chr22	38982429	38986409	.	2
chr22	38986410	50780637	.	2.0
