# Supplementary material for: Benchmarking pipelines for subclonal deconvolution of bulk tumour sequencing data
Source: Nat Commun. 2021 Nov 4;12:6396. doi: 10.1038/s41467-021-26698-7 (PMC8569188; doi:10.1038/s41467-021-26698-7)
Supplement: Supplementary file 4 — Source Data [file 41467_2021_26698_MOESM4_ESM.zip › Source_Data/cnv_heatmaps/facets/s2r2_75%_60_major.bed]

chromosome	start	end	.	cn
chr1	1	30869978	.	2
chr1	30869979	50974577	.	3.444
chr1	50974578	51059854	.	2
chr1	51059855	153374647	.	2.0
chr1	153374648	153390128	.	2
chr1	153390129	155459794	.	2.0
chr1	155459795	155477910	.	2
chr1	155477911	231424966	.	2.0
chr1	231424967	231528773	.	2
chr1	231528774	234608431	.	2.0
chr1	234608432	234608599	.	2
chr1	234608600	248919883	.	2.0
chr2	1	39144	.	2
chr2	39145	11826602	.	2.0
chr2	11826603	11826913	.	2
chr2	11826914	19353701	.	2.684
chr2	19353702	19897043	.	2
chr2	19897044	19914199	.	2.0
chr2	19914200	19930411	.	2
chr2	19930412	98369980	.	2.684
chr2	98369981	98370047	.	2
chr2	98370048	175181352	.	2.0
chr2	175181353	175181496	.	2
chr2	175181497	178505208	.	2.684
chr2	178505209	178525976	.	2
chr2	178525977	241777035	.	2.0
chr3	1	197736	.	2
chr3	197737	17962728	.	2.0
chr3	17962729	18013739	.	2
chr3	18013740	18421368	.	2.0
chr3	18421369	18909952	.	2
chr3	18909953	37533460	.	2.0
chr3	37533461	37542570	.	2
chr3	37542571	38376154	.	2.0
chr3	38376155	38376875	.	2
chr3	38376876	48984924	.	2.0
chr3	48984925	48985091	.	2
chr3	48985092	50303445	.	2.684
chr3	50303446	50318141	.	2
chr3	50318142	98283827	.	2.0
chr3	98283828	98353866	.	2
chr3	98353867	159989063	.	2.0
chr3	159989064	159989145	.	2
chr3	159989146	198043505	.	2.0
chr4	1	85866	.	2
chr4	85867	144646679	.	3.444
chr4	144646680	144646918	.	2
chr4	144646919	146909142	.	4.888
chr4	146909143	146937677	.	2
chr4	146937678	188147550	.	3.444
chr5	1	140417	.	2
chr5	140418	38557569	.	2.0
chr5	38557570	38812843	.	2
chr5	38812844	67196629	.	2.0
chr5	67196630	68198133	.	2
chr5	68198134	172211956	.	2.0
chr5	172211957	172212209	.	2
chr5	172212210	172770901	.	2.0
chr5	172770902	172771194	.	2
chr5	172771195	181261110	.	2.0
chr6	1	203479	.	2
chr6	203480	2887979	.	2.0
chr6	2887980	2888475	.	2
chr6	2888476	7986544	.	3.444
chr6	7986545	7986703	.	2
chr6	7986704	38170557	.	2.0
chr6	38170558	38170851	.	2
chr6	38170852	89701571	.	2.0
chr6	89701572	89702024	.	2
chr6	89702025	170583736	.	2.0
chr7	1	208810	.	2
chr7	208811	55724335	.	2.0
chr7	55724336	55793640	.	2
chr7	55793641	56302008	.	2.0
chr7	56302009	56601443	.	2
chr7	56601444	79453469	.	2.0
chr7	79453470	80134992	.	2
chr7	80134993	101613340	.	2.0
chr7	101613341	101613492	.	2
chr7	101613493	130877419	.	2.0
chr7	130877420	131142940	.	2
chr7	131142941	152094085	.	2.0
chr7	152094086	152094242	.	2
chr7	152094243	159233184	.	2.0
chr8	1	233102	.	2
chr8	233103	10608187	.	2.0
chr8	10608188	10608373	.	2
chr8	10608374	15540340	.	2.0
chr8	15540341	15540526	.	2
chr8	15540527	102560808	.	2.0
chr8	102560809	102561020	.	2
chr8	102561021	109974699	.	2.0
chr8	109974700	109974879	.	2
chr8	109974880	112690017	.	2.432
chr8	112690018	112800202	.	2
chr8	112800203	141518367	.	2.0
chr8	141518368	142229492	.	2
chr8	142229493	145055379	.	2.0
chr9	1	213226	.	2
chr9	213227	19786813	.	2.0
chr9	19786814	20341846	.	2
chr9	20341847	75146937	.	4.852
chr9	75146938	75891387	.	2
chr9	75891388	96641758	.	2.0
chr9	96641759	96641895	.	2
chr9	96641896	100292457	.	2.684
chr9	100292458	100292743	.	2
chr9	100292744	111603814	.	2.0
chr9	111603815	111609106	.	2
chr9	111609107	111791522	.	3.444
chr9	111791523	111897341	.	2
chr9	111897342	138124607	.	2.0
chr10	1	49321	.	2
chr10	49322	63621980	.	2.0
chr10	63621981	63622174	.	2
chr10	63622175	88908898	.	2.0
chr10	88908899	88912539	.	2
chr10	88912540	133625520	.	2.0
chr11	1	197337	.	2
chr11	197338	28333509	.	2.0
chr11	28333510	30009840	.	2
chr11	30009841	30329376	.	3.268
chr11	30329377	30329676	.	2
chr11	30329677	60403226	.	4.888
chr11	60403227	60404614	.	2
chr11	60404615	65444356	.	4.852
chr11	65444357	65444541	.	2
chr11	65444542	65979383	.	4.36
chr11	65979384	65979583	.	2
chr11	65979584	79070090	.	4.852
chr11	79070091	79402044	.	2
chr11	79402045	93438037	.	2.0
chr11	93438038	93438342	.	2
chr11	93438343	94799469	.	2.684
chr11	94799470	94799536	.	2
chr11	94799537	130915580	.	2.0
chr11	130915581	130915848	.	2
chr11	130915849	133532247	.	3.318
chr11	133532248	133532424	.	2
chr11	133532425	134986767	.	2.0
chr12	1	174730	.	2
chr12	174731	43432805	.	2.0
chr12	43432806	43434400	.	2
chr12	43434401	64222303	.	2.684
chr12	64222304	64267116	.	2
chr12	64267117	64501944	.	3.524
chr12	64501945	64684737	.	2
chr12	64684738	65328562	.	7.776
chr12	65328563	65453777	.	2
chr12	65453778	98548709	.	2.684
chr12	98548710	98548823	.	2
chr12	98548824	133236094	.	2.0
chr13	1	19026392	.	2
chr13	19026393	46377979	.	2.0
chr13	46377980	46553199	.	2
chr13	46553200	46751463	.	3.524
chr13	46751464	46771380	.	2
chr13	46771381	114327219	.	2.0
chr14	1	18657656	.	2
chr14	18657657	54400005	.	2.0
chr14	54400006	54401584	.	2
chr14	54401585	59727362	.	2.0
chr14	59727363	59727466	.	2
chr14	59727467	68650848	.	2.0
chr14	68650849	68787699	.	2
chr14	68787700	69714971	.	2.0
chr14	69714972	69767484	.	2
chr14	69767485	106874784	.	2.0
chr15	1	19964758	.	2
chr15	19964759	52313459	.	2.0
chr15	52313460	52313744	.	2
chr15	52313745	75677729	.	2.314
chr15	75677730	75677844	.	2
chr15	75677845	101849469	.	2.0
chr16	1	46405	.	2
chr16	46406	9121515	.	2.0
chr16	9121516	9667392	.	2
chr16	9667393	52444224	.	2.0
chr16	52444225	52446070	.	2
chr16	52446071	90075983	.	2.0
chr17	1	410673	.	2
chr17	410674	7633316	.	2.0
chr17	7633317	7633380	.	2
chr17	7633381	7743333	.	3.318
chr17	7743334	7757158	.	2
chr17	7757159	83135759	.	2.0
chr18	1	120722	.	2
chr18	120723	80247362	.	2.0
chr19	1	281430	.	2
chr19	281431	18063871	.	2.0
chr19	18063872	18066574	.	2
chr19	18066575	21972186	.	2.0
chr19	21972187	21974500	.	2
chr19	21974501	38744135	.	2.0
chr19	38744136	38801904	.	2
chr19	38801905	40617183	.	2.314
chr19	40617184	40619272	.	2
chr19	40619273	58572621	.	2.0
chr20	1	87623	.	2
chr20	87624	64276114	.	2.0
chr21	1	10413699	.	2
chr21	10413700	23464821	.	2.0
chr21	23464822	25362571	.	2
chr21	25362572	33914546	.	2.648
chr21	33914547	33915745	.	2
chr21	33915746	46664999	.	2.0
chr22	1	16407163	.	2
chr22	16407164	24072397	.	2.0
chr22	24072398	24076224	.	2
chr22	24076225	41781449	.	2.314
chr22	41781450	41781812	.	2
chr22	41781813	43996453	.	2.684
chr22	43996454	43999200	.	2
chr22	43999201	50780662	.	2.314
