# Supplementary material for: Benchmarking pipelines for subclonal deconvolution of bulk tumour sequencing data
Source: Nat Commun. 2021 Nov 4;12:6396. doi: 10.1038/s41467-021-26698-7 (PMC8569188; doi:10.1038/s41467-021-26698-7)
Supplement: Supplementary file 4 — Source Data [file 41467_2021_26698_MOESM4_ESM.zip › Source_Data/cnv_heatmaps/facets/s2r1_true_minor.bed]

chromosome	start	end	.	cn
chr10	1	1647874	.	2.2
chr10	1647875	1667743	.	1.2
chr10	1667744	2619147	.	2.2
chr10	2619148	3023759	.	2.0
chr10	3023760	3717035	.	2.2
chr10	3717036	3717872	.	2.0
chr10	3717873	3895416	.	2.2
chr10	3895417	3900201	.	2.0
chr10	3900202	4060437	.	2.2
chr10	4060438	4060503	.	2.0
chr10	4060504	4547557	.	2.2
chr10	4547558	4551722	.	2.2
chr10	4551723	7519895	.	2.2
chr10	7519896	7520015	.	2.0
chr10	7520016	7800458	.	2.2
chr10	7800459	7800536	.	2.0
chr10	7800537	9442160	.	2.2
chr10	9442161	9482179	.	2.2
chr10	9482180	9482295	.	2.0
chr10	9482296	10286225	.	2.2
chr10	10286226	12543371	.	2.2
chr10	12543372	12543441	.	2.0
chr10	12543442	14680394	.	2.2
chr10	14680395	14681592	.	2.0
chr10	14681593	15042749	.	2.2
chr10	15042750	15044962	.	2.0
chr10	15044963	16438453	.	2.2
chr10	16438454	16471372	.	2.0
chr10	16471373	16787298	.	2.2
chr10	16787299	16787547	.	2.0
chr10	16787548	21275800	.	2.2
chr10	21275801	21277430	.	2.2
chr10	21277431	21394977	.	2.2
chr10	21394978	21600936	.	2.2
chr10	21600937	22913977	.	2.2
chr10	22913978	22914080	.	2.0
chr10	22914081	24116197	.	2.2
chr10	24116198	24116824	.	2.0
chr10	24116825	28319686	.	2.2
chr10	28319687	28319859	.	2.0
chr10	28319860	33165867	.	2.2
chr10	33165868	33165921	.	2.0
chr10	33165922	35534250	.	2.2
chr10	35534251	36345726	.	0.0
chr10	36345727	36375469	.	2.2
chr10	36375470	36399024	.	2.0
chr10	36399025	37291787	.	2.2
chr10	37291788	38211545	.	1.8
chr10	38211546	38211613	.	1.8
chr10	38211614	38635258	.	1.8
chr10	38635259	39291119	.	2.2
chr10	39291120	39292160	.	2.0
chr10	39292161	41734722	.	2.2
chr10	41734723	41738826	.	2.0
chr10	41738827	42075723	.	2.2
chr10	42075724	42583836	.	2.2
chr10	42583837	44675525	.	2.2
chr10	44675526	44684067	.	2.0
chr10	44684068	44792630	.	2.2
chr10	44792631	44793629	.	2.0
chr10	44793630	46748120	.	2.2
chr10	46748121	46748338	.	2.0
chr10	46748339	47444334	.	2.2
chr10	47444335	47444393	.	2.0
chr10	47444394	52227083	.	2.2
chr10	52227084	52227511	.	2.0
chr10	52227512	54261158	.	2.2
chr10	54261159	54346006	.	1.9
chr10	54346007	55729191	.	2.2
chr10	55729192	57846315	.	2.0
chr10	57846316	58048624	.	0.0
chr10	58048625	59057358	.	2.0
chr10	59057359	59057422	.	2.0
chr10	59057423	59142772	.	2.0
chr10	59142773	60598883	.	2.2
chr10	60598884	60609933	.	2.2
chr10	60609934	67159658	.	2.2
chr10	67159659	67492958	.	1.8
chr10	67492959	67493072	.	1.8
chr10	67493073	68737516	.	1.8
chr10	68737517	68737578	.	1.8
chr10	68737579	70373501	.	1.8
chr10	70373502	70556909	.	2.2
chr10	70556910	70556972	.	2.2
chr10	70556973	74104287	.	2.2
chr10	74104288	74104487	.	2.0
chr10	74104488	75549174	.	2.2
chr10	75549175	75549307	.	2.0
chr10	75549308	77210392	.	2.2
chr10	77210393	77222839	.	1.8
chr10	77222840	77223041	.	1.8
chr10	77223042	77343379	.	1.8
chr10	77343380	78099214	.	2.2
chr10	78099215	78113186	.	0.0
chr10	78113187	79057609	.	2.2
chr10	79057610	79057775	.	2.0
chr10	79057776	79099802	.	2.2
chr10	79099803	79100252	.	2.0
chr10	79100253	79412315	.	2.2
chr10	79412316	79458535	.	1.9
chr10	79458536	80637205	.	2.2
chr10	80637206	81356122	.	1.2
chr10	81356123	81356265	.	2.0
chr10	81356266	84431028	.	1.2
chr10	84431029	85001592	.	1.2
chr10	85001593	86902236	.	1.2
chr10	86902237	87790847	.	2.2
chr10	87790848	87790952	.	2.0
chr10	87790953	92059401	.	2.2
chr10	92059402	92059485	.	2.0
chr10	92059486	92328980	.	2.2
chr10	92328981	92335010	.	2.2
chr10	92335011	92667264	.	2.2
chr10	92667265	92668798	.	2.0
chr10	92668799	94721046	.	2.2
chr10	94721047	94721555	.	2.0
chr10	94721556	96887300	.	2.2
chr10	96887301	96928895	.	1.8
chr10	96928896	98212325	.	2.2
chr10	98212326	98214654	.	2.0
chr10	98214655	100023658	.	2.2
chr10	100023659	100027519	.	2.0
chr10	100027520	101035996	.	2.2
chr10	101035997	101036148	.	2.0
chr10	101036149	101956894	.	2.2
chr10	101956895	101957161	.	2.0
chr10	101957162	104115789	.	2.2
chr10	104115790	104223667	.	2.0
chr10	104223668	106348322	.	2.2
chr10	106348323	106348433	.	2.0
chr10	106348434	106709704	.	2.2
chr10	106709705	106892661	.	2.2
chr10	106892662	106892811	.	2.0
chr10	106892812	107631426	.	2.2
chr10	107631427	107635084	.	2.0
chr10	107635085	108520986	.	2.2
chr10	108520987	108521047	.	2.0
chr10	108521048	109993222	.	2.2
chr10	109993223	109993471	.	2.0
chr10	109993472	111195982	.	2.2
chr10	111195983	111209491	.	2.0
chr10	111209492	113687578	.	2.2
chr10	113687579	113687683	.	2.0
chr10	113687684	113743229	.	2.2
chr10	113743230	113743816	.	2.0
chr10	113743817	113818308	.	2.2
chr10	113818309	113863750	.	2.2
chr10	113863751	114839649	.	2.2
chr10	114839650	114839779	.	2.2
chr10	114839780	115563978	.	2.2
chr10	115563979	115564045	.	2.0
chr10	115564046	116970789	.	2.2
chr10	116970790	116992453	.	2.0
chr10	116992454	117284272	.	2.2
chr10	117284273	117284457	.	2.0
chr10	117284458	119423109	.	2.2
chr10	119423110	119423325	.	2.0
chr10	119423326	119818295	.	2.2
chr10	119818296	120130177	.	2.2
chr10	120130178	121001529	.	2.2
chr10	121001530	121004311	.	2.2
chr10	121004312	122662150	.	2.2
chr10	122662151	123193900	.	2.22
chr10	123193901	124445508	.	2.2
chr10	124445509	124446540	.	2.0
chr10	124446541	126045254	.	2.2
chr10	126045255	126045362	.	2.0
chr10	126045363	126590916	.	2.2
chr10	126590917	126591212	.	2.0
chr10	126591213	126996747	.	2.2
chr10	126996748	126997321	.	2.0
chr10	126997322	128593344	.	2.2
chr10	128593345	128594958	.	2.0
chr10	128594959	128809263	.	2.2
chr10	128809264	130542117	.	2.2
chr10	130542118	130542398	.	2.0
chr10	130542399	131631627	.	2.2
chr10	131631628	131631706	.	2.0
chr10	131631707	132300893	.	2.2
chr10	132300894	132301201	.	2.0
chr10	132301202	133797422	.	2.2
chr11	1	2832404	.	2.2
chr11	2832405	2834959	.	2.0
chr11	2834960	3749461	.	2.2
chr11	3749462	3749754	.	2.0
chr11	3749755	4650452	.	2.2
chr11	4650453	4650737	.	2.0
chr11	4650738	8378845	.	2.2
chr11	8378846	8989816	.	2.2
chr11	8989817	9263275	.	2.2
chr11	9263276	9263624	.	2.0
chr11	9263625	9735964	.	2.2
chr11	9735965	9736516	.	2.2
chr11	9736517	10774615	.	2.2
chr11	10774616	10775931	.	2.0
chr11	10775932	13985140	.	2.2
chr11	13985141	15026570	.	2.2
chr11	15026571	15271254	.	2.2
chr11	15271255	15271508	.	2.0
chr11	15271509	16273659	.	2.2
chr11	16273660	16600767	.	2.2
chr11	16600768	18427631	.	2.2
chr11	18427632	18900681	.	0.0
chr11	18900682	18904832	.	0.0
chr11	18904833	19733156	.	0.0
chr11	19733157	20775280	.	2.2
chr11	20775281	20787132	.	2.0
chr11	20787133	24291939	.	2.2
chr11	24291940	24292154	.	2.0
chr11	24292155	27928086	.	2.2
chr11	27928087	27929186	.	2.2
chr11	27929187	32092980	.	2.2
chr11	32092981	32337778	.	2.18
chr11	32337779	32339642	.	2.18
chr11	32339643	33235051	.	2.18
chr11	33235052	33327534	.	2.2
chr11	33327535	33327651	.	2.0
chr11	33327652	34898990	.	2.2
chr11	34898991	35327114	.	1.8
chr11	35327115	35328876	.	1.8
chr11	35328877	40044742	.	1.8
chr11	40044743	40131031	.	2.0
chr11	40131032	41650764	.	1.8
chr11	41650765	43723779	.	2.2
chr11	43723780	43723959	.	2.0
chr11	43723960	44373599	.	2.2
chr11	44373600	44373935	.	2.0
chr11	44373936	45987207	.	2.2
chr11	45987208	46559326	.	1.2
chr11	46559327	46559452	.	1.2
chr11	46559453	46565375	.	1.2
chr11	46565376	46574206	.	1.2
chr11	46574207	47687137	.	1.2
chr11	47687138	47695628	.	1.2
chr11	47695629	48416761	.	1.2
chr11	48416762	48481592	.	0.8
chr11	48481593	48492209	.	0.8
chr11	48492210	50442506	.	0.8
chr11	50442507	58485273	.	1.2
chr11	58485274	58485386	.	2.0
chr11	58485387	60749596	.	1.2
chr11	60749597	60749924	.	2.0
chr11	60749925	63988675	.	1.2
chr11	63988676	71627865	.	2.2
chr11	71627866	71628001	.	2.0
chr11	71628002	73512979	.	2.2
chr11	73512980	74792997	.	2.2
chr11	74792998	76871705	.	0.0
chr11	76871706	78225460	.	2.2
chr11	78225461	78225521	.	2.0
chr11	78225522	78255990	.	2.2
chr11	78255991	78256095	.	2.0
chr11	78256096	80962922	.	2.2
chr11	80962923	80963000	.	2.0
chr11	80963001	81335660	.	2.2
chr11	81335661	81337031	.	2.0
chr11	81337032	84781040	.	2.2
chr11	84781041	84783074	.	2.0
chr11	84783075	87709830	.	2.2
chr11	87709831	88076871	.	2.2
chr11	88076872	90099450	.	2.2
chr11	90099451	90233933	.	2.2
chr11	90233934	90580699	.	2.2
chr11	90580700	91210297	.	3.2
chr11	91210298	92875950	.	2.2
chr11	92875951	92876082	.	2.0
chr11	92876083	92914270	.	2.2
chr11	92914271	93693181	.	2.2
chr11	93693182	93833742	.	2.2
chr11	93833743	96144841	.	2.2
chr11	96144842	96145303	.	2.0
chr11	96145304	101059276	.	2.2
chr11	101059277	101067419	.	2.0
chr11	101067420	101651954	.	2.2
chr11	101651955	101652221	.	2.0
chr11	101652222	102265972	.	2.2
chr11	102265973	102267422	.	2.2
chr11	102267423	103064923	.	2.2
chr11	103064924	103065075	.	2.0
chr11	103065076	105434004	.	2.2
chr11	105434005	105434065	.	2.0
chr11	105434066	105444262	.	2.2
chr11	105444263	107274267	.	2.2
chr11	107274268	107665105	.	2.2
chr11	107665106	107670544	.	2.0
chr11	107670545	108768701	.	2.2
chr11	108768702	108768881	.	2.0
chr11	108768882	109500807	.	2.2
chr11	109500808	109501431	.	2.0
chr11	109501432	110943800	.	2.2
chr11	110943801	110943994	.	2.0
chr11	110943995	112015094	.	2.2
chr11	112015095	112015435	.	2.0
chr11	112015436	114100650	.	2.2
chr11	114100651	114100790	.	2.0
chr11	114100791	114833512	.	2.2
chr11	114833513	114834908	.	2.0
chr11	114834909	118694370	.	2.2
chr11	118694371	119124344	.	1.2
chr11	119124345	119124644	.	1.2
chr11	119124645	119335412	.	1.2
chr11	119335413	119335551	.	1.2
chr11	119335552	120151381	.	1.2
chr11	120151382	123574514	.	2.2
chr11	123574515	123574569	.	2.0
chr11	123574570	126874424	.	2.2
chr11	126874425	128947216	.	2.2
chr11	128947217	130703203	.	2.2
chr11	130703204	130755848	.	2.0
chr11	130755849	132601372	.	2.2
chr11	132601373	132602280	.	2.0
chr11	132602281	135086622	.	2.2
chr12	1	2656971	.	2.2
chr12	2656972	2660033	.	2.0
chr12	2660034	3635088	.	2.2
chr12	3635089	3704831	.	2.2
chr12	3704832	5290507	.	2.2
chr12	5290508	5291917	.	2.0
chr12	5291918	7941044	.	2.2
chr12	7941045	7941123	.	2.0
chr12	7941124	10616999	.	2.2
chr12	10617000	10617228	.	2.0
chr12	10617229	11942640	.	2.2
chr12	11942641	11944349	.	2.0
chr12	11944350	16465958	.	2.2
chr12	16465959	16466685	.	2.0
chr12	16466686	16943746	.	2.2
chr12	16943747	16943824	.	2.0
chr12	16943825	18013476	.	2.2
chr12	18013477	18013596	.	2.0
chr12	18013597	21667394	.	2.2
chr12	21667395	23395908	.	2.0
chr12	23395909	23437133	.	2.2
chr12	23437134	23438075	.	2.0
chr12	23438076	27883633	.	2.2
chr12	27883634	27888229	.	2.0
chr12	27888230	30880223	.	2.2
chr12	30880224	30880369	.	2.2
chr12	30880370	31282510	.	2.2
chr12	31282511	31522329	.	2.2
chr12	31522330	32805768	.	2.2
chr12	32805769	32806167	.	2.0
chr12	32806168	36643769	.	2.2
chr12	36643770	36798148	.	2.2
chr12	36798149	40633260	.	2.2
chr12	40633261	40723465	.	0.0
chr12	40723466	42292035	.	2.2
chr12	42292036	42292520	.	2.0
chr12	42292521	45894567	.	2.2
chr12	45894568	45896622	.	2.0
chr12	45896623	46020178	.	2.2
chr12	46020179	46394079	.	2.2
chr12	46394080	46394205	.	2.0
chr12	46394206	48011786	.	2.2
chr12	48011787	48530685	.	1.9
chr12	48530686	51045526	.	2.24
chr12	51045527	55875385	.	2.2
chr12	55875386	55875449	.	2.2
chr12	55875450	55962061	.	2.2
chr12	55962062	55962387	.	2.0
chr12	55962388	56306434	.	2.2
chr12	56306435	56391033	.	2.8
chr12	56391034	57212587	.	2.2
chr12	57212588	59043899	.	1.8
chr12	59043900	59044022	.	2.0
chr12	59044023	59458763	.	1.8
chr12	59458764	61868874	.	2.2
chr12	61868875	61868930	.	2.0
chr12	61868931	64422722	.	2.2
chr12	64422723	64430647	.	2.0
chr12	64430648	64600488	.	2.2
chr12	64600489	64656566	.	0.0
chr12	64656567	64813944	.	2.2
chr12	64813945	64816987	.	2.0
chr12	64816988	66403725	.	2.2
chr12	66403726	66403970	.	2.0
chr12	66403971	69471298	.	2.2
chr12	69471299	69471374	.	2.0
chr12	69471375	70821755	.	2.2
chr12	70821756	70823875	.	2.2
chr12	70823876	72796814	.	2.2
chr12	72796815	73448885	.	2.18
chr12	73448886	76882300	.	2.2
chr12	76882301	79585020	.	3.1
chr12	79585021	80190454	.	2.2
chr12	80190455	80190804	.	2.0
chr12	80190805	80681379	.	2.2
chr12	80681380	80730631	.	3.1
chr12	80730632	86173732	.	2.2
chr12	86173733	86173823	.	2.0
chr12	86173824	86683219	.	2.2
chr12	86683220	86686003	.	2.0
chr12	86686004	86873630	.	2.2
chr12	86873631	86873978	.	2.0
chr12	86873979	87649077	.	2.2
chr12	87649078	87685058	.	3.1
chr12	87685059	87870593	.	2.2
chr12	87870594	87885293	.	2.0
chr12	87885294	90490757	.	2.2
chr12	90490758	91242288	.	2.2
chr12	91242289	94627366	.	2.2
chr12	94627367	94627657	.	2.0
chr12	94627658	97027062	.	2.2
chr12	97027063	97027135	.	2.2
chr12	97027136	100458039	.	2.2
chr12	100458040	100561073	.	2.2
chr12	100561074	100561221	.	2.0
chr12	100561222	100579237	.	2.2
chr12	100579238	101435439	.	2.2
chr12	101435440	101440120	.	2.2
chr12	101440121	103159188	.	2.2
chr12	103159189	103159795	.	2.0
chr12	103159796	103347884	.	2.2
chr12	103347885	103347951	.	2.0
chr12	103347952	104573261	.	2.2
chr12	104573262	104573448	.	2.2
chr12	104573449	105129807	.	2.2
chr12	105129808	105512342	.	2.2
chr12	105512343	105512413	.	2.0
chr12	105512414	106796087	.	2.2
chr12	106796088	109223330	.	2.2
chr12	109223331	109278637	.	1.2
chr12	109278638	111110984	.	2.2
chr12	111110985	113835276	.	2.0
chr12	113835277	113835961	.	2.0
chr12	113835962	114888531	.	2.0
chr12	114888532	115392667	.	2.2
chr12	115392668	115392859	.	2.0
chr12	115392860	116130970	.	2.2
chr12	116130971	116131404	.	2.0
chr12	116131405	119296134	.	2.2
chr12	119296135	119666685	.	1.9
chr12	119666686	120417489	.	2.2
chr12	120417490	120417837	.	2.2
chr12	120417838	122509602	.	2.2
chr12	122509603	122510067	.	2.0
chr12	122510068	130018259	.	2.2
chr12	130018260	130019247	.	2.0
chr12	130019248	131866395	.	2.2
chr12	131866396	131866560	.	2.0
chr12	131866561	133190419	.	2.2
chr12	133190420	133191000	.	2.0
chr12	133191001	133275309	.	2.2
chr13	1	9106070	.	2.2
chr13	9106071	11235405	.	2.2
chr13	11235406	16406098	.	1.8
chr13	16406099	16406607	.	1.8
chr13	16406608	16715043	.	1.8
chr13	16715044	16715132	.	1.8
chr13	16715133	17302272	.	1.8
chr13	17302273	17305932	.	1.8
chr13	17305933	18225006	.	1.8
chr13	18225007	18250348	.	2.5
chr13	18250349	19684084	.	1.8
chr13	19684085	20263702	.	2.2
chr13	20263703	20280799	.	2.0
chr13	20280800	21570524	.	2.2
chr13	21570525	21589321	.	2.0
chr13	21589322	21627173	.	2.2
chr13	21627174	21627466	.	2.0
chr13	21627467	23017195	.	2.2
chr13	23017196	23017323	.	2.0
chr13	23017324	23430627	.	2.2
chr13	23430628	23431157	.	2.0
chr13	23431158	23879674	.	2.2
chr13	23879675	26213913	.	2.2
chr13	26213914	26357649	.	2.2
chr13	26357650	26358009	.	2.0
chr13	26358010	30133108	.	2.2
chr13	30133109	30139598	.	2.0
chr13	30139599	30418976	.	2.2
chr13	30418977	30426304	.	1.8
chr13	30426305	32534804	.	2.2
chr13	32534805	32534914	.	2.2
chr13	32534915	33309252	.	2.2
chr13	33309253	33309703	.	2.0
chr13	33309704	36051124	.	2.2
chr13	36051125	36051555	.	2.0
chr13	36051556	36665661	.	2.2
chr13	36665662	36668342	.	2.0
chr13	36668343	36669488	.	2.0
chr13	36669489	37145592	.	2.2
chr13	37145593	37145776	.	2.0
chr13	37145777	43627904	.	2.2
chr13	43627905	44284169	.	2.2
chr13	44284170	44284229	.	2.0
chr13	44284230	44613576	.	2.2
chr13	44613577	45919909	.	2.2
chr13	45919910	45921399	.	2.2
chr13	45921400	46996520	.	2.2
chr13	46996521	46996848	.	2.0
chr13	46996849	48075570	.	2.2
chr13	48075571	48109194	.	2.0
chr13	48109195	50084823	.	2.2
chr13	50084824	50088670	.	2.0
chr13	50088671	50593502	.	2.2
chr13	50593503	50593782	.	2.0
chr13	50593783	51490080	.	2.2
chr13	51490081	51760602	.	2.2
chr13	51760603	52520870	.	2.2
chr13	52520871	52520977	.	2.2
chr13	52520978	53137835	.	2.2
chr13	53137836	53236335	.	2.2
chr13	53236336	53236614	.	2.0
chr13	53236615	53762379	.	2.2
chr13	53762380	55239424	.	2.2
chr13	55239425	55259362	.	1.2
chr13	55259363	56916840	.	2.2
chr13	56916841	56917572	.	2.0
chr13	56917573	57379268	.	2.2
chr13	57379269	57382678	.	2.0
chr13	57382679	57821730	.	2.2
chr13	57821731	58365658	.	2.2
chr13	58365659	58369204	.	2.0
chr13	58369205	58962338	.	2.2
chr13	58962339	58963839	.	2.0
chr13	58963840	59224333	.	2.2
chr13	59224334	59811051	.	2.2
chr13	59811052	60071728	.	2.0
chr13	60071729	62280820	.	2.2
chr13	62280821	62280877	.	2.0
chr13	62280878	64976795	.	2.2
chr13	64976796	64976864	.	2.0
chr13	64976865	69916241	.	2.2
chr13	69916242	69916776	.	2.0
chr13	69916777	76457255	.	2.2
chr13	76457256	76459992	.	2.0
chr13	76459993	78062502	.	2.2
chr13	78062503	78063033	.	2.2
chr13	78063034	79998196	.	2.2
chr13	79998197	80671918	.	1.8
chr13	80671919	80728118	.	1.78
chr13	80728119	80926647	.	1.8
chr13	80926648	89139596	.	2.2
chr13	89139597	89143908	.	0.0
chr13	89143909	92374688	.	2.2
chr13	92374689	92374887	.	2.2
chr13	92374888	94375769	.	2.2
chr13	94375770	94375919	.	2.0
chr13	94375920	97393244	.	2.2
chr13	97393245	97411725	.	2.0
chr13	97411726	97742739	.	2.2
chr13	97742740	97742802	.	2.0
chr13	97742803	98247058	.	2.2
chr13	98247059	98249021	.	2.0
chr13	98249022	99347830	.	2.2
chr13	99347831	99348332	.	2.0
chr13	99348333	99808115	.	2.2
chr13	99808116	99817125	.	2.16
chr13	99817126	99817197	.	2.0
chr13	99817198	100980177	.	2.16
chr13	100980178	100980647	.	2.0
chr13	100980648	101466402	.	2.16
chr13	101466403	104204177	.	2.2
chr13	104204178	104204427	.	2.0
chr13	104204428	106398972	.	2.2
chr13	106398973	106399166	.	2.2
chr13	106399167	109153505	.	2.2
chr13	109153506	109154856	.	2.0
chr13	109154857	110066739	.	2.2
chr13	110066740	110071664	.	2.0
chr13	110071665	113047317	.	2.2
chr13	113047318	113426992	.	2.2
chr13	113426993	113427387	.	2.0
chr13	113427388	113505571	.	2.2
chr13	113505572	113566775	.	2.0
chr13	113566776	113595172	.	2.2
chr13	113595173	113595967	.	2.0
chr13	113595968	113746057	.	2.2
chr13	113746058	114364328	.	2.2
chr14	1	8466687	.	2.2
chr14	8466688	16802753	.	2.2
chr14	16802754	16815144	.	2.0
chr14	16815145	17829120	.	2.2
chr14	17829121	17829337	.	2.0
chr14	17829338	18852741	.	2.2
chr14	18852742	21652088	.	2.2
chr14	21652089	22256877	.	2.2
chr14	22256878	22756313	.	1.2
chr14	22756314	22757416	.	2.0
chr14	22757417	24152641	.	1.2
chr14	24152642	24152921	.	2.0
chr14	24152922	24610504	.	1.2
chr14	24610505	24610564	.	2.0
chr14	24610565	26099033	.	1.2
chr14	26099034	26099948	.	2.0
chr14	26099949	28209035	.	1.2
chr14	28209036	28246150	.	1.2
chr14	28246151	29467597	.	1.2
chr14	29467598	29467748	.	1.2
chr14	29467749	29598571	.	1.2
chr14	29598572	29655259	.	1.2
chr14	29655260	29664916	.	1.2
chr14	29664917	29947367	.	1.2
chr14	29947368	30451375	.	2.2
chr14	30451376	30451528	.	2.0
chr14	30451529	40133599	.	2.2
chr14	40133600	40134350	.	2.2
chr14	40134351	41057659	.	2.2
chr14	41057660	41402718	.	2.2
chr14	41402719	41728824	.	2.2
chr14	41728825	41728961	.	2.0
chr14	41728962	42450786	.	2.2
chr14	42450787	42451115	.	2.0
chr14	42451116	43157334	.	2.2
chr14	43157335	43169884	.	2.2
chr14	43169885	44522461	.	2.2
chr14	44522462	44534523	.	0.0
chr14	44534524	44908980	.	2.2
chr14	44908981	44910911	.	2.0
chr14	44910912	46209987	.	2.2
chr14	46209988	46210091	.	2.0
chr14	46210092	47725201	.	2.2
chr14	47725202	47725618	.	2.2
chr14	47725619	48500887	.	2.2
chr14	48500888	48540248	.	2.2
chr14	48540249	48540495	.	2.0
chr14	48540496	50219221	.	2.2
chr14	50219222	50219782	.	2.0
chr14	50219783	51758794	.	2.2
chr14	51758795	51759360	.	2.0
chr14	51759361	54600515	.	2.2
chr14	54600516	54600628	.	2.0
chr14	54600629	55734883	.	2.2
chr14	55734884	55735354	.	2.0
chr14	55735355	58075351	.	2.2
chr14	58075352	58075423	.	2.0
chr14	58075424	58182800	.	2.2
chr14	58182801	59365769	.	2.2
chr14	59365770	59366305	.	2.0
chr14	59366306	61101536	.	2.2
chr14	61101537	61102812	.	2.0
chr14	61102813	61909998	.	2.2
chr14	61909999	61910143	.	2.0
chr14	61910144	62222463	.	2.2
chr14	62222464	62226632	.	2.0
chr14	62226633	64588693	.	2.2
chr14	64588694	64589069	.	2.0
chr14	64589070	64976912	.	2.2
chr14	64976913	64976970	.	2.0
chr14	64976971	65285560	.	2.2
chr14	65285561	66161023	.	2.2
chr14	66161024	68320953	.	2.2
chr14	68320954	68321322	.	2.0
chr14	68321323	69187903	.	2.2
chr14	69187904	69205510	.	2.2
chr14	69205511	73876753	.	2.2
chr14	73876754	75004738	.	2.2
chr14	75004739	75225287	.	2.2
chr14	75225288	75229307	.	2.0
chr14	75229308	77901468	.	2.2
chr14	77901469	77917084	.	2.0
chr14	77917085	79181654	.	2.2
chr14	79181655	79182578	.	2.0
chr14	79182579	79624196	.	2.2
chr14	79624197	80108781	.	0.0
chr14	80108782	80912152	.	2.2
chr14	80912153	80922810	.	1.8
chr14	80922811	80922870	.	2.0
chr14	80922871	81390149	.	1.8
chr14	81390150	81660562	.	1.8
chr14	81660563	82089615	.	2.2
chr14	82089616	82090125	.	2.0
chr14	82090126	83136513	.	2.2
chr14	83136514	83146675	.	2.2
chr14	83146676	83747052	.	2.2
chr14	83747053	83747466	.	2.2
chr14	83747467	86079974	.	2.2
chr14	86079975	86080681	.	2.0
chr14	86080682	88994681	.	2.2
chr14	88994682	89397220	.	2.2
chr14	89397221	89701580	.	2.2
chr14	89701581	92018899	.	2.2
chr14	92018900	92051492	.	2.2
chr14	92051493	94850979	.	2.2
chr14	94850980	95419776	.	2.1
chr14	95419777	95498237	.	2.1
chr14	95498238	97904143	.	2.1
chr14	97904144	97905861	.	2.0
chr14	97905862	97954884	.	2.1
chr14	97954885	98166286	.	2.2
chr14	98166287	98343769	.	2.2
chr14	98343770	98343886	.	2.0
chr14	98343887	99871266	.	2.2
chr14	99871267	100290043	.	2.2
chr14	100290044	102169015	.	2.2
chr14	102169016	102207642	.	2.2
chr14	102207643	102318245	.	2.2
chr14	102318246	103656680	.	2.2
chr14	103656681	104042578	.	2.2
chr14	104042579	104201035	.	2.2
chr14	104201036	104201219	.	2.0
chr14	104201220	104775962	.	2.2
chr14	104775963	104776028	.	2.0
chr14	104776029	105533855	.	2.2
chr14	105533856	105534457	.	2.0
chr14	105534458	107043718	.	2.2
chr15	1	20710846	.	2.2
chr15	20710847	20805771	.	2.16
chr15	20805772	20872182	.	2.2
chr15	20872183	20872281	.	2.0
chr15	20872282	21726076	.	2.2
chr15	21726077	21726270	.	2.0
chr15	21726271	21735378	.	2.2
chr15	21735379	21843735	.	2.2
chr15	21843736	22106314	.	2.2
chr15	22106315	24362929	.	0.0
chr15	24362930	24363175	.	0.0
chr15	24363176	27050087	.	0.0
chr15	27050088	27050175	.	0.0
chr15	27050176	28533775	.	0.0
chr15	28533776	29234974	.	2.2
chr15	29234975	31087008	.	2.2
chr15	31087009	33818266	.	2.2
chr15	33818267	34082831	.	2.2
chr15	34082832	34083133	.	2.0
chr15	34083134	34952311	.	2.2
chr15	34952312	34952678	.	2.2
chr15	34952679	34986084	.	2.2
chr15	34986085	39529420	.	2.2
chr15	39529421	39659824	.	2.1
chr15	39659825	40477798	.	2.2
chr15	40477799	40481276	.	2.0
chr15	40481277	40577436	.	2.2
chr15	40577437	40589196	.	1.8
chr15	40589197	44417769	.	2.2
chr15	44417770	44417889	.	2.0
chr15	44417890	45102056	.	2.2
chr15	45102057	45102942	.	2.0
chr15	45102943	51443970	.	2.2
chr15	51443971	51450414	.	2.0
chr15	51450415	51502725	.	2.2
chr15	51502726	51503034	.	2.0
chr15	51503035	58064426	.	2.2
chr15	58064427	58064765	.	2.0
chr15	58064766	58671047	.	2.2
chr15	58671048	58959336	.	2.2
chr15	58959337	59034203	.	2.6
chr15	59034204	59105562	.	2.2
chr15	59105563	59458469	.	2.2
chr15	59458470	59467046	.	2.0
chr15	59467047	59990194	.	2.2
chr15	59990195	59990740	.	2.0
chr15	59990741	60296175	.	2.2
chr15	60296176	62194918	.	2.2
chr15	62194919	62200215	.	2.0
chr15	62200216	64603788	.	2.2
chr15	64603789	64677089	.	2.0
chr15	64677090	65220773	.	2.2
chr15	65220774	65297007	.	2.0
chr15	65297008	65500567	.	2.2
chr15	65500568	67418030	.	2.2
chr15	67418031	67425652	.	2.0
chr15	67425653	68858906	.	2.2
chr15	68858907	70383391	.	2.2
chr15	70383392	70383466	.	2.0
chr15	70383467	70895202	.	2.2
chr15	70895203	71194141	.	2.6
chr15	71194142	74439480	.	2.2
chr15	74439481	74439555	.	2.0
chr15	74439556	75575066	.	2.2
chr15	75575067	75584473	.	2.0
chr15	75584474	75651535	.	2.2
chr15	75651536	75682220	.	2.0
chr15	75682221	78906524	.	2.2
chr15	78906525	80039136	.	2.2
chr15	80039137	80039480	.	2.2
chr15	80039481	82313819	.	2.2
chr15	82313820	82314919	.	2.0
chr15	82314920	82780645	.	2.2
chr15	82780646	83788188	.	2.2
chr15	83788189	83811508	.	2.0
chr15	83811509	84088772	.	2.2
chr15	84088773	84186610	.	4.2
chr15	84186611	85610073	.	2.2
chr15	85610074	85610337	.	2.0
chr15	85610338	86174637	.	2.2
chr15	86174638	86175641	.	2.0
chr15	86175642	86349788	.	2.2
chr15	86349789	86350971	.	2.0
chr15	86350972	86854759	.	2.2
chr15	86854760	87247861	.	5.2
chr15	87247862	87248354	.	2.0
chr15	87248355	87487357	.	5.2
chr15	87487358	87578000	.	2.2
chr15	87578001	87786689	.	3.4
chr15	87786690	88592235	.	2.2
chr15	88592236	88592330	.	2.0
chr15	88592331	90313939	.	2.2
chr15	90313940	90315523	.	2.2
chr15	90315524	90425365	.	2.2
chr15	90425366	90754122	.	2.8
chr15	90754123	91803981	.	2.2
chr15	91803982	91804058	.	2.0
chr15	91804059	92318122	.	2.2
chr15	92318123	92321447	.	2.0
chr15	92321448	92564333	.	2.2
chr15	92564334	92978172	.	2.2
chr15	92978173	92978353	.	2.0
chr15	92978354	93281805	.	2.2
chr15	93281806	93300360	.	2.2
chr15	93300361	93351814	.	0.0
chr15	93351815	93584780	.	2.2
chr15	93584781	93597806	.	2.2
chr15	93597807	94293891	.	2.2
chr15	94293892	94345040	.	2.2
chr15	94345041	94345199	.	1.9
chr15	94345200	97179051	.	2.2
chr15	97179052	97179155	.	2.0
chr15	97179156	100671148	.	2.2
chr15	100671149	100689714	.	2.0
chr15	100689715	101991189	.	2.2
chr16	1	5289540	.	1.8
chr16	5289541	5291989	.	2.0
chr16	5291990	10568771	.	1.8
chr16	10568772	10569072	.	1.8
chr16	10569073	10839905	.	1.8
chr16	10839906	10840007	.	1.8
chr16	10840008	13827176	.	1.8
chr16	13827177	14006663	.	1.8
chr16	14006664	14006737	.	1.8
chr16	14006738	14075149	.	1.8
chr16	14075150	14075799	.	1.8
chr16	14075800	17252350	.	1.8
chr16	17252351	17252765	.	2.0
chr16	17252766	18419076	.	1.8
chr16	18419077	18419729	.	2.0
chr16	18419730	19707791	.	1.8
chr16	19707792	19708709	.	1.8
chr16	19708710	21774584	.	1.8
chr16	21774585	22004474	.	1.8
chr16	22004475	22581058	.	1.8
chr16	22581059	22581275	.	1.8
chr16	22581276	24494297	.	1.8
chr16	24494298	24522068	.	1.8
chr16	24522069	28949047	.	1.8
chr16	28949048	28949140	.	1.8
chr16	28949141	30566614	.	1.8
chr16	30566615	32766294	.	1.8
chr16	32766295	37581644	.	2.2
chr16	37581645	40554360	.	1.8
chr16	40554361	46649738	.	1.7
chr16	46649739	46649849	.	2.0
chr16	46649850	49615140	.	1.7
chr16	49615141	49667657	.	1.7
chr16	49667658	50177986	.	1.7
chr16	50177987	50178141	.	1.7
chr16	50178142	52181808	.	1.7
chr16	52181809	52181946	.	2.0
chr16	52181947	53724949	.	1.7
chr16	53724950	53725192	.	1.7
chr16	53725193	55713739	.	1.7
chr16	55713740	55720384	.	1.7
chr16	55720385	56951140	.	1.7
chr16	56951141	57415716	.	2.2
chr16	57415717	58249427	.	1.7
chr16	58249428	58570218	.	1.2
chr16	58570219	58570641	.	2.0
chr16	58570642	59404439	.	1.2
chr16	59404440	62263664	.	1.7
chr16	62263665	62265244	.	1.7
chr16	62265245	63148570	.	1.7
chr16	63148571	64802691	.	1.8
chr16	64802692	64808506	.	1.8
chr16	64808507	65266434	.	1.8
chr16	65266435	65266803	.	1.8
chr16	65266804	65905002	.	1.8
chr16	65905003	65906235	.	2.0
chr16	65906236	67707286	.	1.8
chr16	67707287	67707481	.	1.8
chr16	67707482	68349940	.	1.8
chr16	68349941	68351013	.	1.8
chr16	68351014	70499348	.	1.8
chr16	70499349	70500836	.	2.0
chr16	70500837	70515232	.	1.8
chr16	70515233	71039572	.	1.8
chr16	71039573	71039772	.	2.0
chr16	71039773	71220998	.	1.8
chr16	71220999	71221058	.	1.8
chr16	71221059	71394396	.	1.8
chr16	71394397	79139040	.	1.8
chr16	79139041	79147758	.	2.2
chr16	79147759	79220145	.	1.8
chr16	79220146	79221843	.	1.8
chr16	79221844	79819687	.	1.8
chr16	79819688	79819799	.	1.8
chr16	79819800	79857831	.	1.8
chr16	79857832	79857985	.	2.0
chr16	79857986	80117677	.	1.8
chr16	80117678	80163577	.	1.4
chr16	80163578	81208383	.	1.8
chr16	81208384	82681794	.	1.7
chr16	82681795	82689283	.	1.7
chr16	82689284	86631031	.	1.7
chr16	86631032	86631092	.	1.7
chr16	86631093	88684163	.	1.7
chr16	88684164	90338345	.	1.8
chr17	1	3088325	.	2.0
chr17	3088326	3088467	.	2.0
chr17	3088468	3120498	.	2.0
chr17	3120499	3120591	.	2.0
chr17	3120592	4840345	.	2.0
chr17	4840346	4840450	.	2.0
chr17	4840451	7231583	.	2.0
chr17	7231584	7803551	.	1.6
chr17	7803552	7809450	.	1.6
chr17	7809451	8645202	.	1.6
chr17	8645203	8645538	.	1.6
chr17	8645539	12143798	.	1.6
chr17	12143799	12145147	.	1.6
chr17	12145148	14357727	.	1.6
chr17	14357728	16681704	.	2.0
chr17	16681705	16681974	.	2.0
chr17	16681975	17585907	.	2.0
chr17	17585908	17588670	.	2.0
chr17	17588671	18171027	.	2.0
chr17	18171028	18172833	.	2.0
chr17	18172834	19434735	.	2.0
chr17	19434736	19436167	.	2.0
chr17	19436168	19777333	.	2.0
chr17	19777334	19777676	.	2.0
chr17	19777677	20230753	.	2.0
chr17	20230754	20854490	.	2.0
chr17	20854491	21306726	.	2.0
chr17	21306727	21307653	.	2.0
chr17	21307654	22361591	.	2.0
chr17	22361592	22361756	.	2.0
chr17	22361757	22645496	.	2.0
chr17	22645497	22645563	.	2.0
chr17	22645564	23317626	.	2.0
chr17	23317627	23399903	.	1.98
chr17	23399904	24197120	.	2.0
chr17	24197121	24197478	.	2.0
chr17	24197479	25229081	.	2.0
chr17	25229082	25230123	.	2.0
chr17	25230124	28217574	.	2.0
chr17	28217575	30594087	.	2.0
chr17	30594088	30594144	.	2.0
chr17	30594145	30855976	.	2.0
chr17	30855977	30856034	.	2.0
chr17	30856035	31625718	.	2.0
chr17	31625719	34099197	.	2.0
chr17	34099198	34102722	.	8.72
chr17	34102723	35583057	.	2.0
chr17	35583058	35587503	.	8.72
chr17	35587504	35611456	.	2.0
chr17	35611457	36194123	.	6.0
chr17	36194124	39084820	.	4.36
chr17	39084821	39800272	.	2.18
chr17	39800273	39808622	.	2.0
chr17	39808623	40305479	.	2.18
chr17	40305480	40355966	.	2.18
chr17	40355967	43725702	.	2.18
chr17	43725703	43911410	.	3.16
chr17	43911411	43925835	.	3.16
chr17	43925836	44169378	.	2.18
chr17	44169379	45334145	.	2.18
chr17	45334146	45334364	.	2.0
chr17	45334365	45726300	.	2.18
chr17	45726301	45726384	.	2.18
chr17	45726385	46684499	.	2.18
chr17	46684500	46685564	.	2.0
chr17	46685565	48742400	.	2.18
chr17	48742401	48742481	.	2.0
chr17	48742482	49135996	.	2.18
chr17	49135997	49156474	.	2.18
chr17	49156475	49156780	.	2.0
chr17	49156781	49171967	.	2.18
chr17	49171968	49694911	.	2.18
chr17	49694912	49698465	.	2.0
chr17	49698466	50799373	.	2.18
chr17	50799374	50801519	.	2.18
chr17	50801520	54668118	.	2.18
chr17	54668119	54717374	.	2.0
chr17	54717375	56987375	.	0.0
chr17	56987376	56987828	.	0.0
chr17	56987829	57248573	.	0.0
chr17	57248574	57248696	.	0.0
chr17	57248697	59616757	.	0.0
chr17	59616758	64214343	.	2.0
chr17	64214344	64427403	.	2.0
chr17	64427404	64427520	.	2.0
chr17	64427521	64637409	.	2.0
chr17	64637410	64775231	.	2.02
chr17	64775232	64776039	.	2.0
chr17	64776040	65415630	.	2.02
chr17	65415631	66557449	.	2.02
chr17	66557450	66558093	.	2.0
chr17	66558094	68964032	.	2.02
chr17	68964033	68984448	.	2.0
chr17	68984449	72280472	.	2.02
chr17	72280473	72296598	.	2.0
chr17	72296599	72296670	.	2.0
chr17	72296671	76555393	.	2.0
chr17	76555394	76555508	.	2.0
chr17	76555509	77338067	.	2.0
chr17	77338068	77338209	.	2.0
chr17	77338210	77892836	.	2.0
chr17	77892837	77893588	.	2.0
chr17	77893589	78055480	.	2.0
chr17	78055481	78057606	.	2.0
chr17	78057607	78541556	.	2.0
chr17	78541557	78541803	.	2.0
chr17	78541804	81616095	.	2.0
chr17	81616096	82010139	.	2.18
chr17	82010140	83257441	.	2.0
chr18	1	194749	.	2.2
chr18	194750	195014	.	2.0
chr18	195015	4136804	.	2.2
chr18	4136805	4137619	.	2.0
chr18	4137620	4977282	.	2.2
chr18	4977283	5101113	.	0.0
chr18	5101114	7148758	.	2.2
chr18	7148759	7262676	.	2.2
chr18	7262677	7264358	.	2.0
chr18	7264359	8241398	.	2.2
chr18	8241399	8241460	.	2.0
chr18	8241461	9325749	.	2.2
chr18	9325750	9325812	.	2.2
chr18	9325813	9526359	.	2.2
chr18	9526360	9527940	.	2.0
chr18	9527941	11782989	.	2.2
chr18	11782990	11783386	.	2.0
chr18	11783387	12828671	.	2.2
chr18	12828672	12829056	.	2.0
chr18	12829057	13508879	.	2.2
chr18	13508880	13509411	.	2.0
chr18	13509412	13603588	.	2.2
chr18	13603589	14839436	.	1.8
chr18	14839437	15918986	.	2.2
chr18	15918987	16663024	.	2.2
chr18	16663025	16663363	.	2.0
chr18	16663364	20936429	.	2.2
chr18	20936430	20937521	.	2.2
chr18	20937522	23063347	.	2.2
chr18	23063348	23063522	.	2.0
chr18	23063523	23368997	.	2.2
chr18	23368998	23369575	.	2.0
chr18	23369576	24392545	.	2.2
chr18	24392546	24393604	.	2.2
chr18	24393605	24600181	.	2.2
chr18	24600182	27248831	.	1.8
chr18	27248832	27260455	.	2.1
chr18	27260456	28022192	.	2.2
chr18	28022193	30053243	.	2.2
chr18	30053244	30053560	.	2.0
chr18	30053561	32183792	.	2.2
chr18	32183793	32183946	.	2.0
chr18	32183947	36997193	.	2.2
chr18	36997194	36997302	.	2.0
chr18	36997303	44487126	.	2.2
chr18	44487127	44487459	.	2.2
chr18	44487460	46493258	.	2.2
chr18	46493259	47097252	.	2.2
chr18	47097253	50800004	.	2.2
chr18	50800005	50800255	.	2.0
chr18	50800256	51677073	.	2.2
chr18	51677074	51677637	.	2.0
chr18	51677638	56443966	.	2.2
chr18	56443967	56444743	.	2.0
chr18	56444744	56727037	.	2.2
chr18	56727038	56728296	.	2.0
chr18	56728297	59785928	.	2.2
chr18	59785929	59786025	.	2.0
chr18	59786026	60816552	.	2.2
chr18	60816553	60816697	.	2.0
chr18	60816698	61872472	.	2.2
chr18	61872473	61873258	.	2.0
chr18	61873259	67686694	.	2.2
chr18	67686695	67693060	.	2.0
chr18	67693061	68533507	.	2.2
chr18	68533508	68533714	.	2.2
chr18	68533715	72435876	.	2.2
chr18	72435877	72436636	.	2.0
chr18	72436637	74200736	.	2.2
chr18	74200737	74308678	.	0.0
chr18	74308679	80373285	.	2.2
chr19	1	1315130	.	2.2
chr19	1315131	1315960	.	2.0
chr19	1315961	2885043	.	2.2
chr19	2885044	4057621	.	2.2
chr19	4057622	4088830	.	1.6
chr19	4088831	4197774	.	2.2
chr19	4197775	6445480	.	2.16
chr19	6445481	7249053	.	2.16
chr19	7249054	7249195	.	2.0
chr19	7249196	7390330	.	2.16
chr19	7390331	7391284	.	2.0
chr19	7391285	8137714	.	2.16
chr19	8137715	8138045	.	2.0
chr19	8138046	9565642	.	2.16
chr19	9565643	9625497	.	1.2
chr19	9625498	11391250	.	2.16
chr19	11391251	11391316	.	2.0
chr19	11391317	11479027	.	2.16
chr19	11479028	11482719	.	2.0
chr19	11482720	11504762	.	2.16
chr19	11504763	11506599	.	2.0
chr19	11506600	11660597	.	2.16
chr19	11660598	11665979	.	2.0
chr19	11665980	12271189	.	2.16
chr19	12271190	12662219	.	2.2
chr19	12662220	12663990	.	2.0
chr19	12663991	12701923	.	2.2
chr19	12701924	17320915	.	2.16
chr19	17320916	17711098	.	2.2
chr19	17711099	17712366	.	2.0
chr19	17712367	23895229	.	2.2
chr19	23895230	23895305	.	2.0
chr19	23895306	24835611	.	2.2
chr19	24835612	24842693	.	2.0
chr19	24842694	26332666	.	2.2
chr19	26332667	30281197	.	2.2
chr19	30281198	30843888	.	2.2
chr19	30843889	30844850	.	1.8
chr19	30844851	30953426	.	2.2
chr19	30953427	30953619	.	2.0
chr19	30953620	32850190	.	2.2
chr19	32850191	32850917	.	2.0
chr19	32850918	32943105	.	2.2
chr19	32943106	33404391	.	1.8
chr19	33404392	33565807	.	2.2
chr19	33565808	33571349	.	2.2
chr19	33571350	37714148	.	2.2
chr19	37714149	37715749	.	2.2
chr19	37715750	39412325	.	2.2
chr19	39412326	39412670	.	2.0
chr19	39412671	40298661	.	2.2
chr19	40298662	40298955	.	2.0
chr19	40298956	42694312	.	2.2
chr19	42694313	42698038	.	2.0
chr19	42698039	44154347	.	2.2
chr19	44154348	44197822	.	2.2
chr19	44197823	45108146	.	2.2
chr19	45108147	45373160	.	1.8
chr19	45373161	45510456	.	1.8
chr19	45510457	45548170	.	2.2
chr19	45548171	47356971	.	2.2
chr19	47356972	47358152	.	2.0
chr19	47358153	50126554	.	2.2
chr19	50126555	51287778	.	2.2
chr19	51287779	52070043	.	2.2
chr19	52070044	53149729	.	2.2
chr19	53149730	53149789	.	2.0
chr19	53149790	53484674	.	2.2
chr19	53484675	53484737	.	2.0
chr19	53484738	56321590	.	2.2
chr19	56321591	56323967	.	2.0
chr19	56323968	56480498	.	2.2
chr19	56480499	57195914	.	2.2
chr19	57195915	57209515	.	2.2
chr19	57209516	57209598	.	2.0
chr19	57209599	57218977	.	2.2
chr19	57218978	57803561	.	2.2
chr19	57803562	57803701	.	2.0
chr19	57803702	58617616	.	2.2
chr1	1	2247453	.	2.2
chr1	2247454	2249175	.	2.0
chr1	2249176	6925188	.	2.2
chr1	6925189	6925286	.	2.2
chr1	6925287	8655829	.	2.2
chr1	8655830	8663105	.	2.0
chr1	8663106	9497602	.	2.2
chr1	9497603	9497988	.	2.0
chr1	9497989	11628451	.	2.2
chr1	11628452	11628642	.	2.0
chr1	11628643	13746874	.	2.2
chr1	13746875	13747024	.	2.0
chr1	13747025	22664209	.	2.2
chr1	22664210	22664533	.	2.0
chr1	22664534	24360444	.	2.2
chr1	24360445	24373477	.	2.1
chr1	24373478	25275054	.	2.2
chr1	25275055	25275166	.	2.0
chr1	25275167	26514872	.	2.2
chr1	26514873	26515007	.	2.2
chr1	26515008	26577642	.	2.2
chr1	26577643	26577923	.	2.0
chr1	26577924	27398621	.	2.2
chr1	27398622	27726835	.	2.18
chr1	27726836	28065388	.	2.2
chr1	28065389	28066452	.	2.0
chr1	28066453	31507867	.	2.2
chr1	31507868	31507933	.	2.0
chr1	31507934	31558688	.	2.2
chr1	31558689	31559212	.	2.2
chr1	31559213	32113051	.	2.2
chr1	32113052	32113104	.	2.0
chr1	32113105	34373364	.	2.2
chr1	34373365	36039413	.	2.2
chr1	36039414	36039525	.	2.0
chr1	36039526	37292653	.	2.2
chr1	37292654	37292810	.	2.0
chr1	37292811	38136282	.	2.2
chr1	38136283	40666039	.	2.2
chr1	40666040	40666104	.	2.0
chr1	40666105	40761640	.	2.2
chr1	40761641	40762181	.	2.0
chr1	40762182	42041830	.	2.2
chr1	42041831	42042112	.	2.0
chr1	42042113	42514093	.	2.2
chr1	42514094	42514202	.	2.0
chr1	42514203	43125400	.	2.2
chr1	43125401	43125652	.	2.0
chr1	43125653	44251661	.	2.2
chr1	44251662	45378080	.	2.0
chr1	45378081	45451178	.	2.0
chr1	45451179	53769407	.	2.0
chr1	53769408	53769505	.	2.0
chr1	53769506	54819165	.	2.0
chr1	54819166	54819233	.	2.0
chr1	54819234	57820683	.	2.0
chr1	57820684	57824438	.	2.0
chr1	57824439	59398130	.	2.0
chr1	59398131	59398342	.	2.0
chr1	59398343	59408871	.	2.0
chr1	59408872	59574827	.	2.2
chr1	59574828	61405782	.	2.0
chr1	61405783	64650459	.	2.2
chr1	64650460	64890035	.	2.0
chr1	64890036	64890227	.	2.0
chr1	64890228	65446189	.	2.0
chr1	65446190	65447913	.	2.0
chr1	65447914	67259368	.	2.0
chr1	67259369	67267058	.	2.2
chr1	67267059	71071064	.	2.0
chr1	71071065	71073358	.	2.0
chr1	71073359	72475395	.	2.0
chr1	72475396	72475761	.	2.0
chr1	72475762	72761744	.	2.0
chr1	72761745	72762017	.	2.0
chr1	72762018	73452920	.	2.0
chr1	73452921	73634019	.	1.7
chr1	73634020	73635292	.	2.0
chr1	73635293	75048463	.	1.7
chr1	75048464	75048542	.	2.0
chr1	75048543	75234768	.	1.7
chr1	75234769	75241496	.	2.0
chr1	75241497	78593153	.	1.7
chr1	78593154	78661544	.	1.7
chr1	78661545	79639357	.	1.7
chr1	79639358	79639519	.	1.7
chr1	79639520	79748796	.	1.7
chr1	79748797	83775952	.	0.0
chr1	83775953	84459660	.	0.0
chr1	84459661	84564594	.	0.0
chr1	84564595	84872746	.	0.0
chr1	84872747	84872818	.	0.0
chr1	84872819	85468975	.	0.0
chr1	85468976	86139225	.	0.0
chr1	86139226	86367204	.	0.0
chr1	86367205	86770755	.	0.0
chr1	86770756	87026059	.	0.0
chr1	87026060	87126317	.	0.0
chr1	87126318	87129986	.	0.0
chr1	87129987	89684612	.	0.0
chr1	89684613	89974178	.	2.2
chr1	89974179	89975119	.	2.0
chr1	89975120	93551670	.	2.2
chr1	93551671	93552526	.	2.0
chr1	93552527	94442794	.	2.2
chr1	94442795	94442904	.	2.0
chr1	94442905	94946367	.	2.2
chr1	94946368	94946655	.	2.0
chr1	94946656	98299096	.	2.2
chr1	98299097	98299167	.	2.0
chr1	98299168	100278294	.	2.2
chr1	100278295	107106354	.	2.0
chr1	107106355	107662139	.	2.0
chr1	107662140	108206321	.	2.0
chr1	108206322	108206444	.	2.0
chr1	108206445	108789372	.	2.0
chr1	108789373	114140027	.	2.2
chr1	114140028	114140418	.	2.0
chr1	114140419	116462481	.	2.2
chr1	116462482	116462740	.	2.0
chr1	116462741	116780252	.	2.2
chr1	116780253	116780584	.	2.2
chr1	116780585	117021316	.	2.2
chr1	117021317	117022476	.	2.0
chr1	117022477	118011865	.	2.2
chr1	118011866	118011954	.	2.0
chr1	118011955	122134899	.	2.2
chr1	122134900	122677691	.	2.2
chr1	122677692	122679523	.	2.0
chr1	122679524	124215120	.	2.2
chr1	124215121	124272127	.	2.18
chr1	124272128	124272238	.	2.0
chr1	124272239	125033809	.	2.18
chr1	125033810	125034561	.	2.0
chr1	125034562	127150085	.	2.18
chr1	127150086	127618699	.	2.18
chr1	127618700	140433298	.	2.2
chr1	140433299	144058659	.	1.8
chr1	144058660	144857361	.	2.2
chr1	144857362	145133972	.	1.9
chr1	145133973	145134051	.	2.0
chr1	145134052	145549316	.	1.9
chr1	145549317	146373685	.	2.2
chr1	146373686	146374008	.	2.0
chr1	146374009	146802478	.	2.2
chr1	146802479	146802820	.	2.0
chr1	146802821	147739783	.	2.2
chr1	147739784	147763520	.	2.2
chr1	147763521	147877535	.	2.2
chr1	147877536	147877787	.	2.0
chr1	147877788	147893648	.	2.2
chr1	147893649	148842773	.	2.2
chr1	148842774	151127212	.	2.2
chr1	151127213	151127294	.	2.0
chr1	151127295	151565528	.	2.2
chr1	151565529	151584129	.	2.2
chr1	151584130	151584287	.	2.0
chr1	151584288	153452927	.	2.2
chr1	153452928	153453283	.	2.0
chr1	153453284	154563425	.	2.2
chr1	154563426	154683798	.	2.6
chr1	154683799	156048393	.	2.2
chr1	156048394	156436312	.	2.2
chr1	156436313	161620264	.	2.2
chr1	161620265	161621007	.	2.0
chr1	161621008	163546192	.	2.2
chr1	163546193	165451443	.	2.2
chr1	165451444	167413479	.	2.2
chr1	167413480	167416188	.	2.0
chr1	167416189	168152629	.	2.2
chr1	168152630	171037502	.	2.2
chr1	171037503	171175304	.	2.2
chr1	171175305	171523509	.	2.2
chr1	171523510	171736465	.	2.2
chr1	171736466	172032063	.	2.4
chr1	172032064	172067264	.	2.2
chr1	172067265	172073684	.	1.8
chr1	172073685	172330903	.	2.2
chr1	172330904	172335460	.	2.0
chr1	172335461	173052293	.	2.2
chr1	173052294	173494853	.	1.4
chr1	173494854	174022198	.	2.2
chr1	174022199	174997380	.	2.2
chr1	174997381	174998494	.	2.0
chr1	174998495	175209162	.	2.2
chr1	175209163	176245932	.	2.2
chr1	176245933	176246340	.	2.0
chr1	176246341	177111551	.	2.2
chr1	177111552	177308874	.	2.2
chr1	177308875	178327889	.	2.2
chr1	178327890	178328154	.	2.0
chr1	178328155	178696004	.	2.2
chr1	178696005	178696194	.	2.0
chr1	178696195	178894582	.	2.2
chr1	178894583	183965022	.	1.8
chr1	183965023	183965592	.	2.0
chr1	183965593	186799547	.	1.8
chr1	186799548	186799861	.	1.8
chr1	186799862	190010178	.	1.8
chr1	190010179	190010257	.	2.0
chr1	190010258	190517337	.	1.8
chr1	190517338	190573687	.	1.8
chr1	190573688	190784934	.	1.8
chr1	190784935	193295742	.	2.2
chr1	193295743	193295948	.	2.0
chr1	193295949	194302110	.	2.2
chr1	194302111	194372079	.	2.2
chr1	194372080	196685293	.	2.2
chr1	196685294	196685597	.	2.2
chr1	196685598	197777295	.	2.2
chr1	197777296	198175993	.	2.4
chr1	198175994	198974751	.	2.2
chr1	198974752	198974922	.	2.2
chr1	198974923	199456032	.	2.2
chr1	199456033	199456107	.	2.0
chr1	199456108	203870452	.	2.2
chr1	203870453	203870752	.	2.0
chr1	203870753	203994176	.	2.2
chr1	203994177	205562279	.	2.4
chr1	205562280	206855492	.	2.44
chr1	206855493	206860937	.	2.2
chr1	206860938	207356012	.	2.2
chr1	207356013	207362384	.	2.0
chr1	207362385	208515256	.	2.2
chr1	208515257	208515340	.	2.2
chr1	208515341	208828718	.	2.2
chr1	208828719	208833205	.	2.0
chr1	208833206	211528513	.	2.2
chr1	211528514	216066017	.	2.2
chr1	216066018	216268669	.	2.16
chr1	216268670	216320440	.	2.2
chr1	216320441	216321537	.	1.8
chr1	216321538	218058506	.	2.2
chr1	218058507	218058926	.	2.2
chr1	218058927	218509636	.	2.2
chr1	218509637	220918453	.	2.18
chr1	220918454	220919255	.	2.0
chr1	220919256	222325564	.	2.18
chr1	222325565	222915161	.	2.2
chr1	222915162	222915661	.	2.0
chr1	222915662	223848470	.	2.2
chr1	223848471	223924400	.	2.18
chr1	223924401	223942503	.	2.0
chr1	223942504	223966074	.	2.18
chr1	223966075	223966515	.	2.0
chr1	223966516	224661507	.	2.18
chr1	224661508	226755874	.	2.2
chr1	226755875	227720649	.	2.16
chr1	227720650	228382564	.	2.2
chr1	228382565	228382897	.	2.0
chr1	228382898	229916155	.	2.2
chr1	229916156	229916404	.	2.0
chr1	229916405	231385918	.	2.2
chr1	231385919	231385998	.	2.0
chr1	231385999	232339264	.	2.2
chr1	232339265	232339679	.	2.0
chr1	232339680	234621263	.	2.2
chr1	234621264	235676264	.	2.2
chr1	235676265	235919807	.	2.0
chr1	235919808	236139027	.	2.0
chr1	236139028	237810736	.	2.2
chr1	237810737	237810857	.	2.0
chr1	237810858	239565462	.	2.2
chr1	239565463	239576364	.	1.2
chr1	239576365	240185883	.	2.2
chr1	240185884	240186012	.	2.0
chr1	240186013	244901110	.	2.2
chr1	244901111	244905923	.	2.2
chr1	244905924	247815362	.	2.2
chr1	247815363	247815415	.	2.0
chr1	247815416	247840370	.	2.2
chr1	247840371	247845086	.	2.0
chr1	247845087	248956422	.	2.2
chr20	1	79677	.	2.2
chr20	79678	79901	.	2.2
chr20	79902	1858573	.	2.2
chr20	1858574	1858645	.	2.0
chr20	1858646	4312361	.	2.2
chr20	4312362	4312417	.	2.0
chr20	4312418	5179299	.	2.2
chr20	5179300	5180291	.	2.0
chr20	5180292	5299593	.	2.2
chr20	5299594	5300340	.	2.0
chr20	5300341	7263310	.	2.2
chr20	7263311	7263436	.	2.0
chr20	7263437	9507593	.	2.2
chr20	9507594	9648336	.	2.2
chr20	9648337	9916434	.	2.2
chr20	9916435	9916964	.	2.0
chr20	9916965	10655937	.	2.2
chr20	10655938	10656242	.	2.2
chr20	10656243	11494953	.	2.2
chr20	11494954	11963620	.	2.2
chr20	11963621	11976866	.	2.0
chr20	11976867	12542360	.	2.2
chr20	12542361	12858095	.	2.2
chr20	12858096	12858474	.	2.0
chr20	12858475	13926152	.	2.2
chr20	13926153	13926873	.	2.0
chr20	13926874	16176736	.	2.2
chr20	16176737	16177030	.	2.2
chr20	16177031	16961238	.	2.2
chr20	16961239	17192762	.	2.2
chr20	17192763	25582135	.	2.2
chr20	25582136	25582345	.	2.2
chr20	25582346	25699641	.	2.2
chr20	25699642	25699735	.	2.0
chr20	25699736	28792985	.	2.2
chr20	28792986	28793057	.	2.2
chr20	28793058	31919396	.	2.2
chr20	31919397	31919451	.	2.0
chr20	31919452	32218276	.	2.2
chr20	32218277	32521884	.	1.2
chr20	32521885	32523450	.	1.2
chr20	32523451	33059329	.	1.2
chr20	33059330	33059411	.	2.0
chr20	33059412	34044793	.	1.2
chr20	34044794	34048119	.	2.0
chr20	34048120	35532920	.	1.2
chr20	35532921	35533421	.	2.0
chr20	35533422	35985440	.	1.2
chr20	35985441	36208990	.	1.6
chr20	36208991	39557464	.	2.2
chr20	39557465	39738835	.	2.2
chr20	39738836	39738919	.	2.0
chr20	39738920	39777437	.	2.2
chr20	39777438	41248636	.	2.2
chr20	41248637	41250736	.	2.2
chr20	41250737	41784540	.	2.2
chr20	41784541	41794346	.	2.3
chr20	41794347	43228764	.	2.2
chr20	43228765	43232266	.	2.0
chr20	43232267	45104986	.	2.2
chr20	45104987	45105047	.	2.0
chr20	45105048	45649615	.	2.2
chr20	45649616	45656598	.	2.2
chr20	45656599	49490548	.	2.2
chr20	49490549	49493014	.	2.2
chr20	49493015	52398517	.	2.2
chr20	52398518	52398757	.	2.0
chr20	52398758	54729155	.	2.2
chr20	54729156	54730988	.	2.2
chr20	54730989	55775907	.	2.2
chr20	55775908	56117289	.	2.16
chr20	56117290	56117384	.	2.0
chr20	56117385	56200146	.	2.16
chr20	56200147	56201895	.	2.0
chr20	56201896	56620625	.	2.16
chr20	56620626	56621275	.	2.0
chr20	56621276	56903944	.	2.16
chr20	56903945	56904367	.	2.0
chr20	56904368	57300252	.	2.16
chr20	57300253	57826691	.	2.16
chr20	57826692	57827305	.	2.0
chr20	57827306	58150619	.	2.16
chr20	58150620	58150672	.	2.0
chr20	58150673	59660966	.	2.16
chr20	59660967	59661140	.	2.16
chr20	59661141	60134445	.	2.16
chr20	60134446	60177523	.	1.8
chr20	60177524	60177576	.	2.0
chr20	60177577	62208383	.	1.8
chr20	62208384	63422735	.	1.8
chr20	63422736	63423023	.	1.8
chr20	63423024	63963614	.	1.8
chr20	63963615	64444167	.	2.2
chr21	1	7817476	.	2.2
chr21	7817477	7822636	.	2.0
chr21	7822637	8444781	.	2.2
chr21	8444782	8447212	.	2.0
chr21	8447213	9819069	.	2.2
chr21	9819070	10565435	.	1.9
chr21	10565436	10584199	.	1.8
chr21	10584200	10690254	.	1.9
chr21	10690255	10690845	.	2.0
chr21	10690846	10827550	.	1.9
chr21	10827551	10876585	.	0.0
chr21	10876586	11633128	.	1.9
chr21	11633129	11633927	.	2.0
chr21	11633928	12212395	.	1.9
chr21	12212396	12212490	.	1.9
chr21	12212491	13435537	.	1.9
chr21	13435538	13949254	.	2.2
chr21	13949255	13949392	.	2.0
chr21	13949393	14896580	.	2.2
chr21	14896581	15025599	.	2.2
chr21	15025600	15205230	.	2.2
chr21	15205231	15205283	.	2.0
chr21	15205284	15341850	.	2.2
chr21	15341851	15342109	.	2.0
chr21	15342110	17734552	.	2.2
chr21	17734553	17739137	.	2.2
chr21	17739138	18689729	.	2.2
chr21	18689730	18700282	.	2.2
chr21	18700283	21453201	.	2.2
chr21	21453202	21453458	.	2.0
chr21	21453459	21612818	.	2.2
chr21	21612819	21617901	.	2.0
chr21	21617902	23728720	.	2.2
chr21	23728721	23728936	.	2.0
chr21	23728937	26577519	.	2.2
chr21	26577520	26577643	.	2.0
chr21	26577644	29588647	.	2.2
chr21	29588648	29589370	.	2.0
chr21	29589371	29681272	.	2.2
chr21	29681273	29681463	.	2.0
chr21	29681464	32347096	.	2.2
chr21	32347097	33826223	.	1.8
chr21	33826224	33826283	.	1.8
chr21	33826284	34501506	.	1.8
chr21	34501507	34501859	.	2.0
chr21	34501860	34569799	.	1.8
chr21	34569800	34575408	.	1.8
chr21	34575409	35751251	.	1.8
chr21	35751252	35751346	.	1.8
chr21	35751347	35994373	.	1.8
chr21	35994374	35994446	.	2.0
chr21	35994447	36305766	.	1.8
chr21	36305767	36305945	.	1.8
chr21	36305946	36591817	.	1.8
chr21	36591818	38760866	.	2.2
chr21	38760867	40340382	.	2.2
chr21	40340383	40348058	.	2.0
chr21	40348059	41864147	.	2.2
chr21	41864148	41864204	.	2.2
chr21	41864205	43178383	.	2.2
chr21	43178384	43188446	.	2.2
chr21	43188447	44059420	.	2.2
chr21	44059421	44690551	.	2.2
chr21	44690552	44690850	.	2.0
chr21	44690851	45729154	.	2.2
chr21	45729155	45729302	.	2.0
chr21	45729303	46709983	.	2.2
chr22	1	11795595	.	2.2
chr22	11795596	12389936	.	1.8
chr22	12389937	12630591	.	2.2
chr22	12630592	12784252	.	2.2
chr22	12784253	13037430	.	2.2
chr22	13037431	13038695	.	2.0
chr22	13038696	13577557	.	2.2
chr22	13577558	13577687	.	2.0
chr22	13577688	13642251	.	2.2
chr22	13642252	13642629	.	2.0
chr22	13642630	22437510	.	2.2
chr22	22437511	22437621	.	2.0
chr22	22437622	27304775	.	2.2
chr22	27304776	27307068	.	2.2
chr22	27307069	28948710	.	2.2
chr22	28948711	28948954	.	2.0
chr22	28948955	29734747	.	2.2
chr22	29734748	29734902	.	2.0
chr22	29734903	30802132	.	2.2
chr22	30802133	30802663	.	2.0
chr22	30802664	32397771	.	2.2
chr22	32397772	32399404	.	2.0
chr22	32399405	33374910	.	2.2
chr22	33374911	33386342	.	2.0
chr22	33386343	35517967	.	2.2
chr22	35517968	35523158	.	2.0
chr22	35523159	36164764	.	2.2
chr22	36164765	36164831	.	2.2
chr22	36164832	36429564	.	2.2
chr22	36429565	36429912	.	2.0
chr22	36429913	36627894	.	2.2
chr22	36627895	36628032	.	2.0
chr22	36628033	39254273	.	2.2
chr22	39254274	39255868	.	2.0
chr22	39255869	40365804	.	2.2
chr22	40365805	40366054	.	2.0
chr22	40366055	40975277	.	2.2
chr22	40975278	40975449	.	2.0
chr22	40975450	42970373	.	2.2
chr22	42970374	42981113	.	0.0
chr22	42981114	43077543	.	2.2
chr22	43077544	43288995	.	2.2
chr22	43288996	43289046	.	2.0
chr22	43289047	43821698	.	2.2
chr22	43821699	43897775	.	2.2
chr22	43897776	43897861	.	2.0
chr22	43897862	44659677	.	2.2
chr22	44659678	45752402	.	2.2
chr22	45752403	49825996	.	2.2
chr22	49825997	49826358	.	2.0
chr22	49826359	50818468	.	2.2
chr2	1	1483976	.	2.2
chr2	1483977	2134439	.	2.1
chr2	2134440	2544794	.	2.1
chr2	2544795	2558203	.	2.0
chr2	2558204	5172980	.	2.1
chr2	5172981	5178700	.	2.0
chr2	5178701	5271042	.	2.1
chr2	5271043	5283566	.	2.1
chr2	5283567	6436306	.	2.1
chr2	6436307	7504048	.	2.2
chr2	7504049	7504714	.	2.0
chr2	7504715	7622188	.	2.2
chr2	7622189	7699018	.	2.2
chr2	7699019	7699271	.	2.2
chr2	7699272	8151617	.	2.2
chr2	8151618	8151668	.	2.0
chr2	8151669	8473852	.	2.2
chr2	8473853	8536762	.	0.0
chr2	8536763	11035248	.	2.2
chr2	11035249	11143559	.	2.18
chr2	11143560	11360842	.	2.2
chr2	11360843	11367032	.	2.0
chr2	11367033	11841298	.	2.2
chr2	11841299	11841608	.	2.2
chr2	11841609	12675259	.	2.2
chr2	12675260	12675423	.	2.2
chr2	12675424	12693564	.	2.2
chr2	12693565	12694999	.	2.0
chr2	12695000	12720325	.	2.2
chr2	12720326	12723111	.	2.0
chr2	12723112	16952570	.	2.2
chr2	16952571	16952938	.	2.0
chr2	16952939	18103155	.	2.2
chr2	18103156	18112530	.	2.0
chr2	18112531	19693897	.	2.2
chr2	19693898	19693954	.	2.0
chr2	19693955	20978686	.	2.2
chr2	20978687	20978822	.	2.0
chr2	20978823	22893210	.	2.2
chr2	22893211	22894405	.	2.0
chr2	22894406	28040984	.	2.2
chr2	28040985	28041378	.	2.0
chr2	28041379	30646965	.	2.2
chr2	30646966	30647696	.	2.2
chr2	30647697	30947224	.	2.2
chr2	30947225	30947392	.	2.0
chr2	30947393	32758444	.	2.2
chr2	32758445	32769507	.	2.0
chr2	32769508	38465175	.	2.2
chr2	38465176	38666360	.	2.0
chr2	38666361	38828392	.	2.2
chr2	38828393	38828478	.	2.2
chr2	38828479	41405673	.	2.2
chr2	41405674	41406693	.	2.0
chr2	41406694	44849864	.	2.2
chr2	44849865	44979652	.	2.18
chr2	44979653	45190242	.	2.18
chr2	45190243	47870711	.	2.18
chr2	47870712	48325842	.	2.2
chr2	48325843	48326039	.	2.0
chr2	48326040	48800567	.	2.2
chr2	48800568	49012748	.	2.18
chr2	49012749	49012865	.	2.0
chr2	49012866	49272175	.	2.18
chr2	49272176	49482996	.	2.2
chr2	49482997	49680067	.	2.2
chr2	49680068	49680316	.	2.0
chr2	49680317	49782141	.	2.2
chr2	49782142	54106897	.	2.2
chr2	54106898	54107153	.	2.2
chr2	54107154	54668204	.	2.2
chr2	54668205	56088273	.	2.18
chr2	56088274	56940015	.	2.2
chr2	56940016	56940208	.	2.0
chr2	56940209	58165487	.	2.2
chr2	58165488	60175013	.	2.2
chr2	60175014	60176866	.	2.0
chr2	60176867	65021887	.	2.2
chr2	65021888	65022336	.	2.0
chr2	65022337	68879710	.	2.2
chr2	68879711	68879984	.	2.0
chr2	68879985	69765758	.	2.2
chr2	69765759	69765981	.	2.2
chr2	69765982	70799524	.	2.2
chr2	70799525	71001032	.	2.2
chr2	71001033	72634213	.	2.2
chr2	72634214	72638378	.	2.0
chr2	72638379	73588890	.	2.2
chr2	73588891	78346365	.	0.0
chr2	78346366	78346429	.	0.0
chr2	78346430	79465313	.	0.0
chr2	79465314	79465443	.	0.0
chr2	79465444	81117572	.	0.0
chr2	81117573	81668021	.	0.0
chr2	81668022	82921548	.	0.0
chr2	82921549	82943636	.	2.2
chr2	82943637	83971890	.	1.96
chr2	83971891	85233508	.	2.2
chr2	85233509	85239776	.	2.2
chr2	85239777	85286165	.	2.2
chr2	85286166	85286828	.	2.0
chr2	85286829	85752571	.	2.2
chr2	85752572	85753042	.	2.0
chr2	85753043	85998785	.	2.2
chr2	85998786	86660997	.	2.26
chr2	86660998	92366250	.	2.2
chr2	92366251	92367073	.	2.0
chr2	92367074	92730955	.	2.2
chr2	92730956	92798542	.	2.16
chr2	92798543	98244226	.	2.2
chr2	98244227	98381620	.	2.18
chr2	98381621	98381812	.	2.0
chr2	98381813	99701457	.	2.18
chr2	99701458	99701716	.	2.18
chr2	99701717	99853876	.	2.18
chr2	99853877	100662449	.	2.2
chr2	100662450	100662557	.	2.0
chr2	100662558	101546110	.	2.2
chr2	101546111	101578431	.	2.0
chr2	101578432	102954809	.	2.2
chr2	102954810	102973610	.	2.0
chr2	102973611	105615702	.	2.2
chr2	105615703	105615935	.	2.0
chr2	105615936	107516007	.	2.2
chr2	107516008	107516087	.	2.0
chr2	107516088	113956999	.	2.2
chr2	113957000	113957335	.	2.0
chr2	113957336	115307814	.	2.2
chr2	115307815	115307888	.	2.0
chr2	115307889	116303286	.	2.2
chr2	116303287	116611929	.	2.2
chr2	116611930	116619709	.	2.0
chr2	116619710	116809703	.	2.2
chr2	116809704	116816807	.	2.0
chr2	116816808	118518574	.	2.2
chr2	118518575	118520329	.	2.0
chr2	118520330	120715479	.	2.2
chr2	120715480	120770113	.	2.2
chr2	120770114	120770318	.	2.0
chr2	120770319	124515307	.	2.2
chr2	124515308	124747869	.	1.8
chr2	124747870	125815077	.	2.2
chr2	125815078	125815175	.	2.0
chr2	125815176	127933841	.	2.2
chr2	127933842	127933912	.	2.2
chr2	127933913	129268917	.	2.2
chr2	129268918	129269446	.	2.0
chr2	129269447	129906822	.	2.2
chr2	129906823	130897892	.	2.2
chr2	130897893	130906344	.	2.0
chr2	130906345	132436819	.	2.2
chr2	132436820	132437024	.	2.0
chr2	132437025	132653179	.	2.2
chr2	132653180	132653278	.	2.0
chr2	132653279	132683587	.	2.2
chr2	132683588	132684197	.	2.0
chr2	132684198	134624198	.	2.2
chr2	134624199	134625609	.	2.16
chr2	134625610	135766458	.	2.2
chr2	135766459	135766853	.	2.0
chr2	135766854	137972045	.	2.2
chr2	137972046	137972111	.	2.0
chr2	137972112	141535885	.	2.2
chr2	141535886	141777523	.	1.8
chr2	141777524	145290051	.	2.2
chr2	145290052	145325441	.	2.0
chr2	145325442	146051931	.	2.2
chr2	146051932	146052144	.	2.2
chr2	146052145	147719533	.	2.2
chr2	147719534	147745988	.	2.2
chr2	147745989	149174186	.	2.2
chr2	149174187	149174282	.	2.0
chr2	149174283	149723267	.	2.2
chr2	149723268	150633017	.	2.2
chr2	150633018	150634364	.	2.2
chr2	150634365	150656078	.	2.2
chr2	150656079	150656139	.	2.0
chr2	150656140	151009084	.	2.2
chr2	151009085	151090345	.	2.2
chr2	151090346	151124622	.	2.0
chr2	151124623	151663965	.	2.2
chr2	151663966	152398553	.	1.2
chr2	152398554	152795103	.	2.2
chr2	152795104	152795348	.	2.0
chr2	152795349	153298474	.	2.2
chr2	153298475	153313496	.	2.0
chr2	153313497	154910965	.	2.2
chr2	154910966	154911044	.	2.0
chr2	154911045	155028875	.	2.2
chr2	155028876	155029027	.	2.0
chr2	155029028	157326647	.	2.2
chr2	157326648	157337715	.	2.2
chr2	157337716	158425198	.	2.2
chr2	158425199	158450308	.	2.2
chr2	158450309	159137346	.	2.2
chr2	159137347	159562925	.	1.9
chr2	159562926	160284882	.	2.2
chr2	160284883	160285097	.	2.0
chr2	160285098	160376539	.	2.2
chr2	160376540	160377416	.	2.0
chr2	160377417	163041297	.	2.2
chr2	163041298	163041622	.	2.0
chr2	163041623	163692338	.	2.2
chr2	163692339	163692768	.	2.0
chr2	163692769	166346163	.	2.2
chr2	166346164	166346386	.	2.0
chr2	166346387	169289682	.	2.2
chr2	169289683	169289930	.	2.0
chr2	169289931	169780038	.	2.2
chr2	169780039	171417130	.	2.2
chr2	171417131	171419116	.	2.2
chr2	171419117	173439920	.	2.2
chr2	173439921	176060686	.	2.2
chr2	176060687	176060790	.	2.0
chr2	176060791	178131668	.	2.2
chr2	178131669	178132752	.	2.0
chr2	178132753	178343170	.	2.2
chr2	178343171	178343257	.	2.0
chr2	178343258	178391874	.	2.2
chr2	178391875	178392534	.	2.2
chr2	178392535	178840978	.	2.2
chr2	178840979	178863217	.	2.2
chr2	178863218	180907143	.	2.2
chr2	180907144	180907614	.	2.0
chr2	180907615	182558453	.	2.2
chr2	182558454	182558841	.	2.2
chr2	182558842	182776226	.	2.2
chr2	182776227	182777028	.	2.0
chr2	182777029	182966498	.	2.2
chr2	182966499	182966560	.	2.2
chr2	182966561	184204906	.	2.2
chr2	184204907	184205084	.	2.0
chr2	184205085	185551030	.	2.2
chr2	185551031	185551233	.	2.2
chr2	185551234	186047673	.	2.2
chr2	186047674	187420930	.	2.18
chr2	187420931	187421353	.	2.0
chr2	187421354	188780351	.	2.18
chr2	188780352	188780454	.	2.0
chr2	188780455	189462411	.	2.18
chr2	189462412	190190573	.	2.2
chr2	190190574	190195487	.	2.0
chr2	190195488	190856493	.	2.2
chr2	190856494	190863920	.	2.2
chr2	190863921	191583750	.	2.2
chr2	191583751	191583889	.	2.0
chr2	191583890	192991394	.	2.2
chr2	192991395	192993919	.	2.18
chr2	192993920	192995677	.	2.0
chr2	192995678	195866921	.	2.18
chr2	195866922	195867015	.	2.0
chr2	195867016	196234741	.	2.18
chr2	196234742	196241019	.	2.0
chr2	196241020	196844612	.	2.18
chr2	196844613	198536415	.	2.2
chr2	198536416	198536506	.	2.0
chr2	198536507	199073689	.	2.2
chr2	199073690	199074232	.	2.0
chr2	199074233	200182612	.	2.2
chr2	200182613	200185521	.	2.0
chr2	200185522	200998639	.	2.2
chr2	200998640	200998744	.	2.0
chr2	200998745	205472992	.	2.2
chr2	205472993	205473889	.	2.0
chr2	205473890	207248745	.	2.2
chr2	207248746	207248941	.	2.0
chr2	207248942	207338328	.	2.2
chr2	207338329	207338456	.	2.0
chr2	207338457	207930747	.	2.2
chr2	207930748	207933070	.	2.2
chr2	207933071	208327627	.	2.2
chr2	208327628	208330654	.	2.0
chr2	208330655	209399730	.	2.2
chr2	209399731	209407830	.	2.0
chr2	209407831	212020199	.	2.2
chr2	212020200	212020805	.	2.2
chr2	212020806	212392257	.	2.2
chr2	212392258	212392352	.	2.0
chr2	212392353	214461564	.	2.2
chr2	214461565	214462555	.	2.0
chr2	214462556	214659797	.	2.2
chr2	214659798	214953623	.	2.2
chr2	214953624	216406914	.	2.2
chr2	216406915	216866686	.	2.2
chr2	216866687	216875318	.	1.2
chr2	216875319	218280230	.	2.2
chr2	218280231	218280334	.	2.0
chr2	218280335	218707973	.	2.2
chr2	218707974	218719805	.	2.0
chr2	218719806	218816590	.	2.2
chr2	218816591	220539867	.	2.24
chr2	220539868	222305372	.	2.2
chr2	222305373	222320019	.	2.0
chr2	222320020	222785646	.	2.2
chr2	222785647	228096434	.	2.2
chr2	228096435	228097435	.	2.0
chr2	228097436	232332309	.	2.2
chr2	232332310	232333503	.	2.0
chr2	232333504	233639808	.	2.2
chr2	233639809	233639859	.	2.0
chr2	233639860	233899909	.	2.2
chr2	233899910	233900233	.	2.0
chr2	233900234	236321831	.	2.2
chr2	236321832	236322825	.	2.2
chr2	236322826	236580471	.	2.2
chr2	236580472	236599444	.	1.8
chr2	236599445	237063972	.	2.2
chr2	237063973	237064116	.	2.0
chr2	237064117	239140615	.	2.2
chr2	239140616	239141158	.	2.0
chr2	239141159	241862296	.	2.2
chr2	241862297	241862414	.	2.0
chr2	241862415	242193529	.	2.2
chr3	1	3827298	.	2.2
chr3	3827299	3827411	.	2.0
chr3	3827412	4397243	.	2.2
chr3	4397244	4404433	.	2.0
chr3	4404434	11119745	.	2.2
chr3	11119746	11127944	.	1.8
chr3	11127945	16573435	.	2.2
chr3	16573436	16637124	.	2.2
chr3	16637125	16674898	.	2.2
chr3	16674899	16675861	.	2.0
chr3	16675862	16977969	.	2.2
chr3	16977970	16978694	.	2.2
chr3	16978695	20245599	.	2.2
chr3	20245600	20250166	.	2.2
chr3	20250167	23166164	.	2.2
chr3	23166165	23706238	.	2.2
chr3	23706239	27424558	.	2.2
chr3	27424559	27424655	.	2.0
chr3	27424656	27473309	.	2.2
chr3	27473310	28807150	.	2.18
chr3	28807151	28837074	.	2.08
chr3	28837075	29936576	.	2.18
chr3	29936577	29936848	.	2.0
chr3	29936849	30214047	.	2.18
chr3	30214048	32354360	.	2.18
chr3	32354361	35454903	.	2.18
chr3	35454904	35454991	.	2.0
chr3	35454992	37423397	.	2.18
chr3	37423398	37443431	.	2.18
chr3	37443432	37774196	.	2.18
chr3	37774197	37934371	.	2.2
chr3	37934372	37994299	.	2.18
chr3	37994300	38005975	.	2.0
chr3	38005976	39482075	.	2.18
chr3	39482076	40239135	.	2.18
chr3	40239136	42967769	.	2.18
chr3	42967770	47788433	.	2.18
chr3	47788434	48761613	.	2.2
chr3	48761614	48761893	.	2.0
chr3	48761894	49650037	.	2.2
chr3	49650038	49790028	.	0.0
chr3	49790029	49934071	.	2.2
chr3	49934072	50161525	.	2.2
chr3	50161526	50356376	.	2.2
chr3	50356377	51464265	.	2.2
chr3	51464266	51564338	.	2.0
[truncated: 1,261 more rows]
