# Supplementary material for: Benchmarking pipelines for subclonal deconvolution of bulk tumour sequencing data
Source: Nat Commun. 2021 Nov 4;12:6396. doi: 10.1038/s41467-021-26698-7 (PMC8569188; doi:10.1038/s41467-021-26698-7)
Supplement: Supplementary file 4 — Source Data [file 41467_2021_26698_MOESM4_ESM.zip › Source_Data/cnv_heatmaps/facets/s3r1_100%_30_major.bed]

chromosome	start	end	.	cn
chr1	1	31658996	.	2
chr1	31658997	35421408	.	2.284
chr1	35421409	35421588	.	2
chr1	35421589	36891112	.	2.0
chr1	36891113	37034014	.	2
chr1	37034015	41585169	.	4.068
chr1	41585170	42153481	.	2
chr1	42153482	53594575	.	2.0
chr1	53594576	53765674	.	2
chr1	53765675	56819334	.	2.0
chr1	56819335	56854814	.	2
chr1	56854815	59321533	.	2.0
chr1	59321534	59321682	.	2
chr1	59321683	62443326	.	2.944
chr1	62443327	62444854	.	2
chr1	62444855	79005084	.	2.0
chr1	79005085	79005218	.	2
chr1	79005219	97235024	.	2.0
chr1	97235025	97305364	.	2
chr1	97305365	111187430	.	2.284
chr1	111187431	111187695	.	2
chr1	111187696	116519251	.	2.0
chr1	116519252	116521891	.	2
chr1	116521892	150159466	.	2.284
chr1	150159467	150159700	.	2
chr1	150159701	163202803	.	2.466
chr1	163202804	163202944	.	2
chr1	163202945	172468830	.	2.0
chr1	172468831	172532537	.	2
chr1	172532538	177968039	.	2.0
chr1	177968040	178093085	.	2
chr1	178093086	248919883	.	2.0
chr2	1	38978	.	2
chr2	38979	27282890	.	2.0
chr2	27282891	27298680	.	2
chr2	27298681	27356010	.	10.53
chr2	27356011	27364501	.	2
chr2	27364502	36814787	.	2.0
chr2	36814788	36843770	.	2
chr2	36843771	37049703	.	3.706
chr2	37049704	37056505	.	2
chr2	37056506	38734483	.	2.0
chr2	38734484	38734686	.	2
chr2	38734687	44772610	.	10.53
chr2	44772611	44941782	.	2
chr2	44941783	46187904	.	2.0
chr2	46187905	46297923	.	2
chr2	46297924	46995207	.	10.53
chr2	46995208	47005925	.	2
chr2	47005926	85698633	.	2.0
chr2	85698634	85698763	.	2
chr2	85698764	173368893	.	2.0
chr2	173368894	173906581	.	2
chr2	173906582	208494384	.	2.0
chr2	208494385	208572014	.	2
chr2	208572015	213396698	.	2.0
chr2	213396699	213422397	.	2
chr2	213422398	225042378	.	2.0
chr2	225042379	225408959	.	2
chr2	225408960	240563965	.	3.706
chr2	240563966	240572443	.	2
chr2	240572444	241777088	.	2.0
chr3	1	197812	.	2
chr3	197813	9688838	.	2.0
chr3	9688839	9689035	.	2
chr3	9689036	11703066	.	5.412
chr3	11703067	11790446	.	2
chr3	11790447	19148873	.	2.0
chr3	19148874	19253618	.	2
chr3	19253619	67008388	.	2.284
chr3	67008389	67008625	.	2
chr3	67008626	81761781	.	2.0
chr3	81761782	81761959	.	2
chr3	81761960	90234481	.	6.704
chr3	90234482	93873054	.	2
chr3	93873055	100576811	.	2.284
chr3	100576812	100577087	.	2
chr3	100577088	103524110	.	3.122
chr3	103524111	105367177	.	2
chr3	105367178	128341485	.	2.0
chr3	128341486	128341638	.	2
chr3	128341639	130734100	.	2.0
chr3	130734101	130744668	.	2
chr3	130744669	154429716	.	2.0
chr3	154429717	155084190	.	2
chr3	155084191	155138245	.	2.0
chr3	155138246	155140240	.	2
chr3	155140241	157381382	.	2.0
chr3	157381383	157414026	.	2
chr3	157414027	157645757	.	3.706
chr3	157645758	158096021	.	2
chr3	158096022	165190872	.	2.0
chr3	165190873	165773033	.	2
chr3	165773034	169144991	.	2.944
chr3	169144992	169146487	.	2
chr3	169146488	198043498	.	2.0
chr4	1	85850	.	2
chr4	85851	42963206	.	2.0
chr4	42963207	43020379	.	2
chr4	43020380	52097214	.	3.706
chr4	52097215	52594245	.	2
chr4	52594246	75049464	.	2.0
chr4	75049465	75049767	.	2
chr4	75049768	75596302	.	2.0
chr4	75596303	75597025	.	2
chr4	75597026	78610056	.	2.0
chr4	78610057	78826018	.	2
chr4	78826019	79325400	.	3.706
chr4	79325401	79325581	.	2
chr4	79325582	91600878	.	2.0
chr4	91600879	91601022	.	2
chr4	91601023	95170384	.	3.214
chr4	95170385	95183001	.	2
chr4	95183002	109694720	.	2.0
chr4	109694721	109696481	.	2
chr4	109696482	110198647	.	2.0
chr4	110198648	110476170	.	2
chr4	110476171	150415566	.	2.0
chr4	150415567	150435610	.	2
chr4	150435611	155217048	.	5.412
chr4	155217049	155240789	.	2
chr4	155240790	159360096	.	2.0
chr4	159360097	161383963	.	2
chr4	161383964	188147568	.	2.0
chr5	1	140453	.	2
chr5	140454	10638222	.	2.0
chr5	10638223	10665039	.	2
chr5	10665040	10748288	.	2.0
chr5	10748289	10972053	.	2
chr5	10972054	14612640	.	2.0
chr5	14612641	14673624	.	2
chr5	14673625	15616037	.	3.706
chr5	15616038	15927818	.	2
chr5	15927819	45645581	.	2.0
chr5	45645582	45695737	.	2
chr5	45695738	59988600	.	6.704
chr5	59988601	60127536	.	2
chr5	60127537	62628216	.	2.0
chr5	62628217	62628441	.	2
chr5	62628442	91383018	.	2.0
chr5	91383019	93583832	.	2
chr5	93583833	98926296	.	2.0
chr5	98926297	100535318	.	2
chr5	100535319	103560247	.	10.53
chr5	103560248	104616040	.	2
chr5	104616041	151809076	.	2.0
chr5	151809077	151809341	.	2
chr5	151809342	167755084	.	2.466
chr5	167755085	167755216	.	2
chr5	167755217	177136847	.	2.0
chr5	177136848	177137279	.	2
chr5	177137280	181006588	.	2.0
chr5	181006589	181045513	.	2
chr5	181045514	181261095	.	2.0
chr6	1	203466	.	2
chr6	203467	5545154	.	2.0
chr6	5545155	5545368	.	2
chr6	5545369	16130718	.	2.0
chr6	16130719	16141707	.	2
chr6	16141708	109675831	.	2.0
chr6	109675832	109691315	.	2
chr6	109691316	111299358	.	2.0
chr6	111299359	111299469	.	2
chr6	111299470	121449729	.	2.0
chr6	121449730	122399845	.	2
chr6	122399846	123571104	.	2.0
chr6	123571105	123636821	.	2
chr6	123636822	142775070	.	2.0
chr6	142775071	143060575	.	2
chr6	143060576	143459173	.	2.0
chr6	143459174	143462955	.	2
chr6	143462956	148552042	.	2.0
chr6	148552043	148747658	.	2
chr6	148747659	149218852	.	2.0
chr6	149218853	149370014	.	2
chr6	149370015	163191745	.	2.0
chr6	163191746	163244948	.	2
chr6	163244949	165279827	.	7.118
chr6	165279828	165280040	.	2
chr6	165280041	170583639	.	2.0
chr7	1	208862	.	2
chr7	208863	27895310	.	2.0
chr7	27895311	27895476	.	2
chr7	27895477	33351347	.	2.0
chr7	33351348	33352768	.	2
chr7	33352769	46696944	.	2.0
chr7	46696945	46697102	.	2
chr7	46697103	64207276	.	6.704
chr7	64207277	64213258	.	2
chr7	64213259	65957484	.	2.0
chr7	65957485	65958077	.	2
chr7	65958078	93106112	.	2.0
chr7	93106113	93130149	.	2
chr7	93130150	93136021	.	4.288
chr7	93136022	93188921	.	2
chr7	93188922	96486449	.	2.284
chr7	96486450	96487569	.	2
chr7	96487570	115019180	.	2.0
chr7	115019181	115935334	.	2
chr7	115935335	117861270	.	7.118
chr7	117861271	118184065	.	2
chr7	118184066	130667573	.	2.0
chr7	130667574	130668657	.	2
chr7	130668658	135115431	.	3.706
chr7	135115432	135128956	.	2
chr7	135128957	139299822	.	2.0
chr7	139299823	139341279	.	2
chr7	139341280	139544205	.	5.412
chr7	139544206	139544498	.	2
chr7	139544499	159233184	.	2.0
chr8	1	233102	.	2
chr8	233103	6621610	.	2.0
chr8	6621611	6621714	.	2
chr8	6621715	11564597	.	2.0
chr8	11564598	11708028	.	2
chr8	11708029	23854801	.	2.0
chr8	23854802	24294159	.	2
chr8	24294160	36936143	.	3.706
chr8	36936144	37067655	.	2
chr8	37067656	42437525	.	3.672
chr8	42437526	42439647	.	2
chr8	42439648	58148513	.	3.706
chr8	58148514	58148758	.	2
chr8	58148759	92883692	.	2.0
chr8	92883693	92883908	.	2
chr8	92883909	131042232	.	4.068
chr8	131042233	131904299	.	2
chr8	131904300	145055416	.	2.0
chr9	1	213281	.	2
chr9	213282	8486322	.	2.0
chr9	8486323	8492896	.	2
chr9	8492897	8636866	.	3.706
chr9	8636867	8733734	.	2
chr9	8733735	35612953	.	2.0
chr9	35612954	35616000	.	2
chr9	35616001	38398153	.	2.332
chr9	38398154	38398610	.	2
chr9	38398611	84812446	.	2.0
chr9	84812447	84812616	.	2
chr9	84812617	99847412	.	2.0
chr9	99847413	99847573	.	2
chr9	99847574	100060191	.	3.26
chr9	100060192	100098815	.	2
chr9	100098816	114301823	.	2.0
chr9	114301824	114304558	.	2
chr9	114304559	120245042	.	5.412
chr9	120245043	120388972	.	2
chr9	120388973	122662696	.	2.0
chr9	122662697	122675203	.	2
chr9	122675204	135808833	.	2.0
chr9	135808834	135809098	.	2
chr9	135809099	138124461	.	2.0
chr10	1	49354	.	2
chr10	49355	14854155	.	2.0
chr10	14854156	14855934	.	2
chr10	14855935	20280354	.	5.412
chr10	20280355	20780098	.	2
chr10	20780099	36523951	.	2.0
chr10	36523952	37125909	.	2
chr10	37125910	87967174	.	2.0
chr10	87967175	87967320	.	2
chr10	87967321	102739089	.	2.0
chr10	102739090	102739234	.	2
chr10	102739235	103174988	.	3.706
chr10	103174989	103246110	.	2
chr10	103246111	105264708	.	2.0
chr10	105264709	105264943	.	2
chr10	105264944	112149957	.	2.944
chr10	112149958	112150089	.	2
chr10	112150090	115847909	.	2.0
chr10	115847910	115848021	.	2
chr10	115848022	116255549	.	5.412
chr10	116255550	116255690	.	2
chr10	116255691	116874104	.	2.0
chr10	116874105	116876094	.	2
chr10	116876095	117138249	.	2.0
chr10	117138250	117197619	.	2
chr10	117197620	117549950	.	2.0
chr10	117549951	118005095	.	2
chr10	118005096	119436796	.	3.706
chr10	119436797	119439661	.	2
chr10	119439662	120909432	.	3.706
chr10	120909433	121474395	.	2
chr10	121474396	133625528	.	2.0
chr11	1	197337	.	2
chr11	197338	18306326	.	2.0
chr11	18306327	18308910	.	2
chr11	18308911	21575302	.	3.706
chr11	21575303	21575564	.	2
chr11	21575565	28333488	.	2.0
chr11	28333489	30009877	.	2
chr11	30009878	36659277	.	7.118
chr11	36659278	40114176	.	2
chr11	40114177	50287785	.	2.0
chr11	50287786	54591665	.	2
chr11	54591666	56031429	.	3.706
chr11	56031430	56093299	.	2
chr11	56093300	66529921	.	2.0
chr11	66529922	66529988	.	2
chr11	66529989	66704730	.	2.0
chr11	66704731	66704939	.	2
chr11	66704940	90223246	.	2.0
chr11	90223247	90869133	.	2
chr11	90869134	92896139	.	4.84
chr11	92896140	92969796	.	2
chr11	92969797	134986767	.	2.0
chr12	1	174723	.	2
chr12	174724	3040452	.	2.0
chr12	3040453	3040710	.	2
chr12	3040711	3491269	.	2.0
chr12	3491270	3491643	.	2
chr12	3491644	15682867	.	2.0
chr12	15682868	15882425	.	2
chr12	15882426	16989336	.	3.706
chr12	16989337	16989571	.	2
chr12	16989572	21092736	.	2.0
chr12	21092737	21141639	.	2
chr12	21141640	21379772	.	5.412
chr12	21379773	21437706	.	2
chr12	21437707	22065566	.	2.466
chr12	22065567	22201112	.	2
chr12	22201113	27502198	.	2.0
chr12	27502199	27594059	.	2
chr12	27594060	27962421	.	2.0
chr12	27962422	27962663	.	2
chr12	27962664	47857577	.	2.0
chr12	47857578	47857656	.	2
chr12	47857657	55469176	.	6.944
chr12	55469177	55469354	.	2
chr12	55469355	79296168	.	2.0
chr12	79296169	79299426	.	2
chr12	79299427	81598347	.	5.412
chr12	81598348	81676792	.	2
chr12	81676793	89656047	.	2.0
chr12	89656048	90940248	.	2
chr12	90940249	96335064	.	2.0
chr12	96335065	96489651	.	2
chr12	96489652	100740024	.	7.118
chr12	100740025	100901656	.	2
chr12	100901657	101479688	.	2.0
chr12	101479689	101482881	.	2
chr12	101482882	115958640	.	2.0
chr12	115958641	115958933	.	2
chr12	115958934	123654891	.	2.0
chr12	123654892	123655050	.	2
chr12	123655051	133236094	.	2.0
chr13	1	19026389	.	2
chr13	19026390	38362691	.	2.0
chr13	38362692	38687094	.	2
chr13	38687095	39050088	.	2.0
chr13	39050089	39342954	.	2
chr13	39342955	42791448	.	2.0
chr13	42791449	42886745	.	2
chr13	42886746	48706848	.	5.156
chr13	48706849	48707106	.	2
chr13	48707107	51866151	.	2.0
chr13	51866152	51909316	.	2
chr13	51909317	57633220	.	2.944
chr13	57633221	57633503	.	2
chr13	57633504	95742862	.	2.0
chr13	95742863	95757763	.	2
chr13	95757764	100103027	.	2.0
chr13	100103028	100154968	.	2
chr13	100154969	114327334	.	2.0
chr14	1	18657656	.	2
chr14	18657657	19828382	.	7.118
chr14	19828383	19876283	.	2
chr14	19876284	21386064	.	2.0
chr14	21386065	21390999	.	2
chr14	21391000	22473940	.	2.0
chr14	22473941	22475319	.	2
chr14	22475320	44507232	.	2.0
chr14	44507233	44900413	.	2
chr14	44900414	49577629	.	2.944
chr14	49577630	49577880	.	2
chr14	49577881	59746285	.	2.0
chr14	59746286	59746365	.	2
chr14	59746366	80916576	.	2.0
chr14	80916577	80955490	.	2
chr14	80955491	81526932	.	3.706
chr14	81526933	81527661	.	2
chr14	81527662	106874770	.	2.0
chr15	1	19964792	.	2
chr15	19964793	41438413	.	2.0
chr15	41438414	41453012	.	2
chr15	41453013	41901025	.	2.466
chr15	41901026	41901164	.	2
chr15	41901165	52678010	.	2.0
chr15	52678011	52750084	.	2
chr15	52750085	53513957	.	2.0
chr15	53513958	53514124	.	2
chr15	53514125	71898632	.	2.0
chr15	71898633	71898925	.	2
chr15	71898926	72774932	.	2.0
chr15	72774933	72775038	.	2
chr15	72775039	74798392	.	2.0
chr15	74798393	74798475	.	2
chr15	74798476	74816586	.	5.412
chr15	74816587	74818757	.	2
chr15	74818758	78840684	.	2.0
chr15	78840685	78876493	.	2
chr15	78876494	79322712	.	2.0
chr15	79322713	79382949	.	2
chr15	79382950	87860231	.	2.0
chr15	87860232	87860480	.	2
chr15	87860481	92163139	.	2.466
chr15	92163140	92163177	.	2
chr15	92163178	101849482	.	2.0
chr16	1	46405	.	2
chr16	46406	12278094	.	2.0
chr16	12278095	12356068	.	2
chr16	12356069	19860288	.	2.0
chr16	19860289	19860583	.	2
chr16	19860584	35414736	.	2.0
chr16	35414737	35447149	.	2
chr16	35447150	55703256	.	2.466
chr16	55703257	55703452	.	2
chr16	55703453	90075981	.	2.0
chr17	1	410567	.	2
chr17	410568	6713276	.	2.0
chr17	6713277	6713405	.	2
chr17	6713406	7173926	.	2.0
chr17	7173927	7174146	.	2
chr17	7174147	57652174	.	2.0
chr17	57652175	57674984	.	2
chr17	57674985	57868267	.	7.118
chr17	57868268	57869174	.	2
chr17	57869175	79020235	.	2.0
chr17	79020236	79043839	.	2
chr17	79043840	79733481	.	2.0
chr17	79733482	79735220	.	2
chr17	79735221	83135759	.	2.0
chr18	1	120795	.	2
chr18	120796	80247384	.	2.0
chr19	1	281568	.	2
chr19	281569	16395470	.	2.0
chr19	16395471	16402438	.	2
chr19	16402439	31593072	.	6.554
chr19	31593073	32352921	.	2
chr19	32352922	58572528	.	2.0
chr20	1	87623	.	2
chr20	87624	42472447	.	2.0
chr20	42472448	42677939	.	2
chr20	42677940	44065695	.	12.236
chr20	44065696	44065900	.	2
chr20	44065901	56249860	.	2.0
chr20	56249861	56360227	.	2
chr20	56360228	57168815	.	7.118
chr20	57168816	57169376	.	2
chr20	57169377	64276096	.	2.0
chr21	1	10413751	.	2
chr21	10413752	45282852	.	2.0
chr21	45282853	45283438	.	2
chr21	45283439	45534486	.	3.448
chr21	45534487	45537855	.	2
chr21	45537856	46664951	.	2.0
chr22	1	16407223	.	2
chr22	16407224	50780661	.	3.706
