# Supplementary material for: Benchmarking pipelines for subclonal deconvolution of bulk tumour sequencing data
Source: Nat Commun. 2021 Nov 4;12:6396. doi: 10.1038/s41467-021-26698-7 (PMC8569188; doi:10.1038/s41467-021-26698-7)
Supplement: Supplementary file 4 — Source Data [file 41467_2021_26698_MOESM4_ESM.zip › Source_Data/cnv_heatmaps/facets/s3r2_true_minor.bed]

chromosome	start	end	.	cn
chr10	1	35110	.	2.32
chr10	35111	45239	.	1.72
chr10	45240	2347162	.	2.32
chr10	2347163	2347257	.	2.0
chr10	2347258	2508360	.	2.32
chr10	2508361	2508416	.	2.0
chr10	2508417	2652613	.	2.32
chr10	2652614	2653085	.	2.32
chr10	2653086	2930335	.	2.32
chr10	2930336	2940922	.	2.32
chr10	2940923	4931729	.	2.32
chr10	4931730	4932129	.	2.0
chr10	4932130	5319414	.	2.32
chr10	5319415	5326097	.	2.0
chr10	5326098	5433130	.	2.32
chr10	5433131	5460330	.	2.32
chr10	5460331	5685116	.	2.32
chr10	5685117	5722991	.	2.0
chr10	5722992	6098708	.	2.32
chr10	6098709	6099224	.	2.32
chr10	6099225	8477822	.	2.32
chr10	8477823	10529231	.	0.0
chr10	10529232	11266503	.	0.0
chr10	11266504	11310414	.	0.0
chr10	11310415	12826106	.	2.32
chr10	12826107	13763476	.	2.32
chr10	13763477	13763661	.	2.0
chr10	13763662	14217066	.	2.32
chr10	14217067	14218964	.	2.0
chr10	14218965	14409219	.	2.32
chr10	14409220	14776718	.	2.32
chr10	14776719	14776777	.	2.0
chr10	14776778	15362614	.	2.32
chr10	15362615	15362933	.	2.0
chr10	15362934	16777689	.	2.32
chr10	16777690	16777749	.	2.0
chr10	16777750	17763666	.	2.32
chr10	17763667	17811320	.	2.32
chr10	17811321	20438667	.	2.32
chr10	20438668	20439840	.	2.0
chr10	20439841	20644290	.	2.32
chr10	20644291	20644902	.	2.32
chr10	20644903	21259894	.	2.32
chr10	21259895	22728917	.	2.32
chr10	22728918	22849051	.	0.0
chr10	22849052	23089471	.	2.32
chr10	23089472	23310686	.	2.36
chr10	23310687	23312929	.	2.0
chr10	23312930	25886062	.	2.36
chr10	25886063	26623602	.	2.36
chr10	26623603	26625818	.	1.0
chr10	26625819	27609516	.	2.36
chr10	27609517	27775897	.	2.76
chr10	27775898	29631924	.	2.36
chr10	29631925	29632997	.	2.0
chr10	29632998	30124031	.	2.36
chr10	30124032	30187890	.	2.0
chr10	30187891	30190101	.	2.36
chr10	30190102	30207363	.	2.52
chr10	30207364	30207787	.	2.0
chr10	30207788	31490283	.	2.52
chr10	31490284	31490847	.	2.0
chr10	31490848	32490347	.	2.52
chr10	32490348	33542495	.	2.52
chr10	33542496	33547048	.	2.0
chr10	33547049	33584230	.	2.52
chr10	33584231	33586656	.	2.0
chr10	33586657	34147871	.	2.52
chr10	34147872	36597652	.	2.36
chr10	36597653	36603578	.	2.36
chr10	36603579	37200721	.	2.36
chr10	37200722	37266122	.	2.36
chr10	37266123	37266261	.	2.0
chr10	37266262	37329259	.	2.36
chr10	37329260	37330906	.	2.0
chr10	37330907	40494436	.	2.36
chr10	40494437	40494521	.	2.0
chr10	40494522	41172326	.	2.36
chr10	41172327	41186324	.	2.36
chr10	41186325	41475150	.	2.36
chr10	41475151	42096733	.	2.36
chr10	42096734	44416206	.	2.32
chr10	44416207	44416449	.	2.0
chr10	44416450	45794513	.	2.32
chr10	45794514	45795356	.	2.0
chr10	45795357	46448228	.	2.32
chr10	46448229	46448828	.	2.0
chr10	46448829	47658165	.	2.32
chr10	47658166	47658230	.	2.0
chr10	47658231	51743032	.	2.32
chr10	51743033	51744488	.	2.0
chr10	51744489	52397612	.	2.32
chr10	52397613	52398690	.	2.0
chr10	52398691	54228971	.	2.32
chr10	54228972	54253375	.	2.28
chr10	54253376	55400637	.	2.32
chr10	55400638	55400728	.	2.32
chr10	55400729	55822209	.	2.32
chr10	55822210	55822415	.	2.0
chr10	55822416	57315179	.	2.32
chr10	57315180	57329045	.	2.12
chr10	57329046	57753754	.	2.32
chr10	57753755	57857261	.	2.32
chr10	57857262	59700712	.	2.32
chr10	59700713	59700873	.	2.0
chr10	59700874	61204234	.	2.32
chr10	61204235	61302004	.	2.32
chr10	61302005	61302129	.	2.0
chr10	61302130	61819626	.	2.32
chr10	61819627	63347463	.	2.32
chr10	63347464	63347552	.	2.0
chr10	63347553	63389144	.	2.32
chr10	63389145	65962942	.	2.32
chr10	65962943	66073627	.	2.32
chr10	66073628	66739773	.	2.62
chr10	66739774	68230318	.	2.32
chr10	68230319	68230476	.	2.0
chr10	68230477	68973226	.	2.32
chr10	68973227	69075532	.	2.12
chr10	69075533	70133464	.	2.32
chr10	70133465	70133557	.	2.0
chr10	70133558	71711604	.	2.32
chr10	71711605	71771823	.	2.0
chr10	71771824	72106292	.	2.32
chr10	72106293	72106364	.	2.0
chr10	72106365	73187338	.	2.32
chr10	73187339	73868735	.	2.32
chr10	73868736	73868798	.	2.0
chr10	73868799	75871052	.	2.32
chr10	75871053	75887373	.	2.32
chr10	75887374	76490824	.	2.32
chr10	76490825	77282394	.	2.32
chr10	77282395	77584759	.	2.32
chr10	77584760	78156334	.	2.12
chr10	78156335	78745662	.	2.32
chr10	78745663	78746359	.	2.0
chr10	78746360	78884312	.	2.32
chr10	78884313	78884471	.	2.0
chr10	78884472	79045359	.	2.32
chr10	79045360	79045805	.	2.0
chr10	79045806	79187083	.	2.32
chr10	79187084	81153457	.	1.72
chr10	81153458	81917649	.	0.0
chr10	81917650	82254605	.	1.72
chr10	82254606	82303973	.	1.68
chr10	82303974	82544446	.	1.72
chr10	82544447	84052201	.	0.0
chr10	84052202	84281693	.	1.72
chr10	84281694	84295779	.	1.72
chr10	84295780	84834650	.	1.72
chr10	84834651	84838307	.	1.52
chr10	84838308	84841337	.	1.72
chr10	84841338	85267541	.	2.32
chr10	85267542	86346602	.	0.0
chr10	86346603	86755837	.	2.32
chr10	86755838	87192691	.	2.32
chr10	87192692	87907525	.	2.52
chr10	87907526	87907954	.	2.52
chr10	87907955	88185627	.	2.52
chr10	88185628	88306214	.	2.48
chr10	88306215	88585245	.	2.52
chr10	88585246	88586033	.	2.0
chr10	88586034	88730838	.	2.52
chr10	88730839	90390503	.	2.32
chr10	90390504	90397966	.	2.0
chr10	90397967	91155833	.	2.32
chr10	91155834	91164960	.	0.0
chr10	91164961	91464810	.	2.32
chr10	91464811	91464871	.	2.0
chr10	91464872	96117177	.	2.32
chr10	96117178	96117247	.	2.0
chr10	96117248	96852270	.	2.32
chr10	96852271	96854009	.	2.0
chr10	96854010	97806760	.	2.32
chr10	97806761	98340286	.	2.32
chr10	98340287	98879012	.	1.9
chr10	98879013	98879095	.	2.0
chr10	98879096	98959102	.	1.9
chr10	98959103	98981349	.	2.0
chr10	98981350	100915662	.	1.9
chr10	100915663	100916266	.	1.9
chr10	100916267	100981038	.	1.9
chr10	100981039	100981181	.	2.0
chr10	100981182	105648390	.	1.9
chr10	105648391	108414802	.	2.32
chr10	108414803	108865478	.	2.32
chr10	108865479	108876516	.	2.0
chr10	108876517	109955103	.	2.32
chr10	109955104	110034069	.	2.32
chr10	110034070	111662938	.	2.32
chr10	111662939	111734329	.	2.32
chr10	111734330	111887770	.	2.32
chr10	111887771	111891408	.	2.0
chr10	111891409	112530467	.	2.32
chr10	112530468	115718897	.	2.32
chr10	115718898	115887728	.	2.28
chr10	115887729	117176886	.	2.32
chr10	117176887	122641905	.	2.28
chr10	122641906	125234625	.	2.32
chr10	125234626	125235110	.	2.0
chr10	125235111	125335435	.	2.32
chr10	125335436	125369017	.	2.12
chr10	125369018	125586806	.	2.32
chr10	125586807	125590490	.	2.0
chr10	125590491	127228571	.	2.32
chr10	127228572	127229736	.	2.0
chr10	127229737	127353447	.	2.32
chr10	127353448	127353567	.	2.0
chr10	127353568	129315053	.	2.32
chr10	129315054	129431937	.	2.32
chr10	129431938	129673234	.	2.72
chr10	129673235	129821404	.	2.32
chr10	129821405	130699388	.	2.32
chr10	130699389	130699455	.	2.0
chr10	130699456	131181176	.	2.32
chr10	131181177	131181422	.	2.0
chr10	131181423	131962693	.	2.32
chr10	131962694	131962995	.	2.0
chr10	131962996	133797422	.	2.32
chr11	1	4425501	.	2.32
chr11	4425502	4437791	.	2.32
chr11	4437792	8278737	.	2.32
chr11	8278738	8279093	.	2.0
chr11	8279094	8579664	.	2.32
chr11	8579665	8639268	.	2.32
chr11	8639269	9665582	.	2.32
chr11	9665583	9722653	.	2.32
chr11	9722654	10992300	.	2.32
chr11	10992301	11839751	.	1.0
chr11	11839752	11844355	.	1.0
chr11	11844356	13098696	.	1.0
chr11	13098697	13099080	.	1.0
chr11	13099081	15709615	.	1.0
chr11	15709616	15718022	.	1.0
chr11	15718023	15729134	.	1.0
chr11	15729135	15929749	.	1.0
chr11	15929750	19140446	.	1.0
chr11	19140447	19159816	.	2.0
chr11	19159817	20186556	.	1.0
chr11	20186557	20190359	.	2.0
chr11	20190360	20335253	.	1.0
chr11	20335254	20335318	.	1.0
chr11	20335319	20355043	.	1.0
chr11	20355044	22078541	.	1.0
chr11	22078542	22237958	.	0.0
chr11	22237959	23838545	.	1.0
chr11	23838546	24671556	.	1.0
chr11	24671557	24830950	.	1.0
chr11	24830951	24831035	.	1.0
chr11	24831036	25545147	.	1.0
chr11	25545148	25582909	.	1.0
chr11	25582910	26740078	.	0.0
chr11	26740079	28648960	.	0.0
chr11	28648961	28653205	.	0.0
chr11	28653206	28945312	.	0.0
chr11	28945313	28945540	.	0.0
chr11	28945541	32717744	.	0.0
chr11	32717745	32717798	.	0.0
chr11	32717799	32778423	.	0.0
chr11	32778424	32787557	.	0.0
chr11	32787558	33227243	.	0.0
chr11	33227244	33227330	.	0.0
chr11	33227331	33398128	.	0.0
chr11	33398129	33398203	.	0.0
chr11	33398204	34049850	.	0.0
chr11	34049851	34051946	.	0.0
chr11	34051947	36288893	.	0.0
chr11	36288894	36289612	.	0.0
chr11	36289613	37925046	.	0.0
chr11	37925047	37925275	.	0.0
chr11	37925276	40441618	.	0.0
chr11	40441619	40441712	.	0.0
chr11	40441713	40692471	.	0.0
chr11	40692472	42085701	.	2.32
chr11	42085702	43025229	.	1.0
chr11	43025230	43025326	.	2.0
chr11	43025327	44554566	.	1.0
chr11	44554567	44554886	.	0.8
chr11	44554887	46182218	.	1.0
chr11	46182219	46205270	.	0.8
chr11	46205271	47199791	.	1.0
chr11	47199792	47199866	.	2.0
chr11	47199867	51271046	.	1.0
chr11	51271047	51683487	.	1.0
chr11	51683488	51683584	.	2.0
chr11	51683585	52917018	.	1.0
chr11	52917019	53809431	.	1.0
chr11	53809432	55754041	.	1.0
chr11	55754042	55754242	.	1.0
chr11	55754243	56216089	.	1.0
chr11	56216090	56396941	.	2.02
chr11	56396942	56397005	.	2.0
chr11	56397006	58788997	.	2.02
chr11	58788998	58885069	.	1.82
chr11	58885070	59571991	.	1.82
chr11	59571992	59756861	.	1.82
chr11	59756862	60887467	.	2.02
chr11	60887468	60887917	.	2.0
chr11	60887918	61765986	.	2.02
chr11	61765987	61766037	.	2.0
chr11	61766038	62412791	.	2.02
chr11	62412792	62413147	.	2.0
chr11	62413148	62845991	.	2.02
chr11	62845992	62849160	.	1.6
chr11	62849161	62968339	.	2.02
chr11	62968340	64975605	.	2.02
chr11	64975606	65542260	.	2.02
chr11	65542261	65543619	.	2.02
chr11	65543620	67995431	.	2.02
chr11	67995432	68876061	.	2.0
chr11	68876062	70195496	.	2.02
chr11	70195497	70947868	.	2.22
chr11	70947869	71135066	.	2.02
chr11	71135067	71135456	.	2.0
chr11	71135457	72064203	.	2.02
chr11	72064204	72132039	.	0.0
chr11	72132040	72319533	.	2.02
chr11	72319534	72735204	.	1.82
chr11	72735205	72736013	.	2.0
chr11	72736014	73924033	.	1.82
chr11	73924034	73924212	.	1.82
chr11	73924213	74042682	.	1.82
chr11	74042683	74042756	.	2.0
chr11	74042757	74871747	.	1.82
chr11	74871748	75236339	.	1.82
chr11	75236340	76136075	.	1.82
chr11	76136076	76389419	.	2.12
chr11	76389420	76398074	.	2.12
chr11	76398075	76403856	.	2.12
chr11	76403857	76658646	.	2.12
chr11	76658647	76959428	.	2.12
chr11	76959429	78871001	.	2.32
chr11	78871002	78871242	.	2.0
chr11	78871243	83480061	.	2.32
chr11	83480062	83549663	.	2.32
chr11	83549664	86325455	.	2.32
chr11	86325456	86571348	.	0.0
chr11	86571349	86571908	.	0.0
chr11	86571909	86942944	.	0.0
chr11	86942945	88362097	.	2.32
chr11	88362098	88412328	.	2.32
chr11	88412329	88418677	.	2.32
chr11	88418678	88667378	.	2.32
chr11	88667379	89192925	.	2.32
chr11	89192926	89259746	.	2.32
chr11	89259747	89388334	.	7.12
chr11	89388335	89924115	.	7.12
chr11	89924116	91065776	.	7.12
chr11	91065777	91600230	.	7.12
chr11	91600231	91605906	.	7.12
chr11	91605907	91624645	.	7.12
chr11	91624646	91840713	.	7.12
chr11	91840714	92277549	.	2.32
chr11	92277550	94012698	.	4.64
chr11	94012699	94077993	.	2.32
chr11	94077994	94078878	.	2.0
chr11	94078879	95416525	.	2.32
chr11	95416526	95416580	.	2.0
chr11	95416581	95422691	.	2.32
chr11	95422692	95709984	.	2.32
chr11	95709985	96434277	.	2.32
chr11	96434278	96435578	.	2.0
chr11	96435579	96962463	.	2.32
chr11	96962464	98274997	.	2.22
chr11	98274998	98602633	.	2.22
chr11	98602634	99711938	.	2.22
chr11	99711939	100888935	.	2.32
chr11	100888936	100893099	.	2.0
chr11	100893100	100997292	.	2.32
chr11	100997293	100999514	.	2.0
chr11	100999515	101135358	.	2.32
chr11	101135359	101148796	.	2.0
chr11	101148797	101848036	.	2.32
chr11	101848037	101983716	.	2.32
chr11	101983717	102223761	.	0.0
chr11	102223762	102476811	.	2.32
chr11	102476812	102578508	.	2.12
chr11	102578509	103200204	.	2.32
chr11	103200205	103409488	.	2.32
chr11	103409489	106241480	.	2.32
chr11	106241481	106244740	.	2.0
chr11	106244741	107039731	.	2.32
chr11	107039732	109045014	.	2.32
chr11	109045015	109149355	.	2.12
chr11	109149356	109564507	.	2.32
chr11	109564508	110664464	.	2.32
chr11	110664465	110665224	.	2.0
chr11	110665225	112114339	.	2.32
chr11	112114340	112121598	.	2.32
chr11	112121599	114098957	.	2.32
chr11	114098958	114131526	.	2.28
chr11	114131527	119513077	.	2.32
chr11	119513078	119635625	.	2.02
chr11	119635626	119635832	.	2.0
chr11	119635833	119938775	.	2.02
chr11	119938776	121142574	.	2.32
chr11	121142575	121174694	.	2.32
chr11	121174695	122216217	.	2.32
chr11	122216218	122363649	.	2.32
chr11	122363650	125474697	.	2.32
chr11	125474698	125600150	.	1.9
chr11	125600151	125602277	.	1.9
chr11	125602278	125643613	.	1.9
chr11	125643614	125653462	.	2.32
chr11	125653463	127485398	.	1.9
chr11	127485399	127623524	.	1.7
chr11	127623525	127675794	.	1.9
chr11	127675795	127706184	.	2.32
chr11	127706185	127707517	.	2.32
chr11	127707518	128615437	.	2.32
chr11	128615438	128615716	.	2.32
chr11	128615717	131871138	.	2.32
chr11	131871139	131900814	.	2.32
chr11	131900815	133396170	.	2.32
chr11	133396171	133396553	.	2.0
chr11	133396554	134356714	.	2.32
chr11	134356715	134383934	.	2.32
chr11	134383935	134463806	.	2.32
chr11	134463807	134493116	.	2.0
chr11	134493117	135086622	.	2.32
chr12	1	1753200	.	2.32
chr12	1753201	1764256	.	2.32
chr12	1764257	3731232	.	2.32
chr12	3731233	3766897	.	2.32
chr12	3766898	3891854	.	2.32
chr12	3891855	3913987	.	2.0
chr12	3913988	4639641	.	2.32
chr12	4639642	4640871	.	2.0
chr12	4640872	5688481	.	2.32
chr12	5688482	5689822	.	2.0
chr12	5689823	12590667	.	2.32
chr12	12590668	12591828	.	2.32
chr12	12591829	13054916	.	2.32
chr12	13054917	13055836	.	1.9
chr12	13055837	13593791	.	2.32
chr12	13593792	14195008	.	0.0
chr12	14195009	14195138	.	0.0
chr12	14195139	15485140	.	0.0
chr12	15485141	17152100	.	2.32
chr12	17152101	17897188	.	2.32
chr12	17897189	17935156	.	2.32
chr12	17935157	17955794	.	2.42
chr12	17955795	18010346	.	2.42
chr12	18010347	19190330	.	2.42
chr12	19190331	19716699	.	2.38
chr12	19716700	21033632	.	2.38
chr12	21033633	21034920	.	2.38
chr12	21034921	21051346	.	2.38
chr12	21051347	21542102	.	0.0
chr12	21542103	21767362	.	2.38
chr12	21767363	22142839	.	0.0
chr12	22142840	22235733	.	2.38
chr12	22235734	22302791	.	2.42
chr12	22302792	23557068	.	2.32
chr12	23557069	23557569	.	2.32
chr12	23557570	24347947	.	2.32
chr12	24347948	24791238	.	2.28
chr12	24791239	24791322	.	2.0
chr12	24791323	25917704	.	2.28
chr12	25917705	26338882	.	2.28
chr12	26338883	26514563	.	2.28
chr12	26514564	26530751	.	2.28
chr12	26530752	26839109	.	2.32
chr12	26839110	27005220	.	2.32
chr12	27005221	28644167	.	2.32
chr12	28644168	29658207	.	2.32
chr12	29658208	29658613	.	2.32
chr12	29658614	29908884	.	2.32
chr12	29908885	30402273	.	2.32
chr12	30402274	30695034	.	2.32
chr12	30695035	30697584	.	2.0
chr12	30697585	31652199	.	2.32
chr12	31652200	31829108	.	2.92
chr12	31829109	33010013	.	2.32
chr12	33010014	33010096	.	2.0
chr12	33010097	35682786	.	2.32
chr12	35682787	35682854	.	2.0
chr12	35682855	35804373	.	2.32
chr12	35804374	35804964	.	2.0
chr12	35804965	36406208	.	2.32
chr12	36406209	36407247	.	2.0
chr12	36407248	37050192	.	2.32
chr12	37050193	37747217	.	2.32
chr12	37747218	38272022	.	2.32
chr12	38272023	38273053	.	2.0
chr12	38273054	41388945	.	2.32
chr12	41388946	41395284	.	2.32
chr12	41395285	43625289	.	2.32
chr12	43625290	43633563	.	2.0
chr12	43633564	43905472	.	2.32
chr12	43905473	43905583	.	2.0
chr12	43905584	44470701	.	2.32
chr12	44470702	45101136	.	2.32
chr12	45101137	45250824	.	2.32
chr12	45250825	45250904	.	2.0
chr12	45250905	46423109	.	2.32
chr12	46423110	46698849	.	4.44
chr12	46698850	46858979	.	2.32
chr12	46858980	47047543	.	2.32
chr12	47047544	47090312	.	2.0
chr12	47090313	48452671	.	2.32
chr12	48452672	48625841	.	2.32
chr12	48625842	49492699	.	2.32
chr12	49492700	49534447	.	2.0
chr12	49534448	50035307	.	2.32
chr12	50035308	50036418	.	2.0
chr12	50036419	50277900	.	2.32
chr12	50277901	50739845	.	2.32
chr12	50739846	50745518	.	2.32
chr12	50745519	52571000	.	2.32
chr12	52571001	52648575	.	2.32
chr12	52648576	53414949	.	2.32
chr12	53414950	54271659	.	2.32
chr12	54271660	55060371	.	2.42
chr12	55060372	55060556	.	2.0
chr12	55060557	55658805	.	2.42
chr12	55658806	55764115	.	2.42
chr12	55764116	56151836	.	2.42
chr12	56151837	56425691	.	2.42
chr12	56425692	56428728	.	2.0
chr12	56428729	56773005	.	2.42
chr12	56773006	57328499	.	2.42
chr12	57328500	57347767	.	2.0
chr12	57347768	57390577	.	2.42
chr12	57390578	57726039	.	2.0
chr12	57726040	58231220	.	2.0
chr12	58231221	58974087	.	2.0
chr12	58974088	61599935	.	2.0
chr12	61599936	61623528	.	2.0
chr12	61623529	61624512	.	2.0
chr12	61624513	61626225	.	2.0
chr12	61626226	62798617	.	2.0
chr12	62798618	62936880	.	2.0
chr12	62936881	64497124	.	1.9
chr12	64497125	64699716	.	1.9
chr12	64699717	64804342	.	2.32
chr12	64804343	64945895	.	2.32
chr12	64945896	65589757	.	2.32
chr12	65589758	65590058	.	2.0
chr12	65590059	66796828	.	2.32
chr12	66796829	66797006	.	2.0
chr12	66797007	67941858	.	2.32
chr12	67941859	68442844	.	2.32
chr12	68442845	68443285	.	2.0
chr12	68443286	70083176	.	2.32
chr12	70083177	70206484	.	2.32
chr12	70206485	70789296	.	2.32
chr12	70789297	70789414	.	2.0
chr12	70789415	74465600	.	2.32
chr12	74465601	74481517	.	2.0
chr12	74481518	75455894	.	2.32
chr12	75455895	76654227	.	2.32
chr12	76654228	76654319	.	2.0
chr12	76654320	77230447	.	2.32
chr12	77230448	77230584	.	2.0
chr12	77230585	77779568	.	2.32
chr12	77779569	77854391	.	4.44
chr12	77854392	79139892	.	2.32
chr12	79139893	79140934	.	2.32
chr12	79140935	79675666	.	2.32
chr12	79675667	79677297	.	2.0
chr12	79677298	85302162	.	2.32
chr12	85302163	86259918	.	2.12
chr12	86259919	87664774	.	2.32
chr12	87664775	87664854	.	2.0
chr12	87664855	88030624	.	2.32
chr12	88030625	88030750	.	2.0
chr12	88030751	88898928	.	2.32
chr12	88898929	88899128	.	2.0
chr12	88899129	89289559	.	2.32
chr12	89289560	89289822	.	2.0
chr12	89289823	89692761	.	2.32
chr12	89692762	89706402	.	2.22
chr12	89706403	91037954	.	2.32
chr12	91037955	91314371	.	2.32
chr12	91314372	91314471	.	2.0
chr12	91314472	92378201	.	2.32
chr12	92378202	92378620	.	2.32
chr12	92378621	92776132	.	2.32
chr12	92776133	92800172	.	2.0
chr12	92800173	92862556	.	2.32
chr12	92862557	92899437	.	2.32
chr12	92899438	94907670	.	2.32
chr12	94907671	94929057	.	2.32
chr12	94929058	95212857	.	2.32
chr12	95212858	95213361	.	2.0
chr12	95213362	95810344	.	2.32
chr12	95810345	95822685	.	2.32
chr12	95822686	97242239	.	2.32
chr12	97242240	98530513	.	2.32
chr12	98530514	99041602	.	2.32
chr12	99041603	99041677	.	2.0
chr12	99041678	99253717	.	2.32
chr12	99253718	99253911	.	2.0
chr12	99253912	101412677	.	2.32
chr12	101412678	106480002	.	2.32
chr12	106480003	106500756	.	2.0
chr12	106500757	106865790	.	2.32
chr12	106865791	107147826	.	2.32
chr12	107147827	107812225	.	2.32
chr12	107812226	107812612	.	2.32
chr12	107812613	114434386	.	2.32
chr12	114434387	114605524	.	2.36
chr12	114605525	115049656	.	2.32
chr12	115049657	115201963	.	2.32
chr12	115201964	115202282	.	2.0
chr12	115202283	115403327	.	2.32
chr12	115403328	115462253	.	2.32
chr12	115462254	117655406	.	2.32
chr12	117655407	117656328	.	2.0
chr12	117656329	118256001	.	2.32
chr12	118256002	119632330	.	2.32
chr12	119632331	119632436	.	2.0
chr12	119632437	120258491	.	2.32
chr12	120258492	120350738	.	2.32
chr12	120350739	120464084	.	2.32
chr12	120464085	120679925	.	2.32
chr12	120679926	122219647	.	2.32
chr12	122219648	122563279	.	2.32
chr12	122563280	122563477	.	2.0
chr12	122563478	123126480	.	2.32
chr12	123126481	124704165	.	2.32
chr12	124704166	124765616	.	2.62
chr12	124765617	124940133	.	2.62
chr12	124940134	125250627	.	2.32
chr12	125250628	125269614	.	2.36
chr12	125269615	125527170	.	2.32
chr12	125527171	125539914	.	2.32
chr12	125539915	125728092	.	2.32
chr12	125728093	125882699	.	3.16
chr12	125882700	127760832	.	2.32
chr12	127760833	128054749	.	2.52
chr12	128054750	128054902	.	2.0
chr12	128054903	128667720	.	2.52
chr12	128667721	129087876	.	2.32
chr12	129087877	129205321	.	2.32
chr12	129205322	129207422	.	2.0
chr12	129207423	129352167	.	2.32
chr12	129352168	130533265	.	2.32
chr12	130533266	130533424	.	2.0
chr12	130533425	132129674	.	2.32
chr12	132129675	132766751	.	2.32
chr12	132766752	132974561	.	2.32
chr12	132974562	132974645	.	2.32
chr12	132974646	133275309	.	2.32
chr13	1	16689684	.	2.32
chr13	16689685	16690710	.	2.0
chr13	16690711	17997057	.	2.32
chr13	17997058	18281508	.	2.32
chr13	18281509	18764701	.	2.32
chr13	18764702	21567600	.	2.32
chr13	21567601	21643508	.	2.52
chr13	21643509	21883924	.	2.32
chr13	21883925	22564200	.	2.52
chr13	22564201	22564374	.	2.0
chr13	22564375	22575302	.	2.52
chr13	22575303	22577846	.	2.0
chr13	22577847	25777401	.	2.52
chr13	25777402	26432901	.	2.32
chr13	26432902	26958074	.	2.32
chr13	26958075	26958209	.	2.0
chr13	26958210	27206862	.	2.32
chr13	27206863	27389894	.	2.32
chr13	27389895	27390691	.	2.32
chr13	27390692	27599109	.	2.32
chr13	27599110	28577986	.	2.32
chr13	28577987	33499281	.	0.0
chr13	33499282	33537662	.	0.0
chr13	33537663	33636288	.	0.0
chr13	33636289	33636417	.	0.0
chr13	33636418	33718100	.	0.0
chr13	33718101	33734088	.	0.0
chr13	33734089	34346373	.	0.0
chr13	34346374	34796306	.	2.32
chr13	34796307	34806891	.	2.0
chr13	34806892	34861175	.	2.32
chr13	34861176	35533122	.	2.12
chr13	35533123	35533468	.	2.12
chr13	35533469	35822643	.	2.12
chr13	35822644	36912442	.	2.32
chr13	36912443	37005474	.	2.32
chr13	37005475	37889072	.	2.32
chr13	37889073	38344399	.	2.32
chr13	38344400	39068465	.	2.32
chr13	39068466	39198620	.	2.12
chr13	39198621	40305295	.	2.32
chr13	40305296	41692786	.	0.0
chr13	41692787	42652866	.	2.32
chr13	42652867	42653208	.	2.0
chr13	42653209	42871667	.	2.32
chr13	42871668	42872160	.	2.0
chr13	42872161	44694185	.	2.32
chr13	44694186	44776263	.	2.3
chr13	44776264	45923653	.	2.32
chr13	45923654	45924974	.	2.0
chr13	45924975	49439506	.	2.32
chr13	49439507	49439901	.	2.32
chr13	49439902	51298564	.	2.32
chr13	51298565	51298617	.	2.0
chr13	51298618	51476559	.	2.32
chr13	51476560	51477103	.	2.0
chr13	51477104	51542262	.	2.32
chr13	51542263	51736560	.	2.32
chr13	51736561	53999361	.	2.32
chr13	53999362	53999423	.	2.0
chr13	53999424	57185516	.	2.32
chr13	57185517	57268624	.	2.32
chr13	57268625	59049002	.	2.32
chr13	59049003	59854312	.	0.0
chr13	59854313	59854447	.	0.0
chr13	59854448	64322536	.	0.0
chr13	64322537	64322730	.	0.0
chr13	64322731	65203939	.	0.0
chr13	65203940	65204360	.	0.0
chr13	65204361	68038488	.	0.0
chr13	68038489	69932461	.	0.0
chr13	69932462	70075874	.	0.0
chr13	70075875	70076756	.	0.0
chr13	70076757	74407788	.	0.0
chr13	74407789	74410964	.	0.0
chr13	74410965	74976847	.	0.0
chr13	74976848	74977227	.	0.0
chr13	74977228	76053372	.	0.0
chr13	76053373	76081034	.	0.0
chr13	76081035	79920081	.	0.0
chr13	79920082	81795991	.	0.0
chr13	81795992	81796294	.	0.0
chr13	81796295	84808370	.	0.0
chr13	84808371	85973473	.	0.0
chr13	85973474	86263381	.	1.8
chr13	86263382	86536532	.	1.8
chr13	86536533	86536749	.	2.0
chr13	86536750	86675048	.	1.8
chr13	86675049	87340842	.	1.9
chr13	87340843	87342748	.	1.9
chr13	87342749	88092923	.	1.9
chr13	88092924	88093968	.	1.9
chr13	88093969	88697125	.	1.9
chr13	88697126	88697458	.	1.9
chr13	88697459	88864328	.	1.9
chr13	88864329	88864383	.	2.0
chr13	88864384	90663366	.	1.9
chr13	90663367	91664598	.	1.9
chr13	91664599	93045386	.	2.32
chr13	93045387	93591881	.	1.9
chr13	93591882	93592699	.	2.0
chr13	93592700	94483236	.	1.9
chr13	94483237	94726138	.	1.0
chr13	94726139	97334955	.	1.9
chr13	97334956	98313595	.	1.9
chr13	98313596	98531930	.	1.9
chr13	98531931	101081071	.	1.0
chr13	101081072	101081218	.	2.0
chr13	101081219	103141198	.	1.0
chr13	103141199	103528291	.	0.0
chr13	103528292	103742867	.	1.0
chr13	103742868	104646889	.	1.4
chr13	104646890	106673184	.	2.3
chr13	106673185	106742149	.	1.7
chr13	106742150	106904379	.	2.3
chr13	106904380	106904446	.	2.0
chr13	106904447	107755513	.	2.3
chr13	107755514	109028352	.	2.32
chr13	109028353	109029007	.	2.0
chr13	109029008	109905906	.	2.32
chr13	109905907	110465600	.	2.32
chr13	110465601	110468632	.	2.0
chr13	110468633	110637531	.	2.32
chr13	110637532	112244825	.	0.0
chr13	112244826	114037692	.	2.32
chr13	114037693	114038158	.	2.0
chr13	114038159	114364328	.	2.32
chr14	1	17421830	.	2.32
chr14	17421831	17482902	.	2.28
chr14	17482903	17724427	.	2.32
chr14	17724428	17769682	.	2.32
chr14	17769683	18511160	.	2.32
chr14	18511161	18512313	.	2.32
chr14	18512314	21082536	.	2.32
chr14	21082537	21096250	.	2.32
chr14	21096251	25803538	.	2.32
chr14	25803539	25803902	.	2.0
chr14	25803903	26362915	.	2.32
chr14	26362916	26668426	.	0.0
chr14	26668427	27099239	.	2.32
chr14	27099240	27099480	.	2.0
chr14	27099481	29453578	.	2.32
chr14	29453579	30185132	.	2.32
chr14	30185133	30185198	.	2.32
chr14	30185199	30538962	.	2.32
chr14	30538963	30652136	.	2.32
chr14	30652137	31543401	.	4.4
chr14	31543402	32844112	.	2.32
chr14	32844113	33069523	.	2.32
chr14	33069524	33069656	.	2.0
chr14	33069657	33776218	.	2.32
chr14	33776219	34977332	.	2.52
chr14	34977333	34978496	.	2.0
chr14	34978497	36410534	.	2.52
chr14	36410535	37164009	.	2.32
chr14	37164010	37167256	.	2.0
chr14	37167257	37198279	.	2.32
chr14	37198280	38845364	.	2.32
chr14	38845365	38845602	.	2.0
chr14	38845603	39617454	.	2.32
chr14	39617455	39962297	.	2.32
chr14	39962298	40132653	.	2.32
chr14	40132654	40135101	.	2.0
chr14	40135102	40332231	.	2.32
chr14	40332232	40652850	.	2.12
chr14	40652851	44875393	.	2.32
chr14	44875394	44897196	.	2.28
chr14	44897197	44898081	.	2.0
chr14	44898082	46023329	.	2.28
chr14	46023330	46023963	.	2.0
chr14	46023964	46187420	.	2.28
chr14	46187421	46187483	.	2.28
chr14	46187484	46444784	.	2.28
chr14	46444785	46445333	.	2.0
chr14	46445334	47075717	.	2.28
chr14	47075718	47075788	.	2.0
chr14	47075789	47863261	.	2.28
chr14	47863262	47863733	.	2.0
chr14	47863734	48212683	.	2.28
chr14	48212684	48212815	.	2.0
chr14	48212816	49214835	.	2.28
chr14	49214836	49217026	.	2.0
chr14	49217027	49231101	.	2.28
chr14	49231102	52340658	.	2.32
chr14	52340659	52341117	.	2.32
chr14	52341118	52696928	.	2.32
chr14	52696929	52697022	.	2.0
chr14	52697023	53428161	.	2.32
chr14	53428162	53714222	.	2.12
chr14	53714223	55862855	.	2.32
chr14	55862856	55867519	.	2.0
chr14	55867520	58583337	.	2.32
chr14	58583338	58587148	.	2.32
chr14	58587149	58693833	.	2.32
chr14	58693834	58693939	.	2.0
chr14	58693940	59136645	.	2.32
chr14	59136646	59814337	.	2.32
chr14	59814338	59814477	.	2.0
chr14	59814478	60980712	.	2.32
chr14	60980713	60986316	.	1.0
chr14	60986317	61038985	.	1.2
chr14	61038986	61073087	.	1.0
chr14	61073088	61215030	.	0.0
chr14	61215031	61317047	.	0.0
chr14	61317048	61469778	.	1.0
chr14	61469779	61499591	.	1.0
chr14	61499592	61631685	.	2.0
chr14	61631686	62773009	.	2.72
chr14	62773010	63942369	.	2.32
chr14	63942370	63943793	.	2.0
chr14	63943794	64144038	.	2.32
chr14	64144039	64547051	.	2.72
chr14	64547052	64561675	.	2.0
chr14	64561676	64563643	.	2.72
chr14	64563644	65060927	.	2.3
chr14	65060928	65467823	.	2.3
chr14	65467824	65589777	.	2.3
chr14	65589778	66712177	.	2.3
chr14	66712178	68107022	.	2.3
chr14	68107023	69682880	.	2.3
chr14	69682881	70375861	.	2.3
chr14	70375862	71436168	.	2.9
chr14	71436169	71542455	.	2.72
chr14	71542456	71702616	.	2.72
chr14	71702617	71706791	.	2.0
chr14	71706792	71736546	.	2.72
chr14	71736547	73739826	.	2.72
chr14	73739827	73739936	.	2.0
chr14	73739937	74069213	.	2.72
chr14	74069214	74069267	.	2.0
chr14	74069268	74483201	.	2.72
chr14	74483202	75955862	.	2.3
chr14	75955863	75971259	.	2.1
chr14	75971260	77879561	.	2.3
chr14	77879562	77879669	.	2.0
chr14	77879670	78088530	.	2.3
chr14	78088531	79013517	.	2.3
chr14	79013518	79013665	.	2.0
chr14	79013666	79120723	.	2.3
chr14	79120724	79140570	.	2.3
chr14	79140571	79188626	.	2.1
chr14	79188627	82212861	.	2.3
chr14	82212862	82213094	.	2.0
chr14	82213095	82283244	.	2.3
chr14	82283245	82284184	.	2.0
chr14	82284185	84360141	.	2.3
chr14	84360142	84360333	.	2.0
chr14	84360334	85985139	.	2.3
chr14	85985140	86090145	.	2.5
chr14	86090146	86090371	.	2.0
chr14	86090372	86103041	.	2.5
chr14	86103042	87667735	.	2.3
chr14	87667736	87667906	.	2.0
chr14	87667907	87820617	.	2.3
chr14	87820618	87903703	.	2.32
chr14	87903704	87954327	.	1.72
chr14	87954328	89844710	.	2.32
chr14	89844711	89971648	.	2.3
chr14	89971649	91399036	.	2.32
chr14	91399037	91927836	.	1.0
chr14	91927837	93323691	.	2.32
chr14	93323692	93352434	.	2.28
chr14	93352435	93460586	.	2.32
chr14	93460587	93588103	.	2.72
chr14	93588104	93775845	.	2.32
chr14	93775846	95132794	.	2.28
chr14	95132795	97465874	.	2.32
chr14	97465875	97466864	.	2.0
chr14	97466865	101907352	.	2.32
chr14	101907353	101912961	.	2.0
chr14	101912962	102520395	.	2.32
chr14	102520396	102521609	.	2.0
chr14	102521610	102908704	.	2.32
chr14	102908705	103143927	.	2.32
chr14	103143928	103144173	.	2.0
chr14	103144174	103445205	.	2.32
chr14	103445206	103483585	.	2.32
chr14	103483586	103483639	.	2.0
chr14	103483640	103485029	.	2.32
chr14	103485030	104161609	.	2.32
chr14	104161610	104219753	.	2.02
chr14	104219754	105257193	.	2.32
chr14	105257194	105257934	.	2.0
chr14	105257935	107043718	.	2.32
chr15	1	18271230	.	2.32
chr15	18271231	18271303	.	2.0
chr15	18271304	18663822	.	2.32
chr15	18663823	18663957	.	2.0
chr15	18663958	19645013	.	2.32
chr15	19645014	19684014	.	2.3
chr15	19684015	21923609	.	2.32
chr15	21923610	21924016	.	2.0
chr15	21924017	22423901	.	2.32
chr15	22423902	22533024	.	2.12
chr15	22533025	22811155	.	0.0
chr15	22811156	23402805	.	2.12
chr15	23402806	23403082	.	2.0
chr15	23403083	23416561	.	2.12
chr15	23416562	25098166	.	2.12
chr15	25098167	25098704	.	2.0
chr15	25098705	27587908	.	2.12
chr15	27587909	27639362	.	2.12
chr15	27639363	29465236	.	2.12
chr15	29465237	29468546	.	2.0
chr15	29468547	29718467	.	2.12
chr15	29718468	29724925	.	2.02
chr15	29724926	31376218	.	2.12
chr15	31376219	32511254	.	2.12
chr15	32511255	32517389	.	0.0
chr15	32517390	32846135	.	2.12
chr15	32846136	32847162	.	2.0
chr15	32847163	33992799	.	2.12
chr15	33992800	34001917	.	2.32
chr15	34001918	34428944	.	2.12
chr15	34428945	34432147	.	2.0
chr15	34432148	34476340	.	2.12
chr15	34476341	34594541	.	2.12
chr15	34594542	34639625	.	2.12
chr15	34639626	34639678	.	2.12
chr15	34639679	35446083	.	2.12
chr15	35446084	35446217	.	2.0
chr15	35446218	35700854	.	2.12
chr15	35700855	35701568	.	2.32
chr15	35701569	36531572	.	2.12
chr15	36531573	36537979	.	2.12
chr15	36537980	37981454	.	2.12
chr15	37981455	38036456	.	2.12
chr15	38036457	39281334	.	2.12
chr15	39281335	39435441	.	2.12
chr15	39435442	39442708	.	2.0
chr15	39442709	39480179	.	2.12
chr15	39480180	39506718	.	2.32
chr15	39506719	39528170	.	2.28
chr15	39528171	39750984	.	2.28
chr15	39750985	41715849	.	2.32
chr15	41715850	41715989	.	2.0
chr15	41715990	43142526	.	2.32
chr15	43142527	43143141	.	2.0
chr15	43143142	43218641	.	2.32
chr15	43218642	43752296	.	2.28
chr15	43752297	44226773	.	2.32
chr15	44226774	44226829	.	2.0
chr15	44226830	44444397	.	2.32
chr15	44444398	44444450	.	2.0
chr15	44444451	44696813	.	2.32
chr15	44696814	44696988	.	2.0
chr15	44696989	44995186	.	2.32
chr15	44995187	45017213	.	1.0
chr15	45017214	46564941	.	2.32
chr15	46564942	46914694	.	2.32
chr15	46914695	47720871	.	2.32
chr15	47720872	49192243	.	2.32
chr15	49192244	49198689	.	2.32
chr15	49198690	51703505	.	2.32
chr15	51703506	51704397	.	2.0
chr15	51704398	52763833	.	2.32
chr15	52763834	52781881	.	2.32
chr15	52781882	53080717	.	2.32
chr15	53080718	53389105	.	0.0
chr15	53389106	53389303	.	0.0
chr15	53389304	54239642	.	0.0
chr15	54239643	54240054	.	0.0
chr15	54240055	55302333	.	0.0
chr15	55302334	55795850	.	2.32
chr15	55795851	55795932	.	2.0
chr15	55795933	56782999	.	2.32
chr15	56783000	56783100	.	2.0
chr15	56783101	57175372	.	2.32
chr15	57175373	57175434	.	2.0
chr15	57175435	57808572	.	2.32
chr15	57808573	57863932	.	2.32
chr15	57863933	58666420	.	2.32
chr15	58666421	58674075	.	2.0
chr15	58674076	58749764	.	2.32
chr15	58749765	59281248	.	2.32
chr15	59281249	59282573	.	2.0
chr15	59282574	60238178	.	2.32
chr15	60238179	60331602	.	2.32
chr15	60331603	60575495	.	2.16
chr15	60575496	60954626	.	0.0
chr15	60954627	61052848	.	0.0
chr15	61052849	61085951	.	2.32
chr15	61085952	61086786	.	2.0
chr15	61086787	61436695	.	2.32
chr15	61436696	61491426	.	2.32
chr15	61491427	61491494	.	2.0
chr15	61491495	71326556	.	2.32
chr15	71326557	71883005	.	2.32
chr15	71883006	72799406	.	2.32
chr15	72799407	72799510	.	2.0
chr15	72799511	76091489	.	2.32
chr15	76091490	76111783	.	1.0
chr15	76111784	76579855	.	2.32
chr15	76579856	76579939	.	2.0
chr15	76579940	77023663	.	2.32
chr15	77023664	78760718	.	1.0
chr15	78760719	79106635	.	2.32
chr15	79106636	84363431	.	2.28
chr15	84363432	85386231	.	2.32
chr15	85386232	86538077	.	2.32
chr15	86538078	90585808	.	2.32
chr15	90585809	92763995	.	2.28
chr15	92763996	92764164	.	2.0
chr15	92764165	93438204	.	2.28
chr15	93438205	93438337	.	2.0
chr15	93438338	93440887	.	2.28
chr15	93440888	93447513	.	2.08
chr15	93447514	93519325	.	2.28
chr15	93519326	93676039	.	2.0
chr15	93676040	93935787	.	2.28
chr15	93935788	94893503	.	2.12
chr15	94893504	96140264	.	2.28
chr15	96140265	96140367	.	2.0
chr15	96140368	98578449	.	2.28
chr15	98578450	99553832	.	2.32
chr15	99553833	99578671	.	2.32
chr15	99578672	99584001	.	2.32
chr15	99584002	99918596	.	2.32
chr15	99918597	99966904	.	2.32
chr15	99966905	99967418	.	2.0
chr15	99967419	101991189	.	2.32
chr16	1	2118173	.	2.32
chr16	2118174	2347157	.	0.0
chr16	2347158	2570137	.	2.32
chr16	2570138	2576478	.	2.32
chr16	2576479	3890268	.	2.32
chr16	3890269	3890545	.	2.0
chr16	3890546	5937535	.	2.32
chr16	5937536	5950244	.	2.32
chr16	5950245	6444075	.	2.32
chr16	6444076	7116605	.	2.12
chr16	7116606	9181321	.	2.32
chr16	9181322	9183160	.	2.0
chr16	9183161	11958832	.	2.32
chr16	11958833	11961098	.	1.0
chr16	11961099	12466915	.	2.32
chr16	12466916	12467839	.	2.0
chr16	12467840	14115210	.	2.32
chr16	14115211	15078114	.	2.32
chr16	15078115	16414041	.	2.32
chr16	16414042	16415106	.	2.3
chr16	16415107	16825212	.	2.32
chr16	16825213	16829078	.	2.32
chr16	16829079	17592141	.	2.32
chr16	17592142	17793980	.	2.32
chr16	17793981	17796886	.	2.0
chr16	17796887	18868313	.	2.32
chr16	18868314	18873609	.	2.32
chr16	18873610	19561287	.	2.32
chr16	19561288	19716765	.	2.32
chr16	19716766	19765776	.	2.92
chr16	19765777	20608313	.	2.92
chr16	20608314	20681421	.	2.0
chr16	20681422	20899625	.	2.92
chr16	20899626	22915542	.	3.52
chr16	22915543	23083445	.	2.32
chr16	23083446	24100679	.	2.32
chr16	24100680	24134986	.	2.92
chr16	24134987	30147736	.	2.32
chr16	30147737	30446640	.	1.0
chr16	30446641	31581786	.	2.32
chr16	31581787	31582469	.	2.32
chr16	31582470	33143880	.	2.32
chr16	33143881	34371106	.	1.72
chr16	34371107	34371618	.	1.72
chr16	34371619	35033884	.	1.72
chr16	35033885	35444552	.	1.72
chr16	35444553	36345021	.	1.72
chr16	36345022	36345094	.	2.0
chr16	36345095	38248799	.	1.72
chr16	38248800	38248858	.	1.72
chr16	38248859	38260383	.	1.72
chr16	38260384	38915783	.	1.72
chr16	38915784	39493440	.	2.32
chr16	39493441	46679142	.	2.32
chr16	46679143	46858825	.	2.32
chr16	46858826	46858935	.	2.0
chr16	46858936	47193958	.	2.32
chr16	47193959	47555000	.	2.32
chr16	47555001	47738089	.	0.0
chr16	47738090	49279569	.	2.32
chr16	49279570	49297909	.	2.0
chr16	49297910	52016014	.	2.32
chr16	52016015	52016259	.	2.0
chr16	52016260	53191466	.	2.32
chr16	53191467	53243127	.	2.32
chr16	53243128	53243189	.	2.0
chr16	53243190	53957658	.	2.32
chr16	53957659	54457410	.	1.9
chr16	54457411	57222264	.	2.32
chr16	57222265	57222336	.	2.0
chr16	57222337	57521509	.	2.32
chr16	57521510	57521563	.	2.32
chr16	57521564	58000454	.	2.32
chr16	58000455	58000951	.	2.0
chr16	58000952	59139301	.	2.32
chr16	59139302	59141386	.	2.32
chr16	59141387	59326007	.	2.32
chr16	59326008	59328824	.	2.12
chr16	59328825	59517517	.	2.32
chr16	59517518	59546507	.	2.32
chr16	59546508	59547155	.	2.0
chr16	59547156	59723887	.	2.32
chr16	59723888	64372824	.	2.32
chr16	64372825	64372934	.	2.0
chr16	64372935	64419615	.	2.32
chr16	64419616	65241329	.	2.02
chr16	65241330	65252483	.	1.9
chr16	65252484	66129688	.	1.9
chr16	66129689	66310304	.	2.32
chr16	66310305	66312048	.	2.0
chr16	66312049	68232831	.	2.32
chr16	68232832	68236473	.	2.32
chr16	68236474	68569133	.	2.32
chr16	68569134	68569383	.	2.0
chr16	68569384	76597152	.	2.32
chr16	76597153	76637810	.	2.32
chr16	76637811	78368336	.	2.32
chr16	78368337	79670556	.	2.32
chr16	79670557	79724788	.	2.32
chr16	79724789	79952772	.	2.32
chr16	79952773	79954094	.	2.0
chr16	79954095	79969781	.	2.32
chr16	79969782	80428338	.	2.32
chr16	80428339	80432555	.	2.0
chr16	80432556	81128159	.	2.32
chr16	81128160	81129310	.	1.9
chr16	81129311	81864266	.	2.32
chr16	81864267	81923172	.	2.32
chr16	81923173	82637438	.	2.32
chr16	82637439	83031416	.	2.12
chr16	83031417	83031488	.	2.12
chr16	83031489	83097376	.	2.12
chr16	83097377	83106479	.	2.12
chr16	83106480	83661318	.	2.12
chr16	83661319	87243030	.	2.32
chr16	87243031	87247420	.	2.0
chr16	87247421	87436420	.	2.32
chr16	87436421	87476177	.	2.0
chr16	87476178	87851345	.	2.32
chr16	87851346	87987187	.	1.9
chr16	87987188	90338345	.	2.32
chr17	1	1599169	.	2.32
chr17	1599170	1599816	.	2.0
chr17	1599817	2039042	.	2.32
chr17	2039043	2039254	.	2.0
chr17	2039255	2114762	.	2.32
chr17	2114763	2114902	.	2.0
chr17	2114903	3245231	.	2.32
chr17	3245232	3246147	.	2.0
chr17	3246148	3571725	.	2.32
chr17	3571726	3573604	.	2.32
chr17	3573605	5225035	.	2.32
chr17	5225036	5238416	.	2.22
chr17	5238417	5767953	.	2.32
chr17	5767954	6028949	.	2.32
chr17	6028950	6380641	.	2.32
chr17	6380642	6388482	.	2.0
chr17	6388483	6677714	.	2.32
chr17	6677715	7135174	.	0.0
chr17	7135175	7136443	.	0.0
chr17	7136444	7355331	.	0.0
chr17	7355332	7355566	.	0.0
chr17	7355567	8913673	.	0.0
chr17	8913674	12106447	.	2.32
chr17	12106448	12529711	.	2.32
chr17	12529712	13053542	.	2.32
chr17	13053543	13589864	.	2.32
chr17	13589865	13589935	.	2.0
chr17	13589936	13742446	.	2.32
chr17	13742447	13910176	.	2.32
chr17	13910177	13935437	.	2.32
chr17	13935438	14962697	.	2.32
chr17	14962698	14988349	.	2.28
chr17	14988350	14988960	.	2.28
chr17	14988961	15085938	.	2.28
chr17	15085939	15090114	.	2.0
chr17	15090115	15891339	.	2.28
chr17	15891340	15908889	.	2.12
chr17	15908890	16008715	.	2.28
chr17	16008716	16008816	.	2.0
chr17	16008817	17865354	.	2.28
chr17	17865355	17865808	.	2.0
chr17	17865809	18340534	.	2.28
chr17	18340535	18461108	.	2.08
chr17	18461109	18519692	.	2.32
chr17	18519693	18988509	.	2.08
chr17	18988510	20273775	.	2.12
chr17	20273776	20273972	.	2.0
chr17	20273973	20618332	.	2.12
chr17	20618333	20618387	.	2.0
chr17	20618388	22278184	.	2.12
chr17	22278185	22281224	.	2.0
chr17	22281225	22419163	.	2.12
chr17	22419164	22419217	.	2.12
chr17	22419218	23847255	.	2.12
chr17	23847256	23847526	.	2.0
chr17	23847527	27235809	.	2.12
chr17	27235810	27236845	.	2.0
chr17	27236846	28782291	.	2.12
chr17	28782292	28784078	.	2.0
chr17	28784079	29516737	.	2.12
chr17	29516738	29520426	.	2.0
chr17	29520427	30405067	.	2.12
chr17	30405068	30405845	.	2.0
chr17	30405846	32633479	.	2.12
chr17	32633480	32642701	.	2.12
chr17	32642702	33175317	.	2.12
chr17	33175318	33384313	.	2.12
chr17	33384314	33385446	.	2.0
chr17	33385447	35646738	.	2.12
chr17	35646739	35646845	.	2.0
chr17	35646846	38962639	.	2.12
chr17	38962640	39760472	.	2.12
chr17	39760473	39769244	.	1.7
chr17	39769245	42048200	.	2.12
chr17	42048201	42132826	.	2.16
chr17	42132827	43036107	.	2.12
chr17	43036108	43781500	.	2.32
chr17	43781501	43781630	.	2.0
chr17	43781631	45864797	.	2.32
chr17	45864798	45866179	.	2.32
chr17	45866180	46972938	.	2.32
chr17	46972939	46973071	.	2.0
chr17	46973072	50469607	.	2.32
chr17	50469608	50542336	.	2.28
chr17	50542337	51726413	.	2.32
chr17	51726414	51832911	.	2.28
chr17	51832912	53700978	.	2.32
chr17	53700979	53737354	.	2.32
chr17	53737355	53969510	.	2.52
chr17	53969511	54284736	.	2.32
chr17	54284737	55685097	.	2.32
chr17	55685098	56546435	.	2.12
chr17	56546436	56546530	.	2.0
chr17	56546531	56591818	.	2.12
chr17	56591819	57099886	.	2.32
chr17	57099887	57100237	.	2.0
chr17	57100238	57680134	.	2.32
chr17	57680135	57842869	.	0.0
chr17	57842870	59239088	.	2.32
chr17	59239089	59643906	.	1.9
chr17	59643907	59863405	.	2.32
chr17	59863406	59863699	.	2.0
chr17	59863700	59900961	.	2.32
chr17	59900962	59901405	.	2.0
chr17	59901406	60678011	.	2.32
chr17	60678012	60678075	.	2.0
chr17	60678076	61937932	.	2.32
chr17	61937933	63620543	.	2.28
chr17	63620544	63620787	.	2.0
chr17	63620788	67231806	.	2.28
chr17	67231807	67244484	.	2.28
chr17	67244485	68464992	.	2.28
chr17	68464993	68470562	.	2.0
chr17	68470563	69221019	.	2.28
chr17	69221020	69293458	.	2.08
chr17	69293459	69293728	.	2.0
chr17	69293729	69477354	.	2.08
chr17	69477355	69477528	.	2.08
chr17	69477529	70007213	.	2.08
chr17	70007214	71300570	.	2.28
chr17	71300571	71749435	.	1.72
chr17	71749436	71749513	.	2.0
chr17	71749514	72463378	.	1.72
chr17	72463379	72579035	.	2.28
chr17	72579036	72579857	.	2.0
chr17	72579858	73941616	.	2.28
chr17	73941617	73942619	.	2.0
chr17	73942620	74750473	.	2.28
chr17	74750474	76383111	.	2.32
chr17	76383112	76383493	.	2.0
chr17	76383494	76516260	.	2.32
chr17	76516261	76627927	.	0.0
chr17	76627928	77013989	.	2.32
chr17	77013990	78231388	.	2.12
chr17	78231389	80133268	.	2.32
chr17	80133269	80143215	.	2.0
chr17	80143216	83257441	.	2.32
chr18	1	1061948	.	2.32
chr18	1061949	1062050	.	2.0
chr18	1062051	5639375	.	2.32
chr18	5639376	5649548	.	2.32
chr18	5649549	5791792	.	2.32
chr18	5791793	5851149	.	2.12
chr18	5851150	5876353	.	1.52
chr18	5876354	6163405	.	2.12
chr18	6163406	6533418	.	1.82
chr18	6533419	6533501	.	2.0
chr18	6533502	7676213	.	1.82
chr18	7676214	8116470	.	1.82
chr18	8116471	9230708	.	1.82
chr18	9230709	9230769	.	1.82
chr18	9230770	9429179	.	1.82
chr18	9429180	11555370	.	2.12
chr18	11555371	11557795	.	2.0
chr18	11557796	12146788	.	2.12
chr18	12146789	12210657	.	2.0
chr18	12210658	14111042	.	2.12
chr18	14111043	14114685	.	1.0
chr18	14114686	16068052	.	2.12
chr18	16068053	16068407	.	2.0
chr18	16068408	21943572	.	2.12
chr18	21943573	22174710	.	2.1
chr18	22174711	22906023	.	2.0
chr18	22906024	23205381	.	2.1
chr18	23205382	23205455	.	2.0
chr18	23205456	23279478	.	2.1
chr18	23279479	24024723	.	2.3
chr18	24024724	24269389	.	2.3
chr18	24269390	24648248	.	2.3
chr18	24648249	24820279	.	0.0
chr18	24820280	25257994	.	2.3
chr18	25257995	26086793	.	2.32
chr18	26086794	26091190	.	2.0
chr18	26091191	27411976	.	2.32
chr18	27411977	28183095	.	2.32
chr18	28183096	28957865	.	2.52
chr18	28957866	29841992	.	2.32
chr18	29841993	29842794	.	2.0
chr18	29842795	30394521	.	2.32
chr18	30394522	30510241	.	2.32
chr18	30510242	30664339	.	2.32
chr18	30664340	30681453	.	2.32
chr18	30681454	32213100	.	2.32
chr18	32213101	32213224	.	2.32
chr18	32213225	32529175	.	2.32
chr18	32529176	32534263	.	2.32
chr18	32534264	33331575	.	2.32
chr18	33331576	35341976	.	2.12
chr18	35341977	35342069	.	2.0
chr18	35342070	35649238	.	2.12
chr18	35649239	36635070	.	2.12
chr18	36635071	36636763	.	2.0
chr18	36636764	40240655	.	2.12
chr18	40240656	40544113	.	2.12
chr18	40544114	40616476	.	2.3
chr18	40616477	41050945	.	2.12
chr18	41050946	41167737	.	2.12
chr18	41167738	41326031	.	2.32
chr18	41326032	41713992	.	2.12
chr18	41713993	41921986	.	2.12
chr18	41921987	42566669	.	2.22
chr18	42566670	42566896	.	2.22
chr18	42566897	42839020	.	2.22
chr18	42839021	43081210	.	1.8
chr18	43081211	43282177	.	2.22
chr18	43282178	43805981	.	2.22
chr18	43805982	43955884	.	2.02
chr18	43955885	44094325	.	2.22
chr18	44094326	44470635	.	2.02
chr18	44470636	44470755	.	2.0
chr18	44470756	44530345	.	2.02
chr18	44530346	45044378	.	2.22
chr18	45044379	45044628	.	2.0
chr18	45044629	45430931	.	2.22
chr18	45430932	46156107	.	2.3
chr18	46156108	49674082	.	2.4
chr18	49674083	49986858	.	2.4
chr18	49986859	51448097	.	2.12
chr18	51448098	51456107	.	2.12
chr18	51456108	51501222	.	4.22
chr18	51501223	51664470	.	2.4
chr18	51664471	56516642	.	2.12
chr18	56516643	56717645	.	2.12
chr18	56717646	56717887	.	2.0
chr18	56717888	59212559	.	2.12
chr18	59212560	59234828	.	2.12
chr18	59234829	63729561	.	2.12
chr18	63729562	63860140	.	2.12
chr18	63860141	64659955	.	2.12
chr18	64659956	64662430	.	2.12
chr18	64662431	64671609	.	2.12
chr18	64671610	64679007	.	0.0
chr18	64679008	64907318	.	2.12
chr18	64907319	64975323	.	2.0
chr18	64975324	64995087	.	2.12
chr18	64995088	67453390	.	2.32
chr18	67453391	68107440	.	2.32
chr18	68107441	68177845	.	2.72
chr18	68177846	68443864	.	2.32
chr18	68443865	68460189	.	4.64
chr18	68460190	68669831	.	4.64
chr18	68669832	68785731	.	2.32
chr18	68785732	70211360	.	2.32
chr18	70211361	71098237	.	2.32
chr18	71098238	72682756	.	2.32
chr18	72682757	72682917	.	2.32
chr18	72682918	74083805	.	2.32
chr18	74083806	74084188	.	2.0
chr18	74084189	76851692	.	2.32
chr18	76851693	80202569	.	2.32
chr18	80202570	80202746	.	2.0
chr18	80202747	80373285	.	2.32
chr19	1	2975065	.	2.32
chr19	2975066	2975347	.	2.32
chr19	2975348	4171485	.	2.32
chr19	4171486	4174714	.	2.32
chr19	4174715	4868394	.	2.32
chr19	4868395	6341604	.	2.32
chr19	6341605	6408051	.	2.32
chr19	6408052	6408569	.	2.0
chr19	6408570	6727855	.	2.32
chr19	6727856	6945441	.	2.32
chr19	6945442	6945820	.	2.0
chr19	6945821	6947721	.	2.32
chr19	6947722	6950427	.	2.0
chr19	6950428	6977564	.	2.32
chr19	6977565	7171411	.	2.32
chr19	7171412	7172495	.	2.32
chr19	7172496	7192979	.	2.32
chr19	7192980	7193065	.	2.0
chr19	7193066	7465149	.	2.32
chr19	7465150	7679245	.	2.32
chr19	7679246	7725069	.	4.0
chr19	7725070	7778702	.	2.32
chr19	7778703	8051568	.	2.32
chr19	8051569	8390524	.	2.32
chr19	8390525	8412619	.	0.0
chr19	8412620	8847962	.	2.32
chr19	8847963	8909296	.	2.0
chr19	8909297	8987062	.	2.32
chr19	8987063	8987115	.	2.32
chr19	8987116	10391568	.	2.32
chr19	10391569	10479969	.	2.32
chr19	10479970	10480442	.	2.0
chr19	10480443	12001941	.	2.32
chr19	12001942	12002579	.	2.0
chr19	12002580	18227592	.	2.32
chr19	18227593	18228353	.	2.32
chr19	18228354	18863653	.	2.32
chr19	18863654	18863953	.	2.0
chr19	18863954	19073700	.	2.32
chr19	19073701	19365445	.	2.32
chr19	19365446	20833880	.	2.32
chr19	20833881	21251031	.	1.0
chr19	21251032	21251135	.	1.0
chr19	21251136	21325974	.	1.0
chr19	21325975	21326155	.	2.0
chr19	21326156	22111936	.	1.0
chr19	22111937	22112005	.	1.0
chr19	22112006	22256403	.	1.0
chr19	22256404	22328710	.	1.0
chr19	22328711	22830618	.	1.0
chr19	22830619	25110717	.	1.0
chr19	25110718	25113251	.	1.0
chr19	25113252	27650998	.	1.0
chr19	27650999	29739206	.	1.0
chr19	29739207	33764075	.	2.32
chr19	33764076	33764144	.	2.0
chr19	33764145	34040917	.	2.32
chr19	34040918	35544285	.	2.12
chr19	35544286	35724703	.	2.32
chr19	35724704	35731162	.	2.0
chr19	35731163	37513072	.	2.32
chr19	37513073	37798868	.	1.9
chr19	37798869	38716456	.	2.32
chr19	38716457	38716661	.	2.32
chr19	38716662	41395750	.	2.32
chr19	41395751	41397016	.	2.0
chr19	41397017	44922505	.	2.32
chr19	44922506	44944258	.	2.32
chr19	44944259	45479477	.	2.32
chr19	45479478	45479602	.	2.0
chr19	45479603	45532202	.	2.32
chr19	45532203	45562322	.	2.32
chr19	45562323	45563067	.	2.0
chr19	45563068	46387570	.	2.32
chr19	46387571	46550107	.	2.72
chr19	46550108	46726063	.	2.32
chr19	46726064	48795742	.	2.32
chr19	48795743	48830933	.	2.32
chr19	48830934	51005499	.	2.32
chr19	51005500	51005833	.	2.0
chr19	51005834	55393290	.	2.32
chr19	55393291	55393678	.	2.0
chr19	55393679	57367811	.	2.32
chr19	57367812	57367947	.	2.0
chr19	57367948	57761389	.	2.32
chr19	57761390	57761984	.	2.32
chr19	57761985	58617616	.	2.32
chr1	1	861983	.	2.32
chr1	861984	1088498	.	2.32
chr1	1088499	2308181	.	2.32
chr1	2308182	2328118	.	2.32
chr1	2328119	4156230	.	2.32
chr1	4156231	5357836	.	2.12
chr1	5357837	5388752	.	2.32
chr1	5388753	5389199	.	2.0
chr1	5389200	5667618	.	2.32
chr1	5667619	5667682	.	2.0
chr1	5667683	6147060	.	2.32
chr1	6147061	6147494	.	2.0
chr1	6147495	6192070	.	2.32
chr1	6192071	6192130	.	2.0
chr1	6192131	6493196	.	2.32
chr1	6493197	6896660	.	2.32
chr1	6896661	6896881	.	2.0
chr1	6896882	7753037	.	2.32
chr1	7753038	7789576	.	2.0
chr1	7789577	8728802	.	2.32
chr1	8728803	8728880	.	2.32
chr1	8728881	8820950	.	2.32
chr1	8820951	8825015	.	2.0
chr1	8825016	10274806	.	2.32
chr1	10274807	10650807	.	2.32
chr1	10650808	10699653	.	2.32
chr1	10699654	10702550	.	2.0
chr1	10702551	10866259	.	2.32
chr1	10866260	14222708	.	2.32
chr1	14222709	16004953	.	2.32
chr1	16004954	16006551	.	2.32
chr1	16006552	16450025	.	2.32
chr1	16450026	16981175	.	2.32
chr1	16981176	16984649	.	2.12
chr1	16984650	17252545	.	2.32
chr1	17252546	17252807	.	2.0
chr1	17252808	18645236	.	2.32
chr1	18645237	18645295	.	2.0
chr1	18645296	19308422	.	2.32
chr1	19308423	20370641	.	2.32
chr1	20370642	20390517	.	2.0
chr1	20390518	20652279	.	2.32
chr1	20652280	20657655	.	2.0
chr1	20657656	22348726	.	2.32
chr1	22348727	22415342	.	2.32
chr1	22415343	22784753	.	2.32
chr1	22784754	23252100	.	2.32
chr1	23252101	23588809	.	2.32
chr1	23588810	23968057	.	2.32
chr1	23968058	23969194	.	2.0
chr1	23969195	24879822	.	2.32
chr1	24879823	24882901	.	2.32
chr1	24882902	29696902	.	2.32
chr1	29696903	29698758	.	2.32
chr1	29698759	30250779	.	2.32
chr1	30250780	30250974	.	2.0
chr1	30250975	32925801	.	2.32
chr1	32925802	33743281	.	2.12
chr1	33743282	33743685	.	2.0
chr1	33743686	34338137	.	2.12
chr1	34338138	34338942	.	2.08
chr1	34338943	36527334	.	2.12
chr1	36527335	36527600	.	2.0
chr1	36527601	37856427	.	2.12
chr1	37856428	39992098	.	2.32
chr1	39992099	42323297	.	2.12
chr1	42323298	45030297	.	0.0
chr1	45030298	45385823	.	2.12
chr1	45385824	45385945	.	2.0
chr1	45385946	46992725	.	2.12
chr1	46992726	46992849	.	2.0
chr1	46992850	47376372	.	2.12
chr1	47376373	47418104	.	2.32
chr1	47418105	47529753	.	1.0
chr1	47529754	48580895	.	2.32
chr1	48580896	48580985	.	2.0
chr1	48580986	48900188	.	2.32
chr1	48900189	48959642	.	2.32
chr1	48959643	51664078	.	2.32
chr1	51664079	51668033	.	2.12
chr1	51668034	53152240	.	2.32
chr1	53152241	53152382	.	2.0
chr1	53152383	54613794	.	2.32
chr1	54613795	54833950	.	2.32
chr1	54833951	55651454	.	2.32
chr1	55651455	55988577	.	2.0
chr1	55988578	56013090	.	2.0
chr1	56013091	56033383	.	2.0
chr1	56033384	56185115	.	2.32
chr1	56185116	56185277	.	2.32
chr1	56185278	58152397	.	2.32
chr1	58152398	58191177	.	0.0
chr1	58191178	58773261	.	2.32
chr1	58773262	58773473	.	2.0
chr1	58773474	60534201	.	2.32
chr1	60534202	60535275	.	2.32
chr1	60535276	63155526	.	2.32
chr1	63155527	63155609	.	2.0
chr1	63155610	63407549	.	2.32
chr1	63407550	67454279	.	2.32
chr1	67454280	67455002	.	2.0
chr1	67455003	67719871	.	2.32
chr1	67719872	67721623	.	2.32
chr1	67721624	69001264	.	2.32
chr1	69001265	69001420	.	2.0
chr1	69001421	72482989	.	2.32
chr1	72482990	73968218	.	2.32
chr1	73968219	73973040	.	2.0
chr1	73973041	74106105	.	2.32
chr1	74106106	75537283	.	2.3
chr1	75537284	77491282	.	1.9
chr1	77491283	77505886	.	1.9
chr1	77505887	77505967	.	1.9
chr1	77505968	78029412	.	1.9
chr1	78029413	78053288	.	1.9
chr1	78053289	78053791	.	2.0
chr1	78053792	78116915	.	1.9
chr1	78116916	78869387	.	1.9
chr1	78869388	78876699	.	1.9
chr1	78876700	79892189	.	1.9
chr1	79892190	79895671	.	1.9
chr1	79895672	80912135	.	1.9
chr1	80912136	80912218	.	1.9
chr1	80912219	82966062	.	1.9
chr1	82966063	82966614	.	2.0
chr1	82966615	83070288	.	1.9
chr1	83070289	86422624	.	2.32
chr1	86422625	86422751	.	2.32
chr1	86422752	87465303	.	2.32
chr1	87465304	87465355	.	2.32
chr1	87465356	87524896	.	2.32
chr1	87524897	88225715	.	1.9
chr1	88225716	88437502	.	1.0
chr1	88437503	89040490	.	1.9
chr1	89040491	89242220	.	2.32
chr1	89242221	91411785	.	1.9
chr1	91411786	91412047	.	2.0
chr1	91412048	92522125	.	1.9
chr1	92522126	92522218	.	2.0
chr1	92522219	93229102	.	1.9
chr1	93229103	94783431	.	2.3
chr1	94783432	94788315	.	2.0
chr1	94788316	95863085	.	2.3
chr1	95863086	95863142	.	2.0
chr1	95863143	97532522	.	2.3
chr1	97532523	98727556	.	1.9
chr1	98727557	98768622	.	1.3
chr1	98768623	101493729	.	1.9
chr1	101493730	101493826	.	1.9
chr1	101493827	101592063	.	1.9
chr1	101592064	102119910	.	1.7
chr1	102119911	102120425	.	1.7
chr1	102120426	102969518	.	1.7
chr1	102969519	104053923	.	2.12
chr1	104053924	106253557	.	2.12
chr1	106253558	106265432	.	2.12
chr1	106265433	106298639	.	2.12
chr1	106298640	106300136	.	1.52
chr1	106300137	106332157	.	2.12
chr1	106332158	106502207	.	1.7
chr1	106502208	107141299	.	2.12
chr1	107141300	107142030	.	2.24
chr1	107142031	107300928	.	2.12
chr1	107300929	110451454	.	2.12
chr1	110451455	111560506	.	2.42
chr1	111560507	111560819	.	2.0
chr1	111560820	113639853	.	2.42
chr1	113639854	113644915	.	2.0
chr1	113644916	114603467	.	2.42
chr1	114603468	115508531	.	2.42
chr1	115508532	115508725	.	2.0
chr1	115508726	116381515	.	2.42
chr1	116381516	116770861	.	0.0
chr1	116770862	117338031	.	0.0
chr1	117338032	117676231	.	2.12
chr1	117676232	119232081	.	2.32
chr1	119232082	120710895	.	2.32
chr1	120710896	120714964	.	2.32
chr1	120714965	121164497	.	2.32
chr1	121164498	121974395	.	2.32
chr1	121974396	122415119	.	2.32
chr1	122415120	136429227	.	2.32
chr1	136429228	143452019	.	3.32
chr1	143452020	143714163	.	2.32
chr1	143714164	143714236	.	2.0
chr1	143714237	143793914	.	2.32
chr1	143793915	144064214	.	2.32
chr1	144064215	144543848	.	2.32
chr1	144543849	144543902	.	2.0
chr1	144543903	145219752	.	2.32
chr1	145219753	145220771	.	2.0
chr1	145220772	147535086	.	2.32
chr1	147535087	147535346	.	2.0
chr1	147535347	147956066	.	2.32
chr1	147956067	149587543	.	3.32
chr1	149587544	149630741	.	3.32
chr1	149630742	150368822	.	2.72
chr1	150368823	150646495	.	2.32
chr1	150646496	153023221	.	2.72
chr1	153023222	153023272	.	2.0
chr1	153023273	154874692	.	2.72
chr1	154874693	155245473	.	2.72
chr1	155245474	156694105	.	2.72
chr1	156694106	156694300	.	2.0
chr1	156694301	157714476	.	2.72
chr1	157714477	157719443	.	2.0
chr1	157719444	158207844	.	2.72
chr1	158207845	158210071	.	2.72
chr1	158210072	158345584	.	2.72
chr1	158345585	158345764	.	2.0
chr1	158345765	158618001	.	2.72
chr1	158618002	158618643	.	2.0
chr1	158618644	158722180	.	2.72
chr1	158722181	159220966	.	2.72
chr1	159220967	159221314	.	2.0
chr1	159221315	159296850	.	2.72
chr1	159296851	159511518	.	2.72
chr1	159511519	159511616	.	2.0
chr1	159511617	159832237	.	2.72
chr1	159832238	160680476	.	2.72
chr1	160680477	160680580	.	2.92
chr1	160680581	161121981	.	2.72
chr1	161121982	161122215	.	2.0
chr1	161122216	161504157	.	2.72
chr1	161504158	161620083	.	2.72
chr1	161620084	163318487	.	2.72
chr1	163318488	163320664	.	2.52
chr1	163320665	164617821	.	2.72
chr1	164617822	164703317	.	2.72
chr1	164703318	166641933	.	2.72
chr1	166641934	166642172	.	2.0
chr1	166642173	166814156	.	2.72
chr1	166814157	166815059	.	2.0
chr1	166815060	166849996	.	2.72
chr1	166849997	167254446	.	0.0
chr1	167254447	167685297	.	2.72
chr1	167685298	167685473	.	2.0
chr1	167685474	167923391	.	2.72
chr1	167923392	167925500	.	2.0
chr1	167925501	168308017	.	2.72
chr1	168308018	169776599	.	2.72
chr1	169776600	171338288	.	2.72
chr1	171338289	171534859	.	2.32
chr1	171534860	171548063	.	1.0
chr1	171548064	172226774	.	2.32
chr1	172226775	172227571	.	2.0
chr1	172227572	173158407	.	2.32
chr1	173158408	173163467	.	2.0
chr1	173163468	173423061	.	2.32
chr1	173423062	174041374	.	2.32
chr1	174041375	174041583	.	2.0
chr1	174041584	174804943	.	2.32
chr1	174804944	174806100	.	2.0
chr1	174806101	174864563	.	2.32
chr1	174864564	174865030	.	2.0
chr1	174865031	175416737	.	2.32
chr1	175416738	175424319	.	2.32
chr1	175424320	176615472	.	2.32
chr1	176615473	176617090	.	2.32
chr1	176617091	177535613	.	2.32
chr1	177535614	177726861	.	2.32
chr1	177726862	177731473	.	3.12
chr1	177731474	177746829	.	2.32
chr1	177746830	177747915	.	2.0
chr1	177747916	178978656	.	2.32
chr1	178978657	178980733	.	2.0
chr1	178980734	179222830	.	2.32
chr1	179222831	179223032	.	2.0
chr1	179223033	180102702	.	2.32
chr1	180102703	181083970	.	0.0
chr1	181083971	183646108	.	0.0
chr1	183646109	183695134	.	0.0
chr1	183695135	184942030	.	0.0
chr1	184942031	184942133	.	0.0
chr1	184942134	185314154	.	0.0
chr1	185314155	185314355	.	0.0
chr1	185314356	187165143	.	0.0
chr1	187165144	187850533	.	0.0
chr1	187850534	192449335	.	0.0
chr1	192449336	192449396	.	0.0
chr1	192449397	193571877	.	0.0
chr1	193571878	193572198	.	0.0
chr1	193572199	193848751	.	0.0
chr1	193848752	193849414	.	0.0
chr1	193849415	194058692	.	0.0
chr1	194058693	194079200	.	0.0
chr1	194079201	200673250	.	0.0
chr1	200673251	200673303	.	0.0
chr1	200673304	201323696	.	0.0
chr1	201323697	201914797	.	0.0
chr1	201914798	202808927	.	0.0
chr1	202808928	202808985	.	0.0
chr1	202808986	203539053	.	0.0
chr1	203539054	203559482	.	0.0
chr1	203559483	203697355	.	0.0
chr1	203697356	203831709	.	0.0
chr1	203831710	205988750	.	0.0
chr1	205988751	206520381	.	0.0
chr1	206520382	207042121	.	0.0
chr1	207042122	207077436	.	0.0
chr1	207077437	209348821	.	0.0
chr1	209348822	209348932	.	0.0
chr1	209348933	212181225	.	0.0
chr1	212181226	212401724	.	0.0
chr1	212401725	213357804	.	0.0
chr1	213357805	214623817	.	0.0
chr1	214623818	215860808	.	0.0
chr1	215860809	215861684	.	0.0
chr1	215861685	216513668	.	0.0
chr1	216513669	216514385	.	0.0
chr1	216514386	219432564	.	0.0
chr1	219432565	219466709	.	0.0
chr1	219466710	223523715	.	0.0
chr1	223523716	223524227	.	0.0
chr1	223524228	223616924	.	0.0
chr1	223616925	223617019	.	0.0
chr1	223617020	223684341	.	0.0
chr1	223684342	223847265	.	0.0
chr1	223847266	225197675	.	0.0
chr1	225197676	225198576	.	0.0
chr1	225198577	226890981	.	0.0
chr1	226890982	226891060	.	0.0
chr1	226891061	228312912	.	0.0
chr1	228312913	229296987	.	2.32
chr1	229296988	229297343	.	2.0
chr1	229297344	230048373	.	2.32
chr1	230048374	230066158	.	2.0
chr1	230066159	231127528	.	2.32
chr1	231127529	231127614	.	2.0
chr1	231127615	233035155	.	2.32
chr1	233035156	233036277	.	2.0
chr1	233036278	235035951	.	2.32
chr1	235035952	235036089	.	2.0
chr1	235036090	238238436	.	2.32
chr1	238238437	241853322	.	2.32
chr1	241853323	241859581	.	2.32
chr1	241859582	243164422	.	2.32
chr1	243164423	243260494	.	2.28
chr1	243260495	243870680	.	2.32
chr1	243870681	243870753	.	2.0
chr1	243870754	243876377	.	2.32
chr1	243876378	244069032	.	2.28
chr1	244069033	244347728	.	2.32
chr1	244347729	244597784	.	2.32
chr1	244597785	244665871	.	2.32
chr1	244665872	244800449	.	2.32
chr1	244800450	246869133	.	2.32
chr1	246869134	246923891	.	1.0
chr1	246923892	248956422	.	2.32
chr20	1	722332	.	2.32
chr20	722333	722484	.	2.32
chr20	722485	865642	.	2.32
chr20	865643	880422	.	2.32
chr20	880423	2197948	.	2.32
chr20	2197949	2198537	.	2.0
chr20	2198538	3293505	.	2.32
chr20	3293506	5595001	.	2.12
chr20	5595002	7727599	.	2.32
chr20	7727600	7727933	.	2.0
chr20	7727934	8242606	.	2.32
chr20	8242607	8242871	.	2.0
chr20	8242872	8815207	.	2.32
chr20	8815208	10127167	.	2.22
chr20	10127168	10561384	.	1.72
chr20	10561385	11130934	.	2.22
chr20	11130935	11130999	.	2.22
chr20	11131000	13357533	.	2.22
chr20	13357534	14487829	.	2.22
chr20	14487830	14512347	.	2.18
chr20	14512348	15488331	.	2.22
chr20	15488332	15511604	.	2.22
chr20	15511605	15606713	.	2.22
chr20	15606714	15606858	.	2.0
chr20	15606859	17540002	.	2.22
chr20	17540003	18002862	.	2.32
chr20	18002863	18003660	.	2.0
chr20	18003661	18243528	.	2.32
chr20	18243529	18244307	.	2.0
chr20	18244308	19461553	.	2.32
chr20	19461554	22552594	.	2.32
chr20	22552595	22594756	.	2.32
chr20	22594757	24922599	.	2.32
chr20	24922600	25648834	.	2.32
chr20	25648835	25648951	.	2.0
chr20	25648952	26192533	.	2.32
chr20	26192534	26288394	.	2.32
chr20	26288395	26288534	.	2.0
chr20	26288535	26288692	.	2.32
chr20	26288693	26288889	.	2.0
chr20	26288890	26447897	.	2.32
chr20	26447898	26447949	.	2.0
chr20	26447950	27478781	.	2.32
chr20	27478782	27481719	.	2.0
chr20	27481720	30276971	.	2.32
chr20	30276972	30277373	.	2.0
chr20	30277374	31445269	.	2.32
chr20	31445270	31445606	.	2.0
chr20	31445607	32629002	.	2.32
chr20	32629003	32629289	.	2.0
chr20	32629290	33499178	.	2.32
chr20	33499179	33501922	.	2.0
chr20	33501923	33871726	.	2.32
chr20	33871727	33902882	.	2.0
chr20	33902883	34087029	.	2.32
chr20	34087030	34120712	.	2.32
chr20	34120713	34122781	.	2.62
chr20	34122782	34569385	.	2.32
chr20	34569386	34569610	.	2.0
chr20	34569611	34879741	.	2.32
chr20	34879742	34879841	.	2.0
chr20	34879842	35644908	.	2.32
chr20	35644909	35645285	.	2.0
chr20	35645286	36013124	.	2.32
chr20	36013125	36070973	.	2.32
chr20	36070974	36072576	.	2.0
chr20	36072577	36226224	.	2.32
chr20	36226225	36712208	.	2.32
chr20	36712209	36712271	.	2.32
chr20	36712272	37428149	.	2.32
chr20	37428150	37430543	.	2.12
chr20	37430544	37640087	.	2.32
chr20	37640088	37640981	.	2.0
chr20	37640982	38682976	.	2.32
chr20	38682977	39023558	.	2.28
chr20	39023559	39087999	.	2.08
chr20	39088000	40099162	.	2.28
chr20	40099163	40113337	.	3.64
chr20	40113338	40113683	.	2.0
chr20	40113684	40276436	.	3.64
chr20	40276437	41945992	.	2.28
chr20	41945993	42042506	.	1.98
chr20	42042507	42864839	.	2.28
chr20	42864840	42870516	.	2.0
chr20	42870517	43276259	.	2.28
chr20	43276260	43276476	.	2.0
chr20	43276477	44453549	.	2.28
chr20	44453550	44453946	.	2.0
chr20	44453947	44474216	.	2.28
chr20	44474217	44490253	.	2.28
chr20	44490254	44565710	.	2.32
chr20	44565711	44567253	.	2.12
chr20	44567254	45236442	.	2.32
chr20	45236443	45241396	.	2.0
chr20	45241397	45382949	.	2.32
chr20	45382950	45484653	.	2.32
chr20	45484654	46604345	.	2.32
chr20	46604346	46613829	.	2.0
chr20	46613830	46945731	.	2.32
chr20	46945732	46961092	.	0.0
chr20	46961093	48971329	.	2.32
chr20	48971330	49015732	.	2.22
chr20	49015733	49015907	.	2.22
chr20	49015908	49459861	.	2.22
chr20	49459862	50245926	.	2.12
chr20	50245927	50288098	.	0.0
chr20	50288099	51094380	.	2.12
chr20	51094381	51095869	.	2.1
chr20	51095870	52922993	.	2.12
chr20	52922994	52923443	.	2.0
chr20	52923444	53637781	.	2.12
chr20	53637782	55408077	.	2.12
chr20	55408078	58070959	.	2.32
chr20	58070960	58071068	.	2.0
chr20	58071069	61115553	.	2.32
chr20	61115554	61132182	.	2.0
chr20	61132183	61723879	.	2.32
chr20	61723880	61728313	.	1.72
chr20	61728314	63290855	.	2.32
chr20	63290856	63291330	.	2.0
chr20	63291331	63424742	.	2.32
chr20	63424743	63917000	.	2.3
chr20	63917001	64444167	.	2.32
chr21	1	2146004	.	2.12
[truncated: 2,221 more rows]
