# Supplementary material for: Benchmarking pipelines for subclonal deconvolution of bulk tumour sequencing data
Source: Nat Commun. 2021 Nov 4;12:6396. doi: 10.1038/s41467-021-26698-7 (PMC8569188; doi:10.1038/s41467-021-26698-7)
Supplement: Supplementary file 4 — Source Data [file 41467_2021_26698_MOESM4_ESM.zip › Source_Data/cnv_heatmaps/facets/s3r3_100%_100_total.bed]

chromosome	start	end	.	cn
chr1	1	5564103	.	2
chr1	5564104	8656236	.	3.56
chr1	8656237	8861163	.	2
chr1	8861164	9369360	.	2.0
chr1	9369361	9369448	.	2
chr1	9369449	11070968	.	2.766
chr1	11070969	11073986	.	2
chr1	11073987	14599124	.	4.115
chr1	14599125	14960719	.	2
chr1	14960720	22569427	.	2.555
chr1	22569428	22576279	.	2
chr1	22576280	37161653	.	2.0
chr1	37161654	37475424	.	2
chr1	37475425	37616692	.	1.057
chr1	37616693	37629505	.	2
chr1	37629506	39682329	.	2.0
chr1	39682330	39682628	.	2
chr1	39682629	47996659	.	2.417
chr1	47996660	48222839	.	2
chr1	48222840	53594638	.	2.0
chr1	53594639	53765674	.	2
chr1	53765675	58899154	.	5.872
chr1	58899155	59321533	.	2
chr1	59321534	90022390	.	5.872
chr1	90022391	90027471	.	2
chr1	90027472	113124971	.	4.904
chr1	113124972	113125162	.	2
chr1	113125163	117906466	.	1.032
chr1	117906467	117912075	.	2
chr1	117912076	121571601	.	4.904
chr1	121571602	145234225	.	2
chr1	145234226	147295619	.	22.223
chr1	147295620	147611563	.	2
chr1	147611564	147620289	.	13.556
chr1	147620290	147620516	.	2
chr1	147620517	150226566	.	12.593
chr1	150226567	150226789	.	2
chr1	150226790	151767333	.	13.556
chr1	151767334	151768130	.	2
chr1	151768131	151807600	.	3.598
chr1	151807601	151811460	.	2
chr1	151811461	161608015	.	13.556
chr1	161608016	161608443	.	2
chr1	161608444	162581230	.	5.872
chr1	162581231	162581412	.	2
chr1	162581413	162599774	.	2.0
chr1	162599775	162719069	.	2
chr1	162719070	166850107	.	5.872
chr1	166850108	166850223	.	2
chr1	166850224	166852946	.	6.815
chr1	166852947	166853174	.	2
chr1	166853175	167878584	.	5.852
chr1	167878585	167880207	.	2
chr1	167880208	177929509	.	6.815
chr1	177929510	177929830	.	2
chr1	177929831	181771411	.	5.852
chr1	181771412	181772265	.	2
chr1	181772266	183635645	.	6.815
chr1	183635646	183635683	.	2
chr1	183635684	190226312	.	5.852
chr1	190226313	190234464	.	2
chr1	190234465	196489790	.	6.815
chr1	196489791	196582405	.	2
chr1	196582406	200177377	.	4.556
chr1	200177378	200213805	.	2
chr1	200213806	201739944	.	3.012
chr1	201739945	201740112	.	2
chr1	201740113	202129466	.	2.0
chr1	202129467	202133400	.	2
chr1	202133401	202138487	.	1.032
chr1	202138488	202144477	.	2
chr1	202144478	207360930	.	2.0
chr1	207360931	207454128	.	2
chr1	207454129	207609625	.	3.936
chr1	207609626	207611589	.	2
chr1	207611590	225159273	.	2.0
chr1	225159274	225185370	.	2
chr1	225185371	229249776	.	1.032
chr1	229249777	229249972	.	2
chr1	229249973	248919829	.	2.0
chr2	1	38988	.	2
chr2	38989	47678367	.	1.032
chr2	47678368	47783257	.	2
chr2	47783258	47839789	.	2.0
chr2	47839790	48346278	.	2
chr2	48346279	66572352	.	1.032
chr2	66572353	67397478	.	2
chr2	67397479	70961693	.	2.0
chr2	70961694	70962838	.	2
chr2	70962839	99837607	.	1.032
chr2	99837608	100006631	.	2
chr2	100006632	100821099	.	2.0
chr2	100821100	100904705	.	2
chr2	100904706	110205009	.	1.032
chr2	110205010	110637943	.	2
chr2	110637944	112339805	.	5.852
chr2	112339806	112340026	.	2
chr2	112340027	112572723	.	17.408
chr2	112572724	112573712	.	2
chr2	112573713	149474187	.	5.852
chr2	149474188	149570119	.	2
chr2	149570120	156549784	.	1.032
chr2	156549785	156550615	.	2
chr2	156550616	158065435	.	2.0
chr2	158065436	158101959	.	2
chr2	158101960	159729025	.	2.0
chr2	159729026	159729153	.	2
chr2	159729154	161947640	.	2.0
chr2	161947641	161947700	.	2
chr2	161947701	170080008	.	1.032
chr2	170080009	170080033	.	2
chr2	170080034	170335482	.	2.0
chr2	170335483	170335563	.	2
chr2	170335564	171557592	.	1.032
chr2	171557593	171557790	.	2
chr2	171557791	174585550	.	3.936
chr2	174585551	174747659	.	2
chr2	174747660	196989373	.	1.032
chr2	196989374	196989632	.	2
chr2	196989633	206142829	.	1.032
chr2	206142830	206143966	.	2
chr2	206143967	241777077	.	1.057
chr3	1	197768	.	2
chr3	197769	4814496	.	2.0
chr3	4814497	4815088	.	2
chr3	4815089	5219760	.	1.482
chr3	5219761	6772723	.	2
chr3	6772724	10449546	.	2.0
chr3	10449547	10449772	.	2
chr3	10449773	10844392	.	1.035
chr3	10844393	10844400	.	2
chr3	10844401	37526087	.	2.0
chr3	37526088	37533357	.	2
chr3	37533358	38142906	.	2.582
chr3	38142907	38165541	.	2
chr3	38165542	39052096	.	2.0
chr3	39052097	39063124	.	2
chr3	39063125	57352077	.	2.0
chr3	57352078	57402412	.	2
chr3	57402413	57504105	.	2.968
chr3	57504106	57507716	.	2
chr3	57507717	75738995	.	2.0
chr3	75738996	75739165	.	2
chr3	75739166	88157944	.	2.179
chr3	88157945	89107542	.	2
chr3	89107543	94128461	.	1.057
chr3	94128462	94506216	.	2
chr3	94506217	98822789	.	2.0
chr3	98822790	98825408	.	2
chr3	98825409	101366569	.	2.417
chr3	101366570	101366657	.	2
chr3	101366658	108510567	.	2.555
chr3	108510568	108529296	.	2
chr3	108529297	108854802	.	3.766
chr3	108854803	108907888	.	2
chr3	108907889	109148389	.	2.0
chr3	109148390	109300378	.	2
chr3	109300379	112479741	.	5.844
chr3	112479742	112499209	.	2
chr3	112499210	121121603	.	2.308
chr3	121121604	121152552	.	2
chr3	121152553	125933586	.	3.42
chr3	125933587	125972071	.	2
chr3	125972072	127573824	.	5.852
chr3	127573825	127575176	.	2
chr3	127575177	139389580	.	4.808
chr3	139389581	139452861	.	2
chr3	139452862	139627760	.	8.741
chr3	139627761	139935264	.	2
chr3	139935265	157645777	.	4.904
chr3	157645778	158096066	.	2
chr3	158096067	173117784	.	2.417
chr3	173117785	173604312	.	2
chr3	173604313	173807799	.	1.148
chr3	173807800	174275424	.	2
chr3	174275425	183867992	.	1.032
chr3	183867993	183884816	.	2
chr3	183884817	184156492	.	1.035
chr3	184156493	184163732	.	2
chr3	184163733	185938200	.	2.0
chr3	185938201	186046446	.	2
chr3	186046447	186288890	.	5.604
chr3	186288891	186297496	.	2
chr3	186297497	189324601	.	2.0
chr3	189324602	189324744	.	2
chr3	189324745	190627448	.	2.966
chr3	190627449	190629453	.	2
chr3	190629454	198043498	.	2.0
chr4	1	85866	.	2
chr4	85867	1976612	.	2.0
chr4	1976613	1978620	.	2
chr4	1978621	2948294	.	2.417
chr4	2948295	2950113	.	2
chr4	2950114	10116279	.	2.0
chr4	10116280	10439927	.	2
chr4	10439928	11373283	.	1.032
chr4	11373284	11373646	.	2
chr4	11373647	13628058	.	2.0
chr4	13628059	15002007	.	2
chr4	15002008	25863567	.	1.032
chr4	25863568	25914000	.	2
chr4	25914001	52097248	.	2.194
chr4	52097249	52594401	.	2
chr4	52594402	53574005	.	1.057
chr4	53574006	53986930	.	2
chr4	53986931	61587398	.	2.194
chr4	61587399	61676907	.	2
chr4	61676908	77610884	.	2.0
chr4	77610885	77611008	.	2
chr4	77611009	82275864	.	1.032
chr4	82275865	82355290	.	2
chr4	82355291	99123769	.	2.0
chr4	99123770	99124106	.	2
chr4	99124107	112657445	.	1.032
chr4	112657446	112904539	.	2
chr4	112904540	114852864	.	14.519
chr4	114852865	114870733	.	2
chr4	114870734	118253586	.	1.148
chr4	118253587	118255712	.	2
chr4	118255713	118352557	.	2.458
chr4	118352558	118513776	.	2
chr4	118513777	163351180	.	1.032
chr4	163351181	163351310	.	2
chr4	163351311	163545767	.	1.032
chr4	163545768	163555908	.	2
chr4	163555909	177990719	.	1.032
chr4	177990720	182169283	.	2
chr4	182169284	188147514	.	2.0
chr5	1	140464	.	2
chr5	140465	38812843	.	2.0
chr5	38812844	38820553	.	2
chr5	38820554	41313810	.	3.012
chr5	41313811	41381972	.	2
chr5	41381973	45645581	.	2.0
chr5	45645582	45695674	.	2
chr5	45695675	50846475	.	5.852
chr5	50846476	51383228	.	2
chr5	51383229	55853524	.	2.0
chr5	55853525	55859574	.	2
chr5	55859575	57263515	.	2.455
chr5	57263516	57480161	.	2
chr5	57480162	97183632	.	2.0
chr5	97183633	98577670	.	2
chr5	98577671	98796179	.	11.63
chr5	98796180	98855948	.	2
chr5	98855949	100903241	.	4.904
chr5	100903242	102234250	.	2
chr5	102234251	109774762	.	2.0
chr5	109774763	109781470	.	2
chr5	109781471	111070439	.	1.057
chr5	111070440	111070570	.	2
chr5	111070571	131436347	.	2.0
chr5	131436348	131440299	.	2
chr5	131440300	136231502	.	3.936
chr5	136231503	136247602	.	2
chr5	136247603	152405121	.	2.0
chr5	152405122	153489826	.	2
chr5	153489827	158777566	.	1.032
chr5	158777567	158796349	.	2
chr5	158796350	163519309	.	3.466
chr5	163519310	167284909	.	2
chr5	167284910	180015391	.	2.0
chr5	180015392	180040533	.	2
chr5	180040534	180121132	.	1.057
chr5	180121133	180128557	.	2
chr5	180128558	181261110	.	2.0
chr6	1	203510	.	2
chr6	203511	6174675	.	2.0
chr6	6174676	6174906	.	2
chr6	6174907	7210768	.	2.506
chr6	7210769	7211585	.	2
chr6	7211586	7727574	.	3.344
chr6	7727575	7845308	.	2
chr6	7845309	8435222	.	2.455
chr6	8435223	9616153	.	2
chr6	9616154	13252995	.	3.012
chr6	13252996	13272826	.	2
chr6	13272827	13363018	.	2.0
chr6	13363019	13363057	.	2
chr6	13363058	34062076	.	2.0
chr6	34062077	34091904	.	2
chr6	34091905	34606975	.	2.0
chr6	34606976	34646619	.	2
chr6	34646620	39114952	.	2.0
chr6	39114953	39115110	.	2
chr6	39115111	39336587	.	4.904
chr6	39336588	39343299	.	2
chr6	39343300	41232335	.	2.0
chr6	41232336	41236502	.	2
chr6	41236503	42259604	.	2.968
chr6	42259605	42259693	.	2
chr6	42259694	55435366	.	2.0
chr6	55435367	55435606	.	2
chr6	55435607	63212154	.	2.555
chr6	63212155	63212377	.	2
chr6	63212378	72266067	.	2.0
chr6	72266068	72274511	.	2
chr6	72274512	79518824	.	1.511
chr6	79518825	79518956	.	2
chr6	79518957	85637163	.	2.0
chr6	85637164	85640262	.	2
chr6	85640263	87702172	.	1.482
chr6	87702173	88047792	.	2
chr6	88047793	89412294	.	2.0
chr6	89412295	89566889	.	2
chr6	89566890	90571866	.	1.511
chr6	90571867	91521699	.	2
chr6	91521700	97282525	.	2.0
chr6	97282526	98024496	.	2
chr6	98024497	102035498	.	3.012
chr6	102035499	102035579	.	2
chr6	102035580	104811336	.	2.0
chr6	104811337	104833008	.	2
chr6	104833009	109791543	.	1.824
chr6	109791544	109792563	.	2
chr6	109792564	110254200	.	1.057
chr6	110254201	110298998	.	2
chr6	110298999	129315605	.	2.0
chr6	129315606	129315760	.	2
chr6	129315761	129443220	.	2.0
chr6	129443221	129445715	.	2
chr6	129445716	129516635	.	3.936
chr6	129516636	129576206	.	2
chr6	129576207	149540954	.	2.0
chr6	149540955	149541504	.	2
chr6	149541505	150069012	.	2.968
chr6	150069013	150143448	.	2
chr6	150143449	170583684	.	2.0
chr7	1	208959	.	2
chr7	208960	35204541	.	2.0
chr7	35204542	35231575	.	2
chr7	35231576	35375264	.	5.604
chr7	35375265	35633568	.	2
chr7	35633569	39706256	.	2.0
chr7	39706257	39706439	.	2
chr7	39706440	42909709	.	2.458
chr7	42909710	42909809	.	2
chr7	42909810	46696961	.	2.0
chr7	46696962	46697102	.	2
chr7	46697103	47792776	.	2.968
chr7	47792777	47795326	.	2
chr7	47795327	98355204	.	2.0
chr7	98355205	98362368	.	2
chr7	98362369	99281023	.	2.757
chr7	99281024	99283649	.	2
chr7	99283650	99365821	.	7.778
chr7	99365822	99366018	.	2
chr7	99366019	111727616	.	8.741
chr7	111727617	111727810	.	2
chr7	111727811	120275739	.	7.778
chr7	120275740	120732919	.	2
chr7	120732920	121124478	.	11.63
chr7	121124479	121125911	.	2
chr7	121125912	150244858	.	7.778
chr7	150244859	150245115	.	2
chr7	150245116	159233209	.	2.0
chr8	1	233068	.	2
chr8	233069	33597786	.	2.0
chr8	33597787	35235592	.	2
chr8	35235593	43342267	.	3.012
chr8	43342268	46841163	.	2
chr8	46841164	51592706	.	2.528
chr8	51592707	51654662	.	2
chr8	51654663	56475813	.	3.012
chr8	56475814	56958053	.	2
chr8	56958054	71843688	.	2.0
chr8	71843689	71843884	.	2
chr8	71843885	75566877	.	1.032
chr8	75566878	76704092	.	2
chr8	76704093	79666033	.	2.0
chr8	79666034	79764209	.	2
chr8	79764210	80171352	.	4.904
chr8	80171353	80485712	.	2
chr8	80485713	80526182	.	2.0
chr8	80526183	80628643	.	2
chr8	80628644	80821684	.	3.936
chr8	80821685	80974320	.	2
chr8	80974321	93924923	.	2.0
chr8	93924924	93925224	.	2
chr8	93925225	98767412	.	2.455
chr8	98767413	98883649	.	2
chr8	98883650	117797566	.	2.0
chr8	117797567	117797752	.	2
chr8	117797753	124562843	.	1.824
chr8	124562844	124562928	.	2
chr8	124562929	136865277	.	2.0
chr8	136865278	138130164	.	2
chr8	138130165	144474362	.	8.741
chr8	144474363	144474856	.	2
chr8	144474857	145055416	.	2.0
chr9	1	213241	.	2
chr9	213242	2029196	.	2.0
chr9	2029197	2029284	.	2
chr9	2029285	8524863	.	1.511
chr9	8524864	8525006	.	2
chr9	8525007	17796950	.	2.308
chr9	17796951	17797131	.	2
chr9	17797132	20716098	.	3.466
chr9	20716099	20717808	.	2
chr9	20717809	37020767	.	2.308
chr9	37020768	37026580	.	2
chr9	37026581	37541804	.	6.815
chr9	37541805	37588533	.	2
chr9	37588534	37862496	.	2.0
chr9	37862497	37862832	.	2
chr9	37862833	82061344	.	2.0
chr9	82061345	82979706	.	2
chr9	82979707	83908594	.	3.012
chr9	83908595	83915632	.	2
chr9	83915633	93185607	.	2.0
chr9	93185608	93229770	.	2
chr9	93229771	95517036	.	3.936
chr9	95517037	95875813	.	2
chr9	95875814	96654718	.	2.0
chr9	96654719	96756047	.	2
chr9	96756048	106722952	.	1.032
chr9	106722953	106923342	.	2
chr9	106923343	107318823	.	2.0
chr9	107318824	107321980	.	2
chr9	107321981	119512951	.	1.032
chr9	119512952	119522923	.	2
chr9	119522924	121281222	.	0.524
chr9	121281223	121281589	.	2
chr9	121281590	121567259	.	2.0
chr9	121567260	121651978	.	2
chr9	121651979	128361165	.	2.0
chr9	128361166	128371244	.	2
chr9	128371245	130359353	.	1.032
chr9	130359354	130360633	.	2
chr9	130360634	138124607	.	1.032
chr10	1	49321	.	2
chr10	49322	9408230	.	2.0
chr10	9408231	11005472	.	2
chr10	11005473	11316920	.	2.0
chr10	11316921	11317211	.	2
chr10	11317212	15786765	.	2.555
chr10	15786766	15788939	.	2
chr10	15788940	22536428	.	2.766
chr10	22536429	22536528	.	2
chr10	22536529	26166000	.	2.555
chr10	26166001	26173776	.	2
chr10	26173777	26823281	.	2.0
chr10	26823282	26860785	.	2
chr10	26860786	27063956	.	1.057
chr10	27063957	27077331	.	2
chr10	27077332	28848419	.	2.0
chr10	28848420	28880178	.	2
chr10	28880179	43495989	.	5.852
chr10	43495990	43496065	.	2
chr10	43496066	70209159	.	2.0
chr10	70209160	70209745	.	2
chr10	70209746	72954455	.	1.032
chr10	72954456	72954728	.	2
chr10	72954729	122489559	.	2.0
chr10	122489560	122506756	.	2
chr10	122506757	128125784	.	1.482
chr10	128125785	129467281	.	2
chr10	129467282	133625523	.	2.0
chr11	1	197337	.	2
chr11	197338	4489908	.	2.0
chr11	4489909	4541673	.	2
chr11	4541674	4769890	.	6.815
chr11	4769891	4803442	.	2
chr11	4803443	6795730	.	2.0
chr11	6795731	6845704	.	2
chr11	6845705	7038622	.	2.555
chr11	7038623	7038729	.	2
chr11	7038730	14645020	.	2.0
chr11	14645021	14771937	.	2
chr11	14771938	25082594	.	1.032
chr11	25082595	26331616	.	2
chr11	26331617	35251322	.	2.0
chr11	35251323	35251454	.	2
chr11	35251455	35322641	.	5.852
chr11	35322642	35418996	.	2
chr11	35418997	40116057	.	2.0
chr11	40116058	40116248	.	2
chr11	40116249	44206916	.	2.506
chr11	44206917	44206977	.	2
chr11	44206978	47499779	.	2.0
chr11	47499780	47565803	.	2
chr11	47565804	47724762	.	2.0
chr11	47724763	47731470	.	2
chr11	47731471	50287785	.	2.0
chr11	50287786	54591618	.	2
chr11	54591619	74351502	.	1.032
chr11	74351503	74368455	.	2
chr11	74368456	74399308	.	2.0
chr11	74399309	74454909	.	2
chr11	74454910	96393024	.	1.032
chr11	96393025	99556210	.	2
chr11	99556211	112260397	.	2.0
chr11	112260398	112961481	.	2
chr11	112961482	115504956	.	4.115
chr11	115504957	116748240	.	2
chr11	116748241	125955816	.	1.824
chr11	125955817	125956042	.	2
chr11	125956043	134986767	.	2.0
chr12	1	174678	.	2
chr12	174679	5046216	.	2.0
chr12	5046217	5046384	.	2
chr12	5046385	6313126	.	2.0
chr12	6313127	6313644	.	2
chr12	6313645	33426219	.	2.0
chr12	33426220	33426315	.	2
chr12	33426316	41188470	.	1.511
chr12	41188471	41188607	.	2
chr12	41188608	48905134	.	2.0
chr12	48905135	48914501	.	2
chr12	48914502	51125233	.	4.904
chr12	51125234	51172330	.	2
chr12	51172331	55130821	.	2.0
chr12	55130822	55221220	.	2
chr12	55221221	55966009	.	1.768
chr12	55966010	55966321	.	2
chr12	55966322	55966848	.	2.966
chr12	55966849	55967173	.	2
chr12	55967174	58806091	.	1.726
chr12	58806092	58811979	.	2
chr12	58811980	79604706	.	2.0
chr12	79604707	79621115	.	2
chr12	79621116	80377954	.	2.968
chr12	80377955	80378085	.	2
chr12	80378086	89655858	.	2.0
chr12	89655859	89656047	.	2
chr12	89656048	90972973	.	1.148
chr12	90972974	90978078	.	2
chr12	90978079	104977183	.	2.0
chr12	104977184	104977485	.	2
chr12	104977486	109768567	.	1.768
chr12	109768568	109768893	.	2
chr12	109768894	118981527	.	2.0
chr12	118981528	118981733	.	2
chr12	118981734	128793588	.	2.417
chr12	128793589	128793662	.	2
chr12	128793663	133236094	.	2.0
chr13	1	19026403	.	2
chr13	19026404	27270692	.	2.0
chr13	27270693	27270953	.	2
chr13	27270954	30659439	.	2.417
chr13	30659440	30713667	.	2
chr13	30713668	44160939	.	2.0
chr13	44160940	44374087	.	2
chr13	44374088	44576389	.	2.968
chr13	44576390	44939393	.	2
chr13	44939394	71866804	.	2.0
chr13	71866805	72708550	.	2
chr13	72708551	85796527	.	1.032
chr13	85796528	86393540	.	2
chr13	86393541	103066874	.	1.032
chr13	103066875	105466314	.	2
chr13	105466315	114327283	.	2.0
chr14	1	18657656	.	2
chr14	18657657	20511131	.	2.0
chr14	20511132	20556193	.	2
chr14	20556194	20748340	.	1.032
chr14	20748341	20770119	.	2
chr14	20770120	33056016	.	2.0
chr14	33056017	33213750	.	2
chr14	33213751	51254643	.	2.0
chr14	51254644	51255024	.	2
chr14	51255025	61762619	.	2.0
chr14	61762620	61767010	.	2
chr14	61767011	74055709	.	2.0
chr14	74055710	74057010	.	2
chr14	74057011	90680437	.	2.0
chr14	90680438	90695477	.	2
chr14	90695478	90978524	.	9.704
chr14	90978525	91060461	.	2
chr14	91060462	106874784	.	2.0
chr15	1	19964765	.	2
chr15	19964766	32969142	.	1.032
chr15	32969143	32969379	.	2
chr15	32969380	36645195	.	2.0
chr15	36645196	36654082	.	2
chr15	36654083	40737344	.	2.194
chr15	40737345	40737580	.	2
chr15	40737581	43366265	.	2.0
chr15	43366266	43366447	.	2
chr15	43366448	55682464	.	1.824
chr15	55682465	55683803	.	2
chr15	55683804	70754138	.	2.0
chr15	70754139	70829580	.	2
chr15	70829581	79090656	.	1.032
chr15	79090657	79293401	.	2
chr15	79293402	101849496	.	2.0
chr16	1	46405	.	2
chr16	46406	13235364	.	2.0
chr16	13235365	13235612	.	2
chr16	13235613	14261414	.	1.197
chr16	14261415	17096270	.	2
chr16	17096271	31278186	.	2.194
chr16	31278187	31297839	.	2
chr16	31297840	31403612	.	5.604
chr16	31403613	31407522	.	2
chr16	31407523	35447991	.	2.194
chr16	35447992	46474313	.	2
chr16	46474314	49638923	.	1.032
chr16	49638924	49730892	.	2
chr16	49730893	50607089	.	1.355
chr16	50607090	50608290	.	2
chr16	50608291	61647779	.	1.032
chr16	61647780	61652016	.	2
chr16	61652017	69270312	.	2.0
chr16	69270313	69284022	.	2
chr16	69284023	80550585	.	2.455
chr16	80550586	80604414	.	2
chr16	80604415	90075983	.	2.0
chr17	1	410682	.	2
chr17	410683	6652500	.	2.0
chr17	6652501	6652737	.	2
chr17	6652738	7758987	.	4.115
chr17	7758988	7759152	.	2
chr17	7759153	15503128	.	2.0
chr17	15503129	15537646	.	2
chr17	15537647	15636247	.	1.032
chr17	15636248	15651180	.	2
chr17	15651181	21314558	.	2.0
chr17	21314559	21415640	.	2
chr17	21415641	21551554	.	8.741
chr17	21551555	22070481	.	2
chr17	22070482	35760957	.	2.0
chr17	35760958	38847988	.	2
chr17	38847989	39997944	.	5.852
chr17	39997945	40015387	.	2
chr17	40015388	43879416	.	2.0
chr17	43879417	43879954	.	2
chr17	43879955	45284921	.	2.417
chr17	45284922	45286462	.	2
chr17	45286463	48070075	.	2.0
chr17	48070076	48070304	.	2
chr17	48070305	53823067	.	1.032
chr17	53823068	53823363	.	2
chr17	53823364	56510827	.	2.0
chr17	56510828	56510976	.	2
chr17	56510977	59397213	.	2.308
chr17	59397214	59565653	.	2
chr17	59565654	60747288	.	2.0
chr17	60747289	60807938	.	2
chr17	60807939	62736715	.	1.032
chr17	62736716	62736946	.	2
chr17	62736947	79020235	.	1.032
chr17	79020236	79043779	.	2
chr17	79043780	79115514	.	1.197
chr17	79115515	79733518	.	2
chr17	79733519	83135739	.	2.0
chr18	1	117264	.	2
chr18	117265	11609905	.	1.824
chr18	11609906	11610038	.	2
chr18	11610039	14772176	.	2.179
chr18	14772177	14778017	.	2
chr18	14778018	45065783	.	2.0
chr18	45065784	45065943	.	2
chr18	45065944	55635870	.	1.511
chr18	55635871	56028779	.	2
chr18	56028780	80247384	.	2.0
chr19	1	281535	.	2
chr19	281536	12189047	.	2.0
chr19	12189048	12189202	.	2
chr19	12189203	12441070	.	1.032
chr19	12441071	12461400	.	2
chr19	12461401	13836449	.	2.0
chr19	13836450	13874856	.	2
chr19	13874857	17581515	.	1.032
chr19	17581516	17601590	.	2
chr19	17601591	19507379	.	2.0
chr19	19507380	19507598	.	2
chr19	19507599	19508877	.	1.032
chr19	19508878	19514741	.	2
chr19	19514742	21057816	.	2.0
chr19	21057817	21058002	.	2
chr19	21058003	21118150	.	3.936
chr19	21118151	21142192	.	2
chr19	21142193	24162290	.	2.0
chr19	24162291	27756792	.	2
chr19	27756793	33813418	.	1.361
chr19	33813419	34022842	.	2
chr19	34022843	36143021	.	1.032
chr19	36143022	36145886	.	2
chr19	36145887	36245595	.	2.694
chr19	36245596	36340280	.	2
chr19	36340281	40265574	.	1.032
chr19	40265575	40275143	.	2
chr19	40275144	41898457	.	1.416
chr19	41898458	41902023	.	2
chr19	41902024	53086431	.	2.0
chr19	53086432	53108415	.	2
chr19	53108416	53204193	.	1.035
chr19	53204194	53212910	.	2
chr19	53212911	58295488	.	2.0
chr19	58295489	58334834	.	2
chr19	58334835	58480634	.	2.458
chr19	58480635	58498579	.	2
chr19	58498580	58572535	.	2.0
chr20	1	87623	.	2
chr20	87624	2417257	.	2.0
chr20	2417258	2417475	.	2
chr20	2417476	2558782	.	3.598
chr20	2558783	2561904	.	2
chr20	2561905	6780176	.	2.0
chr20	6780177	7883106	.	2
chr20	7883107	8019739	.	1.035
chr20	8019740	8132758	.	2
chr20	8132759	38049777	.	2.0
chr20	38049778	38057492	.	2
chr20	38057493	38324717	.	1.37
chr20	38324718	38326327	.	2
chr20	38326328	39039272	.	2.0
chr20	39039273	39039415	.	2
chr20	39039416	43623989	.	4.904
chr20	43623990	43635862	.	2
chr20	43635863	57710373	.	2.0
chr20	57710374	57710599	.	2
chr20	57710600	58286513	.	6.815
chr20	58286514	58309179	.	2
chr20	58309180	64276128	.	2.0
chr21	1	10413707	.	2
chr21	10413708	14485446	.	2.0
chr21	14485447	14485555	.	2
chr21	14485556	41168530	.	2.194
chr21	41168531	41179571	.	2
chr21	41179572	44973087	.	2.0
chr21	44973088	45134772	.	2
chr21	45134773	45505984	.	5.852
chr21	45505985	45510177	.	2
chr21	45510178	46665012	.	2.0
chr22	1	16407223	.	2
chr22	16407224	20384727	.	2.0
chr22	20384728	20389594	.	2
chr22	20389595	29061841	.	1.032
chr22	29061842	29094301	.	2
chr22	29094302	40366419	.	2.0
chr22	40366420	40366704	.	2
chr22	40366705	42619710	.	1.511
chr22	42619711	42619873	.	2
chr22	42619874	43839936	.	2.0
chr22	43839937	43841910	.	2
chr22	43841911	43977986	.	4.904
chr22	43977987	43981415	.	2
chr22	43981416	50161615	.	2.0
chr22	50161616	50170856	.	2
chr22	50170857	50780661	.	2.308
