# Supplementary material for: Benchmarking pipelines for subclonal deconvolution of bulk tumour sequencing data
Source: Nat Commun. 2021 Nov 4;12:6396. doi: 10.1038/s41467-021-26698-7 (PMC8569188; doi:10.1038/s41467-021-26698-7)
Supplement: Supplementary file 4 — Source Data [file 41467_2021_26698_MOESM4_ESM.zip › Source_Data/cnv_heatmaps/facets/s3r2_100%_60_minor.bed]

chromosome	start	end	.	cn
chr1	1	14598951	.	2
chr1	14598952	16449158	.	2.0
chr1	16449159	16449209	.	2
chr1	16449210	19286036	.	2.0
chr1	19286037	19286306	.	2
chr1	19286307	22784507	.	2.0
chr1	22784508	22784741	.	2
chr1	22784742	42227926	.	2.0
chr1	42227927	42228007	.	2
chr1	42228008	45020740	.	0.28
chr1	45020741	45035809	.	2
chr1	45035810	63419356	.	2.0
chr1	63419357	63428846	.	2
chr1	63428847	72282466	.	2.0
chr1	72282467	74026116	.	2
chr1	74026117	83865055	.	1.618
chr1	83865056	83865212	.	2
chr1	83865213	87348819	.	2.0
chr1	87348820	88741023	.	2
chr1	88741024	89020713	.	1.33
chr1	89020714	89052584	.	2
chr1	89052585	89198928	.	3.37
chr1	89198929	89260746	.	2
chr1	89260747	103575518	.	1.582
chr1	103575519	105890476	.	2
chr1	105890477	116134349	.	2.0
chr1	116134350	116134454	.	2
chr1	116134455	117210911	.	0.28
chr1	117210912	117367515	.	2
chr1	117367516	145234488	.	2.0
chr1	145234489	145670553	.	2
chr1	145670554	147909300	.	2.0
chr1	147909301	147968856	.	2
chr1	147968857	150364946	.	3.42
chr1	150364947	150417679	.	2
chr1	150417680	150648687	.	2.0
chr1	150648688	150661848	.	2
chr1	150661849	166849850	.	2.774
chr1	166849851	166850070	.	2
chr1	166850071	167303470	.	2.0
chr1	167303471	167329116	.	2
chr1	167329117	168312963	.	2.6
chr1	168312964	168313219	.	2
chr1	168313220	169731820	.	2.662
chr1	169731821	169731986	.	2
chr1	169731987	171340250	.	2.6
chr1	171340251	171340654	.	2
chr1	171340655	180096033	.	2.0
chr1	180096034	180111182	.	2
chr1	180111183	201320359	.	0.28
chr1	201320360	201321938	.	2
chr1	201321939	201946103	.	0.28
chr1	201946104	201946299	.	2
chr1	201946300	228309527	.	0.28
chr1	228309528	228315983	.	2
chr1	228315984	237890847	.	2.0
chr1	237890848	239907573	.	2
chr1	239907574	244057435	.	2.0
chr1	244057436	244364669	.	2
chr1	244364670	244836495	.	2.0
chr1	244836496	244842280	.	2
chr1	244842281	248919765	.	2.0
chr2	1	38976	.	2
chr2	38977	58241346	.	2.0
chr2	58241347	60387437	.	2
chr2	60387438	62826269	.	0.28
chr2	62826270	62831106	.	2
chr2	62831107	76748932	.	2.0
chr2	76748933	77516796	.	2
chr2	77516797	85035094	.	2.0
chr2	85035095	85035168	.	2
chr2	85035169	86622883	.	2.0
chr2	86622884	86623772	.	2
chr2	86623773	88186552	.	0.964
chr2	88186553	88448420	.	2
chr2	88448421	94871672	.	2.0
chr2	94871673	94871885	.	2
chr2	94871886	115343918	.	2.0
chr2	115343919	115499496	.	2
chr2	115499497	115845668	.	3.72
chr2	115845669	117814803	.	2
chr2	117814804	135024700	.	2.0
chr2	135024701	135052255	.	2
chr2	135052256	135680373	.	2.0
chr2	135680374	135709478	.	2
chr2	135709479	137572565	.	0.28
chr2	137572566	137616258	.	2
chr2	137616259	158117884	.	2.0
chr2	158117885	158121543	.	2
chr2	158121544	165309391	.	2.0
chr2	165309392	165309464	.	2
chr2	165309465	169736199	.	2.0
chr2	169736200	169741513	.	2
chr2	169741514	175927080	.	2.0
chr2	175927081	175927248	.	2
chr2	175927249	177264979	.	2.0
chr2	177264980	177392587	.	2
chr2	177392588	188595826	.	2.0
chr2	188595827	188734338	.	2
chr2	188734339	191956407	.	2.0
chr2	191956408	191998218	.	2
chr2	191998219	218549763	.	2.0
chr2	218549764	218553524	.	2
chr2	218553525	219906456	.	3.72
chr2	219906457	221425680	.	2
chr2	221425681	228181663	.	2.0
chr2	228181664	229024156	.	2
chr2	229024157	231170694	.	0.956
chr2	231170695	231206236	.	2
chr2	231206237	236581718	.	2.0
chr2	236581719	237085432	.	2
chr2	237085433	239048922	.	3.72
chr2	239048923	239049027	.	2
chr2	239049028	241777077	.	2.0
chr3	1	197748	.	2
chr3	197749	3140582	.	2.0
chr3	3140583	3144615	.	2
chr3	3144616	17185200	.	1.582
chr3	17185201	17214335	.	2
chr3	17214336	17406530	.	0.28
chr3	17406531	17508556	.	2
chr3	17508557	23591740	.	2.0
chr3	23591741	23807093	.	2
chr3	23807094	28538122	.	0.28
chr3	28538123	29281333	.	2
chr3	29281334	30726203	.	2.0
chr3	30726204	30726524	.	2
chr3	30726525	32570808	.	2.0
chr3	32570809	32685480	.	2
chr3	32685481	35681017	.	2.0
chr3	35681018	35681347	.	2
chr3	35681348	45091364	.	2.0
chr3	45091365	45091562	.	2
chr3	45091563	49625387	.	2.0
chr3	49625388	49642262	.	2
chr3	49642263	49839910	.	0.28
chr3	49839911	49840255	.	2
chr3	49840256	55888598	.	2.0
chr3	55888599	55950502	.	2
chr3	55950503	57577283	.	2.0
chr3	57577284	57584520	.	2
chr3	57584521	57626352	.	0.28
chr3	57626353	57626790	.	2
chr3	57626791	63443551	.	2.0
chr3	63443552	63445619	.	2
chr3	63445620	63616896	.	0.28
chr3	63616897	63652758	.	2
chr3	63652759	69224662	.	2.0
chr3	69224663	69228488	.	2
chr3	69228489	69763929	.	0.28
chr3	69763930	69866289	.	2
chr3	69866290	101861019	.	2.0
chr3	101861020	102435101	.	2
chr3	102435102	102479757	.	0.28
chr3	102479758	103524181	.	2
chr3	103524182	108854800	.	2.0
chr3	108854801	108907871	.	2
chr3	108907872	121897440	.	2.0
chr3	121897441	121911663	.	2
chr3	121911664	124442157	.	2.0
chr3	124442158	124446297	.	2
chr3	124446298	141449784	.	0.896
chr3	141449785	141512120	.	2
chr3	141512121	149902095	.	2.0
chr3	149902096	149960747	.	2
chr3	149960748	149983116	.	5.148
chr3	149983117	150408535	.	2
chr3	150408536	168095948	.	2.0
chr3	168095949	168551814	.	2
chr3	168551815	171123654	.	2.0
chr3	171123655	171123715	.	2
chr3	171123716	198043534	.	2.0
chr4	1	85878	.	2
chr4	85879	1641434	.	2.0
chr4	1641435	1641649	.	2
chr4	1641650	3768359	.	2.0
chr4	3768360	4188905	.	2
chr4	4188906	4416172	.	3.4
chr4	4416173	4417436	.	2
chr4	4417437	10093074	.	2.0
chr4	10093075	10097759	.	2
chr4	10097760	10525915	.	3.37
chr4	10525916	10528009	.	2
chr4	10528010	11400051	.	2.0
chr4	11400052	13367866	.	2
chr4	13367867	13628064	.	2.0
chr4	13628065	15002102	.	2
chr4	15002103	20253674	.	2.0
chr4	20253675	20253974	.	2
chr4	20253975	25418434	.	2.0
chr4	25418435	25662447	.	2
chr4	25662448	25863600	.	2.842
chr4	25863601	25914026	.	2
chr4	25914027	40157512	.	2.0
chr4	40157513	40157682	.	2
chr4	40157683	55125575	.	2.0
chr4	55125576	55346099	.	2
chr4	55346100	69755209	.	1.618
chr4	69755210	69841296	.	2
chr4	69841297	69857650	.	0.28
chr4	69857651	69932639	.	2
chr4	69932640	72339688	.	1.582
chr4	72339689	72414839	.	2
chr4	72414840	82798762	.	2.0
chr4	82798763	82818663	.	2
chr4	82818664	99131568	.	1.618
chr4	99131569	99131760	.	2
chr4	99131761	101023492	.	0.28
chr4	101023493	101023724	.	2
chr4	101023725	109746257	.	2.0
chr4	109746258	109746434	.	2
chr4	109746435	110860709	.	0.786
chr4	110860710	110944848	.	2
chr4	110944849	112412306	.	2.0
chr4	112412307	112412508	.	2
chr4	112412509	125492755	.	2.0
chr4	125492756	127623423	.	2
chr4	127623424	128288754	.	2.0
chr4	128288755	128831820	.	2
chr4	128831821	163166601	.	2.0
chr4	163166602	163166843	.	2
chr4	163166844	185638175	.	2.0
chr4	185638176	185639018	.	2
chr4	185639019	188147588	.	2.0
chr5	1	140464	.	2
chr5	140465	7520854	.	2.0
chr5	7520855	7626192	.	2
chr5	7626193	31267503	.	2.0
chr5	31267504	31267656	.	2
chr5	31267657	36975983	.	2.0
chr5	36975984	36976100	.	2
chr5	36976101	37045538	.	0.28
chr5	37045539	37046181	.	2
chr5	37046182	45645395	.	2.0
chr5	45645396	45645581	.	2
chr5	45645582	55922712	.	0.28
chr5	55922713	55935290	.	2
chr5	55935291	73174922	.	2.0
chr5	73174923	73175099	.	2
chr5	73175100	73684968	.	0.28
chr5	73684969	73749857	.	2
chr5	73749858	86293209	.	2.0
chr5	86293210	86296358	.	2
chr5	86296359	91164269	.	2.0
chr5	91164270	91368894	.	2
chr5	91368895	109884746	.	2.0
chr5	109884747	110332902	.	2
chr5	110332903	113593427	.	2.0
chr5	113593428	114361968	.	2
chr5	114361969	116005970	.	2.0
chr5	116005971	116010593	.	2
chr5	116010594	116058841	.	0.28
chr5	116058842	116058946	.	2
chr5	116058947	127331266	.	2.0
chr5	127331267	127331399	.	2
chr5	127331400	151281174	.	2.0
chr5	151281175	151284092	.	2
chr5	151284093	151316224	.	5.148
chr5	151316225	151316886	.	2
chr5	151316887	151528017	.	2.0
chr5	151528018	151529251	.	2
chr5	151529252	152391878	.	2.0
chr5	152391879	152392046	.	2
chr5	152392047	159326783	.	2.0
chr5	159326784	159916869	.	2
chr5	159916870	163518955	.	2.0
chr5	163518956	163519187	.	2
chr5	163519188	171957707	.	2.0
chr5	171957708	171957740	.	2
chr5	171957741	181261081	.	2.0
chr6	1	203510	.	2
chr6	203511	656815	.	2.0
chr6	656816	656975	.	2
chr6	656976	9673175	.	2.0
chr6	9673176	9697694	.	2
chr6	9697695	18465636	.	2.0
chr6	18465637	18465788	.	2
chr6	18465789	25115102	.	0.786
chr6	25115103	25137734	.	2
chr6	25137735	26453414	.	0.902
chr6	26453415	26459473	.	2
chr6	26459474	33663069	.	0.864
chr6	33663070	33663504	.	2
chr6	33663505	39867812	.	2.0
chr6	39867813	39868858	.	2
chr6	39868859	62285953	.	1.618
chr6	62285954	62286183	.	2
chr6	62286184	104728305	.	2.0
chr6	104728306	104728652	.	2
chr6	104728653	167669715	.	2.0
chr6	167669716	167786938	.	2
chr6	167786939	168030912	.	2.0
chr6	168030913	168033915	.	2
chr6	168033916	170583660	.	2.0
chr7	1	208862	.	2
chr7	208863	16882031	.	2.0
chr7	16882032	17298806	.	2
chr7	17298807	19773634	.	0.28
chr7	19773635	20136498	.	2
chr7	20136499	22983916	.	2.0
chr7	22983917	22991042	.	2
chr7	22991043	23643390	.	2.0
chr7	23643391	23643598	.	2
chr7	23643599	40316843	.	2.0
chr7	40316844	40449385	.	2
chr7	40449386	76429499	.	2.0
chr7	76429500	76432984	.	2
chr7	76432985	78627228	.	0.438
chr7	78627229	79007079	.	2
chr7	79007080	85121948	.	1.114
chr7	85121949	86644575	.	2
chr7	86644576	96650460	.	1.572
chr7	96650461	96673399	.	2
chr7	96673400	108573924	.	2.0
chr7	108573925	108574075	.	2
chr7	108574076	117667792	.	2.0
chr7	117667793	117668034	.	2
chr7	117668035	130135488	.	2.0
chr7	130135489	130164791	.	2
chr7	130164792	135616095	.	1.33
chr7	135616096	135617274	.	2
chr7	135617275	135977334	.	2.622
chr7	135977335	136903184	.	2
chr7	136903185	159233184	.	1.618
chr8	1	233136	.	2
chr8	233137	7356437	.	2.0
chr8	7356438	8317917	.	2
chr8	8317918	8381730	.	0.28
chr8	8381731	8702232	.	2
chr8	8702233	28565488	.	2.0
chr8	28565489	28565597	.	2
chr8	28565598	29957379	.	2.0
chr8	29957380	30029128	.	2
chr8	30029129	35595577	.	2.0
chr8	35595578	35683621	.	2
chr8	35683622	63186195	.	2.0
chr8	63186196	63186476	.	2
chr8	63186477	73830374	.	2.0
chr8	73830375	73832574	.	2
chr8	73832575	123681319	.	2.0
chr8	123681320	123684651	.	2
chr8	123684652	138250986	.	2.0
chr8	138250987	138256727	.	2
chr8	138256728	145055416	.	2.0
chr9	1	213226	.	2
chr9	213227	432354	.	2.0
chr9	432355	433889	.	2
chr9	433890	2054758	.	2.0
chr9	2054759	2056824	.	2
chr9	2056825	15174996	.	2.0
chr9	15174997	15177760	.	2
chr9	15177761	15784678	.	2.0
chr9	15784679	15846751	.	2
chr9	15846752	17579286	.	3.4
chr9	17579287	17747161	.	2
chr9	17747162	26947403	.	2.0
chr9	26947404	26961995	.	2
chr9	26961996	38528795	.	2.0
chr9	38528796	38571556	.	2
chr9	38571557	70640648	.	2.0
chr9	70640649	70681546	.	2
chr9	70681547	75146904	.	2.0
chr9	75146905	75891273	.	2
chr9	75891274	76713682	.	2.0
chr9	76713683	76788432	.	2
chr9	76788433	79725405	.	0.786
chr9	79725406	81583824	.	2
chr9	81583825	89605218	.	2.0
chr9	89605219	89605688	.	2
chr9	89605689	94924099	.	2.0
chr9	94924100	94924208	.	2
chr9	94924209	98578117	.	0.28
chr9	98578118	98608164	.	2
chr9	98608165	109780522	.	2.0
chr9	109780523	109862864	.	2
chr9	109862865	112218723	.	2.0
chr9	112218724	112218792	.	2
chr9	112218793	122892995	.	2.0
chr9	122892996	122897328	.	2
chr9	122897329	123266365	.	4.436
chr9	123266366	123356377	.	2
chr9	123356378	125966439	.	2.0
chr9	125966440	125966565	.	2
chr9	125966566	130450257	.	0.28
chr9	130450258	130451921	.	2
chr9	130451922	131309139	.	2.0
chr9	131309140	131430072	.	2
chr9	131430073	131737578	.	0.28
chr9	131737579	131860098	.	2
chr9	131860099	134884898	.	2.0
chr9	134884899	134885185	.	2
chr9	134885186	136011789	.	1.006
chr9	136011790	136011792	.	2
chr9	136011793	136250625	.	2.0
chr9	136250626	136250822	.	2
chr9	136250823	136448264	.	2.0
chr9	136448265	136451259	.	2
chr9	136451260	138124609	.	2.0
chr10	1	49321	.	2
chr10	49322	9408246	.	2.0
chr10	9408247	11005387	.	2
chr10	11005388	11257772	.	5.412
chr10	11257773	11266652	.	2
chr10	11266653	21172422	.	2.0
chr10	21172423	21173729	.	2
chr10	21173730	66069529	.	2.0
chr10	66069530	66103270	.	2
chr10	66103271	73177927	.	2.0
chr10	73177928	73192639	.	2
chr10	73192640	81143824	.	2.0
chr10	81143825	81144603	.	2
chr10	81144604	84141647	.	0.28
chr10	84141648	84142735	.	2
chr10	84142736	86436202	.	1.582
chr10	86436203	86436620	.	2
chr10	86436621	97908165	.	2.0
chr10	97908166	97917624	.	2
chr10	97917625	98423662	.	2.0
chr10	98423663	98423808	.	2
chr10	98423809	106671356	.	1.582
chr10	106671357	106671411	.	2
chr10	106671412	133625465	.	2.0
chr11	1	197337	.	2
chr11	197338	10855052	.	2.0
chr11	10855053	11270952	.	2
chr11	11270953	20363979	.	0.964
chr11	20363980	20364203	.	2
chr11	20364204	22860480	.	1.224
chr11	22860481	24111939	.	2
chr11	24111940	25082568	.	2.0
chr11	25082569	26331547	.	2
chr11	26331548	26994357	.	0.51
chr11	26994358	26994429	.	2
chr11	26994430	43321536	.	0.28
chr11	43321537	43322118	.	2
chr11	43322119	56177618	.	0.964
chr11	56177619	56417256	.	2
chr11	56417257	62909547	.	2.0
chr11	62909548	62909812	.	2
chr11	62909813	64938561	.	2.0
chr11	64938562	64939612	.	2
chr11	64939613	72018970	.	2.0
chr11	72018971	72019586	.	2
chr11	72019587	72112817	.	0.28
chr11	72112818	72135924	.	2
chr11	72135925	76186887	.	1.618
chr11	76186888	76187044	.	2
chr11	76187045	86306299	.	2.0
chr11	86306300	86326508	.	2
chr11	86326509	86946065	.	0.28
chr11	86946066	86946281	.	2
chr11	86946282	88337690	.	2.0
chr11	88337691	88507957	.	2
chr11	88507958	89227974	.	5.148
chr11	89227975	89284793	.	2
chr11	89284794	93821145	.	3.706
chr11	93821146	93821354	.	2
chr11	93821355	101583757	.	2.0
chr11	101583758	101890705	.	2
chr11	101890706	101963649	.	2.0
chr11	101963650	101963876	.	2
chr11	101963877	102223693	.	0.28
chr11	102223694	102227623	.	2
chr11	102227624	106978714	.	2.0
chr11	106978715	106986123	.	2
chr11	106986124	109428992	.	2.0
chr11	109428993	110093216	.	2
chr11	110093217	125460710	.	2.0
chr11	125460711	125481576	.	2
chr11	125481577	128838261	.	1.582
chr11	128838262	128838456	.	2
chr11	128838457	134986767	.	2.0
chr12	1	174858	.	2
chr12	174859	13571962	.	2.0
chr12	13571963	13608706	.	2
chr12	13608707	15484284	.	0.28
chr12	15484285	15497422	.	2
chr12	15497423	21043645	.	2.0
chr12	21043646	21047183	.	2
chr12	21047184	21540547	.	0.28
chr12	21540548	21542446	.	2
chr12	21542447	21766584	.	2.5
chr12	21766585	21773331	.	2
chr12	21773332	22065624	.	0.28
chr12	22065625	22201074	.	2
chr12	22201075	48350647	.	2.0
chr12	48350648	48472746	.	2
chr12	48472747	50248745	.	2.0
chr12	50248746	50326269	.	2
chr12	50326270	56144635	.	2.0
chr12	56144636	56153593	.	2
chr12	56153594	57726004	.	2.0
chr12	57726005	57726242	.	2
chr12	57726243	89610408	.	2.0
chr12	89610409	89611382	.	2
chr12	89611383	132055104	.	2.0
chr12	132055105	132062263	.	2
chr12	132062264	132769717	.	2.0
chr12	132769718	132769879	.	2
chr12	132769880	133236096	.	2.0
chr13	1	19026403	.	2
chr13	19026404	21704424	.	2.0
chr13	21704425	22664022	.	2
chr13	22664023	25649100	.	2.0
chr13	25649101	25837327	.	2
chr13	25837328	28467444	.	2.0
chr13	28467445	28494832	.	2
chr13	28494833	34943137	.	0.28
chr13	34943138	35040930	.	2
chr13	35040931	36879769	.	2.0
chr13	36879770	36938156	.	2
chr13	36938157	37004484	.	4.436
chr13	37004485	37006002	.	2
chr13	37006003	39791670	.	2.0
chr13	39791671	40559485	.	2
chr13	40559486	41692789	.	0.28
chr13	41692790	41699075	.	2
chr13	41699076	58529141	.	2.0
chr13	58529142	59665744	.	2
chr13	59665745	85796537	.	0.28
chr13	85796538	87618805	.	2
chr13	87618806	94306008	.	2.0
chr13	94306009	94306196	.	2
chr13	94306197	94711772	.	0.956
chr13	94711773	94712096	.	2
chr13	94712097	98686312	.	1.33
chr13	98686313	98687598	.	2
chr13	98687599	103066642	.	0.964
chr13	103066643	103066870	.	2
chr13	103066871	110637197	.	2.0
chr13	110637198	110637751	.	2
chr13	110637752	112071257	.	0.28
chr13	112071258	112516502	.	2
chr13	112516503	114327283	.	2.0
chr14	1	18657689	.	2
chr14	18657690	24974857	.	2.0
chr14	24974858	26446007	.	2
chr14	26446008	26597029	.	0.28
chr14	26597030	28264720	.	2
chr14	28264721	29725687	.	2.0
chr14	29725688	29927305	.	2
chr14	29927306	30650608	.	2.0
chr14	30650609	30653532	.	2
chr14	30653533	31483918	.	3.45
chr14	31483919	31550896	.	2
chr14	31550897	32830857	.	2.0
chr14	32830858	32935056	.	2
chr14	32935057	64143965	.	2.0
chr14	64143966	64146140	.	2
chr14	64146141	65054697	.	2.0
chr14	65054698	65061141	.	2
chr14	65061142	69670527	.	2.0
chr14	69670528	69703490	.	2
chr14	69703491	71115320	.	2.0
chr14	71115321	71529428	.	2
chr14	71529429	71735352	.	2.0
chr14	71735353	71738281	.	2
chr14	71738282	106874784	.	2.0
chr15	1	19964753	.	2
chr15	19964754	22892907	.	2.0
chr15	22892908	23439698	.	2
chr15	23439699	32968755	.	2.0
chr15	32968756	32969142	.	2
chr15	32969143	52789976	.	2.0
chr15	52789977	53513957	.	2
chr15	53513958	55234976	.	0.28
chr15	55234977	55319316	.	2
chr15	55319317	60556836	.	2.0
chr15	60556837	60556944	.	2
chr15	60556945	60678749	.	0.28
chr15	60678750	61852411	.	2
chr15	61852412	77025431	.	2.0
chr15	77025432	77026136	.	2
chr15	77026137	78771738	.	0.964
chr15	78771739	78777540	.	2
chr15	78777541	101849482	.	2.0
chr16	1	46405	.	2
chr16	46406	2097383	.	2.0
chr16	2097384	2123515	.	2
chr16	2123516	2328469	.	0.28
chr16	2328470	2431107	.	2
chr16	2431108	19857264	.	2.0
chr16	19857265	19857520	.	2
chr16	19857521	20862666	.	2.0
chr16	20862667	20915642	.	2
chr16	20915643	23080170	.	3.42
chr16	23080171	23082456	.	2
chr16	23082457	23668201	.	2.0
chr16	23668202	23668392	.	2
chr16	23668393	30123038	.	2.0
chr16	30123039	30123624	.	2
chr16	30123625	30445138	.	2.0
chr16	30445139	30445387	.	2
chr16	30445388	47158947	.	2.0
chr16	47158948	47161730	.	2
chr16	47161731	47547551	.	2.0
chr16	47547552	47580297	.	2
chr16	47580298	48083076	.	0.28
chr16	48083077	48083303	.	2
chr16	48083304	78115188	.	2.0
chr16	78115189	78164117	.	2
chr16	78164118	79964117	.	3.668
chr16	79964118	80540670	.	2
chr16	80540671	90075935	.	2.0
chr17	1	410673	.	2
chr17	410674	6653307	.	2.0
chr17	6653308	6684803	.	2
chr17	6684804	8911537	.	0.28
chr17	8911538	9022493	.	2
chr17	9022494	19415695	.	2.0
chr17	19415696	19415947	.	2
chr17	19415948	41479872	.	2.0
chr17	41479873	41480674	.	2
chr17	41480675	76479881	.	2.0
chr17	76479882	76531029	.	2
chr17	76531030	76627427	.	0.28
chr17	76627428	76629062	.	2
chr17	76629063	83135741	.	2.0
chr18	1	117242	.	2
chr18	117243	28147716	.	2.0
chr18	28147717	30298946	.	2
chr18	30298947	35591867	.	2.0
chr18	35591868	35654701	.	2
chr18	35654702	39622193	.	2.0
chr18	39622194	41955290	.	2
chr18	41955291	49990572	.	2.0
chr18	49990573	49992335	.	2
chr18	49992336	66572324	.	2.0
chr18	66572325	67081709	.	2
chr18	67081710	70325196	.	2.0
chr18	70325197	70325448	.	2
chr18	70325449	80247311	.	2.0
chr19	1	281415	.	2
chr19	281416	4859762	.	2.0
chr19	4859763	4859997	.	2
chr19	4859998	6333551	.	2.0
chr19	6333552	6361599	.	2
chr19	6361600	6720601	.	2.0
chr19	6720602	6730182	.	2
chr19	6730183	7973795	.	2.0
chr19	7973796	7973952	.	2
chr19	7973953	8057883	.	2.0
chr19	8057884	8057952	.	2
chr19	8057953	21056960	.	2.0
chr19	21056961	21057900	.	2
chr19	21057901	29708468	.	0.786
chr19	29708469	29715026	.	2
chr19	29715027	58572618	.	2.0
chr20	1	87701	.	2
chr20	87702	13300312	.	2.0
chr20	13300313	13389432	.	2
chr20	13389433	19281134	.	2.0
chr20	19281135	19515528	.	2
chr20	19515529	34076784	.	2.0
chr20	34076785	34077222	.	2
chr20	34077223	44461997	.	2.0
chr20	44461998	44462163	.	2
chr20	44462164	64276114	.	2.0
chr21	1	10413801	.	2
chr21	10413802	15744075	.	2.0
chr21	15744076	15763011	.	2
chr21	15763012	18403665	.	2.0
chr21	18403666	18686003	.	2
chr21	18686004	31559282	.	2.0
chr21	31559283	31559579	.	2
chr21	31559580	33865277	.	2.0
chr21	33865278	33867258	.	2
chr21	33867259	46664999	.	2.0
chr22	1	16407215	.	2
chr22	16407216	21773028	.	2.0
chr22	21773029	21788291	.	2
chr22	21788292	25070481	.	2.0
chr22	25070482	25170876	.	2
chr22	25170877	31140510	.	2.0
chr22	31140511	31187028	.	2
chr22	31187029	33761398	.	2.0
chr22	33761399	33761539	.	2
chr22	33761540	35262327	.	0.28
chr22	35262328	35262461	.	2
chr22	35262462	39765567	.	1.582
chr22	39765568	39820985	.	2
chr22	39820986	45287246	.	2.0
chr22	45287247	45287412	.	2
chr22	45287413	47629319	.	1.582
chr22	47629320	48274283	.	2
chr22	48274284	50780662	.	2.0
