# Supplementary material for: Benchmarking pipelines for subclonal deconvolution of bulk tumour sequencing data
Source: Nat Commun. 2021 Nov 4;12:6396. doi: 10.1038/s41467-021-26698-7 (PMC8569188; doi:10.1038/s41467-021-26698-7)
Supplement: Supplementary file 4 — Source Data [file 41467_2021_26698_MOESM4_ESM.zip › Source_Data/cnv_heatmaps/facets/s1r2_75%_100_total.bed]

chromosome	start	end	.	cn
chr1	1	3128080	.	2
chr1	3128081	6652858	.	2.147
chr1	6652859	6652975	.	2
chr1	6652976	228746448	.	2.0
chr1	228746449	229249619	.	2
chr1	229249620	230377655	.	2.74
chr1	230377656	230642666	.	2
chr1	230642667	248919829	.	2.0
chr2	1	38880	.	2
chr2	38881	74101744	.	2.0
chr2	74101745	74101921	.	2
chr2	74101922	74159213	.	4.96
chr2	74159214	74167034	.	2
chr2	74167035	80648547	.	2.0
chr2	80648548	80648624	.	2
chr2	80648625	121224096	.	4.22
chr2	121224097	121224278	.	2
chr2	121224279	233867134	.	2.0
chr2	233867135	233926555	.	2
chr2	233926556	237422124	.	4.178
chr2	237422125	237493497	.	2
chr2	237493498	241777077	.	2.0
chr3	1	197748	.	2
chr3	197749	81499263	.	2.0
chr3	81499264	81535300	.	2
chr3	81535301	124268897	.	2.0
chr3	124268898	124269055	.	2
chr3	124269056	198043505	.	2.0
chr4	1	85848	.	2
chr4	85849	188147588	.	2.0
chr5	1	140568	.	2
chr5	140569	123616268	.	2.0
chr5	123616269	123616495	.	2
chr5	123616496	124745398	.	1.297
chr5	124745399	126360182	.	2
chr5	126360183	181261110	.	2.0
chr6	1	203509	.	2
chr6	203510	111720087	.	2.0
chr6	111720088	112054122	.	2
chr6	112054123	112351231	.	1.27
chr6	112351232	113222573	.	2
chr6	113222574	170583662	.	2.0
chr7	1	208810	.	2
chr7	208811	64977086	.	2.0
chr7	64977087	64978114	.	2
chr7	64978115	82050359	.	2.0
chr7	82050360	82050588	.	2
chr7	82050589	150247936	.	2.0
chr7	150247937	150248136	.	2
chr7	150248137	151396158	.	1.27
chr7	151396159	151396236	.	2
chr7	151396237	159233184	.	2.0
chr8	1	233102	.	2
chr8	233103	145055416	.	2.0
chr9	1	213281	.	2
chr9	213282	72248973	.	2.74
chr9	72248974	72249133	.	2
chr9	72249134	73170384	.	4.96
chr9	73170385	74497416	.	2
chr9	74497417	138124609	.	2.74
chr10	1	180020	.	2
chr10	180021	133625523	.	2.0
chr11	1	197337	.	2
chr11	197338	15077319	.	2.0
chr11	15077320	15077496	.	2
chr11	15077497	16871213	.	2.554
chr11	16871214	17014108	.	2
chr11	17014109	134986767	.	2.0
chr12	1	174646	.	2
chr12	174647	58890142	.	2.0
chr12	58890143	58890149	.	2
chr12	58890150	70920438	.	2.147
chr12	70920439	71047536	.	2
chr12	71047537	133236096	.	2.0
chr13	1	19026389	.	2
chr13	19026390	114327202	.	2.0
chr14	1	18657719	.	2
chr14	18657720	26596951	.	2.0
chr14	26596952	26597060	.	2
chr14	26597061	62950222	.	3.448
chr14	62950223	62950475	.	2
chr14	62950476	70907669	.	2.0
chr14	70907670	70947000	.	2
chr14	70947001	72629782	.	1.27
chr14	72629783	72671205	.	2
chr14	72671206	106874810	.	2.0
chr15	1	19964804	.	2
chr15	19964805	44338350	.	2.0
chr15	44338351	44379765	.	2
chr15	44379766	55360433	.	2.0
chr15	55360434	55360626	.	2
chr15	55360627	101849482	.	2.0
chr16	1	46405	.	2
chr16	46406	90075910	.	2.0
chr17	1	410682	.	2
chr17	410683	83135798	.	2.0
chr18	1	117236	.	2
chr18	117237	12014367	.	2.0
chr18	12014368	12028085	.	2
chr18	12028086	30994320	.	4.96
chr18	30994321	30997000	.	2
chr18	30997001	80247360	.	2.0
chr19	1	281467	.	2
chr19	281468	58572584	.	2.0
chr20	1	87623	.	2
chr20	87624	64276137	.	2.0
chr21	1	10413768	.	2
chr21	10413769	29329627	.	2.0
chr21	29329628	29342455	.	2
chr21	29342456	29861677	.	3.064
chr21	29861678	29939472	.	2
chr21	29939473	46665024	.	2.0
chr22	1	16407163	.	2
chr22	16407164	50780701	.	2.0
