# Supplementary material for: Benchmarking pipelines for subclonal deconvolution of bulk tumour sequencing data
Source: Nat Commun. 2021 Nov 4;12:6396. doi: 10.1038/s41467-021-26698-7 (PMC8569188; doi:10.1038/s41467-021-26698-7)
Supplement: Supplementary file 4 — Source Data [file 41467_2021_26698_MOESM4_ESM.zip › Source_Data/cnv_heatmaps/facets/s2r1_100%_30_major.bed]

chromosome	start	end	.	cn
chr1	1	34757399	.	2
chr1	34757400	38045775	.	3.796
chr1	38045776	38046054	.	2
chr1	38046055	61404290	.	2.0
chr1	61404291	61406737	.	2
chr1	61406738	64653714	.	5.592
chr1	64653715	64653866	.	2
chr1	64653867	79005218	.	2.0
chr1	79005219	79006658	.	2
chr1	79006659	86368632	.	2.0
chr1	86368633	86370990	.	2
chr1	86370991	86743440	.	3.796
chr1	86743441	86862758	.	2
chr1	86862759	86993148	.	2.0
chr1	86993149	87064462	.	2
chr1	87064463	89597424	.	5.592
chr1	89597425	89597738	.	2
chr1	89597739	100277297	.	5.592
chr1	100277298	100281302	.	2
chr1	100281303	151564649	.	2.0
chr1	151564650	151569701	.	2
chr1	151569702	155978537	.	2.614
chr1	155978538	155983167	.	2
chr1	155983168	164563298	.	2.0
chr1	164563299	164590417	.	2
chr1	164590418	165445224	.	3.796
chr1	165445225	165544082	.	2
chr1	165544083	178886011	.	2.0
chr1	178886012	178889642	.	2
chr1	178889643	192158824	.	2.0
chr1	192158825	192159240	.	2
chr1	192159241	221739762	.	2.0
chr1	221739763	222522384	.	2
chr1	222522385	224130549	.	3.796
chr1	224130550	224134185	.	2
chr1	224134186	248919888	.	2.0
chr2	1	38938	.	2
chr2	38939	73573367	.	2.0
chr2	73573368	73573469	.	2
chr2	73573470	84291172	.	2.0
chr2	84291173	84291266	.	2
chr2	84291267	85840476	.	2.0
chr2	85840477	85844428	.	2
chr2	85844429	86765184	.	2.972
chr2	86765185	86765821	.	2
chr2	86765822	120466178	.	2.0
chr2	120466179	120797328	.	2
chr2	120797329	129979752	.	5.592
chr2	129979753	129980498	.	2
chr2	129980499	151663695	.	2.0
chr2	151663696	151664567	.	2
chr2	151664568	152175649	.	2.0
chr2	152175650	152175808	.	2
chr2	152175809	169776937	.	2.0
chr2	169776938	169801043	.	2
chr2	169801044	173368893	.	5.592
chr2	173368894	173906591	.	2
chr2	173906592	214578274	.	2.0
chr2	214578275	214578473	.	2
chr2	214578474	214950938	.	3.796
chr2	214950939	214953891	.	2
chr2	214953892	218815299	.	2.0
chr2	218815300	218823437	.	2
chr2	218823438	222709900	.	7.37
chr2	222709901	222908710	.	2
chr2	222908711	241777042	.	2.0
chr3	1	197748	.	2
chr3	197749	28320670	.	2.0
chr3	28320671	28320894	.	2
chr3	28320895	30606497	.	2.0
chr3	30606498	30606939	.	2
chr3	30606940	32357427	.	5.592
chr3	32357428	32367916	.	2
chr3	32367917	32483489	.	2.332
chr3	32483490	32483716	.	2
chr3	32483717	39410708	.	2.0
chr3	39410709	39411154	.	2
chr3	39411155	49643073	.	2.614
chr3	49643074	49650689	.	2
chr3	49650690	49791508	.	2.0
chr3	49791509	49791777	.	2
chr3	49791778	49930022	.	2.444
chr3	49930023	49930190	.	2
chr3	49930191	50159759	.	9.16
chr3	50159760	50173748	.	2
chr3	50173749	50354851	.	2.614
chr3	50354852	50355038	.	2
chr3	50355039	68885283	.	2.0
chr3	68885284	68975349	.	2
chr3	68975350	69739569	.	2.0
chr3	69739570	69763865	.	2
chr3	69763866	107810912	.	2.0
chr3	107810913	107923612	.	2
chr3	107923613	111193567	.	7.388
chr3	111193568	111275210	.	2
chr3	111275211	129550693	.	2.0
chr3	129550694	129550821	.	2
chr3	129550822	156474813	.	2.0
chr3	156474814	156514461	.	2
chr3	156514462	156553760	.	7.37
chr3	156553761	156554971	.	2
chr3	156554972	197696060	.	2.0
chr3	197696061	197696986	.	2
chr3	197696987	198043440	.	2.0
chr4	1	85950	.	2
chr4	85951	57031038	.	2.0
chr4	57031039	57031271	.	2
chr4	57031272	87894072	.	2.614
chr4	87894073	87976895	.	2
chr4	87976896	88159215	.	2.0
chr4	88159216	88262193	.	2
chr4	88262194	121157141	.	2.614
chr4	121157142	121157320	.	2
chr4	121157321	188147588	.	2.0
chr5	1	140423	.	2
chr5	140424	28708326	.	2.0
chr5	28708327	31267460	.	2
chr5	31267461	32710612	.	2.0
chr5	32710613	32710850	.	2
chr5	32710851	62308344	.	2.0
chr5	62308345	62308567	.	2
chr5	62308568	64217691	.	3.716
chr5	64217692	64325251	.	2
chr5	64325252	107376979	.	2.0
chr5	107376980	107377250	.	2
chr5	107377251	116489016	.	2.0
chr5	116489017	116491718	.	2
chr5	116491719	139050896	.	2.0
chr5	139050897	139121090	.	2
chr5	139121091	140372839	.	5.592
chr5	140372840	140401968	.	2
chr5	140401969	155017097	.	2.0
chr5	155017098	155017388	.	2
chr5	155017389	158696192	.	9.16
chr5	158696193	158696436	.	2
chr5	158696437	181261110	.	2.0
chr6	1	203424	.	2
chr6	203425	4056641	.	2.0
chr6	4056642	4057200	.	2
chr6	4057201	33585720	.	2.0
chr6	33585721	33586619	.	2
chr6	33586620	47286456	.	2.254
chr6	47286457	47286641	.	2
chr6	47286642	48068589	.	4.32
chr6	48068590	49430409	.	2
chr6	49430410	51409085	.	2.0
chr6	51409086	51409253	.	2
chr6	51409254	61816944	.	2.0
chr6	61816945	61894701	.	2
chr6	61894702	89873858	.	2.0
chr6	89873859	89894498	.	2
chr6	89894499	112351268	.	2.0
chr6	112351269	113222562	.	2
chr6	113222563	113862504	.	2.0
chr6	113862505	113862621	.	2
chr6	113862622	117579065	.	2.0
chr6	117579066	117602097	.	2
chr6	117602098	119024373	.	0.42
chr6	119024374	119024636	.	2
chr6	119024637	153282637	.	2.0
chr6	153282638	153282741	.	2
chr6	153282742	170583740	.	2.0
chr7	1	208810	.	2
chr7	208811	107196004	.	2.0
chr7	107196005	107196281	.	2
chr7	107196282	138579349	.	2.0
chr7	138579350	138579538	.	2
chr7	138579539	159233184	.	2.0
chr8	1	233068	.	2
chr8	233069	84921540	.	2.0
chr8	84921541	84921648	.	2
chr8	84921649	87428646	.	2.0
chr8	87428647	87487729	.	2
chr8	87487730	102827341	.	2.0
chr8	102827342	102827519	.	2
chr8	102827520	115409448	.	2.0
chr8	115409449	115409708	.	2
chr8	115409709	135625143	.	2.0
chr8	135625144	135645051	.	2
chr8	135645052	145052569	.	2.716
chr8	145052570	145052771	.	2
chr8	145052772	145055360	.	2.0
chr9	1	213192	.	2
chr9	213193	465094	.	2.0
chr9	465095	676985	.	2
chr9	676986	1057497	.	2.0
chr9	1057498	2028936	.	2
chr9	2028937	4605484	.	2.0
chr9	4605485	4617962	.	2
chr9	4617963	5235247	.	5.592
chr9	5235248	5299876	.	2
chr9	5299877	19126431	.	2.0
chr9	19126432	19290723	.	2
chr9	19290724	23691024	.	2.0
chr9	23691025	23691305	.	2
chr9	23691306	34521660	.	2.0
chr9	34521661	34521900	.	2
chr9	34521901	62861338	.	2.0
chr9	62861339	66918358	.	2
chr9	66918359	75147109	.	2.0
chr9	75147110	75891257	.	2
chr9	75891258	76788313	.	2.0
chr9	76788314	76788567	.	2
chr9	76788568	91411100	.	2.0
chr9	91411101	91636294	.	2
chr9	91636295	91775833	.	2.0
chr9	91775834	91949957	.	2
chr9	91949958	93952056	.	2.0
chr9	93952057	93952254	.	2
chr9	93952255	94445196	.	2.848
chr9	94445197	94446885	.	2
chr9	94446886	112486517	.	2.0
chr9	112486518	112574116	.	2
chr9	112574117	112830677	.	3.794
chr9	112830678	112830817	.	2
chr9	112830818	117716890	.	2.0
chr9	117716891	119166783	.	2
chr9	119166784	130681447	.	2.0
chr9	130681448	130682098	.	2
chr9	130682099	134050555	.	2.0
chr9	134050556	134051707	.	2
chr9	134051708	138050136	.	2.0
chr9	138050137	138052185	.	2
chr9	138052186	138124560	.	2.0
chr10	1	49321	.	2
chr10	49322	67959103	.	2.0
chr10	67959104	67988732	.	2
chr10	67988733	70422091	.	2.0
chr10	70422092	70422278	.	2
chr10	70422279	80634390	.	2.0
chr10	80634391	80644051	.	2
chr10	80644052	86900046	.	2.0
chr10	86900047	86912404	.	2
chr10	86912405	133625413	.	2.0
chr11	1	197337	.	2
chr11	197338	8268452	.	2.0
chr11	8268453	8391981	.	2
chr11	8391982	8988247	.	4.0
chr11	8988248	9020683	.	2
chr11	9020684	18415252	.	2.0
chr11	18415253	18429780	.	2
chr11	18429781	19778048	.	2.0
chr11	19778049	19778070	.	2
chr11	19778071	45949390	.	2.0
chr11	45949391	45950300	.	2
chr11	45950301	63988626	.	2.0
chr11	63988627	63996647	.	2
chr11	63996648	73419903	.	2.0
chr11	73419904	73425072	.	2
chr11	73425073	74789664	.	2.972
chr11	74789665	74810251	.	2
chr11	74810252	76868297	.	2.0
chr11	76868298	76926607	.	2
chr11	76926608	90223038	.	2.972
chr11	90223039	90223203	.	2
chr11	90223204	92896272	.	5.592
chr11	92896273	92969796	.	2
chr11	92969797	93691920	.	7.37
chr11	93691921	93695671	.	2
chr11	93695672	94021498	.	5.592
chr11	94021499	94045760	.	2
chr11	94045761	118679527	.	2.0
chr11	118679528	118754701	.	2
chr11	118754702	120138369	.	2.0
chr11	120138370	120169873	.	2
chr11	120169874	134986767	.	2.0
chr12	1	174767	.	2
chr12	174768	48526370	.	2.0
chr12	48526371	48526464	.	2
chr12	48526465	57268460	.	2.254
chr12	57268461	57269120	.	2
chr12	57269121	58920443	.	2.0
chr12	58920444	59523345	.	2
chr12	59523346	76866344	.	2.254
chr12	76866345	77021479	.	2
chr12	77021480	79584819	.	3.796
chr12	79584820	79585184	.	2
chr12	79585185	80679918	.	2.254
chr12	80679919	80680056	.	2
chr12	80680057	80719233	.	5.58
chr12	80719234	80811545	.	2
chr12	80811546	92706602	.	2.254
chr12	92706603	92706775	.	2
chr12	92706776	133236096	.	2.0
chr13	1	19026909	.	2
chr13	19026910	19673286	.	2.0
chr13	19673287	19677777	.	2
chr13	19677778	36848647	.	2.254
chr13	36848648	36848785	.	2
chr13	36848786	114327286	.	2.0
chr14	1	18657689	.	2
chr14	18657690	22227189	.	2.716
chr14	22227190	22265812	.	2
chr14	22265813	29656454	.	2.0
chr14	29656455	29656593	.	2
chr14	29656594	49577828	.	2.0
chr14	49577829	49583721	.	2
chr14	49583722	58139405	.	2.972
chr14	58139406	58200213	.	2
chr14	58200214	73877178	.	2.0
chr14	73877179	73879242	.	2
chr14	73879243	79467419	.	2.254
chr14	79467420	79663900	.	2
chr14	79663901	79864415	.	2.0
chr14	79864416	80197611	.	2
chr14	80197612	89125289	.	2.254
chr14	89125290	89125426	.	2
chr14	89125427	97969419	.	2.0
chr14	97969420	98716153	.	2
chr14	98716154	99865717	.	7.388
chr14	99865718	99874973	.	2
chr14	99874974	106874800	.	2.0
chr15	1	19964783	.	2
chr15	19964784	20671210	.	2.0
chr15	20671211	22278996	.	2
chr15	22278997	28233645	.	2.0
chr15	28233646	28806990	.	2
chr15	28806991	58655352	.	2.0
chr15	58655353	58665113	.	2
chr15	58665114	59105347	.	3.796
chr15	59105348	59107435	.	2
chr15	59107436	60006046	.	2.0
chr15	60006047	60347280	.	2
chr15	60347281	75650568	.	5.592
chr15	75650569	75657111	.	2
chr15	75657112	75677363	.	2.0
chr15	75677364	75682641	.	2
chr15	75682642	78898006	.	5.592
chr15	78898007	78921208	.	2
chr15	78921209	82780223	.	4.0
chr15	82780224	82782810	.	2
chr15	82782811	92501090	.	5.592
chr15	92501091	92617544	.	2
chr15	92617545	101849446	.	2.0
chr16	1	46405	.	2
chr16	46406	13235656	.	2.0
chr16	13235657	13920169	.	2
chr16	13920170	30570388	.	3.968
chr16	30570389	30570459	.	2
chr16	30570460	56943816	.	2.0
chr16	56943817	56960616	.	2
chr16	56960617	57415127	.	3.796
chr16	57415128	57415775	.	2
chr16	57415776	90075910	.	2.0
chr17	1	410666	.	2
chr17	410667	7239313	.	2.0
chr17	7239314	7240099	.	2
chr17	7240100	14769374	.	2.0
chr17	14769375	14769551	.	2
chr17	14769552	28196306	.	2.0
chr17	28196307	28247604	.	2
chr17	28247605	31575686	.	3.796
chr17	31575687	31852017	.	2
chr17	31852018	39078090	.	7.388
chr17	39078091	39079106	.	2
chr17	39079107	53824934	.	5.592
chr17	53824935	54903718	.	2
chr17	54903719	59619840	.	2.0
chr17	59619841	59619992	.	2
chr17	59619993	83135753	.	2.0
chr18	1	117242	.	2
chr18	117243	74158792	.	2.0
chr18	74158793	74158944	.	2
chr18	74158945	74292120	.	2.0
chr18	74292121	74317969	.	2
chr18	74317970	80247318	.	2.0
chr19	1	281565	.	2
chr19	281566	45370614	.	2.0
chr19	45370615	45380258	.	2
chr19	45380259	45553536	.	2.848
chr19	45553537	45553717	.	2
chr19	45553718	51267547	.	2.0
chr19	51267548	51268528	.	2
chr19	51268529	52077056	.	2.614
chr19	52077057	52084749	.	2
chr19	52084750	58572556	.	2.0
chr20	1	87623	.	2
chr20	87624	32217784	.	2.0
chr20	32217785	32228321	.	2
chr20	32228322	36208387	.	2.0
chr20	36208388	36209568	.	2
chr20	36209569	36231518	.	2.0
chr20	36231519	36231650	.	2
chr20	36231651	59999698	.	2.0
chr20	59999699	60001394	.	2
chr20	60001395	64276126	.	2.0
chr21	1	10413698	.	2
chr21	10413699	46664957	.	2.0
chr22	1	16407213	.	2
chr22	16407214	44572161	.	2.0
chr22	44572162	44679772	.	2
chr22	44679773	45740529	.	9.16
chr22	45740530	45760566	.	2
chr22	45760567	50780661	.	2.0
