# Supplementary material for: Benchmarking pipelines for subclonal deconvolution of bulk tumour sequencing data
Source: Nat Commun. 2021 Nov 4;12:6396. doi: 10.1038/s41467-021-26698-7 (PMC8569188; doi:10.1038/s41467-021-26698-7)
Supplement: Supplementary file 4 — Source Data [file 41467_2021_26698_MOESM4_ESM.zip › Source_Data/cnv_heatmaps/facets/s2r2_100%_250_minor.bed]

chromosome	start	end	.	cn
chr1	1	30869937	.	2
chr1	30869938	50974583	.	2.0
chr1	50974584	51059857	.	2
chr1	51059858	153374654	.	2.0
chr1	153374655	153390075	.	2
chr1	153390076	155439085	.	0.024
chr1	155439086	155459786	.	2
chr1	155459787	231424933	.	2.0
chr1	231424934	231528717	.	2
chr1	231528718	234608622	.	0.024
chr1	234608623	235109422	.	2
chr1	235109423	248919829	.	2.0
chr2	1	39174	.	2
chr2	39175	11836990	.	2.0
chr2	11836991	12199233	.	2
chr2	12199234	19353372	.	2.0
chr2	19353373	19353566	.	2
chr2	19353567	19914203	.	0.024
chr2	19914204	19930397	.	2
chr2	19930398	98334060	.	2.0
chr2	98334061	98369861	.	2
chr2	98369862	118994383	.	2.0
chr2	118994384	118994566	.	2
chr2	118994567	121766991	.	1.358
chr2	121766992	121767072	.	2
chr2	121767073	175181640	.	2.0
chr2	175181641	175924056	.	2
chr2	175924057	178505112	.	2.0
chr2	178505113	178525976	.	2
chr2	178525977	182063812	.	2.0
chr2	182063813	182063891	.	2
chr2	182063892	183607449	.	2.0
chr2	183607450	184248666	.	2
chr2	184248667	241777032	.	2.0
chr3	1	197812	.	2
chr3	197813	17962728	.	2.0
chr3	17962729	18013739	.	2
chr3	18013740	18421368	.	0.024
chr3	18421369	18909952	.	2
chr3	18909953	37542570	.	2.0
chr3	37542571	37585631	.	2
chr3	37585632	38379329	.	0.024
chr3	38379330	38395574	.	2
chr3	38395575	49001414	.	2.0
chr3	49001415	49001622	.	2
chr3	49001623	50303445	.	2.0
chr3	50303446	50318154	.	2
chr3	50318155	62766025	.	2.0
chr3	62766026	62874743	.	2
chr3	62874744	63278712	.	3.934
chr3	63278713	63443111	.	2
chr3	63443112	98354563	.	2.0
chr3	98354564	98354822	.	2
chr3	98354823	129134818	.	1.486
chr3	129134819	129140482	.	2
chr3	129140483	136945722	.	2.0
chr3	136945723	136945824	.	2
chr3	136945825	159069798	.	1.486
chr3	159069799	159245898	.	2
chr3	159245899	161502272	.	2.0
chr3	161502273	161503055	.	2
chr3	161503056	174286516	.	2.0
chr3	174286517	174859445	.	2
chr3	174859446	192144083	.	2.0
chr3	192144084	192170662	.	2
chr3	192170663	192408946	.	3.606
chr3	192408947	192727273	.	2
chr3	192727274	198043546	.	2.0
chr4	1	85846	.	2
chr4	85847	144652734	.	2.0
chr4	144652735	144658936	.	2
chr4	144658937	146833917	.	2.0
chr4	146833918	146853940	.	2
chr4	146853941	173616540	.	2.0
chr4	173616541	174237155	.	2
chr4	174237156	174241177	.	2.0
chr4	174241178	174255984	.	2
chr4	174255985	188147501	.	2.0
chr5	1	140453	.	2
chr5	140454	38557496	.	2.0
chr5	38557497	38812843	.	2
chr5	38812844	52081073	.	0.024
chr5	52081074	52787968	.	2
chr5	52787969	55817108	.	0.024
chr5	55817109	55851590	.	2
chr5	55851591	67196529	.	0.024
chr5	67196530	68198167	.	2
chr5	68198168	77065081	.	2.0
chr5	77065082	77065162	.	2
chr5	77065163	77492327	.	2.0
chr5	77492328	77492620	.	2
chr5	77492621	172212268	.	2.0
chr5	172212269	172234200	.	2
chr5	172234201	172771233	.	0.024
chr5	172771234	172867183	.	2
chr5	172867184	181261110	.	2.0
chr6	1	203397	.	2
chr6	203398	2854031	.	2.0
chr6	2854032	2887399	.	2
chr6	2887400	7910572	.	2.0
chr6	7910573	7986528	.	2
chr6	7986529	38170608	.	2.0
chr6	38170609	38170884	.	2
chr6	38170885	47554621	.	2.0
chr6	47554622	47574215	.	2
chr6	47574216	47627219	.	0.024
chr6	47627220	47656574	.	2
chr6	47656575	62285814	.	2.0
chr6	62285815	62286148	.	2
chr6	62286149	69233356	.	2.0
chr6	69233357	69235162	.	2
chr6	69235163	89928954	.	2.0
chr6	89928955	89929103	.	2
chr6	89929104	151364720	.	2.0
chr6	151364721	151364877	.	2
chr6	151364878	170583704	.	2.0
chr7	1	208946	.	2
chr7	208947	4822582	.	2.0
chr7	4822583	4832174	.	2
chr7	4832175	5073236	.	2.0
chr7	5073237	5190533	.	2
chr7	5190534	23735893	.	2.0
chr7	23735894	23736979	.	2
chr7	23736980	34849428	.	2.0
chr7	34849429	34849657	.	2
chr7	34849658	55724378	.	2.0
chr7	55724379	55793640	.	2
chr7	55793641	56302049	.	0.024
chr7	56302050	56601443	.	2
chr7	56601444	72830759	.	2.0
chr7	72830760	72831699	.	2
chr7	72831700	72928510	.	0.024
chr7	72928511	72938661	.	2
chr7	72938662	79453603	.	2.0
chr7	79453604	80134992	.	2
chr7	80134993	101932656	.	1.01
chr7	101932657	102070451	.	2
chr7	102070452	130877410	.	2.0
chr7	130877411	131142940	.	2
chr7	131142941	152019840	.	0.024
chr7	152019841	152094005	.	2
chr7	152094006	159233209	.	2.0
chr8	1	233136	.	2
chr8	233137	10354008	.	2.0
chr8	10354009	10428300	.	2
chr8	10428301	14554912	.	1.01
chr8	14554913	15237564	.	2
chr8	15237565	102843720	.	2.0
chr8	102843721	103040924	.	2
chr8	103040925	109974976	.	1.486
chr8	109974977	112223081	.	2
chr8	112223082	112829742	.	2.0
chr8	112829743	112859238	.	2
chr8	112859239	131904478	.	1.486
chr8	131904479	131924078	.	2
chr8	131924079	138781104	.	2.0
chr8	138781105	138796868	.	2
chr8	138796869	141467453	.	1.486
chr8	141467454	141470612	.	2
chr8	141470613	145055416	.	2.0
chr9	1	213291	.	2
chr9	213292	19786798	.	2.0
chr9	19786799	20341784	.	2
chr9	20341785	72953091	.	2.0
chr9	72953092	73154294	.	2
chr9	73154295	73170321	.	2.0
chr9	73170322	74497506	.	2
chr9	74497507	75146966	.	2.0
chr9	75146967	75891259	.	2
chr9	75891260	96641879	.	2.0
chr9	96641880	96651642	.	2
chr9	96651643	100229864	.	2.0
chr9	100229865	100240183	.	2
chr9	100240184	111603814	.	2.0
chr9	111603815	111609092	.	2
chr9	111609093	111791400	.	3.976
chr9	111791401	111897347	.	2
chr9	111897348	138124607	.	2.0
chr10	1	49321	.	2
chr10	49322	63624921	.	2.0
chr10	63624922	64169112	.	2
chr10	64169113	86460360	.	2.0
chr10	86460361	86461298	.	2
chr10	86461299	133625517	.	2.0
chr11	1	197337	.	2
chr11	197338	28333509	.	2.0
chr11	28333510	30009874	.	2
chr11	30009875	60417315	.	2.0
chr11	60417316	60417504	.	2
chr11	60417505	65389573	.	2.0
chr11	65389574	65393671	.	2
chr11	65393672	65444462	.	3.976
chr11	65444463	65444541	.	2
chr11	65444542	65979744	.	5.168
chr11	65979745	65996743	.	2
chr11	65996744	69666594	.	2.0
chr11	69666595	69666894	.	2
chr11	69666895	70422485	.	2.0
chr11	70422486	70422571	.	2
chr11	70422572	70436469	.	2.0
chr11	70436470	70469626	.	2
chr11	70469627	79402044	.	2.0
chr11	79402045	81890707	.	2
chr11	81890708	93478598	.	2.0
chr11	93478599	93478621	.	2
chr11	93478622	94741080	.	2.0
chr11	94741081	94759281	.	2
chr11	94759282	130915897	.	2.0
chr11	130915898	130916118	.	2
chr11	130916119	133842652	.	2.0
chr11	133842653	133844232	.	2
chr11	133844233	134986767	.	2.0
chr12	1	174685	.	2
chr12	174686	43432798	.	2.0
chr12	43432799	43434317	.	2
chr12	43434318	64222223	.	2.0
chr12	64222224	64267056	.	2
chr12	64267057	64501905	.	3.976
chr12	64501906	64684884	.	2
chr12	64684885	65463226	.	7.928
chr12	65463227	65463364	.	2
chr12	65463365	98550281	.	2.0
chr12	98550282	98591200	.	2
chr12	98591201	104804685	.	2.0
chr12	104804686	104804837	.	2
chr12	104804838	105046863	.	2.0
chr12	105046864	105049919	.	2
chr12	105049920	108516986	.	2.0
chr12	108516987	108517137	.	2
chr12	108517138	109052667	.	1.486
chr12	109052668	109053915	.	2
chr12	109053916	133236094	.	2.0
chr13	1	19026389	.	2
chr13	19026390	46377993	.	2.0
chr13	46377994	46553214	.	2
chr13	46553215	46751463	.	3.976
chr13	46751464	46771410	.	2
chr13	46771411	83879040	.	2.0
chr13	83879041	83879157	.	2
chr13	83879158	101055433	.	2.0
chr13	101055434	101057923	.	2
chr13	101057924	114327334	.	2.0
chr14	1	18657656	.	2
chr14	18657657	44506106	.	2.0
chr14	44506107	44506307	.	2
chr14	44506308	53058637	.	1.5
chr14	53058638	53061152	.	2
chr14	53061153	54400005	.	2.0
chr14	54400006	54401508	.	2
chr14	54401509	59727615	.	1.486
chr14	59727616	59745672	.	2
chr14	59745673	68650850	.	2.0
chr14	68650851	68787624	.	2
chr14	68787625	69714971	.	0.024
chr14	69714972	69767475	.	2
chr14	69767476	106874768	.	2.0
chr15	1	19964758	.	2
chr15	19964759	23686680	.	2.0
chr15	23686681	23686775	.	2
chr15	23686776	25227172	.	2.0
chr15	25227173	25229041	.	2
chr15	25229042	52312253	.	2.0
chr15	52312254	52312878	.	2
chr15	52312879	77109678	.	2.0
chr15	77109679	77109979	.	2
chr15	77109980	101849496	.	2.0
chr16	1	46405	.	2
chr16	46406	9121515	.	2.0
chr16	9121516	9667310	.	2
chr16	9667311	52444224	.	0.024
chr16	52444225	52446062	.	2
chr16	52446063	90075925	.	2.0
chr17	1	410609	.	2
chr17	410610	7633372	.	2.0
chr17	7633373	7653354	.	2
chr17	7653355	7743333	.	2.0
chr17	7743334	7757231	.	2
chr17	7757232	47490209	.	2.0
chr17	47490210	47585560	.	2
chr17	47585561	61483192	.	2.0
chr17	61483193	61483324	.	2
chr17	61483325	83135792	.	2.0
chr18	1	120722	.	2
chr18	120723	9402362	.	2.0
chr18	9402363	9512987	.	2
chr18	9512988	13663633	.	2.0
chr18	13663634	13663961	.	2
chr18	13663962	80247341	.	2.0
chr19	1	281503	.	2
chr19	281504	18069761	.	2.0
chr19	18069762	18072214	.	2
chr19	18072215	21836163	.	1.01
chr19	21836164	21970671	.	2
chr19	21970672	38802082	.	2.0
chr19	38802083	38802299	.	2
chr19	38802300	40710158	.	2.0
chr19	40710159	40714124	.	2
chr19	40714125	58572621	.	2.0
chr20	1	87623	.	2
chr20	87624	57659693	.	2.0
chr20	57659694	57690462	.	2
chr20	57690463	60478176	.	1.486
chr20	60478177	60516694	.	2
chr20	60516695	64276153	.	2.0
chr21	1	10413703	.	2
chr21	10413704	23464790	.	2.0
chr21	23464791	25362624	.	2
chr21	25362625	32393826	.	2.0
chr21	32393827	32412576	.	2
chr21	32412577	32592302	.	0.128
chr21	32592303	32601897	.	2
chr21	32601898	34095324	.	2.0
chr21	34095325	34095493	.	2
chr21	34095494	46665045	.	2.0
chr22	1	16407223	.	2
chr22	16407224	24072389	.	0.024
chr22	24072390	24076224	.	2
chr22	24076225	41758438	.	2.0
chr22	41758439	41758533	.	2
chr22	41758534	43999569	.	2.624
chr22	43999570	43999634	.	2
chr22	43999635	50780662	.	2.0
