# Supplementary material for: Benchmarking pipelines for subclonal deconvolution of bulk tumour sequencing data
Source: Nat Commun. 2021 Nov 4;12:6396. doi: 10.1038/s41467-021-26698-7 (PMC8569188; doi:10.1038/s41467-021-26698-7)
Supplement: Supplementary file 4 — Source Data [file 41467_2021_26698_MOESM4_ESM.zip › Source_Data/cnv_heatmaps/facets/s1r2_100%_250_total.bed]

chromosome	start	end	.	cn
chr1	1	3069241	.	2
chr1	3069242	6678408	.	2.172
chr1	6678409	6680957	.	2
chr1	6680958	228746448	.	2.0
chr1	228746449	229249660	.	2
chr1	229249661	230377682	.	2.989
chr1	230377683	230642621	.	2
chr1	230642622	248919819	.	2.0
chr2	1	38976	.	2
chr2	38977	74101662	.	2.0
chr2	74101663	74101783	.	2
chr2	74101784	74159211	.	5.956
chr2	74159212	74167036	.	2
chr2	74167037	80648608	.	2.0
chr2	80648609	84290898	.	2
chr2	84290899	121224032	.	4.967
chr2	121224033	121224131	.	2
chr2	121224132	233867107	.	2.0
chr2	233867108	233926555	.	2
chr2	233926556	237422159	.	4.967
chr2	237422160	237493397	.	2
chr2	237493398	241777042	.	2.0
chr3	1	197848	.	2
chr3	197849	78938952	.	2.0
chr3	78938953	79018469	.	2
chr3	79018470	124132983	.	1.814
chr3	124132984	124228048	.	2
chr3	124228049	138477567	.	2.0
chr3	138477568	138477730	.	2
chr3	138477731	146070120	.	2.172
chr3	146070121	146070563	.	2
chr3	146070564	177051753	.	2.0
chr3	177051754	177064944	.	2
chr3	177064945	186307022	.	1.857
chr3	186307023	186320460	.	2
chr3	186320461	198043498	.	2.0
chr4	1	85909	.	2
chr4	85910	188147588	.	2.0
chr5	1	140512	.	2
chr5	140513	123616288	.	2.0
chr5	123616289	123616559	.	2
chr5	123616560	126360073	.	1.043
chr5	126360074	126360403	.	2
chr5	126360404	151347308	.	2.0
chr5	151347309	151347504	.	2
chr5	151347505	162093998	.	2.172
chr5	162093999	162095600	.	2
chr5	162095601	181261095	.	2.0
chr6	1	203397	.	2
chr6	203398	111720063	.	2.0
chr6	111720064	112054113	.	2
chr6	112054114	112351251	.	1.011
chr6	112351252	113222562	.	2
chr6	113222563	170583733	.	2.0
chr7	1	208810	.	2
chr7	208811	64993066	.	2.0
chr7	64993067	64993256	.	2
chr7	64993257	81964248	.	1.814
chr7	81964249	81965613	.	2
chr7	81965614	150248246	.	2.0
chr7	150248247	150249024	.	2
chr7	150249025	151396132	.	1.011
chr7	151396133	151396236	.	2
chr7	151396237	159233184	.	2.0
chr8	1	233133	.	2
chr8	233134	145055416	.	2.0
chr9	1	213241	.	2
chr9	213242	72249266	.	2.989
chr9	72249267	72249539	.	2
chr9	72249540	73170382	.	6.945
chr9	73170383	74497391	.	2
chr9	74497392	138124607	.	2.989
chr10	1	180090	.	2
chr10	180091	133625465	.	2.0
chr11	1	197337	.	2
chr11	197338	15077496	.	2.0
chr11	15077497	15112395	.	2
chr11	15112396	16871203	.	2.959
chr11	16871204	17014104	.	2
chr11	17014105	134986767	.	2.0
chr12	1	174675	.	2
chr12	174676	58919575	.	2.0
chr12	58919576	58920436	.	2
chr12	58920437	70920478	.	2.172
chr12	70920479	71047434	.	2
chr12	71047435	133236094	.	2.0
chr13	1	19026392	.	2
chr13	19026393	114327334	.	2.0
chr14	1	18657687	.	2
chr14	18657688	26597028	.	2.0
chr14	26597029	28264727	.	2
chr14	28264728	62950156	.	3.922
chr14	62950157	62950377	.	2
chr14	62950378	70808944	.	2.0
chr14	70808945	70907669	.	2
chr14	70907670	72629782	.	1.011
chr14	72629783	72671192	.	2
chr14	72671193	106874818	.	2.0
chr15	1	19964839	.	2
chr15	19964840	44328732	.	2.0
chr15	44328733	44337819	.	2
chr15	44337820	55360841	.	1.857
chr15	55360842	55371905	.	2
chr15	55371906	101849537	.	2.0
chr16	1	46405	.	2
chr16	46406	90075910	.	2.0
chr17	1	410554	.	2
chr17	410555	83135798	.	2.0
chr18	1	117241	.	2
chr18	117242	12014390	.	2.0
chr18	12014391	12028059	.	2
chr18	12028060	28147716	.	5.956
chr18	28147717	30994166	.	2
chr18	30994167	80247232	.	2.0
chr19	1	281546	.	2
chr19	281547	58572584	.	2.0
chr20	1	87623	.	2
chr20	87624	64276155	.	1.814
chr21	1	10413774	.	2
chr21	10413775	29329608	.	2.0
chr21	29329609	29342561	.	2
chr21	29342562	29861677	.	2.989
chr21	29861678	29939357	.	2
chr21	29939358	46664951	.	2.0
chr22	1	16407216	.	2
chr22	16407217	50780701	.	2.0
