# Supplementary material for: Benchmarking pipelines for subclonal deconvolution of bulk tumour sequencing data
Source: Nat Commun. 2021 Nov 4;12:6396. doi: 10.1038/s41467-021-26698-7 (PMC8569188; doi:10.1038/s41467-021-26698-7)
Supplement: Supplementary file 4 — Source Data [file 41467_2021_26698_MOESM4_ESM.zip › Source_Data/cnv_heatmaps/facets/s3r2_100%_250_major.bed]

chromosome	start	end	.	cn
chr1	1	14598696	.	2
chr1	14598697	16449137	.	3.396
chr1	16449138	16449211	.	2
chr1	16449212	19308195	.	2.0
chr1	19308196	19308290	.	2
chr1	19308291	22784709	.	4.18
chr1	22784710	22784775	.	2
chr1	22784776	42278684	.	2.0
chr1	42278685	42311069	.	2
chr1	42311070	45035801	.	2.0
chr1	45035802	45036043	.	2
chr1	45036044	63437426	.	2.0
chr1	63437427	63437959	.	2
chr1	63437960	72282450	.	2.506
chr1	72282451	74026116	.	2
chr1	74026117	83865055	.	2.0
chr1	83865056	83865312	.	2
chr1	83865313	87348816	.	2.844
chr1	87348817	88740943	.	2
chr1	88740944	89020716	.	2.0
chr1	89020717	89052657	.	2
chr1	89052658	89198916	.	3.394
chr1	89198917	89260773	.	2
chr1	89260774	93232490	.	2.0
chr1	93232491	93236347	.	2
chr1	93236348	96814200	.	2.0
chr1	96814201	96814296	.	2
chr1	96814297	103575588	.	2.0
chr1	103575589	105890428	.	2
chr1	105890429	116373488	.	6.704
chr1	116373489	116383176	.	2
chr1	116383177	117210911	.	2.0
chr1	117210912	117367515	.	2
chr1	117367516	121571735	.	6.704
chr1	121571736	145234320	.	2
chr1	145234321	147909300	.	2.844
chr1	147909301	147968856	.	2
chr1	147968857	150364934	.	5.456
chr1	150364935	150417679	.	2
chr1	150417680	150647161	.	2.0
chr1	150647162	150647384	.	2
chr1	150647385	150730944	.	3.394
chr1	150730945	150731721	.	2
chr1	150731722	156929423	.	5.456
chr1	156929424	156929587	.	2
chr1	156929588	166849845	.	4.154
chr1	166849846	166850106	.	2
chr1	166850107	167128978	.	2.0
chr1	167128979	167303470	.	2
chr1	167303471	168293186	.	4.154
chr1	168293187	168297761	.	2
chr1	168297762	169733700	.	2.726
chr1	169733701	169792696	.	2
chr1	169792697	171513370	.	4.154
chr1	171513371	171514611	.	2
chr1	171514612	180096013	.	2.632
chr1	180096014	180111108	.	2
chr1	180111109	201323043	.	2.0
chr1	201323044	201323210	.	2
chr1	201323211	201900649	.	5.456
chr1	201900650	201946165	.	2
chr1	201946166	228309544	.	2.0
chr1	228309545	228315899	.	2
chr1	228315900	237890847	.	2.844
chr1	237890848	239907504	.	2
chr1	239907505	244056933	.	2.0
chr1	244056934	244057248	.	2
chr1	244057249	244836531	.	3.728
chr1	244836532	244842278	.	2
chr1	244842279	248919869	.	2.0
chr2	1	39105	.	2
chr2	39106	909612	.	2.0
chr2	909613	1083548	.	2
chr2	1083549	1543603	.	3.372
chr2	1543604	1632000	.	2
chr2	1632001	46624728	.	2.0
chr2	46624729	46624937	.	2
chr2	46624938	46917393	.	3.728
chr2	46917394	46941566	.	2
chr2	46941567	58241339	.	2.0
chr2	58241340	60387431	.	2
chr2	60387432	62764336	.	2.0
chr2	62764337	62826212	.	2
chr2	62826213	76748952	.	2.0
chr2	76748953	77516854	.	2
chr2	77516855	85035089	.	3.728
chr2	85035090	85035168	.	2
chr2	85035169	86623809	.	2.0
chr2	86623810	86752008	.	2
chr2	86752009	88186543	.	2.0
chr2	88186544	88448453	.	2
chr2	88448454	91748112	.	2.0
chr2	91748113	94871672	.	2
chr2	94871673	107992078	.	2.816
chr2	107992079	107992230	.	2
chr2	107992231	115343837	.	2.506
chr2	115343838	115499550	.	2
chr2	115499551	117814852	.	5.456
chr2	117814853	117814881	.	2
chr2	117814882	135649986	.	2.506
chr2	135649987	135650043	.	2
chr2	135650044	135680373	.	3.018
chr2	135680374	135709528	.	2
chr2	135709529	137572593	.	2.0
chr2	137572594	137616211	.	2
chr2	137616212	158117796	.	2.506
chr2	158117797	158121438	.	2
chr2	158121439	167964630	.	2.0
chr2	167964631	168012738	.	2
chr2	168012739	169736167	.	3.104
chr2	169736168	169736199	.	2
chr2	169736200	175927629	.	2.0
chr2	175927630	175927846	.	2
chr2	175927847	177265013	.	2.358
chr2	177265014	177392580	.	2
chr2	177392581	188595826	.	3.396
chr2	188595827	188734338	.	2
chr2	188734339	191956407	.	15.696
chr2	191956408	191998148	.	2
chr2	191998149	215326135	.	2.0
chr2	215326136	215326944	.	2
chr2	215326945	218553680	.	2.0
chr2	218553681	218553714	.	2
chr2	218553715	221425763	.	3.728
chr2	221425764	221425984	.	2
chr2	221425985	228181663	.	2.0
chr2	228181664	229024092	.	2
chr2	229024093	231170715	.	2.0
chr2	231170716	231206181	.	2
chr2	231206182	236581728	.	2.0
chr2	236581729	237085402	.	2
chr2	237085403	239048304	.	3.728
chr2	239048305	239048378	.	2
chr2	239048379	241777088	.	2.0
chr3	1	197812	.	2
chr3	197813	3144604	.	2.0
chr3	3144605	3146450	.	2
chr3	3146451	7403105	.	2.0
chr3	7403106	7415180	.	2
chr3	7415181	16174923	.	2.0
chr3	16174924	16175227	.	2
chr3	16175228	17185200	.	2.0
chr3	17185201	17214340	.	2
chr3	17214341	17406585	.	2.0
chr3	17406586	17508499	.	2
chr3	17508500	23591741	.	2.0
chr3	23591742	23807078	.	2
chr3	23807079	28538093	.	2.0
chr3	28538094	29281321	.	2
chr3	29281322	31161633	.	2.0
chr3	31161634	31453296	.	2
chr3	31453297	32545828	.	2.0
chr3	32545829	32570247	.	2
chr3	32570248	33869640	.	7.184
chr3	33869641	35681096	.	2
chr3	35681097	45091334	.	2.0
chr3	45091335	45091549	.	2
chr3	45091550	49625387	.	2.816
chr3	49625388	49642392	.	2
chr3	49642393	49839811	.	2.0
chr3	49839812	49840305	.	2
chr3	49840306	53885129	.	2.816
chr3	53885130	53885328	.	2
chr3	53885329	55888598	.	2.0
chr3	55888599	55950408	.	2
chr3	55950409	63443461	.	2.0
chr3	63443462	63445640	.	2
chr3	63445641	63616896	.	2.0
chr3	63616897	63652774	.	2
chr3	63652775	69224641	.	2.0
chr3	69224642	69228356	.	2
chr3	69228357	69763929	.	2.0
chr3	69763930	69866343	.	2
chr3	69866344	73068854	.	2.0
chr3	73068855	73068989	.	2
chr3	73068990	101861019	.	2.358
chr3	101861020	102435047	.	2
chr3	102435048	103524110	.	2.0
chr3	103524111	105367015	.	2
chr3	105367016	108854802	.	2.0
chr3	108854803	108907871	.	2
chr3	108907872	121894594	.	8.848
chr3	121894595	121896441	.	2
chr3	121896442	124442136	.	8.912
chr3	124442137	124446195	.	2
chr3	124446196	141449784	.	2.0
chr3	141449785	141512237	.	2
chr3	141512238	149902141	.	2.0
chr3	149902142	149960747	.	2
chr3	149960748	149983116	.	5.168
chr3	149983117	150408415	.	2
chr3	150408416	168095948	.	2.0
chr3	168095949	168551831	.	2
chr3	168551832	171110684	.	3.728
chr3	171110685	171123673	.	2
chr3	171123674	198043534	.	2.0
chr4	1	85848	.	2
chr4	85849	522163	.	2.0
chr4	522164	522403	.	2
chr4	522404	1717423	.	2.0
chr4	1717424	1717722	.	2
chr4	1717723	3768332	.	2.632
chr4	3768333	4188888	.	2
chr4	4188889	4415824	.	3.394
chr4	4415825	4415910	.	2
chr4	4415911	10088545	.	2.844
chr4	10088546	10088654	.	2
chr4	10088655	10523955	.	3.52
chr4	10523956	10525885	.	2
chr4	10525886	11395944	.	2.0
chr4	11395945	11396106	.	2
chr4	11396107	13367928	.	2.0
chr4	13367929	13368105	.	2
chr4	13368106	13628064	.	2.0
chr4	13628065	15002010	.	2
chr4	15002011	20253641	.	2.506
chr4	20253642	20253906	.	2
chr4	20253907	25418442	.	2.0
chr4	25418443	25662447	.	2
chr4	25662448	25863567	.	3.632
chr4	25863568	25914026	.	2
chr4	25914027	40157586	.	2.0
chr4	40157587	40157712	.	2
chr4	40157713	55125489	.	2.506
chr4	55125490	55346088	.	2
chr4	55346089	69754833	.	2.0
chr4	69754834	69755192	.	2
chr4	69755193	69857621	.	2.0
chr4	69857622	69932598	.	2
chr4	69932599	72339688	.	2.0
chr4	72339689	72414851	.	2
chr4	72414852	82798762	.	5.456
chr4	82798763	82818770	.	2
chr4	82818771	88277261	.	2.0
chr4	88277262	88278152	.	2
chr4	88278153	88475947	.	3.004
chr4	88475948	88479420	.	2
chr4	88479421	99131722	.	2.0
chr4	99131723	99136553	.	2
chr4	99136554	100518107	.	2.0
chr4	100518108	101023421	.	2
chr4	101023422	109749542	.	2.0
chr4	109749543	109752434	.	2
chr4	109752435	110632967	.	2.0
chr4	110632968	110860565	.	2
chr4	110860566	112277734	.	2.0
chr4	112277735	112277922	.	2
chr4	112277923	125492757	.	2.0
chr4	125492758	127623423	.	2
chr4	127623424	128831869	.	5.456
chr4	128831870	128842896	.	2
chr4	128842897	163128811	.	2.0
chr4	163128812	163129092	.	2
chr4	163129093	170060449	.	2.506
chr4	170060450	170060632	.	2
chr4	170060633	174643560	.	2.0
chr4	174643561	174643735	.	2
chr4	174643736	175701767	.	3.728
chr4	175701768	175787257	.	2
chr4	175787258	183317736	.	2.0
chr4	183317737	183317938	.	2
chr4	183317939	185678472	.	2.506
chr4	185678473	185684843	.	2
chr4	185684844	188147588	.	2.0
chr5	1	140455	.	2
chr5	140456	7520851	.	2.0
chr5	7520852	7626129	.	2
chr5	7626130	31267500	.	7.184
chr5	31267501	31267656	.	2
chr5	31267657	36976271	.	2.0
chr5	36976272	36984832	.	2
chr5	36984833	37045488	.	2.0
chr5	37045489	37046228	.	2
chr5	37046229	45645435	.	2.0
chr5	45645436	45645609	.	2
chr5	45645610	55922731	.	2.0
chr5	55922732	55935264	.	2
chr5	55935265	73175077	.	2.0
chr5	73175078	73175099	.	2
chr5	73175100	73684968	.	2.0
chr5	73684969	73749816	.	2
chr5	73749817	86293320	.	2.0
chr5	86293321	86296309	.	2
chr5	86296310	91164269	.	2.506
chr5	91164270	91368874	.	2
chr5	91368875	93583848	.	2.0
chr5	93583849	93583896	.	2
chr5	93583897	109884746	.	2.0
chr5	109884747	110332866	.	2
chr5	110332867	113593427	.	8.848
chr5	113593428	114361952	.	2
chr5	114361953	116005970	.	2.0
chr5	116005971	116010552	.	2
chr5	116010553	116058789	.	2.0
chr5	116058790	116058946	.	2
chr5	116058947	127059012	.	2.0
chr5	127059013	127331332	.	2
chr5	127331333	144207408	.	3.728
chr5	144207409	144473737	.	2
chr5	144473738	145938222	.	2.0
chr5	145938223	146000142	.	2
chr5	146000143	151281154	.	3.728
chr5	151281155	151284113	.	2
chr5	151284114	151316764	.	4.984
chr5	151316765	151321941	.	2
chr5	151321942	151527301	.	3.728
chr5	151527302	151528087	.	2
chr5	151528088	152391960	.	7.184
chr5	152391961	152392193	.	2
chr5	152392194	159326785	.	3.728
chr5	159326786	159916853	.	2
chr5	159916854	163518739	.	2.0
chr5	163518740	163519077	.	2
chr5	163519078	172006862	.	2.844
chr5	172006863	172042213	.	2
chr5	172042214	181261080	.	2.0
chr6	1	203509	.	2
chr6	203510	656620	.	2.0
chr6	656621	656717	.	2
chr6	656718	9673175	.	10.56
chr6	9673176	9697694	.	2
chr6	9697695	18468660	.	2.0
chr6	18468661	18468857	.	2
chr6	18468858	22292678	.	2.0
chr6	22292679	22294444	.	2
chr6	22294445	25115049	.	2.0
chr6	25115050	25137708	.	2
chr6	25137709	26453414	.	3.956
chr6	26453415	26459523	.	2
chr6	26459524	33572594	.	2.0
chr6	33572595	33573865	.	2
chr6	33573866	34819512	.	2.632
chr6	34819513	34821285	.	2
chr6	34821286	39867631	.	2.0
chr6	39867632	39867810	.	2
chr6	39867811	62177302	.	2.0
chr6	62177303	62285841	.	2
chr6	62285842	66710589	.	3.396
chr6	66710590	68638750	.	2
chr6	68638751	69389235	.	2.0
chr6	69389236	69675763	.	2
chr6	69675764	95587321	.	3.65
chr6	95587322	95596754	.	2
chr6	95596755	104728900	.	3.396
chr6	104728901	104729181	.	2
chr6	104729182	167669712	.	2.0
chr6	167669713	167786938	.	2
chr6	167786939	167971972	.	7.184
chr6	167971973	167976215	.	2
chr6	167976216	170583662	.	2.0
chr7	1	208854	.	2
chr7	208855	16882079	.	2.0
chr7	16882080	17298806	.	2
chr7	17298807	19773600	.	2.0
chr7	19773601	20136532	.	2
chr7	20136533	22976391	.	2.0
chr7	22976392	22976801	.	2
chr7	22976802	23644180	.	3.728
chr7	23644181	23644656	.	2
chr7	23644657	40316772	.	2.844
chr7	40316773	40449330	.	2
chr7	40449331	76482605	.	2.0
chr7	76482606	76482863	.	2
chr7	76482864	78627228	.	0.432
chr7	78627229	79007102	.	2
chr7	79007103	85121948	.	2.0
chr7	85121949	86644592	.	2
chr7	86644593	96694910	.	2.0
chr7	96694911	96709614	.	2
chr7	96709615	108574486	.	3.104
chr7	108574487	108574686	.	2
chr7	108574687	117668208	.	3.156
chr7	117668209	117668402	.	2
chr7	117668403	130164720	.	3.104
chr7	130164721	130164958	.	2
chr7	130164959	135616097	.	2.0
chr7	135616098	135617203	.	2
chr7	135617204	135977326	.	3.372
chr7	135977327	136903172	.	2
chr7	136903173	153720439	.	2.0
chr7	153720440	153721457	.	2
chr7	153721458	159233209	.	2.0
chr8	1	233096	.	2
chr8	233097	4637554	.	2.0
chr8	4637555	4788642	.	2
chr8	4788643	7356464	.	2.632
chr8	7356465	8317861	.	2
chr8	8317862	8381729	.	2.0
chr8	8381730	8702202	.	2
chr8	8702203	28565376	.	2.506
chr8	28565377	28565648	.	2
chr8	28565649	30063103	.	5.456
chr8	30063104	30063301	.	2
chr8	30063302	33593762	.	2.506
chr8	33593763	35544421	.	2
chr8	35544422	58450152	.	2.0
chr8	58450153	58450270	.	2
chr8	58450271	73946477	.	2.0
chr8	73946478	73946787	.	2
chr8	73946788	99096326	.	2.0
chr8	99096327	99103080	.	2
chr8	99103081	119793381	.	2.0
chr8	119793382	119795529	.	2
chr8	119795530	123681170	.	2.0
chr8	123681171	123681309	.	2
chr8	123681310	138250986	.	3.728
chr8	138250987	138256668	.	2
chr8	138256669	145055379	.	2.0
chr9	1	213229	.	2
chr9	213230	432235	.	2.0
chr9	432236	432354	.	2
chr9	432355	2054757	.	2.844
chr9	2054758	2056824	.	2
chr9	2056825	15175041	.	2.0
chr9	15175042	15177770	.	2
chr9	15177771	15777842	.	2.844
chr9	15777843	15779052	.	2
chr9	15779053	17579306	.	5.456
chr9	17579307	17747044	.	2
chr9	17747045	26947404	.	2.844
chr9	26947405	26962001	.	2
chr9	26962002	38528795	.	2.0
chr9	38528796	38571573	.	2
chr9	38571574	70640648	.	3.728
chr9	70640649	70681484	.	2
chr9	70681485	75146941	.	2.0
chr9	75146942	75891376	.	2
chr9	75891377	76713746	.	3.728
chr9	76713747	76788433	.	2
chr9	76788434	78330090	.	2.0
chr9	78330091	79391670	.	2
chr9	79391671	79725405	.	2.0
chr9	79725406	81583878	.	2
chr9	81583879	89405736	.	3.65
chr9	89405737	89605025	.	2
chr9	89605026	94809910	.	2.0
chr9	94809911	94924048	.	2
chr9	94924049	98578117	.	2.0
chr9	98578118	98608164	.	2
chr9	98608165	109780521	.	2.0
chr9	109780522	109862864	.	2
chr9	109862865	112157628	.	27.68
chr9	112157629	112218556	.	2
chr9	112218557	122892929	.	2.0
chr9	122892930	122897328	.	2
chr9	122897329	123266365	.	5.352
chr9	123266366	123356377	.	2
chr9	123356378	125966439	.	2.0
chr9	125966440	125966614	.	2
chr9	125966615	130433776	.	2.0
chr9	130433777	130448953	.	2
chr9	130448954	131309136	.	2.0
chr9	131309137	131430109	.	2
chr9	131430110	131737536	.	2.0
chr9	131737537	131860081	.	2
chr9	131860082	134885882	.	2.0
chr9	134885883	134885984	.	2
chr9	134885985	136013856	.	2.0
chr9	136013857	136035337	.	2
chr9	136035338	136250667	.	2.0
chr9	136250668	136250797	.	2
chr9	136250798	136448178	.	5.456
chr9	136448179	136451377	.	2
chr9	136451378	138124609	.	2.0
chr10	1	49321	.	2
chr10	49322	9408261	.	2.0
chr10	9408262	11005426	.	2
chr10	11005427	11257772	.	7.136
chr10	11257773	11266653	.	2
chr10	11266654	21172463	.	2.0
chr10	21172464	21173771	.	2
chr10	21173772	66069526	.	2.844
chr10	66069527	66103236	.	2
chr10	66103237	71707184	.	3.728
chr10	71707185	71707421	.	2
chr10	71707422	71761916	.	2.0
chr10	71761917	71773420	.	2
chr10	71773421	73177927	.	3.728
chr10	73177928	73192639	.	2
chr10	73192640	81143858	.	2.0
chr10	81143859	81144603	.	2
chr10	81144604	84141624	.	2.0
chr10	84141625	84142735	.	2
chr10	84142736	84518509	.	2.0
chr10	84518510	85600146	.	2
chr10	85600147	86264861	.	2.0
chr10	86264862	86364062	.	2
chr10	86364063	86657217	.	2.0
chr10	86657218	86657366	.	2
chr10	86657367	97923451	.	2.506
chr10	97923452	97936280	.	2
chr10	97936281	98423708	.	2.0
chr10	98423709	98423808	.	2
chr10	98423809	106577595	.	2.0
chr10	106577596	106579226	.	2
chr10	106579227	133625442	.	2.0
chr11	1	197337	.	2
chr11	197338	11293202	.	2.0
chr11	11293203	11327122	.	2
chr11	11327123	20160118	.	2.0
chr11	20160119	20363979	.	2
chr11	20363980	21575524	.	2.0
chr11	21575525	22193196	.	2
chr11	22193197	22236256	.	2.0
chr11	22236257	22239523	.	2
chr11	22239524	22860450	.	1.318
chr11	22860451	24111867	.	2
chr11	24111868	25082594	.	2.0
chr11	25082595	26331602	.	2
chr11	26331603	26721904	.	0.518
chr11	26721905	26994197	.	2
chr11	26994198	42187726	.	2.0
chr11	42187727	42188612	.	2
chr11	42188613	56449191	.	2.0
chr11	56449192	56462506	.	2
chr11	56462507	62984876	.	2.0
chr11	62984877	62993052	.	2
chr11	62993053	65067747	.	2.358
chr11	65067748	65068138	.	2
chr11	65068139	72016224	.	2.0
chr11	72016225	72016458	.	2
chr11	72016459	72035995	.	2.0
chr11	72035996	72072291	.	2
chr11	72072292	72112814	.	2.0
chr11	72112815	72135936	.	2
chr11	72135937	76186854	.	2.0
chr11	76186855	76187071	.	2
chr11	76187072	86306268	.	2.0
chr11	86306269	86326550	.	2
chr11	86326551	86946065	.	2.0
chr11	86946066	86946205	.	2
chr11	86946206	88337690	.	2.0
chr11	88337691	88507966	.	2
chr11	88507967	89227974	.	5.424
chr11	89227975	89284793	.	2
chr11	89284794	93821280	.	8.848
chr11	93821281	93850399	.	2
chr11	93850400	101583757	.	7.184
chr11	101583758	101890704	.	2
chr11	101890705	101978346	.	2.0
chr11	101978347	101986897	.	2
chr11	101986898	102227664	.	2.0
chr11	102227665	102229695	.	2
chr11	102229696	106986166	.	2.0
chr11	106986167	107326530	.	2
chr11	107326531	109428984	.	3.728
chr11	109428985	110093188	.	2
chr11	110093189	125489030	.	2.0
chr11	125489031	125489232	.	2
chr11	125489233	128686335	.	2.0
chr11	128686336	128686458	.	2
chr11	128686459	134986767	.	2.0
chr12	1	174779	.	2
chr12	174780	13571984	.	3.728
chr12	13571985	13608689	.	2
chr12	13608690	15484288	.	3.728
chr12	15484289	15497439	.	2
chr12	15497440	21043512	.	4.18
chr12	21043513	21043645	.	2
chr12	21043646	21540509	.	2.0
chr12	21540510	21542497	.	2
chr12	21542498	21766584	.	3.632
chr12	21766585	21773336	.	2
chr12	21773337	22065624	.	2.0
chr12	22065625	22201125	.	2
chr12	22201126	48350697	.	3.728
chr12	48350698	48472816	.	2
chr12	48472817	50248724	.	2.0
chr12	50248725	50326223	.	2
chr12	50326224	56144635	.	3.728
chr12	56144636	56153663	.	2
chr12	56153664	57726288	.	2.844
chr12	57726289	57726379	.	2
chr12	57726380	90952660	.	3.728
chr12	90952661	90952909	.	2
chr12	90952910	132138196	.	3.728
chr12	132138197	132138928	.	2
chr12	132138929	132769585	.	5.1
chr12	132769586	132769744	.	2
chr12	132769745	133235990	.	3.728
chr13	1	19026403	.	2
chr13	19026404	21704424	.	2.0
chr13	21704425	22663994	.	2
chr13	22663995	25649100	.	5.456
chr13	25649101	25837328	.	2
chr13	25837329	28467456	.	2.0
chr13	28467457	28494771	.	2
chr13	28494772	34678703	.	2.0
chr13	34678704	34942991	.	2
chr13	34942992	36879769	.	2.0
chr13	36879770	36938156	.	2
chr13	36938157	37004522	.	5.352
chr13	37004523	37006002	.	2
chr13	37006003	39791500	.	2.0
chr13	39791501	39791670	.	2
chr13	39791671	41701515	.	2.0
chr13	41701516	41701535	.	2
chr13	41701536	58529141	.	2.0
chr13	58529142	59665744	.	2
chr13	59665745	85796527	.	2.0
chr13	85796528	87618700	.	2
chr13	87618701	98521976	.	2.0
chr13	98521977	98684750	.	2
chr13	98684751	103066474	.	2.0
chr13	103066475	103066578	.	2
chr13	103066579	110637309	.	2.0
chr13	110637310	110637751	.	2
chr13	110637752	112071257	.	2.0
chr13	112071258	112516502	.	2
chr13	112516503	114327283	.	2.0
chr14	1	18657656	.	2
chr14	18657657	24857239	.	2.0
chr14	24857240	24878753	.	2
chr14	24878754	26597029	.	2.0
chr14	26597030	28264787	.	2
chr14	28264788	29725687	.	2.0
chr14	29725688	29927263	.	2
chr14	29927264	30650528	.	3.728
chr14	30650529	30653499	.	2
chr14	30653500	31483918	.	5.456
chr14	31483919	31550896	.	2
chr14	31550897	32939333	.	3.728
chr14	32939334	33055864	.	2
chr14	33055865	36581316	.	2.506
chr14	36581317	36582360	.	2
chr14	36582361	61551026	.	2.0
chr14	61551027	61570736	.	2
chr14	61570737	64143912	.	2.358
chr14	64143913	64143968	.	2
chr14	64143969	65054696	.	5.156
chr14	65054697	65061141	.	2
chr14	65061142	69670527	.	2.0
chr14	69670528	69703541	.	2
chr14	69703542	71115366	.	12.272
chr14	71115367	71529348	.	2
chr14	71529349	71740302	.	3.728
chr14	71740303	71740508	.	2
chr14	71740509	106874802	.	2.0
chr15	1	19964841	.	2
chr15	19964842	22892979	.	2.0
chr15	22892980	23439599	.	2
chr15	23439600	28816810	.	12.272
chr15	28816811	32964188	.	2
chr15	32964189	52789976	.	2.0
chr15	52789977	53513957	.	2
chr15	53513958	55320384	.	2.0
chr15	55320385	55327598	.	2
chr15	55327599	60556944	.	2.0
chr15	60556945	60592926	.	2
chr15	60592927	61852384	.	2.0
chr15	61852385	61852649	.	2
chr15	61852650	77025338	.	2.0
chr15	77025339	77025480	.	2
chr15	77025481	78756209	.	2.0
chr15	78756210	78771738	.	2
chr15	78771739	101849435	.	2.0
chr16	1	46405	.	2
chr16	46406	2097390	.	2.0
chr16	2097391	2123511	.	2
chr16	2123512	2328498	.	2.0
chr16	2328499	2431214	.	2
chr16	2431215	19647768	.	2.0
chr16	19647769	19650416	.	2
chr16	19650417	20862693	.	2.816
chr16	20862694	20915637	.	2
chr16	20915638	23082535	.	5.456
chr16	23082536	23084933	.	2
chr16	23084934	30123624	.	2.358
chr16	30123625	30182991	.	2
chr16	30182992	30445406	.	2.0
chr16	30445407	30472873	.	2
chr16	30472874	47515581	.	2.506
chr16	47515582	47547524	.	2
chr16	47547525	48083448	.	2.0
chr16	48083449	48083616	.	2
chr16	48083617	52439807	.	2.358
chr16	52439808	52439929	.	2
chr16	52439930	78164295	.	2.0
chr16	78164296	78386843	.	2
chr16	78386844	80540989	.	3.728
chr16	80540990	80541128	.	2
chr16	80541129	89931749	.	2.0
chr16	89931750	89931879	.	2
chr16	89931880	90075953	.	2.0
chr17	1	410513	.	2
chr17	410514	6653304	.	2.0
chr17	6653305	6684803	.	2
chr17	6684804	8911560	.	2.0
chr17	8911561	9022446	.	2
chr17	9022447	18271737	.	2.0
chr17	18271738	18274264	.	2
chr17	18274265	43203635	.	2.0
chr17	43203636	43203816	.	2
chr17	43203817	50862501	.	2.0
chr17	50862502	50862798	.	2
chr17	50862799	57675084	.	2.0
chr17	57675085	57676935	.	2
chr17	57676936	57849285	.	2.0
chr17	57849286	57849371	.	2
chr17	57849372	73337208	.	2.0
chr17	73337209	73337376	.	2
chr17	73337377	76479177	.	2.0
chr17	76479178	76479448	.	2
chr17	76479449	76627416	.	2.0
chr17	76627417	76629201	.	2
chr17	76629202	83135748	.	2.0
chr18	1	117242	.	2
chr18	117243	28045574	.	2.0
chr18	28045575	28147783	.	2
chr18	28147784	35591867	.	12.272
chr18	35591868	35654659	.	2
chr18	35654660	39622193	.	2.0
chr18	39622194	41955251	.	2
chr18	41955252	49984794	.	8.848
chr18	49984795	49990496	.	2
chr18	49990497	66572248	.	2.0
chr18	66572249	67081709	.	2
chr18	67081710	70205731	.	3.728
chr18	70205732	70324635	.	2
chr18	70324636	80247361	.	2.0
chr19	1	281507	.	2
chr19	281508	4861463	.	2.0
chr19	4861464	4891163	.	2
chr19	4891164	6333554	.	10.56
chr19	6333555	6361754	.	2
chr19	6361755	6720609	.	2.358
chr19	6720610	6730054	.	2
chr19	6730055	7678392	.	3.728
chr19	7678393	7678495	.	2
chr19	7678496	7699731	.	4.984
chr19	7699732	7729150	.	2
chr19	7729151	8062191	.	3.728
chr19	8062192	8062447	.	2
chr19	8062448	8081509	.	2.0
chr19	8081510	8083430	.	2
chr19	8083431	10403512	.	2.506
chr19	10403513	10417037	.	2
chr19	10417038	20661555	.	2.0
chr19	20661556	21056647	.	2
chr19	21056648	29702451	.	2.0
chr19	29702452	29702585	.	2
chr19	29702586	37893263	.	2.0
chr19	37893264	37893418	.	2
chr19	37893419	50950015	.	2.0
chr19	50950016	50950083	.	2
chr19	50950084	58572535	.	2.0
chr20	1	87781	.	2
chr20	87782	13300312	.	2.0
chr20	13300313	13389432	.	2
chr20	13389433	19281136	.	7.184
chr20	19281137	19515479	.	2
chr20	19515480	34078530	.	2.0
chr20	34078531	34078588	.	2
chr20	34078589	44465232	.	3.152
chr20	44465233	44465402	.	2
chr20	44465403	64276114	.	2.0
chr21	1	10413785	.	2
chr21	10413786	15744075	.	2.0
chr21	15744076	15762929	.	2
chr21	15762930	20998665	.	3.728
chr21	20998666	21210660	.	2
chr21	21210661	31267055	.	2.0
chr21	31267056	31559282	.	2
chr21	31559283	33867258	.	5.156
chr21	33867259	33867411	.	2
chr21	33867412	43694221	.	2.0
chr21	43694222	43694576	.	2
chr21	43694577	46129242	.	2.0
chr21	46129243	46129496	.	2
chr21	46129497	46664996	.	2.0
chr22	1	16407235	.	2
chr22	16407236	21773022	.	2.0
chr22	21773023	21788278	.	2
chr22	21788279	25070543	.	8.848
chr22	25070544	25170764	.	2
chr22	25170765	31683383	.	2.0
chr22	31683384	31683549	.	2
chr22	31683550	33761379	.	2.0
chr22	33761380	33761539	.	2
chr22	33761540	35262259	.	2.0
chr22	35262260	35262455	.	2
chr22	35262456	39765576	.	2.0
chr22	39765577	39821123	.	2
chr22	39821124	39971346	.	2.0
chr22	39971347	39971540	.	2
chr22	39971541	45213399	.	2.506
chr22	45213400	45226305	.	2
chr22	45226306	47629317	.	2.0
chr22	47629318	48274283	.	2
chr22	48274284	50780726	.	2.0
