# Supplementary material for: Benchmarking pipelines for subclonal deconvolution of bulk tumour sequencing data
Source: Nat Commun. 2021 Nov 4;12:6396. doi: 10.1038/s41467-021-26698-7 (PMC8569188; doi:10.1038/s41467-021-26698-7)
Supplement: Supplementary file 4 — Source Data [file 41467_2021_26698_MOESM4_ESM.zip › Source_Data/cnv_heatmaps/facets/s3r1_75%_100_total.bed]

chromosome	start	end	.	cn
chr1	1	31630032	.	2
chr1	31630033	35421461	.	2.0
chr1	35421462	35421577	.	2
chr1	35421578	35853500	.	2.0
chr1	35853501	35853650	.	2
chr1	35853651	36891112	.	1.811
chr1	36891113	37033973	.	2
chr1	37033974	41585217	.	2.718
chr1	41585218	42153481	.	2
chr1	42153482	53765544	.	2.0
chr1	53765545	53765770	.	2
chr1	53765771	56819356	.	1.282
chr1	56819357	56854814	.	2
chr1	56854815	59339955	.	2.0
chr1	59339956	59378777	.	2
chr1	59378778	62274440	.	2.37
chr1	62274441	62274600	.	2
chr1	62274601	79005213	.	2.0
chr1	79005214	79006537	.	2
chr1	79006538	97235008	.	1.282
chr1	97235009	97305364	.	2
chr1	97305365	111311791	.	2.0
chr1	111311792	111312296	.	2
chr1	111312297	116403847	.	2.0
chr1	116403848	116404381	.	2
chr1	116404382	145994716	.	2.0
chr1	145994717	145995005	.	2
chr1	145995006	163202796	.	2.204
chr1	163202797	163202942	.	2
chr1	163202943	172468767	.	2.0
chr1	172468768	172532537	.	2
chr1	172532538	177968039	.	1.282
chr1	177968040	178093155	.	2
chr1	178093156	248919858	.	2.0
chr2	1	38978	.	2
chr2	38979	27282890	.	2.0
chr2	27282891	27298614	.	2
chr2	27298615	27356113	.	8.48
chr2	27356114	27364501	.	2
chr2	27364502	36814784	.	2.0
chr2	36814785	36843821	.	2
chr2	36843822	37049739	.	2.718
chr2	37049740	37056469	.	2
chr2	37056470	38734673	.	2.0
chr2	38734674	38741084	.	2
chr2	38741085	44772610	.	4.88
chr2	44772611	44941782	.	2
chr2	44941783	46187939	.	1.282
chr2	46187940	46297966	.	2
chr2	46297967	46995207	.	4.88
chr2	46995208	47006002	.	2
chr2	47006003	85698754	.	2.0
chr2	85698755	85754018	.	2
chr2	85754019	173907182	.	1.282
chr2	173907183	173907361	.	2
chr2	173907362	208494226	.	2.0
chr2	208494227	208494384	.	2
chr2	208494385	213364567	.	2.0
chr2	213364568	213364880	.	2
chr2	213364881	225042490	.	2.0
chr2	225042491	225408872	.	2
chr2	225408873	240573243	.	2.718
chr2	240573244	240573927	.	2
chr2	240573928	241777077	.	2.0
chr3	1	197841	.	2
chr3	197842	9689035	.	2.0
chr3	9689036	9697658	.	2
chr3	9697659	11702928	.	3.436
chr3	11702929	11790566	.	2
chr3	11790567	12162113	.	2.0
chr3	12162114	12162188	.	2
chr3	12162189	18416855	.	2.0
chr3	18416856	18417129	.	2
chr3	18417130	67008469	.	2.0
chr3	67008470	67008728	.	2
chr3	67008729	81743613	.	1.282
chr3	81743614	81761897	.	2
chr3	81761898	90234425	.	3.436
chr3	90234426	93873075	.	2
chr3	93873076	100555366	.	2.0
chr3	100555367	100556884	.	2
chr3	100556885	105367352	.	2.718
chr3	105367353	105367494	.	2
chr3	105367495	128408524	.	2.0
chr3	128408525	128462581	.	2
chr3	128462582	130734111	.	1.811
chr3	130734112	130744709	.	2
chr3	130744710	154429721	.	2.0
chr3	154429722	155084307	.	2
chr3	155084308	155138245	.	1.282
chr3	155138246	155140333	.	2
chr3	155140334	157363445	.	2.0
chr3	157363446	157363622	.	2
chr3	157363623	157645754	.	3.436
chr3	157645755	158095970	.	2
chr3	158095971	165190892	.	2.0
chr3	165190893	165773033	.	2
chr3	165773034	169764883	.	2.37
chr3	169764884	169767595	.	2
chr3	169767596	198043534	.	2.0
chr4	1	85846	.	2
chr4	85847	42963180	.	2.0
chr4	42963181	43020426	.	2
chr4	43020427	52097196	.	2.718
chr4	52097197	52594245	.	2
chr4	52594246	75048485	.	2.0
chr4	75048486	75048624	.	2
chr4	75048625	75596341	.	1.282
chr4	75596342	75596928	.	2
chr4	75596929	78610052	.	2.0
chr4	78610053	78826099	.	2
chr4	78826100	79325400	.	3.436
chr4	79325401	79325633	.	2
chr4	79325634	92590298	.	2.0
chr4	92590299	93085073	.	2
chr4	93085074	95183057	.	2.514
chr4	95183058	95185123	.	2
chr4	95185124	109694720	.	2.0
chr4	109694721	109696414	.	2
chr4	109696415	110198709	.	1.282
chr4	110198710	110476180	.	2
chr4	110476181	150415566	.	2.0
chr4	150415567	150435618	.	2
chr4	150435619	155217048	.	3.436
chr4	155217049	155240790	.	2
chr4	155240791	159360044	.	1.282
chr4	159360045	161383891	.	2
chr4	161383892	188147501	.	2.0
chr5	1	140416	.	2
chr5	140417	10624754	.	2.0
chr5	10624755	10638047	.	2
chr5	10638048	10748286	.	1.282
chr5	10748287	10971945	.	2
chr5	10971946	14612640	.	2.0
chr5	14612641	14673578	.	2
chr5	14673579	15616053	.	2.718
chr5	15616054	15927818	.	2
chr5	15927819	45645581	.	2.0
chr5	45645582	45695796	.	2
chr5	45695797	60127597	.	3.436
chr5	60127598	60160823	.	2
chr5	60160824	62777331	.	2.0
chr5	62777332	63960446	.	2
chr5	63960447	93583728	.	1.282
chr5	93583729	93583896	.	2
chr5	93583897	98926328	.	2.0
chr5	98926329	100535318	.	2
chr5	100535319	103560247	.	4.88
chr5	103560248	104616048	.	2
chr5	104616049	151804938	.	2.0
chr5	151804939	151805140	.	2
chr5	151805141	167993130	.	2.0
chr5	167993131	168047516	.	2
chr5	168047517	177135608	.	2.0
chr5	177135609	177135863	.	2
chr5	177135864	181006588	.	1.282
chr5	181006589	181045528	.	2
chr5	181045529	181261080	.	2.0
chr6	1	203466	.	2
chr6	203467	5545316	.	2.0
chr6	5545317	5613225	.	2
chr6	5613226	16141782	.	1.811
chr6	16141783	16142992	.	2
chr6	16142993	109675821	.	2.0
chr6	109675822	109691315	.	2
chr6	109691316	111299358	.	1.282
chr6	111299359	111299496	.	2
chr6	111299497	121449720	.	2.0
chr6	121449721	122399705	.	2
chr6	122399706	123571103	.	1.282
chr6	123571104	123636731	.	2
chr6	123636732	148552014	.	2.0
chr6	148552015	148747665	.	2
chr6	148747666	149218852	.	1.282
chr6	149218853	149369976	.	2
chr6	149369977	163191745	.	2.0
chr6	163191746	163244995	.	2
chr6	163244996	165279826	.	4.88
chr6	165279827	165280113	.	2
chr6	165280114	170583740	.	2.0
chr7	1	208845	.	2
chr7	208846	27895310	.	2.0
chr7	27895311	27895476	.	2
chr7	27895477	33352867	.	1.282
chr7	33352868	33357887	.	2
chr7	33357888	46696931	.	2.0
chr7	46696932	46697093	.	2
chr7	46697094	64207292	.	3.436
chr7	64207293	64213173	.	2
chr7	64213174	66092964	.	2.0
chr7	66092965	66093409	.	2
chr7	66093410	93106104	.	2.0
chr7	93106105	93130169	.	2
chr7	93130170	93136021	.	3.764
chr7	93136022	93188864	.	2
chr7	93188865	97010663	.	2.0
chr7	97010664	97010958	.	2
chr7	97010959	115019180	.	2.0
chr7	115019181	115935337	.	2
chr7	115935338	117861143	.	4.154
chr7	117861144	118184142	.	2
chr7	118184143	130613541	.	2.0
chr7	130613542	130616933	.	2
chr7	130616934	135101190	.	2.718
chr7	135101191	135115576	.	2
chr7	135115577	139299830	.	2.0
chr7	139299831	139341279	.	2
chr7	139341280	139483602	.	4.88
chr7	139483603	139536361	.	2
chr7	139536362	159233184	.	2.0
chr8	1	233136	.	2
chr8	233137	6563256	.	2.0
chr8	6563257	6621466	.	2
chr8	6621467	11564621	.	1.282
chr8	11564622	11707913	.	2
chr8	11707914	23854801	.	2.0
chr8	23854802	24294097	.	2
chr8	24294098	36936120	.	2.718
chr8	36936121	37067509	.	2
chr8	37067510	42444648	.	3.257
chr8	42444649	42444791	.	2
chr8	42444792	58148513	.	2.718
chr8	58148514	58148726	.	2
chr8	58148727	72075262	.	2.0
chr8	72075263	72238185	.	2
chr8	72238186	73092943	.	3.176
chr8	73092944	73241472	.	2
chr8	73241473	92884259	.	2.0
chr8	92884260	92884341	.	2
chr8	92884342	131904192	.	2.718
chr8	131904193	131904372	.	2
chr8	131904373	145055416	.	2.0
chr9	1	213229	.	2
chr9	213230	8486164	.	2.0
chr9	8486165	8486384	.	2
chr9	8486385	8733679	.	3.436
chr9	8733680	8733954	.	2
chr9	8733955	35403645	.	2.0
chr9	35403646	35403970	.	2
chr9	35403971	38414099	.	2.204
chr9	38414100	38423944	.	2
chr9	38423945	84741866	.	2.0
chr9	84741867	84745073	.	2
chr9	84745074	99847412	.	2.0
chr9	99847413	99847566	.	2
chr9	99847567	100060207	.	2.864
chr9	100060208	100098775	.	2
chr9	100098776	114301824	.	1.811
chr9	114301825	114304689	.	2
chr9	114304690	119522920	.	3.436
chr9	119522921	120244940	.	2
chr9	120244941	122662664	.	2.0
chr9	122662665	122675094	.	2
chr9	122675095	123457915	.	1.282
chr9	123457916	123557597	.	2
chr9	123557598	123769645	.	0.564
chr9	123769646	123792678	.	2
chr9	123792679	135809098	.	1.282
chr9	135809099	135809184	.	2
chr9	135809185	138124576	.	2.0
chr10	1	49354	.	2
chr10	49355	14855857	.	2.0
chr10	14855858	14867207	.	2
chr10	14867208	20280354	.	3.436
chr10	20280355	20780078	.	2
chr10	20780079	36523951	.	2.0
chr10	36523952	37125914	.	2
chr10	37125915	87967185	.	1.282
chr10	87967186	87967417	.	2
chr10	87967418	87969496	.	2.0
chr10	87969497	87969593	.	2
chr10	87969594	102739174	.	2.0
chr10	102739175	102739224	.	2
chr10	102739225	103153407	.	3.2
chr10	103153408	103174952	.	2
chr10	103174953	105264695	.	2.0
chr10	105264696	105264936	.	2
chr10	105264937	111080827	.	2.37
chr10	111080828	112149924	.	2
chr10	112149925	115847883	.	2.0
chr10	115847884	115848021	.	2
chr10	115848022	116211593	.	4.88
chr10	116211594	116255561	.	2
chr10	116255562	116673658	.	2.0
chr10	116673659	116673894	.	2
chr10	116673895	117138249	.	2.0
chr10	117138250	117197588	.	2
chr10	117197589	117549950	.	1.282
chr10	117549951	118005142	.	2
chr10	118005143	119500163	.	2.0
chr10	119500164	119515603	.	2
chr10	119515604	120909432	.	2.718
chr10	120909433	121474395	.	2
chr10	121474396	133625541	.	2.0
chr11	1	197337	.	2
chr11	197338	18306326	.	2.0
chr11	18306327	18308953	.	2
chr11	18308954	21575340	.	2.718
chr11	21575341	21575561	.	2
chr11	21575562	28333488	.	2.0
chr11	28333489	30009810	.	2
chr11	30009811	36659296	.	4.154
chr11	36659297	40114176	.	2
chr11	40114177	50287785	.	2.0
chr11	50287786	54591645	.	2
chr11	54591646	56031424	.	2.718
chr11	56031425	56093315	.	2
chr11	56093316	66529921	.	2.0
chr11	66529922	66530007	.	2
chr11	66530008	66704815	.	1.282
chr11	66704816	66705051	.	2
chr11	66705052	90223245	.	2.0
chr11	90223246	90869200	.	2
chr11	90869201	92896146	.	3.146
chr11	92896147	92969796	.	2
chr11	92969797	134986767	.	2.0
chr12	1	174607	.	2
chr12	174608	3018558	.	2.0
chr12	3018559	3019089	.	2
chr12	3019090	4912906	.	1.811
chr12	4912907	5043981	.	2
chr12	5043982	15669729	.	2.0
chr12	15669730	15670975	.	2
chr12	15670976	16989525	.	2.659
chr12	16989526	17673299	.	2
chr12	17673300	21092717	.	2.0
chr12	21092718	21141511	.	2
chr12	21141512	21379772	.	4.16
chr12	21379773	21437693	.	2
chr12	21437694	22201799	.	2.274
chr12	22201800	22201966	.	2
chr12	22201967	27502198	.	2.0
chr12	27502199	27594059	.	2
chr12	27594060	27962582	.	1.596
chr12	27962583	27962990	.	2
chr12	27962991	47857476	.	2.0
chr12	47857477	47857641	.	2
chr12	47857642	55453191	.	3.902
chr12	55453192	55469221	.	2
chr12	55469222	79299601	.	2.0
chr12	79299602	79353628	.	2
chr12	79353629	81598323	.	3.436
chr12	81598324	81676792	.	2
chr12	81676793	89656047	.	2.0
chr12	89656048	90940211	.	2
chr12	90940212	96335064	.	1.282
chr12	96335065	96489583	.	2
chr12	96489584	100740036	.	3.436
chr12	100740037	100901656	.	2
chr12	100901657	101477459	.	1.282
chr12	101477460	101479761	.	2
chr12	101479762	115364655	.	2.0
chr12	115364656	115958640	.	2
chr12	115958641	123655021	.	1.282
chr12	123655022	123655050	.	2
chr12	123655051	133236094	.	2.0
chr13	1	19026419	.	2
chr13	19026420	38362689	.	2.0
chr13	38362690	38687094	.	2
chr13	38687095	39050088	.	1.282
chr13	39050089	39342954	.	2
chr13	39342955	42791452	.	2.0
chr13	42791453	42886583	.	2
chr13	42886584	48535600	.	3.146
chr13	48535601	48706775	.	2
chr13	48706776	51866151	.	2.0
chr13	51866152	51909246	.	2
chr13	51909247	57632942	.	2.37
chr13	57632943	57633035	.	2
chr13	57633036	95742858	.	2.0
chr13	95742859	95757816	.	2
chr13	95757817	100103027	.	1.282
chr13	100103028	100154995	.	2
chr13	100154996	114327334	.	2.0
chr14	1	18657655	.	2
chr14	18657656	19828418	.	5.6
chr14	19828419	19876283	.	2
chr14	19876284	21386069	.	2.0
chr14	21386070	21390963	.	2
chr14	21390964	22473893	.	1.282
chr14	22473894	22475330	.	2
chr14	22475331	44507232	.	2.0
chr14	44507233	44900494	.	2
chr14	44900495	49577629	.	2.562
chr14	49577630	49577863	.	2
chr14	49577864	59745915	.	1.811
chr14	59745916	59746125	.	2
chr14	59746126	80916576	.	2.0
chr14	80916577	80955504	.	2
chr14	80955505	82691408	.	2.718
chr14	82691409	82691884	.	2
chr14	82691885	106874785	.	2.0
chr15	1	19964839	.	2
chr15	19964840	41387673	.	2.0
chr15	41387674	41388479	.	2
chr15	41388480	41943177	.	2.365
chr15	41943178	41953789	.	2
chr15	41953790	59458577	.	2.0
chr15	59458578	59458746	.	2
chr15	59458747	64156164	.	1.811
chr15	64156165	64156431	.	2
chr15	64156432	71898697	.	2.0
chr15	71898698	71898925	.	2
chr15	71898926	72774831	.	1.596
chr15	72774832	72775063	.	2
chr15	72775064	74798780	.	2.0
chr15	74798781	74798933	.	2
chr15	74798934	74816578	.	4.524
chr15	74816579	74818747	.	2
chr15	74818748	86674374	.	2.0
chr15	86674375	86988052	.	2
chr15	86988053	92165320	.	2.204
chr15	92165321	92165634	.	2
chr15	92165635	101849469	.	2.0
chr16	1	46405	.	2
chr16	46406	12278112	.	2.0
chr16	12278113	12356068	.	2
chr16	12356069	19860304	.	1.282
chr16	19860305	19860483	.	2
chr16	19860484	35447882	.	2.0
chr16	35447883	35448000	.	2
chr16	35448001	55772470	.	2.0
chr16	55772471	56191725	.	2
chr16	56191726	90075935	.	2.0
chr17	1	410554	.	2
chr17	410555	6707129	.	2.0
chr17	6707130	6713334	.	2
chr17	6713335	7173779	.	1.282
chr17	7173780	7173915	.	2
chr17	7173916	35752781	.	2.0
chr17	35752782	38847984	.	2
chr17	38847985	38852746	.	1.282
chr17	38852747	38852941	.	2
chr17	38852942	57677024	.	2.0
chr17	57677025	57744696	.	2
chr17	57744697	57868149	.	5.6
chr17	57868150	57869072	.	2
chr17	57869073	79020027	.	2.0
chr17	79020028	79020235	.	2
chr17	79020236	79733507	.	1.282
chr17	79733508	79735137	.	2
chr17	79735138	83135756	.	2.0
chr18	1	120722	.	2
chr18	120723	80247343	.	2.0
chr19	1	281506	.	2
chr19	281507	16395470	.	2.0
chr19	16395471	16402408	.	2
chr19	16402409	31593072	.	3.436
chr19	31593073	32352909	.	2
chr19	32352910	58572531	.	2.0
chr20	1	87623	.	2
chr20	87624	42472503	.	2.0
chr20	42472504	42678025	.	2
chr20	42678026	44066003	.	5.6
chr20	44066004	44066798	.	2
chr20	44066799	56249860	.	2.0
chr20	56249861	56360227	.	2
chr20	56360228	56639264	.	4.154
chr20	56639265	57168815	.	2
chr20	57168816	64276096	.	2.0
chr21	1	10413785	.	2
chr21	10413786	45282534	.	2.0
chr21	45282535	45282842	.	2
chr21	45282843	45849938	.	2.514
chr21	45849939	45850130	.	2
chr21	45850131	46664996	.	2.0
chr22	1	16407170	.	2
chr22	16407171	50780647	.	2.718
