# Supplementary material for: Benchmarking pipelines for subclonal deconvolution of bulk tumour sequencing data
Source: Nat Commun. 2021 Nov 4;12:6396. doi: 10.1038/s41467-021-26698-7 (PMC8569188; doi:10.1038/s41467-021-26698-7)
Supplement: Supplementary file 4 — Source Data [file 41467_2021_26698_MOESM4_ESM.zip › Source_Data/cnv_heatmaps/facets/s2r3_75%_250_total.bed]

chromosome	start	end	.	cn
chr1	1	31259615	.	2
chr1	31259616	32672756	.	1.259
chr1	32672757	32679621	.	2
chr1	32679622	44339156	.	2.0
chr1	44339157	44352963	.	2
chr1	44352964	44622894	.	4.223
chr1	44622895	44626276	.	2
chr1	44626277	84664499	.	2.0
chr1	84664500	84666219	.	2
chr1	84666220	85182300	.	1.259
chr1	85182301	85182480	.	2
chr1	85182481	110407784	.	2.0
chr1	110407785	110407998	.	2
chr1	110407999	110897860	.	1.274
chr1	110897861	110899185	.	2
chr1	110899186	111117600	.	0.518
chr1	111117601	111117864	.	2
chr1	111117865	113982120	.	1.259
chr1	113982121	114092018	.	2
chr1	114092019	147993384	.	2.0
chr1	147993385	148334588	.	2
chr1	148334589	152412330	.	3.482
chr1	152412331	152511562	.	2
chr1	152511563	155210399	.	2.0
chr1	155210400	155210527	.	2
chr1	155210528	155615769	.	3.518
chr1	155615770	155648684	.	2
chr1	155648685	165827971	.	2.0
chr1	165827972	165890381	.	2
chr1	165890382	166070062	.	1.274
chr1	166070063	166070329	.	2
chr1	166070330	170739408	.	2.0
chr1	170739409	170945509	.	2
chr1	170945510	171101090	.	1.274
chr1	171101091	171101264	.	2
chr1	171101265	173207228	.	2.0
chr1	173207229	173477356	.	2
chr1	173477357	178390226	.	1.563
chr1	178390227	178411690	.	2
chr1	178411691	181807980	.	2.0
chr1	181807981	182054613	.	2
chr1	182054614	183292881	.	1.563
chr1	183292882	183293740	.	2
chr1	183293741	186977651	.	2.0
chr1	186977652	186977755	.	2
chr1	186977756	201091750	.	2.0
chr1	201091751	201092053	.	2
chr1	201092054	216568167	.	2.0
chr1	216568168	216650942	.	2
chr1	216650943	223292589	.	2.738
chr1	223292590	223358849	.	2
chr1	223358850	248919883	.	2.0
chr2	1	38988	.	2
chr2	38989	49283052	.	2.0
chr2	49283053	49918598	.	2
chr2	49918599	70676244	.	2.0
chr2	70676245	70676424	.	2
chr2	70676425	74198759	.	2.0
chr2	74198760	74205814	.	2
chr2	74205815	74640198	.	1.593
chr2	74640199	74655333	.	2
chr2	74655334	115845547	.	2.0
chr2	115845548	115845668	.	2
chr2	115845669	127582510	.	1.59
chr2	127582511	127584311	.	2
chr2	127584312	144208787	.	2.0
chr2	144208788	144363616	.	2
chr2	144363617	144517450	.	1.259
chr2	144517451	146587981	.	2
chr2	146587982	155269968	.	2.0
chr2	155269969	156324504	.	2
chr2	156324505	162838749	.	2.738
chr2	162838750	163593491	.	2
chr2	163593492	165392304	.	2.0
chr2	165392305	165574117	.	2
chr2	165574118	169168697	.	4.112
chr2	169168698	169169653	.	2
chr2	169169654	213375075	.	2.0
chr2	213375076	213396624	.	2
chr2	213396625	239048203	.	2.0
chr2	239048204	239048408	.	2
chr2	239048409	241777088	.	2.0
chr3	1	197722	.	2
chr3	197723	5219760	.	2.0
chr3	5219761	6772723	.	2
chr3	6772724	14934341	.	2.0
chr3	14934342	15003927	.	2
chr3	15003928	15498543	.	2.253
chr3	15498544	15498743	.	2
chr3	15498744	25794536	.	2.0
chr3	25794537	25794597	.	2
chr3	25794598	27484404	.	1.59
chr3	27484405	27716026	.	2
chr3	27716027	36483020	.	1.848
chr3	36483021	36484920	.	2
chr3	36484921	63846218	.	2.0
chr3	63846219	63913201	.	2
chr3	63913202	66404184	.	1.259
chr3	66404185	66404302	.	2
chr3	66404303	195070027	.	2.0
chr3	195070028	195122036	.	2
chr3	195122037	196071387	.	1.259
chr3	196071388	196072071	.	2
chr3	196072072	198043505	.	2.0
chr4	1	85959	.	2
chr4	85960	33010864	.	2.0
chr4	33010865	36066074	.	2
chr4	36066075	40335861	.	2.741
chr4	40335862	40337207	.	2
chr4	40337208	47763524	.	2.253
chr4	47763525	47786708	.	2
chr4	47786709	57110088	.	2.0
chr4	57110089	60922774	.	2
chr4	60922775	71746284	.	2.741
chr4	71746285	71752629	.	2
chr4	71752630	71784371	.	1.404
chr4	71784372	71803901	.	2
chr4	71803902	74454912	.	2.738
chr4	74454913	74747974	.	2
chr4	74747975	97972337	.	2.0
chr4	97972338	97981190	.	2
chr4	97981191	100518107	.	1.259
chr4	100518108	101023492	.	2
chr4	101023493	139015813	.	2.0
chr4	139015814	139043070	.	2
chr4	139043071	143699332	.	1.848
chr4	143699333	143699605	.	2
chr4	143699606	146442831	.	2.0
chr4	146442832	146503890	.	2
chr4	146503891	183713608	.	3.122
chr4	183713609	183905411	.	2
chr4	183905412	188147568	.	2.0
chr5	1	140551	.	2
chr5	140552	36269437	.	2.0
chr5	36269438	36270010	.	2
chr5	36270011	39074308	.	2.738
chr5	39074309	39105402	.	2
chr5	39105403	45695737	.	1.259
chr5	45695738	50396304	.	2
chr5	50396305	51394581	.	2.0
chr5	51394582	52011565	.	2
chr5	52011566	53887394	.	4.223
chr5	53887395	53951423	.	2
chr5	53951424	88730246	.	2.0
chr5	88730247	88731773	.	2
chr5	88731774	93584008	.	1.774
chr5	93584009	93585013	.	2
chr5	93585014	111976876	.	2.0
chr5	111976877	112143864	.	2
chr5	112143865	112420046	.	3.518
chr5	112420047	112707566	.	2
chr5	112707567	181261095	.	2.0
chr6	1	203475	.	2
chr6	203476	14136929	.	2.0
chr6	14136930	15246370	.	2
chr6	15246371	17110829	.	2.0
chr6	17110830	17115153	.	2
chr6	17115154	71167376	.	2.0
chr6	71167377	71293263	.	2
chr6	71293264	79060475	.	2.0
chr6	79060476	79060747	.	2
chr6	79060748	143474865	.	2.0
chr6	143474866	143479109	.	2
chr6	143479110	143807160	.	1.55
chr6	143807161	143823654	.	2
chr6	143823655	143937787	.	1.274
chr6	143937788	143940506	.	2
chr6	143940507	155144798	.	2.0
chr6	155144799	155164471	.	2
chr6	155164472	155314474	.	2.756
chr6	155314475	155396872	.	2
chr6	155396873	170583737	.	2.0
chr7	1	208959	.	2
chr7	208960	7532904	.	2.0
chr7	7532905	7572562	.	2
chr7	7572563	8752914	.	3.518
chr7	8752915	10453291	.	2
chr7	10453292	37133246	.	2.0
chr7	37133247	37204124	.	2
chr7	37204125	38228904	.	1.274
chr7	38228905	38242403	.	2
chr7	38242404	40096551	.	2.0
chr7	40096552	40096885	.	2
chr7	40096886	43320816	.	2.738
chr7	43320817	43360959	.	2
chr7	43360960	51220009	.	2.0
chr7	51220010	51220633	.	2
chr7	51220634	53866830	.	2.988
chr7	53866831	54542363	.	2
chr7	54542364	66153691	.	2.0
chr7	66153692	66240317	.	2
chr7	66240318	67321390	.	1.259
chr7	67321391	69598914	.	2
chr7	69598915	151477460	.	2.0
chr7	151477461	151484622	.	2
chr7	151484623	151631760	.	3.22
chr7	151631761	151675487	.	2
chr7	151675488	159233256	.	2.0
chr8	1	232977	.	2
chr8	232978	7356464	.	2.0
chr8	7356465	7860648	.	2
chr8	7860649	26045149	.	1.259
chr8	26045150	26291742	.	2
chr8	26291743	27792120	.	2.0
chr8	27792121	27799684	.	2
chr8	27799685	28060538	.	4.064
chr8	28060539	28060587	.	2
chr8	28060588	43342227	.	2.0
chr8	43342228	46841221	.	2
chr8	46841222	48917885	.	1.59
chr8	48917886	48918055	.	2
chr8	48918056	78161066	.	2.0
chr8	78161067	78598377	.	2
chr8	78598378	81840056	.	5.705
chr8	81840057	84184967	.	2
chr8	84184968	94643472	.	2.0
chr8	94643473	94646298	.	2
chr8	94646299	100287960	.	3.482
chr8	100287961	100288117	.	2
chr8	100288118	100722565	.	7.928
chr8	100722566	100919373	.	2
chr8	100919374	121904169	.	3.482
chr8	121904170	122670408	.	2
chr8	122670409	145055416	.	2.0
chr9	1	213360	.	2
chr9	213361	8633448	.	2.0
chr9	8633449	8636859	.	2
chr9	8636860	62861338	.	2.382
chr9	62861339	66918717	.	2
chr9	66918718	79725380	.	2.0
chr9	79725381	81583721	.	2
chr9	81583722	81913628	.	4.964
chr9	81913629	81914456	.	2
chr9	81914457	90898521	.	2.0
chr9	90898522	91213916	.	2
chr9	91213917	91220959	.	4.223
chr9	91220960	91294691	.	2
chr9	91294692	97295693	.	2.0
chr9	97295694	97307351	.	2
chr9	97307352	105484364	.	1.259
chr9	105484365	105506391	.	2
chr9	105506392	105535248	.	2.0
chr9	105535249	105546530	.	2
chr9	105546531	105776488	.	1.259
chr9	105776489	106923388	.	2
chr9	106923389	132402707	.	2.0
chr9	132402708	132402868	.	2
chr9	132402869	132727647	.	2.756
chr9	132727648	132823272	.	2
chr9	132823273	138124576	.	2.0
chr10	1	49366	.	2
chr10	49367	20068201	.	2.0
chr10	20068202	20143372	.	2
chr10	20143373	20218967	.	3.098
chr10	20218968	20245268	.	2
chr10	20245269	22003698	.	10.151
chr10	22003699	22208896	.	2
chr10	22208897	23344806	.	3.122
chr10	23344807	23428383	.	2
chr10	23428384	48652506	.	2.0
chr10	48652507	48709780	.	2
chr10	48709781	48941864	.	3.482
chr10	48941865	48943454	.	2
chr10	48943455	75783116	.	2.0
chr10	75783117	76035992	.	2
chr10	76035993	82986820	.	1.259
chr10	82986821	83896510	.	2
chr10	83896511	125859777	.	2.0
chr10	125859778	125859949	.	2
chr10	125859950	127257524	.	1.259
chr10	127257525	127338916	.	2
chr10	127338917	133625541	.	2.0
chr11	1	197337	.	2
chr11	197338	55368967	.	2.0
chr11	55368968	55554478	.	2
chr11	55554479	78469357	.	2.0
chr11	78469358	78478607	.	2
chr11	78478608	110630780	.	2.0
chr11	110630781	110690614	.	2
chr11	110690615	111451431	.	1.274
chr11	111451432	111453530	.	2
chr11	111453531	111498825	.	3.188
chr11	111498826	111513484	.	2
chr11	111513485	124893838	.	1.259
chr11	124893839	124894392	.	2
chr11	124894393	134986767	.	2.0
chr12	1	174726	.	2
chr12	174727	10718089	.	2.0
chr12	10718090	10719068	.	2
chr12	10719069	11884467	.	4.964
chr12	11884468	11884623	.	2
chr12	11884624	67269783	.	2.0
chr12	67269784	67281898	.	2
chr12	67281899	70746009	.	2.0
chr12	70746010	70754355	.	2
chr12	70754356	78212953	.	2.0
chr12	78212954	79217494	.	2
chr12	79217495	90946420	.	1.259
chr12	90946421	90947783	.	2
chr12	90947784	101479691	.	2.0
chr12	101479692	101482905	.	2
chr12	101482906	126745041	.	2.738
chr12	126745042	128244413	.	2
chr12	128244414	133236096	.	2.0
chr13	1	19026403	.	2
chr13	19026404	89361104	.	2.0
chr13	89361105	91350695	.	2
chr13	91350696	98522013	.	2.335
chr13	98522014	98684599	.	2
chr13	98684600	114327286	.	2.0
chr14	1	18657719	.	2
chr14	18657720	37173696	.	1.259
chr14	37173697	37247843	.	2
chr14	37247844	44119805	.	2.0
chr14	44119806	44120086	.	2
chr14	44120087	51243833	.	2.0
chr14	51243834	51243986	.	2
chr14	51243987	88622763	.	2.0
chr14	88622764	88624917	.	2
chr14	88624918	90900738	.	1.259
chr14	90900739	90902916	.	2
chr14	90902917	106874754	.	2.0
chr15	1	19964758	.	2
chr15	19964759	65381839	.	2.0
chr15	65381840	65381941	.	2
chr15	65381942	79322353	.	2.0
chr15	79322354	79322675	.	2
chr15	79322676	101849537	.	2.0
chr16	1	46405	.	2
chr16	46406	53704202	.	2.0
chr16	53704203	53825952	.	2
chr16	53825953	54121797	.	2.756
chr16	54121798	54239911	.	2
chr16	54239912	59738104	.	2.0
chr16	59738105	59739832	.	2
chr16	59739833	69114479	.	2.0
chr16	69114480	69114597	.	2
chr16	69114598	69260240	.	2.0
chr16	69260241	69270096	.	2
chr16	69270097	78432581	.	1.259
chr16	78432582	78432735	.	2
chr16	78432736	90075951	.	2.0
chr17	1	410648	.	2
chr17	410649	9250752	.	2.0
chr17	9250753	9378584	.	2
chr17	9378585	11769303	.	1.59
chr17	11769304	11781115	.	2
chr17	11781116	12054986	.	3.098
chr17	12054987	12069750	.	2
chr17	12069751	27301974	.	1.59
chr17	27301975	27303461	.	2
chr17	27303462	55775994	.	2.0
chr17	55775995	56153567	.	2
chr17	56153568	57086627	.	1.259
chr17	57086628	57099890	.	2
chr17	57099891	83135738	.	2.0
chr18	1	117241	.	2
chr18	117242	7232026	.	2.0
chr18	7232027	7774192	.	2
chr18	7774193	9595167	.	1.259
chr18	9595168	9708391	.	2
chr18	9708392	28177289	.	2.0
chr18	28177290	30298896	.	2
chr18	30298897	39622198	.	4.964
chr18	39622199	41955260	.	2
chr18	41955261	47837076	.	2.0
chr18	47837077	47837237	.	2
chr18	47837238	64098720	.	2.738
chr18	64098721	65762780	.	2
chr18	65762781	69401329	.	3.221
chr18	69401330	69564497	.	2
chr18	69564498	77268946	.	2.738
chr18	77268947	79096500	.	2
chr18	79096501	80247277	.	2.0
chr19	1	281568	.	2
chr19	281569	7184506	.	2.0
chr19	7184507	7267515	.	2
chr19	7267516	7508474	.	4.064
chr19	7508475	7519168	.	2
chr19	7519169	10679178	.	2.0
chr19	10679179	10679185	.	2
chr19	10679186	15244753	.	1.59
chr19	15244754	15249315	.	2
chr19	15249316	33512763	.	2.0
chr19	33512764	33689275	.	2
chr19	33689276	55086496	.	2.335
chr19	55086497	55087468	.	2
chr19	55087469	58572531	.	2.0
chr20	1	87623	.	2
chr20	87624	31826928	.	2.0
chr20	31826929	31830935	.	2
chr20	31830936	32022734	.	1.274
chr20	32022735	32025973	.	2
chr20	32025974	64276126	.	2.0
chr21	1	10413729	.	2
chr21	10413730	31731933	.	2.0
chr21	31731934	31873793	.	2
chr21	31873794	32578758	.	2.738
chr21	32578759	32582228	.	2
chr21	32582229	46664957	.	2.0
chr22	1	16407223	.	2
chr22	16407224	31140359	.	2.0
chr22	31140360	31140644	.	2
chr22	31140645	38986409	.	2.738
chr22	38986410	39014303	.	2
chr22	39014304	50780647	.	2.0
