# Supplementary material for: Benchmarking pipelines for subclonal deconvolution of bulk tumour sequencing data
Source: Nat Commun. 2021 Nov 4;12:6396. doi: 10.1038/s41467-021-26698-7 (PMC8569188; doi:10.1038/s41467-021-26698-7)
Supplement: Supplementary file 4 — Source Data [file 41467_2021_26698_MOESM4_ESM.zip › Source_Data/cnv_heatmaps/facets/s1r2_75%_60_minor.bed]

chromosome	start	end	.	cn
chr1	1	3244149	.	2
chr1	3244150	6651624	.	2.0
chr1	6651625	6652876	.	2
chr1	6652877	228746448	.	2.0
chr1	228746449	229249665	.	2
chr1	229249666	230659535	.	2.0
chr1	230659536	230660787	.	2
chr1	230660788	248919869	.	2.0
chr2	1	38988	.	2
chr2	38989	74101739	.	2.0
chr2	74101740	74101843	.	2
chr2	74101844	74159211	.	4.948
chr2	74159212	74167023	.	2
chr2	74167024	80648572	.	2.0
chr2	80648573	84290937	.	2
chr2	84290938	121223695	.	2.0
chr2	121223696	121223895	.	2
chr2	121223896	233867107	.	2.0
chr2	233867108	233926455	.	2
chr2	233926456	237422143	.	3.474
chr2	237422144	237493511	.	2
chr2	237493512	241777069	.	2.0
chr3	1	197789	.	2
chr3	197790	79533049	.	2.0
chr3	79533050	79533216	.	2
chr3	79533217	124264734	.	2.0
chr3	124264735	124268678	.	2
chr3	124268679	198043505	.	2.0
chr4	1	85905	.	2
chr4	85906	188147588	.	2.0
chr5	1	140529	.	2
chr5	140530	123616288	.	2.0
chr5	123616289	123616548	.	2
chr5	123616549	124745358	.	0.526
chr5	124745359	126360182	.	2
chr5	126360183	181261081	.	2.0
chr6	1	203428	.	2
chr6	203429	111720133	.	2.0
chr6	111720134	112054104	.	2
chr6	112054105	113860011	.	0.526
chr6	113860012	113860538	.	2
chr6	113860539	170583657	.	2.0
chr7	1	208810	.	2
chr7	208811	64903415	.	2.0
chr7	64903416	64903492	.	2
chr7	64903493	82868206	.	2.0
chr7	82868207	82879299	.	2
chr7	82879300	150248952	.	2.0
chr7	150248953	150284741	.	2
chr7	150284742	151396031	.	0.526
chr7	151396032	151396231	.	2
chr7	151396232	159233209	.	2.0
chr8	1	233136	.	2
chr8	233137	145055416	.	2.0
chr9	1	213233	.	2
chr9	213234	72249201	.	2.0
chr9	72249202	72249408	.	2
chr9	72249409	74497506	.	4.948
chr9	74497507	74497660	.	2
chr9	74497661	138124609	.	2.0
chr10	1	180012	.	2
chr10	180013	133625479	.	2.0
chr11	1	197337	.	2
chr11	197338	15075017	.	2.0
chr11	15075018	15077334	.	2
chr11	15077335	17014110	.	2.0
chr11	17014111	17014307	.	2
chr11	17014308	70171039	.	2.0
chr11	70171040	70179994	.	2
chr11	70179995	70206621	.	4.948
chr11	70206622	70206952	.	2
chr11	70206953	134986767	.	2.0
chr12	1	174642	.	2
chr12	174643	58888779	.	2.0
chr12	58888780	58890072	.	2
chr12	58890073	70656798	.	2.0
chr12	70656799	70661129	.	2
chr12	70661130	133236094	.	2.0
chr13	1	19026392	.	2
chr13	19026393	114327286	.	2.0
chr14	1	18657689	.	2
chr14	18657690	26597029	.	2.0
chr14	26597030	28264787	.	2
chr14	28264788	62950173	.	2.0
chr14	62950174	62950324	.	2
chr14	62950325	70808944	.	2.0
chr14	70808945	70907669	.	2
chr14	70907670	72629782	.	0.526
chr14	72629783	72671205	.	2
chr14	72671206	106874785	.	2.0
chr15	1	19964776	.	2
chr15	19964777	44338320	.	2.0
chr15	44338321	44379756	.	2
chr15	44379757	54143020	.	2.0
chr15	54143021	54143674	.	2
chr15	54143675	101849446	.	2.0
chr16	1	46405	.	2
chr16	46406	90075935	.	2.0
chr17	1	410680	.	2
chr17	410681	83135792	.	2.0
chr18	1	117241	.	2
chr18	117242	12014406	.	2.0
chr18	12014407	12028047	.	2
chr18	12028048	30994326	.	2.0
chr18	30994327	30997008	.	2
chr18	30997009	80247252	.	2.0
chr19	1	281483	.	2
chr19	281484	58572603	.	2.0
chr20	1	87623	.	2
chr20	87624	64276109	.	2.0
chr21	1	10413799	.	2
chr21	10413800	29329560	.	2.0
chr21	29329561	29342562	.	2
chr21	29342563	29861677	.	3.046
chr21	29861678	29939390	.	2
chr21	29939391	46664957	.	2.0
chr22	1	16407213	.	2
chr22	16407214	50780647	.	2.0
