# Supplementary material for: Benchmarking pipelines for subclonal deconvolution of bulk tumour sequencing data
Source: Nat Commun. 2021 Nov 4;12:6396. doi: 10.1038/s41467-021-26698-7 (PMC8569188; doi:10.1038/s41467-021-26698-7)
Supplement: Supplementary file 4 — Source Data [file 41467_2021_26698_MOESM4_ESM.zip › Source_Data/cnv_heatmaps/facets/s3r3_100%_60_major.bed]

chromosome	start	end	.	cn
chr1	1	5564103	.	2
chr1	5564104	8656286	.	5.184
chr1	8656287	8861163	.	2
chr1	8861164	9369431	.	2.0
chr1	9369432	9556190	.	2
chr1	9556191	11076965	.	3.608
chr1	11076966	11077490	.	2
chr1	11077491	14599124	.	6.596
chr1	14599125	14960742	.	2
chr1	14960743	22530984	.	3.168
chr1	22530985	22569308	.	2
chr1	22569309	36872276	.	2.0
chr1	36872277	36872402	.	2
chr1	36872403	37616709	.	2.0
chr1	37616710	37629570	.	2
chr1	37629571	39682345	.	2.0
chr1	39682346	39682505	.	2
chr1	39682506	48222853	.	2.916
chr1	48222854	48222888	.	2
chr1	48222889	53594624	.	2.0
chr1	53594625	53765674	.	2
chr1	53765675	58899258	.	9.632
chr1	58899259	59321533	.	2
chr1	59321534	90022390	.	7.724
chr1	90022391	90027404	.	2
chr1	90027405	113125029	.	8.792
chr1	113125030	113125162	.	2
chr1	113125163	117899183	.	2.0
chr1	117899184	117906546	.	2
chr1	117906547	121571630	.	8.792
chr1	121571631	145234332	.	2
chr1	145234333	147295758	.	43.668
chr1	147295759	147611563	.	2
chr1	147611564	150266698	.	22.834
chr1	150266699	150267127	.	2
chr1	150267128	151767338	.	22.834
chr1	151767339	151768242	.	2
chr1	151768243	151807602	.	3.642
chr1	151807603	151811478	.	2
chr1	151811479	161606800	.	22.834
chr1	161606801	161607703	.	2
chr1	161607704	162587555	.	7.724
chr1	162587556	162588836	.	2
chr1	162588837	162599774	.	2.0
chr1	162599775	162719065	.	2
chr1	162719066	166850137	.	7.724
chr1	166850138	166850319	.	2
chr1	166850320	177932520	.	7.682
chr1	177932521	177932770	.	2
chr1	177932771	181771411	.	9.576
chr1	181771412	181772264	.	2
chr1	181772265	183635513	.	9.576
chr1	183635514	183635691	.	2
chr1	183635692	190226276	.	9.576
chr1	190226277	190234379	.	2
chr1	190234380	196489833	.	9.576
chr1	196489834	196582521	.	2
chr1	196582522	200177377	.	5.476
chr1	200177378	200213805	.	2
chr1	200213806	201740019	.	4.096
chr1	201740020	201740112	.	2
chr1	201740113	202128950	.	2.0
chr1	202128951	202129319	.	2
chr1	202129320	202138462	.	2.0
chr1	202138463	202144539	.	2
chr1	202144540	207360888	.	2.0
chr1	207360889	207454254	.	2
chr1	207454255	207611589	.	3.908
chr1	207611590	207611903	.	2
chr1	207611904	225159294	.	2.0
chr1	225159295	225185370	.	2
chr1	225185371	228746577	.	2.0
chr1	228746578	229249680	.	2
chr1	229249681	248919765	.	2.0
chr2	1	39105	.	2
chr2	39106	47678202	.	2.0
chr2	47678203	47783306	.	2
chr2	47783307	47839802	.	2.0
chr2	47839803	48346175	.	2
chr2	48346176	67397581	.	2.0
chr2	67397582	67399256	.	2
chr2	67399257	70961640	.	3.908
chr2	70961641	70962783	.	2
chr2	70962784	99837607	.	2.0
chr2	99837608	100006619	.	2
chr2	100006620	100576502	.	3.908
chr2	100576503	100821099	.	2
chr2	100821100	110204985	.	2.0
chr2	110204986	110638080	.	2
chr2	110638081	112339805	.	11.47
chr2	112339806	112340026	.	2
chr2	112340027	112572723	.	19.046
chr2	112572724	112573720	.	2
chr2	112573721	149474160	.	11.47
chr2	149474161	149570129	.	2
chr2	149570130	156569552	.	2.0
chr2	156569553	156570183	.	2
chr2	156570184	157780398	.	3.908
chr2	157780399	157780615	.	2
chr2	157780616	159728998	.	3.908
chr2	159728999	159729148	.	2
chr2	159729149	161947676	.	3.908
chr2	161947677	161947706	.	2
chr2	161947707	170080037	.	2.0
chr2	170080038	170080644	.	2
chr2	170080645	170335544	.	2.0
chr2	170335545	170335553	.	2
chr2	170335554	171557592	.	2.0
chr2	171557593	171557736	.	2
chr2	171557737	174747828	.	7.724
chr2	174747829	174748088	.	2
chr2	174748089	196989373	.	2.0
chr2	196989374	196989587	.	2
chr2	196989588	206142833	.	2.0
chr2	206142834	206144031	.	2
chr2	206144032	241777088	.	2.0
chr3	1	197736	.	2
chr3	197737	4814496	.	2.0
chr3	4814497	4815101	.	2
chr3	4815102	5219760	.	2.0
chr3	5219761	6772723	.	2
chr3	6772724	10449546	.	2.0
chr3	10449547	10449697	.	2
chr3	10449698	10825468	.	2.0
chr3	10825469	10844235	.	2
chr3	10844236	37533294	.	2.0
chr3	37533295	37533460	.	2
chr3	37533461	38142905	.	2.664
chr3	38142906	38165541	.	2
chr3	38165542	39065920	.	2.0
chr3	39065921	39066639	.	2
chr3	39066640	57352120	.	2.0
chr3	57352121	57402370	.	2
chr3	57402371	57504193	.	3.226
chr3	57504194	57507811	.	2
chr3	57507812	75738936	.	2.0
chr3	75738937	75739044	.	2
chr3	75739045	88157832	.	2.416
chr3	88157833	88157944	.	2
chr3	88157945	94128462	.	2.0
chr3	94128463	94506246	.	2
chr3	94506247	98771157	.	2.926
chr3	98771158	98772909	.	2
chr3	98772910	98798001	.	2.0
chr3	98798002	98798223	.	2
chr3	98798224	101417638	.	2.916
chr3	101417639	101458914	.	2
chr3	101458915	105655872	.	3.608
chr3	105655873	105656133	.	2
chr3	105656134	108510570	.	2.688
chr3	108510571	108529277	.	2
chr3	108529278	109148390	.	4.292
chr3	109148391	109300457	.	2
chr3	109300458	112479741	.	7.55
chr3	112479742	112499228	.	2
chr3	112499229	121049712	.	2.688
chr3	121049713	121115056	.	2
chr3	121115057	125933586	.	4.292
chr3	125933587	125972020	.	2
chr3	125972021	127573833	.	7.682
chr3	127573834	127575176	.	2
chr3	127575177	139389560	.	7.724
chr3	139389561	139452993	.	2
chr3	139452994	139627797	.	9.576
chr3	139627798	139935173	.	2
chr3	139935174	157645867	.	8.792
chr3	157645868	158096064	.	2
chr3	158096065	173117784	.	2.688
chr3	173117785	173604353	.	2
chr3	173604354	184156381	.	2.0
chr3	184156382	184163699	.	2
chr3	184163700	185938200	.	2.0
chr3	185938201	186046446	.	2
chr3	186046447	186288890	.	5.788
chr3	186288891	186297491	.	2
chr3	186297492	189631461	.	2.0
chr3	189631462	189631612	.	2
chr3	189631613	190627377	.	3.908
chr3	190627378	190629463	.	2
chr3	190629464	198043498	.	2.0
chr4	1	85892	.	2
chr4	85893	1976612	.	2.0
chr4	1976613	1978622	.	2
chr4	1978623	2947549	.	2.916
chr4	2947550	2948321	.	2
chr4	2948322	10116273	.	2.0
chr4	10116274	10439927	.	2
chr4	10439928	11373283	.	2.0
chr4	11373284	11373646	.	2
chr4	11373647	13628058	.	2.0
chr4	13628059	15001906	.	2
chr4	15001907	25863567	.	2.0
chr4	25863568	25913943	.	2
chr4	25913944	52097172	.	2.416
chr4	52097173	52594294	.	2
chr4	52594295	53573997	.	2.0
chr4	53573998	53986870	.	2
chr4	53986871	77611255	.	2.0
chr4	77611256	77611445	.	2
chr4	77611446	82275867	.	2.0
chr4	82275868	82355309	.	2
chr4	82355310	99123769	.	2.0
chr4	99123770	99124061	.	2
chr4	99124062	112657445	.	2.0
chr4	112657446	112904566	.	2
chr4	112904567	114852864	.	28.516
chr4	114852865	114870818	.	2
chr4	114870819	118253565	.	2.0
chr4	118253566	118255655	.	2
chr4	118255656	118352346	.	3.066
chr4	118352347	118352557	.	2
chr4	118352558	163351142	.	2.0
chr4	163351143	163351329	.	2
chr4	163351330	163585879	.	2.0
chr4	163585880	163612270	.	2
chr4	163612271	177990719	.	2.0
chr4	177990720	182169283	.	2
chr4	182169284	188147514	.	2.0
chr5	1	140400	.	2
chr5	140401	38812843	.	2.0
chr5	38812844	38820600	.	2
chr5	38820601	41313810	.	4.096
chr5	41313811	41381993	.	2
chr5	41381994	45645609	.	2.0
chr5	45645610	45695716	.	2
chr5	45695717	50846376	.	5.788
chr5	50846377	51383247	.	2
chr5	51383248	55853596	.	2.0
chr5	55853597	55859574	.	2
chr5	55859575	57263520	.	2.972
chr5	57263521	57480161	.	2
chr5	57480162	97183632	.	2.0
chr5	97183633	98577683	.	2
chr5	98577684	98796179	.	11.47
chr5	98796180	98855904	.	2
chr5	98855905	100903241	.	5.816
chr5	100903242	102234250	.	2
chr5	102234251	109774890	.	2.0
chr5	109774891	109781470	.	2
chr5	109781471	111071506	.	2.0
chr5	111071507	111071638	.	2
chr5	111071639	131436157	.	2.0
chr5	131436158	131436418	.	2
chr5	131436419	136231509	.	5.816
chr5	136231510	136247500	.	2
chr5	136247501	152405121	.	2.0
chr5	152405122	153489786	.	2
chr5	153489787	158777575	.	2.0
chr5	158777576	158796385	.	2
chr5	158796386	163519306	.	4.956
chr5	163519307	167284880	.	2
chr5	167284881	181261095	.	2.0
chr6	1	203542	.	2
chr6	203543	6145236	.	2.0
chr6	6145237	6145312	.	2
chr6	6145313	7189115	.	2.0
chr6	7189116	7189314	.	2
chr6	7189315	7610584	.	3.896
chr6	7610585	7610885	.	2
chr6	7610886	8435225	.	2.972
chr6	8435226	9616046	.	2
chr6	9616047	13160325	.	4.096
chr6	13160326	13182461	.	2
chr6	13182462	13358886	.	2.0
chr6	13358887	13359163	.	2
chr6	13359164	34091884	.	2.0
chr6	34091885	34092149	.	2
chr6	34092150	34606975	.	2.0
chr6	34606976	34646640	.	2
chr6	34646641	39114965	.	2.0
chr6	39114966	39115124	.	2
chr6	39115125	39336586	.	7.724
chr6	39336587	39343416	.	2
chr6	39343417	41231095	.	2.0
chr6	41231096	41232291	.	2
chr6	41232292	42259745	.	3.908
chr6	42259746	42263309	.	2
chr6	42263310	55435379	.	2.0
chr6	55435380	55435472	.	2
chr6	55435473	63212831	.	3.168
chr6	63212832	63279771	.	2
chr6	63279772	72266065	.	2.0
chr6	72266066	72274511	.	2
chr6	72274512	79519104	.	2.0
chr6	79519105	79631447	.	2
chr6	79631448	85735988	.	2.0
chr6	85735989	87015206	.	2
chr6	87015207	87702172	.	2.0
chr6	87702173	88047792	.	2
chr6	88047793	89412327	.	2.0
chr6	89412328	89566889	.	2
chr6	89566890	90571825	.	2.0
chr6	90571826	91521699	.	2
chr6	91521700	98024562	.	2.0
chr6	98024563	98834902	.	2
chr6	98834903	102065903	.	4.096
chr6	102065904	102065990	.	2
chr6	102065991	104784167	.	2.0
chr6	104784168	104784406	.	2
chr6	104784407	109792563	.	2.0
chr6	109792564	109796821	.	2
chr6	109796822	110254213	.	2.0
chr6	110254214	110299050	.	2
chr6	110299051	129280023	.	2.0
chr6	129280024	129280205	.	2
chr6	129280206	129443220	.	2.0
chr6	129443221	129445740	.	2
chr6	129445741	129516635	.	3.642
chr6	129516636	129576206	.	2
chr6	129576207	149541024	.	2.0
chr6	149541025	149541399	.	2
chr6	149541400	150069098	.	4.096
chr6	150069099	150143481	.	2
chr6	150143482	170583685	.	2.0
chr7	1	208824	.	2
chr7	208825	35204497	.	2.0
chr7	35204498	35231575	.	2
chr7	35231576	35633723	.	5.576
chr7	35633724	35633901	.	2
chr7	35633902	39706687	.	2.0
chr7	39706688	39706910	.	2
chr7	39706911	42076745	.	3.066
chr7	42076746	42148360	.	2
chr7	42148361	46697112	.	2.0
chr7	46697113	47275343	.	2
chr7	47275344	47792660	.	3.908
chr7	47792661	47792779	.	2
chr7	47792780	98355204	.	2.0
chr7	98355205	98362341	.	2
chr7	98362342	99281043	.	3.608
chr7	99281044	99283649	.	2
chr7	99283650	99365987	.	7.682
chr7	99365988	99366159	.	2
chr7	99366160	111122745	.	13.364
chr7	111122746	111123038	.	2
chr7	111123039	120275736	.	13.364
chr7	120275737	120732909	.	2
chr7	120732910	121099965	.	11.47
chr7	121099966	121100109	.	2
chr7	121100110	149880654	.	13.364
chr7	149880655	150244694	.	2
chr7	150244695	159233184	.	2.0
chr8	1	232972	.	2
chr8	232973	33597785	.	2.0
chr8	33597786	35235592	.	2
chr8	35235593	43342241	.	4.096
chr8	43342242	46841163	.	2
chr8	46841164	51592632	.	4.244
chr8	51592633	51654770	.	2
chr8	51654771	56475752	.	4.096
chr8	56475753	56957990	.	2
chr8	56957991	71962867	.	3.908
chr8	71962868	71963069	.	2
chr8	71963070	75566877	.	2.0
chr8	75566878	76704120	.	2
chr8	76704121	79666104	.	2.0
chr8	79666105	79764171	.	2
chr8	79764172	80171369	.	5.816
chr8	80171370	80485800	.	2
chr8	80485801	80526096	.	2.0
chr8	80526097	80628643	.	2
chr8	80628644	80821633	.	3.908
chr8	80821634	80974290	.	2
chr8	80974291	93925079	.	2.0
chr8	93925080	93925363	.	2
chr8	93925364	98948832	.	2.972
chr8	98948833	98949013	.	2
chr8	98949014	136865232	.	2.0
chr8	136865233	138130164	.	2
chr8	138130165	144474364	.	17.152
chr8	144474365	144474811	.	2
chr8	144474812	145055416	.	2.0
chr9	1	213291	.	2
chr9	213292	2029196	.	2.0
chr9	2029197	2029272	.	2
chr9	2029273	8733903	.	2.0
chr9	8733904	12693982	.	2
chr9	12693983	17797126	.	2.688
chr9	17797127	18474041	.	2
chr9	18474042	20823143	.	4.956
chr9	20823144	20862657	.	2
chr9	20862658	37015243	.	2.688
chr9	37015244	37020625	.	2
chr9	37020626	37541785	.	13.364
chr9	37541786	37588570	.	2
chr9	37588571	82061344	.	2.0
chr9	82061345	82979721	.	2
chr9	82979722	83908648	.	3.164
chr9	83908649	83915467	.	2
chr9	83915468	93185616	.	2.0
chr9	93185617	93229776	.	2
chr9	93229777	95517036	.	5.816
chr9	95517037	95875710	.	2
chr9	95875711	96654718	.	2.0
chr9	96654719	96756006	.	2
chr9	96756007	119512951	.	2.0
chr9	119512952	119522923	.	2
chr9	119522924	121193514	.	0.536
chr9	121193515	121280880	.	2
chr9	121280881	121567262	.	2.0
chr9	121567263	121651992	.	2
chr9	121651993	128371374	.	2.0
chr9	128371375	128371511	.	2
chr9	128371512	130358463	.	2.0
chr9	130358464	130359398	.	2
chr9	130359399	138124636	.	2.0
chr10	1	49321	.	2
chr10	49322	9408237	.	2.0
chr10	9408238	11005432	.	2
chr10	11005433	11314396	.	2.0
chr10	11314397	11316869	.	2
chr10	11316870	15788939	.	3.168
chr10	15788940	15789337	.	2
chr10	15789338	22536456	.	2.848
chr10	22536457	22536528	.	2
chr10	22536529	26166031	.	3.168
chr10	26166032	26173851	.	2
chr10	26173852	26823281	.	2.0
chr10	26823282	26860893	.	2
chr10	26860894	27063947	.	2.0
chr10	27063948	27077332	.	2
chr10	27077333	28848419	.	2.0
chr10	28848420	28880152	.	2
chr10	28880153	43495989	.	9.576
chr10	43495990	43496065	.	2
chr10	43496066	70209169	.	2.0
chr10	70209170	70209745	.	2
chr10	70209746	72954497	.	2.0
chr10	72954498	72954714	.	2
chr10	72954715	122489545	.	2.0
chr10	122489546	122506756	.	2
chr10	122506757	129759223	.	2.0
chr10	129759224	129759308	.	2
chr10	129759309	133625523	.	2.0
chr11	1	197337	.	2
chr11	197338	4489833	.	2.0
chr11	4489834	4541673	.	2
chr11	4541674	4769866	.	11.47
chr11	4769867	4803471	.	2
chr11	4803472	14644799	.	2.0
chr11	14644800	14644925	.	2
chr11	14644926	25082568	.	2.0
chr11	25082569	26331616	.	2
chr11	26331617	35251322	.	2.0
chr11	35251323	35251531	.	2
chr11	35251532	35322608	.	5.788
chr11	35322609	35418989	.	2
chr11	35418990	40115328	.	2.0
chr11	40115329	40115515	.	2
chr11	40115516	44126942	.	3.066
chr11	44126943	44130027	.	2
chr11	44130028	47499773	.	2.0
chr11	47499774	47565792	.	2
chr11	47565793	47724768	.	2.0
chr11	47724769	47731465	.	2
chr11	47731466	50287785	.	2.0
chr11	50287786	54591618	.	2
chr11	54591619	74351518	.	2.0
chr11	74351519	74368455	.	2
chr11	74368456	74399308	.	2.0
chr11	74399309	74454909	.	2
chr11	74454910	96393024	.	2.0
chr11	96393025	99556145	.	2
chr11	99556146	112260514	.	2.0
chr11	112260515	112961481	.	2
chr11	112961482	115504956	.	6.596
chr11	115504957	116748316	.	2
chr11	116748317	125958027	.	2.0
chr11	125958028	125958193	.	2
chr11	125958194	134986767	.	2.0
chr12	1	174657	.	2
chr12	174658	5044898	.	2.0
chr12	5044899	5045108	.	2
chr12	5045109	6243251	.	2.0
chr12	6243252	6312255	.	2
chr12	6312256	33426285	.	2.0
chr12	33426286	33426386	.	2
chr12	33426387	41188470	.	2.0
chr12	41188471	41188600	.	2
chr12	41188601	48905134	.	2.0
chr12	48905135	48914501	.	2
chr12	48914502	51125233	.	7.724
chr12	51125234	51172330	.	2
chr12	51172331	55130001	.	2.0
chr12	55130002	55130258	.	2
chr12	55130259	57846364	.	2.0
chr12	57846365	57846540	.	2
chr12	57846541	79604672	.	2.0
chr12	79604673	79621086	.	2
chr12	79621087	80370794	.	3.526
chr12	80370795	80370958	.	2
chr12	80370959	105031882	.	2.0
chr12	105031883	105034317	.	2
chr12	105034318	109597178	.	2.0
chr12	109597179	109744105	.	2
chr12	109744106	118415144	.	2.0
chr12	118415145	118415304	.	2
chr12	118415305	128793541	.	2.916
chr12	128793542	128793662	.	2
chr12	128793663	133236096	.	2.0
chr13	1	19026403	.	2
chr13	19026404	27273134	.	2.0
chr13	27273135	27273349	.	2
chr13	27273350	30659240	.	2.916
chr13	30659241	30659496	.	2
chr13	30659497	71866804	.	2.0
chr13	71866805	72708524	.	2
chr13	72708525	91756315	.	2.0
chr13	91756316	91756487	.	2
chr13	91756488	103066874	.	2.0
chr13	103066875	105466188	.	2
chr13	105466189	114327219	.	2.0
chr14	1	18657655	.	2
chr14	18657656	20510982	.	2.0
chr14	20510983	20511120	.	2
chr14	20511121	20748340	.	2.0
chr14	20748341	20770224	.	2
chr14	20770225	33056016	.	2.0
chr14	33056017	33213848	.	2
chr14	33213849	51254558	.	2.0
chr14	51254559	51255120	.	2
chr14	51255121	61766951	.	2.0
chr14	61766952	61768666	.	2
chr14	61768667	74055704	.	2.0
chr14	74055705	74057022	.	2
chr14	74057023	90695621	.	2.0
chr14	90695622	90780943	.	2
chr14	90780944	90978500	.	9.576
chr14	90978501	91060464	.	2
chr14	91060465	106874754	.	2.0
chr15	1	19964839	.	2
chr15	19964840	27026832	.	2.0
chr15	27026833	32964227	.	2
chr15	32964228	36691200	.	2.0
chr15	36691201	36691761	.	2
chr15	36691762	40766301	.	2.416
chr15	40766302	40767216	.	2
chr15	40767217	43371371	.	2.0
chr15	43371372	43376213	.	2
chr15	43376214	55656384	.	2.0
chr15	55656385	55672504	.	2
chr15	55672505	70754203	.	2.0
chr15	70754204	70829570	.	2
chr15	70829571	79090704	.	2.0
chr15	79090705	79293312	.	2
chr15	79293313	101849446	.	2.0
chr16	1	46405	.	2
chr16	46406	13235354	.	2.416
chr16	13235355	13235656	.	2
chr16	13235657	14261414	.	2.0
chr16	14261415	17096326	.	2
chr16	17096327	31278197	.	2.416
chr16	31278198	31297752	.	2
chr16	31297753	31403612	.	5.576
chr16	31403613	31407503	.	2
chr16	31407504	35447991	.	2.688
chr16	35447992	46474401	.	2
chr16	46474402	60359332	.	2.0
chr16	60359333	61647768	.	2
chr16	61647769	69270267	.	2.0
chr16	69270268	69284051	.	2
chr16	69284052	80550522	.	2.972
chr16	80550523	80604477	.	2
chr16	80604478	90075983	.	2.0
chr17	1	410624	.	2
chr17	410625	6653257	.	2.0
chr17	6653258	6684849	.	2
chr17	6684850	7758971	.	5.816
chr17	7758972	7759104	.	2
chr17	7759105	15503148	.	2.0
chr17	15503149	15537480	.	2
chr17	15537481	15636242	.	2.0
chr17	15636243	15651216	.	2
chr17	15651217	21314580	.	2.0
chr17	21314581	21415640	.	2
chr17	21415641	21551554	.	9.576
chr17	21551555	22070481	.	2
chr17	22070482	35760984	.	2.0
chr17	35760985	38847893	.	2
chr17	38847894	39997874	.	9.576
chr17	39997875	40015387	.	2
chr17	40015388	43879337	.	2.0
chr17	43879338	43879953	.	2
chr17	43879954	45287120	.	2.688
chr17	45287121	45287346	.	2
chr17	45287347	48070114	.	2.0
chr17	48070115	48070304	.	2
chr17	48070305	53823067	.	2.0
chr17	53823068	53823260	.	2
chr17	53823261	56510980	.	2.0
chr17	56510981	56593824	.	2
chr17	56593825	59397228	.	2.688
chr17	59397229	59565662	.	2
chr17	59565663	60747239	.	2.0
chr17	60747240	60807938	.	2
chr17	60807939	62736704	.	2.0
chr17	62736705	62736815	.	2
chr17	62736816	79020235	.	2.0
chr17	79020236	79043779	.	2
chr17	79043780	79115568	.	2.0
chr17	79115569	79733528	.	2
chr17	79733529	83135739	.	2.0
chr18	1	117183	.	2
chr18	117184	11609905	.	2.0
chr18	11609906	11610045	.	2
chr18	11610046	14772193	.	2.416
chr18	14772194	14778017	.	2
chr18	14778018	45067851	.	2.0
chr18	45067852	45068152	.	2
chr18	45068153	55635720	.	2.0
chr18	55635721	55635923	.	2
chr18	55635924	80247343	.	2.0
chr19	1	281506	.	2
chr19	281507	12189087	.	2.0
chr19	12189088	12189202	.	2
chr19	12189203	12441079	.	2.0
chr19	12441080	12461446	.	2
chr19	12461447	13836438	.	2.0
chr19	13836439	13874840	.	2
chr19	13874841	17581515	.	2.0
chr19	17581516	17601592	.	2
chr19	17601593	19507152	.	2.0
chr19	19507153	19507401	.	2
chr19	19507402	19508877	.	2.0
chr19	19508878	19514598	.	2
chr19	19514599	21057781	.	2.0
chr19	21057782	21058019	.	2
chr19	21058020	21118208	.	3.908
chr19	21118209	21142160	.	2
chr19	21142161	24162290	.	2.0
chr19	24162291	27756800	.	2
chr19	27756801	33813432	.	2.0
chr19	33813433	34022806	.	2
chr19	34022807	36143021	.	2.0
chr19	36143022	36145787	.	2
chr19	36145788	36340843	.	3.066
chr19	36340844	36341139	.	2
chr19	36341140	40265477	.	2.0
chr19	40265478	40275138	.	2
chr19	40275139	41898477	.	2.0
chr19	41898478	41902032	.	2
chr19	41902033	53086424	.	2.0
chr19	53086425	53108439	.	2
chr19	53108440	53204193	.	2.0
chr19	53204194	53213048	.	2
chr19	53213049	58295520	.	2.0
chr19	58295521	58334901	.	2
chr19	58334902	58480753	.	2.0
chr19	58480754	58498508	.	2
chr19	58498509	58572603	.	2.0
chr20	1	87623	.	2
chr20	87624	2403757	.	2.0
chr20	2403758	2417201	.	2
chr20	2417202	2558787	.	3.642
chr20	2558788	2561866	.	2
chr20	2561867	6780192	.	2.0
chr20	6780193	7883105	.	2
chr20	7883106	8150315	.	2.0
chr20	8150316	8371436	.	2
chr20	8371437	38049820	.	2.0
chr20	38049821	38057590	.	2
chr20	38057591	38323865	.	2.0
chr20	38323866	38324831	.	2
chr20	38324832	39038962	.	2.0
chr20	39038963	39039000	.	2
chr20	39039001	43613994	.	7.724
chr20	43613995	43618903	.	2
chr20	43618904	57710373	.	2.0
chr20	57710374	57710527	.	2
chr20	57710528	58286513	.	7.682
chr20	58286514	58309179	.	2
chr20	58309180	64276137	.	2.0
chr21	1	10413764	.	2
chr21	10413765	14961566	.	2.0
chr21	14961567	14961776	.	2
chr21	14961777	40708801	.	2.416
chr21	40708802	40846669	.	2
chr21	40846670	44960146	.	2.0
chr21	44960147	44973087	.	2
chr21	44973088	45505962	.	9.576
chr21	45505963	45510177	.	2
chr21	45510178	46665012	.	2.0
chr22	1	16407163	.	2
chr22	16407164	20384768	.	2.0
chr22	20384769	20389621	.	2
chr22	20389622	29061805	.	2.0
chr22	29061806	29094343	.	2
chr22	29094344	40361512	.	2.0
chr22	40361513	40361686	.	2
chr22	40361687	42603191	.	2.0
chr22	42603192	42614815	.	2
chr22	42614816	43839919	.	2.0
chr22	43839920	43841881	.	2
chr22	43841882	43977967	.	4.836
chr22	43977968	43981346	.	2
chr22	43981347	50245823	.	2.0
chr22	50245824	50245883	.	2
chr22	50245884	50780661	.	2.688
