# Supplementary material for: Benchmarking pipelines for subclonal deconvolution of bulk tumour sequencing data
Source: Nat Commun. 2021 Nov 4;12:6396. doi: 10.1038/s41467-021-26698-7 (PMC8569188; doi:10.1038/s41467-021-26698-7)
Supplement: Supplementary file 4 — Source Data [file 41467_2021_26698_MOESM4_ESM.zip › Source_Data/cnv_heatmaps/facets/s1r2_100%_30_major.bed]

chromosome	start	end	.	cn
chr1	1	3069287	.	2
chr1	3069288	6651624	.	2.374
chr1	6651625	6652937	.	2
chr1	6652938	228746448	.	2.0
chr1	228746449	229249682	.	2
chr1	229249683	230377647	.	3.952
chr1	230377648	230642503	.	2
chr1	230642504	248919762	.	2.0
chr2	1	38880	.	2
chr2	38881	74101708	.	2.0
chr2	74101709	74101768	.	2
chr2	74101769	74159211	.	7.778
chr2	74159212	74167122	.	2
chr2	74167123	80648142	.	2.0
chr2	80648143	80648344	.	2
chr2	80648345	121224105	.	7.778
chr2	121224106	121224437	.	2
chr2	121224438	233867171	.	2.0
chr2	233867172	233926582	.	2
chr2	233926583	237422079	.	5.852
chr2	237422080	237493497	.	2
chr2	237493498	241777035	.	2.0
chr3	1	197841	.	2
chr3	197842	81499259	.	2.0
chr3	81499260	81535229	.	2
chr3	81535230	124132983	.	2.0
chr3	124132984	124228048	.	2
chr3	124228049	177051763	.	2.0
chr3	177051764	177064942	.	2
chr3	177064943	186280715	.	2.0
chr3	186280716	186284784	.	2
chr3	186284785	198043498	.	2.0
chr4	1	85892	.	2
chr4	85893	188147588	.	2.0
chr5	1	140512	.	2
chr5	140513	123616268	.	2.0
chr5	123616269	123616495	.	2
chr5	123616496	124745376	.	2.0
chr5	124745377	126360183	.	2
chr5	126360184	181261081	.	2.0
chr6	1	203448	.	2
chr6	203449	111719997	.	2.0
chr6	111719998	112054063	.	2
chr6	112054064	112351234	.	2.0
chr6	112351235	113222592	.	2
chr6	113222593	170583704	.	2.0
chr7	1	208810	.	2
chr7	208811	64923312	.	2.0
chr7	64923313	64927624	.	2
chr7	64927625	82050504	.	2.0
chr7	82050505	82050588	.	2
chr7	82050589	150249038	.	2.0
chr7	150249039	150284741	.	2
chr7	150284742	151385218	.	2.0
chr7	151385219	151396058	.	2
chr7	151396059	159233256	.	2.0
chr8	1	233133	.	2
chr8	233134	145055416	.	2.0
chr9	1	213190	.	2
chr9	213191	72249408	.	3.952
chr9	72249409	72249632	.	2
chr9	72249633	74497506	.	7.778
chr9	74497507	74497672	.	2
chr9	74497673	138124607	.	3.952
chr10	1	180012	.	2
chr10	180013	133625502	.	2.0
chr11	1	197337	.	2
chr11	197338	15175802	.	2.0
chr11	15175803	15175957	.	2
chr11	15175958	16871176	.	3.656
chr11	16871177	17014116	.	2
chr11	17014117	70165511	.	2.0
chr11	70165512	70167228	.	2
chr11	70167229	70189392	.	5.852
chr11	70189393	70203459	.	2
chr11	70203460	134986767	.	2.0
chr12	1	174673	.	2
chr12	174674	58888929	.	2.0
chr12	58888930	58890111	.	2
chr12	58890112	71138158	.	2.374
chr12	71138159	71139192	.	2
chr12	71139193	133236096	.	2.0
chr13	1	19026389	.	2
chr13	19026390	114327294	.	2.0
chr14	1	18657689	.	2
chr14	18657690	26597028	.	2.0
chr14	26597029	28264750	.	2
chr14	28264751	62950126	.	5.844
chr14	62950127	62950312	.	2
chr14	62950313	70907669	.	2.0
chr14	70907670	70946992	.	2
chr14	70946993	72629782	.	2.0
chr14	72629783	72671196	.	2
chr14	72671197	106874785	.	2.0
chr15	1	19964806	.	2
chr15	19964807	44328714	.	2.0
chr15	44328715	44337786	.	2
chr15	44337787	55196444	.	2.0
chr15	55196445	55196765	.	2
chr15	55196766	101849469	.	2.0
chr16	1	46405	.	2
chr16	46406	90075911	.	2.0
chr17	1	410682	.	2
chr17	410683	83135792	.	2.0
chr18	1	117236	.	2
chr18	117237	12014412	.	2.0
chr18	12014413	12028024	.	2
chr18	12028025	28147758	.	9.704
chr18	28147759	30994173	.	2
chr18	30994174	80247272	.	2.0
chr19	1	281439	.	2
chr19	281440	58572513	.	2.0
chr20	1	87623	.	2
chr20	87624	64276173	.	2.0
chr21	1	10413741	.	2
chr21	10413742	29329529	.	2.0
chr21	29329530	29342455	.	2
chr21	29342456	29861677	.	3.366
chr21	29861678	29939361	.	2
chr21	29939362	46665012	.	2.0
chr22	1	16407235	.	2
chr22	16407236	50780647	.	2.0
