# Supplementary material for: Benchmarking pipelines for subclonal deconvolution of bulk tumour sequencing data
Source: Nat Commun. 2021 Nov 4;12:6396. doi: 10.1038/s41467-021-26698-7 (PMC8569188; doi:10.1038/s41467-021-26698-7)
Supplement: Supplementary file 4 — Source Data [file 41467_2021_26698_MOESM4_ESM.zip › Source_Data/cnv_heatmaps/facets/s2r3_true_minor.bed]

chromosome	start	end	.	cn
chr10	1	261880	.	2.1
chr10	261881	262054	.	2.0
chr10	262055	2504796	.	2.1
chr10	2504797	2969749	.	2.1
chr10	2969750	4271149	.	2.1
chr10	4271150	5349267	.	2.1
chr10	5349268	6260597	.	2.1
chr10	6260598	6264108	.	2.1
chr10	6264109	11360095	.	2.1
chr10	11360096	11361092	.	2.0
chr10	11361093	12419541	.	2.1
chr10	12419542	12419603	.	2.0
chr10	12419604	14381669	.	2.1
chr10	14381670	14382223	.	2.0
chr10	14382224	14757618	.	2.1
chr10	14757619	14758281	.	2.0
chr10	14758282	17732205	.	2.1
chr10	17732206	17734125	.	2.0
chr10	17734126	18546742	.	2.1
chr10	18546743	18586342	.	2.0
chr10	18586343	20115438	.	2.1
chr10	20115439	20234762	.	2.1
chr10	20234763	21999649	.	2.1
chr10	21999650	21999729	.	2.1
chr10	21999730	22071023	.	2.1
chr10	22071024	23367413	.	2.1
chr10	23367414	23393056	.	1.9
chr10	23393057	23439712	.	1.9
chr10	23439713	23926426	.	2.1
chr10	23926427	23976388	.	2.08
chr10	23976389	26986512	.	2.1
chr10	26986513	26986670	.	2.0
chr10	26986671	28968692	.	2.1
chr10	28968693	29014195	.	2.06
chr10	29014196	29014345	.	2.0
chr10	29014346	29365541	.	2.06
chr10	29365542	29369849	.	2.0
chr10	29369850	31333817	.	2.06
chr10	31333818	32306699	.	2.1
chr10	32306700	32306985	.	2.0
chr10	32306986	33743798	.	2.1
chr10	33743799	33743947	.	2.0
chr10	33743948	34246575	.	2.1
chr10	34246576	34246729	.	2.0
chr10	34246730	34522755	.	2.1
chr10	34522756	34604627	.	2.0
chr10	34604628	38988879	.	2.1
chr10	38988880	38988944	.	2.0
chr10	38988945	39484167	.	2.1
chr10	39484168	39492524	.	2.0
chr10	39492525	39558026	.	2.1
chr10	39558027	39558462	.	2.0
chr10	39558463	42434437	.	2.1
chr10	42434438	42434559	.	2.0
chr10	42434560	45196102	.	2.1
chr10	45196103	45196357	.	2.0
chr10	45196358	45410326	.	2.1
chr10	45410327	45410478	.	2.0
chr10	45410479	45894035	.	2.1
chr10	45894036	45894133	.	2.1
chr10	45894134	48353320	.	2.1
chr10	48353321	48353646	.	2.0
chr10	48353647	48660078	.	2.1
chr10	48660079	48905580	.	2.1
chr10	48905581	48917181	.	2.12
chr10	48917182	48927917	.	2.1
chr10	48927918	50346521	.	2.1
chr10	50346522	50347650	.	2.1
chr10	50347651	51388801	.	2.1
chr10	51388802	51506789	.	2.1
chr10	51506790	54926897	.	2.1
chr10	54926898	54933655	.	2.1
chr10	54933656	55077113	.	2.1
chr10	55077114	55078297	.	1.9
chr10	55078298	56304057	.	2.1
chr10	56304058	56370746	.	2.1
chr10	56370747	62931288	.	2.1
chr10	62931289	63036722	.	2.08
chr10	63036723	66708704	.	2.1
chr10	66708705	66709163	.	2.1
chr10	66709164	68641978	.	2.1
chr10	68641979	68642504	.	2.0
chr10	68642505	69911878	.	2.1
chr10	69911879	69913974	.	2.0
chr10	69913975	70648793	.	2.1
chr10	70648794	71003303	.	2.0
chr10	71003304	73348848	.	2.1
chr10	73348849	75843237	.	1.9
chr10	75843238	78185192	.	0.0
chr10	78185193	83362391	.	0.0
chr10	83362392	86294280	.	2.1
chr10	86294281	86295703	.	2.0
chr10	86295704	87070669	.	2.1
chr10	87070670	87070776	.	2.0
chr10	87070777	87484741	.	2.1
chr10	87484742	87486525	.	2.0
chr10	87486526	89553549	.	2.1
chr10	89553550	89555643	.	2.0
chr10	89555644	91435842	.	2.1
chr10	91435843	91436023	.	2.0
chr10	91436024	91458984	.	2.1
chr10	91458985	91468272	.	2.0
chr10	91468273	93488973	.	2.1
chr10	93488974	93489092	.	2.0
chr10	93489093	94456592	.	2.1
chr10	94456593	94456678	.	2.0
chr10	94456679	95417879	.	2.1
chr10	95417880	95422696	.	2.0
chr10	95422697	96939027	.	2.1
chr10	96939028	96946809	.	2.1
chr10	96946810	97440962	.	2.1
chr10	97440963	97533864	.	1.9
chr10	97533865	100312039	.	2.1
chr10	100312040	100313323	.	2.0
chr10	100313324	101405874	.	2.1
chr10	101405875	101561132	.	2.08
chr10	101561133	104064102	.	2.1
chr10	104064103	104064233	.	2.0
chr10	104064234	104476018	.	2.1
chr10	104476019	104476130	.	2.0
chr10	104476131	106191567	.	2.1
chr10	106191568	106197640	.	2.0
chr10	106197641	107390205	.	2.1
chr10	107390206	107390271	.	2.0
chr10	107390272	109140873	.	2.1
chr10	109140874	109142515	.	2.0
chr10	109142516	109755061	.	2.1
chr10	109755062	109760911	.	2.1
chr10	109760912	110850782	.	2.1
chr10	110850783	110859022	.	2.0
chr10	110859023	112989854	.	2.1
chr10	112989855	112999664	.	2.0
chr10	112999665	118800643	.	2.1
chr10	118800644	118803390	.	2.0
chr10	118803391	119171055	.	2.1
chr10	119171056	119394184	.	0.0
chr10	119394185	120017587	.	2.1
chr10	120017588	120018283	.	2.1
chr10	120018284	122076167	.	2.1
chr10	122076168	122076245	.	2.0
chr10	122076246	125246165	.	2.1
chr10	125246166	125246217	.	2.0
chr10	125246218	125873040	.	2.1
chr10	125873041	126440341	.	0.0
chr10	126440342	126440392	.	0.0
chr10	126440393	127269494	.	0.0
chr10	127269495	129138577	.	2.1
chr10	129138578	129156183	.	2.1
chr10	129156184	131248424	.	2.1
chr10	131248425	131250450	.	2.0
chr10	131250451	132251929	.	2.1
chr10	132251930	132290833	.	2.1
chr10	132290834	133797422	.	2.1
chr11	1	1349878	.	2.1
chr11	1349879	1604763	.	1.9
chr11	1604764	1621285	.	2.1
chr11	1621286	2283348	.	1.9
chr11	2283349	3063306	.	1.9
chr11	3063307	3164878	.	1.9
chr11	3164879	3165178	.	1.9
chr11	3165179	7921518	.	1.9
chr11	7921519	7921763	.	1.9
chr11	7921764	9386192	.	1.9
chr11	9386193	9389231	.	2.0
chr11	9389232	10015193	.	1.9
chr11	10015194	10044907	.	2.1
chr11	10044908	10045678	.	2.0
chr11	10045679	10618789	.	2.1
chr11	10618790	10618866	.	2.0
chr11	10618867	10769539	.	2.1
chr11	10769540	10769614	.	2.0
chr11	10769615	12466296	.	2.1
chr11	12466297	12466554	.	2.0
chr11	12466555	15025605	.	2.1
chr11	15025606	15026282	.	2.0
chr11	15026283	16922168	.	2.1
chr11	16922169	16922241	.	2.0
chr11	16922242	19336797	.	2.1
chr11	19336798	19348440	.	2.0
chr11	19348441	19906476	.	2.1
chr11	19906477	19906920	.	2.0
chr11	19906921	21388063	.	2.1
chr11	21388064	22899535	.	1.9
chr11	22899536	23056684	.	2.1
chr11	23056685	25734133	.	1.9
chr11	25734134	27354707	.	1.9
chr11	27354708	27359639	.	2.0
chr11	27359640	27543684	.	1.9
chr11	27543685	27554907	.	1.9
chr11	27554908	28695717	.	1.9
chr11	28695718	29690346	.	1.92
chr11	29690347	30963796	.	1.9
chr11	30963797	32096237	.	1.9
chr11	32096238	32096539	.	2.0
chr11	32096540	33012036	.	1.9
chr11	33012037	33039748	.	1.9
chr11	33039749	34352537	.	1.9
chr11	34352538	34354053	.	1.9
chr11	34354054	34709418	.	1.9
chr11	34709419	35225299	.	1.9
chr11	35225300	38915125	.	1.9
chr11	38915126	38915303	.	1.9
chr11	38915304	40011309	.	1.9
chr11	40011310	40352239	.	1.9
chr11	40352240	42511382	.	1.9
chr11	42511383	42511476	.	1.9
chr11	42511477	42735899	.	1.9
chr11	42735900	45956575	.	2.1
chr11	45956576	45957998	.	2.0
chr11	45957999	47854165	.	2.1
chr11	47854166	47854571	.	2.0
chr11	47854572	48045121	.	2.1
chr11	48045122	48045929	.	2.0
chr11	48045930	50404133	.	2.1
chr11	50404134	50404462	.	2.1
chr11	50404463	50594337	.	2.1
chr11	50594338	51074801	.	1.7
chr11	51074802	51259260	.	1.7
chr11	51259261	51266169	.	1.7
chr11	51266170	51324760	.	1.7
chr11	51324761	51911500	.	1.7
chr11	51911501	53171072	.	2.1
chr11	53171073	53226566	.	2.0
chr11	53226567	53230566	.	2.0
chr11	53230567	53575978	.	2.0
chr11	53575979	53652337	.	2.1
chr11	53652338	53652415	.	2.0
chr11	53652416	55491791	.	2.1
chr11	55491792	56742493	.	2.1
chr11	56742494	56742945	.	2.0
chr11	56742946	57089614	.	2.1
chr11	57089615	57101565	.	2.0
chr11	57101566	60134658	.	2.1
chr11	60134659	60505705	.	2.16
chr11	60505706	61241381	.	2.1
chr11	61241382	61244267	.	2.5
chr11	61244268	62348681	.	2.1
chr11	62348682	62354200	.	2.0
chr11	62354201	63728083	.	2.1
chr11	63728084	63728166	.	2.0
chr11	63728167	65242641	.	2.1
chr11	65242642	65243144	.	2.0
chr11	65243145	65868326	.	2.1
chr11	65868327	65868400	.	2.0
chr11	65868401	66154352	.	2.1
chr11	66154353	66155569	.	2.0
chr11	66155570	68988700	.	2.1
chr11	68988701	68988776	.	2.0
chr11	68988777	73144723	.	2.1
chr11	73144724	73144775	.	2.1
chr11	73144776	76768849	.	2.1
chr11	76768850	76769038	.	2.0
chr11	76769039	78493682	.	2.1
chr11	78493683	79473834	.	2.1
chr11	79473835	81124371	.	1.9
chr11	81124372	81124743	.	1.9
chr11	81124744	81489846	.	1.9
chr11	81489847	81489947	.	1.9
chr11	81489948	82222713	.	1.9
chr11	82222714	82229282	.	1.9
chr11	82229283	83610680	.	1.9
chr11	83610681	83610860	.	2.0
chr11	83610861	86810085	.	1.9
chr11	86810086	86810342	.	1.9
chr11	86810343	87193598	.	1.9
chr11	87193599	87379500	.	2.1
chr11	87379501	89078300	.	2.0
chr11	89078301	90977548	.	2.1
chr11	90977549	90977657	.	2.1
chr11	90977658	91463939	.	2.1
chr11	91463940	91488052	.	2.0
chr11	91488053	93330215	.	2.1
chr11	93330216	93330381	.	2.0
chr11	93330382	95635889	.	2.1
chr11	95635890	95636177	.	2.1
chr11	95636178	96172906	.	2.1
chr11	96172907	96173017	.	2.0
chr11	96173018	100794195	.	2.1
chr11	100794196	100806650	.	2.0
chr11	100806651	104562093	.	2.1
chr11	104562094	104566526	.	2.0
chr11	104566527	105559214	.	2.1
chr11	105559215	105637856	.	2.06
chr11	105637857	105638615	.	2.0
chr11	105638616	105651254	.	2.06
chr11	105651255	106506832	.	2.1
chr11	106506833	106512051	.	2.1
chr11	106512052	107305151	.	2.1
chr11	107305152	107305546	.	2.0
chr11	107305547	110499387	.	2.1
chr11	110499388	110499443	.	2.0
chr11	110499444	111034332	.	2.1
chr11	111034333	111338709	.	0.0
chr11	111338710	111340100	.	0.0
chr11	111340101	111453689	.	0.0
chr11	111453690	111508971	.	0.0
chr11	111508972	113978250	.	0.0
chr11	113978251	113978350	.	0.0
chr11	113978351	116219097	.	0.0
chr11	116219098	116222151	.	0.0
chr11	116222152	119577388	.	0.0
chr11	119577389	119578425	.	0.0
chr11	119578426	121398100	.	0.0
chr11	121398101	121398631	.	0.0
chr11	121398632	122241569	.	0.0
chr11	122241570	122547649	.	0.0
chr11	122547650	124893694	.	0.0
chr11	124893695	127997049	.	2.1
chr11	127997050	127997127	.	2.0
chr11	127997128	128546490	.	2.1
chr11	128546491	128561857	.	2.1
chr11	128561858	130340048	.	2.1
chr11	130340049	130340124	.	2.0
chr11	130340125	132044815	.	2.1
chr11	132044816	132044900	.	2.0
chr11	132044901	134146255	.	2.1
chr11	134146256	134146605	.	2.0
chr11	134146606	134908927	.	2.1
chr11	134908928	134928842	.	1.7
chr11	134928843	135086622	.	2.1
chr12	1	418725	.	2.1
chr12	418726	419032	.	2.1
chr12	419033	1353058	.	2.1
chr12	1353059	1405627	.	2.1
chr12	1405628	3898540	.	2.1
chr12	3898541	3898699	.	2.0
chr12	3898700	5096937	.	2.1
chr12	5096938	5101419	.	2.0
chr12	5101420	5639514	.	2.1
chr12	5639515	5786638	.	2.06
chr12	5786639	5881219	.	2.1
chr12	5881220	5881277	.	2.0
chr12	5881278	8346703	.	2.1
chr12	8346704	8347647	.	2.0
chr12	8347648	11030768	.	2.1
chr12	11030769	11876776	.	2.1
chr12	11876777	12705399	.	2.1
chr12	12705400	12707411	.	1.9
chr12	12707412	13731908	.	2.1
chr12	13731909	13732237	.	2.1
chr12	13732238	14721303	.	2.1
chr12	14721304	14721970	.	2.0
chr12	14721971	15258681	.	2.1
chr12	15258682	15258846	.	2.0
chr12	15258847	20582387	.	2.1
chr12	20582388	20582453	.	2.0
chr12	20582454	25255262	.	2.1
chr12	25255263	25255351	.	2.1
chr12	25255352	26888021	.	2.1
chr12	26888022	26888111	.	2.0
chr12	26888112	26888894	.	2.1
chr12	26888895	26891459	.	2.0
chr12	26891460	29738110	.	2.1
chr12	29738111	30020078	.	0.0
chr12	30020079	31394540	.	2.1
chr12	31394541	31394670	.	2.0
chr12	31394671	39939035	.	2.1
chr12	39939036	39939163	.	2.0
chr12	39939164	44271485	.	2.1
chr12	44271486	44275271	.	2.0
chr12	44275272	44331056	.	2.1
chr12	44331057	44331945	.	2.0
chr12	44331946	45044711	.	2.1
chr12	45044712	45831374	.	2.1
chr12	45831375	45831694	.	2.1
chr12	45831695	45934236	.	2.1
chr12	45934237	48412332	.	2.1
chr12	48412333	48429331	.	2.0
chr12	48429332	49007759	.	2.1
chr12	49007760	49008095	.	2.0
chr12	49008096	49609135	.	2.1
chr12	49609136	49609579	.	2.0
chr12	49609580	50463110	.	2.1
chr12	50463111	50464679	.	2.0
chr12	50464680	52850207	.	2.1
chr12	52850208	52850461	.	2.0
chr12	52850462	55164270	.	2.1
chr12	55164271	55164704	.	2.0
chr12	55164705	58204833	.	2.1
chr12	58204834	58220188	.	2.0
chr12	58220189	62102427	.	2.1
chr12	62102428	62102982	.	2.1
chr12	62102983	64192303	.	2.1
chr12	64192304	64244543	.	1.7
chr12	64244544	66476050	.	2.1
chr12	66476051	66476315	.	2.0
chr12	66476316	66696386	.	2.1
chr12	66696387	67251153	.	2.1
chr12	67251154	67251376	.	2.0
chr12	67251377	70763696	.	2.1
chr12	70763697	72322148	.	2.1
chr12	72322149	72322263	.	2.0
chr12	72322264	74978616	.	2.1
chr12	74978617	74983004	.	2.1
chr12	74983005	75888571	.	2.1
chr12	75888572	75888687	.	2.0
chr12	75888688	76000625	.	2.1
chr12	76000626	76001484	.	2.0
chr12	76001485	78379775	.	2.1
chr12	78379776	81882696	.	0.0
chr12	81882697	81882807	.	0.0
chr12	81882808	82893327	.	0.0
chr12	82893328	83949388	.	0.0
chr12	83949389	83961301	.	0.0
chr12	83961302	85202005	.	0.0
chr12	85202006	85202073	.	0.0
chr12	85202074	85393185	.	0.0
chr12	85393186	90089987	.	0.0
chr12	90089988	90884253	.	2.1
chr12	90884254	90884377	.	2.0
chr12	90884378	91737817	.	2.1
chr12	91737818	91741021	.	2.0
chr12	91741022	92433749	.	2.1
chr12	92433750	92437361	.	2.0
chr12	92437362	93037922	.	2.1
chr12	93037923	93038780	.	2.0
chr12	93038781	95945698	.	2.1
chr12	95945699	95945786	.	2.0
chr12	95945787	96337022	.	2.1
chr12	96337023	96337079	.	2.1
chr12	96337080	97453756	.	2.1
chr12	97453757	97453865	.	2.0
chr12	97453866	100658641	.	2.1
chr12	100658642	100658834	.	2.0
chr12	100658835	101539632	.	2.1
chr12	101539633	101959922	.	2.1
chr12	101959923	102128586	.	2.1
chr12	102128587	103483714	.	2.1
chr12	103483715	104018266	.	2.1
chr12	104018267	104209836	.	2.1
chr12	104209837	104209988	.	2.1
chr12	104209989	106139046	.	2.1
chr12	106139047	106139133	.	2.0
chr12	106139134	109405362	.	2.1
chr12	109405363	109405448	.	2.1
chr12	109405449	109417019	.	2.1
chr12	109417020	109419616	.	2.1
chr12	109419617	109605781	.	2.1
chr12	109605782	109605951	.	2.0
chr12	109605952	113372560	.	2.1
chr12	113372561	113418324	.	1.9
chr12	113418325	118530459	.	2.1
chr12	118530460	118537315	.	2.0
chr12	118537316	121134925	.	2.1
chr12	121134926	121137149	.	2.1
chr12	121137150	121633333	.	2.1
chr12	121633334	121635674	.	2.1
chr12	121635675	125495150	.	2.1
chr12	125495151	125496008	.	2.0
chr12	125496009	126784890	.	2.1
chr12	126784891	126785085	.	2.0
chr12	126785086	127518423	.	2.1
chr12	127518424	127640944	.	2.1
chr12	127640945	127741422	.	2.08
chr12	127741423	127773622	.	2.1
chr12	127773623	127773677	.	2.1
chr12	127773678	130046671	.	2.1
chr12	130046672	130232867	.	2.1
chr12	130232868	133275309	.	2.1
chr13	1	16825619	.	2.1
chr13	16825620	16825959	.	2.1
chr13	16825960	17102726	.	2.1
chr13	17102727	17787371	.	2.1
chr13	17787372	17788636	.	2.0
chr13	17788637	18426047	.	2.1
chr13	18426048	19106353	.	2.1
chr13	19106354	19107620	.	2.0
chr13	19107621	20776943	.	2.1
chr13	20776944	20777012	.	2.0
chr13	20777013	21064013	.	2.1
chr13	21064014	21064131	.	2.0
chr13	21064132	21358349	.	2.1
chr13	21358350	21358481	.	2.1
chr13	21358482	21954380	.	2.1
chr13	21954381	21955042	.	2.0
chr13	21955043	23523096	.	2.1
chr13	23523097	23536703	.	2.1
chr13	23536704	26197897	.	2.1
chr13	26197898	26198271	.	2.0
chr13	26198272	26317554	.	2.1
chr13	26317555	26318957	.	2.0
chr13	26318958	28692784	.	2.1
chr13	28692785	28693483	.	2.0
chr13	28693484	29597764	.	2.1
chr13	29597765	29599372	.	2.0
chr13	29599373	31510750	.	2.1
chr13	31510751	31510839	.	2.0
chr13	31510840	32895396	.	2.1
chr13	32895397	32895547	.	2.0
chr13	32895548	36277902	.	2.1
chr13	36277903	36278591	.	2.0
chr13	36278592	37615467	.	2.1
chr13	37615468	37615877	.	2.0
chr13	37615878	39062777	.	2.1
chr13	39062778	39063006	.	2.0
chr13	39063007	39290272	.	2.1
chr13	39290273	39291847	.	2.0
chr13	39291848	47998184	.	2.1
chr13	47998185	48002763	.	2.1
chr13	48002764	48248349	.	2.1
chr13	48248350	48248420	.	2.0
chr13	48248421	53729694	.	2.1
chr13	53729695	54263901	.	1.7
chr13	54263902	55703530	.	1.0
chr13	55703531	55703699	.	1.0
chr13	55703700	57105281	.	1.0
chr13	57105282	57169439	.	1.7
chr13	57169440	57435868	.	2.0
chr13	57435869	61122517	.	1.7
chr13	61122518	61485329	.	2.1
chr13	61485330	61547862	.	0.0
chr13	61547863	62464580	.	2.1
chr13	62464581	65324471	.	2.1
chr13	65324472	66317341	.	2.1
chr13	66317342	66707703	.	0.0
chr13	66707704	66707986	.	0.0
chr13	66707987	66827719	.	0.0
chr13	66827720	70950178	.	2.1
chr13	70950179	72254682	.	2.1
chr13	72254683	72254882	.	2.0
chr13	72254883	73280617	.	2.1
chr13	73280618	79666190	.	2.1
chr13	79666191	79666812	.	2.0
chr13	79666813	80097532	.	2.1
chr13	80097533	80097589	.	2.1
chr13	80097590	81059092	.	2.1
chr13	81059093	81937607	.	2.1
chr13	81937608	81938865	.	2.1
chr13	81938866	82185622	.	2.1
chr13	82185623	82185901	.	2.0
chr13	82185902	83085119	.	2.1
chr13	83085120	83085417	.	2.1
chr13	83085418	84579958	.	2.1
chr13	84579959	84582302	.	2.0
chr13	84582303	87874031	.	2.1
chr13	87874032	89197755	.	2.1
chr13	89197756	93958147	.	2.1
chr13	93958148	93959162	.	2.0
chr13	93959163	96144218	.	2.1
chr13	96144219	96154889	.	2.1
chr13	96154890	96438553	.	2.1
chr13	96438554	96438716	.	2.0
chr13	96438717	98660636	.	2.1
chr13	98660637	100221156	.	2.1
chr13	100221157	100221247	.	2.0
chr13	100221248	100751164	.	2.1
chr13	100751165	100751221	.	2.0
chr13	100751222	107692292	.	2.1
chr13	107692293	107815940	.	0.0
chr13	107815941	114364328	.	2.1
chr14	1	2162484	.	1.9
chr14	2162485	21886034	.	0.0
chr14	21886035	21891527	.	0.0
chr14	21891528	23944690	.	0.0
chr14	23944691	23944842	.	0.0
chr14	23944843	24330464	.	0.0
chr14	24330465	24330530	.	0.0
chr14	24330531	30395931	.	0.0
chr14	30395932	30400797	.	0.0
chr14	30400798	31842700	.	0.0
chr14	31842701	31846445	.	0.0
chr14	31846446	34318843	.	0.0
chr14	34318844	34631828	.	0.0
chr14	34631829	37226929	.	0.0
chr14	37226930	39599006	.	1.9
chr14	39599007	39599409	.	2.0
chr14	39599410	40864006	.	1.9
chr14	40864007	40864171	.	1.9
chr14	40864172	42678273	.	1.9
chr14	42678274	45269388	.	2.1
chr14	45269389	45269680	.	2.0
chr14	45269681	45872247	.	2.1
chr14	45872248	45872353	.	2.0
chr14	45872354	45949349	.	2.1
chr14	45949350	46047650	.	2.1
chr14	46047651	46739315	.	2.1
chr14	46739316	46739374	.	2.0
chr14	46739375	50008894	.	2.1
chr14	50008895	50009591	.	2.0
chr14	50009592	50162974	.	2.1
chr14	50162975	50288768	.	2.5
chr14	50288769	50897490	.	2.1
chr14	50897491	50905175	.	2.0
chr14	50905176	51686998	.	2.1
chr14	51686999	54079830	.	1.9
chr14	54079831	54080330	.	2.0
chr14	54080331	55859410	.	1.9
chr14	55859411	55859849	.	1.9
chr14	55859850	56944781	.	1.9
chr14	56944782	56948351	.	1.9
chr14	56948352	57364635	.	1.9
chr14	57364636	57364943	.	1.9
chr14	57364944	57524630	.	1.9
chr14	57524631	57525368	.	2.0
chr14	57525369	66668497	.	1.9
chr14	66668498	66721631	.	1.9
chr14	66721632	67375245	.	1.9
chr14	67375246	67375296	.	2.0
chr14	67375297	67610922	.	1.9
chr14	67610923	67611705	.	2.0
chr14	67611706	67814062	.	1.9
chr14	67814063	67998220	.	1.88
chr14	67998221	68075968	.	1.9
chr14	68075969	68076680	.	1.9
chr14	68076681	68274024	.	1.9
chr14	68274025	68274174	.	2.0
chr14	68274175	70381786	.	1.9
chr14	70381787	70381867	.	1.9
chr14	70381868	73709624	.	1.9
chr14	73709625	73711341	.	1.9
chr14	73711342	73735632	.	1.9
chr14	73735633	73735801	.	1.9
chr14	73735802	75026654	.	1.9
chr14	75026655	75026873	.	2.0
chr14	75026874	75674033	.	1.9
chr14	75674034	75674106	.	1.9
chr14	75674107	76294622	.	1.9
chr14	76294623	76295272	.	1.9
chr14	76295273	77213512	.	1.9
chr14	77213513	77460806	.	2.0
chr14	77460807	78524836	.	1.9
chr14	78524837	78541893	.	2.0
chr14	78541894	78549266	.	1.9
chr14	78549267	78549427	.	2.0
chr14	78549428	79856465	.	1.9
chr14	79856466	79856656	.	1.9
chr14	79856657	80248651	.	1.9
chr14	80248652	80374893	.	0.0
chr14	80374894	81149473	.	1.9
chr14	81149474	81149601	.	1.9
chr14	81149602	82709173	.	1.9
chr14	82709174	82720544	.	1.9
chr14	82720545	83895281	.	1.9
chr14	83895282	83895464	.	2.0
chr14	83895465	86660208	.	1.9
chr14	86660209	86660341	.	2.0
chr14	86660342	86952828	.	1.9
chr14	86952829	86953424	.	1.9
chr14	86953425	87008968	.	1.9
chr14	87008969	87009650	.	2.0
chr14	87009651	88518499	.	1.9
chr14	88518500	88518588	.	2.0
chr14	88518589	88632545	.	1.9
chr14	88632546	90119253	.	0.0
chr14	90119254	90119569	.	0.0
chr14	90119570	90890268	.	0.0
chr14	90890269	92792829	.	1.9
chr14	92792830	92792947	.	1.9
chr14	92792948	98026963	.	1.9
chr14	98026964	98027550	.	2.0
chr14	98027551	99713622	.	1.9
chr14	99713623	99714392	.	2.0
chr14	99714393	100614528	.	1.9
chr14	100614529	100615899	.	2.0
chr14	100615900	101967205	.	1.9
chr14	101967206	101967803	.	1.9
chr14	101967804	103256128	.	1.9
chr14	103256129	103256970	.	2.0
chr14	103256971	107043718	.	1.9
chr15	1	5698464	.	2.1
chr15	5698465	8297587	.	1.9
chr15	8297588	19458368	.	1.9
chr15	19458369	19458694	.	2.0
chr15	19458695	21301613	.	1.9
chr15	21301614	21302085	.	2.0
chr15	21302086	26734404	.	1.9
chr15	26734405	26735381	.	1.98
chr15	26735382	30298865	.	1.9
chr15	30298866	31263171	.	1.9
chr15	31263172	31306661	.	1.9
chr15	31306662	33171286	.	1.9
chr15	33171287	35481854	.	1.98
chr15	35481855	37448541	.	1.98
chr15	37448542	37449130	.	1.7
chr15	37449131	39675328	.	1.98
chr15	39675329	39683329	.	1.98
chr15	39683330	43138671	.	1.98
chr15	43138672	44028998	.	1.9
chr15	44028999	44029101	.	1.9
chr15	44029102	45167056	.	1.9
chr15	45167057	46128364	.	2.1
chr15	46128365	46128587	.	2.0
chr15	46128588	47067327	.	2.1
chr15	47067328	47250563	.	1.7
chr15	47250564	47250635	.	2.0
chr15	47250636	47415492	.	1.7
chr15	47415493	47418127	.	1.7
chr15	47418128	48732499	.	1.7
chr15	48732500	49479750	.	2.1
chr15	49479751	49479816	.	2.0
chr15	49479817	51471134	.	2.1
chr15	51471135	51986350	.	2.0
chr15	51986351	52744056	.	2.1
chr15	52744057	52744174	.	2.0
chr15	52744175	57426537	.	2.1
chr15	57426538	57545494	.	2.1
chr15	57545495	58786916	.	2.1
chr15	58786917	58811808	.	2.1
chr15	58811809	59885937	.	2.1
chr15	59885938	59886826	.	2.0
chr15	59886827	61321846	.	2.1
chr15	61321847	62983350	.	2.1
chr15	62983351	62984190	.	2.0
chr15	62984191	63364054	.	2.1
chr15	63364055	63731691	.	1.7
chr15	63731692	63732554	.	1.7
chr15	63732555	65363699	.	1.7
chr15	65363700	66333889	.	2.1
chr15	66333890	66337485	.	2.0
chr15	66337486	66565089	.	2.1
chr15	66565090	66565664	.	2.0
chr15	66565665	67896048	.	2.1
chr15	67896049	67896213	.	2.0
chr15	67896214	67917777	.	2.1
chr15	67917778	67917957	.	2.0
chr15	67917958	72536416	.	2.1
chr15	72536417	72536479	.	2.0
chr15	72536480	76008004	.	2.1
chr15	76008005	76010416	.	2.0
chr15	76010417	76408686	.	2.1
chr15	76408687	76433430	.	2.0
chr15	76433431	76784223	.	2.1
chr15	76784224	76785651	.	2.0
chr15	76785652	77927590	.	2.1
chr15	77927591	77927806	.	2.0
chr15	77927807	78855813	.	2.1
chr15	78855814	78856078	.	2.0
chr15	78856079	79422031	.	2.1
chr15	79422032	80724001	.	2.1
chr15	80724002	80724360	.	2.0
chr15	80724361	80816977	.	2.1
chr15	80816978	80817326	.	2.0
chr15	80817327	80934887	.	2.1
chr15	80934888	80937101	.	2.0
chr15	80937102	81262437	.	2.1
chr15	81262438	81263732	.	2.0
chr15	81263733	81379183	.	2.1
chr15	81379184	84489200	.	2.1
chr15	84489201	84489645	.	2.0
chr15	84489646	89309690	.	2.1
chr15	89309691	89309801	.	2.0
chr15	89309802	90989569	.	2.1
chr15	90989570	90990490	.	2.1
chr15	90990491	91129449	.	2.1
chr15	91129450	91545225	.	1.7
chr15	91545226	93004451	.	2.1
chr15	93004452	93004510	.	2.0
chr15	93004511	93482611	.	2.1
chr15	93482612	93483853	.	2.0
chr15	93483854	95154865	.	2.1
chr15	95154866	95154929	.	2.0
chr15	95154930	96195746	.	2.1
chr15	96195747	96195963	.	2.0
chr15	96195964	100904413	.	2.1
chr15	100904414	100905337	.	2.0
chr15	100905338	101105483	.	2.1
chr15	101105484	101105603	.	2.0
chr15	101105604	101991189	.	2.1
chr16	1	776978	.	2.1
chr16	776979	1251944	.	2.1
chr16	1251945	1585195	.	2.1
chr16	1585196	1591066	.	2.0
chr16	1591067	2787650	.	2.1
chr16	2787651	2790502	.	2.0
chr16	2790503	2982767	.	2.1
chr16	2982768	2983362	.	2.0
chr16	2983363	4383482	.	2.1
chr16	4383483	4383542	.	2.0
chr16	4383543	4647026	.	2.1
chr16	4647027	4675022	.	2.0
chr16	4675023	5467926	.	2.1
chr16	5467927	5720310	.	2.1
chr16	5720311	5727499	.	2.0
chr16	5727500	6445096	.	2.1
chr16	6445097	6445871	.	2.0
chr16	6445872	7961860	.	2.1
chr16	7961861	8277649	.	2.1
chr16	8277650	8414212	.	2.1
chr16	8414213	8421756	.	1.9
chr16	8421757	9978827	.	1.7
chr16	9978828	9979780	.	2.0
chr16	9979781	10476420	.	1.7
chr16	10476421	11026585	.	2.1
chr16	11026586	11118922	.	2.1
chr16	11118923	11404637	.	2.1
chr16	11404638	14622786	.	2.1
chr16	14622787	14623459	.	2.0
chr16	14623460	15330772	.	2.1
chr16	15330773	17537655	.	2.1
chr16	17537656	17537783	.	2.0
chr16	17537784	18242348	.	2.1
chr16	18242349	18247103	.	2.1
chr16	18247104	22129890	.	2.1
chr16	22129891	22129943	.	2.0
chr16	22129944	22699316	.	2.1
chr16	22699317	22766293	.	2.0
chr16	22766294	24065973	.	2.1
chr16	24065974	24097834	.	2.0
chr16	24097835	24908208	.	2.1
chr16	24908209	24908442	.	2.0
chr16	24908443	28908632	.	2.1
chr16	28908633	28910846	.	2.0
chr16	28910847	29278480	.	2.1
chr16	29278481	29280438	.	2.0
chr16	29280439	31924395	.	2.1
chr16	31924396	31924823	.	2.0
chr16	31924824	31986995	.	2.1
chr16	31986996	31988671	.	2.0
chr16	31988672	32645060	.	2.1
chr16	32645061	32645169	.	2.0
chr16	32645170	32871828	.	2.1
chr16	32871829	32872200	.	2.0
chr16	32872201	34499022	.	2.1
chr16	34499023	34499088	.	2.0
chr16	34499089	35326277	.	2.1
chr16	35326278	35339975	.	2.0
chr16	35339976	35936385	.	2.1
chr16	35936386	36643447	.	1.9
chr16	36643448	36643762	.	2.0
chr16	36643763	37229312	.	1.9
chr16	37229313	37278404	.	2.1
chr16	37278405	37279099	.	2.0
chr16	37279100	38015769	.	2.1
chr16	38015770	38455631	.	2.1
chr16	38455632	46532362	.	2.1
chr16	46532363	46573139	.	2.08
chr16	46573140	46780607	.	2.1
chr16	46780608	46780703	.	2.0
chr16	46780704	48994434	.	2.1
chr16	48994435	48995544	.	2.0
chr16	48995545	49208232	.	2.1
chr16	49208233	49208583	.	2.0
chr16	49208584	50139846	.	2.1
chr16	50139847	50140657	.	2.0
chr16	50140658	51098294	.	2.1
chr16	51098295	51268141	.	2.06
chr16	51268142	51676258	.	2.1
chr16	51676259	51725575	.	2.0
chr16	51725576	52904759	.	2.1
chr16	52904760	52904969	.	2.0
chr16	52904970	53750945	.	2.1
chr16	53750946	54193406	.	2.1
chr16	54193407	54329251	.	2.1
chr16	54329252	54329342	.	2.0
chr16	54329343	59249173	.	2.1
chr16	59249174	59249483	.	2.0
chr16	59249484	61126574	.	2.1
chr16	61126575	61128509	.	2.0
chr16	61128510	61141189	.	2.1
chr16	61141190	61142325	.	2.1
chr16	61142326	61384183	.	2.1
chr16	61384184	62270469	.	1.7
chr16	62270470	62271722	.	1.7
chr16	62271723	62342614	.	1.7
chr16	62342615	62342708	.	1.7
chr16	62342709	63359311	.	1.7
chr16	63359312	63548730	.	1.0
chr16	63548731	63854566	.	1.7
chr16	63854567	63862598	.	1.9
chr16	63862599	68918023	.	1.7
chr16	68918024	69266601	.	2.1
chr16	69266602	69894345	.	0.0
chr16	69894346	76821250	.	0.0
chr16	76821251	76821991	.	0.0
chr16	76821992	77698050	.	0.0
chr16	77698051	78570479	.	0.0
chr16	78570480	79480652	.	2.1
chr16	79480653	79480790	.	2.0
chr16	79480791	80080985	.	2.1
chr16	80080986	80081209	.	2.0
chr16	80081210	81171269	.	2.1
chr16	81171270	81172495	.	2.0
chr16	81172496	83913512	.	2.1
chr16	83913513	83913604	.	2.0
chr16	83913605	84477406	.	2.1
chr16	84477407	84477726	.	2.0
chr16	84477727	85738967	.	2.1
chr16	85738968	85739379	.	2.0
chr16	85739380	85868300	.	2.1
chr16	85868301	85868382	.	2.0
chr16	85868383	86771485	.	2.1
chr16	86771486	86771674	.	2.0
chr16	86771675	87253825	.	2.1
chr16	87253826	87254094	.	2.0
chr16	87254095	87829705	.	2.1
chr16	87829706	87829925	.	1.7
chr16	87829926	87840261	.	1.7
chr16	87840262	88488106	.	1.7
chr16	88488107	88488814	.	1.7
chr16	88488815	88539241	.	1.7
chr16	88539242	89132344	.	2.1
chr16	89132345	89132411	.	2.0
chr16	89132412	90338345	.	2.1
chr17	1	2519784	.	2.1
chr17	2519785	2519857	.	2.0
chr17	2519858	5431649	.	2.1
chr17	5431650	6656379	.	2.08
chr17	6656380	6656725	.	2.0
chr17	6656726	8045120	.	2.08
chr17	8045121	8279027	.	2.08
chr17	8279028	8324696	.	2.08
chr17	8324697	8432136	.	2.0
chr17	8432137	9423642	.	2.08
chr17	9423643	11329721	.	1.0
chr17	11329722	11330907	.	1.0
chr17	11330908	11563586	.	1.0
chr17	11563587	11563751	.	2.0
chr17	11563752	11778376	.	1.0
chr17	11778377	12069501	.	1.0
chr17	12069502	13865986	.	1.0
chr17	13865987	13866038	.	1.0
chr17	13866039	13967002	.	1.0
chr17	13967003	13967108	.	1.0
chr17	13967109	18995893	.	1.0
chr17	18995894	19022377	.	1.0
chr17	19022378	22065792	.	1.0
chr17	22065793	22066497	.	1.0
chr17	22066498	22474552	.	1.0
chr17	22474553	22475141	.	2.0
chr17	22475142	22502741	.	1.0
chr17	22502742	22884360	.	1.0
chr17	22884361	23966226	.	2.1
chr17	23966227	23970111	.	2.0
chr17	23970112	25411082	.	2.1
chr17	25411083	25411150	.	2.0
chr17	25411151	26755472	.	2.1
chr17	26755473	26755629	.	2.0
chr17	26755630	27287620	.	2.1
chr17	27287621	27291586	.	2.0
chr17	27291587	29944737	.	2.1
chr17	29944738	29945882	.	2.1
chr17	29945883	36317278	.	2.1
chr17	36317279	36578940	.	1.7
chr17	36578941	37407385	.	2.1
chr17	37407386	37408320	.	0.0
chr17	37408321	39745705	.	2.1
chr17	39745706	39746665	.	2.0
chr17	39746666	40072609	.	2.1
chr17	40072610	40072678	.	2.0
chr17	40072679	43481770	.	2.1
chr17	43481771	43481909	.	2.0
chr17	43481910	44305153	.	2.1
chr17	44305154	44305213	.	2.0
chr17	44305214	44918978	.	2.1
chr17	44918979	44919030	.	2.0
chr17	44919031	45495294	.	2.1
chr17	45495295	45495512	.	2.0
chr17	45495513	48521528	.	2.1
chr17	48521529	48561850	.	2.08
chr17	48561851	50455837	.	2.1
chr17	50455838	50462389	.	2.0
chr17	50462390	51049893	.	2.1
chr17	51049894	51359959	.	1.7
chr17	51359960	51360885	.	2.0
chr17	51360886	52054809	.	1.7
chr17	52054810	52054983	.	1.7
chr17	52054984	52747870	.	1.7
chr17	52747871	52747988	.	1.7
chr17	52747989	56094813	.	1.7
chr17	56094814	56105193	.	1.7
chr17	56105194	56327657	.	1.7
chr17	56327658	57093863	.	0.0
chr17	57093864	58639123	.	1.7
chr17	58639124	58830066	.	2.1
chr17	58830067	58830737	.	2.0
chr17	58830738	63526334	.	2.1
chr17	63526335	63529902	.	1.9
chr17	63529903	65354196	.	2.1
chr17	65354197	65431087	.	2.1
chr17	65431088	65622991	.	2.1
chr17	65622992	65623071	.	2.1
chr17	65623072	66322596	.	2.1
chr17	66322597	66324247	.	2.0
chr17	66324248	66674326	.	2.1
chr17	66674327	66674384	.	2.0
chr17	66674385	67530036	.	2.1
chr17	67530037	67530252	.	2.0
chr17	67530253	75165550	.	2.1
chr17	75165551	75165683	.	2.0
chr17	75165684	76820746	.	2.1
chr17	76820747	76821420	.	2.0
chr17	76821421	76881966	.	2.1
chr17	76881967	76882201	.	2.0
chr17	76882202	78830418	.	2.1
chr17	78830419	78831330	.	2.0
chr17	78831331	79273624	.	2.1
chr17	79273625	79273924	.	2.0
chr17	79273925	80178641	.	2.1
chr17	80178642	80181797	.	2.1
chr17	80181798	81608785	.	2.1
chr17	81608786	81609085	.	2.0
chr17	81609086	81659260	.	2.1
chr17	81659261	81659363	.	2.0
chr17	81659364	83257441	.	2.1
chr18	1	1047861	.	2.1
chr18	1047862	1172990	.	2.1
chr18	1172991	1968684	.	2.1
chr18	1968685	1969125	.	2.0
chr18	1969126	2850804	.	2.1
chr18	2850805	3463752	.	1.9
chr18	3463753	3463987	.	1.9
chr18	3463988	4194188	.	1.9
chr18	4194189	4250600	.	1.7
chr18	4250601	6262481	.	1.9
chr18	6262482	6262631	.	1.9
chr18	6262632	7264323	.	1.9
chr18	7264324	8890564	.	0.0
chr18	8890565	8890622	.	0.0
chr18	8890623	9595848	.	0.0
chr18	9595849	11340460	.	1.9
chr18	11340461	11340843	.	2.0
chr18	11340844	14234226	.	1.9
chr18	14234227	14234354	.	2.0
chr18	14234355	15123528	.	1.9
chr18	15123529	15123700	.	1.9
chr18	15123701	15141145	.	1.9
chr18	15141146	15141245	.	1.9
chr18	15141246	17461773	.	1.9
chr18	17461774	17462334	.	1.9
chr18	17462335	18938962	.	1.9
chr18	18938963	18942708	.	2.0
chr18	18942709	21830589	.	1.9
chr18	21830590	21830976	.	1.9
chr18	21830977	21901435	.	1.9
chr18	21901436	21902278	.	1.9
chr18	21902279	22218910	.	1.9
chr18	22218911	22219152	.	1.9
chr18	22219153	23195701	.	1.9
chr18	23195702	23196109	.	2.0
chr18	23196110	23730809	.	1.9
chr18	23730810	23731491	.	1.9
chr18	23731492	23802987	.	1.9
chr18	23802988	23803253	.	2.0
chr18	23803254	24273567	.	1.9
chr18	24273568	24273719	.	2.0
chr18	24273720	25224537	.	1.9
chr18	25224538	25224619	.	1.9
chr18	25224620	27989044	.	1.9
chr18	27989045	27989118	.	1.9
chr18	27989119	28027960	.	1.9
chr18	28027961	28078899	.	2.1
chr18	28078900	28773775	.	2.1
chr18	28773776	29447135	.	2.3
chr18	29447136	29448726	.	2.0
chr18	29448727	32725286	.	2.3
chr18	32725287	33755670	.	2.1
chr18	33755671	33756082	.	2.0
chr18	33756083	34588324	.	2.1
chr18	34588325	36583764	.	2.1
chr18	36583765	37091081	.	2.1
chr18	37091082	37097058	.	2.0
chr18	37097059	37851823	.	2.1
chr18	37851824	37852060	.	2.0
chr18	37852061	38166874	.	2.1
chr18	38166875	38167570	.	2.1
chr18	38167571	39985715	.	2.1
chr18	39985716	39985903	.	2.0
chr18	39985904	41423462	.	2.1
chr18	41423463	41474831	.	2.1
chr18	41474832	42117432	.	1.0
chr18	42117433	42398739	.	2.1
chr18	42398740	42399911	.	2.0
chr18	42399912	43978140	.	2.1
chr18	43978141	43978927	.	2.0
chr18	43978928	45405945	.	2.1
chr18	45405946	45406036	.	2.0
chr18	45406037	45559782	.	2.1
chr18	45559783	46630618	.	2.1
chr18	46630619	46633978	.	2.1
chr18	46633979	47836598	.	2.1
chr18	47836599	48519647	.	2.3
chr18	48519648	48530361	.	2.0
chr18	48530362	49411854	.	2.3
chr18	49411855	51889065	.	2.1
chr18	51889066	51889202	.	2.0
chr18	51889203	52910181	.	2.1
chr18	52910182	52912487	.	2.1
chr18	52912488	53346644	.	2.1
chr18	53346645	53346759	.	2.0
chr18	53346760	55957315	.	2.1
chr18	55957316	55960266	.	2.0
chr18	55960267	61144923	.	2.1
chr18	61144924	61952139	.	2.3
chr18	61952140	61997285	.	2.3
chr18	61997286	61997452	.	2.0
chr18	61997453	63167275	.	2.3
chr18	63167276	63606986	.	1.9
chr18	63606987	63607062	.	2.0
chr18	63607063	63657209	.	1.9
chr18	63657210	65042096	.	1.7
chr18	65042097	65372318	.	2.1
chr18	65372319	66900940	.	4.1
chr18	66900941	68121632	.	4.1
chr18	68121633	68130070	.	4.1
chr18	68130071	68165273	.	4.1
chr18	68165274	68165489	.	2.0
chr18	68165490	69064616	.	4.1
chr18	69064617	76516259	.	2.1
chr18	76516260	76516342	.	2.0
chr18	76516343	77462773	.	2.1
chr18	77462774	80373285	.	2.1
chr19	1	1016723	.	2.1
chr19	1016724	1491675	.	1.9
chr19	1491676	1495464	.	2.0
chr19	1495465	2179696	.	1.9
chr19	2179697	2184416	.	2.0
chr19	2184417	2333737	.	1.9
chr19	2333738	2334541	.	1.9
chr19	2334542	7216881	.	1.9
chr19	7216882	7515780	.	2.24
chr19	7515781	10679193	.	1.9
chr19	10679194	10874353	.	0.8
chr19	10874354	10908895	.	0.8
chr19	10908896	14478189	.	0.8
chr19	14478190	15247121	.	1.0
chr19	15247122	16213497	.	2.1
chr19	16213498	16216139	.	2.0
chr19	16216140	17317607	.	2.1
chr19	17317608	17452951	.	1.9
chr19	17452952	19645722	.	2.1
chr19	19645723	19817861	.	1.74
chr19	19817862	19919556	.	2.1
chr19	19919557	20033447	.	2.24
chr19	20033448	26176988	.	2.1
chr19	26176989	26177242	.	2.1
chr19	26177243	26365600	.	2.1
chr19	26365601	26366419	.	2.0
chr19	26366420	33800523	.	2.1
chr19	33800524	34770644	.	2.24
chr19	34770645	34770707	.	2.0
chr19	34770708	35235902	.	2.24
chr19	35235903	35766869	.	2.04
chr19	35766870	42444394	.	2.24
chr19	42444395	42444537	.	2.24
chr19	42444538	42918248	.	2.24
chr19	42918249	42919013	.	2.24
chr19	42919014	44636132	.	2.24
chr19	44636133	44645940	.	2.0
chr19	44645941	47212257	.	2.24
chr19	47212258	47214511	.	2.0
chr19	47214512	49680645	.	2.24
chr19	49680646	49680719	.	2.0
chr19	49680720	49752423	.	2.24
chr19	49752424	49757737	.	2.0
chr19	49757738	49858449	.	2.24
chr19	49858450	49858847	.	2.0
chr19	49858848	54277631	.	2.24
chr19	54277632	56834232	.	2.1
chr19	56834233	58221391	.	2.12
chr19	58221392	58617616	.	2.1
chr1	1	3066752	.	2.1
chr1	3066753	3101660	.	2.1
chr1	3101661	3102156	.	2.0
chr1	3102157	4073463	.	2.1
chr1	4073464	6716803	.	2.1
chr1	6716804	6734940	.	2.0
chr1	6734941	10688432	.	2.1
chr1	10688433	10688506	.	2.1
chr1	10688507	12573255	.	2.1
chr1	12573256	13478592	.	2.08
chr1	13478593	15803939	.	2.1
chr1	15803940	15805553	.	2.0
chr1	15805554	19648442	.	2.1
chr1	19648443	19667441	.	2.1
chr1	19667442	20811099	.	2.1
chr1	20811100	20811337	.	2.0
chr1	20811338	21422961	.	2.1
chr1	21422962	21428462	.	2.0
chr1	21428463	22086282	.	2.1
chr1	22086283	22089090	.	1.9
chr1	22089091	22089460	.	1.9
chr1	22089461	23994973	.	1.9
chr1	23994974	23995042	.	1.9
chr1	23995043	25471726	.	1.9
chr1	25471727	25472175	.	2.0
chr1	25472176	25523307	.	1.9
chr1	25523308	25523488	.	2.0
chr1	25523489	26719409	.	1.9
chr1	26719410	26721761	.	1.9
chr1	26721762	28520023	.	1.9
chr1	28520024	28520231	.	2.0
chr1	28520232	31217157	.	1.9
chr1	31217158	32678411	.	0.0
chr1	32678412	35270092	.	1.9
chr1	35270093	35270232	.	1.9
chr1	35270233	35501854	.	1.9
chr1	35501855	35501927	.	2.0
chr1	35501928	36926235	.	1.9
chr1	36926236	36927089	.	2.0
chr1	36927090	37492624	.	1.9
chr1	37492625	38897714	.	2.1
chr1	38897715	38898322	.	2.0
chr1	38898323	39571497	.	2.1
chr1	39571498	39571893	.	2.0
chr1	39571894	44352443	.	2.1
chr1	44352444	44620148	.	2.1
chr1	44620149	45371778	.	2.1
chr1	45371779	45406144	.	2.1
chr1	45406145	50067903	.	2.1
chr1	50067904	50067976	.	2.0
chr1	50067977	51568682	.	2.1
chr1	51568683	51568753	.	2.0
chr1	51568754	52091881	.	2.1
chr1	52091882	52091970	.	2.0
chr1	52091971	54107633	.	2.1
chr1	54107634	54607815	.	2.1
chr1	54607816	54609447	.	2.0
chr1	54609448	55028292	.	2.1
chr1	55028293	55028569	.	2.0
chr1	55028570	57354920	.	2.1
chr1	57354921	57355006	.	2.1
chr1	57355007	59811400	.	2.1
chr1	59811401	60973205	.	2.1
chr1	60973206	61225714	.	1.9
chr1	61225715	61781385	.	2.1
chr1	61781386	61781731	.	2.0
chr1	61781732	61816353	.	2.1
chr1	61816354	61846474	.	1.0
chr1	61846475	62606148	.	2.1
chr1	62606149	62635974	.	2.1
chr1	62635975	63838115	.	2.1
chr1	63838116	64004744	.	2.1
chr1	64004745	72125905	.	2.1
chr1	72125906	72128155	.	2.0
chr1	72128156	74974315	.	2.1
chr1	74974316	74974403	.	2.0
chr1	74974404	78476976	.	2.1
chr1	78476977	78477119	.	2.0
chr1	78477120	78484379	.	2.1
chr1	78484380	78484493	.	2.0
chr1	78484494	81537752	.	2.1
chr1	81537753	81546875	.	2.1
chr1	81546876	84692829	.	2.1
chr1	84692830	85182412	.	0.0
chr1	85182413	86916375	.	2.1
chr1	86916376	86916756	.	2.0
chr1	86916757	87836963	.	2.1
chr1	87836964	87837768	.	2.0
chr1	87837769	95930675	.	2.1
chr1	95930676	97727207	.	2.0
chr1	97727208	97730469	.	2.0
chr1	97730470	98194822	.	2.0
chr1	98194823	98194962	.	2.0
chr1	98194963	99144408	.	2.0
chr1	99144409	99144843	.	2.0
chr1	99144844	101394924	.	2.0
chr1	101394925	101396864	.	2.0
chr1	101396865	104802017	.	2.0
chr1	104802018	104802072	.	2.0
chr1	104802073	108754615	.	2.0
chr1	108754616	109680173	.	2.0
chr1	109680174	109692682	.	1.98
chr1	109692683	110415756	.	2.0
chr1	110415757	110898169	.	0.0
chr1	110898170	111017794	.	0.0
chr1	111017795	114050319	.	0.0
chr1	114050320	117756709	.	2.0
chr1	117756710	117756838	.	2.0
chr1	117756839	120017949	.	2.0
chr1	120017950	120018393	.	2.0
chr1	120018394	120554538	.	2.0
chr1	120554539	120554641	.	2.0
chr1	120554642	121938504	.	2.0
chr1	121938505	122019797	.	1.94
chr1	122019798	139938062	.	2.0
chr1	139938063	143883120	.	2.1
chr1	143883121	143890612	.	2.1
chr1	143890613	144391054	.	2.1
chr1	144391055	144391331	.	2.0
chr1	144391332	145669466	.	2.1
chr1	145669467	145669635	.	2.0
chr1	145669636	147342826	.	2.1
chr1	147342827	147343392	.	2.0
chr1	147343393	148135130	.	2.1
chr1	148135131	148344991	.	2.1
chr1	148344992	148345224	.	2.0
chr1	148345225	148865737	.	2.1
chr1	148865738	148867221	.	0.0
chr1	148867222	150219679	.	2.1
chr1	150219680	150225303	.	2.08
chr1	150225304	150648618	.	2.1
chr1	150648619	150649757	.	2.0
chr1	150649758	152470635	.	2.1
chr1	152470636	152619264	.	2.1
chr1	152619265	152619370	.	2.0
chr1	152619371	155281214	.	2.1
chr1	155281215	155628877	.	2.14
chr1	155628878	155908466	.	2.1
chr1	155908467	155911182	.	2.0
chr1	155911183	156002118	.	2.1
chr1	156002119	156003898	.	2.0
chr1	156003899	156421043	.	2.1
chr1	156421044	156423721	.	2.1
chr1	156423722	157299137	.	2.1
chr1	157299138	157299277	.	2.0
chr1	157299278	158710465	.	2.1
chr1	158710466	158711614	.	2.1
chr1	158711615	161522743	.	2.1
chr1	161522744	161522929	.	2.0
chr1	161522930	163070146	.	2.1
chr1	163070147	163070625	.	2.0
chr1	163070626	165672506	.	2.1
chr1	165672507	165672656	.	2.0
chr1	165672657	165828644	.	2.1
chr1	165828645	165998334	.	0.0
chr1	165998335	166619665	.	2.1
chr1	166619666	167472997	.	2.14
chr1	167472998	167473633	.	2.0
chr1	167473634	168104941	.	2.14
chr1	168104942	168149339	.	1.94
chr1	168149340	170062564	.	2.14
chr1	170062565	170064448	.	2.0
chr1	170064449	170842445	.	2.14
chr1	170842446	171066231	.	0.0
chr1	171066232	173040640	.	2.14
chr1	173040641	173040836	.	2.14
chr1	173040837	173371124	.	2.14
chr1	173371125	175224954	.	1.0
chr1	175224955	175225044	.	1.0
chr1	175225045	178010787	.	1.0
chr1	178010788	178010944	.	2.0
chr1	178010945	178423796	.	1.0
chr1	178423797	182023996	.	2.14
chr1	182023997	182329309	.	1.0
chr1	182329310	182330422	.	1.0
chr1	182330423	182779321	.	1.0
chr1	182779322	182780411	.	1.0
chr1	182780412	183292908	.	1.0
chr1	183292909	184489511	.	2.14
chr1	184489512	184489985	.	2.0
chr1	184489986	187002708	.	2.14
chr1	187002709	187006433	.	2.0
chr1	187006434	187401374	.	2.14
chr1	187401375	187416718	.	2.5
chr1	187416719	188337998	.	2.14
chr1	188337999	190284961	.	2.1
chr1	190284962	190285427	.	2.0
chr1	190285428	193909736	.	2.1
chr1	193909737	193953319	.	2.1
chr1	193953320	194323337	.	2.1
chr1	194323338	194323410	.	2.0
chr1	194323411	199556665	.	2.1
chr1	199556666	200770779	.	1.74
chr1	200770780	201381247	.	2.1
chr1	201381248	207134755	.	2.14
chr1	207134756	207135734	.	2.0
chr1	207135735	207868938	.	2.14
chr1	207868939	208278432	.	2.24
chr1	208278433	208278908	.	2.0
chr1	208278909	210113986	.	2.24
chr1	210113987	211075836	.	2.14
chr1	211075837	211076265	.	2.14
chr1	211076266	214714532	.	2.14
chr1	214714533	214717413	.	2.5
chr1	214717414	214913189	.	2.14
chr1	214913190	215732739	.	2.5
chr1	215732740	215757224	.	2.1
chr1	215757225	215760948	.	2.1
chr1	215760949	215769445	.	2.1
chr1	215769446	216528852	.	2.1
chr1	216528853	216528912	.	2.0
chr1	216528913	216650422	.	2.1
chr1	216650423	216765769	.	2.1
chr1	216765770	216766216	.	2.0
chr1	216766217	217721500	.	2.1
chr1	217721501	218205762	.	2.1
chr1	218205763	220080991	.	2.1
chr1	220080992	222471656	.	2.5
chr1	222471657	222482275	.	2.0
chr1	222482276	223354609	.	2.5
chr1	223354610	225793455	.	2.14
chr1	225793456	225794055	.	1.94
chr1	225794056	226710762	.	2.14
chr1	226710763	226711086	.	2.0
chr1	226711087	228796182	.	2.14
chr1	228796183	229524079	.	2.1
chr1	229524080	229531633	.	2.1
chr1	229531634	230333544	.	2.1
chr1	230333545	230363141	.	2.0
chr1	230363142	230812912	.	2.1
chr1	230812913	230823094	.	2.0
chr1	230823095	232494499	.	2.1
chr1	232494500	232497453	.	2.0
chr1	232497454	238389544	.	2.1
chr1	238389545	238390037	.	2.0
chr1	238390038	242747364	.	2.1
chr1	242747365	242750275	.	2.0
chr1	242750276	242986981	.	2.1
chr1	242986982	242987346	.	2.0
chr1	242987347	243670559	.	2.1
chr1	243670560	244044132	.	2.1
chr1	244044133	245269182	.	2.1
chr1	245269183	245275494	.	2.0
chr1	245275495	247392806	.	2.1
chr1	247392807	247392877	.	2.0
chr1	247392878	247727616	.	2.1
chr1	247727617	248835688	.	2.1
chr1	248835689	248835864	.	2.0
chr1	248835865	248956422	.	2.1
chr20	1	126074	.	2.1
chr20	126075	126989	.	2.0
chr20	126990	3127111	.	2.1
chr20	3127112	3128361	.	2.1
chr20	3128362	3993068	.	2.1
chr20	3993069	3993170	.	2.0
chr20	3993171	4665992	.	2.1
chr20	4665993	4666286	.	2.0
chr20	4666287	9407181	.	2.1
chr20	9407182	9407396	.	2.0
chr20	9407397	11618933	.	2.1
chr20	11618934	11619379	.	2.0
chr20	11619380	13539714	.	2.1
chr20	13539715	13565718	.	2.0
chr20	13565719	13594672	.	2.1
chr20	13594673	13596464	.	2.0
chr20	13596465	18508373	.	2.1
chr20	18508374	18512582	.	2.0
chr20	18512583	20243107	.	2.1
chr20	20243108	20359313	.	2.1
chr20	20359314	22796252	.	2.1
chr20	22796253	22804268	.	2.0
chr20	22804269	23776361	.	2.1
chr20	23776362	23828534	.	0.0
chr20	23828535	24201036	.	2.1
chr20	24201037	24201134	.	2.0
chr20	24201135	24286957	.	2.1
chr20	24286958	24287309	.	2.0
chr20	24287310	27243382	.	2.1
chr20	27243383	27246903	.	2.1
chr20	27246904	27247418	.	2.0
chr20	27247419	27336281	.	2.1
chr20	27336282	27763815	.	2.1
chr20	27763816	27763986	.	2.1
chr20	27763987	30859748	.	2.1
chr20	30859749	30861538	.	2.0
chr20	30861539	31735434	.	2.1
chr20	31735435	31751762	.	2.0
chr20	31751763	31829700	.	2.1
chr20	31829701	32023225	.	0.0
chr20	32023226	33132861	.	2.1
chr20	33132862	33133050	.	2.1
chr20	33133051	33579852	.	2.1
chr20	33579853	33580521	.	2.0
chr20	33580522	33762934	.	2.1
chr20	33762935	33765414	.	2.0
chr20	33765415	34411793	.	2.1
chr20	34411794	34411997	.	2.0
chr20	34411998	37728955	.	2.1
chr20	37728956	37729224	.	2.0
chr20	37729225	38312913	.	2.1
chr20	38312914	38313019	.	2.0
chr20	38313020	38875026	.	2.1
chr20	38875027	38900680	.	1.7
chr20	38900681	41958951	.	2.1
chr20	41958952	41959859	.	2.0
chr20	41959860	42337994	.	2.1
chr20	42337995	42338076	.	2.0
chr20	42338077	49643041	.	2.1
chr20	49643042	49647401	.	2.1
chr20	49647402	49963968	.	2.1
chr20	49963969	50576241	.	2.1
chr20	50576242	50576398	.	2.1
chr20	50576399	51407857	.	2.1
chr20	51407858	51407908	.	2.0
chr20	51407909	52276469	.	2.1
chr20	52276470	52286394	.	2.1
chr20	52286395	52355023	.	2.1
chr20	52355024	52360497	.	1.9
chr20	52360498	52456919	.	2.1
chr20	52456920	53482615	.	2.1
chr20	53482616	53494548	.	2.1
chr20	53494549	53874826	.	1.9
chr20	53874827	54287343	.	2.1
chr20	54287344	55274698	.	2.1
chr20	55274699	55279991	.	2.0
chr20	55279992	56555149	.	2.1
chr20	56555150	56555262	.	2.1
chr20	56555263	57319375	.	2.1
chr20	57319376	57340606	.	2.1
chr20	57340607	64444167	.	2.1
chr21	1	5239471	.	2.1
chr21	5239472	8035108	.	2.1
chr21	8035109	9774201	.	2.1
chr21	9774202	9778577	.	2.0
chr21	9778578	10002123	.	2.1
chr21	10002124	10123470	.	2.1
chr21	10123471	10123944	.	2.0
chr21	10123945	10629101	.	2.1
chr21	10629102	10629225	.	2.0
chr21	10629226	15087652	.	2.1
chr21	15087653	15088770	.	2.1
chr21	15088771	16083544	.	2.1
chr21	16083545	16083598	.	2.1
chr21	16083599	16268805	.	2.1
chr21	16268806	16269098	.	2.0
chr21	16269099	17399519	.	2.1
chr21	17399520	17407442	.	2.0
chr21	17407443	17617419	.	2.1
chr21	17617420	19212108	.	2.1
chr21	19212109	19281690	.	2.1
chr21	19281691	19448809	.	2.1
chr21	19448810	19562511	.	2.0
chr21	19562512	20982320	.	2.1
chr21	20982321	21013303	.	2.0
chr21	21013304	21668998	.	2.1
chr21	21668999	22490407	.	1.9
chr21	22490408	26047931	.	2.1
chr21	26047932	26048077	.	2.0
chr21	26048078	26231473	.	2.1
chr21	26231474	26360319	.	1.7
chr21	26360320	28144644	.	2.1
chr21	28144645	28216351	.	2.1
chr21	28216352	31026429	.	2.1
chr21	31026430	31026561	.	2.1
chr21	31026562	31749004	.	2.1
chr21	31749005	31749270	.	2.1
chr21	31749271	31790915	.	2.1
chr21	31790916	32524695	.	2.1
chr21	32524696	32642138	.	2.1
chr21	32642139	32843614	.	2.1
chr21	32843615	32896638	.	2.1
chr21	32896639	32897746	.	2.0
chr21	32897747	34256668	.	2.1
chr21	34256669	34256992	.	2.1
chr21	34256993	34589212	.	2.1
chr21	34589213	34613727	.	2.0
chr21	34613728	34921034	.	2.1
chr21	34921035	34947425	.	2.1
chr21	34947426	38316470	.	2.1
chr21	38316471	38316568	.	2.0
chr21	38316569	39840856	.	2.1
chr21	39840857	39842624	.	2.0
chr21	39842625	40182777	.	2.1
chr21	40182778	40199635	.	2.1
chr21	40199636	41979422	.	2.1
chr21	41979423	41980500	.	2.0
chr21	41980501	46055006	.	2.1
chr21	46055007	46055075	.	2.0
chr21	46055076	46709983	.	2.1
chr22	1	10680382	.	2.1
chr22	10680383	12260328	.	1.7
chr22	12260329	12373478	.	1.7
chr22	12373479	12736223	.	1.7
chr22	12736224	13972643	.	2.1
chr22	13972644	13973646	.	2.0
chr22	13973647	16462219	.	2.1
chr22	16462220	16462563	.	2.0
chr22	16462564	16751104	.	2.1
chr22	16751105	16801188	.	2.1
chr22	16801189	18831385	.	2.1
chr22	18831386	18831473	.	2.0
chr22	18831474	20140735	.	2.1
chr22	20140736	20140795	.	2.0
chr22	20140796	21319606	.	2.1
chr22	21319607	21320064	.	2.0
chr22	21320065	21602021	.	2.1
chr22	21602022	21859902	.	2.06
chr22	21859903	22298427	.	2.1
chr22	22298428	22298564	.	2.1
chr22	22298565	22766493	.	2.1
chr22	22766494	22847396	.	2.1
chr22	22847397	23805539	.	2.1
chr22	23805540	23807358	.	2.0
chr22	23807359	26558203	.	2.1
chr22	26558204	26558320	.	2.0
chr22	26558321	26750235	.	2.1
chr22	26750236	26751083	.	2.0
chr22	26751084	30483616	.	2.1
chr22	30483617	30483696	.	2.0
chr22	30483697	31128674	.	2.1
chr22	31128675	31129095	.	2.0
chr22	31129096	31170169	.	2.1
chr22	31170170	31476935	.	2.1
chr22	31476936	31477333	.	2.0
chr22	31477334	33052886	.	2.1
chr22	33052887	33055294	.	2.0
chr22	33055295	33745718	.	2.1
chr22	33745719	33747177	.	2.0
chr22	33747178	36422589	.	2.1
chr22	36422590	36422872	.	2.0
chr22	36422873	38987796	.	2.1
chr22	38987797	41609785	.	2.1
chr22	41609786	41656548	.	1.9
chr22	41656549	41669328	.	2.1
chr22	41669329	41670260	.	2.0
chr22	41670261	43696685	.	2.1
chr22	43696686	43697197	.	2.0
chr22	43697198	44141877	.	2.1
chr22	44141878	44143341	.	2.0
chr22	44143342	45182885	.	2.1
chr22	45182886	45183298	.	2.0
chr22	45183299	47058959	.	2.1
chr22	47058960	47059017	.	2.0
chr22	47059018	47508449	.	2.1
chr22	47508450	47508506	.	2.0
chr22	47508507	47781254	.	2.1
chr22	47781255	47847011	.	2.0
chr22	47847012	49609508	.	2.1
chr22	49609509	49609933	.	2.0
chr22	49609934	50014224	.	2.1
chr22	50014225	50014727	.	2.0
chr22	50014728	50818468	.	2.1
chr2	1	2009673	.	2.1
chr2	2009674	2159257	.	2.1
chr2	2159258	2960199	.	2.1
chr2	2960200	3008394	.	2.1
chr2	3008395	4681044	.	2.1
chr2	4681045	4682504	.	2.0
chr2	4682505	6562564	.	2.1
chr2	6562565	6635618	.	2.1
chr2	6635619	6733334	.	2.1
chr2	6733335	6733842	.	2.0
chr2	6733843	8345121	.	2.1
chr2	8345122	8512652	.	1.9
chr2	8512653	8688069	.	2.1
chr2	8688070	8688140	.	2.0
chr2	8688141	9426257	.	2.1
chr2	9426258	9427267	.	2.0
chr2	9427268	9901723	.	2.1
chr2	9901724	9901780	.	2.0
chr2	9901781	10741213	.	2.1
chr2	10741214	10741613	.	2.0
chr2	10741614	11033747	.	2.1
chr2	11033748	11412954	.	2.1
chr2	11412955	12108971	.	2.1
chr2	12108972	12221818	.	1.9
chr2	12221819	13361694	.	2.1
chr2	13361695	13361762	.	2.0
chr2	13361763	20746163	.	2.1
chr2	20746164	20862040	.	2.08
chr2	20862041	20958629	.	2.1
chr2	20958630	20958700	.	2.0
chr2	20958701	21886572	.	2.1
chr2	21886573	21886642	.	2.0
chr2	21886643	21892463	.	2.1
chr2	21892464	21894428	.	2.1
chr2	21894429	22259687	.	2.1
chr2	22259688	22376539	.	1.7
chr2	22376540	23169793	.	2.1
chr2	23169794	23171700	.	2.1
chr2	23171701	25026317	.	2.1
chr2	25026318	25063060	.	2.1
chr2	25063061	29328996	.	2.1
chr2	29328997	29330119	.	2.0
chr2	29330120	29542797	.	2.1
chr2	29542798	29542884	.	2.0
chr2	29542885	30864555	.	2.1
chr2	30864556	30865117	.	2.0
chr2	30865118	31833838	.	2.1
chr2	31833839	31834047	.	2.0
chr2	31834048	32782145	.	2.1
chr2	32782146	32782367	.	2.0
chr2	32782368	37210611	.	2.1
chr2	37210612	37216642	.	2.06
chr2	37216643	38342170	.	2.1
chr2	38342171	38342222	.	2.0
chr2	38342223	38746872	.	2.1
chr2	38746873	38750756	.	2.0
chr2	38750757	40610247	.	2.1
chr2	40610248	40610617	.	2.0
chr2	40610618	40907787	.	2.1
chr2	40907788	40912199	.	2.0
chr2	40912200	47952040	.	2.1
chr2	47952041	47954724	.	2.0
chr2	47954725	50674700	.	2.1
chr2	50674701	50674820	.	2.0
chr2	50674821	50802665	.	2.1
chr2	50802666	50804771	.	2.0
chr2	50804772	52929126	.	2.1
chr2	52929127	52931149	.	2.0
chr2	52931150	53783775	.	2.1
chr2	53783776	53793028	.	2.0
chr2	53793029	54146912	.	2.1
chr2	54146913	55492976	.	1.9
chr2	55492977	55538384	.	1.86
chr2	55538385	60353626	.	1.9
chr2	60353627	60354739	.	2.0
chr2	60354740	62992028	.	1.9
chr2	62992029	62992142	.	2.0
chr2	62992143	64440318	.	1.9
chr2	64440319	64441783	.	1.9
chr2	64441784	68513592	.	1.9
chr2	68513593	68513712	.	1.9
chr2	68513713	70597465	.	1.9
chr2	70597466	70805175	.	2.1
chr2	70805176	71176813	.	2.3
chr2	71176814	71407577	.	1.9
chr2	71407578	71407957	.	2.0
chr2	71407958	72704301	.	1.9
chr2	72704302	72823947	.	1.9
chr2	72823948	72824527	.	1.9
chr2	72824528	73356862	.	1.9
chr2	73356863	73358791	.	2.0
chr2	73358792	74199068	.	1.9
chr2	74199069	74616865	.	1.0
chr2	74616866	79671903	.	1.9
chr2	79671904	79673840	.	1.9
chr2	79673841	79695536	.	1.9
chr2	79695537	82277975	.	1.9
chr2	82277976	82278226	.	2.0
chr2	82278227	82816349	.	1.9
chr2	82816350	82816656	.	1.9
chr2	82816657	84552786	.	1.9
chr2	84552787	84552852	.	1.9
chr2	84552853	85019059	.	1.9
chr2	85019060	85026894	.	2.08
chr2	85026895	87925481	.	1.9
chr2	87925482	87925542	.	2.0
chr2	87925543	90063385	.	1.9
chr2	90063386	91401831	.	1.9
chr2	91401832	93346941	.	1.9
chr2	93346942	93347314	.	1.9
chr2	93347315	101596683	.	1.9
chr2	101596684	101596844	.	2.0
chr2	101596845	102116019	.	1.9
chr2	102116020	102302675	.	1.88
chr2	102302676	103262316	.	1.9
chr2	103262317	106115639	.	2.08
chr2	106115640	106116557	.	2.0
chr2	106116558	109628165	.	2.08
chr2	109628166	110287105	.	2.08
chr2	110287106	110427752	.	2.08
chr2	110427753	110428088	.	2.0
chr2	110428089	110548114	.	2.08
chr2	110548115	110548227	.	2.0
chr2	110548228	113955145	.	2.08
chr2	113955146	113955209	.	2.0
chr2	113955210	114549742	.	2.08
chr2	114549743	114550081	.	2.0
chr2	114550082	117423311	.	2.08
chr2	117423312	117666426	.	1.0
chr2	117666427	118424234	.	1.0
chr2	118424235	122856053	.	1.0
chr2	122856054	122901319	.	1.0
chr2	122901320	124598528	.	1.0
chr2	124598529	124826824	.	1.0
chr2	124826825	124827429	.	1.0
chr2	124827430	125026656	.	1.0
chr2	125026657	125199250	.	1.0
chr2	125199251	125234108	.	1.0
chr2	125234109	127578290	.	1.0
chr2	127578291	131263146	.	2.08
chr2	131263147	132253898	.	2.0
chr2	132253899	133203670	.	2.08
chr2	133203671	133203890	.	2.0
chr2	133203891	134448581	.	2.08
chr2	134448582	135217668	.	2.1
chr2	135217669	135218853	.	2.0
chr2	135218854	135265232	.	2.1
chr2	135265233	136345292	.	2.08
chr2	136345293	136411174	.	1.88
chr2	136411175	136995534	.	2.08
chr2	136995535	136995990	.	2.0
chr2	136995991	137212796	.	2.08
chr2	137212797	137213089	.	2.0
chr2	137213090	138969638	.	2.08
chr2	138969639	139001571	.	2.0
chr2	139001572	139643014	.	2.08
chr2	139643015	139643082	.	2.0
chr2	139643083	140751782	.	2.08
chr2	140751783	140755290	.	2.0
chr2	140755291	141245847	.	2.08
chr2	141245848	141245899	.	2.0
chr2	141245900	142196985	.	2.08
chr2	142196986	143190897	.	2.1
chr2	143190898	143577510	.	2.1
chr2	143577511	143578601	.	2.0
chr2	143578602	144244637	.	2.1
chr2	144244638	144526203	.	0.0
chr2	144526204	145071984	.	2.1
chr2	145071985	145072046	.	2.0
chr2	145072047	148221930	.	2.1
chr2	148221931	148227267	.	2.0
chr2	148227268	152978223	.	2.1
chr2	152978224	152978406	.	2.0
chr2	152978407	153172215	.	2.1
chr2	153172216	153173281	.	2.0
chr2	153173282	153532970	.	2.1
chr2	153532971	153533700	.	2.0
chr2	153533701	154089021	.	2.1
chr2	154089022	154093897	.	2.0
chr2	154093898	155839829	.	2.1
chr2	155839830	157194445	.	2.22
chr2	157194446	157194503	.	2.0
chr2	157194504	163092201	.	2.22
chr2	163092202	165422818	.	2.1
chr2	165422819	169163315	.	2.1
chr2	169163316	171602623	.	2.1
chr2	171602624	171602980	.	2.1
chr2	171602981	174461873	.	2.1
chr2	174461874	175617395	.	2.1
chr2	175617396	176207106	.	2.1
chr2	176207107	176243769	.	2.0
chr2	176243770	176538803	.	2.1
chr2	176538804	176549588	.	0.0
chr2	176549589	177405560	.	2.1
chr2	177405561	177405839	.	2.0
chr2	177405840	179567517	.	2.1
chr2	179567518	180614382	.	2.22
chr2	180614383	181484236	.	2.1
chr2	181484237	181723807	.	1.9
chr2	181723808	181735256	.	1.9
chr2	181735257	181887472	.	1.9
chr2	181887473	182577749	.	2.1
chr2	182577750	182619975	.	2.22
chr2	182619976	182777487	.	2.1
chr2	182777488	182779477	.	2.0
chr2	182779478	184228427	.	2.1
chr2	184228428	184228976	.	2.0
chr2	184228977	187632958	.	2.1
chr2	187632959	187738726	.	2.1
chr2	187738727	187742578	.	2.1
chr2	187742579	188046149	.	2.1
chr2	188046150	188056947	.	2.1
chr2	188056948	188667712	.	2.1
chr2	188667713	189445049	.	2.1
chr2	189445050	191664755	.	2.1
chr2	191664756	191670007	.	2.1
chr2	191670008	192691225	.	2.1
chr2	192691226	192691344	.	2.0
chr2	192691345	194470877	.	2.1
chr2	194470878	194471160	.	2.0
chr2	194471161	195101074	.	2.1
chr2	195101075	195200256	.	1.7
chr2	195200257	195584614	.	2.1
chr2	195584615	195592862	.	2.0
chr2	195592863	197416233	.	2.1
chr2	197416234	197417982	.	2.0
chr2	197417983	197445690	.	2.1
chr2	197445691	197445853	.	2.0
chr2	197445854	197456290	.	2.1
chr2	197456291	200242960	.	2.1
chr2	200242961	200243016	.	2.0
chr2	200243017	201638748	.	2.1
chr2	201638749	201833460	.	2.12
chr2	201833461	201833780	.	2.0
chr2	201833781	203602924	.	2.12
chr2	203602925	203607574	.	2.0
chr2	203607575	203783398	.	2.12
chr2	203783399	204124686	.	2.1
chr2	204124687	204583996	.	2.1
chr2	204583997	204727667	.	0.0
chr2	204727668	205104844	.	2.1
chr2	205104845	205105654	.	2.1
chr2	205105655	207219090	.	2.1
chr2	207219091	207221376	.	2.0
chr2	207221377	211384631	.	2.1
chr2	211384632	211413470	.	2.1
chr2	211413471	211971037	.	2.1
chr2	211971038	211972821	.	2.0
chr2	211972822	213818816	.	2.1
chr2	213818817	214314114	.	2.1
chr2	214314115	214329021	.	2.1
chr2	214329022	214672185	.	2.1
chr2	214672186	214672988	.	2.0
chr2	214672989	216357221	.	2.1
chr2	216357222	217612132	.	2.1
chr2	217612133	217911645	.	2.1
chr2	217911646	218395199	.	2.3
chr2	218395200	218395895	.	2.0
chr2	218395896	218669534	.	2.3
chr2	218669535	218669631	.	2.0
chr2	218669632	219281384	.	2.3
chr2	219281385	220832034	.	2.1
chr2	220832035	220832257	.	2.0
chr2	220832258	225764574	.	2.1
chr2	225764575	225766022	.	2.0
chr2	225766023	226012328	.	2.1
chr2	226012329	226030673	.	0.0
chr2	226030674	226061456	.	2.1
chr2	226061457	226061838	.	2.0
chr2	226061839	227700692	.	2.1
chr2	227700693	227702047	.	2.0
chr2	227702048	229729341	.	2.1
chr2	229729342	229732531	.	2.0
chr2	229732532	229813948	.	2.1
chr2	229813949	230027674	.	2.1
chr2	230027675	230027730	.	2.0
chr2	230027731	230183549	.	2.1
chr2	230183550	231169651	.	2.1
chr2	231169652	231169718	.	2.0
chr2	231169719	231730544	.	2.1
chr2	231730545	231731162	.	2.0
chr2	231731163	234036372	.	2.1
chr2	234036373	234036835	.	2.0
chr2	234036836	236158709	.	2.1
chr2	236158710	236204298	.	2.1
chr2	236204299	236326719	.	2.1
chr2	236326720	236496201	.	2.1
chr2	236496202	236496316	.	2.0
chr2	236496317	236497834	.	2.1
chr2	236497835	236729741	.	2.1
chr2	236729742	236729927	.	2.0
chr2	236729928	238561657	.	2.1
chr2	238561658	238966813	.	2.1
chr2	238966814	239420692	.	2.1
chr2	239420693	241482894	.	2.1
chr2	241482895	241482945	.	2.0
chr2	241482946	242193529	.	2.1
chr3	1	2577585	.	2.1
chr3	2577586	2577953	.	2.0
chr3	2577954	4455381	.	2.1
chr3	4455382	4455987	.	2.0
chr3	4455988	5333672	.	2.1
chr3	5333673	5335859	.	2.0
chr3	5335860	6030147	.	2.1
chr3	6030148	6030224	.	2.0
chr3	6030225	6866300	.	2.1
chr3	6866301	10527412	.	1.7
chr3	10527413	10527986	.	1.7
chr3	10527987	12627277	.	1.7
chr3	12627278	12627375	.	1.7
chr3	12627376	14360358	.	1.7
chr3	14360359	14378180	.	1.5
chr3	14378181	14939631	.	1.7
chr3	14939632	15516619	.	2.1
chr3	15516620	16627286	.	1.7
chr3	16627287	16627492	.	1.7
chr3	16627493	17156544	.	1.7
chr3	17156545	17158257	.	2.0
chr3	17158258	22572365	.	1.7
chr3	22572366	22575407	.	1.7
chr3	22575408	26904277	.	1.7
chr3	26904278	27653710	.	1.0
chr3	27653711	29592606	.	1.7
chr3	29592607	29592868	.	1.7
chr3	29592869	29664373	.	1.7
chr3	29664374	29664448	.	1.7
chr3	29664449	30422134	.	1.7
chr3	30422135	30422435	.	2.0
chr3	30422436	31137517	.	1.7
chr3	31137518	31325375	.	1.0
chr3	31325376	32213481	.	1.7
chr3	32213482	32213611	.	1.7
chr3	32213612	32767480	.	1.7
chr3	32767481	32787390	.	1.7
chr3	32787391	34332244	.	1.7
chr3	34332245	34339982	.	1.7
chr3	34339983	36232158	.	1.7
chr3	36232159	37277010	.	2.1
chr3	37277011	37281467	.	2.0
chr3	37281468	37470916	.	2.1
chr3	37470917	37471127	.	2.0
chr3	37471128	38076201	.	2.1
chr3	38076202	38328849	.	2.1
chr3	38328850	38541838	.	2.1
chr3	38541839	39374405	.	1.9
chr3	39374406	39544213	.	2.1
chr3	39544214	39544318	.	2.0
chr3	39544319	40951995	.	2.1
chr3	40951996	40952687	.	2.0
chr3	40952688	42360343	.	2.1
chr3	42360344	42360624	.	2.0
chr3	42360625	45403678	.	2.1
chr3	45403679	45403776	.	2.0
chr3	45403777	48976868	.	2.1
chr3	48976869	48977293	.	2.0
chr3	48977294	50373231	.	2.1
chr3	50373232	50423915	.	2.0
chr3	50423916	52877126	.	2.1
chr3	52877127	52889902	.	2.1
chr3	52889903	53658020	.	2.1
chr3	53658021	53660085	.	2.0
chr3	53660086	55323495	.	2.1
chr3	55323496	55325787	.	2.0
chr3	55325788	56848405	.	2.1
chr3	56848406	57054728	.	2.1
chr3	57054729	58719521	.	2.1
chr3	58719522	58720668	.	2.0
chr3	58720669	59101789	.	2.1
chr3	59101790	59103486	.	2.0
chr3	59103487	59649863	.	2.1
chr3	59649864	59650412	.	2.0
chr3	59650413	61019939	.	2.1
chr3	61019940	61020255	.	2.0
chr3	61020256	62925092	.	2.1
chr3	62925093	62925497	.	2.0
chr3	62925498	63902613	.	2.1
chr3	63902614	64524879	.	0.0
chr3	64524880	64793317	.	0.0
chr3	64793318	65602003	.	0.0
chr3	65602004	65603549	.	0.0
chr3	65603550	66394640	.	0.0
chr3	66394641	66395247	.	0.0
chr3	66395248	66402369	.	0.0
chr3	66402370	67125777	.	2.1
chr3	67125778	67125836	.	2.0
chr3	67125837	67264406	.	2.1
chr3	67264407	68677266	.	1.7
chr3	68677267	71360140	.	2.1
chr3	71360141	71360275	.	2.0
chr3	71360276	71825360	.	2.1
chr3	71825361	71828059	.	2.0
chr3	71828060	72357415	.	2.1
chr3	72357416	72360812	.	2.0
chr3	72360813	72570534	.	2.1
chr3	72570535	72575000	.	1.9
chr3	72575001	72576325	.	1.9
chr3	72576326	72650737	.	1.9
[truncated: 1,287 more rows]
