# Supplementary material for: Benchmarking pipelines for subclonal deconvolution of bulk tumour sequencing data
Source: Nat Commun. 2021 Nov 4;12:6396. doi: 10.1038/s41467-021-26698-7 (PMC8569188; doi:10.1038/s41467-021-26698-7)
Supplement: Supplementary file 4 — Source Data [file 41467_2021_26698_MOESM4_ESM.zip › Source_Data/cnv_heatmaps/facets/s2r1_100%_100_minor.bed]

chromosome	start	end	.	cn
chr1	1	34669583	.	2
chr1	34669584	38212294	.	2.0
chr1	38212295	38709720	.	2
chr1	38709721	61404328	.	2.0
chr1	61404329	61406662	.	2
chr1	61406663	64647998	.	2.0
chr1	64647999	64652155	.	2
chr1	64652156	79006547	.	2.0
chr1	79006548	79006663	.	2
chr1	79006664	86360531	.	0.122
chr1	86360532	86368632	.	2
chr1	86368633	86743440	.	0.122
chr1	86743441	86862758	.	2
chr1	86862759	86993148	.	0.122
chr1	86993149	87064462	.	2
chr1	87064463	89597660	.	0.122
chr1	89597661	89597762	.	2
chr1	89597763	100277345	.	2.0
chr1	100277346	100281279	.	2
chr1	100281280	151564649	.	2.0
chr1	151564650	151569653	.	2
chr1	151569654	156011819	.	2.0
chr1	156011820	156012440	.	2
chr1	156012441	163355708	.	2.0
chr1	163355709	164559900	.	2
chr1	164559901	165445240	.	2.0
chr1	165445241	165544008	.	2
chr1	165544009	178886050	.	2.0
chr1	178886051	178889642	.	2
chr1	178889643	192158825	.	1.542
chr1	192158826	192159170	.	2
chr1	192159171	197735734	.	2.0
chr1	197735735	197772901	.	2
chr1	197772902	197935478	.	2.0
chr1	197935479	198232608	.	2
chr1	198232609	221739762	.	2.0
chr1	221739763	222522384	.	2
chr1	222522385	223821421	.	2.0
chr1	223821422	223845626	.	2
chr1	223845627	248919888	.	2.0
chr2	1	38976	.	2
chr2	38977	44945254	.	2.0
chr2	44945255	44945639	.	2
chr2	44945640	45388884	.	3.248
chr2	45388885	45389097	.	2
chr2	45389098	73573469	.	2.0
chr2	73573470	73599513	.	2
chr2	73599514	80648736	.	0.122
chr2	80648737	84290797	.	2
chr2	84290798	85848168	.	2.0
chr2	85848169	85848413	.	2
chr2	85848414	86622883	.	2.0
chr2	86622884	86623809	.	2
chr2	86623810	120466204	.	2.0
chr2	120466205	120797381	.	2
chr2	120797382	129979747	.	2.0
chr2	129979748	129980424	.	2
chr2	129980425	151663614	.	2.0
chr2	151663615	151663798	.	2
chr2	151663799	152335656	.	0.986
chr2	152335657	152335728	.	2
chr2	152335729	169776937	.	2.0
chr2	169776938	169800945	.	2
chr2	169800946	173368866	.	2.0
chr2	173368867	173906544	.	2
chr2	173906545	214578769	.	2.0
chr2	214578770	214725818	.	2
chr2	214725819	214950895	.	3.878
chr2	214950896	214953908	.	2
chr2	214953909	214974078	.	2.0
chr2	214974079	214974803	.	2
chr2	214974804	218815299	.	2.0
chr2	218815300	218823438	.	2
chr2	218823439	222709919	.	5.736
chr2	222709920	222908830	.	2
chr2	222908831	241777088	.	2.0
chr3	1	197812	.	2
chr3	197813	30004700	.	2.0
chr3	30004701	30606608	.	2
chr3	30606609	32357537	.	2.0
chr3	32357538	32367916	.	2
chr3	32367917	39412515	.	2.0
chr3	39412516	39500053	.	2
chr3	39500054	49643035	.	2.0
chr3	49643036	49650676	.	2
chr3	49650677	49748160	.	0.122
chr3	49748161	49790810	.	2
chr3	49790811	49930190	.	2.0
chr3	49930191	49940531	.	2
chr3	49940532	50159804	.	7.604
chr3	50159805	50173872	.	2
chr3	50173873	50355547	.	2.0
chr3	50355548	50358256	.	2
chr3	50358257	68885283	.	2.0
chr3	68885284	68975256	.	2
chr3	68975257	69313571	.	0.986
chr3	69313572	69313608	.	2
chr3	69313609	90227454	.	2.0
chr3	90227455	90234398	.	2
chr3	90234399	94506214	.	2.0
chr3	94506215	96351260	.	2
chr3	96351261	107810935	.	2.0
chr3	107810936	107923747	.	2
chr3	107923748	111193555	.	2.0
chr3	111193556	111275304	.	2
chr3	111275305	128968069	.	2.0
chr3	128968070	128968224	.	2
chr3	128968225	156474768	.	2.0
chr3	156474769	156514399	.	2
chr3	156514400	156548853	.	7.604
chr3	156548854	156553800	.	2
chr3	156553801	198043546	.	2.0
chr4	1	85915	.	2
chr4	85916	57033184	.	2.0
chr4	57033185	57040987	.	2
chr4	57040988	87894019	.	2.0
chr4	87894020	87976892	.	2
chr4	87976893	88159245	.	0.576
chr4	88159246	88262177	.	2
chr4	88262178	121037552	.	2.0
chr4	121037553	121039943	.	2
chr4	121039944	188147588	.	2.0
chr5	1	140480	.	2
chr5	140481	28708326	.	2.0
chr5	28708327	31267500	.	2
chr5	31267501	32604140	.	0.986
chr5	32604141	32689064	.	2
chr5	32689065	62308317	.	2.0
chr5	62308318	62308549	.	2
chr5	62308550	64369665	.	2.0
chr5	64369666	64369767	.	2
chr5	64369768	107376979	.	2.0
chr5	107376980	107377126	.	2
chr5	107377127	116497495	.	1.388
chr5	116497496	116502230	.	2
chr5	116502231	139050896	.	2.0
chr5	139050897	139121090	.	2
chr5	139121091	140372839	.	2.0
chr5	140372840	140401826	.	2
chr5	140401827	155018136	.	2.0
chr5	155018137	156329581	.	2
chr5	156329582	157859240	.	2.0
chr5	157859241	158695989	.	2
chr5	158695990	181261095	.	2.0
chr6	1	203510	.	2
chr6	203511	28506441	.	2.0
chr6	28506442	32643317	.	2
chr6	32643318	47286647	.	2.0
chr6	47286648	47309788	.	2
chr6	47309789	48068589	.	2.0
chr6	48068590	49430371	.	2
chr6	49430372	50843631	.	2.0
chr6	50843632	51409075	.	2
chr6	51409076	61816944	.	0.122
chr6	61816945	61894720	.	2
chr6	61894721	89873845	.	0.122
chr6	89873846	89894480	.	2
chr6	89894481	112351306	.	2.0
chr6	112351307	113222562	.	2
chr6	113222563	117579059	.	0.122
chr6	117579060	117602131	.	2
chr6	117602132	119024561	.	0.434
chr6	119024562	119024646	.	2
chr6	119024647	154010517	.	0.986
chr6	154010518	154010669	.	2
chr6	154010670	170583695	.	2.0
chr7	1	208810	.	2
chr7	208811	103398051	.	2.0
chr7	103398052	103408016	.	2
chr7	103408017	103515258	.	0.122
chr7	103515259	103515334	.	2
chr7	103515335	107372769	.	2.0
chr7	107372770	107412466	.	2
chr7	107412467	113878231	.	2.0
chr7	113878232	113878443	.	2
chr7	113878444	132126317	.	2.0
chr7	132126318	132126394	.	2
chr7	132126395	137389297	.	2.0
chr7	137389298	137389560	.	2
chr7	137389561	159233184	.	2.0
chr8	1	232977	.	2
chr8	232978	84921540	.	2.0
chr8	84921541	84921698	.	2
chr8	84921699	87428646	.	0.122
chr8	87428647	87487680	.	2
chr8	87487681	103133128	.	0.122
chr8	103133129	103133321	.	2
chr8	103133322	113616807	.	0.122
chr8	113616808	115408597	.	2
chr8	115408598	135645216	.	2.0
chr8	135645217	135647099	.	2
chr8	135647100	145006008	.	2.0
chr8	145006009	145052698	.	2
chr8	145052699	145055360	.	2.0
chr9	1	213190	.	2
chr9	213191	465168	.	2.0
chr9	465169	676997	.	2
chr9	676998	2029031	.	0.122
chr9	2029032	2029196	.	2
chr9	2029197	4605508	.	2.0
chr9	4605509	4618107	.	2
chr9	4618108	5299896	.	2.0
chr9	5299897	5300076	.	2
chr9	5300077	19126393	.	2.0
chr9	19126394	19290844	.	2
chr9	19290845	23690324	.	0.122
chr9	23690325	23690520	.	2
chr9	23690521	34521653	.	2.0
chr9	34521654	34521825	.	2
chr9	34521826	62861325	.	0.122
chr9	62861326	66918291	.	2
chr9	66918292	75147109	.	2.0
chr9	75147110	75891236	.	2
chr9	75891237	76713699	.	0.122
chr9	76713700	76788432	.	2
chr9	76788433	91410759	.	1.542
chr9	91410760	91410931	.	2
chr9	91410932	91775833	.	0.122
chr9	91775834	91949957	.	2
chr9	91949958	93679188	.	1.672
chr9	93679189	93951879	.	2
chr9	93951880	94445034	.	2.868
chr9	94445035	94445196	.	2
chr9	94445197	106924672	.	1.672
chr9	106924673	106924913	.	2
chr9	106924914	112472166	.	2.0
chr9	112472167	112472284	.	2
chr9	112472285	112830842	.	3.878
chr9	112830843	112836307	.	2
chr9	112836308	117716890	.	2.0
chr9	117716891	119166783	.	2
chr9	119166784	130666785	.	0.122
chr9	130666786	130668196	.	2
chr9	130668197	134379411	.	0.122
chr9	134379412	134401756	.	2
chr9	134401757	138050136	.	0.122
chr9	138050137	138052090	.	2
chr9	138052091	138124560	.	2.0
chr10	1	49321	.	2
chr10	49322	35530186	.	2.0
chr10	35530187	35553085	.	2
chr10	35553086	35641304	.	0.122
chr10	35641305	36522675	.	2
chr10	36522676	67180515	.	2.0
chr10	67180516	67219618	.	2
chr10	67219619	70300453	.	1.556
chr10	70300454	70300640	.	2
chr10	70300641	80634297	.	2.0
chr10	80634298	80644007	.	2
chr10	80644008	86900105	.	0.986
chr10	86900106	86912408	.	2
chr10	86912409	113783286	.	2.0
chr10	113783287	113835231	.	2
chr10	113835232	113858729	.	3.738
chr10	113858730	113876604	.	2
chr10	113876605	133625455	.	2.0
chr11	1	197337	.	2
chr11	197338	8263687	.	2.0
chr11	8263688	8268452	.	2
chr11	8268453	9020904	.	2.0
chr11	9020905	9021082	.	2
chr11	9021083	18415252	.	2.0
chr11	18415253	18429758	.	2
chr11	18429759	19777977	.	0.122
chr11	19777978	19778070	.	2
chr11	19778071	45979864	.	2.0
chr11	45979865	46049449	.	2
chr11	46049450	63996598	.	0.986
chr11	63996599	63996775	.	2
chr11	63996776	73420019	.	2.0
chr11	73420020	73424927	.	2
chr11	73424928	74789717	.	2.0
chr11	74789718	74810232	.	2
chr11	74810233	76868297	.	0.122
chr11	76868298	76926607	.	2
chr11	76926608	90869128	.	2.0
chr11	90869129	91803324	.	2
chr11	91803325	92896272	.	2.0
chr11	92896273	92969796	.	2
chr11	92969797	93691993	.	7.604
chr11	93691994	93695628	.	2
chr11	93695629	94021499	.	2.0
chr11	94021500	94045789	.	2
chr11	94045790	118679515	.	2.0
chr11	118679516	118754691	.	2
chr11	118754692	120137973	.	0.986
chr11	120137974	120138187	.	2
chr11	120138188	134986767	.	2.0
chr12	1	174730	.	2
chr12	174731	48525877	.	2.0
chr12	48525878	48526013	.	2
chr12	48526014	57212764	.	2.0
chr12	57212765	57212874	.	2
chr12	57212875	58920400	.	1.672
chr12	58920401	59523345	.	2
chr12	59523346	76866359	.	2.0
chr12	76866360	77021479	.	2
chr12	77021480	79559066	.	2.0
chr12	79559067	79584944	.	2
chr12	79584945	80679918	.	2.0
chr12	80679919	80680023	.	2
chr12	80680024	80719233	.	5.736
chr12	80719234	80811544	.	2
chr12	80811545	92425200	.	2.0
chr12	92425201	92425316	.	2
chr12	92425317	133236096	.	2.0
chr13	1	19026892	.	2
chr13	19026893	19673324	.	2.0
chr13	19673325	19677804	.	2
chr13	19677805	36696349	.	2.0
chr13	36696350	36696416	.	2
chr13	36696417	114327283	.	2.0
chr14	1	18657655	.	2
chr14	18657656	21643312	.	2.0
chr14	21643313	21643551	.	2
chr14	21643552	22222386	.	2.0
chr14	22222387	22226759	.	2
chr14	22226760	30560279	.	0.986
chr14	30560280	30560731	.	2
chr14	30560732	49576793	.	2.0
chr14	49576794	49577419	.	2
chr14	49577420	58139377	.	2.0
chr14	58139378	58200338	.	2
chr14	58200339	73879176	.	2.0
chr14	73879177	73879287	.	2
chr14	73879288	79467404	.	2.0
chr14	79467405	79663920	.	2
chr14	79663921	79864407	.	0.122
chr14	79864408	80197745	.	2
chr14	80197746	89125289	.	2.0
chr14	89125290	89125429	.	2
chr14	89125430	97969510	.	2.0
chr14	97969511	98716198	.	2
chr14	98716199	99865674	.	2.0
chr14	99865675	99875088	.	2
chr14	99875089	106874793	.	2.0
chr15	1	19964765	.	2
chr15	19964766	20671210	.	2.0
chr15	20671211	22279059	.	2
chr15	22279060	28233546	.	0.122
chr15	28233547	28807002	.	2
chr15	28807003	33812951	.	2.0
chr15	33812952	33816941	.	2
chr15	33816942	35410847	.	2.0
chr15	35410848	35450731	.	2
chr15	35450732	58655363	.	2.0
chr15	58655364	58665121	.	2
chr15	58665122	59105266	.	3.878
chr15	59105267	59107340	.	2
chr15	59107341	60006148	.	2.0
chr15	60006149	60347280	.	2
chr15	60347281	64502760	.	2.0
chr15	64502761	64622834	.	2
chr15	64622835	64676121	.	2.0
chr15	64676122	64678173	.	2
chr15	64678174	75650569	.	2.0
chr15	75650570	75657065	.	2
chr15	75657066	75677360	.	2.0
chr15	75677361	75682604	.	2
chr15	75682605	78898008	.	2.0
chr15	78898009	78921274	.	2
chr15	78921275	82780223	.	2.0
chr15	82780224	82782864	.	2
chr15	82782865	92501106	.	2.0
chr15	92501107	92617447	.	2
chr15	92617448	101849446	.	2.0
chr16	1	46460	.	2
chr16	46461	13235752	.	1.556
chr16	13235753	13920166	.	2
chr16	13920167	30558396	.	1.246
chr16	30558397	30569784	.	2
chr16	30569785	56943871	.	1.556
chr16	56943872	56960616	.	2
chr16	56960617	57415248	.	2.0
chr16	57415249	57415775	.	2
chr16	57415776	58260048	.	1.556
chr16	58260049	58262388	.	2
chr16	58262389	59738120	.	0.986
chr16	59738121	59739948	.	2
chr16	59739949	90075911	.	1.556
chr17	1	410673	.	2
chr17	410674	7230763	.	2.0
chr17	7230764	7234103	.	2
chr17	7234104	14347944	.	1.43
chr17	14347945	14348090	.	2
chr17	14348091	28196377	.	2.0
chr17	28196378	28247552	.	2
chr17	28247553	31852002	.	2.0
chr17	31852003	31852279	.	2
chr17	31852280	35608396	.	2.0
chr17	35608397	35624591	.	2
chr17	35624592	35752807	.	5.736
chr17	35752808	35764196	.	2
chr17	35764197	39078090	.	3.384
chr17	39078091	39079111	.	2
chr17	39079112	53824995	.	2.0
chr17	53824996	54903789	.	2
chr17	54903790	59608084	.	0.122
chr17	59608085	59619837	.	2
chr17	59619838	83135756	.	2.0
chr18	1	117242	.	2
chr18	117243	74158944	.	2.0
chr18	74158945	74253338	.	2
chr18	74253339	74329020	.	0.122
chr18	74329021	74338830	.	2
chr18	74338831	80247360	.	2.0
chr19	1	281430	.	2
chr19	281431	45370595	.	2.0
chr19	45370596	45380228	.	2
chr19	45380229	45529423	.	2.868
chr19	45529424	45553650	.	2
chr19	45553651	51268528	.	2.0
chr19	51268529	51322157	.	2
chr19	51322158	52077056	.	2.0
chr19	52077057	52084729	.	2
chr19	52084730	58572621	.	2.0
chr20	1	87623	.	2
chr20	87624	32217335	.	2.0
chr20	32217336	32217696	.	2
chr20	32217697	36208387	.	0.986
chr20	36208388	36209478	.	2
chr20	36209479	36219925	.	2.0
chr20	36219926	36221839	.	2
chr20	36221840	59999685	.	2.0
chr20	59999686	60001394	.	2
chr20	60001395	64276153	.	2.0
chr21	1	10413801	.	2
chr21	10413802	38815006	.	2.0
chr21	38815007	38817072	.	2
chr21	38817073	44369216	.	2.0
chr21	44369217	44369355	.	2
chr21	44369356	46665068	.	2.0
chr22	1	16407152	.	2
chr22	16407153	44572185	.	2.0
chr22	44572186	44679802	.	2
chr22	44679803	45740529	.	2.0
chr22	45740530	45760566	.	2
chr22	45760567	50780661	.	2.0
