# Supplementary material for: Benchmarking pipelines for subclonal deconvolution of bulk tumour sequencing data
Source: Nat Commun. 2021 Nov 4;12:6396. doi: 10.1038/s41467-021-26698-7 (PMC8569188; doi:10.1038/s41467-021-26698-7)
Supplement: Supplementary file 4 — Source Data [file 41467_2021_26698_MOESM4_ESM.zip › Source_Data/cnv_heatmaps/facets/s3r3_75%_250_total.bed]

chromosome	start	end	.	cn
chr1	1	5564139	.	2
chr1	5564140	8656243	.	3.104
chr1	8656244	8861152	.	2
chr1	8861153	9573343	.	2.0
chr1	9573344	9579896	.	2
chr1	9579897	11070968	.	2.582
chr1	11070969	11073986	.	2
chr1	11073987	14599124	.	3.36
chr1	14599125	14960706	.	2
chr1	14960707	22569456	.	2.42
chr1	22569457	22576279	.	2
chr1	22576280	37161653	.	2.0
chr1	37161654	37475585	.	2
chr1	37475586	37616712	.	1.335
chr1	37616713	37629589	.	2
chr1	37629590	39682345	.	2.0
chr1	39682346	39682639	.	2
chr1	39682640	47996660	.	2.302
chr1	47996661	48222749	.	2
chr1	48222750	53594648	.	2.0
chr1	53594649	53765544	.	2
chr1	53765545	58899271	.	4.04
chr1	58899272	59321533	.	2
chr1	59321534	90022390	.	4.716
chr1	90022391	90027404	.	2
chr1	90027405	113125029	.	4.04
chr1	113125030	113125152	.	2
chr1	113125153	117906505	.	1.32
chr1	117906506	117912020	.	2
chr1	117912021	121571601	.	4.04
chr1	121571602	145234336	.	2
chr1	145234337	147295639	.	16.938
chr1	147295640	147611583	.	2
chr1	147611584	150223290	.	9.469
chr1	150223291	150226664	.	2
chr1	150226665	151767348	.	10.148
chr1	151767349	151768129	.	2
chr1	151768130	151807575	.	3.09
chr1	151807576	151811439	.	2
chr1	151811440	161608015	.	10.148
chr1	161608016	161608440	.	2
chr1	161608441	166848955	.	4.716
chr1	166848956	166849215	.	2
chr1	166849216	177282312	.	5.395
chr1	177282313	177929304	.	2
chr1	177929305	181771411	.	4.716
chr1	181771412	181772174	.	2
chr1	181772175	183635545	.	5.395
chr1	183635546	183635756	.	2
chr1	183635757	190226242	.	4.716
chr1	190226243	190234414	.	2
chr1	190234415	196489925	.	5.395
chr1	196489926	196582405	.	2
chr1	196582406	200177376	.	3.845
chr1	200177377	200213641	.	2
chr1	200213642	201740112	.	2.68
chr1	201740113	201780442	.	2
chr1	201780443	207360888	.	2.0
chr1	207360889	207454254	.	2
chr1	207454255	207609625	.	3.36
chr1	207609626	207611589	.	2
chr1	207611590	225159371	.	2.0
chr1	225159372	225185370	.	2
chr1	225185371	229249989	.	1.32
chr1	229249990	229250480	.	2
chr1	229250481	248919829	.	2.0
chr2	1	38976	.	2
chr2	38977	47521348	.	1.32
chr2	47521349	47521494	.	2
chr2	47521495	47839802	.	2.0
chr2	47839803	48346278	.	2
chr2	48346279	50531446	.	1.32
chr2	50531447	50538405	.	2
chr2	50538406	52702642	.	0.64
chr2	52702643	53604872	.	2
chr2	53604873	60553299	.	1.32
chr2	60553300	60734746	.	2
chr2	60734747	60971549	.	0.64
chr2	60971550	61006519	.	2
chr2	61006520	67397334	.	1.32
chr2	67397335	67397565	.	2
chr2	67397566	70963559	.	2.0
chr2	70963560	70964517	.	2
chr2	70964518	99837605	.	1.32
chr2	99837606	100006584	.	2
chr2	100006585	100576512	.	2.0
chr2	100576513	100821139	.	2
chr2	100821140	110205009	.	1.32
chr2	110205010	110637943	.	2
chr2	110637944	112339805	.	4.716
chr2	112339806	112340029	.	2
chr2	112340030	112572723	.	13.543
chr2	112572724	112573712	.	2
chr2	112573713	130916898	.	4.716
chr2	130916899	130917239	.	2
chr2	130917240	131149726	.	0.64
chr2	131149727	131361571	.	2
chr2	131361572	144517450	.	4.716
chr2	144517451	146588080	.	2
chr2	146588081	147975988	.	0.64
chr2	147975989	148458359	.	2
chr2	148458360	149572416	.	4.716
chr2	149572417	149576503	.	2
chr2	149576504	156550793	.	1.32
chr2	156550794	156557590	.	2
chr2	156557591	161947543	.	2.0
chr2	161947544	161947705	.	2
chr2	161947706	170080037	.	1.32
chr2	170080038	170080624	.	2
chr2	170080625	170236188	.	2.315
chr2	170236189	170335506	.	2
chr2	170335507	171557592	.	1.32
chr2	171557593	171557736	.	2
chr2	171557737	174747828	.	3.36
chr2	174747829	174748128	.	2
chr2	174748129	196993722	.	1.32
chr2	196993723	196995032	.	2
chr2	196995033	206145064	.	1.32
chr2	206145065	206146983	.	2
chr2	206146984	241777069	.	1.335
chr3	1	197841	.	2
chr3	197842	10449546	.	2.0
chr3	10449547	10449703	.	2
chr3	10449704	10825468	.	1.32
chr3	10825469	10844235	.	2
chr3	10844236	37533460	.	2.0
chr3	37533461	37542570	.	2
chr3	37542571	38142888	.	2.42
chr3	38142889	38165541	.	2
chr3	38165542	57352120	.	2.0
chr3	57352121	57402413	.	2
chr3	57402414	57504059	.	2.756
chr3	57504060	57507795	.	2
chr3	57507796	88157944	.	2.0
chr3	88157945	89107542	.	2
chr3	89107543	94506216	.	1.377
chr3	94506217	96351223	.	2
chr3	96351224	98825406	.	2.0
chr3	98825407	98849565	.	2
chr3	98849566	108510573	.	2.363
chr3	108510574	108529201	.	2
chr3	108529202	109148390	.	3.056
chr3	109148391	109300464	.	2
chr3	109300465	112479683	.	4.04
chr3	112479684	112499286	.	2
chr3	112499287	121121629	.	2.249
chr3	121121630	121152478	.	2
chr3	121152479	125933596	.	2.932
chr3	125933597	125972045	.	2
chr3	125972046	127387339	.	4.716
chr3	127387340	127387817	.	2
chr3	127387818	139389522	.	4.04
chr3	139389523	139452993	.	2
chr3	139452994	139627824	.	6.753
chr3	139627825	139935130	.	2
chr3	139935131	157645898	.	4.04
chr3	157645899	158096064	.	2
chr3	158096065	173117784	.	2.302
chr3	173117785	173604317	.	2
chr3	173604318	184156492	.	1.32
chr3	184156493	184163699	.	2
chr3	184163700	185938186	.	2.0
chr3	185938187	186046482	.	2
chr3	186046483	186288890	.	4.716
chr3	186288891	186297490	.	2
chr3	186297491	189631414	.	2.0
chr3	189631415	189631564	.	2
chr3	189631565	190629535	.	2.756
chr3	190629536	190629667	.	2
chr3	190629668	198043505	.	2.0
chr4	1	85852	.	2
chr4	85853	1976618	.	2.0
chr4	1976619	1978621	.	2
chr4	1978622	2948394	.	2.249
chr4	2948395	2950111	.	2
chr4	2950112	10116277	.	2.0
chr4	10116278	10439927	.	2
chr4	10439928	11394439	.	1.32
chr4	11394440	11394694	.	2
chr4	11394695	13628064	.	2.0
chr4	13628065	15001963	.	2
chr4	15001964	25863600	.	1.32
chr4	25863601	25914017	.	2
chr4	25914018	52096808	.	2.0
chr4	52096809	52097110	.	2
chr4	52097111	53986865	.	1.335
chr4	53986866	53986983	.	2
chr4	53986984	77610740	.	2.0
chr4	77610741	77610942	.	2
chr4	77610943	82275864	.	1.32
chr4	82275865	82355394	.	2
chr4	82355395	99123769	.	2.0
chr4	99123770	99124032	.	2
chr4	99124033	113049863	.	1.32
chr4	113049864	113106875	.	2
chr4	113106876	114852864	.	10.827
chr4	114852865	114870757	.	2
chr4	114870758	118253581	.	1.437
chr4	118253582	118255712	.	2
chr4	118255713	118352557	.	2.315
chr4	118352558	118513783	.	2
chr4	118513784	120922787	.	1.32
chr4	120922788	121035822	.	2
chr4	121035823	122077704	.	0.64
chr4	122077705	122170647	.	2
chr4	122170648	163351104	.	1.32
chr4	163351105	163351424	.	2
chr4	163351425	165076745	.	1.32
chr4	165076746	165077223	.	2
chr4	165077224	177990719	.	1.32
chr4	177990720	182169283	.	2
chr4	182169284	188147482	.	2.0
chr5	1	140512	.	2
chr5	140513	38812843	.	2.0
chr5	38812844	38820631	.	2
chr5	38820632	41313810	.	2.68
chr5	41313811	41382074	.	2
chr5	41382075	45695796	.	2.0
chr5	45695797	50396320	.	2
chr5	50396321	50846434	.	4.716
chr5	50846435	51383228	.	2
chr5	51383229	55908831	.	2.0
chr5	55908832	55909054	.	2
chr5	55909055	57263411	.	2.355
chr5	57263412	57263515	.	2
chr5	57263516	97183632	.	2.0
chr5	97183633	98577683	.	2
chr5	98577684	98796179	.	9.469
chr5	98796180	98855974	.	2
chr5	98855975	100903241	.	4.04
chr5	100903242	102234253	.	2
chr5	102234254	109774775	.	2.0
chr5	109774776	109781470	.	2
chr5	109781471	111071922	.	1.377
chr5	111071923	111072764	.	2
chr5	111072765	131436396	.	2.0
chr5	131436397	131440299	.	2
chr5	131440300	136247502	.	3.36
chr5	136247503	136247680	.	2
chr5	136247681	152405121	.	2.0
chr5	152405122	153489732	.	2
chr5	153489733	158777562	.	1.32
chr5	158777563	158777609	.	2
chr5	158777610	163519310	.	3.056
chr5	163519311	167284855	.	2
chr5	167284856	181261081	.	2.0
chr6	1	203509	.	2
chr6	203510	6145272	.	2.0
chr6	6145273	6145530	.	2
chr6	6145531	7210768	.	2.447
chr6	7210769	7211585	.	2
chr6	7211586	7861453	.	2.932
chr6	7861454	7861650	.	2
chr6	7861651	13273010	.	2.68
chr6	13273011	13273251	.	2
chr6	13273252	39114937	.	2.0
chr6	39114938	39115122	.	2
chr6	39115123	39336561	.	4.04
chr6	39336562	39343276	.	2
chr6	39343277	41232335	.	2.0
chr6	41232336	41236481	.	2
chr6	41236482	42259604	.	2.68
chr6	42259605	42259665	.	2
chr6	42259666	55435368	.	2.0
chr6	55435369	55435472	.	2
chr6	55435473	63212154	.	2.42
chr6	63212155	63212377	.	2
chr6	63212378	72260779	.	2.0
chr6	72260780	72264951	.	2
chr6	72264952	79519116	.	1.637
chr6	79519117	79631438	.	2
chr6	79631439	85637278	.	2.0
chr6	85637279	85640340	.	2
chr6	85640341	87702172	.	1.631
chr6	87702173	88047698	.	2
chr6	88047699	89412288	.	2.0
chr6	89412289	89566904	.	2
chr6	89566905	93257517	.	1.637
chr6	93257518	93258135	.	2
chr6	93258136	97278822	.	2.0
chr6	97278823	97281318	.	2
chr6	97281319	102035411	.	2.68
chr6	102035412	102035563	.	2
chr6	102035564	104811403	.	2.0
chr6	104811404	104833133	.	2
chr6	104833134	109796727	.	2.0
chr6	109796728	109825100	.	2
chr6	109825101	110298917	.	1.377
chr6	110298918	110299105	.	2
chr6	110299106	129369833	.	2.0
chr6	129369834	129370040	.	2
chr6	129370041	129443220	.	2.0
chr6	129443221	129445616	.	2
chr6	129445617	129516540	.	3.262
chr6	129516541	129576206	.	2
chr6	129576207	149541077	.	2.0
chr6	149541078	149541389	.	2
chr6	149541390	150143448	.	2.68
chr6	150143449	150143496	.	2
chr6	150143497	170583662	.	2.0
chr7	1	208936	.	2
chr7	208937	35202615	.	2.0
chr7	35202616	35204479	.	2
chr7	35204480	35375256	.	4.716
chr7	35375257	35633577	.	2
chr7	35633578	39466433	.	2.0
chr7	39466434	39466760	.	2
chr7	39466761	42909636	.	2.355
chr7	42909637	42909849	.	2
chr7	42909850	46688208	.	2.0
chr7	46688209	46688689	.	2
chr7	46688690	47775203	.	2.68
chr7	47775204	47792720	.	2
chr7	47792721	98362358	.	2.0
chr7	98362359	98400833	.	2
chr7	98400834	99281023	.	2.582
chr7	99281024	99283649	.	2
chr7	99283650	99365945	.	6.074
chr7	99365946	99366003	.	2
chr7	99366004	111727616	.	6.753
chr7	111727617	111727787	.	2
chr7	111727788	120275518	.	6.074
chr7	120275519	120275674	.	2
chr7	120275675	121099998	.	8.79
chr7	121099999	121100141	.	2
chr7	121100142	149880654	.	6.074
chr7	149880655	150244694	.	2
chr7	150244695	159233184	.	2.0
chr8	1	232972	.	2
chr8	232973	35235763	.	2.0
chr8	35235764	35544401	.	2
chr8	35544402	43342236	.	2.68
chr8	43342237	46841163	.	2
chr8	46841164	51654722	.	2.383
chr8	51654723	51654786	.	2
chr8	51654787	56475752	.	2.68
chr8	56475753	56958082	.	2
chr8	56958083	71843645	.	2.0
chr8	71843646	71843841	.	2
chr8	71843842	75566877	.	1.32
chr8	75566878	76704167	.	2
chr8	76704168	79666006	.	2.0
chr8	79666007	79764215	.	2
chr8	79764216	80171358	.	4.04
chr8	80171359	80485785	.	2
chr8	80485786	80628700	.	2.0
chr8	80628701	80628742	.	2
chr8	80628743	80821667	.	3.36
chr8	80821668	80974313	.	2
chr8	80974314	93924936	.	2.0
chr8	93924937	93925190	.	2
chr8	93925191	98767413	.	2.355
chr8	98767414	98883711	.	2
chr8	98883712	136865277	.	2.0
chr8	136865278	138130164	.	2
chr8	138130165	144474351	.	7.432
chr8	144474352	144474777	.	2
chr8	144474778	145055416	.	2.0
chr9	1	213281	.	2
chr9	213282	2029196	.	2.0
chr9	2029197	2029273	.	2
chr9	2029274	8524840	.	1.637
chr9	8524841	8525021	.	2
chr9	8525022	17796950	.	2.249
chr9	17796951	17797126	.	2
chr9	17797127	20715320	.	3.056
chr9	20715321	20716122	.	2
chr9	20716123	37020757	.	2.249
chr9	37020758	37026456	.	2
chr9	37026457	37541794	.	6.074
chr9	37541795	37588570	.	2
chr9	37588571	81995186	.	2.0
chr9	81995187	82060811	.	2
chr9	82060812	83908651	.	2.68
chr9	83908652	83915594	.	2
chr9	83915595	93126554	.	2.0
chr9	93126555	93185528	.	2
chr9	93185529	95517036	.	3.36
chr9	95517037	95875714	.	2
chr9	95875715	96654718	.	2.0
chr9	96654719	96756021	.	2
chr9	96756022	119512951	.	1.32
chr9	119512952	119522922	.	2
chr9	119522923	121193503	.	1.32
chr9	121193504	121280880	.	2
chr9	121280881	121567218	.	1.584
chr9	121567219	121651992	.	2
chr9	121651993	128371397	.	2.0
chr9	128371398	128371511	.	2
chr9	128371512	128635116	.	1.32
chr9	128635117	128635298	.	2
chr9	128635299	130359398	.	1.32
chr9	130359399	130360580	.	2
chr9	130360581	138124635	.	1.32
chr10	1	49321	.	2
chr10	49322	9408246	.	2.0
chr10	9408247	11005387	.	2
chr10	11005388	11317026	.	2.315
chr10	11317027	11317220	.	2
chr10	11317221	15519270	.	2.42
chr10	15519271	15519423	.	2
chr10	15519424	22536360	.	2.582
chr10	22536361	22536528	.	2
chr10	22536529	26166031	.	2.42
chr10	26166032	26173848	.	2
chr10	26173849	26823281	.	2.0
chr10	26823282	26860789	.	2
chr10	26860790	27063995	.	1.335
chr10	27063996	27077433	.	2
chr10	27077434	28848419	.	2.0
chr10	28848420	28880175	.	2
chr10	28880176	43495989	.	4.716
chr10	43495990	43496081	.	2
chr10	43496082	70209083	.	2.0
chr10	70209084	70209745	.	2
chr10	70209746	72942745	.	1.32
chr10	72942746	72954530	.	2
chr10	72954531	122506756	.	2.0
chr10	122506757	122506820	.	2
chr10	122506821	129759205	.	1.631
chr10	129759206	129759298	.	2
chr10	129759299	133625547	.	2.0
chr11	1	197337	.	2
chr11	197338	4489841	.	2.0
chr11	4489842	4541673	.	2
chr11	4541674	4769919	.	5.395
chr11	4769920	4803471	.	2
chr11	4803472	14644987	.	2.0
chr11	14644988	14772008	.	2
chr11	14772009	25082568	.	1.32
chr11	25082569	26331616	.	2
chr11	26331617	35251322	.	2.0
chr11	35251323	35251543	.	2
chr11	35251544	35419104	.	4.716
chr11	35419105	35419992	.	2
chr11	35419993	40116159	.	2.0
chr11	40116160	40116328	.	2
chr11	40116329	44206816	.	2.396
chr11	44206817	44206979	.	2
chr11	44206980	47499657	.	2.0
chr11	47499658	47565835	.	2
chr11	47565836	47724768	.	1.628
chr11	47724769	47731476	.	2
chr11	47731477	50287785	.	2.0
chr11	50287786	54591618	.	2
chr11	54591619	74351521	.	1.32
chr11	74351522	74368455	.	2
chr11	74368456	74399308	.	2.0
chr11	74399309	74454909	.	2
chr11	74454910	96392783	.	1.32
chr11	96392784	96392954	.	2
chr11	96392955	112260470	.	2.0
chr11	112260471	112961509	.	2
chr11	112961510	115504956	.	3.36
chr11	115504957	116748316	.	2
chr11	116748317	125943638	.	2.0
chr11	125943639	125952060	.	2
chr11	125952061	134986767	.	2.0
chr12	1	174557	.	2
chr12	174558	5046184	.	2.0
chr12	5046185	5046393	.	2
chr12	5046394	6315442	.	2.315
chr12	6315443	6315641	.	2
chr12	6315642	33407385	.	2.0
chr12	33407386	33423936	.	2
chr12	33423937	41460038	.	1.637
chr12	41460039	41477804	.	2
chr12	41477805	48904276	.	2.0
chr12	48904277	48905000	.	2
chr12	48905001	51125233	.	4.04
chr12	51125234	51172291	.	2
chr12	51172292	55130810	.	2.0
chr12	55130811	55221220	.	2
chr12	55221221	57822253	.	1.83
chr12	57822254	57822488	.	2
chr12	57822489	79690193	.	2.0
chr12	79690194	79773731	.	2
chr12	79773732	80377943	.	2.68
chr12	80377944	80378086	.	2
chr12	80378087	105031909	.	2.0
chr12	105031910	105034411	.	2
chr12	105034412	109768740	.	2.0
chr12	109768741	109769089	.	2
chr12	109769090	118981527	.	2.0
chr12	118981528	118981661	.	2
chr12	118981662	128800917	.	2.302
chr12	128800918	128808882	.	2
chr12	128808883	133236094	.	2.0
chr13	1	19026403	.	2
chr13	19026404	27546257	.	2.0
chr13	27546258	27546355	.	2
chr13	27546356	30659568	.	2.302
chr13	30659569	30713667	.	2
chr13	30713668	35474530	.	2.0
chr13	35474531	35474673	.	2
chr13	35474674	44160939	.	2.0
chr13	44160940	44373990	.	2
chr13	44373991	44939227	.	2.756
chr13	44939228	44939404	.	2
chr13	44939405	67226519	.	2.0
chr13	67226520	67226705	.	2
chr13	67226706	71866804	.	2.0
chr13	71866805	72708524	.	2
chr13	72708525	103066874	.	1.32
chr13	103066875	105466200	.	2
chr13	105466201	114327285	.	2.0
chr14	1	18657689	.	2
chr14	18657690	20511137	.	2.0
chr14	20511138	20556224	.	2
chr14	20556225	20748340	.	1.335
chr14	20748341	20770121	.	2
chr14	20770122	32939277	.	2.0
chr14	32939278	33055860	.	2
chr14	33055861	51254629	.	2.0
chr14	51254630	51255138	.	2
chr14	51255139	61748064	.	2.0
chr14	61748065	61762536	.	2
chr14	61762537	74055679	.	1.628
chr14	74055680	74056861	.	2
chr14	74056862	90695621	.	2.0
chr14	90695622	90780897	.	2
chr14	90780898	90978500	.	7.432
chr14	90978501	91060458	.	2
chr14	91060459	106874825	.	2.0
chr15	1	19964750	.	2
chr15	19964751	27026845	.	1.32
chr15	27026846	27326938	.	2
chr15	27326939	32968847	.	0.64
chr15	32968848	32969142	.	2
chr15	32969143	36645106	.	2.0
chr15	36645107	36653993	.	2
chr15	36653994	40737341	.	2.0
chr15	40737342	40737648	.	2
chr15	40737649	43376275	.	2.0
chr15	43376276	43376449	.	2
chr15	43376450	55680641	.	2.0
chr15	55680642	55682399	.	2
chr15	55682400	70754134	.	2.0
chr15	70754135	70829563	.	2
chr15	70829564	79090710	.	1.32
chr15	79090711	79293336	.	2
chr15	79293337	101849446	.	2.0
chr16	1	46405	.	2
chr16	46406	13235354	.	2.0
chr16	13235355	13235712	.	2
chr16	13235713	14309271	.	1.377
chr16	14309272	17096326	.	2
chr16	17096327	31278197	.	2.0
chr16	31278198	31297704	.	2
chr16	31297705	31403615	.	4.716
chr16	31403616	31407488	.	2
chr16	31407489	35447991	.	2.249
chr16	35447992	46474401	.	2
chr16	46474402	61647768	.	1.32
chr16	61647769	61652131	.	2
chr16	61652132	69270267	.	2.0
chr16	69270268	69284024	.	2
chr16	69284025	80550604	.	2.355
chr16	80550605	80604552	.	2
chr16	80604553	90075906	.	2.0
chr17	1	410682	.	2
chr17	410683	6652464	.	2.0
chr17	6652465	6652737	.	2
chr17	6652738	7759013	.	3.36
chr17	7759014	7759147	.	2
chr17	7759148	15503124	.	2.0
chr17	15503125	15537487	.	2
chr17	15537488	15636242	.	1.32
chr17	15636243	15651301	.	2
chr17	15651302	21314580	.	2.0
chr17	21314581	21415640	.	2
chr17	21415641	21551663	.	6.753
chr17	21551664	22070494	.	2
chr17	22070495	35760914	.	2.0
chr17	35760915	38847977	.	2
chr17	38847978	39997878	.	4.716
chr17	39997879	40015387	.	2
chr17	40015388	44071172	.	2.0
chr17	44071173	44074143	.	2
chr17	44074144	45287061	.	2.249
chr17	45287062	45287256	.	2
chr17	45287257	48070215	.	2.0
chr17	48070216	48070445	.	2
chr17	48070446	52987590	.	1.32
chr17	52987591	53823067	.	2
chr17	53823068	56510827	.	1.628
chr17	56510828	56510980	.	2
chr17	56510981	59397219	.	2.302
chr17	59397220	59565619	.	2
chr17	59565620	59952982	.	2.0
chr17	59952983	59953152	.	2
chr17	59953153	62690725	.	1.32
chr17	62690726	62690914	.	2
chr17	62690915	68992275	.	1.32
chr17	68992276	68993017	.	2
chr17	68993018	75765105	.	0.64
chr17	75765106	75778420	.	2
chr17	75778421	79115568	.	1.32
chr17	79115569	79733559	.	2
chr17	79733560	83135757	.	2.0
chr18	1	117184	.	2
chr18	117185	11609905	.	2.0
chr18	11609906	11610051	.	2
chr18	11610052	14772175	.	2.0
chr18	14772176	14778032	.	2
chr18	14778033	45066411	.	2.0
chr18	45066412	45066599	.	2
chr18	45066600	55635888	.	1.637
chr18	55635889	56028779	.	2
chr18	56028780	80247332	.	2.0
chr19	1	281430	.	2
chr19	281431	12189047	.	2.0
chr19	12189048	12189186	.	2
chr19	12189187	12462546	.	1.32
chr19	12462547	12462703	.	2
chr19	12462704	13836349	.	2.0
chr19	13836350	13836440	.	2
chr19	13836441	17581515	.	1.32
chr19	17581516	17601499	.	2
chr19	17601500	19507339	.	2.0
chr19	19507340	19507585	.	2
chr19	19507586	19508872	.	1.32
chr19	19508873	19514602	.	2
chr19	19514603	21058043	.	2.0
chr19	21058044	21098202	.	2
chr19	21098203	21143670	.	3.304
chr19	21143671	21166398	.	2
chr19	21166399	29526672	.	2.0
chr19	29526673	29527202	.	2
chr19	29527203	33813426	.	1.575
chr19	33813427	34022824	.	2
chr19	34022825	36143021	.	1.32
chr19	36143022	36145806	.	2
chr19	36145807	36245486	.	2.447
chr19	36245487	36340326	.	2
chr19	36340327	40265572	.	1.32
chr19	40265573	40275066	.	2
chr19	40275067	41898444	.	1.631
chr19	41898445	41901982	.	2
chr19	41901983	53086364	.	2.0
chr19	53086365	53108415	.	2
chr19	53108416	53204193	.	1.335
chr19	53204194	53212910	.	2
chr19	53212911	58572556	.	2.0
chr20	1	87623	.	2
chr20	87624	2417206	.	2.0
chr20	2417207	2417475	.	2
chr20	2417476	2558787	.	3.09
chr20	2558788	2561958	.	2
chr20	2561959	6780144	.	2.0
chr20	6780145	7883064	.	2
chr20	7883065	8019739	.	1.335
chr20	8019740	8132758	.	2
chr20	8132759	38049862	.	2.0
chr20	38049863	38057614	.	2
chr20	38057615	38326261	.	1.575
chr20	38326262	38326367	.	2
chr20	38326368	39039272	.	2.0
chr20	39039273	39039502	.	2
chr20	39039503	43619016	.	4.04
chr20	43619017	43620861	.	2
chr20	43620862	57710373	.	2.0
chr20	57710374	57710527	.	2
chr20	57710528	58343837	.	4.716
chr20	58343838	58353353	.	2
chr20	58353354	64276168	.	2.0
chr21	1	10413753	.	2
chr21	10413754	14485296	.	2.0
chr21	14485297	14485500	.	2
chr21	14485501	41243436	.	2.0
chr21	41243437	41246074	.	2
chr21	41246075	44973087	.	2.0
chr21	44973088	45134787	.	2
chr21	45134788	45505966	.	4.716
chr21	45505967	45510177	.	2
chr21	45510178	46664996	.	2.0
chr22	1	16407216	.	2
chr22	16407217	20384698	.	2.0
chr22	20384699	20389612	.	2
chr22	20389613	20427444	.	1.377
chr22	20427445	20429215	.	2
chr22	20429216	20568460	.	0.64
chr22	20568461	20582581	.	2
chr22	20582582	29094417	.	1.32
chr22	29094418	29098908	.	2
chr22	29098909	40360522	.	2.0
chr22	40360523	40361262	.	2
chr22	40361263	42619710	.	1.637
chr22	42619711	42619923	.	2
chr22	42619924	43839897	.	2.0
chr22	43839898	43841779	.	2
chr22	43841780	43977902	.	4.04
chr22	43977903	43981440	.	2
chr22	43981441	50221635	.	2.0
chr22	50221636	50221867	.	2
chr22	50221868	50780661	.	2.249
