# Supplementary material for: Benchmarking pipelines for subclonal deconvolution of bulk tumour sequencing data
Source: Nat Commun. 2021 Nov 4;12:6396. doi: 10.1038/s41467-021-26698-7 (PMC8569188; doi:10.1038/s41467-021-26698-7)
Supplement: Supplementary file 4 — Source Data [file 41467_2021_26698_MOESM4_ESM.zip › Source_Data/cnv_heatmaps/facets/s2r2_75%_30_minor.bed]

chromosome	start	end	.	cn
chr1	1	30869886	.	2
chr1	30869887	50974224	.	2.0
chr1	50974225	50974428	.	2
chr1	50974429	153374666	.	2.0
chr1	153374667	153390076	.	2
chr1	153390077	155459852	.	0.586
chr1	155459853	155477961	.	2
chr1	155477962	231424966	.	2.0
chr1	231424967	231528781	.	2
chr1	231528782	234607862	.	0.586
chr1	234607863	234608592	.	2
chr1	234608593	248919768	.	2.0
chr2	1	39174	.	2
chr2	39175	11824814	.	2.0
chr2	11824815	11825103	.	2
chr2	11825104	98377776	.	2.0
chr2	98377777	98378154	.	2
chr2	98378155	175180180	.	2.0
chr2	175180181	175181401	.	2
chr2	175181402	178505208	.	2.0
chr2	178505209	178525976	.	2
chr2	178525977	241777077	.	2.0
chr3	1	197812	.	2
chr3	197813	37533460	.	2.0
chr3	37533461	37542570	.	2
chr3	37542571	38376154	.	0.586
chr3	38376155	38376965	.	2
chr3	38376966	48983760	.	2.0
chr3	48983761	48984053	.	2
chr3	48984054	50303454	.	2.0
chr3	50303455	50318138	.	2
chr3	50318139	98354135	.	2.0
chr3	98354136	98354442	.	2
chr3	98354443	159988752	.	1.62
chr3	159988753	159989115	.	2
chr3	159989116	198043534	.	2.0
chr4	1	85852	.	2
chr4	85853	144646896	.	2.0
chr4	144646897	144652706	.	2
chr4	144652707	147532621	.	2.0
chr4	147532622	147532655	.	2
chr4	147532656	188147501	.	2.0
chr5	1	140455	.	2
chr5	140456	38557512	.	2.0
chr5	38557513	38812843	.	2
chr5	38812844	67184546	.	0.586
chr5	67184547	67185937	.	2
chr5	67185938	172212102	.	2.0
chr5	172212103	172212255	.	2
chr5	172212256	172770928	.	0.586
chr5	172770929	172771194	.	2
chr5	172771195	181261110	.	2.0
chr6	1	203535	.	2
chr6	203536	2890011	.	2.0
chr6	2890012	2890258	.	2
chr6	2890259	7889585	.	2.0
chr6	7889586	7891763	.	2
chr6	7891764	170583639	.	2.0
chr7	1	208831	.	2
chr7	208832	55794682	.	2.0
chr7	55794683	55794984	.	2
chr7	55794985	56302049	.	0.586
chr7	56302050	56601443	.	2
chr7	56601444	80199352	.	2.0
chr7	80199353	80203818	.	2
chr7	80203819	101932600	.	1.204
chr7	101932601	102070410	.	2
chr7	102070411	130877419	.	2.0
chr7	130877420	131142940	.	2
chr7	131142941	152094096	.	0.586
chr7	152094097	152094404	.	2
chr7	152094405	159233184	.	2.0
chr8	1	233068	.	2
chr8	233069	10608187	.	2.0
chr8	10608188	10608368	.	2
chr8	10608369	15237564	.	1.28
chr8	15237565	15237930	.	2
chr8	15237931	102651830	.	2.0
chr8	102651831	102651995	.	2
chr8	102651996	141210800	.	1.62
chr8	141210801	141210933	.	2
chr8	141210934	145055379	.	2.0
chr9	1	213347	.	2
chr9	213348	20341868	.	2.0
chr9	20341869	20342145	.	2
chr9	20342146	75146904	.	2.0
chr9	75146905	75891344	.	2
chr9	75891345	96819600	.	2.0
chr9	96819601	96819717	.	2
chr9	96819718	100126430	.	2.0
chr9	100126431	100126577	.	2
chr9	100126578	111603814	.	2.0
chr9	111603815	111609079	.	2
chr9	111609080	111791399	.	3.244
chr9	111791400	111897344	.	2
chr9	111897345	138124609	.	2.0
chr10	1	49321	.	2
chr10	49322	133625541	.	2.0
chr11	1	197337	.	2
chr11	197338	28333498	.	2.0
chr11	28333499	30009803	.	2
chr11	30009804	65413546	.	2.0
chr11	65413547	65444511	.	2
chr11	65444512	65979744	.	4.32
chr11	65979745	65996819	.	2
chr11	65996820	70425405	.	2.0
chr11	70425406	70431222	.	2
chr11	70431223	70436449	.	2.0
chr11	70436450	70469727	.	2
chr11	70469728	79402203	.	2.0
chr11	79402204	81890707	.	2
chr11	81890708	134986767	.	2.0
chr12	1	174726	.	2
chr12	174727	43430486	.	2.0
chr12	43430487	43431467	.	2
chr12	43431468	64222276	.	2.0
chr12	64222277	64267175	.	2
chr12	64267176	64502025	.	3.014
chr12	64502026	64684735	.	2
chr12	64684736	65328646	.	6.242
chr12	65328647	65453875	.	2
chr12	65453876	98550192	.	2.0
chr12	98550193	98550269	.	2
chr12	98550270	133236094	.	2.0
chr13	1	19026392	.	2
chr13	19026393	114327202	.	2.0
chr14	1	18657655	.	2
chr14	18657656	54400005	.	2.0
chr14	54400006	54401588	.	2
chr14	54401589	59974656	.	1.62
chr14	59974657	59977270	.	2
chr14	59977271	68650855	.	2.0
chr14	68650856	68787699	.	2
chr14	68787700	69714960	.	0.586
chr14	69714961	69767506	.	2
chr14	69767507	106874825	.	2.0
chr15	1	19964758	.	2
chr15	19964759	52214639	.	2.0
chr15	52214640	52218553	.	2
chr15	52218554	76765039	.	2.0
chr15	76765040	76765363	.	2
chr15	76765364	101849452	.	2.0
chr16	1	46405	.	2
chr16	46406	9120553	.	2.0
chr16	9120554	9121308	.	2
chr16	9121309	52444294	.	0.586
chr16	52444295	52446058	.	2
chr16	52446059	90075925	.	2.0
chr17	1	410554	.	2
chr17	410555	83135748	.	2.0
chr18	1	120722	.	2
chr18	120723	80247336	.	2.0
chr19	1	281422	.	2
chr19	281423	18082316	.	2.0
chr19	18082317	18083487	.	2
chr19	18083488	21972167	.	1.204
chr19	21972168	21974500	.	2
chr19	21974501	58572618	.	2.0
chr20	1	87623	.	2
chr20	87624	64276153	.	2.0
chr21	1	10413760	.	2
chr21	10413761	25689990	.	2.0
chr21	25689991	25690056	.	2
chr21	25690057	33915795	.	2.0
chr21	33915796	34094979	.	2
chr21	34094980	46665012	.	2.0
chr22	1	16407216	.	2
chr22	16407217	24072491	.	0.586
chr22	24072492	24076224	.	2
chr22	24076225	50780662	.	2.0
