# Supplementary material for: Benchmarking pipelines for subclonal deconvolution of bulk tumour sequencing data
Source: Nat Commun. 2021 Nov 4;12:6396. doi: 10.1038/s41467-021-26698-7 (PMC8569188; doi:10.1038/s41467-021-26698-7)
Supplement: Supplementary file 4 — Source Data [file 41467_2021_26698_MOESM4_ESM.zip › Source_Data/cnv_heatmaps/facets/s2r3_100%_60_major.bed]

chromosome	start	end	.	cn
chr1	1	31259615	.	2
chr1	31259616	32672703	.	2.0
chr1	32672704	32679648	.	2
chr1	32679649	44339156	.	2.0
chr1	44339157	44352963	.	2
chr1	44352964	44622894	.	5.916
chr1	44622895	44626369	.	2
chr1	44626370	84666165	.	2.0
chr1	84666166	84669670	.	2
chr1	84669671	85182366	.	2.0
chr1	85182367	85182555	.	2
chr1	85182556	110407795	.	2.0
chr1	110407796	110407953	.	2
chr1	110407954	113982120	.	2.0
chr1	113982121	114092072	.	2
chr1	114092073	147993384	.	2.0
chr1	147993385	148334529	.	2
chr1	148334530	152412330	.	6.23
chr1	152412331	152511613	.	2
chr1	152511614	155210401	.	2.0
chr1	155210402	155210520	.	2
chr1	155210521	155615769	.	3.958
chr1	155615770	155648684	.	2
chr1	155648685	165827882	.	2.0
chr1	165827883	165890395	.	2
chr1	165890396	166060733	.	2.0
chr1	166060734	166070048	.	2
chr1	166070049	170739124	.	2.0
chr1	170739125	170739353	.	2
chr1	170739354	171064278	.	2.0
chr1	171064279	171092670	.	2
chr1	171092671	173207217	.	2.0
chr1	173207218	173207319	.	2
chr1	173207320	178420601	.	2.0
chr1	178420602	178439413	.	2
chr1	178439414	182054851	.	2.0
chr1	182054852	182055048	.	2
chr1	182055049	183292880	.	2.0
chr1	183292881	183293740	.	2
chr1	183293741	186893191	.	2.0
chr1	186893192	186894188	.	2
chr1	186894189	200858725	.	2.0
chr1	200858726	200859139	.	2
chr1	200859140	216568134	.	2.0
chr1	216568135	216650932	.	2
chr1	216650933	223292586	.	4.088
chr1	223292587	223358851	.	2
chr1	223358852	248919762	.	2.0
chr2	1	38976	.	2
chr2	38977	49283083	.	2.0
chr2	49283084	49918598	.	2
chr2	49918599	70675540	.	2.0
chr2	70675541	70675691	.	2
chr2	70675692	74198757	.	2.0
chr2	74198758	74205909	.	2
chr2	74205910	74640198	.	2.0
chr2	74640199	74655256	.	2
chr2	74655257	115845408	.	2.0
chr2	115845409	115845668	.	2
chr2	115845669	124563304	.	2.0
chr2	124563305	124609758	.	2
chr2	124609759	124915257	.	2.876
chr2	124915258	126690341	.	2
chr2	126690342	127578283	.	2.0
chr2	127578284	127580777	.	2
chr2	127580778	144208803	.	2.0
chr2	144208804	144363632	.	2
chr2	144363633	144517442	.	2.0
chr2	144517443	146588037	.	2
chr2	146588038	155269909	.	2.0
chr2	155269910	156324546	.	2
chr2	156324547	162838692	.	4.088
chr2	162838693	163593516	.	2
chr2	163593517	165392304	.	2.0
chr2	165392305	165574070	.	2
chr2	165574071	169165952	.	7.874
chr2	169165953	169168632	.	2
chr2	169168633	213396698	.	2.0
chr2	213396699	213422304	.	2
chr2	213422305	239139653	.	2.0
chr2	239139654	239139789	.	2
chr2	239139790	241777088	.	2.0
chr3	1	197812	.	2
chr3	197813	5180686	.	2.0
chr3	5180687	5180784	.	2
chr3	5180785	14934360	.	2.0
chr3	14934361	15003871	.	2
chr3	15003872	15563556	.	2.654
chr3	15563557	15564545	.	2
chr3	15564546	25794426	.	2.0
chr3	25794427	25794597	.	2
chr3	25794598	27718824	.	2.0
chr3	27718825	27719468	.	2
chr3	27719469	35793825	.	2.0
chr3	35793826	35794166	.	2
chr3	35794167	63846132	.	2.0
chr3	63846133	63913109	.	2
chr3	63913110	66404207	.	2.0
chr3	66404208	66404302	.	2
chr3	66404303	195070008	.	2.0
chr3	195070009	195122106	.	2
chr3	195122107	196071387	.	2.0
chr3	196071388	196072089	.	2
chr3	196072090	198043505	.	2.0
chr4	1	85942	.	2
chr4	85943	33010900	.	2.0
chr4	33010901	36066074	.	2
chr4	36066075	40354763	.	3.228
chr4	40354764	40354888	.	2
chr4	40354889	47855209	.	2.654
chr4	47855210	47862882	.	2
chr4	47862883	57110145	.	2.0
chr4	57110146	60922774	.	2
chr4	60922775	71746205	.	3.958
chr4	71746206	71746310	.	2
chr4	71746311	71784356	.	2.0
chr4	71784357	71803918	.	2
chr4	71803919	74748028	.	3.958
chr4	74748029	74748153	.	2
chr4	74748154	97981254	.	2.0
chr4	97981255	98105929	.	2
chr4	98105930	100518096	.	2.0
chr4	100518097	101023561	.	2
chr4	101023562	139043070	.	2.0
chr4	139043071	139043301	.	2
chr4	139043302	143699332	.	2.0
chr4	143699333	143699605	.	2
chr4	143699606	146442851	.	2.0
chr4	146442852	146503896	.	2
chr4	146503897	183905504	.	5.096
chr4	183905505	183905585	.	2
chr4	183905586	188147501	.	2.0
chr5	1	140480	.	2
chr5	140481	34019945	.	2.0
chr5	34019946	34020052	.	2
chr5	34020053	34687742	.	2.0
chr5	34687743	34688089	.	2
chr5	34688090	36269931	.	2.0
chr5	36269932	36301436	.	2
chr5	36301437	39074384	.	4.088
chr5	39074385	39105539	.	2
chr5	39105540	45695716	.	2.0
chr5	45695717	50396304	.	2
chr5	50396305	51394592	.	2.0
chr5	51394593	52011624	.	2
chr5	52011625	53887451	.	7.874
chr5	53887452	53951423	.	2
chr5	53951424	88730273	.	2.0
chr5	88730274	88731809	.	2
chr5	88731810	93740788	.	1.712
chr5	93740789	93740993	.	2
chr5	93740994	111976872	.	2.0
chr5	111976873	112143912	.	2
chr5	112143913	112420036	.	3.882
chr5	112420037	112707473	.	2
chr5	112707474	181261110	.	2.0
chr6	1	203561	.	2
chr6	203562	14136943	.	2.0
chr6	14136944	15246508	.	2
chr6	15246509	17110801	.	2.0
chr6	17110802	17115153	.	2
chr6	17115154	71887078	.	2.0
chr6	71887079	71887203	.	2
chr6	71887204	79485168	.	2.654
chr6	79485169	79485336	.	2
chr6	79485337	143479155	.	2.0
chr6	143479156	143485218	.	2
chr6	143485219	143608330	.	2.0
chr6	143608331	143711056	.	2
chr6	143711057	143807115	.	2.0
chr6	143807116	143823704	.	2
chr6	143823705	143940942	.	2.0
chr6	143940943	143941224	.	2
chr6	143941225	155144808	.	2.0
chr6	155144809	155164538	.	2
chr6	155164539	155314443	.	3.958
chr6	155314444	155396878	.	2
chr6	155396879	170583684	.	2.0
chr7	1	208888	.	2
chr7	208889	7532906	.	2.0
chr7	7532907	7572572	.	2
chr7	7572573	10453282	.	3.958
chr7	10453283	10932096	.	2
chr7	10932097	37133233	.	2.0
chr7	37133234	37204135	.	2
chr7	37204136	38228904	.	2.0
chr7	38228905	38242466	.	2
chr7	38242467	40096810	.	2.0
chr7	40096811	40096931	.	2
chr7	40096932	43320817	.	4.088
chr7	43320818	43360877	.	2
chr7	43360878	53036868	.	2.0
chr7	53036869	53862453	.	2
chr7	53862454	53866782	.	3.882
chr7	53866783	54542363	.	2
chr7	54542364	66153691	.	2.0
chr7	66153692	66240460	.	2
chr7	66240461	66988388	.	2.0
chr7	66988389	66993233	.	2
chr7	66993234	67321073	.	2.0
chr7	67321074	67321296	.	2
chr7	67321297	123200027	.	2.0
chr7	123200028	123452850	.	2
chr7	123452851	123512325	.	2.0
chr7	123512326	123537160	.	2
chr7	123537161	151477424	.	2.0
chr7	151477425	151484690	.	2
chr7	151484691	151675487	.	3.58
chr7	151675488	151675537	.	2
chr7	151675538	159233256	.	2.0
chr8	1	233096	.	2
chr8	233097	7356464	.	2.0
chr8	7356465	7860644	.	2
chr8	7860645	26045179	.	2.0
chr8	26045180	26291873	.	2
chr8	26291874	27792120	.	2.0
chr8	27792121	27799626	.	2
chr8	27799627	28058352	.	4.928
chr8	28058353	28060349	.	2
chr8	28060350	43202536	.	2.0
chr8	43202537	43202677	.	2
chr8	43202678	48917904	.	2.0
chr8	48917905	48918055	.	2
chr8	48918056	78161066	.	2.0
chr8	78161067	78598420	.	2
chr8	78598421	81840056	.	11.79
chr8	81840057	84185067	.	2
chr8	84185068	94646298	.	2.0
chr8	94646299	94646328	.	2
chr8	94646329	100287886	.	5.916
chr8	100287887	100288166	.	2
chr8	100288167	100722565	.	11.79
chr8	100722566	100919421	.	2
chr8	100919422	121904320	.	5.916
chr8	121904321	122670497	.	2
chr8	122670498	145055379	.	2.0
chr9	1	213321	.	2
chr9	213322	8733954	.	2.0
chr9	8733955	12694044	.	2
chr9	12694045	62861338	.	2.996
chr9	62861339	66918757	.	2
chr9	66918758	79725408	.	2.0
chr9	79725409	81583824	.	2
chr9	81583825	81689222	.	5.916
chr9	81689223	81913571	.	2
chr9	81913572	90898521	.	2.0
chr9	90898522	91213900	.	2
chr9	91213901	91220955	.	4.928
chr9	91220956	91294716	.	2
chr9	91294717	97295755	.	2.0
chr9	97295756	97307382	.	2
chr9	97307383	105484373	.	2.0
chr9	105484374	105506520	.	2
chr9	105506521	105546672	.	2.0
chr9	105546673	105546962	.	2
chr9	105546963	105776592	.	2.0
chr9	105776593	106923381	.	2
chr9	106923382	132402670	.	2.0
chr9	132402671	132402816	.	2
chr9	132402817	132827016	.	3.958
chr9	132827017	132828032	.	2
chr9	132828033	138124459	.	2.0
chr10	1	49392	.	2
chr10	49393	20068211	.	2.0
chr10	20068212	20143317	.	2
chr10	20143318	20219040	.	3.67
chr10	20219041	20245268	.	2
chr10	20245269	22003725	.	13.748
chr10	22003726	22208844	.	2
chr10	22208845	23344807	.	5.096
chr10	23344808	23428439	.	2
chr10	23428440	48652464	.	2.0
chr10	48652465	48709708	.	2
chr10	48709709	48914287	.	6.23
chr10	48914288	48941763	.	2
chr10	48941764	75783116	.	2.0
chr10	75783117	76036036	.	2
chr10	76036037	82986820	.	2.0
chr10	82986821	83896510	.	2
chr10	83896511	125859777	.	2.0
chr10	125859778	125859934	.	2
chr10	125859935	127257517	.	2.0
chr10	127257518	127338960	.	2
chr10	127338961	133625541	.	2.0
chr11	1	197337	.	2
chr11	197338	55639330	.	2.0
chr11	55639331	55650946	.	2
chr11	55650947	78652882	.	2.408
chr11	78652883	78652980	.	2
chr11	78652981	110826565	.	2.0
chr11	110826566	111281399	.	2
chr11	111281400	111451442	.	2.0
chr11	111451443	111453539	.	2
chr11	111453540	111498743	.	3.67
chr11	111498744	111513467	.	2
chr11	111513468	124893838	.	2.0
chr11	124893839	124894280	.	2
chr11	124894281	134986767	.	2.0
chr12	1	174726	.	2
chr12	174727	10718089	.	2.0
chr12	10718090	10719068	.	2
chr12	10719069	11885982	.	5.796
chr12	11885983	11886093	.	2
chr12	11886094	66539297	.	2.0
chr12	66539298	66541781	.	2
chr12	66541782	70656768	.	2.654
chr12	70656769	70661093	.	2
chr12	70661094	78212953	.	2.0
chr12	78212954	79217574	.	2
chr12	79217575	89656047	.	2.0
chr12	89656048	90940335	.	2
chr12	90940336	101486950	.	2.0
chr12	101486951	101594950	.	2
chr12	101594951	126745084	.	4.088
chr12	126745085	128244419	.	2
chr12	128244420	133236096	.	2.0
chr13	1	19026403	.	2
chr13	19026404	91351404	.	2.0
chr13	91351405	91398890	.	2
chr13	91398891	98684880	.	2.996
chr13	98684881	98686146	.	2
chr13	98686147	114327285	.	2.0
chr14	1	18657689	.	2
chr14	18657690	37173696	.	2.0
chr14	37173697	37247954	.	2
chr14	37247955	44120328	.	2.0
chr14	44120329	44504460	.	2
chr14	44504461	51255301	.	2.408
chr14	51255302	51255631	.	2
chr14	51255632	88627857	.	2.0
chr14	88627858	88642864	.	2
chr14	88642865	90290604	.	2.0
chr14	90290605	90292780	.	2
chr14	90292781	90318089	.	2.0
chr14	90318090	90331877	.	2
chr14	90331878	90875400	.	2.0
chr14	90875401	90890527	.	2
chr14	90890528	90902796	.	2.0
chr14	90902797	90902937	.	2
chr14	90902938	106874785	.	2.0
chr15	1	19964766	.	2
chr15	19964767	65328967	.	2.0
chr15	65328968	65329131	.	2
chr15	65329132	82834752	.	2.0
chr15	82834753	82849127	.	2
chr15	82849128	101849449	.	2.0
chr16	1	46405	.	2
chr16	46406	53704202	.	2.0
chr16	53704203	53825997	.	2
chr16	53825998	54239989	.	3.958
chr16	54239990	54240480	.	2
chr16	54240481	58672172	.	2.0
chr16	58672173	58672320	.	2
chr16	58672321	69109921	.	2.0
chr16	69109922	69113483	.	2
chr16	69113484	69260204	.	2.0
chr16	69260205	69270145	.	2
chr16	69270146	78432670	.	2.0
chr16	78432671	78691200	.	2
chr16	78691201	90075911	.	2.0
chr17	1	410682	.	2
chr17	410683	9378600	.	2.0
chr17	9378601	9491863	.	2
chr17	9491864	11769268	.	2.0
chr17	11769269	11780999	.	2
chr17	11781000	12054976	.	3.58
chr17	12054977	12069807	.	2
chr17	12069808	27301914	.	2.0
chr17	27301915	27301974	.	2
chr17	27301975	55776003	.	2.0
chr17	55776004	56153469	.	2
chr17	56153470	57086627	.	2.0
chr17	57086628	57099890	.	2
chr17	57099891	83135741	.	2.0
chr18	1	117242	.	2
chr18	117243	7231985	.	2.0
chr18	7231986	7774192	.	2
chr18	7774193	9792197	.	2.0
chr18	9792198	9814120	.	2
chr18	9814121	28177289	.	2.0
chr18	28177290	30298971	.	2
chr18	30298972	39622198	.	9.832
chr18	39622199	41955286	.	2
chr18	41955287	47837076	.	2.0
chr18	47837077	47837237	.	2
chr18	47837238	64098720	.	4.088
chr18	64098721	65762760	.	2
chr18	65762761	69739109	.	3.64
chr18	69739110	69757811	.	2
chr18	69757812	77268953	.	4.088
chr18	77268954	79096452	.	2
chr18	79096453	80247314	.	2.0
chr19	1	281467	.	2
chr19	281468	7184502	.	2.0
chr19	7184503	7267555	.	2
chr19	7267556	7508474	.	4.712
chr19	7508475	7519168	.	2
chr19	7519169	10679065	.	2.0
chr19	10679066	10679185	.	2
chr19	10679186	15244772	.	2.0
chr19	15244773	15249286	.	2
chr19	15249287	33512631	.	2.0
chr19	33512632	33512806	.	2
chr19	33512807	54012397	.	2.888
chr19	54012398	55085985	.	2
chr19	55085986	58572586	.	2.0
chr20	1	87623	.	2
chr20	87624	31826878	.	2.0
chr20	31826879	31830882	.	2
chr20	31830883	32018106	.	2.0
chr20	32018107	32022595	.	2
chr20	32022596	64276173	.	2.0
chr21	1	10413715	.	2
chr21	10413716	31731933	.	2.0
chr21	31731934	31873800	.	2
chr21	31873801	32886029	.	3.576
chr21	32886030	33026110	.	2
chr21	33026111	46664951	.	2.0
chr22	1	16407152	.	2
chr22	16407153	31140648	.	2.0
chr22	31140649	31187036	.	2
chr22	31187037	38982411	.	4.088
chr22	38982412	38986409	.	2
chr22	38986410	50780637	.	2.0
