# Supplementary material for: Benchmarking pipelines for subclonal deconvolution of bulk tumour sequencing data
Source: Nat Commun. 2021 Nov 4;12:6396. doi: 10.1038/s41467-021-26698-7 (PMC8569188; doi:10.1038/s41467-021-26698-7)
Supplement: Supplementary file 4 — Source Data [file 41467_2021_26698_MOESM4_ESM.zip › Source_Data/cnv_heatmaps/facets/s3r2_100%_30_major.bed]

chromosome	start	end	.	cn
chr1	1	13824697	.	2
chr1	13824698	16448123	.	3.292
chr1	16448124	16449050	.	2
chr1	16449051	19308178	.	2.0
chr1	19308179	19308290	.	2
chr1	19308291	22864953	.	3.726
chr1	22864954	22865142	.	2
chr1	22865143	42311030	.	2.0
chr1	42311031	42399408	.	2
chr1	42399409	45020787	.	2.0
chr1	45020788	45035801	.	2
chr1	45035802	63437468	.	2.0
chr1	63437469	63437976	.	2
chr1	63437977	74199838	.	2.41
chr1	74199839	74200787	.	2
chr1	74200788	83865055	.	2.0
chr1	83865056	83865264	.	2
chr1	83865265	87348816	.	2.72
chr1	87348817	88741008	.	2
chr1	88741009	89020767	.	2.0
chr1	89020768	89052545	.	2
chr1	89052546	89262315	.	3.292
chr1	89262316	89262724	.	2
chr1	89262725	103575394	.	2.0
chr1	103575395	103575528	.	2
chr1	103575529	116373532	.	5.452
chr1	116373533	116383167	.	2
chr1	116383168	117210911	.	2.0
chr1	117210912	117367510	.	2
chr1	117367511	121571688	.	5.452
chr1	121571689	145234332	.	2
chr1	145234333	147968856	.	2.72
chr1	147968857	147993384	.	2
chr1	147993385	150349092	.	4.346
chr1	150349093	150352900	.	2
chr1	150352901	150647683	.	2.0
chr1	150647684	150647812	.	2
chr1	150647813	166849889	.	4.346
chr1	166849890	166850000	.	2
chr1	166850001	167303470	.	2.0
chr1	167303471	167329116	.	2
chr1	167329117	171340344	.	3.006
chr1	171340345	171340654	.	2
chr1	171340655	180095890	.	2.498
chr1	180095891	180096056	.	2
chr1	180096057	201323210	.	2.0
chr1	201323211	201324410	.	2
chr1	201324411	201900720	.	5.452
chr1	201900721	201946212	.	2
chr1	201946213	228309527	.	2.0
chr1	228309528	228316013	.	2
chr1	228316014	237890612	.	2.72
chr1	237890613	237890847	.	2
chr1	237890848	244057393	.	2.0
chr1	244057394	244364657	.	2
chr1	244364658	244708806	.	2.95
chr1	244708807	244708974	.	2
chr1	244708975	248919829	.	2.0
chr2	1	39105	.	2
chr2	39106	58241353	.	2.0
chr2	58241354	60387431	.	2
chr2	60387432	62826269	.	2.0
chr2	62826270	62831018	.	2
chr2	62831019	76748957	.	2.0
chr2	76748958	77516713	.	2
chr2	77516714	85035098	.	3.006
chr2	85035099	85035168	.	2
chr2	85035169	86623806	.	2.0
chr2	86623807	86751970	.	2
chr2	86751971	88185762	.	1.39
chr2	88185763	88185964	.	2
chr2	88185965	94871672	.	2.0
chr2	94871673	94871750	.	2
chr2	94871751	115343901	.	2.72
chr2	115343902	115499570	.	2
chr2	115499571	117814704	.	5.452
chr2	117814705	117814890	.	2
chr2	117814891	134403188	.	2.498
chr2	134403189	134412838	.	2
chr2	134412839	135680370	.	2.41
chr2	135680371	135709449	.	2
chr2	135709450	137572577	.	2.0
chr2	137572578	137616240	.	2
chr2	137616241	158121419	.	2.41
chr2	158121420	158121600	.	2
chr2	158121601	165310601	.	2.0
chr2	165310602	165312050	.	2
chr2	165312051	169735838	.	2.41
chr2	169735839	169736155	.	2
chr2	169736156	176083914	.	2.0
chr2	176083915	176093191	.	2
chr2	176093192	177265013	.	2.0
chr2	177265014	177392624	.	2
chr2	177392625	188595826	.	3.292
chr2	188595827	188734193	.	2
chr2	188734194	191956410	.	15.76
chr2	191956411	191998237	.	2
chr2	191998238	218553670	.	2.0
chr2	218553671	218553733	.	2
chr2	218553734	219906487	.	3.726
chr2	219906488	221425680	.	2
chr2	221425681	229024767	.	2.0
chr2	229024768	229024896	.	2
chr2	229024897	231163651	.	2.0
chr2	231163652	231165232	.	2
chr2	231165233	236581728	.	2.0
chr2	236581729	237085475	.	2
chr2	237085476	238848644	.	3.726
chr2	238848645	239048213	.	2
chr2	239048214	241777077	.	2.0
chr3	1	197722	.	2
chr3	197723	4675271	.	2.0
chr3	4675272	4676574	.	2
chr3	4676575	23591740	.	2.0
chr3	23591741	23807112	.	2
chr3	23807113	28538089	.	2.0
chr3	28538090	29281329	.	2
chr3	29281330	31637316	.	2.0
chr3	31637317	31637545	.	2
chr3	31637546	32570645	.	2.0
chr3	32570646	32570794	.	2
chr3	32570795	35681017	.	7.178
chr3	35681018	35681262	.	2
chr3	35681263	45091380	.	2.0
chr3	45091381	45091544	.	2
chr3	45091545	49533333	.	2.72
chr3	49533334	49533493	.	2
chr3	49533494	49625387	.	2.0
chr3	49625388	49642320	.	2
chr3	49642321	49839857	.	2.0
chr3	49839858	49840392	.	2
chr3	49840393	52839142	.	2.72
chr3	52839143	52839401	.	2
chr3	52839402	63443507	.	2.0
chr3	63443508	63445553	.	2
chr3	63445554	63652848	.	2.0
chr3	63652849	63654844	.	2
chr3	63654845	69224688	.	2.0
chr3	69224689	69228454	.	2
chr3	69228455	69866393	.	2.0
chr3	69866394	69879079	.	2
chr3	69879080	108854800	.	2.0
chr3	108854801	108907749	.	2
chr3	108907750	121911552	.	8.88
chr3	121911553	121911703	.	2
chr3	121911704	124442136	.	8.904
chr3	124442137	124446137	.	2
chr3	124446138	141553886	.	2.0
chr3	141553887	141559002	.	2
chr3	141559003	149895614	.	2.0
chr3	149895615	149902089	.	2
chr3	149902090	150408486	.	5.452
chr3	150408487	150408604	.	2
chr3	150408605	168048362	.	2.0
chr3	168048363	168095244	.	2
chr3	168095245	171107266	.	3.726
chr3	171107267	171110684	.	2
chr3	171110685	198043498	.	2.0
chr4	1	85848	.	2
chr4	85849	508985	.	2.0
chr4	508986	515928	.	2
chr4	515929	3766861	.	2.498
chr4	3766862	3767014	.	2
chr4	3767015	4415824	.	3.274
chr4	4415825	4416022	.	2
chr4	4416023	10439927	.	2.72
chr4	10439928	10440092	.	2
chr4	10440093	10525915	.	3.598
chr4	10525916	10528009	.	2
chr4	10528010	20253683	.	2.41
chr4	20253684	20253884	.	2
chr4	20253885	25417757	.	2.0
chr4	25417758	25418245	.	2
chr4	25418246	25914026	.	3.616
chr4	25914027	25914204	.	2
chr4	25914205	40337403	.	2.0
chr4	40337404	40348866	.	2
chr4	40348867	55346170	.	2.948
chr4	55346171	55346456	.	2
chr4	55346457	69749871	.	2.0
chr4	69749872	69754689	.	2
chr4	69754690	69857665	.	2.0
chr4	69857666	69932556	.	2
chr4	69932557	72323142	.	2.0
chr4	72323143	72339536	.	2
chr4	72339537	82798762	.	5.452
chr4	82798763	82818792	.	2
chr4	82818793	99131722	.	2.0
chr4	99131723	99136448	.	2
chr4	99136449	101023440	.	2.0
chr4	101023441	101023730	.	2
chr4	101023731	109746221	.	2.0
chr4	109746222	109746434	.	2
chr4	109746435	110633019	.	2.0
chr4	110633020	110860577	.	2
chr4	110860578	125492755	.	2.0
chr4	125492756	127623475	.	2
chr4	127623476	128288797	.	5.452
chr4	128288798	128831806	.	2
chr4	128831807	188147588	.	2.0
chr5	1	140511	.	2
chr5	140512	7520850	.	2.0
chr5	7520851	7626208	.	2
chr5	7626209	28708326	.	7.178
chr5	28708327	31267435	.	2
chr5	31267436	36976271	.	2.0
chr5	36976272	36984733	.	2
chr5	36984734	37044708	.	2.0
chr5	37044709	37045463	.	2
chr5	37045464	45645432	.	2.0
chr5	45645433	45645609	.	2
chr5	45645610	55922707	.	2.0
chr5	55922708	55935255	.	2
chr5	55935256	73175026	.	2.0
chr5	73175027	73175099	.	2
chr5	73175100	73684954	.	2.0
chr5	73684955	73749856	.	2
chr5	73749857	109884754	.	2.0
chr5	109884755	110332824	.	2
chr5	110332825	113593427	.	8.88
chr5	113593428	114361939	.	2
chr5	114361940	116005970	.	2.0
chr5	116005971	116010617	.	2
chr5	116010618	116058835	.	2.0
chr5	116058836	116058944	.	2
chr5	116058945	127331272	.	2.0
chr5	127331273	127331441	.	2
chr5	127331442	151528071	.	3.726
chr5	151528072	151529251	.	2
chr5	151529252	152391880	.	7.166
chr5	152391881	152392046	.	2
chr5	152392047	159322505	.	3.726
chr5	159322506	159323040	.	2
chr5	159323041	163519135	.	2.0
chr5	163519136	163519279	.	2
chr5	163519280	171914411	.	2.72
chr5	171914412	171957559	.	2
chr5	171957560	181261080	.	2.0
chr6	1	203479	.	2
chr6	203480	656882	.	2.0
chr6	656883	707202	.	2
chr6	707203	9673157	.	10.6
chr6	9673158	9697694	.	2
chr6	9697695	19838667	.	2.0
chr6	19838668	20102302	.	2
chr6	20102303	25140029	.	2.0
chr6	25140030	25279850	.	2
chr6	25279851	26453414	.	3.936
chr6	26453415	26459494	.	2
chr6	26459495	28504278	.	2.0
chr6	28504279	28504476	.	2
chr6	28504477	33574653	.	2.0
chr6	33574654	33575264	.	2
chr6	33575265	39720775	.	2.0
chr6	39720776	39725237	.	2
chr6	39725238	62286080	.	2.0
chr6	62286081	63211597	.	2
chr6	63211598	104728787	.	3.726
chr6	104728788	104728900	.	2
chr6	104728901	167669713	.	2.0
chr6	167669714	167786938	.	2
chr6	167786939	167971972	.	7.178
chr6	167971973	167976215	.	2
chr6	167976216	170583704	.	2.0
chr7	1	208854	.	2
chr7	208855	16882051	.	2.0
chr7	16882052	17298806	.	2
chr7	17298807	19773528	.	2.0
chr7	19773529	20136480	.	2
chr7	20136481	22976765	.	2.0
chr7	22976766	22977322	.	2
chr7	22977323	23643859	.	3.726
chr7	23643860	23644081	.	2
chr7	23644082	40095045	.	2.72
chr7	40095046	40095357	.	2
chr7	40095358	76063562	.	2.0
chr7	76063563	76064432	.	2
chr7	76064433	76482931	.	2.0
chr7	76482932	76980690	.	2
chr7	76980691	78627228	.	0.43
chr7	78627229	79007066	.	2
chr7	79007067	85121948	.	1.122
chr7	85121949	86644488	.	2
chr7	86644489	96484062	.	1.566
chr7	96484063	96486314	.	2
chr7	96486315	108573924	.	2.948
chr7	108573925	108574058	.	2
chr7	108574059	117667448	.	3.144
chr7	117667449	117667547	.	2
chr7	117667548	130133692	.	2.948
chr7	130133693	130135372	.	2
chr7	130135373	135616095	.	2.0
chr7	135616096	135617115	.	2
chr7	135617116	135977259	.	2.95
chr7	135977260	136903264	.	2
chr7	136903265	159059375	.	2.0
chr7	159059376	159096970	.	2
chr7	159096971	159233209	.	2.596
chr8	1	233102	.	2
chr8	233103	7056587	.	2.0
chr8	7056588	7056809	.	2
chr8	7056810	8381709	.	2.0
chr8	8381710	8702202	.	2
chr8	8702203	9182629	.	2.41
chr8	9182630	9556046	.	2
chr8	9556047	28565474	.	2.498
chr8	28565475	28565709	.	2
chr8	28565710	30063113	.	5.452
chr8	30063114	30063273	.	2
chr8	30063274	33592172	.	2.41
chr8	33592173	33593743	.	2
chr8	33593744	123652915	.	2.0
chr8	123652916	123680907	.	2
chr8	123680908	138250990	.	3.726
chr8	138250991	138256764	.	2
chr8	138256765	145055379	.	2.0
chr9	1	213226	.	2
chr9	213227	15056331	.	2.0
chr9	15056332	15171573	.	2
chr9	15171574	15777827	.	2.72
chr9	15777828	15778979	.	2
chr9	15778980	17579208	.	4.346
chr9	17579209	17747174	.	2
chr9	17747175	26947443	.	2.912
chr9	26947444	26961917	.	2
chr9	26961918	38571989	.	2.0
chr9	38571990	38572888	.	2
chr9	38572889	70640647	.	3.726
chr9	70640648	70681484	.	2
chr9	70681485	75131894	.	2.0
chr9	75131895	75133345	.	2
chr9	75133346	76713645	.	3.726
chr9	76713646	76788437	.	2
chr9	76788438	79725405	.	2.0
chr9	79725406	81583770	.	2
chr9	81583771	89605214	.	3.726
chr9	89605215	89605619	.	2
chr9	89605620	94810008	.	2.0
chr9	94810009	94924026	.	2
chr9	94924027	98578117	.	2.0
chr9	98578118	98608156	.	2
chr9	98608157	109780523	.	2.0
chr9	109780524	109862864	.	2
chr9	109862865	112218818	.	27.8
chr9	112218819	112218974	.	2
chr9	112218975	122892917	.	2.0
chr9	122892918	122897297	.	2
chr9	122897298	123266304	.	5.28
chr9	123266305	123356377	.	2
chr9	123356378	125966279	.	2.0
chr9	125966280	125966493	.	2
chr9	125966494	130448956	.	2.0
chr9	130448957	130450195	.	2
chr9	130450196	131309136	.	2.0
chr9	131309137	131430151	.	2
chr9	131430152	131860713	.	2.0
chr9	131860714	131863032	.	2
chr9	131863033	134850695	.	2.0
chr9	134850696	134850774	.	2
chr9	134850775	136039604	.	2.0
chr9	136039605	136042500	.	2
chr9	136042501	136245538	.	2.0
chr9	136245539	136250785	.	2
chr9	136250786	136448256	.	5.452
chr9	136448257	136451394	.	2
chr9	136451395	138124609	.	2.0
chr10	1	49321	.	2
chr10	49322	9408288	.	2.0
chr10	9408289	11005379	.	2
chr10	11005380	11257772	.	7.16
chr10	11257773	11266652	.	2
chr10	11266653	21172383	.	2.0
chr10	21172384	21173774	.	2
chr10	21173775	66069526	.	2.72
chr10	66069527	66103166	.	2
chr10	66103167	73177962	.	3.726
chr10	73177963	73192560	.	2
chr10	73192561	86436162	.	2.0
chr10	86436163	86436562	.	2
chr10	86436563	97895354	.	2.41
chr10	97895355	97895999	.	2
chr10	97896000	98235549	.	2.0
chr10	98235550	98236016	.	2
chr10	98236017	106699407	.	2.0
chr10	106699408	106706654	.	2
chr10	106706655	133625517	.	2.0
chr11	1	197337	.	2
chr11	197338	11332643	.	2.0
chr11	11332644	11340890	.	2
chr11	11340891	25082594	.	2.0
chr11	25082595	26331513	.	2
chr11	26331514	26721704	.	0.496
chr11	26721705	26721904	.	2
chr11	26721905	40116263	.	2.0
chr11	40116264	42187620	.	2
chr11	42187621	56177618	.	2.0
chr11	56177619	56417220	.	2
chr11	56417221	72015265	.	2.0
chr11	72015266	72015499	.	2
chr11	72015500	76206425	.	2.0
chr11	76206426	76350120	.	2
chr11	76350121	86306324	.	2.0
chr11	86306325	86326550	.	2
chr11	86326551	86946065	.	2.0
chr11	86946066	86946275	.	2
chr11	86946276	88337690	.	2.0
chr11	88337691	88507966	.	2
chr11	88507967	89227974	.	5.16
chr11	89227975	89284793	.	2
chr11	89284794	93821304	.	8.88
chr11	93821305	93850451	.	2
chr11	93850452	101583757	.	7.178
chr11	101583758	101890844	.	2
chr11	101890845	101986987	.	2.0
chr11	101986988	101997605	.	2
chr11	101997606	102223708	.	2.0
chr11	102223709	102227623	.	2
chr11	102227624	106986073	.	2.0
chr11	106986074	107326530	.	2
chr11	107326531	109428988	.	3.726
chr11	109428989	110093172	.	2
chr11	110093173	134986767	.	2.0
chr12	1	174840	.	2
chr12	174841	13608592	.	3.726
chr12	13608593	13608807	.	2
chr12	13608808	15484257	.	3.726
chr12	15484258	15497428	.	2
chr12	15497429	21043645	.	3.726
chr12	21043646	21047236	.	2
chr12	21047237	21537167	.	2.0
chr12	21537168	21540452	.	2
chr12	21540453	21766584	.	3.616
chr12	21766585	21773228	.	2
chr12	21773229	22065489	.	2.0
chr12	22065490	22201100	.	2
chr12	22201101	48472824	.	3.726
chr12	48472825	48473033	.	2
chr12	48473034	50248795	.	2.0
chr12	50248796	50326269	.	2
chr12	50326270	56144635	.	3.726
chr12	56144636	56153499	.	2
chr12	56153500	57726899	.	2.72
chr12	57726900	57726992	.	2
chr12	57726993	101393359	.	3.726
chr12	101393360	101393625	.	2
chr12	101393626	132869876	.	3.726
chr12	132869877	132870683	.	2
chr12	132870684	133236096	.	3.726
chr13	1	19026392	.	2
chr13	19026393	21704424	.	2.0
chr13	21704425	22663994	.	2
chr13	22663995	25649100	.	5.452
chr13	25649101	25837320	.	2
chr13	25837321	28494771	.	2.0
chr13	28494772	28659181	.	2
chr13	28659182	33966219	.	2.0
chr13	33966220	34678826	.	2
chr13	34678827	36879794	.	2.0
chr13	36879795	36938156	.	2
chr13	36938157	37006002	.	5.28
chr13	37006003	37006171	.	2
chr13	37006172	39791667	.	2.0
chr13	39791668	40559560	.	2
chr13	40559561	41692789	.	2.0
chr13	41692790	41699149	.	2
chr13	41699150	58529141	.	2.0
chr13	58529142	59665744	.	2
chr13	59665745	85796566	.	2.0
chr13	85796567	87618805	.	2
chr13	87618806	94403156	.	2.0
chr13	94403157	94403400	.	2
chr13	94403401	103066874	.	2.0
chr13	103066875	105466331	.	2
chr13	105466332	110637309	.	2.0
chr13	110637310	110637751	.	2
chr13	110637752	112545828	.	2.0
chr13	112545829	112548220	.	2
chr13	112548221	114327283	.	2.0
chr14	1	18657687	.	2
chr14	18657688	24974857	.	2.0
chr14	24974858	26446007	.	2
chr14	26446008	26597029	.	2.0
chr14	26597030	28264764	.	2
chr14	28264765	30560015	.	2.0
chr14	30560016	30560279	.	2
chr14	30560280	30649516	.	2.95
chr14	30649517	30650531	.	2
chr14	30650532	31483972	.	6.38
chr14	31483973	31550883	.	2
chr14	31550884	32830470	.	2.95
chr14	32830471	32830651	.	2
chr14	32830652	64143968	.	2.0
chr14	64143969	64146244	.	2
chr14	64146245	65054696	.	5.452
chr14	65054697	65061141	.	2
chr14	65061142	69670527	.	2.0
chr14	69670528	69703580	.	2
chr14	69703581	71115266	.	12.32
chr14	71115267	71529342	.	2
chr14	71529343	71735244	.	3.726
chr14	71735245	71738281	.	2
chr14	71738282	106874817	.	2.0
chr15	1	19964792	.	2
chr15	19964793	22881936	.	2.0
chr15	22881937	22883031	.	2
chr15	22883032	32964194	.	12.32
chr15	32964195	32968721	.	2
chr15	32968722	52789968	.	2.0
chr15	52789969	53513957	.	2
chr15	53513958	55339275	.	2.0
chr15	55339276	55340740	.	2
chr15	55340741	77018385	.	2.0
chr15	77018386	77018466	.	2
chr15	77018467	78789766	.	2.0
chr15	78789767	78796633	.	2
chr15	78796634	101849482	.	2.0
chr16	1	46405	.	2
chr16	46406	2097409	.	2.0
chr16	2097410	2123527	.	2
chr16	2123528	2328545	.	2.0
chr16	2328546	2431105	.	2
chr16	2431106	20862693	.	2.0
chr16	20862694	20915681	.	2
chr16	20915682	23090760	.	4.346
chr16	23090761	23102291	.	2
chr16	23102292	47515553	.	2.41
chr16	47515554	47547465	.	2
chr16	47547466	47701416	.	2.0
chr16	47701417	48083075	.	2
chr16	48083076	51140836	.	2.41
chr16	51140837	51141022	.	2
chr16	51141023	87690285	.	2.0
chr16	87690286	87690455	.	2
chr16	87690456	90075981	.	2.0
chr17	1	410554	.	2
chr17	410555	6653307	.	2.0
chr17	6653308	6684815	.	2
chr17	6684816	8911600	.	2.0
chr17	8911601	9022463	.	2
chr17	9022464	19566833	.	2.0
chr17	19566834	19567189	.	2
chr17	19567190	41479872	.	2.0
chr17	41479873	41480674	.	2
chr17	41480675	76479956	.	2.0
chr17	76479957	76531000	.	2
chr17	76531001	76627439	.	2.0
chr17	76627440	76629143	.	2
chr17	76629144	83135753	.	2.0
chr18	1	117236	.	2
chr18	117237	28147689	.	2.0
chr18	28147690	30298958	.	2
chr18	30298959	35591867	.	12.32
chr18	35591868	35654677	.	2
chr18	35654678	39622193	.	2.0
chr18	39622194	41955320	.	2
chr18	41955321	49990475	.	8.88
chr18	49990476	49992389	.	2
chr18	49992390	66554451	.	2.0
chr18	66554452	66568579	.	2
chr18	66568580	70325196	.	3.726
chr18	70325197	70325448	.	2
chr18	70325449	80247374	.	2.0
chr19	1	281506	.	2
chr19	281507	4859760	.	2.0
chr19	4859761	4859973	.	2
chr19	4859974	6333551	.	10.6
chr19	6333552	6361742	.	2
chr19	6361743	6720672	.	2.0
chr19	6720673	6730124	.	2
chr19	6730125	8002066	.	3.726
chr19	8002067	8052985	.	2
chr19	8052986	20661555	.	2.0
chr19	20661556	21056681	.	2
chr19	21056682	29817210	.	2.0
chr19	29817211	29817400	.	2
chr19	29817401	58572528	.	2.0
chr20	1	87658	.	2
chr20	87659	13300312	.	2.0
chr20	13300313	13389432	.	2
chr20	13389433	19281145	.	7.178
chr20	19281146	19515404	.	2
chr20	19515405	34076790	.	2.0
chr20	34076791	34077189	.	2
chr20	34077190	44480520	.	2.912
chr20	44480521	44480688	.	2
chr20	44480689	64276109	.	2.0
chr21	1	10413804	.	2
chr21	10413805	15744075	.	2.0
chr21	15744076	15762885	.	2
chr21	15762886	18686003	.	3.726
chr21	18686004	20998657	.	2
chr21	20998658	31559282	.	2.0
chr21	31559283	31559453	.	2
chr21	31559454	33865273	.	5.452
chr21	33865274	33867258	.	2
chr21	33867259	46665024	.	2.0
chr22	1	16407152	.	2
chr22	16407153	21772951	.	2.0
chr22	21772952	21788278	.	2
chr22	21788279	25070475	.	10.6
chr22	25070476	25170833	.	2
chr22	25170834	31282175	.	2.0
chr22	31282176	31282377	.	2
chr22	31282378	39971294	.	2.0
chr22	39971295	39971540	.	2
chr22	39971541	45226351	.	2.41
chr22	45226352	45286065	.	2
chr22	45286066	47627585	.	2.0
chr22	47627586	47629451	.	2
chr22	47629452	50780732	.	2.41
