# Supplementary material for: Benchmarking pipelines for subclonal deconvolution of bulk tumour sequencing data
Source: Nat Commun. 2021 Nov 4;12:6396. doi: 10.1038/s41467-021-26698-7 (PMC8569188; doi:10.1038/s41467-021-26698-7)
Supplement: Supplementary file 4 — Source Data [file 41467_2021_26698_MOESM4_ESM.zip › Source_Data/cnv_heatmaps/facets/s2r1_75%_60_total.bed]

chromosome	start	end	.	cn
chr1	1	34718420	.	2
chr1	34718421	38045769	.	2.728
chr1	38045770	38046054	.	2
chr1	38046055	61404294	.	2.0
chr1	61404295	61406639	.	2
chr1	61406640	64653714	.	3.456
chr1	64653715	64653865	.	2
chr1	64653866	79009045	.	2.0
chr1	79009046	81503902	.	2
chr1	81503903	86360462	.	1.272
chr1	86360463	86368621	.	2
chr1	86368622	86993143	.	2.0
chr1	86993144	87064462	.	2
chr1	87064463	89597624	.	2.716
chr1	89597625	89597796	.	2
chr1	89597797	100277296	.	3.456
chr1	100277297	100281352	.	2
chr1	100281353	151581721	.	2.0
chr1	151581722	151581864	.	2
chr1	151581865	156009625	.	2.237
chr1	156009626	156009728	.	2
chr1	156009729	164559914	.	2.0
chr1	164559915	164563206	.	2
chr1	164563207	165445240	.	2.728
chr1	165445241	165543971	.	2
chr1	165543972	178886066	.	2.0
chr1	178886067	178889699	.	2
chr1	178889700	192184534	.	1.832
chr1	192184535	192184764	.	2
chr1	192184765	221739687	.	2.0
chr1	221739688	222522384	.	2
chr1	222522385	223845610	.	2.728
chr1	223845611	224130493	.	2
chr1	224130494	248919858	.	2.0
chr2	1	38976	.	2
chr2	38977	73573251	.	2.0
chr2	73573252	73573442	.	2
chr2	73573443	80648736	.	1.277
chr2	80648737	84290894	.	2
chr2	84290895	85839732	.	2.0
chr2	85839733	85839884	.	2
chr2	85839885	86753413	.	2.395
chr2	86753414	86765108	.	2
chr2	86765109	120466178	.	2.0
chr2	120466179	120797327	.	2
chr2	120797328	129979730	.	3.456
chr2	129979731	129980433	.	2
chr2	129980434	151663740	.	2.0
chr2	151663741	151664532	.	2
chr2	151664533	152175865	.	1.616
chr2	152175866	152335352	.	2
chr2	152335353	169776937	.	2.0
chr2	169776938	169801035	.	2
chr2	169801036	173368866	.	3.456
chr2	173368867	173906516	.	2
chr2	173906517	214578672	.	2.0
chr2	214578673	214725704	.	2
chr2	214725705	214951035	.	3.506
chr2	214951036	214953885	.	2
chr2	214953886	218815238	.	2.0
chr2	218815239	218823447	.	2
chr2	218823448	222709904	.	5.64
chr2	222709905	222908799	.	2
chr2	222908800	241777077	.	2.0
chr3	1	197847	.	2
chr3	197848	29944181	.	2.0
chr3	29944182	29944292	.	2
chr3	29944293	30004700	.	2.0
chr3	30004701	30606582	.	2
chr3	30606583	32357537	.	3.434
chr3	32357538	32367916	.	2
chr3	32367917	32454408	.	2.0
chr3	32454409	32454680	.	2
chr3	32454681	39411781	.	2.0
chr3	39411782	39412119	.	2
chr3	39412120	49642992	.	2.237
chr3	49642993	49650668	.	2
chr3	49650669	49748230	.	1.272
chr3	49748231	49790708	.	2
chr3	49790709	49930190	.	2.0
chr3	49930191	49940635	.	2
chr3	49940636	50159749	.	7.096
chr3	50159750	50173839	.	2
chr3	50173840	50358200	.	2.237
chr3	50358201	50358481	.	2
chr3	50358482	68885280	.	2.0
chr3	68885281	68975335	.	2
chr3	68975336	69386028	.	1.666
chr3	69386029	69739573	.	2
chr3	69739574	107810924	.	2.0
chr3	107810925	107923733	.	2
chr3	107923734	111275182	.	4.184
chr3	111275183	111275514	.	2
chr3	111275515	156474835	.	2.0
chr3	156474836	156514418	.	2
chr3	156514419	156553799	.	5.64
chr3	156553800	156555004	.	2
chr3	156555005	198043440	.	2.0
chr4	1	85846	.	2
chr4	85847	57025004	.	2.0
chr4	57025005	57025419	.	2
chr4	57025420	87894060	.	2.237
chr4	87894061	87976945	.	2
chr4	87976946	88159200	.	1.427
chr4	88159201	88262137	.	2
chr4	88262138	121036410	.	2.237
chr4	121036411	121036514	.	2
chr4	121036515	188147588	.	2.0
chr5	1	140455	.	2
chr5	140456	28708326	.	2.0
chr5	28708327	31267487	.	2
chr5	31267488	32604096	.	1.616
chr5	32604097	32689064	.	2
chr5	32689065	61706474	.	2.0
chr5	61706475	62306491	.	2
chr5	62306492	64217661	.	2.633
chr5	64217662	64325378	.	2
chr5	64325379	107377436	.	2.0
chr5	107377437	107377575	.	2
chr5	107377576	116489016	.	1.781
chr5	116489017	116491718	.	2
chr5	116491719	139050896	.	2.0
chr5	139050897	139121090	.	2
chr5	139121091	140372826	.	3.456
chr5	140372827	140401892	.	2
chr5	140401893	155018136	.	2.0
chr5	155018137	156329547	.	2
chr5	156329548	157859136	.	4.912
chr5	157859137	158695992	.	2
chr5	158695993	181261080	.	2.0
chr6	1	203397	.	2
chr6	203398	33586720	.	2.0
chr6	33586721	33587703	.	2
chr6	33587704	47286552	.	2.0
chr6	47286553	47286641	.	2
chr6	47286642	48068267	.	2.728
chr6	48068268	48068485	.	2
chr6	48068486	51409075	.	2.0
chr6	51409076	51409344	.	2
chr6	51409345	51617339	.	1.272
chr6	51617340	51617556	.	2
chr6	51617557	63685248	.	1.272
chr6	63685249	63685373	.	2
chr6	63685374	89873845	.	1.272
chr6	89873846	89894517	.	2
chr6	89894518	112351300	.	2.0
chr6	112351301	113222562	.	2
chr6	113222563	113933050	.	1.423
chr6	113933051	113933232	.	2
chr6	113933233	117579059	.	1.272
chr6	117579060	117602074	.	2
chr6	117602075	119024540	.	1.272
chr6	119024541	119024683	.	2
chr6	119024684	154010477	.	1.616
chr6	154010478	154010789	.	2
chr6	154010790	170583672	.	2.0
chr7	1	208810	.	2
chr7	208811	107168922	.	2.0
chr7	107168923	107179728	.	2
chr7	107179729	137253587	.	2.0
chr7	137253588	137254959	.	2
chr7	137254960	159233184	.	2.0
chr8	1	233133	.	2
chr8	233134	84921698	.	2.0
chr8	84921699	84921816	.	2
chr8	84921817	87871002	.	1.277
chr8	87871003	87871284	.	2
chr8	87871285	103307802	.	1.272
chr8	103307803	103318616	.	2
chr8	103318617	113616807	.	1.272
chr8	113616808	115408597	.	2
chr8	115408598	135625143	.	2.0
chr8	135625144	135645120	.	2
chr8	135645121	145006008	.	2.272
chr8	145006009	145052596	.	2
chr8	145052597	145055360	.	2.0
chr9	1	213298	.	2
chr9	213299	465089	.	2.0
chr9	465090	676895	.	2
chr9	676896	1057497	.	1.272
chr9	1057498	2029049	.	2
chr9	2029050	4587408	.	1.832
chr9	4587409	4604198	.	2
chr9	4604199	5235246	.	3.376
chr9	5235247	5299960	.	2
chr9	5299961	19126428	.	2.0
chr9	19126429	19290803	.	2
chr9	19290804	23690299	.	1.272
chr9	23690300	23690450	.	2
chr9	23690451	34521684	.	2.0
chr9	34521685	34521900	.	2
chr9	34521901	62861325	.	1.272
chr9	62861326	66918296	.	2
chr9	66918297	75147109	.	2.0
chr9	75147110	75891236	.	2
chr9	75891237	76713729	.	1.272
chr9	76713730	76788361	.	2
chr9	76788362	112486511	.	2.0
chr9	112486512	112574123	.	2
chr9	112574124	112864377	.	3.236
chr9	112864378	112866450	.	2
chr9	112866451	117716785	.	2.0
chr9	117716786	119166783	.	2
chr9	119166784	124814247	.	1.272
chr9	124814248	124814308	.	2
chr9	124814309	127108833	.	0.544
chr9	127108834	127168613	.	2
chr9	127168614	130678678	.	1.272
chr9	130678679	130678701	.	2
chr9	130678702	134141543	.	1.272
chr9	134141544	134141602	.	2
chr9	134141603	138050136	.	1.272
chr9	138050137	138052092	.	2
chr9	138052093	138124573	.	2.0
chr10	1	49321	.	2
chr10	49322	67906819	.	2.0
chr10	67906820	67908000	.	2
chr10	67908001	70422072	.	1.832
chr10	70422073	70422278	.	2
chr10	70422279	80538024	.	2.0
chr10	80538025	80538244	.	2
chr10	80538245	86936818	.	1.616
chr10	86936819	86937100	.	2
chr10	86937101	133625393	.	2.0
chr11	1	197337	.	2
chr11	197338	8263752	.	2.0
chr11	8263753	8268456	.	2
chr11	8268457	9024485	.	2.728
chr11	9024486	9025695	.	2
chr11	9025696	18415258	.	2.0
chr11	18415259	18429855	.	2
chr11	18429856	19778070	.	1.272
chr11	19778071	19778304	.	2
chr11	19778305	46084137	.	2.0
chr11	46084138	46278193	.	2
chr11	46278194	63988628	.	1.616
chr11	63988629	63996647	.	2
chr11	63996648	64151352	.	2.0
chr11	64151353	64152377	.	2
chr11	64152378	73646739	.	2.0
chr11	73646740	73649063	.	2
chr11	73649064	74789614	.	2.395
chr11	74789615	74810254	.	2
chr11	74810255	76868295	.	1.272
chr11	76868296	76926636	.	2
chr11	76926637	90869128	.	2.395
chr11	90869129	91803324	.	2
chr11	91803325	92896272	.	3.434
chr11	92896273	92969796	.	2
chr11	92969797	93691933	.	6.368
chr11	93691934	93695679	.	2
chr11	93695680	94021499	.	3.434
chr11	94021500	94045762	.	2
chr11	94045763	118663113	.	2.0
chr11	118663114	118663440	.	2
chr11	118663441	120169873	.	1.616
chr11	120169874	120169993	.	2
chr11	120169994	134986767	.	2.0
chr12	1	174731	.	2
chr12	174732	48772513	.	2.0
chr12	48772514	48773419	.	2
chr12	48773420	57230794	.	2.0
chr12	57230795	57230949	.	2
chr12	57230950	58919528	.	2.0
chr12	58919529	58920443	.	2
chr12	58920444	77021479	.	2.0
chr12	77021480	77021591	.	2
chr12	77021592	79584819	.	2.728
chr12	79584820	79585148	.	2
chr12	79585149	80680011	.	2.0
chr12	80680012	80707619	.	2
chr12	80707620	80719233	.	4.912
chr12	80719234	80811516	.	2
chr12	80811517	92706926	.	2.0
chr12	92706927	92707131	.	2
chr12	92707132	133236096	.	2.0
chr13	1	19026909	.	2
chr13	19026910	114327334	.	2.0
chr14	1	18657689	.	2
chr14	18657690	22227000	.	2.272
chr14	22227001	22227235	.	2
chr14	22227236	29638871	.	1.616
chr14	29638872	29656454	.	2
chr14	29656455	47760945	.	2.0
chr14	47760946	49576800	.	2
chr14	49576801	58139381	.	2.395
chr14	58139382	58200274	.	2
chr14	58200275	97969510	.	2.0
chr14	97969511	98716162	.	2
chr14	98716163	99865722	.	4.184
chr14	99865723	99875018	.	2
chr14	99875019	106874794	.	2.0
chr15	1	19964795	.	2
chr15	19964796	20671210	.	2.0
chr15	20671211	22278896	.	2
chr15	22278897	28233645	.	1.272
chr15	28233646	28806984	.	2
chr15	28806985	58655315	.	2.0
chr15	58655316	58665090	.	2
chr15	58665091	59105309	.	3.506
chr15	59105310	59107378	.	2
chr15	59107379	60006072	.	2.0
chr15	60006073	60347284	.	2
chr15	60347285	75650569	.	3.456
chr15	75650570	75657066	.	2
chr15	75657067	75677314	.	2.0
chr15	75677315	75682672	.	2
chr15	75682673	78921550	.	3.456
chr15	78921551	78921773	.	2
chr15	78921774	82778879	.	2.728
chr15	82778880	82780226	.	2
chr15	82780227	92501106	.	3.456
chr15	92501107	92617484	.	2
chr15	92617485	101849446	.	2.0
chr16	1	46460	.	2
chr16	46461	13235728	.	1.832
chr16	13235729	13920119	.	2
chr16	13920120	30570456	.	2.54
chr16	30570457	30571015	.	2
chr16	30571016	56943816	.	1.832
chr16	56943817	56960616	.	2
chr16	56960617	57428186	.	2.728
chr16	57428187	57428531	.	2
chr16	57428532	90075906	.	1.832
chr17	1	410587	.	2
chr17	410588	7108832	.	2.0
chr17	7108833	7114159	.	2
chr17	7114160	14349384	.	1.781
chr17	14349385	14767686	.	2
chr17	14767687	28195776	.	2.0
chr17	28195777	28195939	.	2
chr17	28195940	31852014	.	2.728
chr17	31852015	31852294	.	2
chr17	31852295	39078096	.	4.264
chr17	39078097	39079101	.	2
chr17	39079102	53825029	.	3.376
chr17	53825030	54903703	.	2
chr17	54903704	59619904	.	1.272
chr17	59619905	59620088	.	2
chr17	59620089	83135753	.	2.0
chr18	1	117236	.	2
chr18	117237	74158896	.	2.0
chr18	74158897	74253338	.	2
chr18	74253339	74292120	.	1.272
chr18	74292121	74317972	.	2
chr18	74317973	80247360	.	2.0
chr19	1	281508	.	2
chr19	281509	45370616	.	2.0
chr19	45370617	45380245	.	2
chr19	45380246	45529502	.	2.633
chr19	45529503	45553567	.	2
chr19	45553568	51268528	.	2.0
chr19	51268529	51322098	.	2
chr19	51322099	52067629	.	2.272
chr19	52067630	52076256	.	2
chr19	52076257	58572521	.	2.0
chr20	1	87623	.	2
chr20	87624	32210228	.	2.0
chr20	32210229	32215334	.	2
chr20	32215335	36208387	.	1.616
chr20	36208388	36209468	.	2
chr20	36209469	64276155	.	2.0
chr21	1	10413723	.	2
chr21	10413724	46665045	.	2.0
chr22	1	16407170	.	2
chr22	16407171	44572139	.	2.0
chr22	44572140	44679802	.	2
chr22	44679803	45740529	.	4.912
chr22	45740530	45760566	.	2
chr22	45760567	50780661	.	2.0
