# Supplementary material for: Benchmarking pipelines for subclonal deconvolution of bulk tumour sequencing data
Source: Nat Commun. 2021 Nov 4;12:6396. doi: 10.1038/s41467-021-26698-7 (PMC8569188; doi:10.1038/s41467-021-26698-7)
Supplement: Supplementary file 4 — Source Data [file 41467_2021_26698_MOESM4_ESM.zip › Source_Data/cnv_heatmaps/facets/s1r1_75%_100_total.bed]

chromosome	start	end	.	cn
chr1	1	90028481	.	2
chr1	90028482	110407953	.	4.964
chr1	110407954	110451160	.	2
chr1	110451161	117367515	.	2.0
chr1	117367516	117367822	.	2
chr1	117367823	119969765	.	2.385
chr1	119969766	119987048	.	2
chr1	119987049	121571735	.	2.0
chr1	121571736	145234410	.	2
chr1	145234411	231626945	.	1.259
chr1	231626946	231693943	.	2
chr1	231693944	248919768	.	2.0
chr2	1	38978	.	2
chr2	38979	136117943	.	2.0
chr2	136117944	136118124	.	2
chr2	136118125	138671686	.	1.633
chr2	138671687	140231488	.	2
chr2	140231489	241777088	.	2.0
chr3	1	197789	.	2
chr3	197790	19253869	.	2.0
chr3	19253870	19281284	.	2
chr3	19281285	21418588	.	1.259
chr3	21418589	21418726	.	2
chr3	21418727	198043440	.	2.0
chr4	1	85848	.	2
chr4	85849	95548846	.	2.0
chr4	95548847	95548992	.	2
chr4	95548993	99594787	.	1.259
chr4	99594788	99594875	.	2
chr4	99594876	143700514	.	2.0
chr4	143700515	143875494	.	2
chr4	143875495	153204675	.	1.259
chr4	153204676	153257556	.	2
chr4	153257557	177442451	.	2.0
chr4	177442452	177960850	.	2
chr4	177960851	177990719	.	4.223
chr4	177990720	182169283	.	2
chr4	182169284	188147588	.	2.0
chr5	1	140483	.	2
chr5	140484	181261095	.	2.0
chr6	1	203545	.	2
chr6	203546	62285878	.	2.0
chr6	62285879	62286168	.	2
chr6	62286169	66093273	.	3.444
chr6	66093274	66710626	.	2
chr6	66710627	158193545	.	2.0
chr6	158193546	158313066	.	2
chr6	158313067	158429875	.	1.259
chr6	158429876	158449059	.	2
chr6	158449060	170583685	.	2.0
chr7	1	208824	.	2
chr7	208825	71787218	.	2.0
chr7	71787219	71787351	.	2
chr7	71787352	94909991	.	1.633
chr7	94909992	94910249	.	2
chr7	94910250	108573924	.	2.0
chr7	108573925	108574089	.	2
chr7	108574090	124897248	.	2.0
chr7	124897249	126113549	.	2
chr7	126113550	159233256	.	2.0
chr8	1	232972	.	2
chr8	232973	103766466	.	2.0
chr8	103766467	103819250	.	2
chr8	103819251	131904194	.	1.259
chr8	131904195	131904376	.	2
chr8	131904377	145055416	.	2.0
chr9	1	213347	.	2
chr9	213348	37746832	.	2.0
chr9	37746833	37761952	.	2
chr9	37761953	37974888	.	1.259
chr9	37974889	38015438	.	2
chr9	38015439	138124636	.	2.0
chr10	1	179974	.	2
chr10	179975	133625541	.	2.0
chr11	1	197337	.	2
chr11	197338	75912039	.	2.0
chr11	75912040	75983465	.	2
chr11	75983466	77392536	.	4.175
chr11	77392537	77590208	.	2
chr11	77590209	134986767	.	2.0
chr12	1	174744	.	2
chr12	174745	6110989	.	2.0
chr12	6110990	6121287	.	2
chr12	6121288	6517075	.	1.259
chr12	6517076	6517483	.	2
chr12	6517484	93328032	.	2.0
chr12	93328033	93377468	.	2
chr12	93377469	96935179	.	1.633
chr12	96935180	96936644	.	2
chr12	96936645	133236096	.	2.0
chr13	1	19026403	.	2
chr13	19026404	114327334	.	2.0
chr14	1	18657656	.	2
chr14	18657657	106874825	.	2.0
chr15	1	19964843	.	2
chr15	19964844	101849449	.	2.0
chr16	1	46405	.	2
chr16	46406	90075935	.	2.0
chr17	1	410609	.	2
chr17	410610	83135739	.	2.0
chr18	1	117242	.	2
chr18	117243	80247316	.	2.0
chr19	1	281433	.	2
chr19	281434	58572535	.	2.0
chr20	1	87623	.	2
chr20	87624	64276109	.	2.0
chr21	1	10413713	.	2
chr21	10413714	46664996	.	2.0
chr22	1	16407170	.	2
chr22	16407171	17841748	.	2.0
chr22	17841749	17841878	.	2
chr22	17841879	18167920	.	1.296
chr22	18167921	19036502	.	2
chr22	19036503	50780662	.	2.0
