# Supplementary material for: Benchmarking pipelines for subclonal deconvolution of bulk tumour sequencing data
Source: Nat Commun. 2021 Nov 4;12:6396. doi: 10.1038/s41467-021-26698-7 (PMC8569188; doi:10.1038/s41467-021-26698-7)
Supplement: Supplementary file 4 — Source Data [file 41467_2021_26698_MOESM4_ESM.zip › Source_Data/cnv_heatmaps/facets/s3r1_100%_250_minor.bed]

chromosome	start	end	.	cn
chr1	1	31630131	.	2
chr1	31630132	35421408	.	2.0
chr1	35421409	35421577	.	2
chr1	35421578	36891118	.	1.518
chr1	36891119	37033952	.	2
chr1	37033953	41585171	.	2.0
chr1	41585172	42153481	.	2
chr1	42153482	53594575	.	2.0
chr1	53594576	53765674	.	2
chr1	53765675	56819339	.	0.186
chr1	56819340	56854814	.	2
chr1	56854815	58899215	.	2.0
chr1	58899216	59321533	.	2
chr1	59321534	62281579	.	2.0
chr1	62281580	62439933	.	2
chr1	62439934	79008985	.	2.0
chr1	79008986	81503833	.	2
chr1	81503834	97235005	.	0.186
chr1	97235006	97305364	.	2
chr1	97305365	111199792	.	2.0
chr1	111199793	111200410	.	2
chr1	111200411	116575428	.	1.622
chr1	116575429	116575673	.	2
chr1	116575674	117025594	.	2.0
chr1	117025595	117025707	.	2
chr1	117025708	150219297	.	2.0
chr1	150219298	150219384	.	2
chr1	150219385	163202797	.	2.0
chr1	163202798	163203036	.	2
chr1	163203037	172443096	.	2.0
chr1	172443097	172443343	.	2
chr1	172443344	172468830	.	2.0
chr1	172468831	172532537	.	2
chr1	172532538	177968023	.	0.186
chr1	177968024	178093137	.	2
chr1	178093138	181577803	.	2.0
chr1	181577804	181579190	.	2
chr1	181579191	204920706	.	2.0
chr1	204920707	204944269	.	2
chr1	204944270	204984237	.	0.186
chr1	204984238	204986013	.	2
chr1	204986014	248919774	.	2.0
chr2	1	39105	.	2
chr2	39106	27282890	.	2.0
chr2	27282891	27298680	.	2
chr2	27298681	27356086	.	9.176
chr2	27356087	27364386	.	2
chr2	27364387	36814782	.	2.0
chr2	36814783	36843767	.	2
chr2	36843768	37049760	.	2.0
chr2	37049761	37056533	.	2
chr2	37056534	38734673	.	2.0
chr2	38734674	38741155	.	2
chr2	38741156	44772610	.	2.0
chr2	44772611	44941782	.	2
chr2	44941783	46187979	.	0.186
chr2	46187980	46297890	.	2
chr2	46297891	47006002	.	2.0
chr2	47006003	47006067	.	2
chr2	47006068	85698763	.	2.0
chr2	85698764	85753891	.	2
chr2	85753892	96861829	.	0.186
chr2	96861830	96863637	.	2
chr2	96863638	162504617	.	0.186
chr2	162504618	162512701	.	2
chr2	162512702	164508767	.	2.0
chr2	164508768	164547627	.	2
chr2	164547628	173225749	.	0.186
chr2	173225750	173225863	.	2
chr2	173225864	173368866	.	0.186
chr2	173368867	173906581	.	2
chr2	173906582	208572000	.	2.0
chr2	208572001	209653124	.	2
chr2	209653125	213364693	.	2.0
chr2	213364694	213364840	.	2
chr2	213364841	225042379	.	2.0
chr2	225042380	225408941	.	2
chr2	225408942	240563904	.	2.0
chr2	240563905	240572412	.	2
chr2	240572413	241777088	.	2.0
chr3	1	197841	.	2
chr3	197842	9689035	.	2.0
chr3	9689036	9697734	.	2
chr3	9697735	11702985	.	2.0
chr3	11702986	11790461	.	2
chr3	11790462	19148871	.	2.0
chr3	19148872	19253655	.	2
chr3	19253656	32818909	.	2.0
chr3	32818910	32873913	.	2
chr3	32873914	32892016	.	3.796
chr3	32892017	32953425	.	2
chr3	32953426	67008480	.	2.0
chr3	67008481	67008693	.	2
chr3	67008694	81743613	.	0.186
chr3	81743614	81761746	.	2
chr3	81761747	90234481	.	2.0
chr3	90234482	93873054	.	2
chr3	93873055	100555380	.	2.0
chr3	100555381	100556823	.	2
chr3	100556824	103524110	.	2.0
chr3	103524111	105367177	.	2
chr3	105367178	128100763	.	2.0
chr3	128100764	128101592	.	2
chr3	128101593	130733640	.	1.518
chr3	130733641	130733842	.	2
chr3	130733843	154429208	.	2.0
chr3	154429209	154429489	.	2
chr3	154429490	155140222	.	0.354
chr3	155140223	155140360	.	2
chr3	155140361	157381382	.	2.0
chr3	157381383	157413989	.	2
chr3	157413990	158095931	.	3.814
chr3	158095932	158096242	.	2
chr3	158096243	165190872	.	2.0
chr3	165190873	165773033	.	2
chr3	165773034	169764940	.	2.0
chr3	169764941	169767529	.	2
chr3	169767530	198043505	.	2.0
chr4	1	85905	.	2
chr4	85906	42963090	.	2.0
chr4	42963091	43020307	.	2
chr4	43020308	52097250	.	2.0
chr4	52097251	52594237	.	2
chr4	52594238	75049452	.	2.0
chr4	75049453	75049619	.	2
chr4	75049620	75596224	.	0.186
chr4	75596225	75596944	.	2
chr4	75596945	78610052	.	2.0
chr4	78610053	78826015	.	2
chr4	78826016	79325582	.	3.292
chr4	79325583	79325718	.	2
chr4	79325719	92304783	.	2.0
chr4	92304784	92590182	.	2
chr4	92590183	95182975	.	2.0
chr4	95182976	95185095	.	2
chr4	95185096	109694720	.	2.0
chr4	109694721	109696413	.	2
chr4	109696414	110198631	.	0.186
chr4	110198632	110476311	.	2
chr4	110476312	150415566	.	2.0
chr4	150415567	150435585	.	2
chr4	150435586	155217048	.	2.0
chr4	155217049	155240823	.	2
chr4	155240824	159360088	.	0.186
chr4	159360089	161383992	.	2
chr4	161383993	174637429	.	2.0
chr4	174637430	174637615	.	2
chr4	174637616	176002240	.	2.0
chr4	176002241	176002371	.	2
chr4	176002372	188147550	.	2.0
chr5	1	140512	.	2
chr5	140513	10624754	.	2.0
chr5	10624755	10638047	.	2
chr5	10638048	10748309	.	0.186
chr5	10748310	10971941	.	2
chr5	10971942	14612640	.	2.0
chr5	14612641	14673638	.	2
chr5	14673639	15928144	.	2.0
chr5	15928145	15928401	.	2
chr5	15928402	45645609	.	2.0
chr5	45645610	45695721	.	2
chr5	45695722	59988636	.	2.0
chr5	59988637	60127657	.	2
chr5	60127658	62777290	.	2.0
chr5	62777291	63960415	.	2
chr5	63960416	91383051	.	0.186
chr5	91383052	93583860	.	2
chr5	93583861	98926301	.	2.0
chr5	98926302	100535318	.	2
chr5	100535319	103560208	.	2.0
chr5	103560209	104616048	.	2
chr5	104616049	131159578	.	2.0
chr5	131159579	131160711	.	2
chr5	131160712	133603872	.	2.0
chr5	133603873	133603989	.	2
chr5	133603990	137640048	.	2.0
chr5	137640049	137647569	.	2
chr5	137647570	138951165	.	2.0
chr5	138951166	138951288	.	2
chr5	138951289	151924867	.	2.0
chr5	151924868	152391624	.	2
chr5	152391625	167755201	.	2.0
chr5	167755202	167876122	.	2
chr5	167876123	177136977	.	2.0
chr5	177136978	177137204	.	2
chr5	177137205	181006588	.	0.186
chr5	181006589	181045507	.	2
chr5	181045508	181261080	.	2.0
chr6	1	203448	.	2
chr6	203449	6002467	.	2.0
chr6	6002468	6003144	.	2
chr6	6003145	16130728	.	1.518
chr6	16130729	16141707	.	2
chr6	16141708	109691315	.	2.0
chr6	109691316	109691485	.	2
chr6	109691486	111299412	.	0.186
chr6	111299413	111299469	.	2
chr6	111299470	121449703	.	2.0
chr6	121449704	122399711	.	2
chr6	122399712	123571084	.	0.186
chr6	123571085	123636731	.	2
chr6	123636732	142775070	.	2.0
chr6	142775071	143060521	.	2
chr6	143060522	143459139	.	0.186
chr6	143459140	143462955	.	2
chr6	143462956	148552045	.	2.0
chr6	148552046	148747635	.	2
chr6	148747636	149218852	.	0.186
chr6	149218853	149370018	.	2
chr6	149370019	153044040	.	2.0
chr6	153044041	153282337	.	2
chr6	153282338	154510023	.	0.96
chr6	154510024	154741951	.	2
chr6	154741952	163191751	.	2.0
chr6	163191752	163244994	.	2
chr6	163244995	165279826	.	5.588
chr6	165279827	165280004	.	2
chr6	165280005	170583684	.	2.0
chr7	1	208843	.	2
chr7	208844	246457	.	2.0
chr7	246458	248376	.	2
chr7	248377	14685386	.	2.0
chr7	14685387	14698098	.	2
chr7	14698099	27846552	.	2.0
chr7	27846553	27846585	.	2
chr7	27846586	33351331	.	0.186
chr7	33351332	33352867	.	2
chr7	33352868	46697074	.	2.0
chr7	46697075	47275258	.	2
chr7	47275259	64207261	.	2.0
chr7	64207262	64213208	.	2
chr7	64213209	65387866	.	2.0
chr7	65387867	65388960	.	2
chr7	65388961	93106112	.	2.0
chr7	93106113	93130146	.	2
chr7	93130147	93136015	.	4.284
chr7	93136016	93188921	.	2
chr7	93188922	97852503	.	2.0
chr7	97852504	97853229	.	2
chr7	97853230	115019180	.	2.0
chr7	115019181	115935371	.	2
chr7	115935372	117861159	.	2.0
chr7	117861160	118184001	.	2
chr7	118184002	130667556	.	2.0
chr7	130667557	130668682	.	2
chr7	130668683	135101232	.	2.0
chr7	135101233	135115531	.	2
chr7	135115532	139299819	.	2.0
chr7	139299820	139341279	.	2
chr7	139341280	139483583	.	5.588
chr7	139483584	139536408	.	2
chr7	139536409	159233184	.	2.0
chr8	1	233068	.	2
chr8	233069	6563307	.	2.0
chr8	6563308	6621571	.	2
chr8	6621572	11708285	.	0.186
chr8	11708286	11748855	.	2
chr8	11748856	23854801	.	2.0
chr8	23854802	24294172	.	2
chr8	24294173	36936144	.	2.0
chr8	36936145	37067660	.	2
chr8	37067661	42444781	.	3.666
chr8	42444782	42459989	.	2
chr8	42459990	58148513	.	2.0
chr8	58148514	58148681	.	2
chr8	58148682	72568333	.	2.0
chr8	72568334	72935946	.	2
chr8	72935947	73092890	.	3.292
chr8	73092891	73241472	.	2
chr8	73241473	92884176	.	2.0
chr8	92884177	92884341	.	2
chr8	92884342	131042270	.	2.0
chr8	131042271	131904299	.	2
chr8	131904300	145055416	.	2.0
chr9	1	213229	.	2
chr9	213230	8486265	.	2.0
chr9	8486266	8486382	.	2
chr9	8486383	8733767	.	3.292
chr9	8733768	8733866	.	2
chr9	8733867	30690602	.	2.0
chr9	30690603	32384806	.	2
chr9	32384807	33797994	.	2.0
chr9	33797995	33798493	.	2
chr9	33798494	35548545	.	1.588
chr9	35548546	35555054	.	2
chr9	35555055	38423944	.	2.0
chr9	38423945	38424107	.	2
chr9	38424108	84741829	.	2.0
chr9	84741830	84745066	.	2
chr9	84745067	99844772	.	1.632
chr9	99844773	99847412	.	2
chr9	99847413	100060208	.	2.0
chr9	100060209	100098799	.	2
chr9	100098800	114301824	.	1.518
chr9	114301825	114304682	.	2
chr9	114304683	119522923	.	2.0
chr9	119522924	120244962	.	2
chr9	120244963	122662636	.	2.0
chr9	122662637	122675147	.	2
chr9	122675148	135809141	.	0.186
chr9	135809142	135809368	.	2
chr9	135809369	138124607	.	2.0
chr10	1	49327	.	2
chr10	49328	14855830	.	2.0
chr10	14855831	14867122	.	2
chr10	14867123	20280354	.	2.0
chr10	20280355	20780054	.	2
chr10	20780055	36523951	.	2.0
chr10	36523952	37125886	.	2
chr10	37125887	87967417	.	0.186
chr10	87967418	87967634	.	2
chr10	87967635	102739224	.	2.0
chr10	102739225	102776343	.	2
chr10	102776344	103175021	.	2.0
chr10	103175022	103246151	.	2
chr10	103246152	105265040	.	2.0
chr10	105265041	105265196	.	2
chr10	105265197	111080760	.	2.0
chr10	111080761	112150016	.	2
chr10	112150017	115847868	.	2.0
chr10	115847869	115848021	.	2
chr10	115848022	116255562	.	5.588
chr10	116255563	116255723	.	2
chr10	116255724	117138064	.	2.0
chr10	117138065	117138283	.	2
chr10	117138284	117549936	.	0.186
chr10	117549937	118005095	.	2
chr10	118005096	119455224	.	0.186
chr10	119455225	119455635	.	2
chr10	119455636	120909432	.	2.0
chr10	120909433	121474395	.	2
chr10	121474396	133625520	.	2.0
chr11	1	197337	.	2
chr11	197338	14880476	.	2.0
chr11	14880477	14880631	.	2
chr11	14880632	18041193	.	2.0
chr11	18041194	18042430	.	2
chr11	18042431	18306326	.	2.0
chr11	18306327	18309030	.	2
chr11	18309031	21575561	.	2.0
chr11	21575562	22193136	.	2
chr11	22193137	28330845	.	2.0
chr11	28330846	28333441	.	2
chr11	28333442	36659309	.	2.0
chr11	36659310	40114200	.	2
chr11	40114201	50287785	.	2.0
chr11	50287786	54591606	.	2
chr11	54591607	56031415	.	2.0
chr11	56031416	56093352	.	2
chr11	56093353	66529988	.	2.0
chr11	66529989	66530997	.	2
chr11	66530998	66701718	.	0.186
chr11	66701719	66704629	.	2
chr11	66704630	70362448	.	2.0
chr11	70362449	70365468	.	2
chr11	70365469	90223327	.	2.0
chr11	90223328	90869162	.	2
chr11	90869163	92896144	.	2.0
chr11	92896145	92969796	.	2
chr11	92969797	132310295	.	2.0
chr11	132310296	132312714	.	2
chr11	132312715	134986767	.	2.0
chr12	1	174738	.	2
chr12	174739	3040710	.	2.0
chr12	3040711	3201169	.	2
chr12	3201170	3381553	.	0.186
chr12	3381554	3491269	.	2
chr12	3491270	4850923	.	1.784
chr12	4850924	4851070	.	2
chr12	4851071	5044108	.	2.0
chr12	5044109	5044435	.	2
chr12	5044436	15682992	.	2.0
chr12	15682993	15882387	.	2
chr12	15882388	18081436	.	2.0
chr12	18081437	18084596	.	2
chr12	18084597	21092736	.	2.0
chr12	21092737	21141518	.	2
chr12	21141519	21379839	.	3.814
chr12	21379840	21437694	.	2
chr12	21437695	22202040	.	2.0
chr12	22202041	22223376	.	2
chr12	22223377	27502198	.	2.0
chr12	27502199	27594011	.	2
chr12	27594012	27802992	.	0.954
chr12	27802993	27958386	.	2
chr12	27958387	47078910	.	2.0
chr12	47078911	47079141	.	2
chr12	47079142	47663292	.	0.186
chr12	47663293	47663465	.	2
chr12	47663466	47857656	.	2.0
chr12	47857657	47865168	.	2
chr12	47865169	55469274	.	2.0
chr12	55469275	55469354	.	2
chr12	55469355	79299601	.	2.0
chr12	79299602	79353489	.	2
chr12	79353490	81598323	.	2.0
chr12	81598324	81676792	.	2
chr12	81676793	89656047	.	2.0
chr12	89656048	90940308	.	2
chr12	90940309	96335048	.	0.186
chr12	96335049	96489655	.	2
chr12	96489656	100740036	.	0.186
chr12	100740037	100901656	.	2
chr12	100901657	101477516	.	0.186
chr12	101477517	101479688	.	2
chr12	101479689	115364655	.	2.0
chr12	115364656	115958640	.	2
chr12	115958641	123660185	.	0.186
chr12	123660186	123660317	.	2
chr12	123660318	133236094	.	2.0
chr13	1	19026389	.	2
chr13	19026390	38362691	.	2.0
chr13	38362692	38687215	.	2
chr13	38687216	39050088	.	0.186
chr13	39050089	39342954	.	2
chr13	39342955	42790723	.	2.0
chr13	42790724	42791112	.	2
chr13	42791113	48706965	.	2.0
chr13	48706966	48707261	.	2
chr13	48707262	51918486	.	2.0
chr13	51918487	51932730	.	2
chr13	51932731	53051959	.	2.0
chr13	53051960	54041234	.	2
chr13	54041235	95742859	.	2.0
chr13	95742860	95757676	.	2
chr13	95757677	100103027	.	0.186
chr13	100103028	100155023	.	2
chr13	100155024	114327334	.	2.0
chr14	1	18657689	.	2
chr14	18657690	19828382	.	5.588
chr14	19828383	19876283	.	2
chr14	19876284	21386099	.	2.0
chr14	21386100	21390931	.	2
chr14	21390932	22473876	.	0.186
chr14	22473877	22475311	.	2
chr14	22475312	44507232	.	2.0
chr14	44507233	44900481	.	2
chr14	44900482	49577632	.	2.0
chr14	49577633	49577899	.	2
chr14	49577900	59727676	.	1.518
chr14	59727677	59745668	.	2
chr14	59745669	80916576	.	2.0
chr14	80916577	80955410	.	2
chr14	80955411	82691408	.	2.0
chr14	82691409	82691898	.	2
chr14	82691899	106874737	.	2.0
chr15	1	19964812	.	2
chr15	19964813	41397186	.	2.0
chr15	41397187	41438376	.	2
chr15	41438377	41972293	.	2.0
chr15	41972294	41972435	.	2
chr15	41972436	52677967	.	2.0
chr15	52677968	52750159	.	2
chr15	52750160	53513957	.	0.186
chr15	53513958	53514124	.	2
chr15	53514125	57232448	.	2.0
chr15	57232449	57232793	.	2
chr15	57232794	57282625	.	2.0
chr15	57282626	57286618	.	2
chr15	57286619	59522029	.	2.0
chr15	59522030	59522232	.	2
chr15	59522233	64151836	.	1.518
chr15	64151837	64152524	.	2
chr15	64152525	67631064	.	2.0
chr15	67631065	67642483	.	2
chr15	67642484	68787821	.	1.372
chr15	68787822	68930621	.	2
chr15	68930622	71901370	.	2.0
chr15	71901371	71903988	.	2
chr15	71903989	72784082	.	0.954
chr15	72784083	73116724	.	2
chr15	73116725	74798778	.	2.0
chr15	74798779	74798950	.	2
chr15	74798951	74816680	.	5.588
chr15	74816681	74818720	.	2
chr15	74818721	78840684	.	2.0
chr15	78840685	78876452	.	2
chr15	78876453	79322675	.	2.0
chr15	79322676	79322794	.	2
chr15	79322795	87861000	.	2.0
chr15	87861001	87861160	.	2
chr15	87861161	90242057	.	2.0
chr15	90242058	90250719	.	2
chr15	90250720	90263096	.	2.0
chr15	90263097	90263990	.	2
chr15	90263991	92126051	.	2.0
chr15	92126052	92126185	.	2
chr15	92126186	101849496	.	2.0
chr16	1	46405	.	2
chr16	46406	12278095	.	2.0
chr16	12278096	12356068	.	2
chr16	12356069	19860304	.	0.186
chr16	19860305	19860531	.	2
chr16	19860532	35448000	.	2.0
chr16	35448001	46474402	.	2
chr16	46474403	55772470	.	2.0
chr16	55772471	56191651	.	2
chr16	56191652	90075906	.	2.0
chr17	1	410682	.	2
chr17	410683	6713334	.	2.0
chr17	6713335	6713405	.	2
chr17	6713406	7173796	.	0.186
chr17	7173797	7174020	.	2
chr17	7174021	35752813	.	2.0
chr17	35752814	38847977	.	2
chr17	38847978	38852746	.	0.25
chr17	38852747	38852906	.	2
chr17	38852907	57745284	.	2.0
chr17	57745285	57839882	.	2
chr17	57839883	57872831	.	7.382
chr17	57872832	57872899	.	2
chr17	57872900	67721487	.	2.0
chr17	67721488	67724175	.	2
chr17	67724176	68522854	.	1.268
chr17	68522855	68522927	.	2
chr17	68522928	72121223	.	2.0
chr17	72121224	72121224	.	2
chr17	72121225	74222631	.	1.518
chr17	74222632	74230901	.	2
chr17	74230902	79020235	.	2.0
chr17	79020236	79043859	.	2
chr17	79043860	79733490	.	0.186
chr17	79733491	79735131	.	2
chr17	79735132	83135738	.	2.0
chr18	1	120792	.	2
chr18	120793	74580246	.	2.0
chr18	74580247	74583526	.	2
chr18	74583527	74585006	.	2.0
chr18	74585007	74597323	.	2
chr18	74597324	80247341	.	2.0
chr19	1	281565	.	2
chr19	281566	7699864	.	2.0
chr19	7699865	7729150	.	2
chr19	7729151	7879829	.	2.0
chr19	7879830	7895684	.	2
chr19	7895685	16395470	.	2.0
chr19	16395471	16402380	.	2
chr19	16402381	31593072	.	2.0
chr19	31593073	32352936	.	2
chr19	32352937	32640322	.	2.0
chr19	32640323	32642135	.	2
chr19	32642136	32749720	.	3.564
chr19	32749721	32756088	.	2
chr19	32756089	58572586	.	2.0
chr20	1	87623	.	2
chr20	87624	21205632	.	2.0
chr20	21205633	21214578	.	2
chr20	21214579	21397947	.	2.0
chr20	21397948	21511448	.	2
chr20	21511449	42472514	.	2.0
chr20	42472515	42677987	.	2
chr20	42677988	43458225	.	3.814
chr20	43458226	43459248	.	2
chr20	43459249	44064864	.	2.0
chr20	44064865	44065825	.	2
chr20	44065826	44114963	.	2.0
chr20	44114964	44118590	.	2
chr20	44118591	56249860	.	2.0
chr20	56249861	56360227	.	2
chr20	56360228	57168815	.	2.0
chr20	57168816	57169255	.	2
chr20	57169256	64276092	.	2.0
chr21	1	10413715	.	2
chr21	10413716	45282534	.	2.0
chr21	45282535	45282910	.	2
chr21	45282911	45537855	.	2.0
chr21	45537856	45849944	.	2
chr21	45849945	46664957	.	2.0
chr22	1	16407215	.	2
chr22	16407216	50780661	.	2.0
