# Supplementary material for: Benchmarking pipelines for subclonal deconvolution of bulk tumour sequencing data
Source: Nat Commun. 2021 Nov 4;12:6396. doi: 10.1038/s41467-021-26698-7 (PMC8569188; doi:10.1038/s41467-021-26698-7)
Supplement: Supplementary file 4 — Source Data [file 41467_2021_26698_MOESM4_ESM.zip › Source_Data/cnv_heatmaps/facets/s3r3_true_major.bed]

chromosome	start	end	.	cn
chr10	1	788725	.	2.0
chr10	788726	790381	.	2.0
chr10	790382	2173622	.	2.0
chr10	2173623	2746610	.	2.4
chr10	2746611	4204310	.	2.0
chr10	4204311	4204385	.	2.0
chr10	4204386	4603735	.	2.0
chr10	4603736	4607355	.	2.0
chr10	4607356	8338496	.	2.0
chr10	8338497	8339758	.	2.0
chr10	8339759	8936583	.	2.0
chr10	8936584	9336764	.	2.0
chr10	9336765	9734571	.	2.0
chr10	9734572	13071146	.	3.2
chr10	13071147	13611970	.	3.2
chr10	13611971	13619052	.	2.9
chr10	13619053	14727976	.	3.2
chr10	14727977	14826778	.	3.2
chr10	14826779	15130479	.	3.2
chr10	15130480	16115853	.	3.2
chr10	16115854	18808298	.	3.2
chr10	18808299	18808513	.	2.4
chr10	18808514	21149912	.	3.2
chr10	21149913	21149963	.	2.4
chr10	21149964	22056354	.	3.2
chr10	22056355	22061101	.	3.0
chr10	22061102	22338640	.	3.2
chr10	22338641	25133204	.	3.2
chr10	25133205	25135496	.	3.2
chr10	25135497	25874112	.	3.2
chr10	25874113	25875892	.	2.0
chr10	25875893	26169377	.	3.2
chr10	26169378	26542808	.	2.0
chr10	26542809	26542991	.	2.0
chr10	26542992	26848636	.	2.0
chr10	26848637	27068724	.	2.0
chr10	27068725	27640609	.	2.0
chr10	27640610	27640707	.	2.0
chr10	27640708	28872651	.	2.0
chr10	28872652	29017502	.	10.0
chr10	29017503	29065243	.	10.4
chr10	29065244	30240918	.	10.0
chr10	30240919	30809058	.	10.0
chr10	30809059	30872608	.	10.0
chr10	30872609	30876893	.	10.0
chr10	30876894	32202985	.	10.0
chr10	32202986	32319101	.	9.98
chr10	32319102	33586633	.	10.0
chr10	33586634	33591592	.	2.0
chr10	33591593	34938686	.	10.0
chr10	34938687	34938814	.	2.0
chr10	34938815	35575039	.	10.0
chr10	35575040	35581567	.	2.0
chr10	35581568	36201419	.	10.0
chr10	36201420	36201728	.	10.0
chr10	36201729	36559980	.	10.0
chr10	36559981	36562109	.	2.0
chr10	36562110	41767426	.	10.0
chr10	41767427	41768243	.	10.0
chr10	41768244	41843545	.	10.0
chr10	41843546	41845147	.	16.0
chr10	41845148	42229244	.	10.0
chr10	42229245	42232130	.	10.0
chr10	42232131	43289135	.	10.0
chr10	43289136	43289205	.	10.0
chr10	43289206	43393123	.	10.0
chr10	43393124	43393919	.	10.0
chr10	43393920	43496039	.	10.0
chr10	43496040	44801854	.	2.0
chr10	44801855	44802171	.	2.0
chr10	44802172	45287493	.	2.0
chr10	45287494	45288171	.	2.0
chr10	45288172	45731610	.	2.0
chr10	45731611	45738532	.	2.0
chr10	45738533	45923716	.	2.0
chr10	45923717	45923900	.	2.0
chr10	45923901	46134437	.	2.0
chr10	46134438	46136921	.	2.0
chr10	46136922	46886055	.	2.0
chr10	46886056	47035026	.	2.04
chr10	47035027	47035090	.	2.04
chr10	47035091	47716762	.	2.04
chr10	47716763	47716856	.	2.0
chr10	47716857	48294615	.	2.04
chr10	48294616	48343206	.	4.12
chr10	48343207	48620562	.	2.04
chr10	48620563	51259544	.	2.2
chr10	51259545	54301794	.	2.04
chr10	54301795	54302499	.	2.0
chr10	54302500	57162894	.	2.04
chr10	57162895	57167451	.	2.0
chr10	57167452	57315284	.	2.04
chr10	57315285	57315709	.	2.04
chr10	57315710	57811303	.	2.04
chr10	57811304	57811989	.	2.04
chr10	57811990	57862125	.	2.04
chr10	57862126	58623805	.	2.04
chr10	58623806	58623948	.	2.04
chr10	58623949	59394553	.	2.04
chr10	59394554	59411873	.	2.04
chr10	59411874	60240485	.	2.04
chr10	60240486	61127801	.	2.02
chr10	61127802	61128308	.	2.02
chr10	61128309	61569799	.	2.02
chr10	61569800	61578857	.	2.44
chr10	61578858	62034398	.	2.02
chr10	62034399	62034491	.	2.0
chr10	62034492	62661798	.	2.02
chr10	62661799	62662378	.	2.0
chr10	62662379	64058378	.	2.02
chr10	64058379	64059608	.	2.4
chr10	64059609	64876254	.	2.02
chr10	64876255	64886754	.	2.14
chr10	64886755	65765370	.	2.02
chr10	65765371	65819436	.	2.1
chr10	65819437	66488335	.	2.02
chr10	66488336	66560720	.	10.0
chr10	66560721	67274383	.	2.02
chr10	67274384	67473634	.	2.18
chr10	67473635	69018398	.	2.02
chr10	69018399	69305365	.	2.0
chr10	69305366	69439449	.	2.0
chr10	69439450	69723151	.	2.0
chr10	69723152	69723216	.	2.0
chr10	69723217	70209365	.	2.0
chr10	70209366	71045562	.	2.0
chr10	71045563	71045638	.	2.0
chr10	71045639	72951614	.	2.0
chr10	72951615	74467472	.	2.0
chr10	74467473	74469186	.	2.0
chr10	74469187	74479251	.	2.0
chr10	74479252	76017267	.	2.0
chr10	76017268	76748402	.	2.0
chr10	76748403	76748541	.	2.0
chr10	76748542	76944114	.	2.0
chr10	76944115	76944618	.	2.0
chr10	76944619	79391387	.	2.0
chr10	79391388	79391440	.	2.0
chr10	79391441	83527737	.	2.0
chr10	83527738	83528019	.	2.0
chr10	83528020	83950795	.	2.0
chr10	83950796	84044825	.	2.04
chr10	84044826	84045481	.	2.04
chr10	84045482	85206050	.	2.04
chr10	85206051	85240764	.	6.12
chr10	85240765	85505462	.	2.04
chr10	85505463	85512695	.	2.1
chr10	85512696	87072352	.	2.04
chr10	87072353	90287893	.	2.0
chr10	90287894	90356331	.	2.0
chr10	90356332	90417181	.	2.0
chr10	90417182	90426691	.	2.0
chr10	90426692	90531155	.	2.0
chr10	90531156	90588268	.	2.0
chr10	90588269	92258870	.	2.0
chr10	92258871	92263239	.	2.2
chr10	92263240	92559830	.	2.24
chr10	92559831	94776332	.	2.04
chr10	94776333	95000290	.	2.04
chr10	95000291	96565974	.	2.04
chr10	96565975	96655772	.	4.0
chr10	96655773	98079576	.	2.04
chr10	98079577	98080001	.	2.04
chr10	98080002	102142051	.	2.04
chr10	102142052	102142145	.	2.0
chr10	102142146	102670972	.	2.04
chr10	102670973	102972679	.	2.0
chr10	102972680	103161549	.	2.4
chr10	103161550	104000165	.	2.0
chr10	104000166	104000282	.	2.0
chr10	104000283	105718911	.	2.0
chr10	105718912	105719262	.	2.0
chr10	105719263	106979814	.	2.0
chr10	106979815	106983739	.	2.0
chr10	106983740	109183553	.	2.0
chr10	109183554	109183639	.	2.0
chr10	109183640	110086729	.	2.0
chr10	110086730	110118112	.	2.0
chr10	110118113	110313416	.	2.0
chr10	110313417	110314424	.	2.0
chr10	110314425	111306193	.	2.0
chr10	111306194	111307084	.	2.0
chr10	111307085	113939546	.	2.0
chr10	113939547	113940213	.	2.0
chr10	113940214	115425182	.	2.0
chr10	115425183	115425570	.	2.0
chr10	115425571	115860593	.	2.0
chr10	115860594	115870991	.	2.2
chr10	115870992	120178312	.	2.0
chr10	120178313	120178367	.	2.0
chr10	120178368	120298438	.	2.0
chr10	120298439	120388358	.	2.0
chr10	120388359	121482223	.	2.0
chr10	121482224	121482276	.	2.0
chr10	121482277	122306158	.	2.0
chr10	122306159	122308417	.	2.0
chr10	122308418	122493238	.	2.0
chr10	122493239	126822424	.	2.0
chr10	126822425	126822601	.	2.0
chr10	126822602	127127041	.	2.0
chr10	127127042	127131034	.	1.96
chr10	127131035	127770558	.	2.0
chr10	127770559	127770837	.	2.0
chr10	127770838	128580918	.	2.0
chr10	128580919	128580991	.	2.0
chr10	128580992	128761189	.	2.0
chr10	128761190	133101902	.	2.0
chr10	133101903	133104560	.	2.5
chr10	133104561	133570053	.	2.0
chr10	133570054	133653581	.	2.0
chr10	133653582	133797422	.	2.0
chr11	1	3825004	.	2.0
chr11	3825005	4494965	.	2.2
chr11	4494966	4514608	.	2.0
chr11	4514609	4791198	.	12.0
chr11	4791199	6367446	.	2.0
chr11	6367447	6367523	.	2.0
chr11	6367524	6840688	.	2.0
chr11	6840689	7010989	.	3.2
chr11	7010990	9967074	.	2.0
chr11	9967075	10020480	.	2.2
chr11	10020481	11015280	.	2.0
chr11	11015281	11117171	.	2.6
chr11	11117172	11452378	.	2.0
chr11	11452379	11452546	.	2.0
chr11	11452547	11944761	.	2.0
chr11	11944762	11951729	.	2.0
chr11	11951730	14652348	.	2.0
chr11	14652349	16607861	.	2.0
chr11	16607862	16608865	.	2.0
chr11	16608866	17695159	.	2.0
chr11	17695160	17735297	.	1.0
chr11	17735298	21846053	.	2.0
chr11	21846054	21864622	.	1.6
chr11	21864623	22866929	.	2.0
chr11	22866930	23739330	.	2.08
chr11	23739331	25414203	.	2.0
chr11	25414204	25944741	.	1.9
chr11	25944742	26304187	.	2.0
chr11	26304188	26304965	.	2.0
chr11	26304966	28326515	.	2.0
chr11	28326516	28331667	.	2.0
chr11	28331668	30091954	.	2.0
chr11	30091955	30125733	.	2.02
chr11	30125734	30276715	.	2.0
chr11	30276716	30329501	.	1.9
chr11	30329502	31838526	.	2.0
chr11	31838527	31970412	.	2.02
chr11	31970413	34102644	.	2.0
chr11	34102645	34118730	.	1.9
chr11	34118731	35001317	.	2.0
chr11	35001318	35091799	.	1.9
chr11	35091800	35251334	.	2.0
chr11	35251335	35289009	.	10.0
chr11	35289010	35289759	.	10.0
chr11	35289760	35369640	.	10.0
chr11	35369641	35371329	.	2.0
chr11	35371330	35371507	.	2.0
chr11	35371508	35958396	.	2.0
chr11	35958397	35963353	.	2.0
chr11	35963354	36047601	.	2.0
chr11	36047602	36051673	.	2.0
chr11	36051674	38804872	.	2.0
chr11	38804873	38804933	.	2.0
chr11	38804934	39715487	.	2.0
chr11	39715488	39715550	.	2.0
chr11	39715551	40164105	.	2.0
chr11	40164106	40290754	.	2.5
chr11	40290755	40872261	.	3.2
chr11	40872262	42059641	.	3.2
chr11	42059642	42061154	.	3.2
chr11	42061155	43135815	.	3.2
chr11	43135816	43135939	.	2.0
chr11	43135940	44164560	.	3.2
chr11	44164561	44783162	.	2.0
chr11	44783163	44788553	.	2.0
chr11	44788554	44880803	.	2.0
chr11	44880804	44883570	.	2.0
chr11	44883571	45089217	.	2.0
chr11	45089218	45236080	.	2.0
chr11	45236081	45468119	.	2.0
chr11	45468120	45468363	.	2.0
chr11	45468364	47154301	.	2.0
chr11	47154302	47154352	.	2.0
chr11	47154353	47546328	.	2.0
chr11	47546329	47728008	.	1.9
chr11	47728009	49978750	.	2.0
chr11	49978751	49979020	.	2.0
chr11	49979021	50073229	.	2.0
chr11	50073230	50073298	.	2.0
chr11	50073299	50535479	.	2.0
chr11	50535480	53503009	.	1.9
chr11	53503010	54110023	.	2.0
chr11	54110024	54110561	.	2.0
chr11	54110562	54667318	.	2.0
chr11	54667319	55541921	.	2.12
chr11	55541922	55542260	.	2.0
chr11	55542261	57219369	.	2.12
chr11	57219370	58649882	.	2.0
chr11	58649883	58650018	.	2.0
chr11	58650019	59386710	.	2.0
chr11	59386711	59914731	.	2.04
chr11	59914732	59914945	.	2.0
chr11	59914946	62208188	.	2.04
chr11	62208189	65215618	.	2.0
chr11	65215619	65249159	.	2.2
chr11	65249160	66494488	.	2.0
chr11	66494489	66494546	.	2.0
chr11	66494547	69293626	.	2.0
chr11	69293627	69293744	.	2.0
chr11	69293745	74078344	.	2.0
chr11	74078345	74078471	.	2.0
chr11	74078472	74356641	.	2.0
chr11	74356642	74413308	.	4.4
chr11	74413309	80457909	.	2.0
chr11	80457910	80458952	.	2.0
chr11	80458953	81826990	.	2.0
chr11	81826991	81827331	.	2.0
chr11	81827332	84862362	.	2.0
chr11	84862363	88167243	.	2.08
chr11	88167244	88170479	.	2.0
chr11	88170480	88759031	.	2.08
chr11	88759032	88759165	.	2.08
chr11	88759166	90869281	.	2.08
chr11	90869282	90869573	.	2.0
chr11	90869574	92309221	.	2.08
chr11	92309222	92391133	.	1.88
chr11	92391134	95333909	.	2.08
chr11	95333910	97879344	.	2.0
chr11	97879345	98157850	.	2.0
chr11	98157851	98157901	.	2.0
chr11	98157902	98783306	.	2.0
chr11	98783307	98839238	.	2.0
chr11	98839239	98966148	.	2.0
chr11	98966149	100355291	.	2.06
chr11	100355292	103537004	.	2.0
chr11	103537005	103537106	.	2.0
chr11	103537107	104124517	.	2.0
chr11	104124518	104125092	.	2.0
chr11	104125093	104436556	.	2.0
chr11	104436557	105218754	.	2.4
chr11	105218755	105220948	.	2.4
chr11	105220949	105486885	.	2.4
chr11	105486886	105496220	.	2.4
chr11	105496221	105530750	.	2.4
chr11	105530751	105531346	.	2.4
chr11	105531347	105884091	.	2.4
chr11	105884092	105886282	.	2.4
chr11	105886283	106078900	.	2.4
chr11	106078901	106088271	.	2.4
chr11	106088272	106095047	.	2.0
chr11	106095048	109104081	.	2.0
chr11	109104082	109106352	.	2.0
chr11	109106353	109431105	.	2.0
chr11	109431106	109625904	.	2.0
chr11	109625905	109819544	.	2.4
chr11	109819545	109819597	.	2.4
chr11	109819598	110713642	.	2.4
chr11	110713643	110716127	.	2.4
chr11	110716128	111297745	.	2.4
chr11	111297746	111486798	.	2.6
chr11	111486799	111862203	.	2.6
chr11	111862204	112171589	.	2.4
chr11	112171590	112257461	.	2.0
chr11	112257462	112257695	.	2.0
chr11	112257696	112525168	.	2.0
chr11	112525169	113813994	.	6.0
chr11	113813995	113814429	.	6.0
chr11	113814430	114060637	.	6.0
chr11	114060638	115321906	.	6.6
chr11	115321907	115324750	.	6.6
chr11	115324751	115773768	.	6.6
chr11	115773769	116176074	.	6.0
chr11	116176075	116293968	.	6.0
chr11	116293969	117911156	.	2.0
chr11	117911157	117911343	.	2.0
chr11	117911344	118642113	.	2.0
chr11	118642114	118972199	.	2.0
chr11	118972200	119058085	.	2.0
chr11	119058086	119058256	.	2.0
chr11	119058257	119194325	.	2.0
chr11	119194326	119194991	.	2.0
chr11	119194992	124153419	.	2.0
chr11	124153420	124153502	.	2.0
chr11	124153503	125951510	.	2.0
chr11	125951511	128493905	.	2.0
chr11	128493906	128799881	.	2.04
chr11	128799882	128854569	.	2.0
chr11	128854570	128933040	.	2.6
chr11	128933041	128933644	.	2.6
chr11	128933645	129730069	.	2.6
chr11	129730070	134128943	.	2.0
chr11	134128944	134128998	.	2.0
chr11	134128999	135086622	.	2.0
chr12	1	1449455	.	2.0
chr12	1449456	1449554	.	2.3
chr12	1449555	3489780	.	2.0
chr12	3489781	3489834	.	2.0
chr12	3489835	3865790	.	2.0
chr12	3865791	3866648	.	2.0
chr12	3866649	4725509	.	2.0
chr12	4725510	4735298	.	2.0
chr12	4735299	5065774	.	2.0
chr12	5065775	5554676	.	3.0
chr12	5554677	5555028	.	2.0
chr12	5555029	5725309	.	3.0
chr12	5725310	5725539	.	3.0
chr12	5725540	5972930	.	3.0
chr12	5972931	5977534	.	3.0
chr12	5977535	6244408	.	3.0
chr12	6244409	7811190	.	2.0
chr12	7811191	7811338	.	2.0
chr12	7811339	11654604	.	2.0
chr12	11654605	11654952	.	2.0
chr12	11654953	12496472	.	2.0
chr12	12496473	12506293	.	2.0
chr12	12506294	12788212	.	2.0
chr12	12788213	12788815	.	10.0
chr12	12788816	13811453	.	2.0
chr12	13811454	13831025	.	2.0
chr12	13831026	14094819	.	2.0
chr12	14094820	14095208	.	2.0
chr12	14095209	15199214	.	2.0
chr12	15199215	15524445	.	2.0
chr12	15524446	16069408	.	2.0
chr12	16069409	16180191	.	2.02
chr12	16180192	16460540	.	2.0
chr12	16460541	16482643	.	2.0
chr12	16482644	19742498	.	2.0
chr12	19742499	19782831	.	2.0
chr12	19782832	21035792	.	2.0
chr12	21035793	21398571	.	2.0
chr12	21398572	21971162	.	2.0
chr12	21971163	23619751	.	2.0
chr12	23619752	23620496	.	2.0
chr12	23620497	25867521	.	2.0
chr12	25867522	25867640	.	2.0
chr12	25867641	27616961	.	2.0
chr12	27616962	27617019	.	2.0
chr12	27617020	28292238	.	2.0
chr12	28292239	28292743	.	2.0
chr12	28292744	29716730	.	2.0
chr12	29716731	29716891	.	2.0
chr12	29716892	29718026	.	2.0
chr12	29718027	29768077	.	2.0
chr12	29768078	29768406	.	2.0
chr12	29768407	29854611	.	2.0
chr12	29854612	31336986	.	2.0
chr12	31336987	31338956	.	2.8
chr12	31338957	32220237	.	2.0
chr12	32220238	32230853	.	1.98
chr12	32230854	33880662	.	2.0
chr12	33880663	34140287	.	2.0
chr12	34140288	34177911	.	2.04
chr12	34177912	38884875	.	2.0
chr12	38884876	38899120	.	1.9
chr12	38899121	40793949	.	2.0
chr12	40793950	40911405	.	1.8
chr12	40911406	41293398	.	2.0
chr12	41293399	42663632	.	2.0
chr12	42663633	42711693	.	1.96
chr12	42711694	44511458	.	2.0
chr12	44511459	44537937	.	2.08
chr12	44537938	45333819	.	2.0
chr12	45333820	45368932	.	2.0
chr12	45368933	47500426	.	2.0
chr12	47500427	47503045	.	2.0
chr12	47503046	47874447	.	2.0
chr12	47874448	47874538	.	2.0
chr12	47874539	48839683	.	2.0
chr12	48839684	48840311	.	2.0
chr12	48840312	48909831	.	2.0
chr12	48909832	50219728	.	8.0
chr12	50219729	50594857	.	8.0
chr12	50594858	50596363	.	8.0
chr12	50596364	51156409	.	8.0
chr12	51156410	51843926	.	2.0
chr12	51843927	52320237	.	2.0
chr12	52320238	52320541	.	2.0
chr12	52320542	52700953	.	2.0
chr12	52700954	52990432	.	2.2
chr12	52990433	53259052	.	2.0
chr12	53259053	53266681	.	2.0
chr12	53266682	54541311	.	2.0
chr12	54541312	54583807	.	2.0
chr12	54583808	55207173	.	2.0
chr12	55207174	57922467	.	2.0
chr12	57922468	58491794	.	2.6
chr12	58491795	58492568	.	2.6
chr12	58492569	58667105	.	2.6
chr12	58667106	58738859	.	2.6
chr12	58738860	59118706	.	2.6
chr12	59118707	59646985	.	2.6
chr12	59646986	59647040	.	2.6
chr12	59647041	60180963	.	2.6
chr12	60180964	60181042	.	2.6
chr12	60181043	60583992	.	2.6
chr12	60583993	60584062	.	2.0
chr12	60584063	60722037	.	2.6
chr12	60722038	60722121	.	2.0
chr12	60722122	61126843	.	2.6
chr12	61126844	63664819	.	2.0
chr12	63664820	63665025	.	2.0
chr12	63665026	65125225	.	2.0
chr12	65125226	67073081	.	2.0
chr12	67073082	67073802	.	2.0
chr12	67073803	68481888	.	2.0
chr12	68481889	68491401	.	2.0
chr12	68491402	70103898	.	2.0
chr12	70103899	70105060	.	2.0
chr12	70105061	71347985	.	2.0
chr12	71347986	71605796	.	2.0
chr12	71605797	71611962	.	1.8
chr12	71611963	71731204	.	2.0
chr12	71731205	73516759	.	1.9
chr12	73516760	73552877	.	1.98
chr12	73552878	74434918	.	1.9
chr12	74434919	79701899	.	2.0
chr12	79701900	80095514	.	4.8
chr12	80095515	80095572	.	2.0
chr12	80095573	80302009	.	4.8
chr12	80302010	80302562	.	4.8
chr12	80302563	80371249	.	4.8
chr12	80371250	83506454	.	2.0
chr12	83506455	83506710	.	2.0
chr12	83506711	85364596	.	2.0
chr12	85364597	85564726	.	2.2
chr12	85564727	87055418	.	2.0
chr12	87055419	87055671	.	2.0
chr12	87055672	87147031	.	2.0
chr12	87147032	87147147	.	2.0
chr12	87147148	88666955	.	2.0
chr12	88666956	88667086	.	2.0
chr12	88667087	88954436	.	2.0
chr12	88954437	89033452	.	2.2
chr12	89033453	89789488	.	2.0
chr12	89789489	90038497	.	2.0
chr12	90038498	90262483	.	2.2
chr12	90262484	90282310	.	2.22
chr12	90282311	90976257	.	2.2
chr12	90976258	91201201	.	2.2
chr12	91201202	94454927	.	2.2
chr12	94454928	94457265	.	2.2
chr12	94457266	94741451	.	2.2
chr12	94741452	94746767	.	3.56
chr12	94746768	94922436	.	2.2
chr12	94922437	94922592	.	2.0
chr12	94922593	95175122	.	2.2
chr12	95175123	95178703	.	2.0
chr12	95178704	97156764	.	2.2
chr12	97156765	97156818	.	2.0
chr12	97156819	99356315	.	2.2
chr12	99356316	99356459	.	2.2
chr12	99356460	99809304	.	2.2
chr12	99809305	100238114	.	2.2
chr12	100238115	100238689	.	2.2
chr12	100238690	100983624	.	2.2
chr12	100983625	103707258	.	2.2
chr12	103707259	103709981	.	2.0
chr12	103709982	104384635	.	2.2
chr12	104384636	104890407	.	2.3
chr12	104890408	105223282	.	1.9
chr12	105223283	108792138	.	1.8
chr12	108792139	108792190	.	2.0
chr12	108792191	109705898	.	1.8
chr12	109705899	111167394	.	2.2
chr12	111167395	111167574	.	2.2
chr12	111167575	111659672	.	2.2
chr12	111659673	111659781	.	2.0
chr12	111659782	112237354	.	2.2
chr12	112237355	113114666	.	2.2
chr12	113114667	113115524	.	2.0
chr12	113115525	113664127	.	2.2
chr12	113664128	115138608	.	2.2
chr12	115138609	115458847	.	2.0
chr12	115458848	118920642	.	2.2
chr12	118920643	119761991	.	3.0
chr12	119761992	120385745	.	3.6
chr12	120385746	122126440	.	2.8
chr12	122126441	122169088	.	2.8
chr12	122169089	122287848	.	2.8
chr12	122287849	123703621	.	2.8
chr12	123703622	123858094	.	2.8
chr12	123858095	123858391	.	2.0
chr12	123858392	128745139	.	2.8
chr12	128745140	129545283	.	2.2
chr12	129545284	129546948	.	2.0
chr12	129546949	130577539	.	2.2
chr12	130577540	130583369	.	2.0
chr12	130583370	131833515	.	2.2
chr12	131833516	133275309	.	2.0
chr13	1	16058956	.	2.0
chr13	16058957	16109033	.	2.0
chr13	16109034	16900727	.	2.0
chr13	16900728	17007327	.	2.0
chr13	17007328	17576027	.	2.0
chr13	17576028	18033242	.	2.06
chr13	18033243	18033312	.	2.0
chr13	18033313	18476494	.	2.06
chr13	18476495	18476615	.	2.0
chr13	18476616	18532652	.	2.06
chr13	18532653	18543315	.	2.0
chr13	18543316	18904090	.	2.06
chr13	18904091	21093260	.	2.0
chr13	21093261	21093487	.	2.0
chr13	21093488	21636863	.	2.0
chr13	21636864	21645487	.	2.0
chr13	21645488	23238284	.	2.0
chr13	23238285	23258476	.	2.0
chr13	23258477	23957254	.	2.0
chr13	23957255	24349099	.	2.12
chr13	24349100	24349156	.	2.12
chr13	24349157	24800661	.	2.12
chr13	24800662	24969561	.	2.12
chr13	24969562	26444580	.	2.12
chr13	26444581	26913255	.	2.1
chr13	26913256	27484129	.	2.12
chr13	27484130	27568741	.	2.92
chr13	27568742	27949356	.	2.92
chr13	27949357	27950349	.	2.92
chr13	27950350	27953388	.	2.92
chr13	27953389	28081187	.	2.92
chr13	28081188	28081347	.	2.92
chr13	28081348	29623270	.	2.92
chr13	29623271	29629886	.	2.0
chr13	29629887	29632890	.	2.92
chr13	29632891	29638396	.	2.92
chr13	29638397	29715809	.	2.92
chr13	29715810	29726590	.	20.44
chr13	29726591	30706147	.	2.92
chr13	30706148	30706202	.	2.0
chr13	30706203	30720851	.	2.92
chr13	30720852	31352336	.	2.12
chr13	31352337	32766811	.	2.1
chr13	32766812	33064959	.	2.1
chr13	33064960	33076328	.	2.0
chr13	33076329	33250924	.	2.1
chr13	33250925	34329311	.	2.12
chr13	34329312	36568573	.	1.92
chr13	36568574	36569041	.	2.0
chr13	36569042	37910304	.	1.92
chr13	37910305	37910448	.	2.0
chr13	37910449	37916855	.	1.92
chr13	37916856	38084511	.	5.4
chr13	38084512	38521911	.	1.92
chr13	38521912	38526651	.	2.0
chr13	38526652	38535052	.	1.92
chr13	38535053	38541445	.	2.0
chr13	38541446	40942731	.	1.92
chr13	40942732	42546397	.	1.8
chr13	42546398	42546490	.	2.0
chr13	42546491	43662471	.	1.8
chr13	43662472	43671071	.	2.8
chr13	43671072	44229150	.	1.8
chr13	44229151	44893070	.	4.8
chr13	44893071	45191424	.	1.8
chr13	45191425	45293002	.	2.0
chr13	45293003	45293568	.	2.0
chr13	45293569	45438294	.	2.0
chr13	45438295	45470260	.	2.08
chr13	45470261	45868980	.	2.0
chr13	45868981	45870318	.	2.0
chr13	45870319	47062569	.	2.0
chr13	47062570	47065135	.	2.0
chr13	47065136	47119188	.	2.0
chr13	47119189	48666714	.	2.08
chr13	48666715	48666807	.	2.0
chr13	48666808	48999596	.	2.08
chr13	48999597	49268317	.	2.08
chr13	49268318	50085843	.	2.0
chr13	50085844	51929534	.	2.0
chr13	51929535	51935000	.	2.4
chr13	51935001	56666148	.	2.0
chr13	56666149	56666359	.	2.0
chr13	56666360	57004914	.	2.0
chr13	57004915	57016167	.	2.0
chr13	57016168	57094977	.	2.0
chr13	57094978	57233265	.	1.8
chr13	57233266	58241194	.	2.0
chr13	58241195	59638327	.	2.04
chr13	59638328	60528222	.	2.0
chr13	60528223	60528478	.	2.0
chr13	60528479	60650865	.	2.0
chr13	60650866	60652269	.	2.0
chr13	60652270	62430729	.	2.0
chr13	62430730	62431585	.	2.0
chr13	62431586	63277377	.	2.0
chr13	63277378	63328587	.	2.4
chr13	63328588	63386937	.	2.0
chr13	63386938	63434855	.	2.0
chr13	63434856	64663481	.	2.0
chr13	64663482	65994981	.	2.0
chr13	65994982	65996371	.	2.0
chr13	65996372	66857593	.	2.0
chr13	66857594	66994609	.	2.0
chr13	66994610	66994999	.	2.0
chr13	66995000	67099389	.	2.0
chr13	67099390	67099513	.	2.0
chr13	67099514	67340267	.	2.0
chr13	67340268	67485247	.	2.2
chr13	67485248	67782570	.	2.2
chr13	67782571	67785542	.	2.26
chr13	67785543	68647634	.	2.2
chr13	68647635	68670096	.	2.2
chr13	68670097	69286423	.	2.2
chr13	69286424	69685116	.	2.0
chr13	69685117	69714626	.	2.0
chr13	69714627	71982093	.	2.0
chr13	71982094	72005062	.	2.04
chr13	72005063	72325301	.	2.04
chr13	72325302	73193546	.	2.0
chr13	73193547	85176216	.	1.8
chr13	85176217	85265500	.	2.6
chr13	85265501	87537424	.	1.8
chr13	87537425	87903539	.	1.7
chr13	87903540	89525317	.	1.8
chr13	89525318	89965791	.	1.4
chr13	89965792	93625806	.	1.8
chr13	93625807	93626134	.	1.8
chr13	93626135	93888104	.	1.8
chr13	93888105	95462753	.	1.4
chr13	95462754	95463280	.	2.0
chr13	95463281	96695847	.	1.4
chr13	96695848	96937055	.	1.6
chr13	96937056	96943882	.	2.0
chr13	96943883	100291740	.	1.6
chr13	100291741	100291793	.	2.0
chr13	100291794	103210039	.	1.6
chr13	103210040	104520249	.	2.0
chr13	104520250	104520391	.	2.0
chr13	104520392	104894094	.	2.0
chr13	104894095	105375407	.	2.0
chr13	105375408	105460275	.	2.0
chr13	105460276	105736130	.	2.0
chr13	105736131	105736661	.	2.0
chr13	105736662	108347995	.	2.0
chr13	108347996	108356898	.	3.0
chr13	108356899	108851029	.	2.0
chr13	108851030	108851686	.	2.0
chr13	108851687	111539428	.	2.0
chr13	111539429	111630101	.	2.0
chr13	111630102	111654460	.	2.0
chr13	111654461	111692015	.	2.0
chr13	111692016	112250825	.	2.0
chr13	112250826	112738050	.	3.2
chr13	112738051	112768362	.	2.0
chr13	112768363	112772282	.	2.0
chr13	112772283	113669863	.	2.0
chr13	113669864	113670319	.	2.0
chr13	113670320	114364328	.	2.0
chr14	1	15999167	.	2.0
chr14	15999168	16005752	.	2.0
chr14	16005753	17506085	.	2.0
chr14	17506086	17742239	.	2.0
chr14	17742240	20535147	.	2.0
chr14	20535148	20763202	.	2.0
chr14	20763203	22240098	.	2.0
chr14	22240099	22319288	.	2.0
chr14	22319289	25806781	.	2.0
chr14	25806782	25806984	.	2.0
chr14	25806985	25845777	.	2.0
chr14	25845778	25845964	.	2.0
chr14	25845965	25996946	.	2.0
chr14	25996947	25997012	.	2.0
chr14	25997013	26186275	.	2.0
chr14	26186276	26186464	.	2.0
chr14	26186465	26195145	.	2.0
chr14	26195146	26196336	.	2.0
chr14	26196337	29419369	.	2.0
chr14	29419370	29420234	.	2.0
chr14	29420235	30122447	.	2.0
chr14	30122448	30122921	.	2.0
chr14	30122922	31105693	.	2.0
chr14	31105694	31109756	.	2.1
chr14	31109757	32701360	.	2.0
chr14	32701361	32946068	.	3.0
chr14	32946069	33057138	.	2.0
chr14	33057139	33682614	.	2.0
chr14	33682615	33718383	.	1.6
chr14	33718384	34448649	.	2.0
chr14	34448650	34609550	.	1.6
chr14	34609551	35001440	.	2.0
chr14	35001441	35008925	.	2.0
chr14	35008926	40207925	.	2.0
chr14	40207926	40212437	.	2.0
chr14	40212438	41390551	.	2.0
chr14	41390552	41397325	.	2.0
chr14	41397326	41476798	.	2.0
chr14	41476799	41477178	.	2.0
chr14	41477179	42264701	.	2.0
chr14	42264702	42277376	.	2.0
chr14	42277377	43901551	.	2.0
chr14	43901552	43901605	.	2.0
chr14	43901606	44273657	.	2.0
chr14	44273658	44273727	.	2.0
chr14	44273728	44553286	.	2.0
chr14	44553287	44553409	.	2.0
chr14	44553410	45941968	.	2.0
chr14	45941969	46013521	.	1.9
chr14	46013522	46013862	.	2.0
chr14	46013863	47455671	.	1.9
chr14	47455672	47455956	.	1.9
chr14	47455957	48049624	.	1.9
chr14	48049625	48360415	.	2.0
chr14	48360416	48360619	.	2.0
chr14	48360620	49398040	.	2.0
chr14	49398041	49563148	.	2.0
chr14	49563149	49594806	.	2.0
chr14	49594807	49825267	.	2.0
chr14	49825268	49825423	.	2.0
chr14	49825424	51109238	.	2.0
chr14	51109239	51258300	.	2.0
chr14	51258301	51486323	.	2.0
chr14	51486324	52365131	.	2.0
chr14	52365132	55944179	.	2.0
chr14	55944180	55944980	.	1.8
chr14	55944981	58036385	.	2.0
chr14	58036386	58036577	.	2.0
chr14	58036578	59438126	.	2.0
chr14	59438127	60170818	.	2.0
chr14	60170819	60170913	.	2.0
chr14	60170914	61211442	.	2.0
chr14	61211443	61211497	.	2.0
chr14	61211498	61288841	.	2.0
chr14	61288842	61288907	.	2.0
chr14	61288908	61328943	.	2.0
chr14	61328944	61333073	.	2.0
chr14	61333074	61750131	.	2.0
chr14	61750132	62404226	.	2.0
chr14	62404227	62557437	.	2.0
chr14	62557438	62557831	.	2.0
chr14	62557832	62611213	.	2.0
chr14	62611214	62707782	.	2.0
chr14	62707783	62747738	.	2.0
chr14	62747739	63059004	.	2.0
chr14	63059005	63152861	.	1.6
chr14	63152862	63720335	.	2.0
chr14	63720336	63727451	.	2.0
chr14	63727452	63957257	.	2.0
chr14	63957258	63957646	.	2.0
chr14	63957647	64283518	.	2.0
chr14	64283519	64301412	.	2.0
chr14	64301413	65988355	.	2.0
chr14	65988356	66162716	.	1.98
chr14	66162717	66283121	.	1.98
chr14	66283122	66463101	.	2.2
chr14	66463102	66748470	.	1.98
chr14	66748471	66748528	.	2.0
chr14	66748529	67947572	.	1.98
chr14	67947573	67948679	.	2.0
chr14	67948680	68836828	.	1.98
chr14	68836829	68874228	.	1.98
chr14	68874229	72260952	.	1.98
chr14	72260953	72261442	.	2.0
chr14	72261443	74005384	.	1.98
chr14	74005385	74723544	.	2.0
chr14	74723545	74723691	.	2.0
chr14	74723692	76370794	.	2.0
chr14	76370795	76372051	.	1.98
chr14	76372052	77766294	.	2.0
chr14	77766295	78295936	.	2.0
chr14	78295937	78295991	.	2.0
chr14	78295992	79871759	.	2.0
chr14	79871760	79873204	.	2.0
chr14	79873205	80371008	.	2.0
chr14	80371009	80371509	.	2.0
chr14	80371510	82242555	.	2.0
chr14	82242556	82368306	.	2.0
chr14	82368307	82378364	.	1.7
chr14	82378365	83195450	.	2.0
chr14	83195451	83206519	.	2.0
chr14	83206520	83509497	.	2.0
chr14	83509498	84858323	.	2.0
chr14	84858324	84858471	.	2.0
chr14	84858472	85299498	.	2.0
chr14	85299499	85307227	.	2.0
chr14	85307228	87673333	.	2.0
chr14	87673334	87673426	.	2.0
chr14	87673427	89112038	.	2.0
chr14	89112039	90770881	.	2.0
chr14	90770882	90831965	.	10.0
chr14	90831966	90863144	.	10.0
chr14	90863145	90863394	.	2.4
chr14	90863395	91014424	.	10.0
chr14	91014425	92019604	.	2.4
chr14	92019605	92994597	.	2.0
chr14	92994598	92994709	.	2.0
chr14	92994710	97333381	.	2.0
chr14	97333382	97346745	.	2.0
chr14	97346746	97576183	.	2.0
chr14	97576184	97593491	.	1.7
chr14	97593492	97717159	.	2.0
chr14	97717160	97879296	.	2.0
chr14	97879297	97882135	.	2.0
chr14	97882136	97984072	.	2.0
chr14	97984073	97984661	.	2.0
chr14	97984662	101498491	.	2.0
chr14	101498492	101498866	.	2.0
chr14	101498867	105297420	.	2.0
chr14	105297421	105299858	.	2.0
chr14	105299859	105979988	.	2.0
chr14	105979989	105980046	.	2.0
chr14	105980047	107043718	.	2.0
chr15	1	12158521	.	2.0
chr15	12158522	18315496	.	2.0
chr15	18315497	18970207	.	2.9
chr15	18970208	20679621	.	2.0
chr15	20679622	20680354	.	2.0
chr15	20680355	22181628	.	2.0
chr15	22181629	22210351	.	2.04
chr15	22210352	23342004	.	1.84
chr15	23342005	24410452	.	1.8
chr15	24410453	25138486	.	2.0
chr15	25138487	25178287	.	4.0
chr15	25178288	27101195	.	2.0
chr15	27101196	29429278	.	0.0
chr15	29429279	30337812	.	2.0
chr15	30337813	31716812	.	2.0
chr15	31716813	31848818	.	2.0
chr15	31848819	33246815	.	2.0
chr15	33246816	33254214	.	2.0
chr15	33254215	33283996	.	2.0
chr15	33283997	33475074	.	4.0
chr15	33475075	35961284	.	2.0
chr15	35961285	36382065	.	2.0
chr15	36382066	36395201	.	2.0
chr15	36395202	37146884	.	2.4
chr15	37146885	37227067	.	2.0
chr15	37227068	38029031	.	2.4
chr15	38029032	38029411	.	2.4
chr15	38029412	40709904	.	2.4
chr15	40709905	40710053	.	2.4
chr15	40710054	40772543	.	2.4
chr15	40772544	41013186	.	2.0
chr15	41013187	41013347	.	2.0
chr15	41013348	41781719	.	2.0
chr15	41781720	41790614	.	2.0
chr15	41790615	42088188	.	2.0
chr15	42088189	42096055	.	2.0
chr15	42096056	43099123	.	2.0
chr15	43099124	43102900	.	2.0
chr15	43102901	43362989	.	2.0
chr15	43362990	44712612	.	2.0
chr15	44712613	44794029	.	1.8
chr15	44794030	44859530	.	2.0
chr15	44859531	44859662	.	2.0
chr15	44859663	45880748	.	2.0
chr15	45880749	45990135	.	2.0
chr15	45990136	46633325	.	2.1
chr15	46633326	47889291	.	2.1
chr15	47889292	47890954	.	2.1
chr15	47890955	49600008	.	2.1
chr15	49600009	49607787	.	1.9
chr15	49607788	49621545	.	2.0
chr15	49621546	51196287	.	1.9
chr15	51196288	51199625	.	2.0
chr15	51199626	52635105	.	1.9
chr15	52635106	52635889	.	2.0
chr15	52635890	53815317	.	1.9
chr15	53815318	53898971	.	1.9
chr15	53898972	55022768	.	1.9
chr15	55022769	55042188	.	1.6
chr15	55042189	55697282	.	1.9
chr15	55697283	56185142	.	2.2
chr15	56185143	56186513	.	2.0
chr15	56186514	57574706	.	2.2
chr15	57574707	57786573	.	2.2
chr15	57786574	58046022	.	1.8
chr15	58046023	58392118	.	2.0
chr15	58392119	59194509	.	2.0
chr15	59194510	59194652	.	2.0
chr15	59194653	59408366	.	2.0
chr15	59408367	59773953	.	2.0
chr15	59773954	64629341	.	2.0
chr15	64629342	64629804	.	2.0
chr15	64629805	67172615	.	2.0
chr15	67172616	67252735	.	2.0
chr15	67252736	68627678	.	2.0
chr15	68627679	68751666	.	2.2
chr15	68751667	70313443	.	2.0
chr15	70313444	70313581	.	2.0
chr15	70313582	70397812	.	2.0
chr15	70397813	70419054	.	2.1
chr15	70419055	70598321	.	2.0
chr15	70598322	70598462	.	2.0
chr15	70598463	70757384	.	2.0
chr15	70757385	79032709	.	2.0
chr15	79032710	79034392	.	2.0
chr15	79034393	79249956	.	2.0
chr15	79249957	79865682	.	2.0
chr15	79865683	79872910	.	2.0
chr15	79872911	79910235	.	2.0
chr15	79910236	79910792	.	2.0
chr15	79910793	83875793	.	2.0
chr15	83875794	83875980	.	2.0
chr15	83875981	87431889	.	2.0
chr15	87431890	87432127	.	2.0
chr15	87432128	88150202	.	2.0
chr15	88150203	88150833	.	2.0
chr15	88150834	88617171	.	2.0
chr15	88617172	88617287	.	2.0
chr15	88617288	89846871	.	2.0
chr15	89846872	89885330	.	2.0
chr15	89885331	90389656	.	2.0
chr15	90389657	90402325	.	2.0
chr15	90402326	90911950	.	2.0
chr15	90911951	90912055	.	2.0
chr15	90912056	91927863	.	2.0
chr15	91927864	91937228	.	5.0
chr15	91937229	92255230	.	2.0
chr15	92255231	92257382	.	2.0
chr15	92257383	93235685	.	2.0
chr15	93235686	93235898	.	2.0
chr15	93235899	93777925	.	2.0
chr15	93777926	93779822	.	2.0
chr15	93779823	94080438	.	2.0
chr15	94080439	95412346	.	2.0
chr15	95412347	95418645	.	6.0
chr15	95418646	97014306	.	2.0
chr15	97014307	101002833	.	2.0
chr15	101002834	101030687	.	2.2
chr15	101030688	101991189	.	2.0
chr16	1	2009674	.	2.0
chr16	2009675	2141530	.	2.3
chr16	2141531	3568141	.	2.3
chr16	3568142	3568304	.	2.3
chr16	3568305	4130995	.	2.3
chr16	4130996	4131764	.	2.3
chr16	4131765	4702259	.	2.3
chr16	4702260	6846904	.	2.3
chr16	6846905	6847346	.	2.3
chr16	6847347	6939092	.	2.3
chr16	6939093	7190760	.	2.3
chr16	7190761	8301988	.	2.3
chr16	8301989	8302308	.	2.3
chr16	8302309	8323371	.	2.3
chr16	8323372	8575042	.	2.54
chr16	8575043	9803787	.	2.3
chr16	9803788	10057164	.	2.0
chr16	10057165	10057990	.	2.0
chr16	10057991	10119698	.	2.0
chr16	10119699	10888002	.	2.2
chr16	10888003	10911231	.	4.0
chr16	10911232	10934472	.	2.2
chr16	10934473	11812838	.	2.4
chr16	11812839	11812994	.	2.2
chr16	11812995	12161728	.	2.4
chr16	12161729	12163980	.	2.2
chr16	12163981	12727491	.	2.4
chr16	12727492	12727543	.	2.2
chr16	12727544	13594644	.	2.4
chr16	13594645	13602421	.	2.4
chr16	13602422	13697627	.	2.4
chr16	13697628	14307498	.	2.4
chr16	14307499	14429459	.	0.0
chr16	14429460	14700609	.	2.4
chr16	14700610	14958024	.	0.0
chr16	14958025	15469745	.	2.4
chr16	15469746	15510455	.	2.4
chr16	15510456	15510535	.	2.4
chr16	15510536	16328639	.	2.4
chr16	16328640	16328735	.	2.4
chr16	16328736	16446520	.	2.4
chr16	16446521	16446630	.	2.4
chr16	16446631	17249088	.	2.4
chr16	17249089	17692183	.	2.2
chr16	17692184	20575037	.	2.4
chr16	20575038	20575111	.	2.4
chr16	20575112	23621421	.	2.4
chr16	23621422	24811092	.	2.4
chr16	24811093	24823745	.	2.6
chr16	24823746	24883753	.	2.4
chr16	24883754	24886666	.	2.0
chr16	24886667	28431647	.	2.4
chr16	28431648	28431893	.	2.4
chr16	28431894	29202271	.	2.4
chr16	29202272	29204522	.	2.4
chr16	29204523	29409072	.	2.4
chr16	29409073	29422261	.	2.0
chr16	29422262	30322373	.	2.4
chr16	30322374	30342482	.	2.0
chr16	30342483	31295240	.	2.4
chr16	31295241	31349241	.	9.6
chr16	31349242	31349418	.	2.0
chr16	31349419	31405295	.	9.6
chr16	31405296	32963635	.	2.4
chr16	32963636	32963754	.	2.4
chr16	32963755	33010846	.	2.4
chr16	33010847	33011247	.	2.0
chr16	33011248	34283378	.	2.4
chr16	34283379	34562587	.	2.4
chr16	34562588	35480749	.	2.4
chr16	35480750	35480928	.	2.4
chr16	35480929	36499233	.	2.4
chr16	36499234	36508615	.	2.4
chr16	36508616	36710344	.	2.4
chr16	36710345	36712489	.	2.4
chr16	36712490	36894890	.	2.4
chr16	36894891	36937887	.	7.2
chr16	36937888	37290267	.	2.4
chr16	37290268	37379697	.	2.4
chr16	37379698	37407045	.	2.48
chr16	37407046	37434596	.	2.4
chr16	37434597	37435001	.	2.4
chr16	37435002	38326462	.	2.4
chr16	38326463	41916607	.	2.0
chr16	41916608	45823105	.	2.0
chr16	45823106	47178691	.	2.0
chr16	47178692	47180353	.	2.0
chr16	47180354	49394967	.	2.0
chr16	49394968	49395459	.	2.0
chr16	49395460	49657283	.	2.0
chr16	49657284	50416863	.	2.6
chr16	50416864	50478681	.	2.0
chr16	50478682	50478746	.	2.0
chr16	50478747	50563846	.	2.0
chr16	50563847	50563915	.	2.0
chr16	50563916	54076503	.	2.0
chr16	54076504	56219586	.	2.4
chr16	56219587	57209305	.	2.0
chr16	57209306	57209437	.	2.0
chr16	57209438	60586768	.	2.0
chr16	60586769	61313725	.	2.0
chr16	61313726	65875361	.	2.0
chr16	65875362	65878664	.	2.0
chr16	65878665	66685215	.	2.0
chr16	66685216	66685482	.	2.0
chr16	66685483	67526458	.	2.0
chr16	67526459	69082101	.	2.0
chr16	69082102	69089226	.	5.52
chr16	69089227	69228579	.	2.0
chr16	69228580	69276560	.	2.0
chr16	69276561	69446201	.	2.8
chr16	69446202	69460283	.	2.8
chr16	69460284	69866324	.	2.8
chr16	69866325	69952366	.	2.8
chr16	69952367	70283754	.	2.8
chr16	70283755	71719639	.	3.0
chr16	71719640	74446850	.	3.0
chr16	74446851	75400936	.	3.0
chr16	75400937	75703169	.	3.0
chr16	75703170	75795312	.	2.8
chr16	75795313	76638738	.	3.0
chr16	76638739	76638794	.	2.04
chr16	76638795	77188727	.	3.0
chr16	77188728	77281456	.	3.0
chr16	77281457	77352227	.	2.98
chr16	77352228	79075016	.	3.0
chr16	79075017	79112516	.	4.2
chr16	79112517	79310903	.	4.2
chr16	79310904	79311155	.	2.1
chr16	79311156	79614856	.	4.2
chr16	79614857	80563483	.	3.2
chr16	80563484	80600161	.	3.2
chr16	80600162	80625583	.	2.3
chr16	80625584	80689480	.	2.1
chr16	80689481	80689582	.	2.1
chr16	80689583	81287141	.	2.1
chr16	81287142	81546668	.	2.0
chr16	81546669	84512728	.	2.1
chr16	84512729	84605389	.	2.0
chr16	84605390	85364643	.	2.1
chr16	85364644	85364742	.	2.1
chr16	85364743	85481792	.	2.1
chr16	85481793	85482672	.	4.2
chr16	85482673	85834538	.	2.1
chr16	85834539	89056408	.	2.0
chr16	89056409	89057040	.	2.0
chr16	89057041	89228657	.	2.0
chr16	89228658	89247731	.	3.0
chr16	89247732	89515768	.	2.0
chr16	89515769	89515904	.	2.0
chr16	89515905	90127627	.	2.0
chr16	90127628	90132490	.	2.0
chr16	90132491	90338345	.	2.0
chr17	1	2305686	.	2.0
chr17	2305687	3696520	.	2.0
chr17	3696521	3916623	.	2.2
chr17	3916624	3924551	.	2.2
chr17	3924552	4046155	.	2.2
chr17	4046156	4084799	.	2.8
chr17	4084800	4316809	.	2.2
chr17	4316810	4487590	.	2.2
chr17	4487591	4512816	.	2.22
chr17	4512817	4629902	.	2.2
chr17	4629903	6679951	.	2.0
chr17	6679952	7759074	.	6.0
chr17	7759075	10822988	.	2.0
chr17	10822989	10883444	.	2.0
chr17	10883445	15290952	.	2.0
chr17	15290953	15291011	.	2.0
chr17	15291012	15517118	.	2.0
chr17	15517119	15643929	.	2.0
chr17	15643930	16657724	.	2.0
chr17	16657725	16673780	.	2.0
chr17	16673781	18369485	.	2.0
chr17	18369486	18369628	.	2.0
chr17	18369629	21345241	.	2.0
chr17	21345242	21586840	.	16.0
chr17	21586841	22920142	.	2.0
chr17	22920143	22984854	.	2.0
chr17	22984855	22989849	.	2.0
chr17	22989850	22998052	.	2.0
chr17	22998053	26076326	.	2.0
chr17	26076327	26078441	.	2.0
chr17	26078442	26790161	.	2.0
chr17	26790162	26790412	.	2.0
chr17	26790413	27117516	.	2.0
chr17	27117517	27118381	.	2.0
chr17	27118382	29015691	.	2.0
chr17	29015692	29027166	.	2.02
chr17	29027167	30228187	.	2.0
chr17	30228188	31306850	.	2.0
chr17	31306851	31815925	.	2.0
chr17	31815926	31877245	.	2.6
chr17	31877246	34159903	.	2.0
chr17	34159904	34256064	.	2.0
chr17	34256065	35985356	.	2.0
chr17	35985357	35986945	.	2.0
chr17	35986946	37495787	.	2.0
chr17	37495788	39895548	.	10.0
chr17	39895549	39910265	.	10.9
chr17	39910266	40009854	.	10.0
chr17	40009855	40571333	.	2.0
chr17	40571334	40648326	.	3.2
chr17	40648327	42169570	.	2.0
chr17	42169571	42187789	.	2.1
chr17	42187790	42596057	.	2.0
chr17	42596058	42596528	.	2.0
chr17	42596529	43998484	.	2.0
chr17	43998485	44782892	.	2.6
chr17	44782893	44783046	.	2.6
chr17	44783047	45281361	.	2.6
chr17	45281362	45803870	.	2.0
chr17	45803871	45833993	.	2.0
chr17	45833994	48070310	.	2.0
chr17	48070311	50827152	.	2.0
chr17	50827153	50827728	.	2.0
chr17	50827729	52852620	.	2.0
chr17	52852621	53109089	.	2.4
chr17	53109090	54606422	.	3.0
chr17	54606423	54749405	.	6.0
chr17	54749406	56582417	.	3.0
chr17	56582418	56729356	.	3.0
chr17	56729357	56856321	.	3.0
chr17	56856322	57853160	.	3.0
chr17	57853161	58025370	.	2.8
chr17	58025371	58025615	.	2.8
chr17	58025616	58705694	.	2.8
chr17	58705695	59256613	.	3.0
chr17	59256614	59257231	.	2.0
chr17	59257232	59539153	.	3.0
chr17	59539154	60819925	.	3.0
chr17	60819926	62833382	.	2.4
chr17	62833383	68835985	.	2.0
chr17	68835986	68839538	.	2.0
chr17	68839539	68992323	.	2.0
chr17	68992324	75772322	.	0.0
chr17	75772323	77174846	.	2.0
chr17	77174847	77175062	.	2.0
chr17	77175063	78347559	.	2.0
chr17	78347560	78351395	.	1.98
chr17	78351396	79010234	.	2.0
chr17	79010235	79507531	.	2.4
chr17	79507532	79689217	.	2.4
chr17	79689218	80838943	.	2.0
chr17	80838944	80839068	.	2.0
chr17	80839069	81107642	.	2.0
chr17	81107643	81694523	.	2.1
chr17	81694524	82234480	.	2.0
chr17	82234481	82234533	.	2.0
chr17	82234534	83257441	.	2.0
chr18	1	2877007	.	2.0
chr18	2877008	3251593	.	1.98
chr18	3251594	7714439	.	2.0
chr18	7714440	7738310	.	4.0
chr18	7738311	9045596	.	2.0
chr18	9045597	9046162	.	2.0
chr18	9046163	11226750	.	2.0
chr18	11226751	12476025	.	2.6
chr18	12476026	12643769	.	4.0
chr18	12643770	14229861	.	2.6
chr18	14229862	14229995	.	2.0
chr18	14229996	14247988	.	2.6
chr18	14247989	16551444	.	2.62
chr18	16551445	16551999	.	2.62
chr18	16552000	17417176	.	2.62
chr18	17417177	18919255	.	2.02
chr18	18919256	18919991	.	2.02
chr18	18919992	20489882	.	2.02
chr18	20489883	20493509	.	1.82
chr18	20493510	21294724	.	2.02
chr18	21294725	22657941	.	2.02
chr18	22657942	22737427	.	1.82
chr18	22737428	22747230	.	2.0
chr18	22747231	23040153	.	1.82
chr18	23040154	23247689	.	2.02
chr18	23247690	24884662	.	2.02
chr18	24884663	25516301	.	2.02
chr18	25516302	26634367	.	2.02
chr18	26634368	26634551	.	2.0
chr18	26634552	27887409	.	2.02
chr18	27887410	28390845	.	1.92
chr18	28390846	28488262	.	2.12
chr18	28488263	29283419	.	1.92
chr18	29283420	29284078	.	2.0
chr18	29284079	29494084	.	1.92
chr18	29494085	29509361	.	1.7
chr18	29509362	29635659	.	1.92
chr18	29635660	29635786	.	1.92
chr18	29635787	31030635	.	1.92
chr18	31030636	31137373	.	2.02
chr18	31137374	31137584	.	2.02
chr18	31137585	31558515	.	2.02
chr18	31558516	31559828	.	2.0
chr18	31559829	31999350	.	2.02
chr18	31999351	31999440	.	2.02
chr18	31999441	33021875	.	2.02
chr18	33021876	33022413	.	2.02
chr18	33022414	33882342	.	2.02
chr18	33882343	33882407	.	2.02
chr18	33882408	35792219	.	2.02
chr18	35792220	35853749	.	2.4
chr18	35853750	36543429	.	2.02
chr18	36543430	36764817	.	2.22
chr18	36764818	37749066	.	2.02
chr18	37749067	37778253	.	1.7
chr18	37778254	38147059	.	2.02
chr18	38147060	38148520	.	2.02
chr18	38148521	39593663	.	2.02
chr18	39593664	42218348	.	2.0
chr18	42218349	42230930	.	8.0
chr18	42230931	43912021	.	2.0
chr18	43912022	43912309	.	2.0
chr18	43912310	44307136	.	2.0
chr18	44307137	44307303	.	2.0
chr18	44307304	45371100	.	2.0
chr18	45371101	46536214	.	2.0
chr18	46536215	46565548	.	2.0
chr18	46565549	48491049	.	2.0
chr18	48491050	48491614	.	2.0
chr18	48491615	49187446	.	2.0
chr18	49187447	49193381	.	2.0
chr18	49193382	49982514	.	2.0
chr18	49982515	49989226	.	2.0
chr18	49989227	51569766	.	2.0
chr18	51569767	51569860	.	2.0
chr18	51569861	55356293	.	2.0
chr18	55356294	56020924	.	2.08
chr18	56020925	56997118	.	2.08
chr18	56997119	56997271	.	2.0
chr18	56997272	60139569	.	2.08
chr18	60139570	60232677	.	2.04
chr18	60232678	61743394	.	2.08
chr18	61743395	61815285	.	2.08
chr18	61815286	62025604	.	2.08
chr18	62025605	63578009	.	2.0
chr18	63578010	64770376	.	2.0
chr18	64770377	64842246	.	3.32
chr18	64842247	65839502	.	2.0
chr18	65839503	65839775	.	2.0
chr18	65839776	67295195	.	2.0
chr18	67295196	67642259	.	2.44
chr18	67642260	68218194	.	2.0
chr18	68218195	68219857	.	2.0
chr18	68219858	69216660	.	2.0
chr18	69216661	75792349	.	2.0
chr18	75792350	75792732	.	2.0
chr18	75792733	76531698	.	2.0
chr18	76531699	76655596	.	8.5
chr18	76655597	77612500	.	2.0
chr18	77612501	77612627	.	2.0
chr18	77612628	77664314	.	2.0
chr18	77664315	77894456	.	1.7
chr18	77894457	80373285	.	2.0
chr19	1	3078201	.	2.0
chr19	3078202	3202934	.	1.8
chr19	3202935	7431347	.	2.0
chr19	7431348	7431712	.	2.0
chr19	7431713	8918954	.	2.0
chr19	8918955	8920535	.	2.0
chr19	8920536	8969385	.	2.0
chr19	8969386	8980497	.	2.0
chr19	8980498	9406926	.	2.0
chr19	9406927	9417737	.	2.0
chr19	9417738	9421110	.	2.0
chr19	9421111	9421162	.	2.0
chr19	9421163	12234340	.	2.0
chr19	12234341	12459622	.	1.8
chr19	12459623	13282378	.	2.0
chr19	13282379	13282432	.	2.0
chr19	13282433	13846286	.	2.0
chr19	13846287	14707861	.	1.8
chr19	14707862	14711493	.	1.82
chr19	14711494	15551021	.	1.8
chr19	15551022	15551108	.	2.0
chr19	15551109	17594055	.	1.8
chr19	17594056	17858067	.	2.0
chr19	17858068	17858219	.	2.0
chr19	17858220	19507441	.	2.0
chr19	19507442	19510994	.	1.8
chr19	19510995	21092048	.	2.0
chr19	21092049	21135710	.	7.2
chr19	21135711	22343059	.	2.0
chr19	22343060	22343907	.	2.0
chr19	22343908	23849112	.	2.0
chr19	23849113	23873830	.	2.0
chr19	23873831	24497769	.	2.0
chr19	24497770	24499746	.	2.0
chr19	24499747	24685473	.	2.0
chr19	24685474	25350777	.	1.8
chr19	25350778	25371796	.	2.0
chr19	25371797	25590350	.	2.3
chr19	25590351	25591869	.	2.0
chr19	25591870	25723673	.	2.3
chr19	25723674	26721989	.	2.0
chr19	26721990	27290294	.	2.0
chr19	27290295	27330910	.	1.0
chr19	27330911	27848765	.	1.8
chr19	27848766	27849042	.	1.8
chr19	27849043	29368450	.	1.8
chr19	29368451	30650960	.	1.4
chr19	30650961	31843084	.	1.8
chr19	31843085	31843755	.	2.0
chr19	31843756	32815322	.	1.8
chr19	32815323	32857885	.	2.0
chr19	32857886	33538280	.	1.8
chr19	33538281	33539258	.	2.0
chr19	33539259	33884529	.	1.8
chr19	33884530	33942095	.	1.8
chr19	33942096	33944908	.	2.0
chr19	33944909	34745803	.	1.8
chr19	34745804	34844374	.	1.76
chr19	34844375	36144348	.	1.8
chr19	36144349	36239491	.	5.4
chr19	36239492	40271084	.	1.8
chr19	40271085	41244815	.	1.8
chr19	41244816	41245453	.	2.0
chr19	41245454	41898494	.	1.8
chr19	41898495	44911565	.	2.0
chr19	44911566	44975643	.	4.0
chr19	44975644	45222071	.	2.0
chr19	45222072	45261824	.	1.8
chr19	45261825	46775062	.	2.0
chr19	46775063	46775738	.	2.0
chr19	46775739	46823839	.	2.0
chr19	46823840	48830124	.	2.0
chr19	48830125	49269217	.	2.0
chr19	49269218	49269382	.	2.0
chr19	49269383	50250701	.	2.0
chr19	50250702	50250887	.	2.0
chr19	50250888	50271014	.	2.0
chr19	50271015	50275907	.	2.0
chr19	50275908	52193063	.	2.0
chr19	52193064	52193597	.	2.0
chr19	52193598	53093747	.	2.0
chr19	53093748	53207545	.	2.0
chr19	53207546	58311965	.	2.0
chr19	58311966	58487073	.	2.8
chr19	58487074	58617616	.	2.0
chr1	1	1139184	.	2.0
chr1	1139185	1796681	.	2.0
chr1	1796682	3440323	.	2.0
chr1	3440324	3549500	.	2.0
chr1	3549501	4843605	.	2.0
chr1	4843606	5052753	.	5.0
chr1	5052754	6942194	.	5.0
chr1	6942195	8331120	.	5.0
chr1	8331121	8331199	.	2.0
chr1	8331200	8667348	.	5.0
chr1	8667349	9262030	.	2.0
chr1	9262031	9403342	.	2.6
chr1	9403343	9742997	.	3.2
chr1	9742998	9743228	.	3.2
chr1	9743229	9833521	.	3.2
chr1	9833522	9932506	.	3.2
chr1	9932507	9932863	.	2.0
chr1	9932864	10318095	.	3.2
chr1	10318096	10893593	.	3.8
chr1	10893594	10998928	.	3.2
chr1	10998929	10999177	.	3.2
chr1	10999178	11073516	.	3.2
chr1	11073517	14463070	.	6.4
chr1	14463071	14471547	.	6.4
chr1	14471548	14920562	.	6.4
chr1	14920563	15020216	.	3.2
chr1	15020217	15020670	.	2.0
chr1	15020671	16138125	.	3.2
chr1	16138126	16169415	.	3.8
chr1	16169416	17476063	.	3.2
chr1	17476064	17476248	.	3.2
chr1	17476249	17721154	.	3.2
chr1	17721155	17736444	.	3.0
chr1	17736445	18566030	.	3.2
chr1	18566031	18566139	.	3.2
chr1	18566140	19623629	.	3.2
chr1	19623630	19623740	.	3.2
chr1	19623741	20358826	.	3.2
chr1	20358827	20358972	.	3.2
chr1	20358973	20848961	.	3.2
chr1	20848962	20849016	.	2.0
chr1	20849017	21439406	.	3.2
chr1	21439407	21447388	.	3.2
chr1	21447389	22574384	.	3.2
chr1	22574385	22668733	.	2.0
chr1	22668734	22730599	.	2.0
chr1	22730600	22890427	.	2.0
chr1	22890428	22890571	.	2.0
chr1	22890572	25790594	.	2.0
chr1	25790595	25790673	.	2.0
chr1	25790674	26153357	.	2.0
chr1	26153358	26156254	.	14.0
chr1	26156255	27440310	.	2.0
chr1	27440311	27440789	.	2.0
chr1	27440790	27714315	.	2.0
chr1	27714316	27919639	.	2.0
chr1	27919640	27920287	.	2.0
chr1	27920288	28043458	.	2.0
chr1	28043459	29978520	.	2.0
chr1	29978521	29983745	.	2.0
chr1	29983746	30500053	.	2.0
chr1	30500054	30500151	.	2.0
chr1	30500152	30564541	.	2.0
chr1	30564542	30564883	.	2.0
chr1	30564884	31318838	.	2.0
chr1	31318839	31319142	.	2.0
chr1	31319143	32549782	.	2.0
chr1	32549783	32861435	.	2.0
chr1	32861436	32861662	.	2.0
chr1	32861663	33096656	.	2.0
chr1	33096657	34059267	.	2.2
chr1	34059268	34059318	.	2.0
chr1	34059319	35693446	.	2.2
chr1	35693447	35693509	.	2.2
chr1	35693510	37432154	.	2.2
chr1	37432155	37618413	.	2.2
chr1	37618414	39735768	.	2.2
chr1	39735769	40789467	.	2.8
chr1	40789468	40900392	.	2.8
chr1	40900393	41154198	.	3.4
chr1	41154199	41627533	.	2.8
chr1	41627534	41627690	.	2.0
chr1	41627691	43232204	.	2.8
chr1	43232205	43240428	.	2.5
chr1	43240429	44132322	.	2.8
chr1	44132323	44132609	.	2.8
chr1	44132610	44430871	.	2.8
chr1	44430872	44430937	.	2.0
chr1	44430938	44647404	.	2.8
chr1	44647405	44647656	.	2.8
chr1	44647657	47815896	.	2.8
chr1	47815897	50519814	.	2.2
chr1	50519815	50520340	.	2.2
chr1	50520341	50924281	.	2.2
chr1	50924282	50924582	.	2.0
chr1	50924583	50993272	.	2.2
chr1	50993273	51951488	.	2.0
chr1	51951489	52926463	.	2.0
chr1	52926464	52926517	.	2.0
chr1	52926518	53057883	.	2.0
chr1	53057884	53262858	.	2.4
chr1	53262859	53676090	.	2.0
chr1	53676091	54407701	.	8.0
chr1	54407702	54408134	.	2.0
chr1	54408135	55193748	.	8.0
chr1	55193749	55304952	.	8.0
chr1	55304953	57056545	.	8.0
chr1	57056546	57069384	.	8.0
chr1	57069385	59044423	.	8.0
chr1	59044424	60618182	.	8.0
chr1	60618183	60618384	.	3.2
chr1	60618385	66162448	.	8.0
chr1	66162449	66192415	.	3.2
chr1	66192416	70084648	.	8.0
chr1	70084649	70397835	.	8.0
chr1	70397836	70398501	.	8.0
chr1	70398502	70572648	.	8.0
chr1	70572649	70594926	.	7.0
chr1	70594927	71636649	.	8.0
chr1	71636650	74958393	.	8.0
chr1	74958394	75006934	.	8.4
chr1	75006935	75651527	.	8.0
chr1	75651528	75651600	.	3.2
chr1	75651601	75681513	.	8.0
chr1	75681514	75686296	.	3.2
chr1	75686297	76124096	.	8.0
chr1	76124097	76124172	.	3.2
chr1	76124173	78265026	.	8.0
chr1	78265027	78265168	.	8.0
chr1	78265169	78725220	.	8.0
chr1	78725221	78725384	.	3.2
chr1	78725385	79424095	.	8.0
chr1	79424096	79444771	.	32.0
chr1	79444772	81307672	.	8.0
chr1	81307673	81307894	.	3.2
chr1	81307895	85917366	.	8.0
chr1	85917367	86137575	.	7.6
chr1	86137576	86613267	.	7.6
chr1	86613268	89561635	.	7.6
chr1	89561636	89561789	.	7.6
chr1	89561790	89645765	.	7.6
chr1	89645766	90142714	.	8.0
chr1	90142715	90712835	.	8.0
chr1	90712836	90712975	.	8.0
chr1	90712976	91481791	.	8.0
chr1	91481792	91482515	.	2.0
chr1	91482516	92547978	.	8.0
chr1	92547979	92578223	.	8.0
chr1	92578224	94553531	.	8.0
chr1	94553532	94660929	.	8.9
chr1	94660930	95009253	.	8.0
chr1	95009254	95036381	.	9.0
chr1	95036382	97237825	.	8.0
chr1	97237826	98501266	.	8.0
chr1	98501267	98501529	.	8.0
chr1	98501530	99037120	.	8.0
chr1	99037121	99037507	.	8.0
chr1	99037508	100382474	.	8.0
chr1	100382475	100395154	.	8.0
chr1	100395155	100664417	.	8.0
chr1	100664418	100667877	.	8.0
chr1	100667878	102419549	.	8.0
chr1	102419550	102463278	.	8.0
chr1	102463279	103220128	.	8.0
chr1	103220129	103220528	.	2.0
chr1	103220529	103405058	.	8.0
chr1	103405059	103520927	.	8.0
chr1	103520928	103521231	.	8.0
chr1	103521232	103583284	.	8.0
chr1	103583285	104343869	.	8.0
chr1	104343870	104343981	.	2.0
chr1	104343982	110630380	.	8.0
chr1	110630381	110631824	.	2.0
chr1	110631825	111089722	.	8.0
chr1	111089723	111089801	.	8.0
chr1	111089802	111987462	.	8.0
chr1	111987463	111987560	.	8.0
chr1	111987561	113270377	.	8.0
chr1	113270378	116280224	.	2.0
chr1	116280225	116280289	.	2.0
chr1	116280290	117900923	.	2.0
chr1	117900924	119133382	.	8.0
chr1	119133383	119133491	.	2.0
chr1	119133492	120173500	.	8.0
chr1	120173501	120173662	.	2.0
chr1	120173663	121284771	.	8.0
chr1	121284772	121410169	.	7.8
chr1	121410170	123129774	.	8.0
chr1	123129775	123131238	.	8.0
chr1	123131239	123242759	.	8.0
chr1	123242760	123243412	.	8.0
chr1	123243413	133891472	.	8.0
chr1	133891473	141029796	.	24.0
chr1	141029797	141715567	.	23.7
chr1	141715568	146191697	.	47.4
chr1	146191698	146203325	.	47.4
chr1	146203326	146474775	.	47.4
chr1	146474776	146499591	.	47.4
chr1	146499592	146500002	.	2.4
chr1	146500003	146646636	.	47.4
chr1	146646637	146820594	.	47.4
chr1	146820595	146820848	.	2.0
chr1	146820849	147488098	.	47.4
chr1	147488099	149450245	.	23.7
chr1	149450246	149610828	.	23.3
chr1	149610829	150221964	.	23.7
chr1	150221965	151767686	.	23.7
chr1	151767687	151808255	.	4.0
chr1	151808256	152709226	.	23.7
chr1	152709227	152722786	.	23.7
chr1	152722787	154225075	.	23.7
chr1	154225076	154225192	.	4.0
chr1	154225193	154722807	.	23.7
chr1	154722808	154722884	.	23.7
chr1	154722885	154760575	.	23.7
chr1	154760576	154760645	.	23.7
chr1	154760646	156225505	.	23.7
chr1	156225506	156225723	.	23.7
chr1	156225724	156903603	.	23.7
chr1	156903604	160263730	.	24.0
chr1	160263731	160277525	.	24.4
chr1	160277526	160334336	.	24.0
chr1	160334337	160397577	.	24.0
chr1	160397578	161602857	.	24.0
chr1	161602858	161753415	.	8.0
chr1	161753416	161930739	.	8.0
chr1	161930740	161932052	.	8.0
chr1	161932053	161943878	.	8.0
chr1	161943879	162588443	.	8.28
chr1	162588444	162696208	.	3.0
chr1	162696209	163951816	.	8.28
chr1	163951817	164442979	.	8.0
chr1	164442980	165366871	.	7.6
chr1	165366872	165978096	.	7.6
chr1	165978097	166934112	.	8.0
chr1	166934113	166944181	.	8.6
chr1	166944182	167856821	.	8.0
chr1	167856822	168549236	.	8.0
chr1	168549237	169737580	.	8.0
chr1	169737581	171770613	.	8.0
chr1	171770614	171770856	.	8.0
chr1	171770857	172239799	.	8.0
chr1	172239800	172239908	.	8.0
chr1	172239909	173025227	.	8.0
chr1	173025228	173025542	.	8.0
chr1	173025543	173571932	.	8.0
chr1	173571933	173572896	.	5.0
chr1	173572897	173851501	.	8.0
chr1	173851502	173851698	.	8.0
chr1	173851699	174070310	.	8.0
chr1	174070311	174093324	.	5.0
chr1	174093325	174472936	.	8.0
chr1	174472937	174479196	.	8.2
chr1	174479197	176085972	.	8.0
chr1	176085973	176086069	.	5.0
chr1	176086070	177020138	.	8.0
chr1	177020139	177486621	.	10.0
chr1	177486622	181764020	.	10.0
chr1	181764021	182085251	.	10.0
chr1	182085252	182086898	.	10.0
chr1	182086899	182232647	.	10.0
chr1	182232648	183290943	.	9.98
chr1	183290944	183635488	.	10.0
chr1	183635489	183641425	.	10.0
chr1	183641426	183698879	.	9.7
chr1	183698880	183883489	.	10.0
chr1	183883490	183896135	.	10.0
chr1	183896136	184565333	.	10.0
chr1	184565334	184565394	.	10.0
chr1	184565395	184642026	.	10.0
chr1	184642027	185631657	.	10.0
chr1	185631658	185771841	.	10.0
chr1	185771842	185923489	.	10.0
chr1	185923490	186864940	.	10.0
chr1	186864941	187009411	.	10.2
chr1	187009412	187146753	.	10.2
chr1	187146754	187230172	.	10.2
chr1	187230173	187439771	.	10.8
chr1	187439772	191010804	.	10.2
chr1	191010805	192475233	.	10.2
chr1	192475234	192508160	.	10.2
chr1	192508161	192885820	.	10.2
chr1	192885821	193476567	.	10.0
chr1	193476568	193476634	.	10.0
chr1	193476635	194775298	.	10.0
chr1	194775299	195176799	.	10.0
chr1	195176800	195591777	.	10.0
chr1	195591778	195592116	.	10.0
chr1	195592117	196261085	.	10.0
chr1	196261086	196262793	.	4.0
chr1	196262794	196403473	.	10.0
chr1	196403474	196403615	.	4.0
chr1	196403616	196519498	.	10.0
chr1	196519499	199364992	.	5.0
chr1	199364993	199659171	.	5.0
chr1	199659172	200032054	.	5.0
chr1	200032055	200186886	.	4.0
chr1	200186887	200655709	.	4.0
chr1	200655710	200699483	.	4.0
chr1	200699484	201451140	.	4.0
chr1	201451141	201455459	.	4.0
chr1	201455460	201772271	.	4.0
chr1	201772272	202130730	.	2.0
chr1	202130731	202143591	.	2.0
chr1	202143592	205452098	.	2.0
chr1	205452099	205452154	.	2.0
chr1	205452155	206432414	.	2.0
chr1	206432415	206450774	.	2.0
chr1	206450775	207367582	.	2.0
chr1	207367583	207609792	.	6.0
chr1	207609793	216733459	.	2.0
chr1	216733460	216808621	.	2.0
chr1	216808622	219029096	.	2.0
chr1	219029097	219030402	.	2.0
chr1	219030403	219350364	.	2.0
chr1	219350365	219351058	.	2.0
chr1	219351059	221015034	.	2.0
chr1	221015035	221154547	.	2.0
chr1	221154548	222525028	.	2.0
chr1	222525029	223339458	.	2.0
chr1	223339459	223340488	.	2.0
chr1	223340489	223422683	.	2.0
chr1	223422684	223606031	.	1.9
chr1	223606032	223745034	.	2.0
chr1	223745035	223745155	.	2.0
chr1	223745156	223769659	.	2.0
chr1	223769660	223978952	.	1.9
chr1	223978953	224114363	.	2.0
chr1	224114364	225162988	.	2.0
chr1	225162989	228512186	.	2.0
chr1	228512187	228512249	.	2.0
chr1	228512250	228751981	.	2.0
chr1	228751982	229405594	.	2.0
chr1	229405595	229411004	.	2.0
chr1	229411005	229927383	.	2.0
chr1	229927384	229928359	.	2.0
chr1	229928360	230518587	.	2.0
chr1	230518588	230700718	.	2.0
chr1	230700719	230703659	.	2.0
chr1	230703660	231627828	.	2.0
chr1	231627829	232028497	.	2.0
chr1	232028498	232028659	.	2.4
chr1	232028660	232935306	.	2.0
chr1	232935307	232935604	.	2.0
chr1	232935605	233031285	.	2.0
chr1	233031286	233031801	.	2.0
chr1	233031802	233992890	.	2.0
chr1	233992891	234031954	.	2.0
chr1	234031955	234061108	.	2.8
chr1	234061109	234149101	.	2.0
chr1	234149102	234778276	.	2.0
chr1	234778277	234778355	.	2.0
chr1	234778356	236392524	.	2.0
chr1	236392525	236392643	.	2.0
chr1	236392644	236669553	.	2.0
chr1	236669554	236727693	.	2.8
chr1	236727694	237398243	.	2.0
chr1	237398244	237398751	.	2.0
chr1	237398752	237787813	.	2.0
chr1	237787814	238234669	.	2.2
chr1	238234670	238240808	.	2.0
chr1	238240809	238590998	.	2.2
chr1	238590999	239501985	.	2.0
chr1	239501986	239502054	.	2.0
chr1	239502055	243183470	.	2.0
chr1	243183471	243234461	.	2.0
chr1	243234462	243462260	.	2.0
chr1	243462261	243462329	.	2.0
chr1	243462330	245728602	.	2.0
chr1	245728603	245728661	.	2.0
chr1	245728662	247090766	.	2.0
chr1	247090767	247579545	.	2.2
chr1	247579546	248956422	.	2.0
chr20	1	1420687	.	2.0
chr20	1420688	1422189	.	1.8
chr20	1422190	2421644	.	2.0
chr20	2421645	2561584	.	5.4
chr20	2561585	2570677	.	2.0
chr20	2570678	2732031	.	1.9
chr20	2732032	4671423	.	2.0
chr20	4671424	4679750	.	2.8
chr20	4679751	7016268	.	2.0
chr20	7016269	8082562	.	2.0
chr20	8082563	8784007	.	2.0
chr20	8784008	8809186	.	2.0
chr20	8809187	11038063	.	2.0
chr20	11038064	11042641	.	2.0
chr20	11042642	13240025	.	2.0
chr20	13240026	13393604	.	2.2
chr20	13393605	14784901	.	2.0
chr20	14784902	14785049	.	2.0
chr20	14785050	16339918	.	2.0
chr20	16339919	18625507	.	2.04
chr20	18625508	19328937	.	1.8
chr20	19328938	19329062	.	2.0
chr20	19329063	19590836	.	1.8
chr20	19590837	19996125	.	1.8
chr20	19996126	21914711	.	1.8
chr20	21914712	23522706	.	2.1
chr20	23522707	23522775	.	2.1
chr20	23522776	23546998	.	2.1
chr20	23546999	23642771	.	3.48
chr20	23642772	23656683	.	2.1
chr20	23656684	23960924	.	2.1
chr20	23960925	25353113	.	2.1
chr20	25353114	25485073	.	2.1
chr20	25485074	26029349	.	2.08
chr20	26029350	26332167	.	3.36
chr20	26332168	26403952	.	2.08
chr20	26403953	27787802	.	2.1
chr20	27787803	28044304	.	2.1
chr20	28044305	28236443	.	2.2
chr20	28236444	28881640	.	2.1
chr20	28881641	32380887	.	2.1
chr20	32380888	32633495	.	2.8
chr20	32633496	33565443	.	2.1
chr20	33565444	33565611	.	2.0
chr20	33565612	35198870	.	2.1
chr20	35198871	35200008	.	2.0
chr20	35200009	35364037	.	2.1
chr20	35364038	35760786	.	2.1
chr20	35760787	35760850	.	2.0
chr20	35760851	36187176	.	2.1
chr20	36187177	36187228	.	2.1
chr20	36187229	37999001	.	2.1
chr20	37999002	38013061	.	2.0
chr20	38013062	38051481	.	2.1
chr20	38051482	38088537	.	2.0
chr20	38088538	38088932	.	2.0
chr20	38088933	38333305	.	2.0
chr20	38333306	38488446	.	2.1
chr20	38488447	38488647	.	2.1
chr20	38488648	38863854	.	2.1
chr20	38863855	38866077	.	2.0
chr20	38866078	39735150	.	2.1
chr20	39735151	39989895	.	8.4
chr20	39989896	40045388	.	8.4
chr20	40045389	40051642	.	8.44
chr20	40051643	40784407	.	8.4
chr20	40784408	40788623	.	8.4
chr20	40788624	40872827	.	8.4
chr20	40872828	40873129	.	2.3
chr20	40873130	41176102	.	8.4
chr20	41176103	43615060	.	8.4
chr20	43615061	44474808	.	2.1
chr20	44474809	44527689	.	2.0
chr20	44527690	44527917	.	2.0
chr20	44527918	45663301	.	2.0
chr20	45663302	45663628	.	2.0
chr20	45663629	46745644	.	2.0
chr20	46745645	46747872	.	2.0
chr20	46747873	47815409	.	2.0
chr20	47815410	47929196	.	1.8
chr20	47929197	48631895	.	2.0
chr20	48631896	48632182	.	2.0
chr20	48632183	49010864	.	2.0
chr20	49010865	49011102	.	2.0
chr20	49011103	49679270	.	2.0
chr20	49679271	49683284	.	2.0
chr20	49683285	50531389	.	2.0
chr20	50531390	50619573	.	2.0
chr20	50619574	51067779	.	2.0
chr20	51067780	51079533	.	2.0
chr20	51079534	52041875	.	2.0
chr20	52041876	52066258	.	2.2
chr20	52066259	53173858	.	2.0
chr20	53173859	53310039	.	2.2
chr20	53310040	53320358	.	1.8
chr20	53320359	53550220	.	2.2
chr20	53550221	55869834	.	2.0
chr20	55869835	55890648	.	3.6
chr20	55890649	58010241	.	2.0
chr20	58010242	58219159	.	12.0
chr20	58219160	58219239	.	12.0
chr20	58219240	58296740	.	12.0
chr20	58296741	59954967	.	2.0
chr20	59954968	59956010	.	2.0
chr20	59956011	62009498	.	2.0
chr20	62009499	62009958	.	1.96
chr20	62009959	62080196	.	2.0
chr20	62080197	62082326	.	2.0
chr20	62082327	62964364	.	2.0
chr20	62964365	62964784	.	2.0
chr20	62964785	64444167	.	2.0
chr21	1	5510012	.	2.0
chr21	5510013	5510247	.	2.0
chr21	5510248	10405827	.	2.0
chr21	10405828	10406858	.	2.0
chr21	10406859	10997230	.	2.0
chr21	10997231	11451807	.	2.0
chr21	11451808	11468504	.	1.98
chr21	11468505	11931718	.	2.0
chr21	11931719	11931852	.	2.0
chr21	11931853	13291751	.	2.0
chr21	13291752	14141141	.	2.0
chr21	14141142	14141836	.	2.0
chr21	14141837	15023354	.	2.0
chr21	15023355	15039435	.	2.0
chr21	15039436	15078632	.	2.0
chr21	15078633	16232495	.	5.0
chr21	16232496	18157288	.	2.0
chr21	18157289	18157471	.	2.0
chr21	18157472	18333701	.	2.0
chr21	18333702	18333755	.	2.0
chr21	18333756	24599996	.	2.0
chr21	24599997	24616254	.	2.4
chr21	24616255	24859503	.	2.0
chr21	24859504	24871306	.	2.4
chr21	24871307	24871957	.	2.4
chr21	24871958	25415810	.	2.4
chr21	25415811	25747726	.	2.2
chr21	25747727	25760462	.	2.1
chr21	25760463	26548272	.	2.2
chr21	26548273	33435964	.	2.4
chr21	33435965	33436081	.	2.0
chr21	33436082	36445651	.	2.4
chr21	36445652	36501332	.	2.4
chr21	36501333	37764136	.	2.4
chr21	37764137	37764382	.	2.4
chr21	37764383	41292855	.	2.4
chr21	41292856	41342161	.	2.4
chr21	41342162	41460808	.	2.0
chr21	41460809	41460914	.	2.0
chr21	41460915	42266836	.	2.0
chr21	42266837	42487844	.	2.0
chr21	42487845	42487904	.	2.0
chr21	42487905	43184205	.	2.0
chr21	43184206	43186726	.	2.0
chr21	43186727	43880060	.	2.0
chr21	43880061	43880176	.	2.0
chr21	43880177	45079081	.	2.0
chr21	45079082	45082979	.	10.0
chr21	45082980	45083152	.	10.0
chr21	45083153	45509860	.	10.0
chr21	45509861	46169834	.	2.0
chr21	46169835	46169887	.	2.0
chr21	46169888	46324480	.	2.0
chr21	46324481	46380929	.	2.9
chr21	46380930	46414446	.	2.9
[truncated: 1,981 more rows]
