# Supplementary material for: Benchmarking pipelines for subclonal deconvolution of bulk tumour sequencing data
Source: Nat Commun. 2021 Nov 4;12:6396. doi: 10.1038/s41467-021-26698-7 (PMC8569188; doi:10.1038/s41467-021-26698-7)
Supplement: Supplementary file 4 — Source Data [file 41467_2021_26698_MOESM4_ESM.zip › Source_Data/cnv_heatmaps/facets/s3r2_75%_30_total.bed]

chromosome	start	end	.	cn
chr1	1	14960725	.	2
chr1	14960726	16449089	.	2.449
chr1	16449090	16449211	.	2
chr1	16449212	19286036	.	2.0
chr1	19286037	19286338	.	2
chr1	19286339	22784775	.	2.641
chr1	22784776	22785015	.	2
chr1	22785016	42228007	.	2.0
chr1	42228008	42264955	.	2
chr1	42264956	45035806	.	1.359
chr1	45035807	45036157	.	2
chr1	45036158	63428973	.	2.0
chr1	63428974	63429072	.	2
chr1	63429073	72282440	.	2.215
chr1	72282441	74026116	.	2
chr1	74026117	83866238	.	2.0
chr1	83866239	83866334	.	2
chr1	83866335	89262334	.	2.215
chr1	89262335	89262825	.	2
chr1	89262826	103573753	.	2.0
chr1	103573754	103575382	.	2
chr1	103575383	116373442	.	3.282
chr1	116373443	116383176	.	2
chr1	116383177	117210911	.	1.359
chr1	117210912	117367515	.	2
chr1	117367516	121571688	.	3.282
chr1	121571689	145234336	.	2
chr1	145234337	147909300	.	2.282
chr1	147909301	147968856	.	2
chr1	147968857	150349092	.	3.06
chr1	150349093	150352849	.	2
chr1	150352850	150647630	.	2.0
chr1	150647631	150647812	.	2
chr1	150647813	166849783	.	3.06
chr1	166849784	166850110	.	2
chr1	166850111	167129023	.	2.0
chr1	167129024	167303472	.	2
chr1	167303473	171532329	.	2.752
chr1	171532330	171532524	.	2
chr1	171532525	180090799	.	2.215
chr1	180090800	180092860	.	2
chr1	180092861	201323189	.	1.359
chr1	201323190	201324410	.	2
chr1	201324411	201900799	.	2.641
chr1	201900800	201946116	.	2
chr1	201946117	213274187	.	1.359
chr1	213274188	213274462	.	2
chr1	213274463	214622263	.	0.718
chr1	214622264	214629122	.	2
chr1	214629123	228309523	.	1.359
chr1	228309524	228315985	.	2
chr1	228315986	239907898	.	2.282
chr1	239907899	239908060	.	2
chr1	239908061	248919835	.	2.0
chr2	1	38938	.	2
chr2	38939	58241343	.	2.0
chr2	58241344	60387437	.	2
chr2	60387438	62858548	.	1.359
chr2	62858549	62859220	.	2
chr2	62859221	76748941	.	2.0
chr2	76748942	77516813	.	2
chr2	77516814	85035168	.	2.752
chr2	85035169	85035583	.	2
chr2	85035584	91746837	.	2.0
chr2	91746838	91747395	.	2
chr2	91747396	115343900	.	2.282
chr2	115343901	115499550	.	2
chr2	115499551	115845690	.	4.544
chr2	115845691	117814828	.	2
chr2	117814829	134955072	.	2.215
chr2	134955073	134955265	.	2
chr2	134955266	135680376	.	2.215
chr2	135680377	135709420	.	2
chr2	135709421	137572570	.	1.359
chr2	137572571	137616192	.	2
chr2	137616193	177727724	.	2.0
chr2	177727725	177727817	.	2
chr2	177727818	188595826	.	2.512
chr2	188595827	188734338	.	2
chr2	188734339	191956410	.	7.088
chr2	191956411	191998237	.	2
chr2	191998238	218553717	.	2.0
chr2	218553718	218558591	.	2
chr2	218558592	221425584	.	3.282
chr2	221425585	221425862	.	2
chr2	221425863	228132061	.	2.0
chr2	228132062	228132125	.	2
chr2	228132126	231163629	.	1.623
chr2	231163630	231165260	.	2
chr2	231165261	236581718	.	2.0
chr2	236581719	237085432	.	2
chr2	237085433	238848709	.	3.282
chr2	238848710	239048278	.	2
chr2	239048279	241777077	.	2.0
chr3	1	197760	.	2
chr3	197761	4783911	.	2.0
chr3	4783912	4788091	.	2
chr3	4788092	23591544	.	2.0
chr3	23591545	23591713	.	2
chr3	23591714	28538114	.	1.359
chr3	28538115	29281280	.	2
chr3	29281281	29762962	.	2.0
chr3	29762963	29763068	.	2
chr3	29763069	32570677	.	2.0
chr3	32570678	32570832	.	2
chr3	32570833	35681262	.	3.908
chr3	35681263	35681473	.	2
chr3	35681474	45112412	.	2.0
chr3	45112413	45118598	.	2
chr3	45118599	49426388	.	2.282
chr3	49426389	49426481	.	2
chr3	49426482	49625221	.	2.0
chr3	49625222	49625387	.	2
chr3	49625388	49839792	.	1.359
chr3	49839793	49840305	.	2
chr3	49840306	53865574	.	2.282
chr3	53865575	53865771	.	2
chr3	53865772	108854802	.	2.0
chr3	108854803	108907833	.	2
chr3	108907834	121897416	.	4.544
chr3	121897417	121911647	.	2
chr3	121911648	124442136	.	4.544
chr3	124442137	124446194	.	2
chr3	124446195	141559927	.	1.561
chr3	141559928	141570925	.	2
chr3	141570926	149902095	.	2.0
chr3	149902096	149960747	.	2
chr3	149960748	149983116	.	4.544
chr3	149983117	150408535	.	2
chr3	150408536	168048362	.	2.0
chr3	168048363	168095244	.	2
chr3	168095245	171128888	.	2.641
chr3	171128889	171138225	.	2
chr3	171138226	198043546	.	2.0
chr4	1	85915	.	2
chr4	85916	522253	.	2.0
chr4	522254	522398	.	2
chr4	522399	17884776	.	2.215
chr4	17884777	17909250	.	2
chr4	17909251	40424660	.	2.0
chr4	40424661	40424820	.	2
chr4	40424821	55125518	.	2.215
chr4	55125519	55346099	.	2
chr4	55346100	72339655	.	2.0
chr4	72339656	72414922	.	2
chr4	72414923	82798762	.	3.282
chr4	82798763	82818663	.	2
chr4	82818664	99131592	.	2.0
chr4	99131593	99131814	.	2
chr4	99131815	100518141	.	1.359
chr4	100518142	101023492	.	2
chr4	101023493	125492488	.	2.0
chr4	125492489	125492651	.	2
chr4	125492652	128288754	.	3.282
chr4	128288755	128831808	.	2
chr4	128831809	188147588	.	2.0
chr5	1	140423	.	2
chr5	140424	7520850	.	2.0
chr5	7520851	7626277	.	2
chr5	7626278	28708326	.	3.908
chr5	28708327	31267480	.	2
chr5	31267481	45645432	.	2.0
chr5	45645433	45645581	.	2
chr5	45645582	55922496	.	1.359
chr5	55922497	55922698	.	2
chr5	55922699	109867115	.	2.0
chr5	109867116	109883866	.	2
chr5	109883867	113593427	.	4.544
chr5	113593428	114362034	.	2
chr5	114362035	127424640	.	2.0
chr5	127424641	127433454	.	2
chr5	127433455	151528064	.	2.641
chr5	151528065	151529251	.	2
chr5	151529252	151924752	.	3.914
chr5	151924753	152391545	.	2
chr5	152391546	159316758	.	2.641
chr5	159316759	159318782	.	2
chr5	159318783	159917369	.	2.332
chr5	159917370	159917506	.	2
chr5	159917507	168198943	.	2.0
chr5	168198944	168199029	.	2
chr5	168199030	172105824	.	2.282
chr5	172105825	172106693	.	2
chr5	172106694	181261095	.	2.0
chr6	1	203516	.	2
chr6	203517	656922	.	2.0
chr6	656923	707239	.	2
chr6	707240	9673175	.	5.18
chr6	9673176	9697800	.	2
chr6	9697801	18465659	.	2.0
chr6	18465660	18465933	.	2
chr6	18465934	25115104	.	1.561
chr6	25115105	25137572	.	2
chr6	25137573	26462800	.	2.313
chr6	26462801	26462856	.	2
chr6	26462857	33663069	.	1.579
chr6	33663070	33663466	.	2
chr6	33663467	62285922	.	2.0
chr6	62285923	62286113	.	2
chr6	62286114	104785305	.	2.512
chr6	104785306	104791574	.	2
chr6	104791575	167669404	.	2.0
chr6	167669405	167669598	.	2
chr6	167669599	167971972	.	3.908
chr6	167971973	167976215	.	2
chr6	167976216	170583660	.	2.0
chr7	1	208851	.	2
chr7	208852	16881988	.	2.0
chr7	16881989	17298806	.	2
chr7	17298807	19773264	.	1.359
chr7	19773265	19773296	.	2
chr7	19773297	22978241	.	2.0
chr7	22978242	22978411	.	2
chr7	22978412	40316861	.	2.282
chr7	40316862	40449310	.	2
chr7	40449311	76066295	.	2.0
chr7	76066296	76066577	.	2
chr7	76066578	76482516	.	2.0
chr7	76482517	76482933	.	2
chr7	76482934	78627218	.	0.844
chr7	78627219	79007056	.	2
chr7	79007057	85097838	.	1.359
chr7	85097839	85121853	.	2
chr7	85121854	96234982	.	1.686
chr7	96234983	96321955	.	2
chr7	96321956	130164765	.	2.282
chr7	130164766	130164965	.	2
chr7	130164966	135616095	.	1.769
chr7	135616096	135617194	.	2
chr7	135617195	135977374	.	2.641
chr7	135977375	136903172	.	2
chr7	136903173	159233256	.	2.0
chr8	1	233102	.	2
chr8	233103	9182629	.	2.0
chr8	9182630	9555987	.	2
chr8	9555988	28565474	.	2.215
chr8	28565475	28565544	.	2
chr8	28565545	30063007	.	3.282
chr8	30063008	30063300	.	2
chr8	30063301	33566770	.	2.215
chr8	33566771	33591442	.	2
chr8	33591443	123652552	.	2.0
chr8	123652553	123652704	.	2
chr8	123652705	138250990	.	2.641
chr8	138250991	138256800	.	2
chr8	138256801	145055360	.	2.0
chr9	1	213233	.	2
chr9	213234	15056364	.	2.0
chr9	15056365	15171576	.	2
chr9	15171577	26947389	.	2.449
chr9	26947390	26961994	.	2
chr9	26961995	66918707	.	2.0
chr9	66918708	68387488	.	2
chr9	68387489	70681484	.	2.641
chr9	70681485	70681657	.	2
chr9	70681658	75146668	.	2.0
chr9	75146669	75146937	.	2
chr9	75146938	76713728	.	2.641
chr9	76713729	76788373	.	2
chr9	76788374	79725380	.	1.633
chr9	79725381	81583721	.	2
chr9	81583722	89605895	.	2.641
chr9	89605896	89606095	.	2
chr9	89606096	94924033	.	2.0
chr9	94924034	94924200	.	2
chr9	94924201	98578117	.	1.359
chr9	98578118	98608156	.	2
chr9	98608157	109780514	.	2.0
chr9	109780515	109862864	.	2
chr9	109862865	112157628	.	10.904
chr9	112157629	112218550	.	2
chr9	112218551	122892970	.	2.0
chr9	122892971	122897290	.	2
chr9	122897291	123266365	.	3.914
chr9	123266366	123356377	.	2
chr9	123356378	125966275	.	2.0
chr9	125966276	125966400	.	2
chr9	125966401	130450257	.	1.359
chr9	130450258	130451921	.	2
chr9	130451922	131309118	.	2.0
chr9	131309119	131309217	.	2
chr9	131309218	131737578	.	1.359
chr9	131737579	131860080	.	2
chr9	131860081	134815929	.	2.0
chr9	134815930	134816096	.	2
chr9	134816097	136037160	.	1.561
chr9	136037161	136039604	.	2
chr9	136039605	136251122	.	2.0
chr9	136251123	136326956	.	2
chr9	136326957	136448184	.	3.282
chr9	136448185	136451340	.	2
chr9	136451341	138124609	.	2.0
chr10	1	49321	.	2
chr10	49322	9408261	.	2.0
chr10	9408262	11005383	.	2
chr10	11005384	11257772	.	5.18
chr10	11257773	11266752	.	2
chr10	11266753	21494705	.	2.0
chr10	21494706	21494967	.	2
chr10	21494968	66069529	.	2.282
chr10	66069530	66103248	.	2
chr10	66103249	73192616	.	2.641
chr10	73192617	73192728	.	2
chr10	73192729	86726300	.	2.0
chr10	86726301	86732867	.	2
chr10	86732868	97896067	.	2.215
chr10	97896068	97897003	.	2
chr10	97897004	98235549	.	2.0
chr10	98235550	98236070	.	2
chr10	98236071	106699320	.	2.0
chr10	106699321	106699407	.	2
chr10	106699408	133625512	.	2.0
chr11	1	197337	.	2
chr11	197338	11332643	.	2.0
chr11	11332644	11340864	.	2
chr11	11340865	25082568	.	1.633
chr11	25082569	26331616	.	2
chr11	26331617	26721658	.	0.932
chr11	26721659	26721904	.	2
chr11	26721905	40116338	.	1.359
chr11	40116339	42187737	.	2
chr11	42187738	56177616	.	1.633
chr11	56177617	56417282	.	2
chr11	56417283	86306280	.	2.0
chr11	86306281	86326550	.	2
chr11	86326551	86946281	.	1.359
chr11	86946282	86946524	.	2
chr11	86946525	88337690	.	2.0
chr11	88337691	88508016	.	2
chr11	88508017	89227974	.	4.544
chr11	89227975	89284793	.	2
chr11	89284794	93813165	.	4.544
chr11	93813166	93813523	.	2
chr11	93813524	101583757	.	3.908
chr11	101583758	101890761	.	2
chr11	101890762	106978753	.	2.0
chr11	106978754	106986162	.	2
chr11	106986163	110093190	.	2.641
chr11	110093191	110130999	.	2
chr11	110131000	134986767	.	2.0
chr12	1	174875	.	2
chr12	174876	13571988	.	2.641
chr12	13571989	13608565	.	2
chr12	13608566	15484219	.	2.0
chr12	15484220	15497383	.	2
chr12	15497384	21047205	.	2.641
chr12	21047206	21052248	.	2
chr12	21052249	21540547	.	1.359
chr12	21540548	21542445	.	2
chr12	21542446	21766584	.	2.627
chr12	21766585	21773305	.	2
chr12	21773306	22065568	.	1.359
chr12	22065569	22201091	.	2
chr12	22201092	48350699	.	2.641
chr12	48350700	48472752	.	2
chr12	48472753	50248725	.	2.0
chr12	50248726	50326364	.	2
chr12	50326365	56144645	.	2.641
chr12	56144646	56153542	.	2
chr12	56153543	57721323	.	2.282
chr12	57721324	57721503	.	2
chr12	57721504	92775312	.	2.641
chr12	92775313	92775551	.	2
chr12	92775552	132853435	.	2.641
chr12	132853436	132853608	.	2
chr12	132853609	133235990	.	2.641
chr13	1	19026392	.	2
chr13	19026393	21704424	.	2.0
chr13	21704425	22664040	.	2
chr13	22664041	25968698	.	3.282
chr13	25968699	25968724	.	2
chr13	25968725	28494816	.	2.0
chr13	28494817	28659164	.	2
chr13	28659165	33966225	.	1.359
chr13	33966226	34678772	.	2
chr13	34678773	39791640	.	2.0
chr13	39791641	40559547	.	2
chr13	40559548	41699245	.	1.359
chr13	41699246	41701408	.	2
chr13	41701409	58529141	.	2.0
chr13	58529142	59665744	.	2
chr13	59665745	85796564	.	1.359
chr13	85796565	87618639	.	2
chr13	87618640	94403088	.	2.0
chr13	94403089	94403191	.	2
chr13	94403192	103066656	.	1.633
chr13	103066657	103066870	.	2
chr13	103066871	110637202	.	2.0
chr13	110637203	110637760	.	2
chr13	110637761	112071054	.	1.359
chr13	112071055	112071257	.	2
chr13	112071258	114327334	.	2.0
chr14	1	18657687	.	2
chr14	18657688	30560089	.	2.0
chr14	30560090	30560205	.	2
chr14	30560206	30650685	.	2.641
chr14	30650686	30653648	.	2
chr14	30653649	31483972	.	3.908
chr14	31483973	31550883	.	2
chr14	31550884	32830276	.	2.641
chr14	32830277	32830392	.	2
chr14	32830393	64143965	.	2.0
chr14	64143966	64146219	.	2
chr14	64146220	65054696	.	3.282
chr14	65054697	65061141	.	2
chr14	65061142	69670527	.	2.0
chr14	69670528	69703484	.	2
chr14	69703485	71115331	.	5.816
chr14	71115332	71529333	.	2
chr14	71529334	71733655	.	2.944
chr14	71733656	71735291	.	2
chr14	71735292	106874802	.	2.0
chr15	1	19964839	.	2
chr15	19964840	22882928	.	2.0
chr15	22882929	22892947	.	2
chr15	22892948	32964170	.	5.816
chr15	32964171	32968753	.	2
chr15	32968754	52789968	.	2.0
chr15	52789969	53513957	.	2
chr15	53513958	55339302	.	1.359
chr15	55339303	55340726	.	2
chr15	55340727	77030645	.	2.0
chr15	77030646	77031284	.	2
chr15	77031285	78880663	.	1.633
chr15	78880664	78885061	.	2
chr15	78885062	101849537	.	2.0
chr16	1	46405	.	2
chr16	46406	2097373	.	2.0
chr16	2097374	2123452	.	2
chr16	2123453	2431198	.	1.359
chr16	2431199	2431260	.	2
chr16	2431261	20859473	.	2.0
chr16	20859474	20859795	.	2
chr16	20859796	23085596	.	3.06
chr16	23085597	23087101	.	2
chr16	23087102	90075951	.	2.0
chr17	1	410563	.	2
chr17	410564	6653007	.	2.0
chr17	6653008	6653219	.	2
chr17	6653220	8911560	.	1.359
chr17	8911561	9022466	.	2
chr17	9022467	12095685	.	2.0
chr17	12095686	12110339	.	2
chr17	12110340	12665995	.	4.544
chr17	12665996	12666333	.	2
chr17	12666334	83135757	.	2.0
chr18	1	117264	.	2
chr18	117265	28147697	.	2.0
chr18	28147698	30298960	.	2
chr18	30298961	35591867	.	5.816
chr18	35591868	35654692	.	2
chr18	35654693	39622193	.	2.0
chr18	39622194	41955342	.	2
chr18	41955343	49990597	.	4.544
chr18	49990598	49992335	.	2
chr18	49992336	66572169	.	2.0
chr18	66572170	67081700	.	2
chr18	67081701	70205731	.	2.641
chr18	70205732	70324626	.	2
chr18	70324627	80247331	.	2.0
chr19	1	281507	.	2
chr19	281508	4859762	.	2.0
chr19	4859763	4859989	.	2
chr19	4859990	6333554	.	5.18
chr19	6333555	6361711	.	2
chr19	6361712	6720651	.	2.0
chr19	6720652	6730088	.	2
chr19	6730089	8053009	.	2.752
chr19	8053010	8056244	.	2
chr19	8056245	21057900	.	2.0
chr19	21057901	21057960	.	2
chr19	21057961	29714882	.	1.579
chr19	29714883	29812744	.	2
chr19	29812745	58572586	.	2.0
chr20	1	87623	.	2
chr20	87624	13300312	.	2.0
chr20	13300313	13389407	.	2
chr20	13389408	19281134	.	3.908
chr20	19281135	19515389	.	2
chr20	19515390	34076801	.	2.0
chr20	34076802	34077213	.	2
chr20	34077214	44431060	.	2.375
chr20	44431061	44431128	.	2
chr20	44431129	64276114	.	2.0
chr21	1	10413804	.	2
chr21	10413805	15744075	.	2.0
chr21	15744076	15762941	.	2
chr21	15762942	20998669	.	2.641
chr21	20998670	21210615	.	2
chr21	21210616	31266639	.	2.0
chr21	31266640	31266811	.	2
chr21	31266812	33865272	.	3.282
chr21	33865273	33867258	.	2
chr21	33867259	46664999	.	2.0
chr22	1	16407170	.	2
chr22	16407171	21773022	.	2.0
chr22	21773023	21788278	.	2
chr22	21788279	25070511	.	4.544
chr22	25070512	25170896	.	2
chr22	25170897	31136783	.	2.0
chr22	31136784	31136827	.	2
chr22	31136828	40327035	.	2.0
chr22	40327036	40327191	.	2
chr22	40327192	50780731	.	2.0
