# Supplementary material for: Benchmarking pipelines for subclonal deconvolution of bulk tumour sequencing data
Source: Nat Commun. 2021 Nov 4;12:6396. doi: 10.1038/s41467-021-26698-7 (PMC8569188; doi:10.1038/s41467-021-26698-7)
Supplement: Supplementary file 4 — Source Data [file 41467_2021_26698_MOESM4_ESM.zip › Source_Data/cnv_heatmaps/facets/s1r1_75%_30_total.bed]

chromosome	start	end	.	cn
chr1	1	90711800	.	2
chr1	90711801	110407998	.	4.88
chr1	110407999	110451233	.	2
chr1	110451234	145234488	.	2.0
chr1	145234489	145608153	.	2
chr1	145608154	231566496	.	1.28
chr1	231566497	231626970	.	2
chr1	231626971	248919774	.	2.0
chr2	1	38938	.	2
chr2	38939	241777077	.	2.0
chr3	1	197722	.	2
chr3	197723	19253804	.	2.0
chr3	19253805	19281303	.	2
chr3	19281304	20184062	.	1.28
chr3	20184063	21418488	.	2
chr3	21418489	198043546	.	2.0
chr4	1	85872	.	2
chr4	85873	95548833	.	2.0
chr4	95548834	95548867	.	2
chr4	95548868	99594910	.	1.28
chr4	99594911	99597180	.	2
chr4	99597181	143700575	.	2.0
chr4	143700576	143875473	.	2
chr4	143875474	153204602	.	1.28
chr4	153204603	153257496	.	2
chr4	153257497	177442453	.	2.0
chr4	177442454	177960841	.	2
chr4	177960842	177990719	.	4.16
chr4	177990720	182169283	.	2
chr4	182169284	188147588	.	2.0
chr5	1	140517	.	2
chr5	140518	181261110	.	2.0
chr6	1	203510	.	2
chr6	203511	63211597	.	2.0
chr6	63211598	63211893	.	2
chr6	63211894	66093216	.	3.384
chr6	66093217	66710586	.	2
chr6	66710587	170583740	.	2.0
chr7	1	208795	.	2
chr7	208796	71786946	.	2.0
chr7	71786947	71787112	.	2
chr7	71787113	94909991	.	1.604
chr7	94909992	94910110	.	2
chr7	94910111	108884148	.	2.0
chr7	108884149	108884298	.	2
chr7	108884299	126113607	.	2.0
chr7	126113608	126438656	.	2
chr7	126438657	159233184	.	2.0
chr8	1	233068	.	2
chr8	233069	103766466	.	2.0
chr8	103766467	103819217	.	2
chr8	103819218	131904194	.	1.28
chr8	131904195	131904372	.	2
chr8	131904373	145055416	.	2.0
chr9	1	213241	.	2
chr9	213242	138124609	.	2.0
chr10	1	180120	.	2
chr10	180121	133625541	.	2.0
chr11	1	197337	.	2
chr11	197338	75880025	.	2.0
chr11	75880026	75888876	.	2
chr11	75888877	77590107	.	4.16
chr11	77590108	77590274	.	2
chr11	77590275	134986767	.	2.0
chr12	1	174806	.	2
chr12	174807	6110989	.	2.0
chr12	6110990	6121232	.	2
chr12	6121233	6517056	.	1.28
chr12	6517057	6517419	.	2
chr12	6517420	93181735	.	2.0
chr12	93181736	93328042	.	2
chr12	93328043	96935103	.	1.604
chr12	96935104	96935220	.	2
chr12	96935221	133236094	.	2.0
chr13	1	19026389	.	2
chr13	19026390	114327334	.	2.0
chr14	1	18657687	.	2
chr14	18657688	106874782	.	2.0
chr15	1	19964812	.	2
chr15	19964813	101849452	.	2.0
chr16	1	46405	.	2
chr16	46406	90075951	.	2.0
chr17	1	410563	.	2
chr17	410564	83135759	.	2.0
chr18	1	117264	.	2
chr18	117265	80247277	.	2.0
chr19	1	281498	.	2
chr19	281499	58572586	.	2.0
chr20	1	87623	.	2
chr20	87624	64276137	.	2.0
chr21	1	10413707	.	2
chr21	10413708	46664957	.	2.0
chr22	1	16407170	.	2
chr22	16407171	17841860	.	2.0
chr22	17841861	17841936	.	2
chr22	17841937	18167962	.	1.28
chr22	18167963	19036502	.	2
chr22	19036503	50780662	.	2.0
