# Supplementary material for: Benchmarking pipelines for subclonal deconvolution of bulk tumour sequencing data
Source: Nat Commun. 2021 Nov 4;12:6396. doi: 10.1038/s41467-021-26698-7 (PMC8569188; doi:10.1038/s41467-021-26698-7)
Supplement: Supplementary file 4 — Source Data [file 41467_2021_26698_MOESM4_ESM.zip › Source_Data/cnv_heatmaps/facets/s1r3_75%_250_total.bed]

chromosome	start	end	.	cn
chr1	1	35114865	.	2
chr1	35114866	35421793	.	1.28
chr1	35421794	35433561	.	2
chr1	35433562	248919829	.	2.0
chr2	1	38978	.	2
chr2	38979	215944581	.	2.0
chr2	215944582	215944745	.	2
chr2	215944746	222695256	.	2.0
chr2	222695257	222709873	.	2
chr2	222709874	241777077	.	2.0
chr3	1	197847	.	2
chr3	197848	121533037	.	2.0
chr3	121533038	121533216	.	2
chr3	121533217	155916201	.	1.553
chr3	155916202	155919221	.	2
chr3	155919222	198043498	.	2.0
chr4	1	85850	.	2
chr4	85851	65602274	.	2.0
chr4	65602275	65643378	.	2
chr4	65643379	69200169	.	1.616
chr4	69200170	69200483	.	2
chr4	69200484	188147501	.	2.0
chr5	1	140522	.	2
chr5	140523	7414713	.	2.0
chr5	7414714	7520706	.	2
chr5	7520707	7900965	.	3.268
chr5	7900966	8460843	.	2
chr5	8460844	96079310	.	2.0
chr5	96079311	96390594	.	2
chr5	96390595	144477387	.	4.241
chr5	144477388	145764887	.	2
chr5	145764888	181261095	.	2.0
chr6	1	203535	.	2
chr6	203536	170583662	.	2.0
chr7	1	208909	.	2
chr7	208910	159233184	.	2.0
chr8	1	233133	.	2
chr8	233134	16139976	.	2.0
chr8	16139977	16140162	.	2
chr8	16140163	24913335	.	2.0
chr8	24913336	24913536	.	2
chr8	24913537	36807456	.	2.0
chr8	36807457	36808800	.	2
chr8	36808801	38321249	.	4.229
chr8	38321250	38326758	.	2
chr8	38326759	145055416	.	2.0
chr9	1	213298	.	2
chr9	213299	28863631	.	2.0
chr9	28863632	28888960	.	2
chr9	28888961	32635580	.	2.747
chr9	32635581	32784069	.	2
chr9	32784070	138124609	.	2.0
chr10	1	49321	.	2
chr10	49322	133625490	.	2.0
chr11	1	197337	.	2
chr11	197338	3377767	.	2.0
chr11	3377768	3638572	.	2
chr11	3638573	17376946	.	1.253
chr11	17376947	17377072	.	2
chr11	17377073	17647110	.	2.0
chr11	17647111	17719677	.	2
chr11	17719678	28333509	.	1.253
chr11	28333510	30009813	.	2
chr11	30009814	74497891	.	2.0
chr11	74497892	74498070	.	2
chr11	74498071	83286440	.	2.229
chr11	83286441	83455189	.	2
chr11	83455190	134986767	.	2.0
chr12	1	174640	.	2
chr12	174641	91985985	.	2.0
chr12	91985986	91986119	.	2
chr12	91986120	112484009	.	1.616
chr12	112484010	112486468	.	2
chr12	112486469	133236096	.	2.0
chr13	1	19026403	.	2
chr13	19026404	19179438	.	2.0
chr13	19179439	19179590	.	2
chr13	19179591	57632638	.	2.0
chr13	57632639	57632700	.	2
chr13	57632701	114327334	.	2.0
chr14	1	18657689	.	2
chr14	18657690	91510375	.	2.0
chr14	91510376	91869583	.	2
chr14	91869584	92138277	.	1.253
chr14	92138278	92142195	.	2
chr14	92142196	106874787	.	2.0
chr15	1	19964750	.	2
chr15	19964751	101849537	.	1.253
chr16	1	46405	.	2
chr16	46406	112848	.	2.0
chr16	112849	117324	.	2
chr16	117325	3408949	.	2.0
chr16	3408950	3409216	.	2
chr16	3409217	90075935	.	2.0
chr17	1	410648	.	2
chr17	410649	57119038	.	2.0
chr17	57119039	57120343	.	2
chr17	57120344	59683292	.	2.323
chr17	59683293	59683355	.	2
chr17	59683356	83135750	.	2.0
chr18	1	120722	.	2
chr18	120723	66572208	.	2.0
chr18	66572209	67081731	.	2
chr18	67081732	68714963	.	1.28
chr18	68714964	68836841	.	2
chr18	68836842	80247357	.	2.0
chr19	1	281468	.	2
chr19	281469	58572621	.	2.0
chr20	1	87623	.	2
chr20	87624	64276109	.	2.0
chr21	1	10413733	.	2
chr21	10413734	26966382	.	2.0
chr21	26966383	26966529	.	2
chr21	26966530	28885330	.	3.122
chr21	28885331	28928361	.	2
chr21	28928362	46664957	.	2.0
chr22	1	16407213	.	2
chr22	16407214	50780661	.	2.0
