# Supplementary material for: Benchmarking pipelines for subclonal deconvolution of bulk tumour sequencing data
Source: Nat Commun. 2021 Nov 4;12:6396. doi: 10.1038/s41467-021-26698-7 (PMC8569188; doi:10.1038/s41467-021-26698-7)
Supplement: Supplementary file 4 — Source Data [file 41467_2021_26698_MOESM4_ESM.zip › Source_Data/cnv_heatmaps/facets/s2r1_75%_30_total.bed]

chromosome	start	end	.	cn
chr1	1	34757352	.	2
chr1	34757353	38838912	.	2.715
chr1	38838913	38839085	.	2
chr1	38839086	61404317	.	2.0
chr1	61404318	61406737	.	2
chr1	61406738	64653714	.	3.38
chr1	64653715	64653865	.	2
chr1	64653866	81503902	.	2.0
chr1	81503903	81504137	.	2
chr1	81504138	86382272	.	1.285
chr1	86382273	86382893	.	2
chr1	86382894	86743270	.	2.0
chr1	86743271	86743279	.	2
chr1	86743280	86993148	.	1.313
chr1	86993149	87064462	.	2
chr1	87064463	89597424	.	2.688
chr1	89597425	89597751	.	2
chr1	89597752	100277263	.	3.43
chr1	100277264	100281279	.	2
chr1	100281280	151564649	.	2.0
chr1	151564650	151569763	.	2
chr1	151569764	155952126	.	2.208
chr1	155952127	155952802	.	2
chr1	155952803	179354784	.	2.0
chr1	179354785	179354980	.	2
chr1	179354981	192184764	.	2.0
chr1	192184765	192184893	.	2
chr1	192184894	221706104	.	2.0
chr1	221706105	221706400	.	2
chr1	221706401	224130508	.	2.715
chr1	224130509	224134185	.	2
chr1	224134186	248919835	.	2.0
chr2	1	39105	.	2
chr2	39106	73599410	.	2.0
chr2	73599411	73600692	.	2
chr2	73600693	80648736	.	1.285
chr2	80648737	84290816	.	2
chr2	84290817	85848189	.	2.0
chr2	85848190	85848459	.	2
chr2	85848460	86620460	.	2.375
chr2	86620461	86622686	.	2
chr2	86622687	120466184	.	2.0
chr2	120466185	120797307	.	2
chr2	120797308	129979747	.	3.43
chr2	129979748	129980484	.	2
chr2	129980485	169776937	.	2.0
chr2	169776938	169801043	.	2
chr2	169801044	173368775	.	3.43
chr2	173368776	173368831	.	2
chr2	173368832	214578000	.	2.0
chr2	214578001	214578168	.	2
chr2	214578169	214950971	.	3.458
chr2	214950972	214953982	.	2
chr2	214953983	218815299	.	2.0
chr2	218815300	218823454	.	2
chr2	218823455	222709919	.	5.575
chr2	222709920	222908787	.	2
chr2	222908788	241777077	.	2.0
chr3	1	197812	.	2
chr3	197813	29899734	.	2.0
chr3	29899735	29899807	.	2
chr3	29899808	30004595	.	2.0
chr3	30004596	30004700	.	2
chr3	30004701	32357477	.	3.036
chr3	32357478	32367916	.	2
chr3	32367917	32482140	.	2.0
chr3	32482141	32482409	.	2
chr3	32482410	40258562	.	2.0
chr3	40258563	40258867	.	2
chr3	40258868	49643011	.	2.208
chr3	49643012	49650654	.	2
chr3	49650655	49790846	.	1.285
chr3	49790847	49791421	.	2
chr3	49791422	49930190	.	2.0
chr3	49930191	49940548	.	2
chr3	49940549	50159769	.	7.005
chr3	50159770	50173878	.	2
chr3	50173879	50355547	.	2.208
chr3	50355548	50358168	.	2
chr3	50358169	107810906	.	2.0
chr3	107810907	107923639	.	2
chr3	107923640	111193555	.	4.145
chr3	111193556	111275328	.	2
chr3	111275329	156474809	.	2.0
chr3	156474810	156514424	.	2
chr3	156514425	156553819	.	5.575
chr3	156553820	156554967	.	2
chr3	156554968	198043534	.	2.0
chr4	1	85942	.	2
chr4	85943	57030361	.	2.0
chr4	57030362	57030807	.	2
chr4	57030808	87894060	.	2.208
chr4	87894061	87976895	.	2
chr4	87976896	88159215	.	1.362
chr4	88159216	88262193	.	2
chr4	88262194	121037552	.	2.208
chr4	121037553	121039861	.	2
chr4	121039862	188147588	.	2.0
chr5	1	140448	.	2
chr5	140449	28708326	.	2.0
chr5	28708327	31267440	.	2
chr5	31267441	32604132	.	1.605
chr5	32604133	32689075	.	2
chr5	32689076	62306549	.	2.0
chr5	62306550	62308344	.	2
chr5	62308345	64217643	.	2.657
chr5	64217644	64325270	.	2
chr5	64325271	103087992	.	2.0
chr5	103087993	103088160	.	2
chr5	103088161	116496339	.	1.773
chr5	116496340	116497467	.	2
chr5	116497468	139121090	.	2.0
chr5	139121091	139127849	.	2
chr5	139127850	140372826	.	3.38
chr5	140372827	140401884	.	2
chr5	140401885	155018136	.	2.0
chr5	155018137	156329577	.	2
chr5	156329578	157859136	.	4.86
chr5	157859137	158695988	.	2
chr5	158695989	181261110	.	2.0
chr6	1	203428	.	2
chr6	203429	33585720	.	2.0
chr6	33585721	33586683	.	2
chr6	33586684	47309640	.	2.0
chr6	47309641	47309806	.	2
chr6	47309807	48068561	.	2.896
chr6	48068562	49430371	.	2
chr6	49430372	51409071	.	2.0
chr6	51409072	51409244	.	2
chr6	51409245	89873858	.	1.285
chr6	89873859	89894531	.	2
chr6	89894532	112351251	.	2.0
chr6	112351252	113222562	.	2
chr6	113222563	117579059	.	1.285
chr6	117579060	117602131	.	2
chr6	117602132	119024373	.	0.824
chr6	119024374	119024598	.	2
chr6	119024599	153282709	.	1.605
chr6	153282710	153282741	.	2
chr6	153282742	170583662	.	2.0
chr7	1	208810	.	2
chr7	208811	159233184	.	2.0
chr8	1	233068	.	2
chr8	233069	84921505	.	2.0
chr8	84921506	84921790	.	2
chr8	84921791	113616807	.	1.285
chr8	113616808	115408544	.	2
chr8	115408545	115411576	.	2.0
chr8	115411577	115411832	.	2
chr8	115411833	135647568	.	2.0
chr8	135647569	138130152	.	2
chr8	138130153	145055360	.	2.263
chr9	1	213177	.	2
chr9	213178	464959	.	2.0
chr9	464960	465089	.	2
chr9	465090	1057497	.	1.285
chr9	1057498	2028946	.	2
chr9	2028947	4605485	.	2.0
chr9	4605486	4617970	.	2
chr9	4617971	5235228	.	3.38
chr9	5235229	5299896	.	2
chr9	5299897	19126467	.	2.0
chr9	19126468	19290761	.	2
chr9	19290762	22452423	.	1.285
chr9	22452424	23690184	.	2
chr9	23690185	34521927	.	2.0
chr9	34521928	34552728	.	2
chr9	34552729	62861338	.	1.285
chr9	62861339	66918363	.	2
chr9	66918364	75891376	.	2.0
chr9	75891377	75932494	.	2
chr9	75932495	76713771	.	1.285
chr9	76713772	76788433	.	2
chr9	76788434	112486466	.	2.0
chr9	112486467	112486516	.	2
chr9	112486517	112830728	.	3.386
chr9	112830729	112830817	.	2
chr9	112830818	117716835	.	2.0
chr9	117716836	119166802	.	2
chr9	119166803	124814247	.	1.285
chr9	124814248	124814399	.	2
chr9	124814400	127168613	.	0.57
chr9	127168614	127168744	.	2
chr9	127168745	130666802	.	1.285
chr9	130666803	130668215	.	2
chr9	130668216	134051708	.	1.285
chr9	134051709	134052334	.	2
chr9	134052335	138050136	.	1.285
chr9	138050137	138052088	.	2
chr9	138052089	138124576	.	2.0
chr10	1	49321	.	2
chr10	49322	80538024	.	2.0
chr10	80538025	80538244	.	2
chr10	80538245	86936909	.	1.605
chr10	86936910	86937100	.	2
chr10	86937101	133625465	.	2.0
chr11	1	197337	.	2
chr11	197338	8263311	.	2.0
chr11	8263312	8263476	.	2
chr11	8263477	8988222	.	2.715
chr11	8988223	9020683	.	2
chr11	9020684	18415252	.	2.0
chr11	18415253	18429743	.	2
chr11	18429744	19778070	.	1.285
chr11	19778071	19778345	.	2
chr11	19778346	45979863	.	2.0
chr11	45979864	46049437	.	2
chr11	46049438	63996547	.	1.605
chr11	63996548	63996775	.	2
chr11	63996776	64116513	.	2.0
chr11	64116514	64116685	.	2
chr11	64116686	73420006	.	2.0
chr11	73420007	73425057	.	2
chr11	73425058	74789615	.	2.375
chr11	74789616	74810308	.	2
chr11	74810309	76868308	.	1.285
chr11	76868309	76926607	.	2
chr11	76926608	90869128	.	2.375
chr11	90869129	91803264	.	2
chr11	91803265	92896272	.	3.378
chr11	92896273	92969796	.	2
chr11	92969797	93691993	.	6.29
chr11	93691994	93695615	.	2
chr11	93695616	94045682	.	3.378
chr11	94045683	94045872	.	2
chr11	94045873	118663370	.	2.0
chr11	118663371	118679559	.	2
chr11	118679560	120138417	.	1.605
chr11	120138418	120169873	.	2
chr11	120169874	134986767	.	2.0
chr12	1	174832	.	2
chr12	174833	48567767	.	2.0
chr12	48567768	48568105	.	2
chr12	48568106	76866344	.	2.0
chr12	76866345	77021479	.	2
chr12	77021480	79558981	.	2.872
chr12	79558982	79584944	.	2
chr12	79584945	80680011	.	2.0
chr12	80680012	80707619	.	2
chr12	80707620	80719233	.	4.86
chr12	80719234	80811572	.	2
chr12	80811573	92707011	.	2.208
chr12	92707012	92707131	.	2
chr12	92707132	133236096	.	2.0
chr13	1	19026909	.	2
chr13	19026910	114327286	.	2.0
chr14	1	18657719	.	2
chr14	18657720	22222437	.	2.263
chr14	22222438	22226760	.	2
chr14	22226761	29634528	.	1.605
chr14	29634529	29636511	.	2
chr14	29636512	49576726	.	2.0
chr14	49576727	49577419	.	2
chr14	49577420	58139404	.	2.375
chr14	58139405	58200216	.	2
chr14	58200217	97751433	.	2.0
chr14	97751434	97751670	.	2
chr14	97751671	99865689	.	4.824
chr14	99865690	99875016	.	2
chr14	99875017	106874793	.	2.0
chr15	1	19964741	.	2
chr15	19964742	20671210	.	2.0
chr15	20671211	22278984	.	2
chr15	22278985	28233546	.	1.285
chr15	28233547	28806990	.	2
chr15	28806991	58655315	.	2.0
chr15	58655316	58665113	.	2
chr15	58665114	59105304	.	3.458
chr15	59105305	59107435	.	2
chr15	59107436	60006081	.	2.0
chr15	60006082	60347284	.	2
chr15	60347285	75657224	.	3.43
chr15	75657225	75657471	.	2
chr15	75657472	75677361	.	2.0
chr15	75677362	75682642	.	2
chr15	75682643	78898028	.	3.43
chr15	78898029	78921268	.	2
chr15	78921269	82780223	.	2.715
chr15	82780224	82782794	.	2
chr15	82782795	92501109	.	3.43
chr15	92501110	92617436	.	2
chr15	92617437	101849449	.	2.0
chr16	1	46460	.	2
chr16	46461	13235612	.	2.0
chr16	13235613	13920092	.	2
chr16	13920093	30570479	.	2.715
chr16	30570480	30571015	.	2
chr16	30571016	56943744	.	2.0
chr16	56943745	56960616	.	2
chr16	56960617	57415127	.	2.896
chr16	57415128	57415775	.	2
chr16	57415776	90075951	.	2.0
chr17	1	410609	.	2
chr17	410610	7239300	.	2.0
chr17	7239301	7240128	.	2
chr17	7240129	14780223	.	1.773
chr17	14780224	15229797	.	2
chr17	15229798	28196347	.	2.0
chr17	28196348	28247585	.	2
chr17	28247586	31851979	.	2.715
chr17	31851980	31852261	.	2
chr17	31852262	39083494	.	4.145
chr17	39083495	39087756	.	2
chr17	39087757	53824939	.	3.38
chr17	53824940	54903677	.	2
chr17	54903678	59608084	.	1.285
chr17	59608085	59619947	.	2
chr17	59619948	83135750	.	2.0
chr18	1	117241	.	2
chr18	117242	80247331	.	2.0
chr19	1	281503	.	2
chr19	281504	58572556	.	2.0
chr20	1	87623	.	2
chr20	87624	32202010	.	2.0
chr20	32202011	32202212	.	2
chr20	32202213	36219925	.	1.605
chr20	36219926	36221933	.	2
chr20	36221934	64276168	.	2.0
chr21	1	10413741	.	2
chr21	10413742	46664951	.	2.0
chr22	1	16407216	.	2
chr22	16407217	44572139	.	2.0
chr22	44572140	44679778	.	2
chr22	44679779	45740534	.	4.86
chr22	45740535	45760566	.	2
chr22	45760567	50780661	.	2.0
