# Supplementary material for: Benchmarking pipelines for subclonal deconvolution of bulk tumour sequencing data
Source: Nat Commun. 2021 Nov 4;12:6396. doi: 10.1038/s41467-021-26698-7 (PMC8569188; doi:10.1038/s41467-021-26698-7)
Supplement: Supplementary file 4 — Source Data [file 41467_2021_26698_MOESM4_ESM.zip › Source_Data/cnv_heatmaps/facets/s2r3_75%_60_major.bed]

chromosome	start	end	.	cn
chr1	1	31259615	.	2
chr1	31259616	32681208	.	2.0
chr1	32681209	32681542	.	2
chr1	32681543	44323104	.	2.0
chr1	44323105	44339139	.	2
chr1	44339140	44622887	.	4.924
chr1	44622888	44626285	.	2
chr1	44626286	84662555	.	2.0
chr1	84662556	84664522	.	2
chr1	84664523	85183186	.	2.0
chr1	85183187	85190056	.	2
chr1	85190057	110407877	.	2.0
chr1	110407878	110408008	.	2
chr1	110408009	110897780	.	2.0
chr1	110897781	110899140	.	2
chr1	110899141	111117600	.	0.538
chr1	111117601	111117737	.	2
chr1	111117738	113982120	.	2.0
chr1	113982121	114092038	.	2
chr1	114092039	147993384	.	2.0
chr1	147993385	148334444	.	2
chr1	148334445	152412330	.	4.924
chr1	152412331	152511495	.	2
chr1	152511496	155210347	.	2.0
chr1	155210348	155210474	.	2
chr1	155210475	155615769	.	3.462
chr1	155615770	155648640	.	2
chr1	155648641	173488758	.	2.0
chr1	173488759	173500611	.	2
chr1	173500612	178390226	.	2.0
chr1	178390227	178411744	.	2
chr1	178411745	181807371	.	2.0
chr1	181807372	181807562	.	2
chr1	181807563	183292879	.	2.0
chr1	183292880	183293740	.	2
chr1	183293741	216568129	.	2.0
chr1	216568130	216650972	.	2
chr1	216650973	223358851	.	3.462
chr1	223358852	223359080	.	2
chr1	223359081	248919883	.	2.0
chr2	1	38976	.	2
chr2	38977	74198675	.	2.0
chr2	74198676	74198759	.	2
chr2	74198760	74640132	.	2.0
chr2	74640133	74640228	.	2
chr2	74640229	115845690	.	2.0
chr2	115845691	115845744	.	2
chr2	115845745	127559853	.	2.0
chr2	127559854	127564207	.	2
chr2	127564208	154858282	.	2.0
chr2	154858283	155269968	.	2
chr2	155269969	162838692	.	3.462
chr2	162838693	163593516	.	2
chr2	163593517	165392326	.	2.0
chr2	165392327	165574080	.	2
chr2	165574081	169162611	.	6.386
chr2	169162612	169165936	.	2
chr2	169165937	217884968	.	2.0
chr2	217884969	217885137	.	2
chr2	217885138	238240374	.	2.0
chr2	238240375	238240574	.	2
chr2	238240575	241777077	.	2.0
chr3	1	197722	.	2
chr3	197723	4825871	.	2.0
chr3	4825872	4830928	.	2
chr3	4830929	15004037	.	2.0
chr3	15004038	15004585	.	2
chr3	15004586	15498581	.	2.668
chr3	15498582	15498743	.	2
chr3	15498744	35793881	.	2.0
chr3	35793882	35794130	.	2
chr3	35794131	63846237	.	2.0
chr3	63846238	63913150	.	2
chr3	63913151	66404262	.	2.0
chr3	66404263	66405303	.	2
chr3	66405304	195070046	.	2.0
chr3	195070047	195122094	.	2
chr3	195122095	196071387	.	2.0
chr3	196071388	196072089	.	2
chr3	196072090	198043498	.	2.0
chr4	1	85872	.	2
chr4	85873	36066072	.	2.0
chr4	36066073	36066456	.	2
chr4	36066457	40354480	.	4.52
chr4	40354481	40354763	.	2
chr4	40354764	47678062	.	2.514
chr4	47678063	47680146	.	2
chr4	47680147	57110129	.	2.0
chr4	57110130	60922731	.	2
chr4	60922732	71746328	.	3.462
chr4	71746329	71752616	.	2
chr4	71752617	71784298	.	2.0
chr4	71784299	71803901	.	2
chr4	71803902	74454786	.	3.462
chr4	74454787	74748132	.	2
chr4	74748133	97972339	.	2.0
chr4	97972340	97981296	.	2
chr4	97981297	100518096	.	2.0
chr4	100518097	101023561	.	2
chr4	101023562	146442900	.	2.0
chr4	146442901	146503945	.	2
chr4	146503946	183713608	.	4.112
chr4	183713609	183905339	.	2
chr4	183905340	188147588	.	2.0
chr5	1	140416	.	2
chr5	140417	34019945	.	2.0
chr5	34019946	34020030	.	2
chr5	34020031	34043825	.	2.0
chr5	34043826	34686792	.	2
chr5	34686793	36608306	.	2.0
chr5	36608307	36608601	.	2
chr5	36608602	39074281	.	3.462
chr5	39074282	39105528	.	2
chr5	39105529	50397480	.	2.0
chr5	50397481	50397780	.	2
chr5	50397781	51394560	.	2.0
chr5	51394561	52011531	.	2
chr5	52011532	53887485	.	6.386
chr5	53887486	53951423	.	2
chr5	53951424	111976872	.	2.0
chr5	111976873	112143830	.	2
chr5	112143831	112420036	.	3.462
chr5	112420037	112707590	.	2
chr5	112707591	181261095	.	2.0
chr6	1	203475	.	2
chr6	203476	14136974	.	2.0
chr6	14136975	15246501	.	2
chr6	15246502	17110901	.	2.0
chr6	17110902	17115153	.	2
chr6	17115154	70956054	.	2.0
chr6	70956055	70956286	.	2
chr6	70956287	79060475	.	2.514
chr6	79060476	79060771	.	2
chr6	79060772	143479213	.	2.0
chr6	143479214	143485252	.	2
chr6	143485253	143937816	.	2.0
chr6	143937817	143940458	.	2
chr6	143940459	170583679	.	2.0
chr7	1	208916	.	2
chr7	208917	7532906	.	2.0
chr7	7532907	7572571	.	2
chr7	7572572	8752914	.	3.462
chr7	8752915	10453282	.	2
chr7	10453283	37133229	.	2.0
chr7	37133230	37204124	.	2
chr7	37204125	38228904	.	2.0
chr7	38228905	38242427	.	2
chr7	38242428	40097064	.	2.0
chr7	40097065	40132848	.	2
chr7	40132849	43312084	.	3.462
chr7	43312085	43320729	.	2
chr7	43320730	66153691	.	2.0
chr7	66153692	66240373	.	2
chr7	66240374	67321395	.	2.0
chr7	67321396	69598926	.	2
chr7	69598927	159233209	.	2.0
chr8	1	233102	.	2
chr8	233103	7356464	.	2.0
chr8	7356465	7860648	.	2
chr8	7860649	26045112	.	2.0
chr8	26045113	26291873	.	2
chr8	26291874	27792120	.	2.0
chr8	27792121	27799585	.	2
chr8	27799586	28058323	.	4.68
chr8	28058324	28060275	.	2
chr8	28060276	43202614	.	2.0
chr8	43202615	43202788	.	2
chr8	43202789	48917888	.	2.0
chr8	48917889	48918172	.	2
chr8	48918173	78161066	.	2.0
chr8	78161067	78598377	.	2
chr8	78598378	81840056	.	9.31
chr8	81840057	84185047	.	2
chr8	84185048	94642010	.	2.0
chr8	94642011	94643394	.	2
chr8	94643395	100288272	.	4.924
chr8	100288273	100509907	.	2
chr8	100509908	100722587	.	9.31
chr8	100722588	100919448	.	2
chr8	100919449	121904160	.	4.924
chr8	121904161	122670430	.	2
chr8	122670431	145055379	.	2.0
chr9	1	213298	.	2
chr9	213299	8733822	.	2.0
chr9	8733823	8733954	.	2
chr9	8733955	66918698	.	2.74
chr9	66918699	68387528	.	2
chr9	68387529	79725405	.	2.0
chr9	79725406	81583786	.	2
chr9	81583787	81689222	.	4.924
chr9	81689223	81913617	.	2
chr9	81913618	90898527	.	2.0
chr9	90898528	91213920	.	2
chr9	91213921	91220968	.	4.904
chr9	91220969	91294640	.	2
chr9	91294641	97307294	.	2.0
chr9	97307295	97307401	.	2
chr9	97307402	105776602	.	2.0
chr9	105776603	106923399	.	2
chr9	106923400	132402821	.	2.0
chr9	132402822	132410453	.	2
chr9	132410454	132725876	.	3.044
chr9	132725877	132727522	.	2
chr9	132727523	138124457	.	2.0
chr10	1	49392	.	2
chr10	49393	20068123	.	2.0
chr10	20068124	20143325	.	2
chr10	20143326	20219025	.	3.462
chr10	20219026	20245268	.	2
chr10	20245269	22003744	.	10.772
chr10	22003745	22208844	.	2
chr10	22208845	23428440	.	4.112
chr10	23428441	23440245	.	2
chr10	23440246	48652348	.	2.0
chr10	48652349	48652506	.	2
chr10	48652507	48914258	.	4.924
chr10	48914259	48941850	.	2
chr10	48941851	75783116	.	2.0
chr10	75783117	76035990	.	2
chr10	76035991	82986624	.	2.0
chr10	82986625	82986820	.	2
chr10	82986821	125859777	.	2.0
chr10	125859778	125859848	.	2
chr10	125859849	127257524	.	2.0
chr10	127257525	127338916	.	2
chr10	127338917	133625547	.	2.0
chr11	1	197337	.	2
chr11	197338	55554822	.	2.0
chr11	55554823	55554917	.	2
chr11	55554918	78469357	.	2.0
chr11	78469358	78478607	.	2
chr11	78478608	110592062	.	2.0
chr11	110592063	110609033	.	2
chr11	110609034	111451420	.	2.0
chr11	111451421	111453445	.	2
chr11	111453446	111498739	.	3.128
chr11	111498740	111513411	.	2
chr11	111513412	124893829	.	2.0
chr11	124893830	124894280	.	2
chr11	124894281	134986767	.	2.0
chr12	1	174726	.	2
chr12	174727	10715799	.	2.0
chr12	10715800	10718089	.	2
chr12	10718090	11890998	.	4.924
chr12	11890999	11891042	.	2
chr12	11891043	67269454	.	2.0
chr12	67269455	67269732	.	2
chr12	67269733	70684312	.	2.514
chr12	70684313	70698303	.	2
chr12	70698304	78212953	.	2.0
chr12	78212954	79217469	.	2
chr12	79217470	90940211	.	2.0
chr12	90940212	90946349	.	2
chr12	90946350	101486950	.	2.0
chr12	101486951	101594879	.	2
chr12	101594880	126745087	.	3.462
chr12	126745088	128244407	.	2
chr12	128244408	133236094	.	2.0
chr13	1	19026403	.	2
chr13	19026404	91398889	.	2.0
chr13	91398890	91399095	.	2
chr13	91399096	98686283	.	2.74
chr13	98686284	98687544	.	2
chr13	98687545	114327286	.	2.0
chr14	1	18657687	.	2
chr14	18657688	37173696	.	2.0
chr14	37173697	37247925	.	2
chr14	37247926	44120332	.	2.0
chr14	44120333	44504460	.	2
chr14	44504461	51095663	.	2.0
chr14	51095664	51095845	.	2
chr14	51095846	88627840	.	2.0
chr14	88627841	88642848	.	2
chr14	88642849	90902784	.	2.0
chr14	90902785	90902936	.	2
chr14	90902937	106874757	.	2.0
chr15	1	19964789	.	2
chr15	19964790	65381566	.	2.0
chr15	65381567	65381894	.	2
chr15	65381895	82769011	.	2.0
chr15	82769012	82769856	.	2
chr15	82769857	101849469	.	2.0
chr16	1	46405	.	2
chr16	46406	53704045	.	2.0
chr16	53704046	53704202	.	2
chr16	53704203	54239957	.	3.044
chr16	54239958	54240584	.	2
chr16	54240585	58671177	.	2.0
chr16	58671178	58672287	.	2
chr16	58672288	69109947	.	2.0
chr16	69109948	69113591	.	2
chr16	69113592	69260271	.	2.0
chr16	69260272	69270113	.	2
chr16	69270114	78757028	.	2.0
chr16	78757029	79211730	.	2
chr16	79211731	90075935	.	2.0
chr17	1	410587	.	2
chr17	410588	9250752	.	2.0
chr17	9250753	9378628	.	2
chr17	9378629	11769304	.	2.0
chr17	11769305	11781079	.	2
chr17	11781080	12095487	.	3.432
chr17	12095488	12095656	.	2
chr17	12095657	27301902	.	2.0
chr17	27301903	27301974	.	2
chr17	27301975	55773878	.	2.0
chr17	55773879	55776052	.	2
chr17	55776053	57046387	.	2.0
chr17	57046388	57086627	.	2
chr17	57086628	83135741	.	2.0
chr18	1	117242	.	2
chr18	117243	7231920	.	2.0
chr18	7231921	7232055	.	2
chr18	7232056	9775239	.	2.0
chr18	9775240	9775365	.	2
chr18	9775366	28177300	.	2.0
chr18	28177301	30298986	.	2
chr18	30298987	39622211	.	7.848
chr18	39622212	41955341	.	2
chr18	41955342	47837076	.	2.0
chr18	47837077	47837213	.	2
chr18	47837214	77268953	.	3.462
chr18	77268954	79096565	.	2
chr18	79096566	80247263	.	2.0
chr19	1	281503	.	2
chr19	281504	7184549	.	2.0
chr19	7184550	7267434	.	2
chr19	7267435	7508474	.	4.68
chr19	7508475	7519168	.	2
chr19	7519169	10679185	.	2.0
chr19	10679186	10679911	.	2
chr19	10679912	15249329	.	2.0
chr19	15249330	15253598	.	2
chr19	15253599	33512780	.	2.0
chr19	33512781	33689385	.	2
chr19	33689386	54012397	.	2.668
chr19	54012398	55085915	.	2
chr19	55085916	58572584	.	2.0
chr20	1	87623	.	2
chr20	87624	31826917	.	2.0
chr20	31826918	31830847	.	2
chr20	31830848	32018106	.	2.0
chr20	32018107	32022595	.	2
chr20	32022596	64276109	.	2.0
chr21	1	10413774	.	2
chr21	10413775	31731933	.	2.0
chr21	31731934	31873912	.	2
chr21	31873913	32578758	.	3.462
chr21	32578759	32582319	.	2
chr21	32582320	46664957	.	2.0
chr22	1	16407152	.	2
chr22	16407153	31140563	.	2.0
chr22	31140564	31187168	.	2
chr22	31187169	38962647	.	3.462
chr22	38962648	38964718	.	2
chr22	38964719	50780647	.	2.0
