# Supplementary material for: Benchmarking pipelines for subclonal deconvolution of bulk tumour sequencing data
Source: Nat Commun. 2021 Nov 4;12:6396. doi: 10.1038/s41467-021-26698-7 (PMC8569188; doi:10.1038/s41467-021-26698-7)
Supplement: Supplementary file 4 — Source Data [file 41467_2021_26698_MOESM4_ESM.zip › Source_Data/cnv_heatmaps/facets/s1r3_100%_100_minor.bed]

chromosome	start	end	.	cn
chr1	1	35114916	.	2
chr1	35114917	35421793	.	0.062
chr1	35421794	35433453	.	2
chr1	35433454	248919888	.	2.0
chr2	1	38976	.	2
chr2	38977	216119064	.	2.0
chr2	216119065	216122121	.	2
chr2	216122122	223598022	.	2.0
chr2	223598023	223598181	.	2
chr2	223598182	241777088	.	2.0
chr3	1	197748	.	2
chr3	197749	389453	.	2.0
chr3	389454	389504	.	2
chr3	389505	112929280	.	2.0
chr3	112929281	112931136	.	2
chr3	112931137	121537124	.	2.0
chr3	121537125	121539462	.	2
chr3	121539463	143991494	.	0.794
chr3	143991495	143991648	.	2
chr3	143991649	155916201	.	1.0
chr3	155916202	155919350	.	2
chr3	155919351	198043546	.	2.0
chr4	1	85942	.	2
chr4	85943	65602087	.	2.0
chr4	65602088	65602274	.	2
chr4	65602275	69102907	.	1.0
chr4	69102908	69108268	.	2
chr4	69108269	188147482	.	2.0
chr5	1	140466	.	2
chr5	140467	7414593	.	2.0
chr5	7414594	7520843	.	2
chr5	7520844	8460843	.	2.0
chr5	8460844	8461035	.	2
chr5	8461036	96079302	.	2.0
chr5	96079303	96390504	.	2
chr5	96390505	144477387	.	2.0
chr5	144477388	145764923	.	2
chr5	145764924	181261081	.	2.0
chr6	1	203552	.	2
chr6	203553	170583704	.	2.0
chr7	1	208936	.	2
chr7	208937	159233184	.	2.0
chr8	1	232972	.	2
chr8	232973	14090595	.	2.0
chr8	14090596	14108247	.	2
chr8	14108248	24476587	.	2.0
chr8	24476588	24482279	.	2
chr8	24482280	36817776	.	2.0
chr8	36817777	36833671	.	2
chr8	36833672	38321249	.	2.0
chr8	38321250	38326757	.	2
chr8	38326758	145055416	.	2.0
chr9	1	213291	.	2
chr9	213292	28863584	.	2.0
chr9	28863585	28888835	.	2
chr9	28888836	32635481	.	2.0
chr9	32635482	32784069	.	2
chr9	32784070	138124607	.	2.0
chr10	1	49321	.	2
chr10	49322	133625473	.	2.0
chr11	1	197337	.	2
chr11	197338	3377748	.	2.0
chr11	3377749	3638572	.	2
chr11	3638573	17376166	.	0.024
chr11	17376167	17376500	.	2
chr11	17376501	17647111	.	2.0
chr11	17647112	17719675	.	2
chr11	17719676	28333509	.	0.024
chr11	28333510	30009822	.	2
chr11	30009823	74497057	.	2.0
chr11	74497058	74497227	.	2
chr11	74497228	83459230	.	2.0
chr11	83459231	83459391	.	2
chr11	83459392	134986767	.	2.0
chr12	1	174568	.	2
chr12	174569	91985985	.	2.0
chr12	91985986	91986092	.	2
chr12	91986093	112502226	.	1.0
chr12	112502227	112504780	.	2
chr12	112504781	133236096	.	2.0
chr13	1	19026403	.	2
chr13	19026404	57632559	.	1.578
chr13	57632560	57632705	.	2
chr13	57632706	114327334	.	2.0
chr14	1	18657719	.	2
chr14	18657720	91510375	.	2.0
chr14	91510376	91869583	.	2
chr14	91869584	92138256	.	0.024
chr14	92138257	92142315	.	2
chr14	92142316	106874787	.	2.0
chr15	1	19964741	.	2
chr15	19964742	83207435	.	0.024
chr15	83207436	83255956	.	2
chr15	83255957	83268269	.	2.0
chr15	83268270	83283144	.	2
chr15	83283145	101849452	.	0.024
chr16	1	46405	.	2
chr16	46406	119322	.	2.0
chr16	119323	123529	.	2
chr16	123530	3408948	.	2.0
chr16	3408949	3409106	.	2
chr16	3409107	90075906	.	2.0
chr17	1	410567	.	2
chr17	410568	57120887	.	2.0
chr17	57120888	57121168	.	2
chr17	57121169	59683299	.	2.0
chr17	59683300	59683355	.	2
chr17	59683356	83135739	.	2.0
chr18	1	120795	.	2
chr18	120796	66572208	.	2.0
chr18	66572209	67081728	.	2
chr18	67081729	68715032	.	0.058
chr18	68715033	68836841	.	2
chr18	68836842	80247360	.	2.0
chr19	1	281468	.	2
chr19	281469	58572621	.	2.0
chr20	1	87623	.	2
chr20	87624	64276114	.	2.0
chr21	1	10413782	.	2
chr21	10413783	26966517	.	2.0
chr21	26966518	28872176	.	2
chr21	28872177	28928256	.	3.328
chr21	28928257	28928424	.	2
chr21	28928425	46665012	.	2.0
chr22	1	16407235	.	2
chr22	16407236	50780662	.	2.0
