# Supplementary material for: Benchmarking pipelines for subclonal deconvolution of bulk tumour sequencing data
Source: Nat Commun. 2021 Nov 4;12:6396. doi: 10.1038/s41467-021-26698-7 (PMC8569188; doi:10.1038/s41467-021-26698-7)
Supplement: Supplementary file 4 — Source Data [file 41467_2021_26698_MOESM4_ESM.zip › Source_Data/cnv_heatmaps/facets/s2r3_100%_100_total.bed]

chromosome	start	end	.	cn
chr1	1	31259615	.	2
chr1	31259616	32672712	.	1.147
chr1	32672713	32679621	.	2
chr1	32679622	44339139	.	2.0
chr1	44339140	44352963	.	2
chr1	44352964	44614274	.	5.408
chr1	44614275	44622709	.	2
chr1	44622710	84670788	.	2.0
chr1	84670789	84671153	.	2
chr1	84671154	85182371	.	1.147
chr1	85182372	85182543	.	2
chr1	85182544	110407863	.	2.0
chr1	110407864	110408008	.	2
chr1	110408009	113982120	.	1.147
chr1	113982121	114092044	.	2
chr1	114092045	147993384	.	2.0
chr1	147993385	148334595	.	2
chr1	148334596	152412330	.	4.007
chr1	152412331	152511587	.	2
chr1	152511588	155210378	.	2.0
chr1	155210379	155210479	.	2
chr1	155210480	155615792	.	3.706
chr1	155615793	155648684	.	2
chr1	155648685	165827875	.	2.0
chr1	165827876	165890312	.	2
chr1	165890313	166070622	.	1.223
chr1	166070623	166070763	.	2
chr1	166070764	170739099	.	2.0
chr1	170739100	170739372	.	2
chr1	170739373	171064290	.	1.147
chr1	171064291	171092632	.	2
chr1	171092633	173207083	.	2.209
chr1	173207084	173207328	.	2
chr1	173207329	178420613	.	1.448
chr1	178420614	178439520	.	2
chr1	178439521	182055095	.	2.0
chr1	182055096	182055324	.	2
chr1	182055325	183292872	.	1.448
chr1	183292873	183293740	.	2
chr1	183293741	186362997	.	2.0
chr1	186362998	186363417	.	2
chr1	186363418	200988494	.	2.0
chr1	200988495	200988761	.	2
chr1	200988762	216568167	.	2.0
chr1	216568168	216651010	.	2
chr1	216651011	223358984	.	3.026
chr1	223358985	223359148	.	2
chr1	223359149	248919829	.	2.0
chr2	1	38988	.	2
chr2	38989	53854501	.	2.0
chr2	53854502	53854738	.	2
chr2	53854739	70297305	.	2.0
chr2	70297306	70297510	.	2
chr2	70297511	74198765	.	2.0
chr2	74198766	74205908	.	2
chr2	74205909	74657631	.	1.494
chr2	74657632	74657778	.	2
chr2	74657779	115845547	.	2.0
chr2	115845548	115845668	.	2
chr2	115845669	124563360	.	1.494
chr2	124563361	124609778	.	2
chr2	124609779	124915281	.	2.594
chr2	124915282	126690285	.	2
chr2	126690286	127582524	.	1.469
chr2	127582525	127584333	.	2
chr2	127584334	144208776	.	2.0
chr2	144208777	144363616	.	2
chr2	144363617	144517434	.	1.147
chr2	144517435	146587999	.	2
chr2	146588000	155269953	.	2.0
chr2	155269954	156324546	.	2
chr2	156324547	162838713	.	3.026
chr2	162838714	163593528	.	2
chr2	163593529	165392304	.	2.0
chr2	165392305	165574197	.	2
chr2	165574198	169165969	.	4.559
chr2	169165970	169168527	.	2
chr2	169168528	188595826	.	2.0
chr2	188595827	188734193	.	2
chr2	188734194	189448910	.	2.357
chr2	189448911	189449288	.	2
chr2	189449289	217907189	.	2.0
chr2	217907190	217920208	.	2
chr2	217920209	238452091	.	2.0
chr2	238452092	238452144	.	2
chr2	238452145	241777077	.	2.0
chr3	1	197847	.	2
chr3	197848	14934360	.	2.0
chr3	14934361	15003927	.	2
chr3	15003928	15498564	.	2.357
chr3	15498565	15498822	.	2
chr3	15498823	16316074	.	2.0
chr3	16316075	16316286	.	2
chr3	16316287	26710719	.	1.807
chr3	26710720	27110194	.	2
chr3	27110195	27484404	.	2.0
chr3	27484405	27715961	.	2
chr3	27715962	35793909	.	1.807
chr3	35793910	35794185	.	2
chr3	35794186	63846236	.	2.0
chr3	63846237	63913222	.	2
chr3	63913223	66401664	.	1.147
chr3	66401665	66404115	.	2
chr3	66404116	77580104	.	2.0
chr3	77580105	77580154	.	2
chr3	77580155	105867581	.	2.0
chr3	105867582	105869225	.	2
chr3	105869226	195070024	.	2.0
chr3	195070025	195122106	.	2
chr3	195122107	196071387	.	1.147
chr3	196071388	196072053	.	2
chr3	196072054	198043440	.	2.0
chr4	1	85951	.	2
chr4	85952	33010864	.	2.0
chr4	33010865	36066179	.	2
chr4	36066180	40335927	.	4.559
chr4	40335928	40337239	.	2
chr4	40337240	47763408	.	2.357
chr4	47763409	47763583	.	2
chr4	47763584	57110148	.	2.0
chr4	57110149	60922769	.	2
chr4	60922770	71746121	.	2.853
chr4	71746122	71746338	.	2
chr4	71746339	71784362	.	1.223
chr4	71784363	71803971	.	2
chr4	71803972	74454933	.	2.853
chr4	74454934	74748028	.	2
chr4	74748029	97972338	.	2.0
chr4	97972339	97981259	.	2
chr4	97981260	100518107	.	1.147
chr4	100518108	101023492	.	2
chr4	101023493	139045047	.	2.0
chr4	139045048	139045277	.	2
chr4	139045278	143699332	.	1.807
chr4	143699333	143699605	.	2
chr4	143699606	146442900	.	2.0
chr4	146442901	146503861	.	2
chr4	146503862	183905517	.	3.508
chr4	183905518	183905736	.	2
chr4	183905737	188147568	.	2.0
chr5	1	140480	.	2
chr5	140481	34008051	.	2.0
chr5	34008052	34019524	.	2
chr5	34019525	34687713	.	1.147
chr5	34687714	34688156	.	2
chr5	34688157	36264939	.	2.0
chr5	36264940	36265415	.	2
chr5	36265416	39074299	.	2.853
chr5	39074300	39105471	.	2
chr5	39105472	45695737	.	1.147
chr5	45695738	50396428	.	2
chr5	50396429	51394581	.	2.0
chr5	51394582	52011560	.	2
chr5	52011561	53887394	.	4.559
chr5	53887395	53951423	.	2
chr5	53951424	69191796	.	2.0
chr5	69191797	69197121	.	2
chr5	69197122	80320471	.	2.0
chr5	80320472	80320862	.	2
chr5	80320863	88730247	.	2.0
chr5	88730248	88731809	.	2
chr5	88731810	93584008	.	1.686
chr5	93584009	93585013	.	2
chr5	93585014	111976868	.	2.0
chr5	111976869	112143830	.	2
chr5	112143831	112420046	.	3.706
chr5	112420047	112707587	.	2
chr5	112707588	181261095	.	2.0
chr6	1	203552	.	2
chr6	203553	14136954	.	2.0
chr6	14136955	15246504	.	2
chr6	15246505	17110901	.	1.433
chr6	17110902	17115153	.	2
chr6	17115154	71167402	.	2.0
chr6	71167403	71293259	.	2
chr6	71293260	79060545	.	2.209
chr6	79060546	79060688	.	2
chr6	79060689	143479155	.	2.0
chr6	143479156	143485226	.	2
chr6	143485227	143710991	.	1.147
chr6	143710992	143711137	.	2
chr6	143711138	143788974	.	2.0
chr6	143788975	143807170	.	2
chr6	143807171	143940942	.	1.147
chr6	143940943	143941213	.	2
chr6	143941214	155144802	.	2.0
chr6	155144803	155164401	.	2
chr6	155164402	155314471	.	3.056
chr6	155314472	155396815	.	2
chr6	155396816	170583679	.	2.0
chr7	1	208946	.	2
chr7	208947	7532893	.	2.0
chr7	7532894	7572571	.	2
chr7	7572572	8752914	.	3.706
chr7	8752915	10453296	.	2
chr7	10453297	37133259	.	2.0
chr7	37133260	37204135	.	2
chr7	37204136	38228904	.	1.147
chr7	38228905	38242466	.	2
chr7	38242467	40096397	.	2.0
chr7	40096398	40096643	.	2
chr7	40096644	43320780	.	3.026
chr7	43320781	43360921	.	2
chr7	43360922	51193583	.	2.0
chr7	51193584	51219713	.	2
chr7	51219714	53866784	.	3.328
chr7	53866785	54542306	.	2
chr7	54542307	66153691	.	2.0
chr7	66153692	66240388	.	2
chr7	66240389	66988335	.	1.147
chr7	66988336	66993233	.	2
chr7	66993234	67239333	.	1.147
chr7	67239334	67306031	.	2
chr7	67306032	67321335	.	1.147
chr7	67321336	69598914	.	2
chr7	69598915	123200027	.	2.0
chr7	123200028	123452763	.	2
chr7	123452764	123512278	.	1.147
chr7	123512279	123537161	.	2
chr7	123537162	151471531	.	2.0
chr7	151471532	151471646	.	2
chr7	151471647	151631760	.	3.328
chr7	151631761	151675487	.	2
chr7	151675488	159233256	.	2.0
chr8	1	233068	.	2
chr8	233069	7356464	.	2.0
chr8	7356465	7860651	.	2
chr8	7860652	26045149	.	1.147
chr8	26045150	26291742	.	2
chr8	26291743	27792120	.	2.0
chr8	27792121	27799585	.	2
chr8	27799586	28060538	.	4.844
chr8	28060539	28060619	.	2
chr8	28060620	43342294	.	2.0
chr8	43342295	46841117	.	2
chr8	46841118	48918026	.	1.452
chr8	48918027	48918165	.	2
chr8	48918166	78161066	.	2.0
chr8	78161067	78598379	.	2
chr8	78598380	81840056	.	7.112
chr8	81840057	84185044	.	2
chr8	84185045	94646298	.	2.0
chr8	94646299	94646324	.	2
chr8	94646325	100287990	.	4.559
chr8	100287991	100288166	.	2
chr8	100288167	100722587	.	10.52
chr8	100722588	100919421	.	2
chr8	100919422	122951348	.	4.559
chr8	122951349	122951491	.	2
chr8	122951492	145055416	.	2.0
chr9	1	213233	.	2
chr9	213234	8733903	.	2.0
chr9	8733904	12693964	.	2
chr9	12693965	62861338	.	2.511
chr9	62861339	66918773	.	2
chr9	66918774	79722970	.	2.0
chr9	79722971	79725076	.	2
chr9	79725077	81913594	.	5.408
chr9	81913595	81914404	.	2
chr9	81914405	90898524	.	2.0
chr9	90898525	91213934	.	2
chr9	91213935	91220955	.	4.559
chr9	91220956	91294670	.	2
chr9	91294671	97294038	.	2.0
chr9	97294039	97294057	.	2
chr9	97294058	105484364	.	1.147
chr9	105484365	105506448	.	2
chr9	105506449	105535248	.	2.16
chr9	105535249	105546480	.	2
chr9	105546481	105776488	.	1.147
chr9	105776489	106923432	.	2
chr9	106923433	132410453	.	2.0
chr9	132410454	132482388	.	2
chr9	132482389	132827017	.	2.853
chr9	132827018	132828062	.	2
chr9	132828063	138124573	.	2.0
chr10	1	49366	.	2
chr10	49367	20068215	.	2.0
chr10	20068216	20143372	.	2
chr10	20143373	20219038	.	3.422
chr10	20219039	20245268	.	2
chr10	20245269	22003744	.	13.076
chr10	22003745	22209005	.	2
chr10	22209006	23344806	.	3.508
chr10	23344807	23428440	.	2
chr10	23428441	48652506	.	2.0
chr10	48652507	48709694	.	2
chr10	48709695	48941864	.	4.007
chr10	48941865	48943296	.	2
chr10	48943297	75783071	.	2.0
chr10	75783072	76036077	.	2
chr10	76036078	84141599	.	1.147
chr10	84141600	84141647	.	2
chr10	84141648	119168625	.	2.0
chr10	119168626	119169381	.	2
chr10	119169382	119396797	.	1.147
chr10	119396798	119423198	.	2
chr10	119423199	125867080	.	2.0
chr10	125867081	125867200	.	2
chr10	125867201	127257541	.	1.147
chr10	127257542	127339083	.	2
chr10	127339084	133625547	.	2.0
chr11	1	197337	.	2
chr11	197338	55639366	.	2.0
chr11	55639367	55651002	.	2
chr11	55651003	78478740	.	2.209
chr11	78478741	78493120	.	2
chr11	78493121	110711904	.	2.0
chr11	110711905	110826647	.	2
chr11	110826648	111451415	.	1.147
chr11	111451416	111453445	.	2
chr11	111453446	111498843	.	3.7
chr11	111498844	111513467	.	2
chr11	111513468	124893844	.	1.147
chr11	124893845	124894280	.	2
chr11	124894281	134986767	.	2.0
chr12	1	174726	.	2
chr12	174727	10718089	.	2.0
chr12	10718090	10719068	.	2
chr12	10719069	11885914	.	6.26
chr12	11885915	11886094	.	2
chr12	11886095	66596854	.	2.0
chr12	66596855	66596976	.	2
chr12	66596977	70698306	.	2.209
chr12	70698307	70701192	.	2
chr12	70701193	78212953	.	2.0
chr12	78212954	79217574	.	2
chr12	79217575	89656047	.	1.147
chr12	89656048	90940280	.	2
chr12	90940281	101486950	.	2.0
chr12	101486951	101594865	.	2
chr12	101594866	126745087	.	3.026
chr12	126745088	128244467	.	2
chr12	128244468	133236094	.	2.0
chr13	1	19026403	.	2
chr13	19026404	91351358	.	2.0
chr13	91351359	91398884	.	2
chr13	91398885	98686283	.	2.511
chr13	98686284	98687627	.	2
chr13	98687628	114327334	.	2.0
chr14	1	18657655	.	2
chr14	18657656	33951038	.	1.147
chr14	33951039	34092399	.	2
chr14	34092400	34710581	.	1.439
chr14	34710582	34710876	.	2
chr14	34710877	37173696	.	1.147
chr14	37173697	37247941	.	2
chr14	37247942	44504460	.	2.0
chr14	44504461	44504516	.	2
chr14	44504517	51243833	.	2.209
chr14	51243834	51244014	.	2
chr14	51244015	88627833	.	2.0
chr14	88627834	88642975	.	2
chr14	88642976	90290436	.	1.147
chr14	90290437	90290593	.	2
chr14	90290594	90318105	.	2.0
chr14	90318106	90331810	.	2
chr14	90331811	90890644	.	1.147
chr14	90890645	90894163	.	2
chr14	90894164	106874785	.	2.0
chr15	1	19964795	.	2
chr15	19964796	65328904	.	2.0
chr15	65328905	65329023	.	2
chr15	65329024	79456361	.	2.0
chr15	79456362	79456401	.	2
chr15	79456402	101849446	.	2.0
chr16	1	46405	.	2
chr16	46406	53704045	.	2.0
chr16	53704046	53704202	.	2
chr16	53704203	54121704	.	3.056
chr16	54121705	54239911	.	2
chr16	54239912	59738082	.	2.0
chr16	59738083	59739948	.	2
chr16	59739949	69113641	.	1.807
chr16	69113642	69114378	.	2
chr16	69114379	69260270	.	2.0
chr16	69260271	69270145	.	2
chr16	69270146	78432695	.	1.147
chr16	78432696	78691292	.	2
chr16	78691293	90075910	.	2.0
chr17	1	410673	.	2
chr17	410674	9378532	.	2.0
chr17	9378533	9491852	.	2
chr17	9491853	11769301	.	1.494
chr17	11769302	11781088	.	2
chr17	11781089	12054976	.	3.544
chr17	12054977	12069792	.	2
chr17	12069793	27301818	.	1.494
chr17	27301819	27301974	.	2
chr17	27301975	51120580	.	2.0
chr17	51120581	51154303	.	2
chr17	51154304	56228009	.	1.807
chr17	56228010	56326311	.	2
chr17	56326312	57086627	.	1.147
chr17	57086628	57099733	.	2
chr17	57099734	58559493	.	1.807
chr17	58559494	58561539	.	2
chr17	58561540	83135798	.	2.0
chr18	1	117241	.	2
chr18	117242	7231976	.	2.0
chr18	7231977	7232084	.	2
chr18	7232085	9595167	.	1.147
chr18	9595168	9708474	.	2
chr18	9708475	28177296	.	2.0
chr18	28177297	30298900	.	2
chr18	30298901	39622198	.	6.26
chr18	39622199	41955262	.	2
chr18	41955263	47836175	.	2.0
chr18	47836176	47836350	.	2
chr18	47836351	64098728	.	3.026
chr18	64098729	65762760	.	2
chr18	65762761	69401305	.	3.641
chr18	69401306	69564505	.	2
chr18	69564506	77268946	.	2.853
chr18	77268947	79096429	.	2
chr18	79096430	80247272	.	2.0
chr19	1	281546	.	2
chr19	281547	7184482	.	2.0
chr19	7184483	7184578	.	2
chr19	7184579	7508474	.	4.559
chr19	7508475	7519168	.	2
chr19	7519169	10679071	.	2.0
chr19	10679072	10679185	.	2
chr19	10679186	15244735	.	1.425
chr19	15244736	15249277	.	2
chr19	15249278	33800502	.	2.0
chr19	33800503	33801289	.	2
chr19	33801290	54012397	.	2.438
chr19	54012398	55085877	.	2
chr19	55085878	58572618	.	2.0
chr20	1	87623	.	2
chr20	87624	31826885	.	2.0
chr20	31826886	31830925	.	2
chr20	31830926	32025853	.	1.147
chr20	32025854	32026008	.	2
chr20	32026009	64276092	.	2.0
chr21	1	10413741	.	2
chr21	10413742	31731888	.	2.0
chr21	31731889	31873827	.	2
chr21	31873828	32582223	.	3.026
chr21	32582224	32582391	.	2
chr21	32582392	46665024	.	2.0
chr22	1	16407163	.	2
chr22	16407164	31140554	.	2.0
chr22	31140555	31187154	.	2
chr22	31187155	38986409	.	3.026
chr22	38986410	39014273	.	2
chr22	39014274	50780637	.	2.0
