# Supplementary material for: Benchmarking pipelines for subclonal deconvolution of bulk tumour sequencing data
Source: Nat Commun. 2021 Nov 4;12:6396. doi: 10.1038/s41467-021-26698-7 (PMC8569188; doi:10.1038/s41467-021-26698-7)
Supplement: Supplementary file 4 — Source Data [file 41467_2021_26698_MOESM4_ESM.zip › Source_Data/cnv_heatmaps/facets/s1r3_100%_30_major.bed]

chromosome	start	end	.	cn
chr1	1	35114865	.	2
chr1	35114866	35433761	.	2.0
chr1	35433762	35433815	.	2
chr1	35433816	248919762	.	2.0
chr2	1	39105	.	2
chr2	39106	216107634	.	2.0
chr2	216107635	216109245	.	2
chr2	216109246	222709919	.	2.0
chr2	222709920	222908867	.	2
chr2	222908868	241777088	.	2.0
chr3	1	197848	.	2
chr3	197849	121541329	.	2.0
chr3	121541330	121544797	.	2
chr3	121544798	155916201	.	2.0
chr3	155916202	155919301	.	2
chr3	155919302	198043440	.	2.0
chr4	1	85913	.	2
chr4	85914	67471927	.	2.0
chr4	67471928	67472126	.	2
chr4	67472127	69200169	.	2.0
chr4	69200170	69200471	.	2
chr4	69200472	188147550	.	2.0
chr5	1	140455	.	2
chr5	140456	7414635	.	2.0
chr5	7414636	7520764	.	2
chr5	7520765	8460994	.	5.24
chr5	8460995	8461035	.	2
chr5	8461036	96079279	.	2.0
chr5	96079280	96390435	.	2
chr5	96390436	144477387	.	9.256
chr5	144477388	145764982	.	2
chr5	145764983	181261080	.	2.0
chr6	1	203424	.	2
chr6	203425	170583737	.	2.0
chr7	1	208843	.	2
chr7	208844	159233184	.	2.0
chr8	1	233068	.	2
chr8	233069	36817742	.	2.0
chr8	36817743	36833671	.	2
chr8	36833672	38321249	.	7.76
chr8	38321250	38326766	.	2
chr8	38326767	145055416	.	2.0
chr9	1	213291	.	2
chr9	213292	28863661	.	2.0
chr9	28863662	28888924	.	2
chr9	28888925	32635512	.	3.92
chr9	32635513	32784069	.	2
chr9	32784070	138124522	.	2.0
chr10	1	49321	.	2
chr10	49322	133625399	.	2.0
chr11	1	197337	.	2
chr11	197338	3377723	.	2.0
chr11	3377724	3638550	.	2
chr11	3638551	17374494	.	2.0
chr11	17374495	17374792	.	2
chr11	17374793	17647110	.	2.0
chr11	17647111	17719551	.	2
chr11	17719552	28333509	.	2.0
chr11	28333510	30009874	.	2
chr11	30009875	74498008	.	2.0
chr11	74498009	74498061	.	2
chr11	74498062	83286331	.	2.582
chr11	83286332	83286440	.	2
chr11	83286441	134986767	.	2.0
chr12	1	174557	.	2
chr12	174558	91985985	.	2.0
chr12	91985986	91986119	.	2
chr12	91986120	112504748	.	2.0
chr12	112504749	112695096	.	2
chr12	112695097	133236096	.	2.0
chr13	1	19026403	.	2
chr13	19026404	19465522	.	2.0
chr13	19465523	19467283	.	2
chr13	19467284	57632698	.	2.0
chr13	57632699	57632835	.	2
chr13	57632836	114327334	.	2.0
chr14	1	18657655	.	2
chr14	18657656	91509545	.	2.0
chr14	91509546	91510143	.	2
chr14	91510144	92138209	.	2.0
chr14	92138210	92142243	.	2
chr14	92142244	106874793	.	2.0
chr15	1	19964741	.	2
chr15	19964742	83255956	.	2.0
chr15	83255957	83256236	.	2
chr15	83256237	83268262	.	2.0
chr15	83268263	83283250	.	2
chr15	83283251	101849452	.	2.0
chr16	1	46405	.	2
chr16	46406	90075925	.	2.0
chr17	1	410636	.	2
chr17	410637	57120887	.	2.0
chr17	57120888	57121059	.	2
chr17	57121060	59683061	.	2.878
chr17	59683062	59683289	.	2
chr17	59683290	83135808	.	2.0
chr18	1	120792	.	2
chr18	120793	66572228	.	2.0
chr18	66572229	67081709	.	2
chr18	67081710	68715032	.	2.0
chr18	68715033	68836841	.	2
chr18	68836842	80247357	.	2.0
chr19	1	281468	.	2
chr19	281469	58572621	.	2.0
chr20	1	87623	.	2
chr20	87624	64276126	.	2.0
chr21	1	10413746	.	2
chr21	10413747	26966529	.	2.0
chr21	26966530	28872177	.	2
chr21	28872178	28885330	.	3.808
chr21	28885331	28928350	.	2
chr21	28928351	46664996	.	2.0
chr22	1	16407170	.	2
chr22	16407171	50780662	.	2.0
