# Supplementary material for: Benchmarking pipelines for subclonal deconvolution of bulk tumour sequencing data
Source: Nat Commun. 2021 Nov 4;12:6396. doi: 10.1038/s41467-021-26698-7 (PMC8569188; doi:10.1038/s41467-021-26698-7)
Supplement: Supplementary file 4 — Source Data [file 41467_2021_26698_MOESM4_ESM.zip › Source_Data/cnv_heatmaps/facets/s2r2_100%_60_major.bed]

chromosome	start	end	.	cn
chr1	1	30869944	.	2
chr1	30869945	50974583	.	3.96
chr1	50974584	51059857	.	2
chr1	51059858	153374666	.	2.0
chr1	153374667	153390147	.	2
chr1	153390148	155459874	.	2.0
chr1	155459875	155478027	.	2
chr1	155478028	231424716	.	2.0
chr1	231424717	231424880	.	2
chr1	231424881	234608636	.	2.0
chr1	234608637	235109395	.	2
chr1	235109396	248919858	.	2.0
chr2	1	39174	.	2
chr2	39175	11827370	.	2.0
chr2	11827371	11836922	.	2
chr2	11836923	19353398	.	2.91
chr2	19353399	19353545	.	2
chr2	19353546	19914262	.	2.0
chr2	19914263	19930518	.	2
chr2	19930519	98334060	.	2.91
chr2	98334061	98369880	.	2
chr2	98369881	175179144	.	2.0
chr2	175179145	175180152	.	2
chr2	175180153	178505112	.	2.91
chr2	178505113	178525976	.	2
chr2	178525977	182168290	.	2.0
chr2	182168291	182185900	.	2
chr2	182185901	183607449	.	2.0
chr2	183607450	184248706	.	2
chr2	184248707	241777088	.	2.0
chr3	1	197847	.	2
chr3	197848	17962728	.	2.0
chr3	17962729	18013739	.	2
chr3	18013740	18421368	.	2.0
chr3	18421369	18910025	.	2
chr3	18910026	37533460	.	2.0
chr3	37533461	37542570	.	2
chr3	37542571	38397167	.	2.0
chr3	38397168	38397193	.	2
chr3	38397194	49001638	.	2.0
chr3	49001639	49002568	.	2
chr3	49002569	50318085	.	2.91
chr3	50318086	50318337	.	2
chr3	50318338	62753720	.	2.0
chr3	62753721	62765952	.	2
chr3	62765953	63443163	.	3.944
chr3	63443164	63443437	.	2
chr3	63443438	98354397	.	2.0
chr3	98354398	98354563	.	2
chr3	98354564	129170228	.	2.0
chr3	129170229	129170478	.	2
chr3	129170479	136930575	.	2.0
chr3	136930576	136945704	.	2
chr3	136945705	159069697	.	2.0
chr3	159069698	159245795	.	2
chr3	159245796	198043505	.	2.0
chr4	1	85892	.	2
chr4	85893	144646882	.	3.96
chr4	144646883	144652695	.	2
chr4	144652696	146853940	.	5.92
chr4	146853941	146867576	.	2
chr4	146867577	188147568	.	3.96
chr5	1	140548	.	2
chr5	140549	38557486	.	2.0
chr5	38557487	38812843	.	2
chr5	38812844	51394575	.	2.0
chr5	51394576	52011560	.	2
chr5	52011561	55817064	.	2.0
chr5	55817065	55851567	.	2
chr5	55851568	68226984	.	2.0
chr5	68226985	68239852	.	2
chr5	68239853	172211999	.	2.0
chr5	172212000	172212161	.	2
chr5	172212162	172771233	.	2.0
chr5	172771234	172867114	.	2
chr5	172867115	181261110	.	2.0
chr6	1	203515	.	2
chr6	203516	2840548	.	2.0
chr6	2840549	2840643	.	2
chr6	2840644	7910540	.	3.96
chr6	7910541	7986654	.	2
chr6	7986655	38152266	.	2.0
chr6	38152267	38152464	.	2
chr6	38152465	47554613	.	2.0
chr6	47554614	47574205	.	2
chr6	47574206	47627160	.	2.0
chr6	47627161	47656574	.	2
chr6	47656575	89712826	.	2.0
chr6	89712827	89713261	.	2
chr6	89713262	89930500	.	2.0
chr6	89930501	89930867	.	2
chr6	89930868	151364820	.	2.0
chr6	151364821	151365050	.	2
chr6	151365051	170583660	.	2.0
chr7	1	208853	.	2
chr7	208854	55724347	.	2.0
chr7	55724348	55793623	.	2
chr7	55793624	56302008	.	2.0
chr7	56302009	56601443	.	2
chr7	56601444	72830759	.	2.0
chr7	72830760	72831699	.	2
chr7	72831700	72928510	.	2.0
chr7	72928511	72938717	.	2
chr7	72938718	80189158	.	2.0
chr7	80189159	80189270	.	2
chr7	80189271	101932656	.	2.0
chr7	101932657	102070494	.	2
chr7	102070495	130877544	.	2.0
chr7	130877545	131142940	.	2
chr7	131142941	152019850	.	2.0
chr7	152019851	152093975	.	2
chr7	152093976	159233184	.	2.0
chr8	1	232977	.	2
chr8	232978	10353905	.	2.0
chr8	10353906	10428300	.	2
chr8	10428301	14324089	.	2.0
chr8	14324090	14324253	.	2
chr8	14324254	102655898	.	2.0
chr8	102655899	102807596	.	2
chr8	102807597	109974812	.	2.0
chr8	109974813	109974942	.	2
chr8	109974943	112859145	.	2.0
chr8	112859146	112921694	.	2
chr8	112921695	131986176	.	2.0
chr8	131986177	131987729	.	2
chr8	131987730	138720818	.	2.0
chr8	138720819	138722049	.	2
chr8	138722050	141211305	.	2.0
chr8	141211306	141211563	.	2
chr8	141211564	145055416	.	2.0
chr9	1	213360	.	2
chr9	213361	19786838	.	2.0
chr9	19786839	20341737	.	2
chr9	20341738	72953089	.	5.62
chr9	72953090	73154322	.	2
chr9	73154323	73170287	.	2.0
chr9	73170288	74497440	.	2
chr9	74497441	75146941	.	5.62
chr9	75146942	75891361	.	2
chr9	75891362	96654718	.	2.0
chr9	96654719	96755915	.	2
chr9	96755916	100229849	.	2.91
chr9	100229850	100240155	.	2
chr9	100240156	111597433	.	2.0
chr9	111597434	111602877	.	2
chr9	111602878	111791399	.	3.902
chr9	111791400	111897350	.	2
chr9	111897351	138124609	.	2.0
chr10	1	49321	.	2
chr10	49322	63623105	.	2.0
chr10	63623106	63623362	.	2
chr10	63623363	86461213	.	2.0
chr10	86461214	86467247	.	2
chr10	86467248	133625523	.	2.0
chr11	1	197337	.	2
chr11	197338	28333488	.	2.0
chr11	28333489	30009855	.	2
chr11	30009856	60429630	.	5.92
chr11	60429631	60429781	.	2
chr11	60429782	65389572	.	5.62
chr11	65389573	65393698	.	2
chr11	65393699	65444400	.	3.902
chr11	65444401	65444552	.	2
chr11	65444553	65979744	.	5.144
chr11	65979745	65996761	.	2
chr11	65996762	79402129	.	5.92
chr11	79402130	81890707	.	2
chr11	81890708	93438129	.	2.0
chr11	93438130	93438376	.	2
chr11	93438377	94620894	.	2.728
chr11	94620895	94621186	.	2
chr11	94621187	130915580	.	2.0
chr11	130915581	130915927	.	2
chr11	130915928	133532557	.	3.862
chr11	133532558	133842111	.	2
chr11	133842112	134986767	.	2.0
chr12	1	174582	.	2
chr12	174583	43432802	.	2.0
chr12	43432803	43434366	.	2
chr12	43434367	64222272	.	2.91
chr12	64222273	64267108	.	2
chr12	64267109	64501920	.	4.664
chr12	64501921	64684732	.	2
chr12	64684733	65328556	.	9.84
chr12	65328557	65453843	.	2
chr12	65453844	98550192	.	2.91
chr12	98550193	98550275	.	2
chr12	98550276	104804837	.	2.0
chr12	104804838	104804959	.	2
chr12	104804960	105046855	.	3.862
chr12	105046856	105049996	.	2
chr12	105049997	133236096	.	2.0
chr13	1	19026375	.	2
chr13	19026376	46377997	.	2.0
chr13	46377998	46553199	.	2
chr13	46553200	46771518	.	4.664
chr13	46771519	46775419	.	2
chr13	46775420	83879113	.	2.0
chr13	83879114	83879512	.	2
chr13	83879513	101055375	.	2.436
chr13	101055376	101057929	.	2
chr13	101057930	114327219	.	2.0
chr14	1	18657655	.	2
chr14	18657656	44945422	.	2.0
chr14	44945423	44945684	.	2
chr14	44945685	53045634	.	2.49
chr14	53045635	53045791	.	2
chr14	53045792	53952268	.	2.0
chr14	53952269	54396988	.	2
chr14	54396989	59746063	.	2.0
chr14	59746064	59746290	.	2
chr14	59746291	68650874	.	2.0
chr14	68650875	68787708	.	2
chr14	68787709	69714960	.	2.0
chr14	69714961	69767469	.	2
chr14	69767470	106874787	.	2.0
chr15	1	19964758	.	2
chr15	19964759	52376452	.	2.0
chr15	52376453	52379657	.	2
chr15	52379658	76771907	.	2.436
chr15	76771908	76774834	.	2
chr15	76774835	101849482	.	2.0
chr16	1	46405	.	2
chr16	46406	9121519	.	2.0
chr16	9121520	9667309	.	2
chr16	9667310	52444224	.	2.0
chr16	52444225	52445971	.	2
chr16	52445972	90075935	.	2.0
chr17	1	410566	.	2
chr17	410567	7633416	.	2.0
chr17	7633417	7653421	.	2
chr17	7653422	7743333	.	3.904
chr17	7743334	7757239	.	2
chr17	7757240	47189295	.	2.0
chr17	47189296	47209511	.	2
chr17	47209512	61483324	.	2.0
chr17	61483325	61483493	.	2
chr17	61483494	83135792	.	2.0
chr18	1	120722	.	2
chr18	120723	80247343	.	2.0
chr19	1	281445	.	2
chr19	281446	18075808	.	2.0
chr19	18075809	18075957	.	2
chr19	18075958	21970758	.	2.0
chr19	21970759	21972143	.	2
chr19	21972144	38742987	.	2.0
chr19	38742988	38743169	.	2
chr19	38743170	40757472	.	2.436
chr19	40757473	40759432	.	2
chr19	40759433	58572603	.	2.0
chr20	1	87623	.	2
chr20	87624	57651720	.	2.0
chr20	57651721	57652161	.	2
chr20	57652162	60072309	.	2.0
chr20	60072310	60072544	.	2
chr20	60072545	64276109	.	2.0
chr21	1	10413729	.	2
chr21	10413730	23464785	.	2.0
chr21	23464786	25362624	.	2
chr21	25362625	32393407	.	2.436
chr21	32393408	32393710	.	2
chr21	32393711	32592302	.	2.0
chr21	32592303	32601870	.	2
chr21	32601871	33906726	.	2.436
chr21	33906727	33907300	.	2
chr21	33907301	46665012	.	2.0
chr22	1	16407235	.	2
chr22	16407236	24072499	.	2.0
chr22	24072500	24076224	.	2
chr22	24076225	41745002	.	2.436
chr22	41745003	41745970	.	2
chr22	41745971	43999099	.	2.58
chr22	43999100	43999292	.	2
chr22	43999293	50780662	.	2.436
