# Supplementary material for: Benchmarking pipelines for subclonal deconvolution of bulk tumour sequencing data
Source: Nat Commun. 2021 Nov 4;12:6396. doi: 10.1038/s41467-021-26698-7 (PMC8569188; doi:10.1038/s41467-021-26698-7)
Supplement: Supplementary file 4 — Source Data [file 41467_2021_26698_MOESM4_ESM.zip › Source_Data/cnv_heatmaps/facets/s1r1_75%_60_total.bed]

chromosome	start	end	.	cn
chr1	1	90711800	.	2
chr1	90711801	110407953	.	4.936
chr1	110407954	110451256	.	2
chr1	110451257	117156973	.	2.0
chr1	117156974	117170214	.	2
chr1	117170215	121571688	.	2.319
chr1	121571689	145234410	.	2
chr1	145234411	231566496	.	1.266
chr1	231566497	231626987	.	2
chr1	231626988	248919869	.	2.0
chr2	1	38938	.	2
chr2	38939	241777088	.	2.0
chr3	1	197694	.	2
chr3	197695	19253804	.	2.0
chr3	19253805	19281244	.	2
chr3	19281245	21418588	.	1.266
chr3	21418589	21418814	.	2
chr3	21418815	198043505	.	2.0
chr4	1	85882	.	2
chr4	85883	95548871	.	2.0
chr4	95548872	95549092	.	2
chr4	95549093	99594900	.	1.266
chr4	99594901	99597129	.	2
chr4	99597130	143700555	.	2.0
chr4	143700556	143875494	.	2
chr4	143875495	153204662	.	1.266
chr4	153204663	153257598	.	2
chr4	153257599	177442486	.	2.0
chr4	177442487	177960909	.	2
chr4	177960910	177990719	.	4.202
chr4	177990720	182169283	.	2
chr4	182169284	188147588	.	2.0
chr5	1	140466	.	2
chr5	140467	181261095	.	2.0
chr6	1	203542	.	2
chr6	203543	62286168	.	2.0
chr6	62286169	63211567	.	2
chr6	63211568	66093273	.	3.412
chr6	66093274	66710599	.	2
chr6	66710600	170583662	.	2.0
chr7	1	208950	.	2
chr7	208951	71786762	.	2.0
chr7	71786763	71786946	.	2
chr7	71786947	94909991	.	1.623
chr7	94909992	94910189	.	2
chr7	94910190	111863595	.	2.0
chr7	111863596	111868069	.	2
chr7	111868070	126533225	.	2.0
chr7	126533226	126533474	.	2
chr7	126533475	159233184	.	2.0
chr8	1	233068	.	2
chr8	233069	103766521	.	2.0
chr8	103766522	103819317	.	2
chr8	103819318	131904299	.	1.266
chr8	131904300	131904372	.	2
chr8	131904373	145055416	.	2.0
chr9	1	213347	.	2
chr9	213348	37746832	.	2.0
chr9	37746833	37762035	.	2
chr9	37762036	37974888	.	1.266
chr9	37974889	38015443	.	2
chr9	38015444	138124636	.	2.0
chr10	1	180055	.	2
chr10	180056	133625541	.	2.0
chr11	1	197337	.	2
chr11	197338	75911990	.	2.0
chr11	75911991	75983430	.	2
chr11	75983431	77392568	.	4.202
chr11	77392569	77590197	.	2
chr11	77590198	134986767	.	2.0
chr12	1	174744	.	2
chr12	174745	6110992	.	2.0
chr12	6110993	6121287	.	2
chr12	6121288	6514808	.	1.266
chr12	6514809	6516941	.	2
chr12	6516942	93328042	.	2.0
chr12	93328043	93377521	.	2
chr12	93377522	96935203	.	1.623
chr12	96935204	96936627	.	2
chr12	96936628	133236094	.	2.0
chr13	1	19026403	.	2
chr13	19026404	114327334	.	2.0
chr14	1	18657687	.	2
chr14	18657688	106874787	.	2.0
chr15	1	19964792	.	2
chr15	19964793	101849537	.	2.0
chr16	1	46405	.	2
chr16	46406	90075911	.	2.0
chr17	1	410566	.	2
chr17	410567	83135750	.	2.0
chr18	1	117264	.	2
chr18	117265	80247281	.	2.0
chr19	1	281435	.	2
chr19	281436	58572584	.	2.0
chr20	1	87623	.	2
chr20	87624	64276092	.	2.0
chr21	1	10413716	.	2
chr21	10413717	46665012	.	2.0
chr22	1	16407152	.	2
chr22	16407153	17841748	.	2.0
chr22	17841749	17841936	.	2
chr22	17841937	18167920	.	1.266
chr22	18167921	19036539	.	2
chr22	19036540	50780662	.	2.0
