# Supplementary material for: Benchmarking pipelines for subclonal deconvolution of bulk tumour sequencing data
Source: Nat Commun. 2021 Nov 4;12:6396. doi: 10.1038/s41467-021-26698-7 (PMC8569188; doi:10.1038/s41467-021-26698-7)
Supplement: Supplementary file 4 — Source Data [file 41467_2021_26698_MOESM4_ESM.zip › Source_Data/cnv_heatmaps/facets/s3r2_75%_60_total.bed]

chromosome	start	end	.	cn
chr1	1	14599136	.	2
chr1	14599137	16449158	.	2.48
chr1	16449159	16449209	.	2
chr1	16449210	19286249	.	2.0
chr1	19286250	19288865	.	2
chr1	19288866	22784618	.	2.645
chr1	22784619	22784775	.	2
chr1	22784776	42228007	.	2.0
chr1	42228008	42264955	.	2
chr1	42264956	45035809	.	1.355
chr1	45035810	45036157	.	2
chr1	45036158	63415980	.	2.0
chr1	63415981	63419414	.	2
chr1	63419415	74206104	.	2.233
chr1	74206105	74206367	.	2
chr1	74206368	83865055	.	2.0
chr1	83865056	83865344	.	2
chr1	83865345	89020762	.	2.233
chr1	89020763	89052675	.	2
chr1	89052676	89262331	.	2.902
chr1	89262332	89262814	.	2
chr1	89262815	103575539	.	2.0
chr1	103575540	105890435	.	2
chr1	105890436	116134349	.	3.29
chr1	116134350	116134498	.	2
chr1	116134499	117210911	.	1.355
chr1	117210912	117367454	.	2
chr1	117367455	121571688	.	3.29
chr1	121571689	145234291	.	2
chr1	145234292	147908792	.	2.286
chr1	147908793	147909099	.	2
chr1	147909100	150344479	.	3.092
chr1	150344480	150344612	.	2
chr1	150344613	150648736	.	2.233
chr1	150648737	150661841	.	2
chr1	150661842	166849946	.	3.092
chr1	166849947	166850070	.	2
chr1	166850071	167303470	.	2.0
chr1	167303471	167329110	.	2
chr1	167329111	171340250	.	3.32
chr1	171340251	171340654	.	2
chr1	171340655	180095972	.	2.233
chr1	180095973	180096109	.	2
chr1	180096110	201323215	.	1.355
chr1	201323216	201324451	.	2
chr1	201324452	201900672	.	2.645
chr1	201900673	201946196	.	2
chr1	201946197	213274318	.	1.355
chr1	213274319	213274459	.	2
chr1	213274460	214622243	.	0.71
chr1	214622244	214629125	.	2
chr1	214629126	228309505	.	1.355
chr1	228309506	228315921	.	2
chr1	228315922	237890609	.	2.286
chr1	237890610	237890847	.	2
chr1	237890848	244057415	.	2.0
chr1	244057416	244364720	.	2
chr1	244364721	244708736	.	2.645
chr1	244708737	244708950	.	2
chr1	244708951	248919835	.	2.0
chr2	1	38938	.	2
chr2	38939	58241366	.	2.0
chr2	58241367	60387390	.	2
chr2	60387391	62826257	.	1.355
chr2	62826258	62831098	.	2
chr2	62831099	76748948	.	2.0
chr2	76748949	77516854	.	2
chr2	77516855	85035720	.	2.645
chr2	85035721	85043690	.	2
chr2	85043691	86753401	.	2.0
chr2	86753402	86765094	.	2
chr2	86765095	88185670	.	1.614
chr2	88185671	88185990	.	2
chr2	88185991	91748083	.	2.0
chr2	91748084	94871672	.	2
chr2	94871673	115309194	.	2.286
chr2	115309195	115342129	.	2
chr2	115342130	115845668	.	4.184
chr2	115845669	117814756	.	2
chr2	117814757	134403170	.	2.233
chr2	134403171	134412838	.	2
chr2	134412839	135680365	.	2.233
chr2	135680366	135709417	.	2
chr2	135709418	137572547	.	1.355
chr2	137572548	137616257	.	2
chr2	137616258	177265013	.	2.0
chr2	177265014	177392587	.	2
chr2	177392588	188595826	.	2.474
chr2	188595827	188734193	.	2
chr2	188734194	191956410	.	7.128
chr2	191956411	191998215	.	2
chr2	191998216	218549876	.	2.0
chr2	218549877	218553529	.	2
chr2	218553530	219906456	.	3.29
chr2	219906457	221425584	.	2
chr2	221425585	228181663	.	2.0
chr2	228181664	229024233	.	2
chr2	229024234	231163651	.	1.633
chr2	231163652	231165217	.	2
chr2	231165218	236581740	.	2.0
chr2	236581741	237085387	.	2
chr2	237085388	238848644	.	3.29
chr2	238848645	239048203	.	2
chr2	239048204	241777077	.	2.0
chr3	1	197707	.	2
chr3	197708	4783708	.	2.0
chr3	4783709	4783927	.	2
chr3	4783928	23591736	.	2.0
chr3	23591737	23807096	.	2
chr3	23807097	28538089	.	1.355
chr3	28538090	29281310	.	2
chr3	29281311	30693096	.	2.0
chr3	30693097	30693314	.	2
chr3	30693315	32570792	.	2.0
chr3	32570793	32685401	.	2
chr3	32685402	33869640	.	3.923
chr3	33869641	35681065	.	2
chr3	35681066	45091354	.	2.0
chr3	45091355	45091509	.	2
chr3	45091510	49426327	.	2.286
chr3	49426328	49426481	.	2
chr3	49426482	49625387	.	2.0
chr3	49625388	49642398	.	2
chr3	49642399	49839786	.	1.355
chr3	49839787	49840255	.	2
chr3	49840256	53864835	.	2.286
chr3	53864836	53864992	.	2
chr3	53864993	108854802	.	2.0
chr3	108854803	108907833	.	2
chr3	108907834	121894592	.	4.564
chr3	121894593	121896406	.	2
chr3	121896407	124442136	.	4.564
chr3	124442137	124446290	.	2
chr3	124446291	141558930	.	1.559
chr3	141558931	141559984	.	2
chr3	141559985	149902141	.	2.0
chr3	149902142	149960747	.	2
chr3	149960748	149983116	.	4.564
chr3	149983117	150408486	.	2
chr3	150408487	168551814	.	2.0
chr3	168551815	168551955	.	2
chr3	168551956	171110684	.	2.645
chr3	171110685	171123691	.	2
chr3	171123692	198043505	.	2.0
chr4	1	85848	.	2
chr4	85849	522019	.	2.0
chr4	522020	522192	.	2
chr4	522193	10093074	.	2.233
chr4	10093075	10097786	.	2
chr4	10097787	10525915	.	3.17
chr4	10525916	10528009	.	2
chr4	10528010	18021773	.	2.0
chr4	18021774	20253284	.	2
chr4	20253285	25418387	.	2.0
chr4	25418388	25662447	.	2
chr4	25662448	25863600	.	2.645
chr4	25863601	25914026	.	2
chr4	25914027	40337403	.	2.0
chr4	40337404	40348882	.	2
chr4	40348883	55125564	.	2.233
chr4	55125565	55346112	.	2
chr4	55346113	72323142	.	2.0
chr4	72323143	72339536	.	2
chr4	72339537	82798762	.	3.29
chr4	82798763	82818703	.	2
chr4	82818704	99131728	.	2.0
chr4	99131729	99136486	.	2
chr4	99136487	101023623	.	1.355
chr4	101023624	101023926	.	2
chr4	101023927	109741123	.	2.0
chr4	109741124	109742539	.	2
chr4	109742540	110944848	.	1.614
chr4	110944849	112186830	.	2
chr4	112186831	125492640	.	2.0
chr4	125492641	127623459	.	2
chr4	127623460	128288754	.	3.29
chr4	128288755	128831757	.	2
chr4	128831758	188147588	.	2.0
chr5	1	140506	.	2
chr5	140507	7520852	.	2.0
chr5	7520853	7626168	.	2
chr5	7626169	28708326	.	3.923
chr5	28708327	31267501	.	2
chr5	31267502	45645264	.	2.0
chr5	45645265	45645506	.	2
chr5	45645507	55922496	.	1.355
chr5	55922497	55922712	.	2
chr5	55922713	109884754	.	2.0
chr5	109884755	110332899	.	2
chr5	110332900	113593427	.	4.564
chr5	113593428	114361939	.	2
chr5	114361940	116005970	.	2.0
chr5	116005971	116010575	.	2
chr5	116010576	116027352	.	1.355
chr5	116027353	116027584	.	2
chr5	116027585	127433561	.	2.0
chr5	127433562	127434668	.	2
chr5	127434669	151527325	.	2.645
chr5	151527326	151528093	.	2
chr5	151528094	151924803	.	3.917
chr5	151924804	152391545	.	2
chr5	152391546	159323321	.	2.645
chr5	159323322	159326713	.	2
chr5	159326714	168200120	.	2.0
chr5	168200121	168203777	.	2
chr5	168203778	172006745	.	2.286
chr5	172006746	172042165	.	2
chr5	172042166	181261080	.	2.0
chr6	1	203548	.	2
chr6	203549	656979	.	2.0
chr6	656980	707186	.	2
chr6	707187	9673157	.	4.564
chr6	9673158	9697765	.	2
chr6	9697766	19838673	.	2.0
chr6	19838674	20102270	.	2
chr6	20102271	25115049	.	1.523
chr6	25115050	25137643	.	2
chr6	25137644	26453414	.	2.332
chr6	26453415	26459480	.	2
chr6	26459481	28504280	.	1.559
chr6	28504281	28504476	.	2
chr6	28504477	39343445	.	2.0
chr6	39343446	39343860	.	2
chr6	39343861	57184604	.	2.0
chr6	57184605	57184865	.	2
chr6	57184866	62285922	.	2.0
chr6	62285923	62286206	.	2
chr6	62286207	104785305	.	2.633
chr6	104785306	104791633	.	2
chr6	104791634	167669715	.	2.0
chr6	167669716	167786938	.	2
chr6	167786939	167972043	.	3.935
chr6	167972044	167976215	.	2
chr6	167976216	170583723	.	2.0
chr7	1	208950	.	2
chr7	208951	16881959	.	2.0
chr7	16881960	17298806	.	2
chr7	17298807	19773131	.	1.355
chr7	19773132	19773296	.	2
chr7	19773297	22976740	.	2.0
chr7	22976741	22977322	.	2
chr7	22977323	40316857	.	2.286
chr7	40316858	40449310	.	2
chr7	40449311	76064480	.	2.0
chr7	76064481	76064952	.	2
chr7	76064953	76440626	.	2.0
chr7	76440627	76482482	.	2
chr7	76482483	78627127	.	0.846
chr7	78627128	78627228	.	2
chr7	78627229	85097844	.	1.344
chr7	85097845	85121787	.	2
chr7	85121788	96673399	.	1.671
chr7	96673400	96673717	.	2
chr7	96673718	108574075	.	2.286
chr7	108574076	108574200	.	2
chr7	108574201	117667790	.	2.431
chr7	117667791	117667872	.	2
chr7	117667873	130135488	.	2.233
chr7	130135489	130164845	.	2
chr7	130164846	135616097	.	1.775
chr7	135616098	135617274	.	2
chr7	135617275	135977352	.	2.645
chr7	135977353	136903243	.	2
chr7	136903244	159058573	.	2.0
chr7	159058574	159059139	.	2
chr7	159059140	159233256	.	2.0
chr8	1	233096	.	2
chr8	233097	8784445	.	2.0
chr8	8784446	8784629	.	2
chr8	8784630	28564251	.	2.233
chr8	28564252	28564634	.	2
chr8	28564635	30029079	.	3.935
chr8	30029080	30063034	.	2
chr8	30063035	33551162	.	2.233
chr8	33551163	33551361	.	2
chr8	33551362	123652552	.	2.0
chr8	123652553	123652730	.	2
chr8	123652731	138250986	.	2.645
chr8	138250987	138256752	.	2
chr8	138256753	145055360	.	2.0
chr9	1	213190	.	2
chr9	213191	15175031	.	2.0
chr9	15175032	15177792	.	2
chr9	15177793	15777825	.	2.286
chr9	15777826	15779008	.	2
chr9	15779009	17579298	.	3.092
chr9	17579299	17747175	.	2
chr9	17747176	26947368	.	2.36
chr9	26947369	26961954	.	2
chr9	26961955	66918777	.	2.0
chr9	66918778	68387559	.	2
chr9	68387560	70640640	.	2.645
chr9	70640641	70681558	.	2
chr9	70681559	75146904	.	2.0
chr9	75146905	75891252	.	2
chr9	75891253	76713729	.	2.645
chr9	76713730	76788460	.	2
chr9	76788461	79725405	.	1.614
chr9	79725406	81583786	.	2
chr9	81583787	89605210	.	2.633
chr9	89605211	89605637	.	2
chr9	89605638	94924135	.	2.0
chr9	94924136	94924200	.	2
chr9	94924201	98708447	.	1.355
chr9	98708448	98732113	.	2
chr9	98732114	109780514	.	2.0
chr9	109780515	109862864	.	2
chr9	109862865	112218456	.	10.974
chr9	112218457	112218614	.	2
chr9	112218615	122890574	.	2.0
chr9	122890575	122892935	.	2
chr9	122892936	123266365	.	3.788
chr9	123266366	123356377	.	2
chr9	123356378	125966143	.	2.0
chr9	125966144	125966493	.	2
chr9	125966494	130433859	.	1.355
chr9	130433860	130448956	.	2
chr9	130448957	131309217	.	2.0
chr9	131309218	131430141	.	2
chr9	131430142	131737574	.	1.355
chr9	131737575	131860081	.	2
chr9	131860082	134884823	.	2.0
chr9	134884824	134884898	.	2
chr9	134884899	136011415	.	1.671
chr9	136011416	136011521	.	2
chr9	136011522	136250772	.	2.0
chr9	136250773	136250891	.	2
chr9	136250892	136448264	.	3.29
chr9	136448265	136451316	.	2
chr9	136451317	138124609	.	2.0
chr10	1	49321	.	2
chr10	49322	9408221	.	2.0
chr10	9408222	11005343	.	2
chr10	11005344	11257772	.	4.564
chr10	11257773	11266623	.	2
chr10	11266624	21515367	.	2.0
chr10	21515368	21515582	.	2
chr10	21515583	21517944	.	2.431
chr10	21517945	21518062	.	2
chr10	21518063	66069525	.	2.286
chr10	66069526	66103248	.	2
chr10	66103249	73192540	.	2.645
chr10	73192541	73192710	.	2
chr10	73192711	86436505	.	2.0
chr10	86436506	86436672	.	2
chr10	86436673	97879766	.	2.233
chr10	97879767	97880279	.	2
chr10	97880280	98429857	.	2.0
chr10	98429858	98430598	.	2
chr10	98430599	106671392	.	2.0
chr10	106671393	106672878	.	2
chr10	106672879	133625457	.	2.0
chr11	1	197337	.	2
chr11	197338	11352447	.	2.0
chr11	11352448	11352722	.	2
chr11	11352723	25082594	.	1.614
chr11	25082595	26331655	.	2
chr11	26331656	26721581	.	0.908
chr11	26721582	26721904	.	2
chr11	26721905	43321488	.	1.355
chr11	43321489	43322171	.	2
chr11	43322172	56177618	.	1.614
chr11	56177619	56417299	.	2
chr11	56417300	72015076	.	2.0
chr11	72015077	72015265	.	2
chr11	72015266	75608339	.	2.0
chr11	75608340	75667902	.	2
chr11	75667903	86306310	.	2.0
chr11	86306311	86326566	.	2
chr11	86326567	86946186	.	1.355
chr11	86946187	86946524	.	2
chr11	86946525	88337690	.	2.0
chr11	88337691	88507997	.	2
chr11	88507998	93821322	.	4.564
chr11	93821323	93850399	.	2
chr11	93850400	101583757	.	3.923
chr11	101583758	101890704	.	2
chr11	101890705	106978704	.	2.0
chr11	106978705	106986073	.	2
chr11	106986074	109428937	.	2.645
chr11	109428938	109429094	.	2
chr11	109429095	134986767	.	2.0
chr12	1	174826	.	2
chr12	174827	13567184	.	2.645
chr12	13567185	13569963	.	2
chr12	13569964	15484241	.	2.0
chr12	15484242	15497411	.	2
chr12	15497412	21047228	.	2.645
chr12	21047229	21052284	.	2
chr12	21052285	21540562	.	1.355
chr12	21540563	21542496	.	2
chr12	21542497	21766584	.	2.645
chr12	21766585	21773314	.	2
chr12	21773315	22201074	.	1.355
chr12	22201075	22201368	.	2
chr12	22201369	48350736	.	2.645
chr12	48350737	48472712	.	2
chr12	48472713	50248800	.	2.0
chr12	50248801	50326269	.	2
chr12	50326270	56144635	.	2.645
chr12	56144636	56153496	.	2
chr12	56153497	57721247	.	2.286
chr12	57721248	57721503	.	2
chr12	57721504	91050948	.	2.633
chr12	91050949	91051152	.	2
chr12	91051153	132856654	.	2.645
chr12	132856655	132857486	.	2
chr12	132857487	133235990	.	2.645
chr13	1	19026403	.	2
chr13	19026404	21704441	.	2.0
chr13	21704442	22664022	.	2
chr13	22664023	25649100	.	3.29
chr13	25649101	25837224	.	2
chr13	25837225	28397056	.	2.0
chr13	28397057	28399078	.	2
chr13	28399079	33966225	.	1.355
chr13	33966226	34678709	.	2
chr13	34678710	36879911	.	2.0
chr13	36879912	36938160	.	2
chr13	36938161	37004513	.	3.713
chr13	37004514	37006002	.	2
chr13	37006003	39791670	.	2.0
chr13	39791671	40559568	.	2
chr13	40559569	41692789	.	1.355
chr13	41692790	41699013	.	2
chr13	41699014	57728024	.	2.0
chr13	57728025	57728320	.	2
chr13	57728321	85796581	.	1.355
chr13	85796582	87618770	.	2
chr13	87618771	94403150	.	2.0
chr13	94403151	94403385	.	2
chr13	94403386	103066519	.	1.671
chr13	103066520	103066870	.	2
chr13	103066871	110637259	.	2.0
chr13	110637260	110637795	.	2
chr13	110637796	112545828	.	1.355
chr13	112545829	112548160	.	2
chr13	112548161	114327283	.	2.0
chr14	1	18657689	.	2
chr14	18657690	30560248	.	2.0
chr14	30560249	30560731	.	2
chr14	30560732	30650592	.	2.645
chr14	30650593	30653560	.	2
chr14	30653561	31483960	.	3.923
chr14	31483961	31550928	.	2
chr14	31550929	32939289	.	2.645
chr14	32939290	33055864	.	2
chr14	33055865	64143910	.	2.0
chr14	64143911	64143969	.	2
chr14	64143970	65054696	.	3.132
chr14	65054697	65061141	.	2
chr14	65061142	69670527	.	2.0
chr14	69670528	69703537	.	2
chr14	69703538	71115320	.	5.846
chr14	71115321	71529334	.	2
chr14	71529335	71735263	.	2.902
chr14	71735264	71738219	.	2
chr14	71738220	106874800	.	2.0
chr15	1	19964741	.	2
chr15	19964742	22892881	.	2.0
chr15	22892882	23439633	.	2
chr15	23439634	32968766	.	5.846
chr15	32968767	32969142	.	2
chr15	32969143	52789394	.	2.0
chr15	52789395	52789603	.	2
chr15	52789604	55234981	.	1.355
chr15	55234982	55319365	.	2
chr15	55319366	77032525	.	2.0
chr15	77032526	77032947	.	2
chr15	77032948	78777540	.	1.614
chr15	78777541	78789766	.	2
chr15	78789767	101849449	.	2.0
chr16	1	46405	.	2
chr16	46406	2094071	.	2.0
chr16	2094072	2094233	.	2
chr16	2094234	2328548	.	1.355
chr16	2328549	2431128	.	2
chr16	2431129	20862693	.	2.0
chr16	20862694	20915580	.	2
chr16	20915581	23082360	.	3.092
chr16	23082361	23082532	.	2
chr16	23082533	90075935	.	2.0
chr17	1	410648	.	2
chr17	410649	6653257	.	2.0
chr17	6653258	6684807	.	2
chr17	6684808	8911560	.	1.355
chr17	8911561	9022579	.	2
chr17	9022580	12095631	.	2.0
chr17	12095632	12110355	.	2
chr17	12110356	12665995	.	4.564
chr17	12665996	12666256	.	2
chr17	12666257	18274929	.	2.0
chr17	18274930	18277849	.	2
chr17	18277850	41769098	.	2.0
chr17	41769099	41769481	.	2
chr17	41769482	83135759	.	2.0
chr18	1	117242	.	2
chr18	117243	28147778	.	2.0
chr18	28147779	30298896	.	2
chr18	30298897	35591867	.	5.205
chr18	35591868	35654742	.	2
chr18	35654743	39622211	.	2.0
chr18	39622212	41955334	.	2
chr18	41955335	49954418	.	4.564
chr18	49954419	49962253	.	2
chr18	49962254	49990565	.	5.205
chr18	49990566	49992338	.	2
chr18	49992339	66572228	.	2.0
chr18	66572229	67081700	.	2
chr18	67081701	70325196	.	2.645
chr18	70325197	70325448	.	2
chr18	70325449	80247311	.	2.0
chr19	1	281435	.	2
chr19	281436	4859762	.	2.0
chr19	4859763	4859976	.	2
chr19	4859977	6333536	.	5.205
chr19	6333537	6361735	.	2
chr19	6361736	6720583	.	2.0
chr19	6720584	6730054	.	2
chr19	6730055	8057883	.	2.645
chr19	8057884	8057952	.	2
chr19	8057953	21057900	.	2.0
chr19	21057901	21058030	.	2
chr19	21058031	29812982	.	1.614
chr19	29812983	29817118	.	2
chr19	29817119	58572528	.	2.0
chr20	1	87671	.	2
chr20	87672	13300312	.	2.0
chr20	13300313	13389407	.	2
chr20	13389408	19281124	.	3.923
chr20	19281125	19515510	.	2
chr20	19515511	33659521	.	2.0
chr20	33659522	33659963	.	2
chr20	33659964	44490596	.	2.36
chr20	44490597	44491162	.	2
chr20	44491163	64276096	.	2.0
chr21	1	10413753	.	2
chr21	10413754	15744075	.	2.0
chr21	15744076	15762974	.	2
chr21	15762975	20998669	.	2.633
chr21	20998670	21210661	.	2
chr21	21210662	31559282	.	2.0
chr21	31559283	31559420	.	2
chr21	31559421	33867258	.	3.29
chr21	33867259	33867409	.	2
chr21	33867410	46665012	.	2.0
chr22	1	16407170	.	2
chr22	16407171	21772966	.	2.0
chr22	21772967	21788278	.	2
chr22	21788279	25070543	.	4.564
chr22	25070544	25170908	.	2
chr22	25170909	31140644	.	2.0
chr22	31140645	31187036	.	2
chr22	31187037	39765567	.	2.0
chr22	39765568	39821033	.	2
chr22	39821034	50780647	.	2.0
