# Supplementary material for: Benchmarking pipelines for subclonal deconvolution of bulk tumour sequencing data
Source: Nat Commun. 2021 Nov 4;12:6396. doi: 10.1038/s41467-021-26698-7 (PMC8569188; doi:10.1038/s41467-021-26698-7)
Supplement: Supplementary file 4 — Source Data [file 41467_2021_26698_MOESM4_ESM.zip › Source_Data/cnv_heatmaps/facets/s1r3_75%_30_major.bed]

chromosome	start	end	.	cn
chr1	1	35114825	.	2
chr1	35114826	35435014	.	2.0
chr1	35435015	35441168	.	2
chr1	35441169	248919765	.	2.0
chr2	1	38988	.	2
chr2	38989	216119160	.	2.0
chr2	216119161	216122129	.	2
chr2	216122130	222648768	.	2.0
chr2	222648769	222656070	.	2
chr2	222656071	241777088	.	2.0
chr3	1	197736	.	2
chr3	197737	121539527	.	2.0
chr3	121539528	121541429	.	2
chr3	121541430	155916201	.	2.0
chr3	155916202	155919321	.	2
chr3	155919322	198043546	.	2.0
chr4	1	85942	.	2
chr4	85943	65670368	.	2.0
chr4	65670369	67348745	.	2
chr4	67348746	69098532	.	2.0
chr4	69098533	69098620	.	2
chr4	69098621	188147550	.	2.0
chr5	1	140444	.	2
chr5	140445	7414658	.	2.0
chr5	7414659	7520800	.	2
chr5	7520801	8460981	.	4.568
chr5	8460982	8461035	.	2
chr5	8461036	96079302	.	2.0
chr5	96079303	96390435	.	2
chr5	96390436	144477387	.	7.744
chr5	144477388	145764890	.	2
chr5	145764891	181261081	.	2.0
chr6	1	203424	.	2
chr6	203425	170583677	.	2.0
chr7	1	208950	.	2
chr7	208951	159233184	.	2.0
chr8	1	233102	.	2
chr8	233103	36817770	.	2.0
chr8	36817771	36833671	.	2
chr8	36833672	38326757	.	6.308
chr8	38326758	38329346	.	2
chr8	38329347	145055416	.	2.0
chr9	1	213177	.	2
chr9	213178	27562401	.	2.0
chr9	27562402	27565506	.	2
chr9	27565507	32635498	.	3.26
chr9	32635499	32784069	.	2
chr9	32784070	138124573	.	2.0
chr10	1	49321	.	2
chr10	49322	133625395	.	2.0
chr11	1	197337	.	2
chr11	197338	3377666	.	2.0
chr11	3377667	3377769	.	2
chr11	3377770	17376500	.	2.0
chr11	17376501	17376975	.	2
chr11	17376976	17646888	.	2.0
chr11	17646889	17647110	.	2
chr11	17647111	28333509	.	2.0
chr11	28333510	30009855	.	2
chr11	30009856	74497203	.	2.0
chr11	74497204	74497312	.	2
chr11	74497313	83214882	.	2.422
chr11	83214883	83215216	.	2
chr11	83215217	134986767	.	2.0
chr12	1	174572	.	2
chr12	174573	91985985	.	2.0
chr12	91985986	91986092	.	2
chr12	91986093	112504748	.	2.0
chr12	112504749	112695052	.	2
chr12	112695053	133236096	.	2.0
chr13	1	19026403	.	2
chr13	19026404	57666484	.	2.0
chr13	57666485	57666676	.	2
chr13	57666677	114325034	.	2.0
chr13	114325035	114325339	.	2
chr13	114325340	114327334	.	2.0
chr14	1	18657687	.	2
chr14	18657688	91510105	.	2.0
chr14	91510106	91510256	.	2
chr14	91510257	92138277	.	2.0
chr14	92138278	92142226	.	2
chr14	92142227	106874768	.	2.0
chr15	1	19964789	.	2
chr15	19964790	101849537	.	2.0
chr16	1	46405	.	2
chr16	46406	90075935	.	2.0
chr17	1	410566	.	2
chr17	410567	57120887	.	2.0
chr17	57120888	57121041	.	2
chr17	57121042	59607126	.	2.612
chr17	59607127	59607236	.	2
chr17	59607237	83135748	.	2.0
chr18	1	120722	.	2
chr18	120723	68677016	.	2.0
chr18	68677017	68677230	.	2
chr18	68677231	68715032	.	2.0
chr18	68715033	68836841	.	2
chr18	68836842	80247263	.	2.0
chr19	1	281468	.	2
chr19	281469	58572621	.	2.0
chr20	1	87623	.	2
chr20	87624	64276155	.	2.0
chr21	1	10413729	.	2
chr21	10413730	46665045	.	2.0
chr22	1	16407170	.	2
chr22	16407171	50780661	.	2.0
