# Supplementary material for: Benchmarking pipelines for subclonal deconvolution of bulk tumour sequencing data
Source: Nat Commun. 2021 Nov 4;12:6396. doi: 10.1038/s41467-021-26698-7 (PMC8569188; doi:10.1038/s41467-021-26698-7)
Supplement: Supplementary file 4 — Source Data [file 41467_2021_26698_MOESM4_ESM.zip › Source_Data/cnv_heatmaps/facets/s3r3_100%_30_major.bed]

chromosome	start	end	.	cn
chr1	1	5564100	.	2
chr1	5564101	8656179	.	5.184
chr1	8656180	8861039	.	2
chr1	8861040	9369448	.	2.0
chr1	9369449	9556198	.	2
chr1	9556199	11070969	.	3.598
chr1	11070970	11073986	.	2
chr1	11073987	14599140	.	6.092
chr1	14599141	14960713	.	2
chr1	14960714	22511257	.	3.184
chr1	22511258	22511714	.	2
chr1	22511715	36869677	.	2.0
chr1	36869678	36872374	.	2
chr1	36872375	37616704	.	2.0
chr1	37616705	37629602	.	2
chr1	37629603	39682272	.	2.0
chr1	39682273	39682510	.	2
chr1	39682511	48222853	.	2.752
chr1	48222854	48222878	.	2
chr1	48222879	53594658	.	2.0
chr1	53594659	53765674	.	2
chr1	53765675	58899191	.	7.61
chr1	58899192	59321533	.	2
chr1	59321534	90020870	.	7.598
chr1	90020871	90022296	.	2
chr1	90022297	113125029	.	7.61
chr1	113125030	113125162	.	2
chr1	113125163	117906531	.	2.0
chr1	117906532	117911975	.	2
chr1	117911976	121571735	.	7.61
chr1	121571736	145234372	.	2
chr1	145234373	147295738	.	43.052
chr1	147295739	147611563	.	2
chr1	147611564	151767336	.	22.526
chr1	151767337	151768163	.	2
chr1	151768164	151807575	.	3.588
chr1	151807576	151811434	.	2
chr1	151811435	161607742	.	24.392
chr1	161607743	161607936	.	2
chr1	161607937	162587584	.	7.61
chr1	162587585	162588869	.	2
chr1	162588870	162599745	.	2.0
chr1	162599746	162719019	.	2
chr1	162719020	166850060	.	7.61
chr1	166850061	166850230	.	2
chr1	166850231	177929557	.	7.598
chr1	177929558	177929920	.	2
chr1	177929921	181771411	.	9.464
chr1	181771412	181772264	.	2
chr1	181772265	183635522	.	9.464
chr1	183635523	183635678	.	2
chr1	183635679	190160772	.	9.464
chr1	190160773	190226075	.	2
chr1	190226076	196479221	.	11.33
chr1	196479222	196489895	.	2
chr1	196489896	200175688	.	5.436
chr1	200175689	200175720	.	2
chr1	200175721	201739984	.	4.108
chr1	201739985	201740112	.	2
chr1	201740113	202129466	.	2.0
chr1	202129467	202133400	.	2
chr1	202133401	202138477	.	2.0
chr1	202138478	202144604	.	2
chr1	202144605	207359908	.	2.0
chr1	207359909	207360020	.	2
chr1	207360021	207609625	.	3.92
chr1	207609626	207611589	.	2
chr1	207611590	225159260	.	2.0
chr1	225159261	225185370	.	2
chr1	225185371	228746545	.	2.0
chr1	228746546	229249579	.	2
chr1	229249580	248919768	.	2.0
chr2	1	38988	.	2
chr2	38989	47678259	.	2.0
chr2	47678260	47783318	.	2
chr2	47783319	47839463	.	2.0
chr2	47839464	47839602	.	2
chr2	47839603	67397544	.	2.0
chr2	67397545	67399282	.	2
chr2	67399283	70961682	.	3.87
chr2	70961683	70962798	.	2
chr2	70962799	99837605	.	2.0
chr2	99837606	100006613	.	2
chr2	100006614	100576501	.	3.87
chr2	100576502	100821139	.	2
chr2	100821140	110204910	.	2.0
chr2	110204911	110638101	.	2
chr2	110638102	112339992	.	11.33
chr2	112339993	112482333	.	2
chr2	112482334	112573696	.	18.794
chr2	112573697	112573790	.	2
chr2	112573791	149474160	.	11.33
chr2	149474161	149570129	.	2
chr2	149570130	156550753	.	2.0
chr2	156550754	156557628	.	2
chr2	156557629	161947578	.	3.87
chr2	161947579	161947700	.	2
chr2	161947701	170079860	.	2.0
chr2	170079861	170080033	.	2
chr2	170080034	170335552	.	3.044
chr2	170335553	170369357	.	2
chr2	170369358	171557592	.	2.0
chr2	171557593	171557736	.	2
chr2	171557737	174747828	.	9.48
chr2	174747829	174748084	.	2
chr2	174748085	196998361	.	2.0
chr2	196998362	196998923	.	2
chr2	196998924	206130120	.	2.0
chr2	206130121	206130257	.	2
chr2	206130258	241777077	.	2.0
chr3	1	197768	.	2
chr3	197769	37533336	.	2.0
chr3	37533337	37533460	.	2
chr3	37533461	38142906	.	3.346
chr3	38142907	38165541	.	2
chr3	38165542	88157664	.	2.0
chr3	88157665	88157904	.	2
chr3	88157905	94128462	.	2.0
chr3	94128463	94506221	.	2
chr3	94506222	98822370	.	2.92
chr3	98822371	98822789	.	2
chr3	98822790	108510568	.	2.988
chr3	108510569	108529165	.	2
chr3	108529166	112479646	.	5.864
chr3	112479647	112499240	.	2
chr3	112499241	121121659	.	2.69
chr3	121121660	121152530	.	2
chr3	121152531	125933570	.	4.118
chr3	125933571	125972069	.	2
chr3	125972070	127388161	.	7.598
chr3	127388162	127388228	.	2
chr3	127388229	139389638	.	7.61
chr3	139389639	139452993	.	2
chr3	139452994	139627824	.	9.464
chr3	139627825	139935178	.	2
chr3	139935179	157645787	.	7.61
chr3	157645788	158096066	.	2
chr3	158096067	173117784	.	2.752
chr3	173117785	173604345	.	2
chr3	173604346	184164237	.	2.0
chr3	184164238	184164464	.	2
chr3	184164465	185938200	.	2.0
chr3	185938201	186046414	.	2
chr3	186046415	186288890	.	5.732
chr3	186288891	186297453	.	2
chr3	186297454	189631564	.	2.0
chr3	189631565	189737856	.	2
chr3	189737857	190627396	.	3.356
chr3	190627397	190629432	.	2
chr3	190629433	198043505	.	2.0
chr4	1	85866	.	2
chr4	85867	1983137	.	2.0
chr4	1983138	1983442	.	2
chr4	1983443	2947503	.	2.988
chr4	2947504	2948314	.	2
chr4	2948315	10116270	.	2.0
chr4	10116271	10439927	.	2
chr4	10439928	10667992	.	2.0
chr4	10667993	11372986	.	2
chr4	11372987	13628064	.	2.0
chr4	13628065	15001937	.	2
chr4	15001938	25863567	.	2.0
chr4	25863568	25913893	.	2
chr4	25913894	52097248	.	2.0
chr4	52097249	52594248	.	2
chr4	52594249	53573990	.	2.0
chr4	53573991	53986822	.	2
chr4	53986823	77611442	.	2.0
chr4	77611443	77611691	.	2
chr4	77611692	82275781	.	2.0
chr4	82275782	82355285	.	2
chr4	82355286	99123769	.	2.0
chr4	99123770	99124035	.	2
chr4	99124036	113049838	.	2.0
chr4	113049839	113106865	.	2
chr4	113106866	114852864	.	28.124
chr4	114852865	114870735	.	2
chr4	114870736	118253558	.	2.0
chr4	118253559	118255737	.	2
chr4	118255738	118352359	.	3.044
chr4	118352360	118352557	.	2
chr4	118352558	163351253	.	2.0
chr4	163351254	163351333	.	2
chr4	163351334	163585746	.	2.0
chr4	163585747	163612398	.	2
chr4	163612399	177990719	.	2.0
chr4	177990720	182169283	.	2
chr4	182169284	188147501	.	2.0
chr5	1	140567	.	2
chr5	140568	38820583	.	2.0
chr5	38820584	38869017	.	2
chr5	38869018	41313810	.	4.108
chr5	41313811	41381936	.	2
chr5	41381937	45695782	.	2.0
chr5	45695783	50396229	.	2
chr5	50396230	50846489	.	7.598
chr5	50846490	51383237	.	2
chr5	51383238	55853555	.	2.0
chr5	55853556	55859574	.	2
chr5	55859575	57263472	.	2.988
chr5	57263473	57480024	.	2
chr5	57480025	97183632	.	2.0
chr5	97183633	98577650	.	2
chr5	98577651	98796179	.	13.196
chr5	98796180	98855974	.	2
chr5	98855975	102234640	.	5.74
chr5	102234641	102234889	.	2
chr5	102234890	109774873	.	2.0
chr5	109774874	109781470	.	2
chr5	109781471	111071193	.	2.0
chr5	111071194	111071459	.	2
chr5	111071460	131436400	.	2.0
chr5	131436401	131440270	.	2
chr5	131440271	136231510	.	6.092
chr5	136231511	136247557	.	2
chr5	136247558	152405121	.	2.0
chr5	152405122	153489840	.	2
chr5	153489841	158731185	.	2.0
chr5	158731186	158777499	.	2
chr5	158777500	163519272	.	4.948
chr5	163519273	167284937	.	2
chr5	167284938	181261081	.	2.0
chr6	1	203546	.	2
chr6	203547	6174675	.	2.0
chr6	6174676	6174872	.	2
chr6	6174873	13358322	.	4.108
chr6	13358323	13358473	.	2
chr6	13358474	39115104	.	2.0
chr6	39115105	39188936	.	2
chr6	39188937	39336573	.	7.61
chr6	39336574	39343280	.	2
chr6	39343281	41236464	.	2.0
chr6	41236465	41236627	.	2
chr6	41236628	42259604	.	3.87
chr6	42259605	42259745	.	2
chr6	42259746	55359079	.	2.0
chr6	55359080	55399478	.	2
chr6	55399479	63279716	.	2.988
chr6	63279717	63279887	.	2
chr6	63279888	72266067	.	2.0
chr6	72266068	72274511	.	2
chr6	72274512	79519121	.	1.57
chr6	79519122	79631450	.	2
chr6	79631451	85735988	.	2.0
chr6	85735989	87015172	.	2
chr6	87015173	88053993	.	2.0
chr6	88053994	88057747	.	2
chr6	88057748	89412257	.	2.0
chr6	89412258	89566954	.	2
chr6	89566955	90568632	.	2.0
chr6	90568633	90571825	.	2
chr6	90571826	98024643	.	2.0
chr6	98024644	98834790	.	2
chr6	98834791	101928624	.	4.108
chr6	101928625	102035387	.	2
chr6	102035388	104852409	.	2.0
chr6	104852410	104858534	.	2
chr6	104858535	109792563	.	2.0
chr6	109792564	109796821	.	2
chr6	109796822	110254032	.	2.0
chr6	110254033	110254213	.	2
chr6	110254214	129366356	.	2.0
chr6	129366357	129369987	.	2
chr6	129369988	149540954	.	2.0
chr6	149540955	149541389	.	2
chr6	149541390	150069093	.	3.87
chr6	150069094	150143449	.	2
chr6	150143450	170583736	.	2.0
chr7	1	208857	.	2
chr7	208858	35204521	.	2.0
chr7	35204522	35231496	.	2
chr7	35231497	35375224	.	5.732
chr7	35375225	35633593	.	2
chr7	35633594	46696945	.	2.0
chr7	46696946	46697102	.	2
chr7	46697103	47775203	.	3.87
chr7	47775204	47792761	.	2
chr7	47792762	98355204	.	2.0
chr7	98355205	98362385	.	2
chr7	98362386	99203211	.	3.346
chr7	99203212	99203264	.	2
chr7	99203265	99365975	.	7.598
chr7	99365976	99366187	.	2
chr7	99366188	111727516	.	13.196
chr7	111727517	111727728	.	2
chr7	111727729	120275685	.	13.196
chr7	120275686	120275739	.	2
chr7	120275740	121099971	.	11.33
chr7	121099972	121100139	.	2
chr7	121100140	149880654	.	13.196
chr7	149880655	150244694	.	2
chr7	150244695	159233184	.	2.0
chr8	1	232977	.	2
chr8	232978	33597780	.	2.0
chr8	33597781	35235592	.	2
chr8	35235593	43342189	.	4.108
chr8	43342190	46841163	.	2
chr8	46841164	51592707	.	4.12
chr8	51592708	51654662	.	2
chr8	51654663	56475813	.	4.108
chr8	56475814	56958103	.	2
chr8	56958104	71843579	.	3.87
chr8	71843580	71843679	.	2
chr8	71843680	75566877	.	2.0
chr8	75566878	76704053	.	2
chr8	76704054	79666006	.	2.0
chr8	79666007	79764204	.	2
chr8	79764205	80171371	.	5.74
chr8	80171372	80485800	.	2
chr8	80485801	80821608	.	3.87
chr8	80821609	80974349	.	2
chr8	80974350	93924912	.	2.0
chr8	93924913	93925222	.	2
chr8	93925223	98749267	.	2.988
chr8	98749268	98767349	.	2
chr8	98767350	136865277	.	2.0
chr8	136865278	138130164	.	2
chr8	138130165	144474350	.	16.928
chr8	144474351	144474804	.	2
chr8	144474805	145055416	.	2.0
chr9	1	213229	.	2
chr9	213230	2029196	.	2.0
chr9	2029197	2029291	.	2
chr9	2029292	8524879	.	2.0
chr9	8524880	8524992	.	2
chr9	8524993	17796950	.	2.69
chr9	17796951	17797092	.	2
chr9	17797093	20715394	.	4.948
chr9	20715395	20716135	.	2
chr9	20716136	37020757	.	2.69
chr9	37020758	37026568	.	2
chr9	37026569	37541783	.	13.196
chr9	37541784	37588603	.	2
chr9	37588604	82061344	.	2.0
chr9	82061345	82979684	.	2
chr9	82979685	83908626	.	4.108
chr9	83908627	83915606	.	2
chr9	83915607	93185616	.	2.0
chr9	93185617	93229764	.	2
chr9	93229765	95516896	.	5.74
chr9	95516897	95517036	.	2
chr9	95517037	96654718	.	2.0
chr9	96654719	96756072	.	2
chr9	96756073	119512951	.	2.0
chr9	119512952	119522958	.	2
chr9	119522959	121193503	.	0.506
chr9	121193504	121280856	.	2
chr9	121280857	128361073	.	2.0
chr9	128361074	128371385	.	2
chr9	128371386	138124635	.	2.0
chr10	1	49321	.	2
chr10	49322	11314378	.	2.0
chr10	11314379	11316984	.	2
chr10	11316985	26022528	.	3.346
chr10	26022529	26022746	.	2
chr10	26022747	28848419	.	2.0
chr10	28848420	28880240	.	2
chr10	28880241	43495989	.	9.464
chr10	43495990	43496081	.	2
chr10	43496082	70209083	.	2.0
chr10	70209084	70209745	.	2
chr10	70209746	73007937	.	2.0
chr10	73007938	73008185	.	2
chr10	73008186	122506756	.	2.0
chr10	122506757	122506820	.	2
chr10	122506821	128119357	.	2.0
chr10	128119358	128119406	.	2
chr10	128119407	133625545	.	2.0
chr11	1	197337	.	2
chr11	197338	4489818	.	2.0
chr11	4489819	4541635	.	2
chr11	4541636	4769864	.	11.33
chr11	4769865	4803364	.	2
chr11	4803365	14645052	.	2.0
chr11	14645053	14771899	.	2
chr11	14771900	25082568	.	2.0
chr11	25082569	26331616	.	2
chr11	26331617	35232303	.	2.0
chr11	35232304	35251322	.	2
chr11	35251323	35322608	.	5.732
chr11	35322609	35418909	.	2
chr11	35418910	40116182	.	2.0
chr11	40116183	40116315	.	2
chr11	40116316	44198059	.	3.044
chr11	44198060	44206960	.	2
chr11	44206961	49982539	.	2.0
chr11	49982540	50287785	.	2
chr11	50287786	74351516	.	2.0
chr11	74351517	74368455	.	2
chr11	74368456	74399308	.	2.0
chr11	74399309	74454909	.	2
chr11	74454910	96393067	.	2.0
chr11	96393068	99556145	.	2
chr11	99556146	112260407	.	2.0
chr11	112260408	112961535	.	2
chr11	112961536	115504956	.	6.092
chr11	115504957	116748251	.	2
chr11	116748252	125941145	.	2.0
chr11	125941146	125943617	.	2
chr11	125943618	134986767	.	2.0
chr12	1	174685	.	2
chr12	174686	5046263	.	2.0
chr12	5046264	5046393	.	2
chr12	5046394	6235542	.	3.044
chr12	6235543	6236141	.	2
chr12	6236142	34026222	.	2.0
chr12	34026223	34026329	.	2
chr12	34026330	41477804	.	1.57
chr12	41477805	41506441	.	2
chr12	41506442	48905136	.	2.0
chr12	48905137	48914501	.	2
chr12	48914502	51125233	.	7.61
chr12	51125234	51172327	.	2
chr12	51172328	55332288	.	2.0
chr12	55332289	55332452	.	2
chr12	55332453	57829638	.	2.0
chr12	57829639	57846424	.	2
chr12	57846425	79690194	.	2.0
chr12	79690195	79773572	.	2
chr12	79773573	80370876	.	3.588
chr12	80370877	80370958	.	2
chr12	80370959	104886278	.	2.0
chr12	104886279	104889115	.	2
chr12	104889116	109561124	.	1.79
chr12	109561125	109561410	.	2
chr12	109561411	119154417	.	2.0
chr12	119154418	119156978	.	2
chr12	119156979	128799433	.	2.752
chr12	128799434	128800958	.	2
chr12	128800959	133236094	.	2.0
chr13	1	19026403	.	2
chr13	19026404	35165083	.	2.0
chr13	35165084	35171347	.	2
chr13	35171348	52414245	.	2.0
chr13	52414246	52414461	.	2
chr13	52414462	71866810	.	2.0
chr13	71866811	72708523	.	2
chr13	72708524	103066874	.	2.0
chr13	103066875	105466317	.	2
chr13	105466318	114327283	.	2.0
chr14	1	18657656	.	2
chr14	18657657	33056016	.	2.0
chr14	33056017	33213848	.	2
chr14	33213849	61766894	.	2.0
chr14	61766895	61768666	.	2
chr14	61768667	65669341	.	2.0
chr14	65669342	65669510	.	2
chr14	65669511	73987922	.	2.0
chr14	73987923	74019456	.	2
chr14	74019457	90695621	.	2.0
chr14	90695622	90780876	.	2
chr14	90780877	90978500	.	9.464
chr14	90978501	91060472	.	2
chr14	91060473	106874768	.	2.0
chr15	1	19964775	.	2
chr15	19964776	32968844	.	2.0
chr15	32968845	32969142	.	2
chr15	32969143	43233288	.	2.0
chr15	43233289	43233593	.	2
chr15	43233594	55682494	.	2.0
chr15	55682495	55683801	.	2
chr15	55683802	70754146	.	2.0
chr15	70754147	70829591	.	2
chr15	70829592	79090662	.	2.0
chr15	79090663	79293312	.	2
chr15	79293313	101849452	.	2.0
chr16	1	46405	.	2
chr16	46406	13235330	.	2.0
chr16	13235331	13235612	.	2
chr16	13235613	14261414	.	2.0
chr16	14261415	17096423	.	2
chr16	17096424	31278197	.	2.0
chr16	31278198	31297813	.	2
chr16	31297814	31403612	.	5.74
chr16	31403613	31407522	.	2
chr16	31407523	35448000	.	2.0
chr16	35448001	46474388	.	2
chr16	46474389	61647768	.	2.0
chr16	61647769	61652131	.	2
chr16	61652132	69270153	.	2.0
chr16	69270154	69270267	.	2
chr16	69270268	80608080	.	2.988
chr16	80608081	80608195	.	2
chr16	80608196	90075951	.	2.0
chr17	1	410680	.	2
chr17	410681	6652868	.	2.0
chr17	6652869	6653007	.	2
chr17	6653008	7758971	.	6.092
chr17	7758972	7759147	.	2
chr17	7759148	15503127	.	2.0
chr17	15503128	15537632	.	2
chr17	15537633	15636242	.	2.0
chr17	15636243	15651291	.	2
chr17	15651292	21314558	.	2.0
chr17	21314559	21415640	.	2
chr17	21415641	21551657	.	9.464
chr17	21551658	22070445	.	2
chr17	22070446	35760951	.	2.0
chr17	35760952	38847984	.	2
chr17	38847985	39997878	.	9.464
chr17	39997879	40015387	.	2
chr17	40015388	44006614	.	2.0
chr17	44006615	44007457	.	2
chr17	44007458	45287066	.	2.752
chr17	45287067	45287275	.	2
chr17	45287276	48070228	.	2.0
chr17	48070229	48070445	.	2
chr17	48070446	52157832	.	2.0
chr17	52157833	52985677	.	2
chr17	52985678	56466541	.	2.0
chr17	56466542	56477623	.	2
chr17	56477624	56510990	.	2.0
chr17	56510991	56593766	.	2
chr17	56593767	59397241	.	2.69
chr17	59397242	59565619	.	2
chr17	59565620	59956535	.	2.0
chr17	59956536	59957205	.	2
chr17	59957206	62725063	.	2.0
chr17	62725064	62735955	.	2
chr17	62735956	79020235	.	2.0
chr17	79020236	79043779	.	2
chr17	79043780	79115602	.	2.0
chr17	79115603	79733516	.	2
chr17	79733517	83135766	.	2.0
chr18	1	117242	.	2
chr18	117243	10871359	.	2.0
chr18	10871360	10871417	.	2
chr18	10871418	14763988	.	2.712
chr18	14763989	14772236	.	2
chr18	14772237	45068141	.	2.0
chr18	45068142	45068304	.	2
chr18	45068305	55631358	.	2.0
chr18	55631359	55635703	.	2
chr18	55635704	80247232	.	2.0
chr19	1	281413	.	2
chr19	281414	12189186	.	2.0
chr19	12189187	12247632	.	2
chr19	12247633	12461711	.	2.0
chr19	12461712	12462146	.	2
chr19	12462147	13830660	.	2.0
chr19	13830661	13830829	.	2
chr19	13830830	17581515	.	2.0
chr19	17581516	17601499	.	2
chr19	17601500	17605734	.	2.0
chr19	17605735	17605896	.	2
chr19	17605897	21057792	.	2.0
chr19	21057793	21057949	.	2
chr19	21057950	21142192	.	4.108
chr19	21142193	21143553	.	2
chr19	21143554	24162290	.	2.0
chr19	24162291	27756792	.	2
chr19	27756793	33811402	.	2.0
chr19	33811403	33811667	.	2
chr19	33811668	36143021	.	2.0
chr19	36143022	36145892	.	2
chr19	36145893	36340260	.	2.668
chr19	36340261	36340509	.	2
chr19	36340510	40265439	.	2.0
chr19	40265440	40275075	.	2
chr19	40275076	41898457	.	2.0
chr19	41898458	41902020	.	2
chr19	41902021	58572584	.	2.0
chr20	1	87623	.	2
chr20	87624	2403690	.	2.0
chr20	2403691	2417278	.	2
chr20	2417279	2558787	.	3.742
chr20	2558788	2561862	.	2
chr20	2561863	6780192	.	2.0
chr20	6780193	7883177	.	2
chr20	7883178	8132758	.	2.0
chr20	8132759	8150315	.	2
chr20	8150316	38049816	.	2.0
chr20	38049817	38057521	.	2
chr20	38057522	38323865	.	2.0
chr20	38323866	38324846	.	2
chr20	38324847	39039504	.	2.0
chr20	39039505	40686059	.	2
chr20	40686060	43613993	.	9.48
chr20	43613994	43618903	.	2
chr20	43618904	57710373	.	2.0
chr20	57710374	57710525	.	2
chr20	57710526	58309179	.	7.598
chr20	58309180	58311050	.	2
chr20	58311051	64276096	.	2.0
chr21	1	10413735	.	2
chr21	10413736	14961283	.	2.0
chr21	14961284	14961468	.	2
chr21	14961469	40708813	.	2.0
chr21	40708814	40846624	.	2
chr21	40846625	44973087	.	2.0
chr21	44973088	45134737	.	2
chr21	45134738	45505876	.	9.464
chr21	45505877	45510177	.	2
chr21	45510178	46665012	.	2.0
chr22	1	16407223	.	2
chr22	16407224	20384768	.	2.0
chr22	20384769	20389594	.	2
chr22	20389595	29061805	.	2.0
chr22	29061806	29094301	.	2
chr22	29094302	40364363	.	2.0
chr22	40364364	40364856	.	2
chr22	40364857	42603195	.	2.0
chr22	42603196	42614815	.	2
chr22	42614816	43840015	.	2.0
chr22	43840016	43841870	.	2
chr22	43841871	43978007	.	5.74
chr22	43978008	43981392	.	2
chr22	43981393	50780661	.	2.0
