# Supplementary material for: Benchmarking pipelines for subclonal deconvolution of bulk tumour sequencing data
Source: Nat Commun. 2021 Nov 4;12:6396. doi: 10.1038/s41467-021-26698-7 (PMC8569188; doi:10.1038/s41467-021-26698-7)
Supplement: Supplementary file 4 — Source Data [file 41467_2021_26698_MOESM4_ESM.zip › Source_Data/cnv_heatmaps/facets/s1r2_75%_30_minor.bed]

chromosome	start	end	.	cn
chr1	1	229250679	.	2
chr1	229250680	230659574	.	2.0
chr1	230659575	230660787	.	2
chr1	230660788	248919768	.	2.0
chr2	1	38938	.	2
chr2	38939	74101852	.	2.0
chr2	74101853	74102019	.	2
chr2	74102020	74159211	.	4.932
chr2	74159212	74167034	.	2
chr2	74167035	80648568	.	2.0
chr2	80648569	84290892	.	2
chr2	84290893	121223725	.	2.0
chr2	121223726	121223923	.	2
chr2	121223924	233867112	.	2.0
chr2	233867113	233926521	.	2
chr2	233926522	237422190	.	3.452
chr2	237422191	237493509	.	2
chr2	237493510	241777042	.	2.0
chr3	1	197768	.	2
chr3	197769	81642964	.	2.0
chr3	81642965	81646515	.	2
chr3	81646516	124132983	.	2.0
chr3	124132984	124228048	.	2
chr3	124228049	198043534	.	2.0
chr4	1	85913	.	2
chr4	85914	188147588	.	2.0
chr5	1	140464	.	2
chr5	140465	181261081	.	2.0
chr6	1	203546	.	2
chr6	203547	111719859	.	2.0
chr6	111719860	111720132	.	2
chr6	111720133	112351268	.	0.534
chr6	112351269	113222573	.	2
chr6	113222574	170583662	.	2.0
chr7	1	208810	.	2
chr7	208811	150249024	.	2.0
chr7	150249025	150284741	.	2
chr7	150284742	151385255	.	0.534
chr7	151385256	151396059	.	2
chr7	151396060	159233209	.	2.0
chr8	1	233068	.	2
chr8	233069	145055416	.	2.0
chr9	1	213190	.	2
chr9	213191	72249240	.	2.0
chr9	72249241	72249539	.	2
chr9	72249540	73170384	.	4.932
chr9	73170385	74497476	.	2
chr9	74497477	138124609	.	2.0
chr10	1	180040	.	2
chr10	180041	133625473	.	2.0
chr11	1	197337	.	2
chr11	197338	15075017	.	2.0
chr11	15075018	15077358	.	2
chr11	15077359	16871213	.	2.0
chr11	16871214	17014112	.	2
chr11	17014113	70171045	.	2.0
chr11	70171046	70179959	.	2
chr11	70179960	70189528	.	4.932
chr11	70189529	70203471	.	2
chr11	70203472	134986767	.	2.0
chr12	1	174552	.	2
chr12	174553	58888929	.	2.0
chr12	58888930	58890069	.	2
chr12	58890070	71138051	.	2.0
chr12	71138052	71138190	.	2
chr12	71138191	133235990	.	2.0
chr13	1	19026335	.	2
chr13	19026336	114327192	.	2.0
chr14	1	18657656	.	2
chr14	18657657	26596951	.	2.0
chr14	26596952	26597060	.	2
chr14	26597061	62950261	.	2.0
chr14	62950262	62950494	.	2
chr14	62950495	70808944	.	2.0
chr14	70808945	70907669	.	2
chr14	70907670	72629782	.	0.534
chr14	72629783	72671200	.	2
chr14	72671201	106874785	.	2.0
chr15	1	19964789	.	2
chr15	19964790	101849456	.	2.0
chr16	1	46405	.	2
chr16	46406	90075983	.	2.0
chr17	1	410609	.	2
chr17	410610	83135798	.	2.0
chr18	1	117242	.	2
chr18	117243	12014384	.	2.0
chr18	12014385	12028059	.	2
chr18	12028060	28147796	.	2.0
chr18	28147797	30994272	.	2
chr18	30994273	80247332	.	2.0
chr19	1	281415	.	2
chr19	281416	58572586	.	2.0
chr20	1	87623	.	2
chr20	87624	64276128	.	2.0
chr21	1	10413758	.	2
chr21	10413759	46665024	.	2.0
chr22	1	16407215	.	2
chr22	16407216	50780662	.	2.0
