# Supplementary material for: Benchmarking pipelines for subclonal deconvolution of bulk tumour sequencing data
Source: Nat Commun. 2021 Nov 4;12:6396. doi: 10.1038/s41467-021-26698-7 (PMC8569188; doi:10.1038/s41467-021-26698-7)
Supplement: Supplementary file 4 — Source Data [file 41467_2021_26698_MOESM4_ESM.zip › Source_Data/cnv_heatmaps/facets/s1r2_100%_60_major.bed]

chromosome	start	end	.	cn
chr1	1	3128080	.	2
chr1	3128081	6678461	.	2.38
chr1	6678462	6680894	.	2
chr1	6680895	228746448	.	2.0
chr1	228746449	229249680	.	2
chr1	229249681	230377648	.	3.996
chr1	230377649	230642638	.	2
chr1	230642639	248919888	.	2.0
chr2	1	38976	.	2
chr2	38977	74101662	.	2.0
chr2	74101663	74101847	.	2
chr2	74101848	74159213	.	7.988
chr2	74159214	74167006	.	2
chr2	74167007	80648391	.	2.0
chr2	80648392	80648624	.	2
chr2	80648625	121224032	.	7.988
chr2	121224033	121224167	.	2
chr2	121224168	233867070	.	2.0
chr2	233867071	233926602	.	2
chr2	233926603	237422079	.	5.948
chr2	237422080	237493413	.	2
chr2	237493414	241777088	.	2.0
chr3	1	197736	.	2
chr3	197737	79125544	.	2.0
chr3	79125545	79507920	.	2
chr3	79507921	124079982	.	2.0
chr3	124079983	124082280	.	2
chr3	124082281	177051747	.	2.0
chr3	177051748	177064994	.	2
chr3	177064995	186307022	.	2.0
chr3	186307023	186320387	.	2
chr3	186320388	198043534	.	2.0
chr4	1	85866	.	2
chr4	85867	188147588	.	2.0
chr5	1	140488	.	2
chr5	140489	123616248	.	2.0
chr5	123616249	123616531	.	2
chr5	123616532	124745376	.	2.0
chr5	124745377	126360162	.	2
chr5	126360163	151335497	.	2.0
chr5	151335498	151335544	.	2
chr5	151335545	168214796	.	2.0
chr5	168214797	168215111	.	2
chr5	168215112	181261080	.	2.0
chr6	1	203428	.	2
chr6	203429	111719818	.	2.0
chr6	111719819	111719997	.	2
chr6	111719998	112351231	.	2.0
chr6	112351232	113222592	.	2
chr6	113222593	170583704	.	2.0
chr7	1	208810	.	2
chr7	208811	64903306	.	2.0
chr7	64903307	64903492	.	2
chr7	64903493	82117150	.	2.0
chr7	82117151	82136544	.	2
chr7	82136545	150248952	.	2.0
chr7	150248953	150284741	.	2
chr7	150284742	151385255	.	2.0
chr7	151385256	151396016	.	2
chr7	151396017	159233184	.	2.0
chr8	1	233102	.	2
chr8	233103	145055416	.	2.0
chr9	1	213241	.	2
chr9	213242	72249237	.	3.996
chr9	72249238	72249408	.	2
chr9	72249409	73170382	.	7.988
chr9	73170383	74497391	.	2
chr9	74497392	138124607	.	3.996
chr10	1	180042	.	2
chr10	180043	133625478	.	2.0
chr11	1	197337	.	2
chr11	197338	15077423	.	2.0
chr11	15077424	15077484	.	2
chr11	15077485	16871213	.	3.606
chr11	16871214	17014104	.	2
chr11	17014105	70171035	.	2.0
chr11	70171036	70180025	.	2
chr11	70180026	70207368	.	5.992
chr11	70207369	70272041	.	2
chr11	70272042	134986767	.	2.0
chr12	1	174673	.	2
chr12	174674	58890149	.	2.0
chr12	58890150	58890717	.	2
chr12	58890718	71047470	.	2.38
chr12	71047471	71047658	.	2
chr12	71047659	133235990	.	2.0
chr13	1	19026375	.	2
chr13	19026376	114327192	.	2.0
chr14	1	18657689	.	2
chr14	18657690	26597029	.	2.0
chr14	26597030	28264727	.	2
chr14	28264728	62950263	.	5.912
chr14	62950264	62950446	.	2
chr14	62950447	70907669	.	2.0
chr14	70907670	70946975	.	2
chr14	70946976	72629782	.	2.0
chr14	72629783	72671077	.	2
chr14	72671078	106874787	.	2.0
chr15	1	19964792	.	2
chr15	19964793	44413767	.	2.0
chr15	44413768	44414127	.	2
chr15	44414128	55333873	.	2.0
chr15	55333874	55339247	.	2
chr15	55339248	101849482	.	2.0
chr16	1	46405	.	2
chr16	46406	90075981	.	2.0
chr17	1	410680	.	2
chr17	410681	83135798	.	2.0
chr18	1	117241	.	2
chr18	117242	12014384	.	2.0
chr18	12014385	12028119	.	2
chr18	12028120	28147704	.	9.984
chr18	28147705	30994223	.	2
chr18	30994224	80247361	.	2.0
chr19	1	281430	.	2
chr19	281431	58572528	.	2.0
chr20	1	87623	.	2
chr20	87624	64276109	.	2.0
chr21	1	10413741	.	2
chr21	10413742	29329640	.	2.0
chr21	29329641	29342453	.	2
chr21	29342454	29861677	.	3.438
chr21	29861678	29939512	.	2
chr21	29939513	46664996	.	2.0
chr22	1	16407235	.	2
chr22	16407236	50780701	.	2.0
