# Supplementary material for: Benchmarking pipelines for subclonal deconvolution of bulk tumour sequencing data
Source: Nat Commun. 2021 Nov 4;12:6396. doi: 10.1038/s41467-021-26698-7 (PMC8569188; doi:10.1038/s41467-021-26698-7)
Supplement: Supplementary file 4 — Source Data [file 41467_2021_26698_MOESM4_ESM.zip › Source_Data/cnv_heatmaps/facets/s1r2_100%_100_total.bed]

chromosome	start	end	.	cn
chr1	1	3128080	.	2
chr1	3128081	6652968	.	2.237
chr1	6652969	6653985	.	2
chr1	6653986	228746448	.	2.0
chr1	228746449	229249708	.	2
chr1	229249709	230377647	.	2.999
chr1	230377648	230642633	.	2
chr1	230642634	248919762	.	2.0
chr2	1	38988	.	2
chr2	38989	74101928	.	2.0
chr2	74101929	74101944	.	2
chr2	74101945	74159213	.	6.995
chr2	74159214	74167006	.	2
chr2	74167007	80648572	.	2.0
chr2	80648573	84290823	.	2
chr2	84290824	121224096	.	4.997
chr2	121224097	121224372	.	2
chr2	121224373	233867117	.	2.0
chr2	233867118	233926483	.	2
chr2	233926484	237422229	.	4.997
chr2	237422230	237493511	.	2
chr2	237493512	241777077	.	2.0
chr3	1	197789	.	2
chr3	197790	81499264	.	2.0
chr3	81499265	81535281	.	2
chr3	81535282	124268897	.	1.819
chr3	124268898	124269096	.	2
chr3	124269097	177051747	.	2.0
chr3	177051748	177064902	.	2
chr3	177064903	186307018	.	1.819
chr3	186307019	186320387	.	2
chr3	186320388	198043440	.	2.0
chr4	1	85850	.	2
chr4	85851	188147588	.	2.0
chr5	1	140517	.	2
chr5	140518	123616268	.	2.0
chr5	123616269	123616559	.	2
chr5	123616560	124745358	.	1.007
chr5	124745359	126360183	.	2
chr5	126360184	151335500	.	2.0
chr5	151335501	151335557	.	2
chr5	151335558	163443556	.	2.168
chr5	163443557	163443833	.	2
chr5	163443834	181261081	.	2.0
chr6	1	203515	.	2
chr6	203516	111720065	.	2.0
chr6	111720066	112054063	.	2
chr6	112054064	112351176	.	1.001
chr6	112351177	113222522	.	2
chr6	113222523	170583736	.	2.0
chr7	1	208810	.	2
chr7	208811	65400903	.	2.0
chr7	65400904	65401113	.	2
chr7	65401114	82050359	.	1.819
chr7	82050360	82050588	.	2
chr7	82050589	150248961	.	2.0
chr7	150248962	150284741	.	2
chr7	150284742	151396101	.	1.012
chr7	151396102	151396243	.	2
chr7	151396244	159233184	.	2.0
chr8	1	233096	.	2
chr8	233097	145055416	.	2.0
chr9	1	213192	.	2
chr9	213193	72249236	.	2.999
chr9	72249237	72249378	.	2
chr9	72249379	73170384	.	6.995
chr9	73170385	74497476	.	2
chr9	74497477	138124609	.	2.999
chr10	1	180040	.	2
chr10	180041	133625490	.	2.0
chr11	1	197337	.	2
chr11	197338	15077310	.	2.0
chr11	15077311	15077495	.	2
chr11	15077496	16871187	.	2.725
chr11	16871188	17014135	.	2
chr11	17014136	134986767	.	2.0
chr12	1	174672	.	2
chr12	174673	58890149	.	2.0
chr12	58890150	58890639	.	2
chr12	58890640	71047536	.	2.168
chr12	71047537	71047689	.	2
chr12	71047690	133236094	.	2.0
chr13	1	19026336	.	2
chr13	19026337	114327219	.	2.0
chr14	1	18657689	.	2
chr14	18657690	26597029	.	2.0
chr14	26597030	28264727	.	2
chr14	28264728	62980889	.	3.904
chr14	62980890	62981063	.	2
chr14	62981064	70808944	.	2.0
chr14	70808945	70907669	.	2
chr14	70907670	72629782	.	1.012
chr14	72629783	72671078	.	2
chr14	72671079	106874793	.	2.0
chr15	1	19964839	.	2
chr15	19964840	44289278	.	2.0
chr15	44289279	44289407	.	2
chr15	44289408	55196446	.	1.819
chr15	55196447	55196721	.	2
chr15	55196722	101849435	.	2.0
chr16	1	46405	.	2
chr16	46406	90075906	.	2.0
chr17	1	410609	.	2
chr17	410610	83135739	.	2.0
chr18	1	117241	.	2
chr18	117242	12014412	.	2.0
chr18	12014413	12028085	.	2
chr18	12028086	30994363	.	5.996
chr18	30994364	30997008	.	2
chr18	30997009	80247281	.	2.0
chr19	1	281555	.	2
chr19	281556	58572603	.	2.0
chr20	1	87623	.	2
chr20	87624	64276092	.	1.819
chr21	1	10413768	.	2
chr21	10413769	29329599	.	2.0
chr21	29329600	29342562	.	2
chr21	29342563	29861677	.	2.999
chr21	29861678	29939481	.	2
chr21	29939482	46664996	.	2.0
chr22	1	16407163	.	2
chr22	16407164	50780710	.	2.0
