# Supplementary material for: Benchmarking pipelines for subclonal deconvolution of bulk tumour sequencing data
Source: Nat Commun. 2021 Nov 4;12:6396. doi: 10.1038/s41467-021-26698-7 (PMC8569188; doi:10.1038/s41467-021-26698-7)
Supplement: Supplementary file 4 — Source Data [file 41467_2021_26698_MOESM4_ESM.zip › Source_Data/cnv_heatmaps/facets/s1r3_100%_250_major.bed]

chromosome	start	end	.	cn
chr1	1	35114856	.	2
chr1	35114857	35421793	.	2.0
chr1	35421794	35433612	.	2
chr1	35433613	248919883	.	2.0
chr2	1	38976	.	2
chr2	38977	215944689	.	2.0
chr2	215944690	215944994	.	2
chr2	215944995	222709741	.	2.0
chr2	222709742	222709954	.	2
chr2	222709955	241777088	.	2.0
chr3	1	197841	.	2
chr3	197842	363174	.	2.0
chr3	363175	363331	.	2
chr3	363332	111112346	.	2.0
chr3	111112347	111118686	.	2
chr3	111118687	121541329	.	2.0
chr3	121541330	121544868	.	2
chr3	121544869	146064725	.	2.0
chr3	146064726	146069616	.	2
chr3	146069617	155916201	.	2.0
chr3	155916202	155919289	.	2
chr3	155919290	198043498	.	2.0
chr4	1	85848	.	2
chr4	85849	65602294	.	2.0
chr4	65602295	65643367	.	2
chr4	65643368	69102907	.	2.0
chr4	69102908	69108270	.	2
chr4	69108271	188147482	.	2.0
chr5	1	140493	.	2
chr5	140494	7414559	.	2.0
chr5	7414560	7520836	.	2
chr5	7520837	7900965	.	5.248
chr5	7900966	8460867	.	2
chr5	8460868	96079312	.	2.0
chr5	96079313	96390435	.	2
chr5	96390436	144477387	.	9.544
chr5	144477388	145764967	.	2
chr5	145764968	181261110	.	2.0
chr6	1	203515	.	2
chr6	203516	170583639	.	2.0
chr7	1	208936	.	2
chr7	208937	159233184	.	2.0
chr8	1	232972	.	2
chr8	232973	17090463	.	2.0
chr8	17090464	17098522	.	2
chr8	17098523	24489169	.	2.0
chr8	24489170	24489322	.	2
chr8	24489323	36807487	.	2.0
chr8	36807488	36808800	.	2
chr8	36808801	38321249	.	7.904
chr8	38321250	38326765	.	2
chr8	38326766	145055416	.	2.0
chr9	1	213177	.	2
chr9	213178	28863598	.	2.0
chr9	28863599	28888879	.	2
chr9	28888880	32635580	.	4.028
chr9	32635581	32784069	.	2
chr9	32784070	138124607	.	2.0
chr10	1	49321	.	2
chr10	49322	133625504	.	2.0
chr11	1	197337	.	2
chr11	197338	3377732	.	2.0
chr11	3377733	3638538	.	2
chr11	3638539	17376952	.	2.0
chr11	17376953	17377072	.	2
chr11	17377073	17647056	.	2.0
chr11	17647057	17719635	.	2
chr11	17719636	28330426	.	2.0
chr11	28330427	28330783	.	2
chr11	28330784	30010535	.	2.0
chr11	30010536	30010741	.	2
chr11	30010742	74497661	.	2.0
chr11	74497662	74498010	.	2
chr11	74498011	83286440	.	2.604
chr11	83286441	83455269	.	2
chr11	83455270	134986767	.	2.0
chr12	1	174600	.	2
chr12	174601	91178588	.	2.0
chr12	91178589	91985985	.	2
chr12	91985986	112483913	.	2.0
chr12	112483914	112486527	.	2
chr12	112486528	133236096	.	2.0
chr13	1	19026403	.	2
chr13	19026404	57632561	.	2.0
chr13	57632562	57632780	.	2
chr13	57632781	114327334	.	2.0
chr14	1	18657655	.	2
chr14	18657656	91510375	.	2.0
chr14	91510376	91869583	.	2
chr14	91869584	92138221	.	2.0
chr14	92138222	92142244	.	2
chr14	92142245	106874800	.	2.0
chr15	1	19964812	.	2
chr15	19964813	83169240	.	2.0
chr15	83169241	83207395	.	2
chr15	83207396	83268260	.	2.0
chr15	83268261	83283198	.	2
chr15	83283199	101849469	.	2.0
chr16	1	46405	.	2
chr16	46406	119337	.	2.0
chr16	119338	123489	.	2
chr16	123490	3408418	.	2.0
chr16	3408419	3408579	.	2
chr16	3408580	72012265	.	2.0
chr16	72012266	72014617	.	2
chr16	72014618	72783683	.	2.536
chr16	72783684	72783816	.	2
chr16	72783817	90075910	.	2.0
chr17	1	410566	.	2
chr17	410567	57120887	.	2.0
chr17	57120888	57121059	.	2
chr17	57121060	59765009	.	2.874
chr17	59765010	59773813	.	2
chr17	59773814	83135739	.	2.0
chr18	1	120722	.	2
chr18	120723	66572228	.	2.0
chr18	66572229	67081724	.	2
chr18	67081725	68715032	.	2.0
chr18	68715033	68836841	.	2
chr18	68836842	80247314	.	2.0
chr19	1	281468	.	2
chr19	281469	58572621	.	2.0
chr20	1	87623	.	2
chr20	87624	64276137	.	2.0
chr21	1	10413785	.	2
chr21	10413786	26966283	.	2.0
chr21	26966284	26966529	.	2
chr21	26966530	28928241	.	3.912
chr21	28928242	28928389	.	2
chr21	28928390	46665024	.	2.0
chr22	1	16407235	.	2
chr22	16407236	50780662	.	2.0
