# Supplementary material for: Benchmarking pipelines for subclonal deconvolution of bulk tumour sequencing data
Source: Nat Commun. 2021 Nov 4;12:6396. doi: 10.1038/s41467-021-26698-7 (PMC8569188; doi:10.1038/s41467-021-26698-7)
Supplement: Supplementary file 4 — Source Data [file 41467_2021_26698_MOESM4_ESM.zip › Source_Data/cnv_heatmaps/facets/s2r2_true_total.bed]

chromosome	start	end	.	cn
chr10	1	2113685	.	4.0
chr10	2113686	2113780	.	3.0
chr10	2113781	4830012	.	4.0
chr10	4830013	4977102	.	4.01
chr10	4977103	5689439	.	4.0
chr10	5689440	5701592	.	4.6
chr10	5701593	6277591	.	4.0
chr10	6277592	6435845	.	3.9
chr10	6435846	7621613	.	4.0
chr10	7621614	7624225	.	5.5
chr10	7624226	10576999	.	4.0
chr10	10577000	11876224	.	3.99
chr10	11876225	11922277	.	4.09
chr10	11922278	12452905	.	3.99
chr10	12452906	18081207	.	4.0
chr10	18081208	18243467	.	3.9
chr10	18243468	18246891	.	4.05
chr10	18246892	18246954	.	4.05
chr10	18246955	20469620	.	4.05
chr10	20469621	20469721	.	3.05
chr10	20469722	20524604	.	4.05
chr10	20524605	21695097	.	3.9
chr10	21695098	24273729	.	4.0
chr10	24273730	24277214	.	3.0
chr10	24277215	24761851	.	4.0
chr10	24761852	24761943	.	3.0
chr10	24761944	24838579	.	4.0
chr10	24838580	24838705	.	3.0
chr10	24838706	28234360	.	4.0
chr10	28234361	28234564	.	3.0
chr10	28234565	30237799	.	4.0
chr10	30237800	30238000	.	4.0
chr10	30238001	31586488	.	4.0
chr10	31586489	31586570	.	3.0
chr10	31586571	32311782	.	4.0
chr10	32311783	32312543	.	3.0
chr10	32312544	33991725	.	4.0
chr10	33991726	33992289	.	3.0
chr10	33992290	35393360	.	4.0
chr10	35393361	35394241	.	3.0
chr10	35394242	36010652	.	4.0
chr10	36010653	37284653	.	3.9
chr10	37284654	38262744	.	4.0
chr10	38262745	38272859	.	3.0
chr10	38272860	41134003	.	4.0
chr10	41134004	41135461	.	3.0
chr10	41135462	44176046	.	4.0
chr10	44176047	44222151	.	3.0
chr10	44222152	45453710	.	4.0
chr10	45453711	45453834	.	4.0
chr10	45453835	45911702	.	4.0
chr10	45911703	47141561	.	3.99
chr10	47141562	47142002	.	3.0
chr10	47142003	47360565	.	3.99
chr10	47360566	47425229	.	3.49
chr10	47425230	50276174	.	3.99
chr10	50276175	50276246	.	3.0
chr10	50276247	50426575	.	3.99
chr10	50426576	50426783	.	2.99
chr10	50426784	50881945	.	3.99
chr10	50881946	53060556	.	4.09
chr10	53060557	53061347	.	4.09
chr10	53061348	53574271	.	4.09
chr10	53574272	53576574	.	3.1
chr10	53576575	58104280	.	4.09
chr10	58104281	58104352	.	3.1
chr10	58104353	60804606	.	4.09
chr10	60804607	61597723	.	4.1
chr10	61597724	61598402	.	3.1
chr10	61598403	61651595	.	4.1
chr10	61651596	61651950	.	3.0
chr10	61651951	65380762	.	4.1
chr10	65380763	67136820	.	4.3
chr10	67136821	67137184	.	4.3
chr10	67137185	67936289	.	4.3
chr10	67936290	68006330	.	3.0
chr10	68006331	70096243	.	4.3
chr10	70096244	70096295	.	3.3
chr10	70096296	73086212	.	4.3
chr10	73086213	73093690	.	4.45
chr10	73093691	74252535	.	4.3
chr10	74252536	74252603	.	3.3
chr10	74252604	75790514	.	4.3
chr10	75790515	75839476	.	3.3
chr10	75839477	76278895	.	4.3
chr10	76278896	76280804	.	3.0
chr10	76280805	76773331	.	4.3
chr10	76773332	76773463	.	3.3
chr10	76773464	76861986	.	4.3
chr10	76861987	76862098	.	3.0
chr10	76862099	79228382	.	4.3
chr10	79228383	79231133	.	4.1
chr10	79231134	80085884	.	4.3
chr10	80085885	80085963	.	4.3
chr10	80085964	83378302	.	4.3
chr10	83378303	83408413	.	4.29
chr10	83408414	84224023	.	4.3
chr10	84224024	84224826	.	3.0
chr10	84224827	84497932	.	4.3
chr10	84497933	84498031	.	3.0
chr10	84498032	85155227	.	4.3
chr10	85155228	85530518	.	4.1
chr10	85530519	85557848	.	3.6
chr10	85557849	89000979	.	4.1
chr10	89000980	89049393	.	4.4
chr10	89049394	89204965	.	4.1
chr10	89204966	89205581	.	3.0
chr10	89205582	90642194	.	4.1
chr10	90642195	90642407	.	3.0
chr10	90642408	91246711	.	4.1
chr10	91246712	91246982	.	3.1
chr10	91246983	91724232	.	4.1
chr10	91724233	92483116	.	4.0
chr10	92483117	93073074	.	4.1
chr10	93073075	93209954	.	4.0
chr10	93209955	93212337	.	3.0
chr10	93212338	94216093	.	4.0
chr10	94216094	94217043	.	3.0
chr10	94217044	94742147	.	4.0
chr10	94742148	94742408	.	3.0
chr10	94742409	94765879	.	4.0
chr10	94765880	94770957	.	6.0
chr10	94770958	96371583	.	4.0
chr10	96371584	96376376	.	3.0
chr10	96376377	96435625	.	4.0
chr10	96435626	96485173	.	3.0
chr10	96485174	97893944	.	4.0
chr10	97893945	97895288	.	3.9
chr10	97895289	101179338	.	4.0
chr10	101179339	101179714	.	3.0
chr10	101179715	102127054	.	4.0
chr10	102127055	102128644	.	3.0
chr10	102128645	102328345	.	4.0
chr10	102328346	102329854	.	3.0
chr10	102329855	102733458	.	4.0
chr10	102733459	102733617	.	3.0
chr10	102733618	104742206	.	4.0
chr10	104742207	104743434	.	4.0
chr10	104743435	106170353	.	4.0
chr10	106170354	106170532	.	4.0
chr10	106170533	108556225	.	4.0
chr10	108556226	108563996	.	3.0
chr10	108563997	108852990	.	4.0
chr10	108852991	108854937	.	3.0
chr10	108854938	109973189	.	4.0
chr10	109973190	109976948	.	3.0
chr10	109976949	111617570	.	4.0
chr10	111617571	111617694	.	3.0
chr10	111617695	113281721	.	4.0
chr10	113281722	113321515	.	3.0
chr10	113321516	114126663	.	4.0
chr10	114126664	114132621	.	3.98
chr10	114132622	115517229	.	4.0
chr10	115517230	115517382	.	3.0
chr10	115517383	115815114	.	4.0
chr10	115815115	115816742	.	3.0
chr10	115816743	117089247	.	4.0
chr10	117089248	117089463	.	3.0
chr10	117089464	119768925	.	4.0
chr10	119768926	119768988	.	3.0
chr10	119768989	122744354	.	4.0
chr10	122744355	122744413	.	3.0
chr10	122744414	123728441	.	4.0
chr10	123728442	123728591	.	3.0
chr10	123728592	124637641	.	4.0
chr10	124637642	124638925	.	4.02
chr10	124638926	127146121	.	4.0
chr10	127146122	127148930	.	3.85
chr10	127148931	130973544	.	4.0
chr10	130973545	130974369	.	3.0
chr10	130974370	131802440	.	4.0
chr10	131802441	131802492	.	3.0
chr10	131802493	131849481	.	4.0
chr10	131849482	131852339	.	3.0
chr10	131852340	133797422	.	4.0
chr11	1	2092291	.	4.0
chr11	2092292	2092406	.	3.0
chr11	2092407	2199171	.	4.0
chr11	2199172	2203327	.	3.5
chr11	2203328	7600465	.	4.0
chr11	7600466	7600532	.	3.0
chr11	7600533	9089018	.	4.0
chr11	9089019	13157734	.	3.9
chr11	13157735	13198295	.	3.8
chr11	13198296	13783289	.	3.9
chr11	13783290	17147482	.	4.0
chr11	17147483	17153685	.	3.0
chr11	17153686	18769507	.	4.0
chr11	18769508	18771641	.	4.0
chr11	18771642	19907091	.	4.0
chr11	19907092	19907180	.	3.0
chr11	19907181	20731432	.	4.0
chr11	20731433	20735498	.	3.0
chr11	20735499	24239981	.	4.0
chr11	24239982	24240182	.	3.0
chr11	24240183	26424149	.	4.0
chr11	26424150	26435960	.	4.3
chr11	26435961	27451317	.	4.0
chr11	27451318	27451933	.	3.0
chr11	27451934	27590715	.	4.0
chr11	27590716	27590774	.	4.0
chr11	27590775	28651467	.	4.0
chr11	28651468	28666598	.	3.8
chr11	28666599	29581119	.	4.0
chr11	29581120	30712384	.	8.0
chr11	30712385	30715850	.	3.0
chr11	30715851	32252911	.	8.0
chr11	32252912	32253150	.	3.0
chr11	32253151	32437903	.	8.0
chr11	32437904	32439160	.	7.0
chr11	32439161	33067358	.	8.0
chr11	33067359	33069626	.	7.0
chr11	33069627	37133538	.	8.0
chr11	37133539	37133606	.	8.0
chr11	37133607	40551051	.	8.0
chr11	40551052	40986380	.	7.8
chr11	40986381	41452314	.	8.0
chr11	41452315	41452484	.	3.0
chr11	41452485	43110231	.	8.0
chr11	43110232	43113167	.	3.0
chr11	43113168	46408843	.	8.0
chr11	46408844	46919383	.	8.02
chr11	46919384	47291391	.	8.07
chr11	47291392	48028421	.	8.02
chr11	48028422	48033270	.	7.0
chr11	48033271	48925390	.	8.02
chr11	48925391	49254435	.	8.04
chr11	49254436	50238982	.	8.02
chr11	50238983	52948877	.	8.0
chr11	52948878	53671083	.	7.9
chr11	53671084	53942077	.	8.0
chr11	53942078	53942137	.	7.0
chr11	53942138	55162316	.	8.0
chr11	55162317	55162836	.	3.0
chr11	55162837	56682434	.	8.0
chr11	56682435	56697312	.	7.0
chr11	56697313	58442717	.	8.0
chr11	58442718	58458542	.	3.0
chr11	58458543	60500257	.	8.0
chr11	60500258	61089318	.	7.5
chr11	61089319	61405540	.	8.0
chr11	61405541	62885241	.	7.5
chr11	62885242	62885361	.	3.0
chr11	62885362	65076697	.	7.5
chr11	65076698	65275508	.	7.8
chr11	65275509	65447850	.	7.5
chr11	65447851	65982769	.	10.5
chr11	65982770	70242227	.	7.5
chr11	70242228	70426560	.	8.0
chr11	70426561	70439401	.	3.0
chr11	70439402	72713005	.	8.0
chr11	72713006	73076309	.	7.8
chr11	73076310	77453022	.	8.0
chr11	77453023	77453156	.	3.0
chr11	77453157	77680235	.	8.0
chr11	77680236	77680306	.	8.0
chr11	77680307	77763527	.	8.0
chr11	77763528	77832110	.	7.9
chr11	77832111	78956373	.	8.0
chr11	78956374	78956430	.	7.0
chr11	78956431	80795580	.	8.0
chr11	80795581	81587714	.	4.0
chr11	81587715	81587811	.	3.0
chr11	81587812	81954078	.	4.0
chr11	81954079	81956045	.	3.0
chr11	81956046	84344776	.	4.0
chr11	84344777	84345225	.	3.0
chr11	84345226	85870444	.	4.0
chr11	85870445	85870533	.	4.0
chr11	85870534	88771605	.	4.0
chr11	88771606	88771817	.	4.0
chr11	88771818	91256878	.	4.0
chr11	91256879	92315897	.	4.2
chr11	92315898	92506868	.	4.19
chr11	92506869	93438593	.	4.2
chr11	93438594	93922919	.	4.8
chr11	93922920	93923309	.	3.0
chr11	93923310	94706462	.	4.8
chr11	94706463	96505176	.	4.2
chr11	96505177	96505334	.	3.2
chr11	96505335	96798078	.	4.2
chr11	96798079	96816390	.	4.18
chr11	96816391	97465035	.	4.2
chr11	97465036	97472401	.	3.0
chr11	97472402	97529598	.	4.2
chr11	97529599	98146479	.	4.0
chr11	98146480	98146712	.	3.0
chr11	98146713	99396306	.	4.0
chr11	99396307	99397916	.	3.0
chr11	99397917	102950422	.	4.0
chr11	102950423	102950522	.	3.0
chr11	102950523	107972521	.	4.0
chr11	107972522	107981622	.	3.0
chr11	107981623	111215737	.	4.0
chr11	111215738	111218721	.	3.0
chr11	111218722	113337666	.	4.0
chr11	113337667	113338686	.	3.0
chr11	113338687	114279916	.	4.0
chr11	114279917	114280276	.	3.0
chr11	114280277	115150735	.	4.0
chr11	115150736	115156252	.	3.0
chr11	115156253	115989618	.	4.0
chr11	115989619	115990083	.	3.0
chr11	115990084	118335087	.	4.0
chr11	118335088	118335153	.	4.0
chr11	118335154	121322999	.	4.0
chr11	121323000	121326008	.	3.0
chr11	121326009	123135647	.	4.0
chr11	123135648	123141419	.	3.95
chr11	123141420	123141622	.	3.0
chr11	123141623	123224305	.	3.95
chr11	123224306	127099045	.	4.0
chr11	127099046	127099701	.	3.0
chr11	127099702	130918005	.	4.0
chr11	130918006	132506283	.	6.0
chr11	132506284	132600515	.	5.9
chr11	132600516	133197257	.	6.0
chr11	133197258	133543056	.	4.0
chr11	133543057	133543179	.	3.0
chr11	133543180	135086622	.	4.0
chr12	1	555576	.	4.0
chr12	555577	612946	.	4.4
chr12	612947	3048974	.	4.0
chr12	3048975	3076819	.	3.0
chr12	3076820	4882654	.	4.0
chr12	4882655	5257147	.	3.95
chr12	5257148	7880107	.	4.0
chr12	7880108	7880719	.	3.0
chr12	7880720	8012017	.	4.0
chr12	8012018	8012141	.	3.0
chr12	8012142	11474868	.	4.0
chr12	11474869	11479796	.	4.0
chr12	11479797	11837056	.	4.0
chr12	11837057	12430037	.	3.9
chr12	12430038	12430549	.	2.9
chr12	12430550	14294377	.	3.9
chr12	14294378	14294508	.	3.0
chr12	14294509	15022560	.	3.9
chr12	15022561	15023120	.	2.9
chr12	15023121	15093456	.	3.9
chr12	15093457	15094009	.	3.0
chr12	15094010	15711006	.	3.9
chr12	15711007	15716330	.	2.9
chr12	15716331	19309084	.	3.9
chr12	19309085	19745328	.	4.0
chr12	19745329	19745470	.	3.0
chr12	19745471	19901986	.	4.0
chr12	19901987	19902711	.	3.0
chr12	19902712	21843649	.	4.0
chr12	21843650	21843921	.	3.0
chr12	21843922	22572875	.	4.0
chr12	22572876	22573163	.	3.0
chr12	22573164	23008121	.	4.0
chr12	23008122	23008275	.	3.0
chr12	23008276	29998912	.	4.0
chr12	29998913	29999007	.	3.0
chr12	29999008	32616867	.	4.0
chr12	32616868	32616919	.	3.0
chr12	32616920	41096533	.	4.0
chr12	41096534	41096639	.	4.0
chr12	41096640	43437499	.	4.0
chr12	43437500	44060135	.	4.9
chr12	44060136	44063587	.	4.9
chr12	44063588	44855837	.	4.9
chr12	44855838	44856054	.	4.75
chr12	44856055	46908816	.	4.9
chr12	46908817	47056601	.	4.95
chr12	47056602	47670144	.	4.9
chr12	47670145	48000765	.	4.8
chr12	48000766	52015984	.	4.9
chr12	52015985	52016277	.	3.0
chr12	52016278	53124597	.	4.9
chr12	53124598	53124820	.	3.0
chr12	53124821	53953044	.	4.9
chr12	53953045	53953710	.	3.9
chr12	53953711	54564310	.	4.9
chr12	54564311	54675334	.	5.0
chr12	54675335	54676116	.	3.0
chr12	54676117	55106087	.	5.0
chr12	55106088	55106498	.	3.0
chr12	55106499	56546396	.	5.0
chr12	56546397	56547301	.	4.0
chr12	56547302	57075446	.	5.0
chr12	57075447	57075611	.	3.0
chr12	57075612	58837929	.	5.0
chr12	58837930	58838271	.	4.0
chr12	58838272	64235219	.	5.0
chr12	64235220	64660662	.	9.6
chr12	64660663	65063029	.	19.6
chr12	65063030	65226155	.	15.0
chr12	65226156	65226240	.	4.0
chr12	65226241	65407790	.	15.0
chr12	65407791	71197378	.	5.0
chr12	71197379	71197941	.	3.0
chr12	71197942	75266593	.	5.0
chr12	75266594	75266666	.	4.0
chr12	75266667	75939543	.	5.0
chr12	75939544	76392544	.	5.2
chr12	76392545	76392604	.	4.0
chr12	76392605	76630243	.	5.2
chr12	76630244	77068314	.	5.0
chr12	77068315	77384041	.	5.5
chr12	77384042	79654220	.	5.0
chr12	79654221	79654521	.	3.0
chr12	79654522	81816575	.	5.0
chr12	81816576	81819750	.	5.0
chr12	81819751	82337042	.	5.0
chr12	82337043	82391082	.	5.1
chr12	82391083	82965702	.	5.0
chr12	82965703	83108610	.	4.0
chr12	83108611	84491869	.	5.0
chr12	84491870	85643874	.	4.9
chr12	85643875	86107860	.	4.92
chr12	86107861	86116855	.	4.9
chr12	86116856	87112542	.	5.0
chr12	87112543	87112727	.	3.0
chr12	87112728	87349210	.	5.0
chr12	87349211	87349347	.	3.0
chr12	87349348	87655002	.	5.0
chr12	87655003	87682121	.	4.8
chr12	87682122	88686535	.	5.0
chr12	88686536	88932523	.	5.5
chr12	88932524	90045866	.	5.0
chr12	90045867	90046496	.	3.0
chr12	90046497	94911528	.	5.0
chr12	94911529	94912003	.	5.0
chr12	94912004	96011439	.	5.0
chr12	96011440	96013760	.	4.0
chr12	96013761	96344752	.	5.0
chr12	96344753	96345872	.	3.0
chr12	96345873	96742285	.	5.0
chr12	96742286	96743079	.	3.0
chr12	96743080	97920410	.	5.0
chr12	97920411	98565166	.	4.9
chr12	98565167	100994829	.	4.0
chr12	100994830	100997194	.	3.0
chr12	100997195	104804647	.	4.0
chr12	104804648	105048447	.	6.0
chr12	105048448	106021218	.	4.0
chr12	106021219	106021307	.	4.0
chr12	106021308	106705867	.	4.0
chr12	106705868	106713625	.	4.2
chr12	106713626	108296727	.	4.0
chr12	108296728	109032147	.	3.5
chr12	109032148	110668313	.	4.0
chr12	110668314	110668386	.	3.0
chr12	110668387	110715997	.	4.0
chr12	110715998	110716215	.	4.0
chr12	110716216	114275327	.	4.0
chr12	114275328	114381589	.	4.029999999999999
chr12	114381590	114381786	.	4.029999999999999
chr12	114381787	115185789	.	4.029999999999999
chr12	115185790	115454140	.	4.02
chr12	115454141	115455212	.	4.029999999999999
chr12	115455213	120769478	.	4.0
chr12	120769479	120769658	.	4.0
chr12	120769659	121383368	.	4.0
chr12	121383369	121574508	.	3.98
chr12	121574509	122119312	.	4.0
chr12	122119313	122407887	.	3.98
chr12	122407888	122418026	.	4.0
chr12	122418027	122419530	.	4.0
chr12	122419531	124813052	.	4.0
chr12	124813053	124813492	.	3.0
chr12	124813493	126335009	.	4.0
chr12	126335010	126335335	.	3.0
chr12	126335336	126371850	.	4.0
chr12	126371851	126371949	.	4.0
chr12	126371950	127430870	.	4.0
chr12	127430871	127431082	.	3.0
chr12	127431083	127721763	.	4.0
chr12	127721764	127826240	.	4.3
chr12	127826241	128031355	.	4.0
chr12	128031356	128996449	.	3.99
chr12	128996450	129025322	.	4.0
chr12	129025323	129257569	.	3.85
chr12	129257570	133275309	.	4.0
chr13	1	17046189	.	4.0
chr13	17046190	17046823	.	4.0
chr13	17046824	21936635	.	4.0
chr13	21936636	21939640	.	3.0
chr13	21939641	26846340	.	4.0
chr13	26846341	26846434	.	3.0
chr13	26846435	27011668	.	4.0
chr13	27011669	27011874	.	3.0
chr13	27011875	27442679	.	4.0
chr13	27442680	27443136	.	3.0
chr13	27443137	27736914	.	4.0
chr13	27736915	30002975	.	4.1
chr13	30002976	30847809	.	4.2
chr13	30847810	31513979	.	4.1
chr13	31513980	31514060	.	3.1
chr13	31514061	33088025	.	4.1
chr13	33088026	33088400	.	3.0
chr13	33088401	33911557	.	4.1
chr13	33911558	34681100	.	4.09
chr13	34681101	39367085	.	4.1
chr13	39367086	39367165	.	3.1
chr13	39367166	40515470	.	4.1
chr13	40515471	40668995	.	4.0
chr13	40668996	40669242	.	2.9
chr13	40669243	41053308	.	4.0
chr13	41053309	41072125	.	4.199999999999999
chr13	41072126	41354266	.	4.0
chr13	41354267	41902568	.	4.1
chr13	41902569	41952374	.	3.1
chr13	41952375	46512589	.	4.1
chr13	46512590	46575712	.	8.3
chr13	46575713	46575824	.	7.3
chr13	46575825	46769337	.	8.3
chr13	46769338	50575407	.	4.1
chr13	50575408	50640789	.	3.0
chr13	50640790	51212170	.	4.1
chr13	51212171	51212240	.	3.1
chr13	51212241	53594177	.	4.1
chr13	53594178	53594823	.	3.1
chr13	53594824	53945139	.	4.1
chr13	53945140	54112052	.	4.05
chr13	54112053	54114346	.	4.05
chr13	54114347	54630346	.	4.05
chr13	54630347	54716688	.	2.1
chr13	54716689	55265267	.	4.05
chr13	55265268	55922563	.	4.1
chr13	55922564	55923140	.	3.0
chr13	55923141	56360131	.	4.1
chr13	56360132	56360253	.	4.1
chr13	56360254	59378469	.	4.1
chr13	59378470	59379177	.	3.1
chr13	59379178	61579330	.	4.1
chr13	61579331	61581698	.	3.0
chr13	61581699	62082691	.	4.1
chr13	62082692	62085145	.	3.1
chr13	62085146	68486773	.	4.1
chr13	68486774	68789685	.	4.2
chr13	68789686	69295582	.	4.1
chr13	69295583	69874174	.	4.0
chr13	69874175	70030557	.	4.1
chr13	70030558	72449004	.	4.0
chr13	72449005	74361324	.	3.9
chr13	74361325	78000256	.	4.0
chr13	78000257	78018066	.	3.85
chr13	78018067	80390914	.	4.0
chr13	80390915	80391010	.	4.0
chr13	80391011	80586424	.	4.0
chr13	80586425	80587696	.	3.0
chr13	80587697	81474380	.	4.0
chr13	81474381	81488147	.	4.0
chr13	81488148	81941984	.	4.0
chr13	81941985	82247072	.	4.3
chr13	82247073	82270534	.	4.4
chr13	82270535	83070198	.	4.3
chr13	83070199	83099461	.	3.8
chr13	83099462	86537442	.	4.3
chr13	86537443	86538105	.	3.3
chr13	86538106	87038813	.	4.3
chr13	87038814	87142557	.	4.15
chr13	87142558	87266173	.	6.65
chr13	87266174	87266758	.	5.5
chr13	87266759	87821977	.	6.65
chr13	87821978	87822163	.	3.15
chr13	87822164	87850221	.	6.65
chr13	87850222	89450784	.	6.8
chr13	89450785	89453863	.	3.3
chr13	89453864	90884522	.	6.8
chr13	90884523	91187381	.	4.3
chr13	91187382	91392771	.	4.5
chr13	91392772	92049186	.	4.3
chr13	92049187	92049253	.	3.3
chr13	92049254	95081329	.	4.3
chr13	95081330	95081507	.	3.0
chr13	95081508	95345813	.	4.3
chr13	95345814	95370617	.	8.3
chr13	95370618	98984162	.	4.3
chr13	98984163	98984709	.	3.0
chr13	98984710	99359244	.	4.3
chr13	99359245	99359464	.	3.0
chr13	99359465	100959010	.	4.3
chr13	100959011	100983253	.	3.3
chr13	100983254	101106810	.	4.3
chr13	101106811	103910136	.	4.0
chr13	103910137	103983479	.	3.95
chr13	103983480	104343289	.	4.0
chr13	104343290	104343393	.	3.0
chr13	104343394	105552288	.	4.0
chr13	105552289	105552642	.	3.0
chr13	105552643	109039940	.	4.0
chr13	109039941	109040129	.	3.0
chr13	109040130	111389742	.	4.0
chr13	111389743	111389800	.	3.0
chr13	111389801	112152819	.	4.0
chr13	112152820	112166871	.	3.0
chr13	112166872	113451788	.	4.0
chr13	113451789	113452443	.	3.0
chr13	113452444	114364328	.	4.0
chr14	1	16198230	.	4.0
chr14	16198231	16203524	.	3.0
chr14	16203525	19307686	.	4.0
chr14	19307687	19317878	.	3.0
chr14	19317879	19432395	.	4.0
chr14	19432396	19432594	.	3.0
chr14	19432595	19679353	.	4.0
chr14	19679354	19679404	.	3.0
chr14	19679405	20368074	.	4.0
chr14	20368075	20368595	.	3.0
chr14	20368596	22002483	.	4.0
chr14	22002484	22002559	.	4.0
chr14	22002560	27271330	.	4.0
chr14	27271331	28064102	.	4.5
chr14	28064103	28064485	.	3.0
chr14	28064486	28260630	.	4.5
chr14	28260631	28629103	.	4.0
chr14	28629104	28638897	.	8.0
chr14	28638898	33115939	.	4.0
chr14	33115940	33119886	.	3.98
chr14	33119887	35005255	.	4.0
chr14	35005256	35005415	.	3.0
chr14	35005416	35225583	.	4.0
chr14	35225584	35226716	.	3.0
chr14	35226717	36348745	.	4.0
chr14	36348746	36348881	.	3.0
chr14	36348882	36635731	.	4.0
chr14	36635732	36635851	.	3.0
chr14	36635852	38592746	.	4.0
chr14	38592747	38593901	.	4.0
chr14	38593902	40271255	.	4.0
chr14	40271256	40802144	.	4.6
chr14	40802145	42729041	.	4.4
chr14	42729042	42731842	.	3.4
chr14	42731843	42852747	.	4.4
chr14	42852748	42852879	.	3.4
chr14	42852880	43805088	.	4.4
chr14	43805089	44759397	.	4.6
chr14	44759398	44766610	.	3.6
chr14	44766611	45069649	.	4.6
chr14	45069650	46462745	.	4.1
chr14	46462746	46462882	.	2.5
chr14	46462883	46731400	.	4.1
chr14	46731401	46731512	.	2.5
chr14	46731513	47843741	.	4.1
chr14	47843742	47843836	.	3.6
chr14	47843837	48048995	.	4.1
chr14	48048996	48050505	.	2.5
chr14	48050506	48418250	.	4.1
chr14	48418251	48425420	.	2.5
chr14	48425421	54133717	.	4.1
chr14	54133718	54134110	.	2.5
chr14	54134111	54167128	.	4.1
chr14	54167129	56771584	.	3.5
chr14	56771585	56772681	.	2.5
chr14	56772682	58358805	.	3.5
chr14	58358806	58359034	.	2.5
chr14	58359035	58472388	.	3.5
chr14	58472389	58560757	.	3.0
chr14	58560758	58565472	.	3.0
chr14	58565473	58727497	.	3.0
chr14	58727498	58787280	.	3.1
chr14	58787281	59390975	.	3.0
chr14	59390976	59722535	.	3.5
chr14	59722536	61941262	.	4.0
chr14	61941263	61945550	.	4.0
chr14	61945551	62840072	.	4.0
chr14	62840073	63484666	.	3.9
chr14	63484667	63486970	.	3.8
chr14	63486971	63535134	.	3.9
chr14	63535135	63535643	.	2.9
chr14	63535644	63920371	.	3.9
chr14	63920372	68453817	.	4.0
chr14	68453818	68609139	.	3.0
chr14	68609140	68658783	.	4.0
chr14	68658784	69756796	.	2.0
chr14	69756797	71749780	.	4.0
chr14	71749781	71749863	.	3.0
chr14	71749864	72829154	.	4.0
chr14	72829155	72829382	.	3.0
chr14	72829383	73968742	.	4.0
chr14	73968743	74003970	.	3.8
chr14	74003971	75165667	.	4.0
chr14	75165668	75167128	.	3.0
chr14	75167129	76786621	.	4.0
chr14	76786622	76786885	.	3.0
chr14	76786886	77589557	.	4.0
chr14	77589558	77589610	.	3.0
chr14	77589611	78030502	.	4.0
chr14	78030503	78041233	.	3.0
chr14	78041234	80229962	.	4.0
chr14	80229963	80231779	.	3.0
chr14	80231780	81459600	.	4.0
chr14	81459601	81467843	.	3.0
chr14	81467844	83104525	.	4.0
chr14	83104526	83104814	.	3.0
chr14	83104815	84849698	.	4.0
chr14	84849699	84891519	.	3.0
chr14	84891520	85404683	.	4.0
chr14	85404684	85404846	.	4.0
chr14	85404847	85522681	.	4.0
chr14	85522682	85523086	.	3.0
chr14	85523087	86951573	.	4.0
chr14	86951574	86951681	.	3.0
chr14	86951682	87088566	.	4.0
chr14	87088567	87088649	.	3.0
chr14	87088650	93848322	.	4.0
chr14	93848323	93849672	.	3.0
chr14	93849673	95236279	.	4.0
chr14	95236280	95236503	.	4.0
chr14	95236504	95277714	.	4.0
chr14	95277715	95278598	.	4.0
chr14	95278599	95450607	.	4.0
chr14	95450608	95450734	.	3.0
chr14	95450735	95535216	.	4.0
chr14	95535217	95554271	.	4.0
chr14	95554272	96251737	.	4.0
chr14	96251738	96257294	.	3.0
chr14	96257295	97953558	.	4.0
chr14	97953559	98057391	.	3.0
chr14	98057392	98993678	.	4.0
chr14	98993679	99116739	.	3.98
chr14	99116740	99229911	.	4.0
chr14	99229912	99231529	.	3.0
chr14	99231530	101576473	.	4.0
chr14	101576474	101577507	.	3.0
chr14	101577508	102124626	.	4.0
chr14	102124627	102125174	.	3.0
chr14	102125175	105159136	.	4.0
chr14	105159137	105193302	.	4.05
chr14	105193303	106671969	.	4.0
chr14	106671970	106674144	.	3.0
chr14	106674145	107043718	.	4.0
chr15	1	12744882	.	4.0
chr15	12744883	17833386	.	4.5
chr15	17833387	17833587	.	3.5
chr15	17833588	17856610	.	4.5
chr15	17856611	17856775	.	3.0
chr15	17856776	18371698	.	4.5
chr15	18371699	18381330	.	4.7
chr15	18381331	19336150	.	4.5
chr15	19336151	19336264	.	3.5
chr15	19336265	19459890	.	4.5
chr15	19459891	19468253	.	3.5
chr15	19468254	21018879	.	4.5
chr15	21018880	21659947	.	4.0
chr15	21659948	21660901	.	4.0
chr15	21660902	24218711	.	4.0
chr15	24218712	25228146	.	5.0
chr15	25228147	27205858	.	4.0
chr15	27205859	27206110	.	3.0
chr15	27206111	27338330	.	4.0
chr15	27338331	27338381	.	3.0
chr15	27338382	27702706	.	4.0
chr15	27702707	27702786	.	3.0
chr15	27702787	27899176	.	4.0
chr15	27899177	27986688	.	4.0600000000000005
chr15	27986689	29032828	.	4.0
chr15	29032829	29033146	.	3.0
chr15	29033147	29333270	.	4.0
chr15	29333271	29333857	.	3.0
chr15	29333858	30299335	.	4.0
chr15	30299336	30299405	.	3.0
chr15	30299406	31951986	.	4.0
chr15	31951987	32217014	.	4.05
chr15	32217015	33111867	.	4.0
chr15	33111868	33111974	.	3.0
chr15	33111975	34760077	.	4.0
chr15	34760078	35600354	.	3.95
chr15	35600355	35600518	.	2.95
chr15	35600519	36096816	.	3.95
chr15	36096817	36112372	.	3.9699999999999998
chr15	36112373	36413462	.	3.95
chr15	36413463	37178922	.	4.0
chr15	37178923	37179114	.	3.0
chr15	37179115	37573987	.	4.0
chr15	37573988	37574088	.	3.0
chr15	37574089	39123237	.	4.0
chr15	39123238	39271266	.	4.15
chr15	39271267	39271321	.	3.0
chr15	39271322	42184058	.	4.15
chr15	42184059	42184875	.	4.15
chr15	42184876	42219760	.	4.15
chr15	42219761	42257167	.	4.15
chr15	42257168	42420081	.	4.15
chr15	42420082	42432241	.	3.15
chr15	42432242	43418681	.	4.15
chr15	43418682	43554655	.	4.449999999999999
chr15	43554656	44707596	.	4.15
chr15	44707597	44707769	.	3.0
chr15	44707770	45324384	.	4.15
chr15	45324385	45325430	.	3.15
chr15	45325431	45493742	.	4.15
chr15	45493743	45495025	.	3.0
chr15	45495026	47126070	.	4.15
chr15	47126071	47151848	.	3.65
chr15	47151849	47668438	.	4.15
chr15	47668439	47668638	.	3.15
chr15	47668639	49621980	.	4.15
chr15	49621981	50021274	.	4.05
chr15	50021275	52376498	.	4.15
chr15	52376499	52376744	.	3.0
chr15	52376745	52423379	.	4.15
chr15	52423380	53405239	.	4.449999999999999
chr15	53405240	53831555	.	4.75
chr15	53831556	54292278	.	4.65
chr15	54292279	54457624	.	4.35
chr15	54457625	56834340	.	4.449999999999999
chr15	56834341	56834924	.	3.3
chr15	56834925	58110889	.	4.449999999999999
chr15	58110890	58110958	.	3.15
chr15	58110959	58508978	.	4.449999999999999
chr15	58508979	58509094	.	3.3
chr15	58509095	59184933	.	4.449999999999999
chr15	59184934	59185037	.	3.15
chr15	59185038	59302373	.	4.449999999999999
chr15	59302374	59302489	.	3.3
chr15	59302490	60255087	.	4.449999999999999
chr15	60255088	60256047	.	4.449999999999999
chr15	60256048	60371529	.	4.449999999999999
chr15	60371530	60371600	.	3.15
chr15	60371601	60929895	.	4.449999999999999
chr15	60929896	60930003	.	4.449999999999999
chr15	60930004	61543367	.	4.449999999999999
chr15	61543368	61548967	.	3.3
chr15	61548968	61894411	.	4.449999999999999
chr15	61894412	61897220	.	3.3
chr15	61897221	64247049	.	4.449999999999999
chr15	64247050	64247375	.	3.3
chr15	64247376	64401027	.	4.449999999999999
chr15	64401028	64401092	.	3.3
chr15	64401093	65895300	.	4.449999999999999
chr15	65895301	65897003	.	3.15
chr15	65897004	68050185	.	4.449999999999999
chr15	68050186	68050312	.	3.3
chr15	68050313	68560537	.	4.449999999999999
chr15	68560538	70354169	.	4.3
chr15	70354170	70354269	.	3.0
chr15	70354270	71022473	.	4.3
chr15	71022474	71022536	.	3.0
chr15	71022537	73653418	.	4.3
chr15	73653419	73655715	.	3.0
chr15	73655716	75408426	.	4.3
chr15	75408427	75408483	.	4.3
chr15	75408484	75978533	.	4.3
chr15	75978534	76060437	.	5.05
chr15	76060438	77076266	.	4.3
chr15	77076267	77415078	.	4.0
chr15	77415079	77438131	.	3.0
chr15	77438132	78331004	.	4.0
chr15	78331005	78331107	.	3.0
chr15	78331108	81525119	.	4.0
chr15	81525120	81525170	.	3.0
chr15	81525171	84954429	.	4.0
chr15	84954430	84954492	.	3.0
chr15	84954493	86121350	.	4.0
chr15	86121351	86422639	.	4.2
chr15	86422640	86556234	.	4.1
chr15	86556235	86566140	.	4.2
chr15	86566141	89205977	.	4.0
chr15	89205978	89206064	.	3.0
chr15	89206065	89792965	.	4.0
chr15	89792966	89793800	.	3.0
chr15	89793801	93076435	.	4.0
chr15	93076436	93076739	.	3.0
chr15	93076740	93405719	.	4.0
chr15	93405720	93663369	.	8.0
chr15	93663370	95703372	.	4.0
chr15	95703373	95703437	.	3.0
chr15	95703438	96232766	.	4.0
chr15	96232767	96232955	.	3.0
chr15	96232956	96379849	.	4.0
chr15	96379850	96740460	.	3.85
chr15	96740461	99953124	.	4.0
chr15	99953125	99991131	.	3.5
chr15	99991132	101382379	.	4.0
chr15	101382380	101382471	.	3.0
chr15	101382472	101807420	.	4.0
chr15	101807421	101807542	.	3.0
chr15	101807543	101991189	.	4.0
chr16	1	485372	.	4.0
chr16	485373	509125	.	3.0
chr16	509126	1873920	.	4.0
chr16	1873921	2847826	.	4.04
chr16	2847827	3113313	.	4.24
chr16	3113314	5060126	.	4.04
chr16	5060127	5060239	.	3.04
chr16	5060240	8205428	.	4.04
chr16	8205429	8208440	.	3.04
chr16	8208441	9273146	.	4.04
chr16	9273147	17117377	.	2.04
chr16	17117378	17618784	.	2.54
chr16	17618785	17618860	.	1.0
chr16	17618861	17965255	.	2.54
chr16	17965256	21374880	.	2.04
chr16	21374881	21392417	.	1.0
chr16	21392418	23245904	.	2.04
chr16	23245905	23246535	.	1.0
chr16	23246536	25082031	.	2.04
chr16	25082032	25085194	.	1.0
chr16	25085195	25541267	.	2.04
chr16	25541268	25545559	.	1.0
chr16	25545560	29698726	.	2.04
chr16	29698727	29700049	.	2.04
chr16	29700050	30567697	.	2.04
chr16	30567698	31971515	.	2.0
chr16	31971516	31971678	.	1.0
chr16	31971679	52445842	.	2.0
chr16	52445843	54450018	.	4.0
chr16	54450019	54476678	.	3.0
chr16	54476679	56085936	.	4.0
chr16	56085937	56173364	.	3.0
chr16	56173365	60974151	.	4.0
chr16	60974152	60974389	.	3.0
chr16	60974390	62724776	.	4.0
chr16	62724777	62724884	.	3.0
chr16	62724885	67964674	.	4.0
chr16	67964675	67965444	.	3.0
chr16	67965445	68351545	.	4.0
chr16	68351546	68363750	.	3.9
chr16	68363751	76851285	.	4.0
chr16	76851286	76913231	.	4.2
chr16	76913232	82719086	.	4.0
chr16	82719087	82719170	.	3.0
chr16	82719171	85102827	.	4.0
chr16	85102828	85120030	.	3.0
chr16	85120031	87697509	.	4.0
chr16	87697510	87698231	.	3.0
chr16	87698232	88936723	.	4.0
chr16	88936724	88936786	.	3.0
chr16	88936787	90338345	.	4.0
chr17	1	2038179	.	4.0
chr17	2038180	2039553	.	3.0
chr17	2039554	2973667	.	4.0
chr17	2973668	2974967	.	3.0
chr17	2974968	4841402	.	4.0
chr17	4841403	4844303	.	3.0
chr17	4844304	6124295	.	4.0
chr17	6124296	6126926	.	3.0
chr17	6126927	6546364	.	4.0
chr17	6546365	6546430	.	3.0
chr17	6546431	7509032	.	4.0
chr17	7509033	7509134	.	3.0
chr17	7509135	7647100	.	4.0
chr17	7647101	7749412	.	6.0
chr17	7749413	8559303	.	4.0
chr17	8559304	8559375	.	3.0
chr17	8559376	11889202	.	4.0
chr17	11889203	11890615	.	3.0
chr17	11890616	13773791	.	4.0
chr17	13773792	13773938	.	3.0
chr17	13773939	16003551	.	4.0
chr17	16003552	16003636	.	3.0
chr17	16003637	17137880	.	4.0
chr17	17137881	17138406	.	3.0
chr17	17138407	22077164	.	4.0
chr17	22077165	23211599	.	3.9
chr17	23211600	23685888	.	1.9
chr17	23685889	23696166	.	1.7
chr17	23696167	23835356	.	3.7
chr17	23835357	24324017	.	3.9
chr17	24324018	28448569	.	4.0
chr17	28448570	28448892	.	3.0
chr17	28448893	29925791	.	4.0
chr17	29925792	29950476	.	3.0
chr17	29950477	30770183	.	4.0
chr17	30770184	30770505	.	3.0
chr17	30770506	33134294	.	4.0
chr17	33134295	33484424	.	4.3
chr17	33484425	33829945	.	4.0
chr17	33829946	33830120	.	3.0
chr17	33830121	34313068	.	4.0
chr17	34313069	34313186	.	3.0
chr17	34313187	34406800	.	4.0
chr17	34406801	34407900	.	3.0
chr17	34407901	42290790	.	4.0
chr17	42290791	42544881	.	4.1
chr17	42544882	42545089	.	3.1
chr17	42545090	42811742	.	4.1
chr17	42811743	42811876	.	3.0
chr17	42811877	43245370	.	4.1
chr17	43245371	43245461	.	3.1
chr17	43245462	45078986	.	4.1
chr17	45078987	46458362	.	4.0
chr17	46458363	46634886	.	4.2
chr17	46634887	46634938	.	3.2
chr17	46634939	47772131	.	4.2
chr17	47772132	47786564	.	3.0
chr17	47786565	48924148	.	4.2
chr17	48924149	48926882	.	3.0
chr17	48926883	50751245	.	4.2
chr17	50751246	51534212	.	4.5
chr17	51534213	51538402	.	3.2
chr17	51538403	52612729	.	4.5
chr17	52612730	52613048	.	3.3
chr17	52613049	53080875	.	4.5
chr17	53080876	55614739	.	4.3
chr17	55614740	56169410	.	4.2
chr17	56169411	57655189	.	4.3
chr17	57655190	57658639	.	4.3
chr17	57658640	61522511	.	4.3
chr17	61522512	61974678	.	4.0
chr17	61974679	61975072	.	3.0
chr17	61975073	62763450	.	4.0
chr17	62763451	65010154	.	4.01
chr17	65010155	65205252	.	4.0
chr17	65205253	65205637	.	3.0
chr17	65205638	66600051	.	4.0
chr17	66600052	66624083	.	3.0
chr17	66624084	67455223	.	4.0
chr17	67455224	67455326	.	3.0
chr17	67455327	67680980	.	4.0
chr17	67680981	67681556	.	3.0
chr17	67681557	67806646	.	4.0
chr17	67806647	67806918	.	3.0
chr17	67806919	68763924	.	4.0
chr17	68763925	68763978	.	3.0
chr17	68763979	70816652	.	4.0
chr17	70816653	71551964	.	4.4
chr17	71551965	74940019	.	4.0
chr17	74940020	74940164	.	3.0
chr17	74940165	75611867	.	4.0
chr17	75611868	75618826	.	4.0
chr17	75618827	78794071	.	4.0
chr17	78794072	78794898	.	3.0
chr17	78794899	78802307	.	4.0
chr17	78802308	78804846	.	3.0
chr17	78804847	79819672	.	4.0
chr17	79819673	79819763	.	3.0
chr17	79819764	83257441	.	4.0
chr18	1	2362543	.	4.0
chr18	2362544	2362640	.	3.0
chr18	2362641	8099051	.	4.0
chr18	8099052	8399228	.	3.5
chr18	8399229	9417529	.	4.0
chr18	9417530	10599058	.	4.4
chr18	10599059	10599181	.	3.4
chr18	10599182	10687684	.	4.4
chr18	10687685	10688012	.	3.4
chr18	10688013	13597263	.	4.4
chr18	13597264	14704443	.	4.0
chr18	14704444	14705726	.	3.0
chr18	14705727	15986447	.	4.0
chr18	15986448	16160931	.	3.99
chr18	16160932	17241879	.	4.0
chr18	17241880	17241976	.	3.0
chr18	17241977	18619727	.	4.0
chr18	18619728	19139513	.	4.1
chr18	19139514	19421234	.	4.0
chr18	19421235	19427368	.	3.0
chr18	19427369	19443752	.	4.0
chr18	19443753	19445151	.	3.0
chr18	19445152	21361918	.	4.0
chr18	21361919	21364156	.	3.0
chr18	21364157	21673325	.	4.0
chr18	21673326	21673490	.	3.0
chr18	21673491	21817245	.	4.0
chr18	21817246	21877097	.	4.5
chr18	21877098	22126290	.	4.0
chr18	22126291	22126995	.	3.0
chr18	22126996	22935893	.	4.0
chr18	22935894	22966950	.	4.0
chr18	22966951	23135079	.	4.0
chr18	23135080	23488002	.	3.5
chr18	23488003	24625357	.	4.0
chr18	24625358	24625618	.	3.0
chr18	24625619	24663513	.	4.0
chr18	24663514	24664043	.	3.0
chr18	24664044	25406684	.	4.0
chr18	25406685	25406862	.	3.0
chr18	25406863	28466416	.	4.0
chr18	28466417	28466467	.	3.0
chr18	28466468	29790423	.	4.0
chr18	29790424	29792128	.	4.1
chr18	29792129	30324346	.	4.0
chr18	30324347	30324623	.	3.0
chr18	30324624	31735030	.	4.0
chr18	31735031	31735094	.	3.0
chr18	31735095	33025660	.	4.0
chr18	33025661	33025712	.	4.0
chr18	33025713	33322575	.	4.0
chr18	33322576	33322686	.	4.0
chr18	33322687	38149481	.	4.0
chr18	38149482	38150559	.	4.0
chr18	38150560	39269886	.	4.0
chr18	39269887	39270613	.	3.0
chr18	39270614	40668475	.	4.0
chr18	40668476	40668533	.	3.0
chr18	40668534	41480713	.	4.0
chr18	41480714	41480806	.	3.0
chr18	41480807	43373699	.	4.0
chr18	43373700	43552808	.	4.2
chr18	43552809	43970767	.	4.0
chr18	43970768	43974877	.	4.0
chr18	43974878	44036465	.	4.0
chr18	44036466	44036728	.	3.0
chr18	44036729	47970898	.	4.0
chr18	47970899	47971007	.	3.0
chr18	47971008	50067504	.	4.0
chr18	50067505	50067906	.	4.0
chr18	50067907	50969252	.	4.0
chr18	50969253	51384007	.	3.0
chr18	51384008	51710910	.	4.0
chr18	51710911	51712405	.	3.0
chr18	51712406	53371592	.	4.0
chr18	53371593	53371696	.	4.0
chr18	53371697	56830562	.	4.0
chr18	56830563	56830625	.	3.0
chr18	56830626	61325515	.	4.0
chr18	61325516	61373856	.	3.85
chr18	61373857	66136550	.	4.0
chr18	66136551	66140892	.	3.0
chr18	66140893	68980284	.	4.0
chr18	68980285	68984676	.	3.0
chr18	68984677	69859161	.	4.0
chr18	69859162	69859375	.	3.0
chr18	69859376	71154389	.	4.0
chr18	71154390	71154652	.	3.0
chr18	71154653	71322720	.	4.0
chr18	71322721	71358240	.	3.0
chr18	71358241	72035214	.	4.0
chr18	72035215	72036628	.	4.0
chr18	72036629	72241456	.	4.0
chr18	72241457	72248630	.	3.0
chr18	72248631	72645251	.	4.0
chr18	72645252	73549990	.	4.2
chr18	73549991	73909358	.	4.0
chr18	73909359	73909804	.	3.0
chr18	73909805	75418587	.	4.0
chr18	75418588	75418686	.	3.0
chr18	75418687	75546997	.	4.0
chr18	75546998	75838566	.	2.0
chr18	75838567	77939877	.	4.0
chr18	77939878	77945902	.	4.15
chr18	77945903	78105259	.	4.0
chr18	78105260	78105369	.	3.0
chr18	78105370	79200581	.	4.0
chr18	79200582	79208912	.	3.0
chr18	79208913	80140992	.	4.0
chr18	80140993	80159535	.	4.02
chr18	80159536	80373285	.	4.0
chr19	1	854113	.	4.0
chr19	854114	854172	.	3.0
chr19	854173	2690227	.	4.0
chr19	2690228	2694647	.	3.0
chr19	2694648	4158077	.	4.0
chr19	4158078	4158834	.	3.0
chr19	4158835	4921675	.	4.0
chr19	4921676	4921851	.	3.0
chr19	4921852	6891114	.	4.0
chr19	6891115	9541498	.	3.99
chr19	9541499	10071182	.	3.84
chr19	10071183	11713386	.	3.99
chr19	11713387	15233803	.	4.0
chr19	15233804	15233869	.	3.0
chr19	15233870	15278938	.	4.0
chr19	15278939	15292585	.	3.0
chr19	15292586	18071586	.	4.0
chr19	18071587	18109194	.	3.0
chr19	18109195	18109579	.	3.0
chr19	18109580	20923954	.	3.0
chr19	20923955	20924017	.	2.0
chr19	20924018	21844098	.	3.0
chr19	21844099	22640685	.	4.0
chr19	22640686	22795667	.	3.9
chr19	22795668	23435846	.	4.0
chr19	23435847	23516225	.	3.0
chr19	23516226	24171746	.	4.0
chr19	24171747	26013551	.	5.0
chr19	26013552	27241066	.	4.0
chr19	27241067	27241389	.	4.0
chr19	27241390	38630693	.	4.0
chr19	38630694	38739863	.	4.1
chr19	38739864	40442314	.	4.5
chr19	40442315	40442982	.	3.4
chr19	40442983	40586178	.	4.5
chr19	40586179	40658457	.	4.45
chr19	40658458	40715926	.	4.05
chr19	40715927	41201413	.	4.1
chr19	41201414	41201688	.	3.0
chr19	41201689	41208746	.	4.1
chr19	41208747	41228321	.	3.0
chr19	41228322	42665269	.	4.1
chr19	42665270	42668623	.	3.1
chr19	42668624	45523565	.	4.1
chr19	45523566	45524113	.	3.0
chr19	45524114	45961775	.	4.1
chr19	45961776	46070585	.	4.25
chr19	46070586	47248512	.	4.1
chr19	47248513	47249959	.	3.0
chr19	47249960	49416238	.	4.1
chr19	49416239	49417176	.	3.1
chr19	49417177	52527439	.	4.1
chr19	52527440	52527626	.	4.1
chr19	52527627	53713289	.	4.1
chr19	53713290	53713478	.	3.1
chr19	53713479	54401436	.	4.1
chr19	54401437	54401587	.	3.1
chr19	54401588	55582655	.	4.1
chr19	55582656	57751837	.	4.0
chr19	57751838	57752027	.	3.0
chr19	57752028	58617616	.	4.0
chr1	1	821918	.	4.0
chr1	821919	1217125	.	3.98
chr1	1217126	1218285	.	3.0
chr1	1218286	1523537	.	3.98
chr1	1523538	1543735	.	4.0
chr1	1543736	1550801	.	3.0
chr1	1550802	2312478	.	4.0
chr1	2312479	3276492	.	3.99
chr1	3276493	3276748	.	3.0
chr1	3276749	3779192	.	3.99
chr1	3779193	4412702	.	4.0
chr1	4412703	4412782	.	3.0
chr1	4412783	5695212	.	4.0
chr1	5695213	5695803	.	4.0
chr1	5695804	8669141	.	4.0
chr1	8669142	8748421	.	4.1
chr1	8748422	12198829	.	4.0
chr1	12198830	12199233	.	3.0
chr1	12199234	17332887	.	4.0
chr1	17332888	17337564	.	6.0
chr1	17337565	19253210	.	4.0
chr1	19253211	19253317	.	4.0
chr1	19253318	19777750	.	4.0
chr1	19777751	20353497	.	3.9
chr1	20353498	25058158	.	4.0
chr1	25058159	25058211	.	3.0
chr1	25058212	26979369	.	4.0
chr1	26979370	27029735	.	3.98
chr1	27029736	28369824	.	4.0
chr1	28369825	28370992	.	3.0
chr1	28370993	29149967	.	4.0
chr1	29149968	29305217	.	4.1
chr1	29305218	29306048	.	3.1
chr1	29306049	30826471	.	4.1
chr1	30826472	32375474	.	6.1
chr1	32375475	32376029	.	6.1
chr1	32376030	34721072	.	6.1
chr1	34721073	34726351	.	6.25
chr1	34726352	34759710	.	6.1
chr1	34759711	34759787	.	3.0
chr1	34759788	44626342	.	6.1
chr1	44626343	44626796	.	3.0
chr1	44626797	44633862	.	6.1
chr1	44633863	44635646	.	3.0
chr1	44635647	44986840	.	6.1
chr1	44986841	44986991	.	3.0
chr1	44986992	47693570	.	6.1
chr1	47693571	47693716	.	3.0
chr1	47693717	49737699	.	6.1
chr1	49737700	49909754	.	6.2
chr1	49909755	51086427	.	6.1
chr1	51086428	54819352	.	4.1
chr1	54819353	55153118	.	4.2
chr1	55153119	55153740	.	3.1
chr1	55153741	56002379	.	4.2
chr1	56002380	57986764	.	4.1
chr1	57986765	58355482	.	4.09
chr1	58355483	58763993	.	4.1
chr1	58763994	58764169	.	3.0
chr1	58764170	59184337	.	4.1
chr1	59184338	59190427	.	4.12
chr1	59190428	61428733	.	4.1
chr1	61428734	61441741	.	4.0
chr1	61441742	64017312	.	4.1
chr1	64017313	64530225	.	4.12
chr1	64530226	65090914	.	4.1
chr1	65090915	67016649	.	4.0
chr1	67016650	70365901	.	4.2
chr1	70365902	70367573	.	3.0
chr1	70367574	72801159	.	4.2
chr1	72801160	72802741	.	3.0
chr1	72802742	72959916	.	4.2
chr1	72959917	73082220	.	4.7
chr1	73082221	73119386	.	4.2
chr1	73119387	73234062	.	4.25
chr1	73234063	73930728	.	4.2
chr1	73930729	75705294	.	4.0
chr1	75705295	75705630	.	3.0
chr1	75705631	76619133	.	4.0
chr1	76619134	76619210	.	3.0
chr1	76619211	80715897	.	4.0
chr1	80715898	81780708	.	6.0
chr1	81780709	83007920	.	4.0
chr1	83007921	83010745	.	4.0
chr1	83010746	83231269	.	4.0
chr1	83231270	83231432	.	4.0
chr1	83231433	83627607	.	4.0
chr1	83627608	83633853	.	3.0
chr1	83633854	83834807	.	4.0
chr1	83834808	83835195	.	3.0
chr1	83835196	85325699	.	4.0
chr1	85325700	85386796	.	3.8
chr1	85386797	85633465	.	4.0
chr1	85633466	85635764	.	3.0
chr1	85635765	88251459	.	4.0
chr1	88251460	88251510	.	3.0
chr1	88251511	89781420	.	4.0
chr1	89781421	89790006	.	3.0
chr1	89790007	91884225	.	4.0
chr1	91884226	91884419	.	3.0
chr1	91884420	92141522	.	4.0
chr1	92141523	92295150	.	3.0
chr1	92295151	92328025	.	4.0
chr1	92328026	92716516	.	3.99
chr1	92716517	92735232	.	3.84
chr1	92735233	94998506	.	3.99
chr1	94998507	95016376	.	2.99
chr1	95016377	95419366	.	3.99
chr1	95419367	95432927	.	3.0
chr1	95432928	99841458	.	3.99
chr1	99841459	99850944	.	2.0
chr1	99850945	101715829	.	3.99
chr1	101715830	104975408	.	4.0
chr1	104975409	104975643	.	3.0
chr1	104975644	105347259	.	4.0
chr1	105347260	105347353	.	3.0
chr1	105347354	107394243	.	4.0
chr1	107394244	107394963	.	4.0
chr1	107394964	111432676	.	4.0
chr1	111432677	111432814	.	4.0
chr1	111432815	112146537	.	4.0
chr1	112146538	112147019	.	3.0
chr1	112147020	112505583	.	4.0
chr1	112505584	112505699	.	3.0
chr1	112505700	114454348	.	4.0
chr1	114454349	114454440	.	3.0
chr1	114454441	117033372	.	4.0
chr1	117033373	117056075	.	4.2
chr1	117056076	117238943	.	4.0
chr1	117238944	118208761	.	4.2
chr1	118208762	118213554	.	3.2
chr1	118213555	118229011	.	4.2
chr1	118229012	118229133	.	3.0
chr1	118229134	121435883	.	4.2
chr1	121435884	123329867	.	4.0
chr1	123329868	123329920	.	3.0
chr1	123329921	123364384	.	4.0
chr1	123364385	123374310	.	3.0
chr1	123374311	123986538	.	4.0
chr1	123986539	123998473	.	3.0
chr1	123998474	125175901	.	4.0
chr1	125175902	125176281	.	3.0
chr1	125176282	144116101	.	4.0
chr1	144116102	144117962	.	3.0
chr1	144117963	146984152	.	4.0
chr1	146984153	146984757	.	3.0
chr1	146984758	147014120	.	4.0
chr1	147014121	147023645	.	3.0
chr1	147023646	149059177	.	4.0
chr1	149059178	149059927	.	3.0
chr1	149059928	153376163	.	4.0
chr1	153376164	155454377	.	2.0
chr1	155454378	157291465	.	4.0
chr1	157291466	157291755	.	3.0
chr1	157291756	157913084	.	4.0
chr1	157913085	157913327	.	3.0
chr1	157913328	158645875	.	4.0
chr1	158645876	158645961	.	3.0
chr1	158645962	163452329	.	4.0
chr1	163452330	163460351	.	3.95
chr1	163460352	163758502	.	4.0
chr1	163758503	163913509	.	3.99
chr1	163913510	167956003	.	4.0
chr1	167956004	167956067	.	3.0
chr1	167956068	168627260	.	4.0
chr1	168627261	168627718	.	4.0
chr1	168627719	171269112	.	4.0
chr1	171269113	171269826	.	3.0
chr1	171269827	172149885	.	4.0
chr1	172149886	172209905	.	3.0
chr1	172209906	176261070	.	4.0
chr1	176261071	176261169	.	4.0
chr1	176261170	177119826	.	4.0
chr1	177119827	177119917	.	3.0
chr1	177119918	178189633	.	4.0
chr1	178189634	178190152	.	3.0
chr1	178190153	179091705	.	4.0
chr1	179091706	179976986	.	3.9
chr1	179976987	179977489	.	2.9
chr1	179977490	180931421	.	3.9
chr1	180931422	181138663	.	4.0
chr1	181138664	181138743	.	3.0
chr1	181138744	181392077	.	4.0
chr1	181392078	181392148	.	3.0
chr1	181392149	182657357	.	4.0
chr1	182657358	182657607	.	3.0
chr1	182657608	183141037	.	4.0
chr1	183141038	183210024	.	3.98
chr1	183210025	183210137	.	3.98
chr1	183210138	185284082	.	3.98
chr1	185284083	185284201	.	3.0
chr1	185284202	186586136	.	3.98
chr1	186586137	186586545	.	2.98
chr1	186586546	187213524	.	3.98
chr1	187213525	187213769	.	2.98
chr1	187213770	189953978	.	3.98
chr1	189953979	189972374	.	3.96
chr1	189972375	190629393	.	3.98
chr1	190629394	190631013	.	3.98
chr1	190631014	191553897	.	3.98
chr1	191553898	191638524	.	4.46
chr1	191638525	193518927	.	4.66
chr1	193518928	194083070	.	4.18
chr1	194083071	197564043	.	3.98
chr1	197564044	197650636	.	5.48
chr1	197650637	201831468	.	3.98
chr1	201831469	201831545	.	3.0
chr1	201831546	201874330	.	3.98
chr1	201874331	203191013	.	4.0
chr1	203191014	203191408	.	3.0
chr1	203191409	203973173	.	4.0
chr1	203973174	203974621	.	3.0
chr1	203974622	205118131	.	4.0
chr1	205118132	205121716	.	4.1
chr1	205121717	205619229	.	4.0
chr1	205619230	207090670	.	4.1
chr1	207090671	207090795	.	3.0
chr1	207090796	208778721	.	4.1
chr1	208778722	208781175	.	4.1
chr1	208781176	208942866	.	4.1
chr1	208942867	208943040	.	3.1
chr1	208943041	210775918	.	4.1
chr1	210775919	211016407	.	4.0
chr1	211016408	211016776	.	2.9
chr1	211016777	211030638	.	4.0
chr1	211030639	211178202	.	3.98
chr1	211178203	211497405	.	4.08
chr1	211497406	211497532	.	3.08
chr1	211497533	211506008	.	4.08
chr1	211506009	213735377	.	3.98
chr1	213735378	213735458	.	2.98
chr1	213735459	213786739	.	3.98
chr1	213786740	213787167	.	2.98
chr1	213787168	218759128	.	3.98
chr1	218759129	218759929	.	4.0
chr1	218759930	220128377	.	3.98
chr1	220128378	220128462	.	2.98
chr1	220128463	220511431	.	3.98
chr1	220511432	220511483	.	3.98
chr1	220511484	224558906	.	3.98
chr1	224558907	224983751	.	4.0
chr1	224983752	225156163	.	4.6
chr1	225156164	225437393	.	4.0
chr1	225437394	226174138	.	3.5
chr1	226174139	226966342	.	4.0
chr1	226966343	226968530	.	4.0
chr1	226968531	231459518	.	4.0
chr1	231459519	234739833	.	2.0
chr1	234739834	235379306	.	4.0
chr1	235379307	235379560	.	4.0
chr1	235379561	236712865	.	4.0
chr1	236712866	236714519	.	3.0
chr1	236714520	238052106	.	4.0
chr1	238052107	239053404	.	3.98
chr1	239053405	239501255	.	4.0
chr1	239501256	239501354	.	3.0
chr1	239501355	241471165	.	4.0
chr1	241471166	241473834	.	3.0
chr1	241473835	243318919	.	4.0
chr1	243318920	243320100	.	3.0
chr1	243320101	248956422	.	4.0
chr20	1	515436	.	4.0
chr20	515437	515567	.	3.0
chr20	515568	5422055	.	4.0
chr20	5422056	5422276	.	3.0
chr20	5422277	5677214	.	4.0
chr20	5677215	5678757	.	3.0
chr20	5678758	6970144	.	4.0
chr20	6970145	7129741	.	6.0
chr20	7129742	13075230	.	4.0
chr20	13075231	13440821	.	3.5
chr20	13440822	14776776	.	4.0
chr20	14776777	14779583	.	4.0
chr20	14779584	22195309	.	4.0
chr20	22195310	22197514	.	3.0
chr20	22197515	23457492	.	4.0
chr20	23457493	24008066	.	3.8
chr20	24008067	24009120	.	2.8
chr20	24009121	25788841	.	3.8
chr20	25788842	25800512	.	3.8099999999999996
chr20	25800513	27263213	.	3.8
chr20	27263214	27263425	.	2.8
chr20	27263426	28882458	.	3.8
chr20	28882459	28897355	.	2.8
chr20	28897356	34083980	.	3.8
chr20	34083981	34875277	.	4.0
chr20	34875278	34876897	.	3.0
chr20	34876898	37378174	.	4.0
chr20	37378175	37382533	.	3.0
chr20	37382534	39367769	.	4.0
chr20	39367770	40191441	.	3.9
chr20	40191442	40223591	.	3.0
chr20	40223592	40229209	.	3.9
chr20	40229210	40229427	.	3.9
chr20	40229428	40759465	.	3.9
chr20	40759466	41578770	.	4.0
chr20	41578771	41579258	.	4.0
chr20	41579259	42208336	.	4.0
chr20	42208337	42208681	.	3.0
chr20	42208682	43708458	.	4.0
chr20	43708459	43709787	.	3.0
chr20	43709788	47029890	.	4.0
chr20	47029891	47029954	.	3.0
chr20	47029955	47814002	.	4.0
chr20	47814003	48230706	.	3.99
chr20	48230707	50242676	.	4.0
chr20	50242677	50608545	.	3.0
chr20	50608546	51813502	.	4.0
chr20	51813503	51857091	.	3.0
chr20	51857092	53106414	.	4.0
chr20	53106415	53117384	.	3.0
chr20	53117385	54194053	.	4.0
chr20	54194054	54194195	.	3.0
chr20	54194196	54385194	.	4.0
chr20	54385195	54385823	.	3.0
chr20	54385824	57671859	.	4.0
chr20	57671860	58798115	.	3.5
chr20	58798116	58798219	.	3.0
chr20	58798220	60344527	.	3.5
chr20	60344528	61186236	.	4.0
chr20	61186237	61190760	.	4.1
chr20	61190761	64444167	.	4.0
chr21	1	7931619	.	4.0
chr21	7931620	7932049	.	3.0
chr21	7932050	12110142	.	4.0
chr21	12110143	12113056	.	3.0
chr21	12113057	12848327	.	4.0
chr21	12848328	12848811	.	3.0
chr21	12848812	13114402	.	4.0
chr21	13114403	13157600	.	3.85
chr21	13157601	14248291	.	4.0
chr21	14248292	14248690	.	3.0
chr21	14248691	16244887	.	4.0
chr21	16244888	16245951	.	3.0
chr21	16245952	16427070	.	4.0
chr21	16427071	16427373	.	3.0
chr21	16427374	18366329	.	4.0
chr21	18366330	19861265	.	4.2
chr21	19861266	21134776	.	4.0
chr21	21134777	21139056	.	3.0
chr21	21139057	22228426	.	4.0
chr21	22228427	22238513	.	3.0
chr21	22238514	22386810	.	4.0
chr21	22386811	22386950	.	3.0
chr21	22386951	24056948	.	4.0
chr21	24056949	24057002	.	4.0
chr21	24057003	25302370	.	4.0
chr21	25302371	25736778	.	4.6
chr21	25736779	25736890	.	3.6
chr21	25736891	32399047	.	4.6
chr21	32399048	32600730	.	2.0
chr21	32600731	33714648	.	4.6
chr21	33714649	33714766	.	3.0
chr21	33714767	33991904	.	4.6
chr21	33991905	34278650	.	4.0
chr21	34278651	34278921	.	3.0
chr21	34278922	34862429	.	4.0
chr21	34862430	34869639	.	3.0
chr21	34869640	36021090	.	4.0
chr21	36021091	36021245	.	3.0
chr21	36021246	37747541	.	4.0
chr21	37747542	37748225	.	3.0
chr21	37748226	41568095	.	4.0
chr21	41568096	41568245	.	3.0
chr21	41568246	42466766	.	4.0
chr21	42466767	42467731	.	3.0
chr21	42467732	43514249	.	4.0
chr21	43514250	43591682	.	3.0
chr21	43591683	44087306	.	4.0
chr21	44087307	44087453	.	3.0
chr21	44087454	46709983	.	4.0
chr22	1	6817678	.	4.5
chr22	6817679	12573599	.	2.5
chr22	12573600	12576868	.	1.0
chr22	12576869	15391028	.	2.5
chr22	15391029	15516575	.	2.3
chr22	15516576	15516654	.	1.0
chr22	15516655	16277438	.	2.3
chr22	16277439	16277578	.	1.0
chr22	16277579	17985154	.	2.3
chr22	17985155	19023429	.	2.5
chr22	19023430	19024742	.	1.0
chr22	19024743	20824752	.	2.5
chr22	20824753	21097361	.	2.49
chr22	21097362	21952548	.	2.5
chr22	21952549	21952729	.	1.0
chr22	21952730	21959805	.	2.5
chr22	21959806	21961142	.	1.0
chr22	21961143	24074275	.	2.5
chr22	24074276	24142602	.	4.5
chr22	24142603	24143158	.	3.5
chr22	24143159	24727227	.	4.5
chr22	24727228	29987457	.	4.48
chr22	29987458	31695790	.	4.5
chr22	31695791	31902152	.	4.49
chr22	31902153	32123797	.	4.5
chr22	32123798	32123939	.	3.5
chr22	32123940	32850373	.	4.5
chr22	32850374	32850816	.	3.5
chr22	32850817	35489412	.	4.5
chr22	35489413	35489671	.	3.0
chr22	35489672	37164852	.	4.5
chr22	37164853	37165121	.	3.0
chr22	37165122	37922221	.	4.5
chr22	37922222	37922721	.	4.5
chr22	37922722	38301054	.	4.5
chr22	38301055	38301864	.	3.0
chr22	38301865	39471021	.	4.5
chr22	39471022	39473269	.	3.5
chr22	39473270	41758752	.	4.5
chr22	41758753	42815998	.	5.3
chr22	42815999	42819385	.	3.5
chr22	42819386	43249610	.	5.3
chr22	43249611	43254922	.	5.3
chr22	43254923	44010455	.	5.3
chr22	44010456	44356457	.	4.5
chr22	44356458	44533245	.	4.9
chr22	44533246	47521875	.	4.5
chr22	47521876	47522614	.	3.5
chr22	47522615	49042190	.	4.5
chr22	49042191	49042672	.	4.5
chr22	49042673	50818468	.	4.5
chr2	1	1859050	.	4.0
chr2	1859051	1859608	.	3.0
chr2	1859609	5097880	.	4.0
chr2	5097881	5151289	.	4.2
chr2	5151290	5675959	.	4.0
chr2	5675960	5676245	.	3.0
chr2	5676246	6409991	.	4.0
chr2	6409992	7130629	.	4.02
chr2	7130630	7204185	.	4.0
chr2	7204186	7204455	.	3.0
chr2	7204456	7219279	.	4.0
chr2	7219280	7222800	.	3.0
chr2	7222801	8288271	.	4.0
chr2	8288272	8288407	.	3.0
chr2	8288408	12151188	.	4.0
chr2	12151189	13944244	.	5.0
chr2	13944245	13944310	.	4.0
chr2	13944311	15050573	.	5.0
chr2	15050574	15050840	.	4.0
chr2	15050841	18827881	.	5.0
chr2	18827882	18846936	.	4.5
chr2	18846937	19364202	.	5.0
chr2	19364203	19928061	.	2.0
chr2	19928062	21792000	.	5.0
chr2	21792001	21792078	.	4.0
chr2	21792079	23750132	.	5.0
chr2	23750133	23761987	.	4.0
chr2	23761988	24059735	.	5.0
chr2	24059736	24060094	.	5.0
chr2	24060095	24234761	.	5.0
chr2	24234762	24234812	.	4.0
chr2	24234813	25796364	.	5.0
chr2	25796365	25797139	.	4.0
chr2	25797140	26310105	.	5.0
chr2	26310106	26310396	.	4.0
chr2	26310397	27512795	.	5.0
chr2	27512796	27514751	.	4.0
chr2	27514752	30006566	.	5.0
chr2	30006567	30006640	.	4.0
chr2	30006641	30111287	.	5.0
chr2	30111288	30111390	.	4.0
chr2	30111391	30189533	.	5.0
chr2	30189534	30189703	.	4.0
chr2	30189704	36170382	.	5.0
chr2	36170383	36171276	.	5.0
chr2	36171277	40408274	.	5.0
chr2	40408275	40408335	.	4.0
chr2	40408336	42520780	.	5.0
chr2	42520781	42520955	.	5.0
chr2	42520956	43164151	.	5.0
chr2	43164152	43165381	.	5.2
chr2	43165382	52439830	.	5.0
chr2	52439831	52439888	.	4.0
chr2	52439889	56023842	.	5.0
chr2	56023843	56088671	.	4.95
chr2	56088672	56708896	.	5.0
chr2	56708897	56709771	.	3.0
chr2	56709772	58925257	.	5.0
chr2	58925258	58925659	.	4.0
chr2	58925660	59869932	.	5.0
chr2	59869933	59870349	.	3.0
chr2	59870350	60685640	.	5.0
chr2	60685641	60685750	.	4.0
chr2	60685751	60707391	.	5.0
chr2	60707392	60707605	.	5.0
chr2	60707606	61138686	.	5.0
chr2	61138687	61154127	.	5.2
chr2	61154128	64951536	.	5.0
chr2	64951537	65584329	.	4.5
chr2	65584330	65885201	.	5.0
chr2	65885202	66819986	.	4.98
chr2	66819987	66820868	.	4.98
chr2	66820869	70533423	.	4.98
chr2	70533424	70535764	.	4.0
chr2	70535765	72930058	.	4.98
chr2	72930059	76419575	.	5.0
chr2	76419576	76420237	.	4.0
chr2	76420238	77689068	.	5.0
chr2	77689069	77689285	.	4.0
chr2	77689286	78402135	.	5.0
chr2	78402136	78785281	.	5.2
chr2	78785282	79818213	.	5.0
chr2	79818214	79819555	.	3.0
chr2	79819556	80238141	.	5.0
chr2	80238142	81679687	.	5.05
chr2	81679688	81680242	.	4.0
chr2	81680243	83833191	.	5.05
chr2	83833192	83834656	.	3.05
chr2	83834657	87570486	.	5.05
chr2	87570487	87570603	.	3.05
chr2	87570604	87867570	.	5.05
chr2	87867571	87867625	.	3.05
chr2	87867626	88075253	.	5.05
chr2	88075254	88075319	.	3.05
chr2	88075320	88346093	.	5.05
chr2	88346094	88347538	.	3.05
chr2	88347539	88745181	.	5.05
chr2	88745182	88778938	.	3.05
chr2	88778939	92513067	.	5.05
chr2	92513068	92513142	.	3.05
chr2	92513143	98141407	.	5.05
chr2	98141408	98141575	.	3.05
chr2	98141576	98154071	.	5.05
chr2	98154072	98335502	.	5.0
chr2	98335503	99127770	.	4.0
chr2	99127771	99375706	.	3.99
chr2	99375707	102736282	.	4.0
chr2	102736283	102736445	.	4.0
chr2	102736446	104654730	.	4.0
chr2	104654731	104785650	.	4.1
chr2	104785651	105723371	.	4.0
chr2	105723372	106624663	.	3.85
chr2	106624664	106624765	.	3.0
chr2	106624766	110382841	.	3.85
chr2	110382842	113559226	.	4.050000000000001
chr2	113559227	113559575	.	2.85
chr2	113559576	114377121	.	4.050000000000001
chr2	114377122	114379354	.	3.2
chr2	114379355	118972498	.	4.050000000000001
chr2	118972499	119535602	.	3.7
chr2	119535603	119535760	.	3.2
chr2	119535761	121639717	.	3.7
chr2	121639718	122513862	.	3.6
chr2	122513863	122513921	.	2.5
chr2	122513922	122529349	.	3.6
chr2	122529350	122529465	.	3.1
chr2	122529466	122674268	.	3.6
chr2	122674269	122809022	.	3.95
chr2	122809023	122809143	.	2.85
chr2	122809144	126960323	.	3.95
chr2	126960324	127042613	.	3.96
chr2	127042614	130773802	.	3.95
chr2	130773803	130775595	.	3.1
chr2	130775596	135706098	.	3.95
chr2	135706099	135706240	.	3.1
chr2	135706241	136354329	.	3.95
chr2	136354330	136355431	.	2.85
chr2	136355432	136692792	.	3.95
chr2	136692793	136692932	.	3.1
chr2	136692933	136739153	.	3.95
chr2	136739154	136739412	.	3.1
chr2	136739413	138797452	.	3.95
chr2	138797453	138797997	.	2.85
chr2	138797998	140234940	.	3.95
chr2	140234941	142058989	.	3.75
chr2	142058990	142130906	.	3.9
chr2	142130907	142185752	.	3.8899999999999997
chr2	142185753	142185811	.	2.99
chr2	142185812	143424733	.	3.8899999999999997
chr2	143424734	143424945	.	2.9
chr2	143424946	145066884	.	3.8899999999999997
chr2	145066885	145419084	.	3.9
chr2	145419085	145869593	.	4.0
chr2	145869594	146145919	.	3.9
chr2	146145920	146146995	.	3.0
chr2	146146996	147628653	.	3.9
chr2	147628654	147629465	.	2.9
chr2	147629466	147906043	.	3.9
chr2	147906044	154823106	.	4.0
chr2	154823107	155220929	.	3.9
chr2	155220930	156595909	.	4.0
chr2	156595910	156598441	.	3.0
chr2	156598442	156770487	.	4.0
chr2	156770488	156772986	.	3.0
chr2	156772987	157840665	.	4.0
chr2	157840666	157840815	.	3.0
chr2	157840816	159091056	.	4.0
chr2	159091057	159091215	.	3.0
chr2	159091216	160863599	.	4.0
chr2	160863600	160863671	.	3.0
chr2	160863672	161613089	.	4.0
chr2	161613090	161621235	.	3.0
chr2	161621236	161837868	.	4.0
chr2	161837869	161837986	.	3.0
chr2	161837987	162479273	.	4.0
chr2	162479274	165478317	.	4.2
chr2	165478318	165858871	.	4.0
chr2	165858872	165859673	.	4.0
chr2	165859674	166575169	.	4.0
chr2	166575170	166575265	.	3.0
chr2	166575266	167643258	.	4.0
chr2	167643259	168818256	.	3.8
chr2	168818257	168852194	.	2.8
chr2	168852195	169147754	.	3.8
chr2	169147755	169148301	.	2.8
chr2	169148302	169405561	.	3.8
chr2	169405562	171561077	.	4.0
chr2	171561078	171576390	.	3.0
chr2	171576391	174287871	.	4.0
chr2	174287872	174288927	.	3.0
chr2	174288928	175326278	.	4.0
chr2	175326279	175326337	.	3.0
chr2	175326338	175649760	.	4.0
chr2	175649761	176610541	.	5.0
chr2	176610542	176610679	.	4.0
chr2	176610680	176907483	.	5.0
chr2	176907484	176907534	.	3.0
chr2	176907535	178525523	.	5.0
chr2	178525524	178876462	.	4.0
chr2	178876463	178879456	.	3.0
chr2	178879457	180089977	.	4.0
chr2	180089978	180090166	.	3.0
chr2	180090167	182175602	.	4.0
chr2	182175603	183815282	.	5.0
chr2	183815283	187909646	.	4.0
chr2	187909647	187909749	.	3.0
chr2	187909750	188100789	.	4.0
chr2	188100790	188101175	.	3.0
chr2	188101176	188799890	.	4.0
chr2	188799891	188800540	.	3.0
chr2	188800541	189201818	.	4.0
chr2	189201819	189205382	.	4.0
chr2	189205383	191489708	.	4.0
chr2	191489709	191730662	.	3.9
chr2	191730663	191731159	.	2.9
chr2	191731160	192423062	.	3.9
chr2	192423063	192431788	.	4.0
chr2	192431789	193038105	.	2.0
chr2	193038106	193608338	.	4.0
chr2	193608339	193616794	.	3.0
chr2	193616795	196916122	.	4.0
chr2	196916123	196916185	.	3.0
chr2	196916186	201464679	.	4.0
chr2	201464680	201464740	.	4.0
chr2	201464741	202127402	.	4.0
chr2	202127403	202127642	.	3.0
chr2	202127643	202273770	.	4.0
chr2	202273771	202285428	.	3.9
chr2	202285429	202825423	.	4.0
chr2	202825424	202831278	.	6.0
chr2	202831279	203996678	.	4.0
chr2	203996679	203997227	.	3.0
chr2	203997228	206282165	.	4.0
chr2	206282166	207592517	.	4.15
chr2	207592518	208350315	.	3.95
chr2	208350316	209695286	.	4.15
chr2	209695287	209697186	.	3.15
chr2	209697187	210280556	.	4.15
chr2	210280557	210280608	.	3.15
chr2	210280609	210622949	.	4.15
chr2	210622950	213830254	.	4.0
chr2	213830255	213847128	.	3.0
chr2	213847129	214880981	.	4.0
chr2	214880982	214881110	.	3.0
chr2	214881111	218940190	.	4.0
chr2	218940191	218951089	.	3.0
chr2	218951090	219601288	.	4.0
chr2	219601289	219601374	.	3.0
chr2	219601375	221521329	.	4.0
chr2	221521330	221521571	.	3.0
chr2	221521572	221815265	.	4.0
chr2	221815266	221815706	.	3.0
chr2	221815707	226423143	.	4.0
chr2	226423144	226424656	.	3.0
chr2	226424657	227668914	.	4.0
chr2	227668915	227670032	.	3.0
chr2	227670033	228112341	.	4.0
chr2	228112342	228222854	.	3.98
chr2	228222855	228722765	.	4.0
chr2	228722766	229118830	.	3.99
chr2	229118831	229491680	.	4.0
chr2	229491681	229524791	.	4.2
chr2	229524792	233673714	.	4.0
chr2	233673715	233673820	.	3.0
chr2	233673821	234807212	.	4.0
chr2	234807213	234817949	.	4.01
chr2	234817950	235678156	.	4.0
chr2	235678157	235679283	.	4.0
chr2	235679284	236743821	.	4.0
chr2	236743822	236744845	.	4.0
chr2	236744846	242032229	.	4.0
chr2	242032230	242034623	.	3.0
chr2	242034624	242193529	.	4.0
chr3	1	431703	.	4.0
chr3	431704	435310	.	3.0
chr3	435311	2786094	.	4.0
chr3	2786095	2786221	.	3.0
chr3	2786222	3698046	.	4.0
chr3	3698047	3699351	.	3.0
chr3	3699352	4627630	.	4.0
chr3	4627631	4628085	.	3.0
chr3	4628086	5039982	.	4.0
chr3	5039983	5064678	.	6.0
chr3	5064679	5791237	.	4.0
chr3	5791238	5791307	.	3.0
chr3	5791308	8278953	.	4.0
chr3	8278954	8279011	.	3.0
chr3	8279012	9775176	.	4.0
chr3	9775177	9885089	.	4.15
chr3	9885090	9888289	.	3.0
chr3	9888290	10822406	.	4.15
chr3	10822407	10921695	.	4.0
chr3	10921696	10933646	.	3.0
chr3	10933647	11342175	.	4.0
chr3	11342176	11342956	.	4.0
chr3	11342957	11893488	.	4.0
chr3	11893489	12005968	.	4.3
chr3	12005969	13880827	.	4.0
chr3	13880828	13881225	.	3.0
chr3	13881226	17417254	.	4.0
chr3	17417255	17417650	.	3.0
chr3	17417651	17668311	.	4.0
chr3	17668312	17668986	.	4.0
chr3	17668987	17994128	.	4.0
chr3	17994129	18741202	.	2.0
chr3	18741203	19268708	.	4.0
chr3	19268709	19268844	.	3.0
chr3	19268845	20279514	.	4.0
chr3	20279515	20279613	.	3.0
chr3	20279614	21822946	.	4.0
chr3	21822947	21823387	.	3.0
chr3	21823388	25130319	.	4.0
chr3	25130320	25132428	.	3.0
chr3	25132429	28212681	.	4.0
chr3	28212682	28213748	.	3.0
chr3	28213749	28747040	.	4.0
chr3	28747041	28747788	.	3.0
chr3	28747789	29972962	.	4.0
chr3	29972963	30017995	.	3.9
chr3	30017996	30028483	.	3.0
chr3	30028484	32212279	.	3.9
chr3	32212280	32235949	.	2.9
chr3	32235950	34176340	.	3.9
chr3	34176341	34838737	.	4.0
chr3	34838738	34842208	.	3.0
chr3	34842209	34905787	.	4.0
chr3	34905788	34906562	.	3.0
chr3	34906563	37609937	.	4.0
chr3	37609938	37711666	.	2.0
chr3	37711667	37711848	.	1.0
chr3	37711849	38394461	.	2.0
chr3	38394462	40417340	.	4.0
chr3	40417341	40812296	.	3.98
chr3	40812297	41329539	.	4.0
chr3	41329540	41330170	.	3.0
chr3	41330171	41386826	.	4.0
chr3	41386827	41824650	.	3.99
chr3	41824651	42162698	.	4.0
chr3	42162699	42162901	.	4.0
chr3	42162902	42908738	.	4.0
chr3	42908739	45143553	.	4.05
chr3	45143554	45168283	.	4.6
chr3	45168284	49001659	.	4.05
chr3	49001660	50309780	.	5.05
chr3	50309781	54094738	.	4.05
chr3	54094739	54094799	.	3.0
chr3	54094800	54549125	.	4.05
chr3	54549126	54550530	.	3.0
chr3	54550531	54979668	.	4.05
chr3	54979669	54979758	.	3.0
chr3	54979759	57026270	.	4.05
chr3	57026271	57026336	.	3.05
chr3	57026337	57700892	.	4.05
chr3	57700893	57744244	.	12.25
chr3	57744245	58429043	.	4.05
chr3	58429044	58646176	.	4.15
chr3	58646177	58646267	.	4.15
chr3	58646268	58982910	.	4.15
chr3	58982911	58982993	.	3.1
chr3	58982994	59822855	.	4.15
chr3	59822856	61642626	.	3.9499999999999997
chr3	61642627	62788600	.	3.9
chr3	62788601	63337894	.	9.6
chr3	63337895	63338093	.	3.0
chr3	63338094	63424500	.	9.6
chr3	63424501	63576567	.	3.9
chr3	63576568	63702333	.	3.8899999999999997
chr3	63702334	63743989	.	3.9
chr3	63743990	63960859	.	3.8
chr3	63960860	65061935	.	3.9
chr3	65061936	65062000	.	2.9
chr3	65062001	66146453	.	3.9
chr3	66146454	66147075	.	2.9
chr3	66147076	66222532	.	3.9
chr3	66222533	68905943	.	4.1
chr3	68905944	68906015	.	3.1
chr3	68906016	70103315	.	4.1
chr3	70103316	70107087	.	4.140000000000001
chr3	70107088	71235579	.	4.1
chr3	71235580	71238974	.	3.1
chr3	71238975	75104134	.	4.1
[truncated: 1,293 more rows]
