# Supplementary material for: Benchmarking pipelines for subclonal deconvolution of bulk tumour sequencing data
Source: Nat Commun. 2021 Nov 4;12:6396. doi: 10.1038/s41467-021-26698-7 (PMC8569188; doi:10.1038/s41467-021-26698-7)
Supplement: Supplementary file 4 — Source Data [file 41467_2021_26698_MOESM4_ESM.zip › Source_Data/cnv_heatmaps/facets/s3r3_100%_250_minor.bed]

chromosome	start	end	.	cn
chr1	1	5564138	.	2
chr1	5564139	8656200	.	2.0
chr1	8656201	8861039	.	2
chr1	8861040	9369431	.	2.0
chr1	9369432	9556190	.	2
chr1	9556191	11070968	.	2.0
chr1	11070969	11073986	.	2
chr1	11073987	14599124	.	2.0
chr1	14599125	14960679	.	2
chr1	14960680	22569427	.	2.0
chr1	22569428	22576279	.	2
chr1	22576280	37161653	.	2.0
chr1	37161654	37475424	.	2
chr1	37475425	37616692	.	0.108
chr1	37616693	37629618	.	2
chr1	37629619	39682272	.	2.0
chr1	39682273	39682525	.	2
chr1	39682526	47994222	.	2.0
chr1	47994223	47994436	.	2
chr1	47994437	53594648	.	2.0
chr1	53594649	53765544	.	2
chr1	53765545	58899271	.	2.0
chr1	58899272	59321533	.	2
chr1	59321534	90028512	.	3.928
chr1	90028513	90711717	.	2
chr1	90711718	113125029	.	2.0
chr1	113125030	113125162	.	2
chr1	113125163	117899183	.	0.072
chr1	117899184	117906486	.	2
chr1	117906487	121571688	.	2.0
chr1	121571689	145234223	.	2
chr1	145234224	147295758	.	2.0
chr1	147295759	147611688	.	2
chr1	147611689	150220617	.	2.0
chr1	150220618	150220657	.	2
chr1	150220658	151767348	.	3.912
chr1	151767349	151768201	.	2
chr1	151768202	151807575	.	3.582
chr1	151807576	151811453	.	2
chr1	151811454	161607946	.	3.912
chr1	161607947	161608389	.	2
chr1	161608390	166850142	.	3.928
chr1	166850143	166850413	.	2
chr1	166850414	166853064	.	5.824
chr1	166853065	166853329	.	2
chr1	166853330	167823029	.	3.912
chr1	167823030	167824576	.	2
chr1	167824577	177929217	.	5.824
chr1	177929218	177929421	.	2
chr1	177929422	181771411	.	2.0
chr1	181771412	181772181	.	2
chr1	181772182	183646487	.	3.912
chr1	183646488	183646656	.	2
chr1	183646657	190226312	.	2.0
chr1	190226313	190234397	.	2
chr1	190234398	196489872	.	3.912
chr1	196489873	196582405	.	2
chr1	196582406	200177377	.	3.7
chr1	200177378	200213641	.	2
chr1	200213642	201740112	.	2.0
chr1	201740113	201780352	.	2
chr1	201780353	202128950	.	2.0
chr1	202128951	202129466	.	2
chr1	202129467	202138486	.	0.072
chr1	202138487	202144586	.	2
chr1	202144587	207360918	.	2.0
chr1	207360919	207454127	.	2
chr1	207454128	207609625	.	3.928
chr1	207609626	207611589	.	2
chr1	207611590	225159366	.	2.0
chr1	225159367	225185370	.	2
chr1	225185371	229249665	.	0.072
chr1	229249666	229249842	.	2
chr1	229249843	248919858	.	2.0
chr2	1	39105	.	2
chr2	39106	12742464	.	0.072
chr2	12742465	13390968	.	2
chr2	13390969	23523930	.	0.072
chr2	23523931	23524156	.	2
chr2	23524157	47678358	.	0.072
chr2	47678359	47783163	.	2
chr2	47783164	47839802	.	2.0
chr2	47839803	48346319	.	2
chr2	48346320	66572184	.	0.072
chr2	66572185	66572398	.	2
chr2	66572399	70963254	.	0.072
chr2	70963255	70963285	.	2
chr2	70963286	99837605	.	0.072
chr2	99837606	100006631	.	2
chr2	100006632	100821139	.	0.072
chr2	100821140	100904698	.	2
chr2	100904699	110204922	.	0.072
chr2	110204923	110638080	.	2
chr2	110638081	112339610	.	0.088
chr2	112339611	112339805	.	2
chr2	112339806	112573625	.	17.296
chr2	112573626	112573800	.	2
chr2	112573801	149474136	.	0.088
chr2	149474137	149570109	.	2
chr2	149570110	156550772	.	0.072
chr2	156550773	156557501	.	2
chr2	156557502	158065477	.	0.072
chr2	158065478	158101959	.	2
chr2	158101960	159478767	.	0.072
chr2	159478768	159729096	.	2
chr2	159729097	161947538	.	0.072
chr2	161947539	161947706	.	2
chr2	161947707	170080008	.	0.072
chr2	170080009	170080033	.	2
chr2	170080034	170335427	.	2.0
chr2	170335428	170335553	.	2
chr2	170335554	171557790	.	0.072
chr2	171557791	171690263	.	2
chr2	171690264	174747828	.	0.072
chr2	174747829	174748085	.	2
chr2	174748086	196989408	.	0.072
chr2	196989409	196989685	.	2
chr2	196989686	206145064	.	0.072
chr2	206145065	206146941	.	2
chr2	206146942	241777077	.	0.108
chr3	1	197748	.	2
chr3	197749	4814496	.	2.0
chr3	4814497	4815012	.	2
chr3	4815013	5219809	.	1.014
chr3	5219810	6772723	.	2
chr3	6772724	10449546	.	2.0
chr3	10449547	10449743	.	2
chr3	10449744	10844420	.	0.072
chr3	10844421	10874978	.	2
chr3	10874979	37533460	.	2.0
chr3	37533461	37542570	.	2
chr3	37542571	38142888	.	2.496
chr3	38142889	38165541	.	2
chr3	38165542	39052070	.	1.71
chr3	39052071	39063129	.	2
chr3	39063130	57352064	.	2.0
chr3	57352065	57402355	.	2
chr3	57402356	57504095	.	2.0
chr3	57504096	57507717	.	2
chr3	57507718	75738713	.	2.0
chr3	75738714	75738958	.	2
chr3	75738959	88157944	.	2.0
chr3	88157945	89107542	.	2
chr3	89107543	94128461	.	0.16
chr3	94128462	94506177	.	2
chr3	94506178	98825363	.	1.064
chr3	98825364	98849499	.	2
chr3	98849500	101245994	.	2.0
chr3	101245995	101253711	.	2
chr3	101253712	108510589	.	2.0
chr3	108510590	108529292	.	2
chr3	108529293	108854802	.	3.746
chr3	108854803	108907757	.	2
chr3	108907758	109148390	.	2.0
chr3	109148391	109300415	.	2
chr3	109300416	112479646	.	2.0
chr3	112479647	112499194	.	2
chr3	112499195	121121603	.	2.0
chr3	121121604	121152519	.	2
chr3	121152520	125972077	.	2.756
chr3	125972078	125972226	.	2
chr3	125972227	127573490	.	3.912
chr3	127573491	127573686	.	2
chr3	127573687	139389565	.	2.0
chr3	139389566	139452923	.	2
chr3	139452924	139627755	.	7.736
chr3	139627756	139935173	.	2
chr3	139935174	157645757	.	2.0
chr3	157645758	158096064	.	2
chr3	158096065	173117784	.	2.0
chr3	173117785	173604404	.	2
chr3	173604405	183800515	.	0.072
chr3	183800516	183800647	.	2
chr3	183800648	184156491	.	0.16
chr3	184156492	184163699	.	2
chr3	184163700	185938200	.	2.0
chr3	185938201	186046420	.	2
chr3	186046421	186288890	.	5.824
chr3	186288891	186297491	.	2
chr3	186297492	189325248	.	2.0
chr3	189325249	189631545	.	2
chr3	189631546	190629943	.	2.0
chr3	190629944	190630131	.	2
chr3	190630132	194403411	.	2.0
chr3	194403412	194403692	.	2
chr3	194403693	197693764	.	2.0
chr3	197693765	197693887	.	2
chr3	197693888	198043546	.	2.0
chr4	1	85877	.	2
chr4	85878	1976618	.	2.0
chr4	1976619	1978648	.	2
chr4	1978649	2948392	.	2.0
chr4	2948393	2950055	.	2
chr4	2950056	10116277	.	2.0
chr4	10116278	10439927	.	2
chr4	10439928	11373264	.	0.072
chr4	11373265	11373669	.	2
chr4	11373670	13628049	.	2.0
chr4	13628050	15001889	.	2
chr4	15001890	25863567	.	0.072
chr4	25863568	25914026	.	2
chr4	25914027	52096808	.	2.0
chr4	52096809	52097092	.	2
chr4	52097093	53573980	.	0.16
chr4	53573981	53986831	.	2
chr4	53986832	61730538	.	2.0
chr4	61730539	61732929	.	2
chr4	61732930	77610872	.	2.0
chr4	77610873	77611008	.	2
chr4	77611009	82275785	.	0.072
chr4	82275786	82355268	.	2
chr4	82355269	99088758	.	2.0
chr4	99088759	99123769	.	2
chr4	99123770	108974544	.	0.072
chr4	108974545	109048225	.	2
chr4	109048226	113049857	.	0.072
chr4	113049858	113106875	.	2
chr4	113106876	114852864	.	0.088
chr4	114852865	114870771	.	2
chr4	114870772	118253581	.	0.4
chr4	118253582	118255636	.	2
chr4	118255637	118352557	.	2.0
chr4	118352558	118513791	.	2
chr4	118513792	119026830	.	0.4
chr4	119026831	119027024	.	2
chr4	119027025	163351061	.	0.072
chr4	163351062	163351142	.	2
chr4	163351143	163545772	.	0.072
chr4	163545773	163555908	.	2
chr4	163555909	165874062	.	0.072
chr4	165874063	165919824	.	2
chr4	165919825	177990719	.	0.072
chr4	177990720	182169283	.	2
chr4	182169284	188147588	.	2.0
chr5	1	140493	.	2
chr5	140494	17276830	.	2.0
chr5	17276831	19473175	.	2
chr5	19473176	21121194	.	3.432
chr5	21121195	21461797	.	2
chr5	21461798	38820593	.	2.0
chr5	38820594	38868992	.	2
chr5	38868993	41313811	.	2.0
chr5	41313812	41381928	.	2
chr5	41381929	45695746	.	2.0
chr5	45695747	50396262	.	2
chr5	50396263	50846475	.	5.824
chr5	50846476	51383271	.	2
chr5	51383272	55853555	.	2.0
chr5	55853556	55859574	.	2
chr5	55859575	57263411	.	2.0
chr5	57263412	57263521	.	2
chr5	57263522	97183632	.	2.0
chr5	97183633	98577647	.	2
chr5	98577648	98796179	.	11.56
chr5	98796180	98855974	.	2
chr5	98855975	102234648	.	3.886
chr5	102234649	102234862	.	2
chr5	102234863	109774910	.	2.0
chr5	109774911	109781470	.	2
chr5	109781471	110762685	.	0.16
chr5	110762686	110949995	.	2
chr5	110949996	111071856	.	2.0
chr5	111071857	111072764	.	2
chr5	111072765	131436329	.	2.0
chr5	131436330	131440325	.	2
chr5	131440326	136231509	.	2.0
chr5	136231510	136247490	.	2
chr5	136247491	152405121	.	2.0
chr5	152405122	153489871	.	2
chr5	153489872	154190966	.	0.072
chr5	154190967	154294794	.	2
chr5	154294795	155018136	.	0.072
chr5	155018137	156329531	.	2
chr5	156329532	158777609	.	0.072
chr5	158777610	158796385	.	2
chr5	158796386	163519279	.	2.0
chr5	163519280	167284909	.	2
chr5	167284910	180015308	.	2.0
chr5	180015309	180040492	.	2
chr5	180040493	180121169	.	0.322
chr5	180121170	180128474	.	2
chr5	180128475	181261081	.	2.0
chr6	1	203428	.	2
chr6	203429	6007099	.	2.0
chr6	6007100	6144302	.	2
chr6	6144303	7210772	.	2.0
chr6	7210773	7211585	.	2
chr6	7211586	7861453	.	2.926
chr6	7861454	7861604	.	2
chr6	7861605	8435225	.	2.0
chr6	8435226	9616126	.	2
chr6	9616127	13273010	.	2.0
chr6	13273011	13273133	.	2
chr6	13273134	34061993	.	2.0
chr6	34061994	34062076	.	2
chr6	34062077	34606975	.	2.0
chr6	34606976	34646619	.	2
chr6	34646620	39109582	.	2.0
chr6	39109583	39115064	.	2
chr6	39115065	39336586	.	2.0
chr6	39336587	39343416	.	2
chr6	39343417	41232445	.	2.0
chr6	41232446	41236497	.	2
chr6	41236498	42263482	.	2.0
chr6	42263483	42264737	.	2
chr6	42264738	55435368	.	2.0
chr6	55435369	55435472	.	2
chr6	55435473	63212377	.	2.0
chr6	63212378	63212525	.	2
chr6	63212526	72264951	.	2.0
chr6	72264952	72265523	.	2
chr6	72265524	76072599	.	1.028
chr6	76072600	77462339	.	2
chr6	77462340	77463665	.	2.35
chr6	77463666	78867588	.	2
chr6	78867589	79519121	.	2.0
chr6	79519122	79631475	.	2
chr6	79631476	85735988	.	2.0
chr6	85735989	87015225	.	2
chr6	87015226	87702172	.	1.014
chr6	87702173	88047710	.	2
chr6	88047711	89412308	.	2.0
chr6	89412309	89566965	.	2
chr6	89566966	93254787	.	1.028
chr6	93254788	93255894	.	2
chr6	93255895	97282443	.	2.0
chr6	97282444	98024569	.	2
chr6	98024570	102035472	.	2.0
chr6	102035473	102035596	.	2
chr6	102035597	104811363	.	2.0
chr6	104811364	104833008	.	2
chr6	104833009	109791525	.	2.0
chr6	109791526	109792563	.	2
chr6	109792564	110392257	.	0.16
chr6	110392258	110392296	.	2
chr6	110392297	129443220	.	2.0
chr6	129443221	129445648	.	2
chr6	129445649	129516635	.	3.582
chr6	129516636	129576206	.	2
chr6	129576207	130872537	.	1.658
chr6	130872538	130876606	.	2
chr6	130876607	149540962	.	2.0
chr6	149540963	149541526	.	2
chr6	149541527	150069057	.	2.0
chr6	150069058	150143365	.	2
chr6	150143366	170583657	.	2.0
chr7	1	208923	.	2
chr7	208924	35204568	.	2.0
chr7	35204569	35231586	.	2
chr7	35231587	35375216	.	5.856
chr7	35375217	35633551	.	2
chr7	35633552	39706532	.	2.0
chr7	39706533	39706632	.	2
chr7	39706633	42076822	.	2.0
chr7	42076823	42148273	.	2
chr7	42148274	46689471	.	2.0
chr7	46689472	46692830	.	2
chr7	46692831	47792675	.	2.0
chr7	47792676	47792779	.	2
chr7	47792780	98355204	.	2.0
chr7	98355205	98362428	.	2
chr7	98362429	99365866	.	2.0
chr7	99365867	99366070	.	2
chr7	99366071	111727617	.	3.912
chr7	111727618	111727949	.	2
chr7	111727950	120275739	.	2.0
chr7	120275740	120732981	.	2
chr7	120732982	121099976	.	11.56
chr7	121099977	121100124	.	2
chr7	121100125	149880654	.	2.0
chr7	149880655	150244694	.	2
chr7	150244695	159233256	.	2.0
chr8	1	233096	.	2
chr8	233097	33597786	.	2.0
chr8	33597787	35235592	.	2
chr8	35235593	43342243	.	2.0
chr8	43342244	46841163	.	2
chr8	46841164	51592684	.	0.92
chr8	51592685	51654722	.	2
chr8	51654723	56475813	.	2.0
chr8	56475814	56957990	.	2
chr8	56957991	71962867	.	0.072
chr8	71962868	71963062	.	2
chr8	71963063	75566877	.	0.072
chr8	75566878	76704054	.	2
chr8	76704055	79664945	.	2.0
chr8	79664946	79665251	.	2
chr8	79665252	80171350	.	3.886
chr8	80171351	80485800	.	2
chr8	80485801	80526182	.	2.0
chr8	80526183	80628584	.	2
chr8	80628585	80821636	.	3.928
chr8	80821637	80974313	.	2
chr8	80974314	93925014	.	2.0
chr8	93925015	93925222	.	2
chr8	93925223	98767413	.	2.0
chr8	98767414	98883774	.	2
chr8	98883775	118581120	.	2.0
chr8	118581121	118581288	.	2
chr8	118581289	123735939	.	1.658
chr8	123735940	123737363	.	2
chr8	123737364	136865296	.	2.0
chr8	136865297	138130164	.	2
chr8	138130165	144474360	.	2.0
chr8	144474361	144474859	.	2
chr8	144474860	145055416	.	2.0
chr9	1	213226	.	2
chr9	213227	2028947	.	2.0
chr9	2028948	2029196	.	2
chr9	2029197	8733954	.	1.014
chr9	8733955	12694023	.	2
chr9	12694024	17796950	.	2.0
chr9	17796951	17797080	.	2
chr9	17797081	20715389	.	2.0
chr9	20715390	20716128	.	2
chr9	20716129	26980477	.	2.0
chr9	26980478	26984448	.	2
chr9	26984449	27950402	.	2.0
chr9	27950403	27950617	.	2
chr9	27950618	37020757	.	2.0
chr9	37020758	37026586	.	2
chr9	37026587	37541742	.	2.0
chr9	37541743	37588504	.	2
chr9	37588505	38396967	.	2.0
chr9	38396968	38397174	.	2
chr9	38397175	82061344	.	2.0
chr9	82061345	82979775	.	2
chr9	82979776	83915467	.	2.0
chr9	83915468	83915691	.	2
chr9	83915692	93126576	.	2.0
chr9	93126577	93185460	.	2
chr9	93185461	95517036	.	2.0
chr9	95517037	95875716	.	2
chr9	95875717	96654718	.	2.0
chr9	96654719	96756042	.	2
chr9	96756043	105776488	.	0.072
chr9	105776489	105776602	.	2
chr9	105776603	107284885	.	2.0
chr9	107284886	107306486	.	2
chr9	107306487	119512951	.	0.072
chr9	119512952	119522967	.	2
chr9	119522968	121193514	.	0.532
chr9	121193515	121280826	.	2
chr9	121280827	121479254	.	2.0
chr9	121479255	121567170	.	2
chr9	121567171	128361072	.	2.0
chr9	128361073	128371310	.	2
chr9	128371311	130359314	.	0.072
chr9	130359315	130360588	.	2
chr9	130360589	138105679	.	0.072
chr9	138105680	138105803	.	2
chr9	138105804	138124635	.	0.16
chr10	1	49321	.	2
chr10	49322	9408221	.	2.0
chr10	9408222	11005472	.	2
chr10	11005473	15605750	.	2.0
chr10	15605751	15606244	.	2
chr10	15606245	22535535	.	2.0
chr10	22535536	22535665	.	2
chr10	22535666	26157488	.	2.0
chr10	26157489	26166029	.	2
chr10	26166030	26823281	.	2.0
chr10	26823282	26860755	.	2
chr10	26860756	27077450	.	0.072
chr10	27077451	27077577	.	2
chr10	27077578	28848419	.	2.0
chr10	28848420	28880295	.	2
chr10	28880296	43495989	.	2.0
chr10	43495990	43496062	.	2
chr10	43496063	70209169	.	2.0
chr10	70209170	70209745	.	2
chr10	70209746	72942725	.	0.072
chr10	72942726	72954535	.	2
chr10	72954536	122489545	.	2.0
chr10	122489546	122506756	.	2
chr10	122506757	129759199	.	1.014
chr10	129759200	129759310	.	2
chr10	129759311	133625547	.	2.0
chr11	1	197337	.	2
chr11	197338	4489880	.	2.0
chr11	4489881	4541635	.	2
chr11	4541636	4769851	.	2.0
chr11	4769852	4803445	.	2
chr11	4803446	6795725	.	2.0
chr11	6795726	6845686	.	2
chr11	6845687	7038634	.	2.0
chr11	7038635	7038729	.	2
chr11	7038730	14644992	.	2.0
chr11	14644993	14772000	.	2
chr11	14772001	17647056	.	0.072
chr11	17647057	17719696	.	2
chr11	17719697	17735149	.	0.072
chr11	17735150	17735424	.	2
chr11	17735425	25082568	.	0.072
chr11	25082569	26331616	.	2
chr11	26331617	35251322	.	2.0
chr11	35251323	35251440	.	2
chr11	35251441	35322650	.	5.824
chr11	35322651	35418989	.	2
chr11	35418990	40116159	.	2.0
chr11	40116160	40116357	.	2
chr11	40116358	44206819	.	2.35
chr11	44206820	44206979	.	2
chr11	44206980	47499657	.	2.0
chr11	47499658	47565909	.	2
chr11	47565910	47724768	.	2.0
chr11	47724769	47731424	.	2
chr11	47731425	50287785	.	2.0
chr11	50287786	54591618	.	2
chr11	54591619	55368623	.	0.16
chr11	55368624	55368858	.	2
chr11	55368859	57189944	.	0.072
chr11	57189945	57190205	.	2
chr11	57190206	96393067	.	0.072
chr11	96393068	99556237	.	2
chr11	99556238	112260514	.	2.0
chr11	112260515	112961463	.	2
chr11	112961464	115504956	.	2.0
chr11	115504957	116748347	.	2
chr11	116748348	125943754	.	1.658
chr11	125943755	125952060	.	2
chr11	125952061	134986767	.	2.0
chr12	1	174700	.	2
chr12	174701	5046276	.	2.0
chr12	5046277	5046497	.	2
chr12	5046498	6312684	.	2.0
chr12	6312685	6312886	.	2
chr12	6312887	33426149	.	2.0
chr12	33426150	33426461	.	2
chr12	33426462	41460038	.	1.028
chr12	41460039	41477827	.	2
chr12	41477828	48905136	.	2.0
chr12	48905137	48914501	.	2
chr12	48914502	51125233	.	2.0
chr12	51125234	51172296	.	2
chr12	51172297	55130788	.	2.0
chr12	55130789	55221220	.	2
chr12	55221221	58811928	.	1.482
chr12	58811929	58812432	.	2
chr12	58812433	79604616	.	2.0
chr12	79604617	79621109	.	2
chr12	79621110	80377965	.	3.432
chr12	80377966	80378088	.	2
chr12	80378089	89655858	.	2.0
chr12	89655859	89656047	.	2
chr12	89656048	90972962	.	0.4
chr12	90972963	90978070	.	2
chr12	90978071	105142407	.	2.0
chr12	105142408	105142564	.	2
chr12	105142565	109768649	.	1.77
chr12	109768650	109768885	.	2
chr12	109768886	118981527	.	2.0
chr12	118981528	118981661	.	2
chr12	118981662	119757526	.	2.0
chr12	119757527	119758612	.	2
chr12	119758613	120496760	.	2.0
chr12	120496761	120497199	.	2
chr12	120497200	128707824	.	2.0
chr12	128707825	128793255	.	2
chr12	128793256	133236094	.	2.0
chr13	1	19026403	.	2
chr13	19026404	27546257	.	2.0
chr13	27546258	27546312	.	2
chr13	27546313	30659105	.	2.0
chr13	30659106	30659167	.	2
chr13	30659168	35474155	.	2.0
chr13	35474156	35474303	.	2
chr13	35474304	44160939	.	1.658
chr13	44160940	44373983	.	2
chr13	44373984	44576388	.	2.0
chr13	44576389	44939340	.	2
chr13	44939341	61415436	.	1.658
chr13	61415437	63171627	.	2
chr13	63171628	71866795	.	2.0
chr13	71866796	72708523	.	2
chr13	72708524	94027873	.	0.072
chr13	94027874	94286419	.	2
chr13	94286420	103066874	.	0.072
chr13	103066875	105466280	.	2
chr13	105466281	114327283	.	2.0
chr14	1	18657689	.	2
chr14	18657690	20511128	.	2.0
chr14	20511129	20556144	.	2
chr14	20556145	20770135	.	0.072
chr14	20770136	20770278	.	2
chr14	20770279	32678459	.	2.0
chr14	32678460	32732578	.	2
chr14	32732579	33056016	.	2.0
chr14	33056017	33213848	.	2
chr14	33213849	51255911	.	2.0
chr14	51255912	51689826	.	2
chr14	51689827	61748086	.	2.0
chr14	61748087	61762521	.	2
chr14	61762522	74055704	.	2.0
chr14	74055705	74056933	.	2
chr14	74056934	90695621	.	2.0
chr14	90695622	90780909	.	2
chr14	90780910	90978505	.	9.648
chr14	90978506	91060469	.	2
chr14	91060470	106874800	.	2.0
chr15	1	19964776	.	2
chr15	19964777	32968844	.	0.072
chr15	32968845	32969142	.	2
chr15	32969143	35542466	.	2.0
chr15	35542467	35546112	.	2
chr15	35546113	40771779	.	2.0
chr15	40771780	40771919	.	2
chr15	40771920	43364463	.	2.0
chr15	43364464	43366267	.	2
chr15	43366268	55682487	.	1.658
chr15	55682488	55683850	.	2
chr15	55683851	70754134	.	2.0
chr15	70754135	70829565	.	2
chr15	70829566	79090662	.	0.072
chr15	79090663	79293336	.	2
chr15	79293337	101849482	.	2.0
chr16	1	46405	.	2
chr16	46406	13235415	.	2.0
chr16	13235416	13235712	.	2
chr16	13235713	14261414	.	0.322
chr16	14261415	17096423	.	2
chr16	17096424	31278197	.	2.0
chr16	31278198	31297695	.	2
chr16	31297696	31403616	.	5.668
chr16	31403617	31407600	.	2
chr16	31407601	35447991	.	2.0
chr16	35447992	46474354	.	2
chr16	46474355	49638793	.	0.072
chr16	49638794	49638920	.	2
chr16	49638921	50607116	.	0.652
chr16	50607117	50608309	.	2
chr16	50608310	53911342	.	0.072
chr16	53911343	53911454	.	2
chr16	53911455	56235400	.	0.072
chr16	56235401	56245520	.	2
chr16	56245521	61647879	.	0.072
chr16	61647880	61652010	.	2
chr16	61652011	69270331	.	2.0
chr16	69270332	69284051	.	2
chr16	69284052	80550550	.	2.0
chr16	80550551	80604473	.	2
chr16	80604474	90075937	.	2.0
chr17	1	410682	.	2
chr17	410683	6653276	.	2.0
chr17	6653277	6684933	.	2
chr17	6684934	7759023	.	2.0
chr17	7759024	7759109	.	2
chr17	7759110	15503124	.	2.0
chr17	15503125	15537518	.	2
chr17	15537519	15636206	.	0.072
chr17	15636207	15651243	.	2
chr17	15651244	21314578	.	2.0
chr17	21314579	21415640	.	2
chr17	21415641	21551657	.	7.736
chr17	21551658	22070558	.	2
chr17	22070559	35760977	.	2.0
chr17	35760978	38847977	.	2
chr17	38847978	39997939	.	2.0
chr17	39997940	40015387	.	2
chr17	40015388	43938700	.	2.0
chr17	43938701	43938735	.	2
chr17	43938736	45284899	.	2.0
chr17	45284900	45286383	.	2
chr17	45286384	48070107	.	2.0
chr17	48070108	48070237	.	2
chr17	48070238	53823067	.	0.072
chr17	53823068	53823365	.	2
chr17	53823366	56510984	.	2.0
chr17	56510985	56593824	.	2
chr17	56593825	59397173	.	2.0
chr17	59397174	59565640	.	2
chr17	59565641	60747288	.	2.0
chr17	60747289	60807938	.	2
chr17	60807939	62736552	.	0.072
chr17	62736553	62736772	.	2
chr17	62736773	79020235	.	0.072
chr17	79020236	79043779	.	2
chr17	79043780	79115636	.	0.4
chr17	79115637	79733559	.	2
chr17	79733560	83135738	.	2.0
chr18	1	117241	.	2
chr18	117242	10871392	.	2.0
chr18	10871393	10871417	.	2
chr18	10871418	14772239	.	1.68
chr18	14772240	14778016	.	2
chr18	14778017	45067848	.	2.0
chr18	45067849	45068152	.	2
chr18	45068153	55635860	.	1.014
chr18	55635861	56028779	.	2
chr18	56028780	80247311	.	2.0
chr19	1	281491	.	2
chr19	281492	12189202	.	2.0
chr19	12189203	12247580	.	2
chr19	12247581	12462529	.	0.072
chr19	12462530	12462727	.	2
chr19	12462728	13836435	.	2.0
chr19	13836436	13874880	.	2
chr19	13874881	17581515	.	0.072
chr19	17581516	17601654	.	2
chr19	17601655	19507339	.	2.0
chr19	19507340	19507585	.	2
chr19	19507586	19508879	.	0.072
chr19	19508880	19514741	.	2
chr19	19514742	21057806	.	2.0
chr19	21057807	21057972	.	2
chr19	21057973	21118161	.	3.57
chr19	21118162	21142220	.	2
chr19	21142221	24162290	.	2.0
chr19	24162291	27756749	.	2
chr19	27756750	33813418	.	0.756
chr19	33813419	34022768	.	2
chr19	34022769	36143021	.	0.072
chr19	36143022	36145936	.	2
chr19	36145937	36245487	.	2.0
chr19	36245488	36340302	.	2
chr19	36340303	40265543	.	0.072
chr19	40265544	40275125	.	2
chr19	40275126	41898474	.	0.872
chr19	41898475	41902023	.	2
chr19	41902024	53075717	.	2.0
chr19	53075718	53086431	.	2
chr19	53086432	53204193	.	0.072
chr19	53204194	53212927	.	2
chr19	53212928	58295522	.	2.0
chr19	58295523	58334967	.	2
chr19	58334968	58480660	.	2.0
chr19	58480661	58498661	.	2
chr19	58498662	58572584	.	2.0
chr20	1	87623	.	2
chr20	87624	2417272	.	2.0
chr20	2417273	2417475	.	2
chr20	2417476	2579249	.	3.432
chr20	2579250	2580004	.	2
chr20	2580005	6780192	.	2.0
chr20	6780193	7883137	.	2
chr20	7883138	8019739	.	0.072
chr20	8019740	8132758	.	2
chr20	8132759	32372407	.	2.0
chr20	32372408	32428321	.	2
chr20	32428322	32650766	.	2.0
chr20	32650767	32650897	.	2
chr20	32650898	38049820	.	2.0
chr20	38049821	38057590	.	2
chr20	38057591	38324782	.	0.756
chr20	38324783	38326337	.	2
chr20	38326338	39039415	.	2.0
chr20	39039416	39039504	.	2
chr20	39039505	43613993	.	2.0
chr20	43613994	43618889	.	2
chr20	43618890	57710373	.	2.0
chr20	57710374	57710527	.	2
chr20	57710528	58343784	.	5.824
chr20	58343785	58353402	.	2
chr20	58353403	64276173	.	2.0
chr21	1	10413773	.	2
chr21	10413774	14228096	.	2.0
chr21	14228097	14287603	.	2
chr21	14287604	15050908	.	2.0
chr21	15050909	15730008	.	2
chr21	15730009	16230999	.	3.432
chr21	16231000	16391647	.	2
chr21	16391648	41226259	.	2.0
chr21	41226260	41237555	.	2
chr21	41237556	44973087	.	2.0
chr21	44973088	45134723	.	2
chr21	45134724	45505894	.	2.0
chr21	45505895	45510177	.	2
chr21	45510178	46665024	.	2.0
chr22	1	16407213	.	2
chr22	16407214	16694617	.	2.0
chr22	16694618	16783510	.	2
chr22	16783511	20384727	.	2.0
chr22	20384728	20389594	.	2
chr22	20389595	29061758	.	0.072
chr22	29061759	29094346	.	2
chr22	29094347	40366417	.	2.0
chr22	40366418	40366704	.	2
chr22	40366705	42619710	.	1.014
chr22	42619711	42619903	.	2
chr22	42619904	43839958	.	2.0
chr22	43839959	43841889	.	2
chr22	43841890	43977978	.	3.886
chr22	43977979	43981392	.	2
chr22	43981393	50245229	.	2.0
chr22	50245230	50245568	.	2
chr22	50245569	50780661	.	2.0
