# Supplementary material for: Benchmarking pipelines for subclonal deconvolution of bulk tumour sequencing data
Source: Nat Commun. 2021 Nov 4;12:6396. doi: 10.1038/s41467-021-26698-7 (PMC8569188; doi:10.1038/s41467-021-26698-7)
Supplement: Supplementary file 4 — Source Data [file 41467_2021_26698_MOESM4_ESM.zip › Source_Data/cnv_heatmaps/facets/s3r1_true_total.bed]

chromosome	start	end	.	cn
chr10	1	156156	.	4.4
chr10	156157	611390	.	4.2
chr10	611391	611857	.	3.0
chr10	611858	646664	.	4.2
chr10	646665	814882	.	4.4
chr10	814883	816479	.	3.2
chr10	816480	1681168	.	4.4
chr10	1681169	2738980	.	4.7
chr10	2738981	2739341	.	3.5
chr10	2739342	3287578	.	4.7
chr10	3287579	3287632	.	3.5
chr10	3287633	3296383	.	4.7
chr10	3296384	5837887	.	4.4
chr10	5837888	5865996	.	4.41
chr10	5865997	6885153	.	4.4
chr10	6885154	6885318	.	3.2
chr10	6885319	7657394	.	4.4
chr10	7657395	7658289	.	3.2
chr10	7658290	11264319	.	4.4
chr10	11264320	11551274	.	4.25
chr10	11551275	11598832	.	8.350000000000001
chr10	11598833	12796986	.	4.25
chr10	12796987	12817872	.	3.05
chr10	12817873	13207026	.	4.25
chr10	13207027	13207129	.	3.05
chr10	13207130	14047759	.	4.25
chr10	14047760	14047972	.	3.2
chr10	14047973	14261635	.	4.25
chr10	14261636	14261799	.	3.2
chr10	14261800	14690304	.	4.25
chr10	14690305	14863651	.	4.4
chr10	14863652	16027333	.	8.8
chr10	16027334	16028486	.	7.6
chr10	16028487	16160621	.	8.8
chr10	16160622	16161456	.	7.6
chr10	16161457	16969213	.	8.8
chr10	16969214	18681917	.	8.6
chr10	18681918	18696969	.	7.6
chr10	18696970	19448814	.	8.6
chr10	19448815	19603030	.	11.1
chr10	19603031	19605549	.	11.399999999999999
chr10	19605550	19630808	.	11.6
chr10	19630809	20027602	.	11.3
chr10	20027603	20456369	.	6.9
chr10	20456370	20877208	.	4.4
chr10	20877209	20877470	.	3.2
chr10	20877471	21475882	.	4.4
chr10	21475883	21476462	.	4.4
chr10	21476463	23001580	.	4.4
chr10	23001581	23030022	.	3.9000000000000004
chr10	23030023	25889701	.	4.4
chr10	25889702	26119638	.	4.380000000000001
chr10	26119639	28569824	.	4.4
chr10	28569825	28579476	.	3.2
chr10	28579477	28865846	.	4.4
chr10	28865847	28870052	.	4.4
chr10	28870053	31003960	.	4.4
chr10	31003961	31081730	.	4.550000000000001
chr10	31081731	31402283	.	4.4
chr10	31402284	31409793	.	4.300000000000001
chr10	31409794	33759818	.	4.4
chr10	33759819	33759923	.	3.2
chr10	33759924	34604244	.	4.4
chr10	34604245	34605216	.	3.2
chr10	34605217	34858086	.	4.4
chr10	34858087	34858709	.	3.2
chr10	34858710	36066903	.	4.4
chr10	36066904	36102413	.	3.2
chr10	36102414	36568697	.	4.4
chr10	36568698	37538921	.	2.2
chr10	37538922	37538974	.	1.0
chr10	37538975	41743326	.	2.2
chr10	41743327	41745256	.	1.0
chr10	41745257	48828008	.	2.2
chr10	48828009	48828379	.	1.0
chr10	48828380	52009244	.	2.2
chr10	52009245	52042269	.	2.21
chr10	52042270	64302908	.	2.2
chr10	64302909	64303009	.	1.0
chr10	64303010	65608059	.	2.2
chr10	65608060	65608162	.	1.0
chr10	65608163	68724028	.	2.2
chr10	68724029	68726853	.	1.0
chr10	68726854	69638674	.	2.2
chr10	69638675	69661091	.	1.0
chr10	69661092	70130147	.	2.2
chr10	70130148	70152901	.	2.15
chr10	70152902	75347822	.	2.2
chr10	75347823	75409976	.	2.65
chr10	75409977	78353256	.	2.2
chr10	78353257	78353324	.	1.0
chr10	78353325	79371689	.	2.2
chr10	79371690	79372136	.	2.2
chr10	79372137	83205216	.	2.2
chr10	83205217	83217383	.	2.1
chr10	83217384	85288807	.	2.2
chr10	85288808	85288996	.	1.0
chr10	85288997	87967293	.	2.2
chr10	87967294	90640987	.	4.4
chr10	90640988	90641038	.	3.2
chr10	90641039	90767056	.	4.4
chr10	90767057	90767892	.	4.5
chr10	90767893	90896205	.	4.4
chr10	90896206	90901305	.	2.2
chr10	90901306	93068641	.	4.4
chr10	93068642	93153849	.	3.3000000000000003
chr10	93153850	93905516	.	4.4
chr10	93905517	93905622	.	3.2
chr10	93905623	95642439	.	4.4
chr10	95642440	95642633	.	3.2
chr10	95642634	96273041	.	4.4
chr10	96273042	96276741	.	3.2
chr10	96276742	97502312	.	4.4
chr10	97502313	97503262	.	3.2
chr10	97503263	99066436	.	4.4
chr10	99066437	99066557	.	3.2
chr10	99066558	100495035	.	4.4
chr10	100495036	100496701	.	3.2
chr10	100496702	102756594	.	4.4
chr10	102756595	103196491	.	6.6000000000000005
chr10	103196492	103945070	.	4.4
chr10	103945071	103945163	.	3.2
chr10	103945164	105391958	.	4.4
chr10	105391959	105392557	.	3.2
chr10	105392558	105829149	.	4.4
chr10	105829150	105829255	.	3.2
chr10	105829256	105882875	.	4.4
chr10	105882876	105898951	.	5.5
chr10	105898952	105913019	.	3.2
chr10	105913020	106714420	.	5.5
chr10	106714421	106715135	.	4.3
chr10	106715136	107229468	.	5.5
chr10	107229469	107240355	.	3.2
chr10	107240356	107594454	.	5.5
chr10	107594455	107596154	.	3.2
chr10	107596155	107868944	.	5.5
chr10	107868945	107869031	.	5.5
chr10	107869032	108586535	.	5.5
chr10	108586536	108586601	.	3.2
chr10	108586602	109771904	.	5.5
chr10	109771905	109772214	.	4.3
chr10	109772215	111133962	.	5.5
chr10	111133963	112839635	.	4.4
chr10	112839636	112839773	.	4.4
chr10	112839774	113685923	.	4.4
chr10	113685924	113686441	.	3.2
chr10	113686442	115906988	.	4.4
chr10	115906989	116229378	.	13.2
chr10	116229379	116727434	.	4.4
chr10	116727435	116767239	.	6.6000000000000005
chr10	116767240	117170000	.	4.4
chr10	117170001	117651910	.	2.2
chr10	117651911	119508539	.	4.4
chr10	119508540	119668614	.	6.6000000000000005
chr10	119668615	119669090	.	5.4
chr10	119669091	120437113	.	6.6000000000000005
chr10	120437114	120437441	.	5.4
chr10	120437442	120572134	.	6.6000000000000005
chr10	120572135	120573768	.	3.2
chr10	120573769	120941976	.	6.6000000000000005
chr10	120941977	121486409	.	4.4
chr10	121486410	121591403	.	4.42
chr10	121591404	123842326	.	4.4
chr10	123842327	124427872	.	4.300000000000001
chr10	124427873	126042068	.	4.4
chr10	126042069	126052428	.	3.3000000000000003
chr10	126052429	126538201	.	4.4
chr10	126538202	126538374	.	3.2
chr10	126538375	131639663	.	4.4
chr10	131639664	131642950	.	3.2
chr10	131642951	133599889	.	4.4
chr10	133599890	133603143	.	3.2
chr10	133603144	133797422	.	4.4
chr11	1	1032403	.	4.390000000000001
chr11	1032404	1258280	.	4.54
chr11	1258281	1403719	.	4.390000000000001
chr11	1403720	2083209	.	4.29
chr11	2083210	3095505	.	4.390000000000001
chr11	3095506	3095577	.	4.390000000000001
chr11	3095578	3848373	.	4.390000000000001
chr11	3848374	3999291	.	6.58
chr11	3999292	5180534	.	4.390000000000001
chr11	5180535	5567140	.	3.2
chr11	5567141	5568900	.	3.0
chr11	5568901	5575633	.	3.2
chr11	5575634	6813998	.	4.390000000000001
chr11	6813999	6814132	.	3.19
chr11	6814133	10590087	.	4.390000000000001
chr11	10590088	10590203	.	3.19
chr11	10590204	10669212	.	4.390000000000001
chr11	10669213	10741016	.	3.2
chr11	10741017	11174443	.	4.390000000000001
chr11	11174444	11174513	.	3.2
chr11	11174514	11814531	.	4.390000000000001
chr11	11814532	11884207	.	4.69
chr11	11884208	13004814	.	4.390000000000001
chr11	13004815	14138932	.	4.59
chr11	14138933	14963956	.	4.390000000000001
chr11	14963957	15391032	.	4.84
chr11	15391033	15466569	.	4.74
chr11	15466570	16119018	.	4.84
chr11	16119019	16119124	.	3.65
chr11	16119125	18079314	.	4.84
chr11	18079315	18081648	.	3.19
chr11	18081649	18107096	.	4.84
chr11	18107097	18183799	.	4.390000000000001
chr11	18183800	18204158	.	3.8899999999999997
chr11	18204159	18306769	.	4.390000000000001
chr11	18306770	18552658	.	6.58
chr11	18552659	18553548	.	5.38
chr11	18553549	22137609	.	6.58
chr11	22137610	24564974	.	4.390000000000001
chr11	24564975	24581577	.	4.49
chr11	24581578	24863171	.	4.390000000000001
chr11	24863172	24863262	.	3.2
chr11	24863263	28830972	.	4.390000000000001
chr11	28830973	28831123	.	3.2
chr11	28831124	29301052	.	4.390000000000001
chr11	29301053	29748467	.	10.96
chr11	29748468	29748530	.	10.96
chr11	29748531	31496883	.	10.96
chr11	31496884	31498425	.	9.76
chr11	31498426	35541918	.	10.96
chr11	35541919	35542745	.	3.2
chr11	35542746	36212331	.	10.96
chr11	36212332	36212703	.	9.76
chr11	36212704	36215274	.	10.96
chr11	36215275	36398220	.	10.86
chr11	36398221	36398327	.	9.76
chr11	36398328	36651458	.	10.86
chr11	36651459	38480551	.	10.96
chr11	38480552	39275545	.	4.390000000000001
chr11	39275546	39278309	.	6.59
chr11	39278310	39283018	.	4.390000000000001
chr11	39283019	39283527	.	3.19
chr11	39283528	39637833	.	4.390000000000001
chr11	39637834	39866341	.	4.54
chr11	39866342	41969892	.	4.390000000000001
chr11	41969893	42046313	.	2.2
chr11	42046314	42079409	.	4.390000000000001
chr11	42079410	42080022	.	3.19
chr11	42080023	43827540	.	4.390000000000001
chr11	43827541	43829314	.	3.2
chr11	43829315	44193151	.	4.390000000000001
chr11	44193152	44207253	.	4.49
chr11	44207254	44480837	.	4.390000000000001
chr11	44480838	44484014	.	4.390000000000001
chr11	44484015	49966523	.	4.390000000000001
chr11	49966524	50102771	.	2.2
chr11	50102772	53341112	.	4.390000000000001
chr11	53341113	53342694	.	4.43
chr11	53342695	53839409	.	4.390000000000001
chr11	53839410	54343127	.	6.58
chr11	54343128	54343249	.	5.38
chr11	54343250	56069389	.	6.58
chr11	56069390	56709777	.	4.390000000000001
chr11	56709778	56710237	.	3.2
chr11	56710238	58161652	.	4.390000000000001
chr11	58161653	58168319	.	3.2
chr11	58168320	58479425	.	4.390000000000001
chr11	58479426	58479818	.	3.19
chr11	58479819	59332788	.	4.390000000000001
chr11	59332789	59365632	.	4.79
chr11	59365633	59801134	.	4.390000000000001
chr11	59801135	59801247	.	3.19
chr11	59801248	61027467	.	4.390000000000001
chr11	61027468	61085807	.	4.79
chr11	61085808	61153581	.	4.390000000000001
chr11	61153582	61171215	.	6.59
chr11	61171216	62722500	.	4.390000000000001
chr11	62722501	62724007	.	4.29
chr11	62724008	63903665	.	4.390000000000001
chr11	63903666	63904059	.	3.19
chr11	63904060	66341259	.	4.390000000000001
chr11	66341260	66346942	.	3.19
chr11	66346943	66530016	.	4.390000000000001
chr11	66530017	66702143	.	2.2
chr11	66702144	69590038	.	4.390000000000001
chr11	69590039	69624058	.	4.99
chr11	69624059	70356305	.	4.390000000000001
chr11	70356306	72596837	.	4.79
chr11	72596838	72597344	.	3.6
chr11	72597345	74079824	.	4.79
chr11	74079825	74095109	.	3.6
chr11	74095110	74270771	.	4.79
chr11	74270772	74270847	.	3.6
chr11	74270848	78786972	.	4.79
chr11	78786973	78787093	.	3.19
chr11	78787094	79951295	.	4.79
chr11	79951296	80118076	.	4.890000000000001
chr11	80118077	80371355	.	4.79
chr11	80371356	80383990	.	4.890000000000001
chr11	80383991	84222894	.	4.79
chr11	84222895	84435509	.	4.77
chr11	84435510	91241641	.	4.79
chr11	91241642	91248660	.	4.779999999999999
chr11	91248661	91343391	.	4.79
chr11	91343392	91503614	.	7.390000000000001
chr11	91503615	91503840	.	7.390000000000001
chr11	91503841	92118058	.	7.390000000000001
chr11	92118059	92118754	.	6.2
chr11	92118755	92923095	.	7.390000000000001
chr11	92923096	94063854	.	4.79
chr11	94063855	94386724	.	4.99
chr11	94386725	94386789	.	3.6
chr11	94386790	94440246	.	4.99
chr11	94440247	94441666	.	3.6
chr11	94441667	94670415	.	4.99
chr11	94670416	95810630	.	4.79
chr11	95810631	95837342	.	3.6
chr11	95837343	96673748	.	4.79
chr11	96673749	96679126	.	4.77
chr11	96679127	96783345	.	4.79
chr11	96783346	96783616	.	3.19
chr11	96783617	99143565	.	4.79
chr11	99143566	99148905	.	4.84
chr11	99148906	99962826	.	4.79
chr11	99962827	100955637	.	5.09
chr11	100955638	103409912	.	4.79
chr11	103409913	103410039	.	3.6
chr11	103410040	105716484	.	4.79
chr11	105716485	106321753	.	5.29
chr11	106321754	106856511	.	4.79
chr11	106856512	106856562	.	3.19
chr11	106856563	108105313	.	4.79
chr11	108105314	108322335	.	4.890000000000001
chr11	108322336	110235243	.	4.79
chr11	110235244	110235364	.	3.19
chr11	110235365	110656188	.	4.79
chr11	110656189	110656702	.	3.19
chr11	110656703	110915655	.	4.79
chr11	110915656	110991024	.	4.77
chr11	110991025	111406835	.	4.67
chr11	111406836	111407568	.	4.67
chr11	111407569	111700158	.	4.67
chr11	111700159	111782645	.	4.57
chr11	111782646	111784072	.	3.48
chr11	111784073	111996654	.	4.57
chr11	111996655	113311008	.	4.67
chr11	113311009	113311113	.	3.19
chr11	113311114	114827785	.	4.67
chr11	114827786	115851499	.	4.6899999999999995
chr11	115851500	117508977	.	4.79
chr11	117508978	117747866	.	4.77
chr11	117747867	118136472	.	4.57
chr11	118136473	119347179	.	4.77
chr11	119347180	119349243	.	3.58
chr11	119349244	119720203	.	4.77
chr11	119720204	119867403	.	4.79
chr11	119867404	119867971	.	3.6
chr11	119867972	120218727	.	4.79
chr11	120218728	120218904	.	3.19
chr11	120218905	121097806	.	4.79
chr11	121097807	122122780	.	4.99
chr11	122122781	122141963	.	5.390000000000001
chr11	122141964	122261304	.	4.99
chr11	122261305	122266799	.	5.140000000000001
chr11	122266800	124132512	.	4.99
chr11	124132513	124167954	.	4.84
chr11	124167955	125040107	.	4.99
chr11	125040108	125143696	.	3.39
chr11	125143697	125630031	.	4.99
chr11	125630032	126513293	.	4.79
chr11	126513294	126514242	.	4.79
chr11	126514243	127112285	.	4.79
chr11	127112286	128451612	.	4.890000000000001
chr11	128451613	128542486	.	3.7
chr11	128542487	129271873	.	4.890000000000001
chr11	129271874	129656810	.	5.08
chr11	129656811	129662211	.	3.7
chr11	129662212	129844535	.	5.08
chr11	129844536	130219653	.	4.890000000000001
chr11	130219654	131398273	.	4.49
chr11	131398274	131398963	.	3.3
chr11	131398964	131789634	.	4.49
chr11	131789635	134454102	.	4.390000000000001
chr11	134454103	134524970	.	3.2
chr11	134524971	134885511	.	4.390000000000001
chr11	134885512	134888616	.	3.19
chr11	134888617	135086622	.	4.390000000000001
chr12	1	218999	.	4.4
chr12	219000	1110061	.	4.35
chr12	1110062	1276321	.	4.4
chr12	1276322	1426731	.	4.6
chr12	1426732	3069659	.	4.4
chr12	3069660	3464923	.	2.2
chr12	3464924	3768511	.	4.4
chr12	3768512	5027934	.	3.9000000000000004
chr12	5027935	6095175	.	4.4
chr12	6095176	6146189	.	4.45
chr12	6146190	7098535	.	4.4
chr12	7098536	7099433	.	3.2
chr12	7099434	7735853	.	4.4
chr12	7735854	7736085	.	3.2
chr12	7736086	8067071	.	4.4
chr12	8067072	8086794	.	4.5
chr12	8086795	11857467	.	4.4
chr12	11857468	12110094	.	4.9
chr12	12110095	12145744	.	4.4
chr12	12145745	12145953	.	3.2
chr12	12145954	12870660	.	4.4
chr12	12870661	12870833	.	3.2
chr12	12870834	14095074	.	4.4
chr12	14095075	14095157	.	3.2
chr12	14095158	15719350	.	4.4
chr12	15719351	17147840	.	6.6000000000000005
chr12	17147841	17731767	.	4.4
chr12	17731768	17731983	.	3.2
chr12	17731984	17827173	.	4.4
chr12	17827174	17828131	.	4.4
chr12	17828132	21069890	.	4.4
chr12	21069891	21069976	.	4.4
chr12	21069977	21139187	.	4.4
chr12	21139188	21404587	.	11.0
chr12	21404588	21549919	.	4.4
chr12	21549920	21551199	.	3.2
chr12	21551200	21567682	.	4.4
chr12	21567683	22135097	.	5.4
chr12	22135098	23123642	.	4.4
chr12	23123643	23128857	.	4.9
chr12	23128858	26771498	.	4.4
chr12	26771499	26776483	.	3.2
chr12	26776484	27586642	.	4.4
chr12	27586643	27844907	.	3.3000000000000003
chr12	27844908	29919735	.	4.4
chr12	29919736	29930886	.	3.9000000000000004
chr12	29930887	30698515	.	4.4
chr12	30698516	30708385	.	3.2
chr12	30708386	32570542	.	4.4
chr12	32570543	35844157	.	4.48
chr12	35844158	36105415	.	4.4
chr12	36105416	36105582	.	4.4
chr12	36105583	38611779	.	4.4
chr12	38611780	38611831	.	4.4
chr12	38611832	39215657	.	4.4
chr12	39215658	40171792	.	4.300000000000001
chr12	40171793	40298557	.	5.300000000000001
chr12	40298558	41806989	.	4.300000000000001
chr12	41806990	41807675	.	3.1
chr12	41807676	41819180	.	4.300000000000001
chr12	41819181	41819467	.	3.1
chr12	41819468	44443236	.	4.300000000000001
chr12	44443237	44810100	.	4.4
chr12	44810101	44810384	.	3.2
chr12	44810385	44889319	.	4.4
chr12	44889320	45112035	.	4.2
chr12	45112036	45112207	.	3.0
chr12	45112208	46253520	.	4.2
chr12	46253521	46254843	.	3.2
chr12	46254844	46493411	.	4.2
chr12	46493412	46493533	.	3.2
chr12	46493534	46713735	.	4.2
chr12	46713736	46843846	.	4.5
chr12	46843847	47134209	.	4.7
chr12	47134210	47406053	.	2.2
chr12	47406054	47794477	.	4.7
chr12	47794478	47871822	.	4.4
chr12	47871823	51686217	.	9.9
chr12	51686218	51686363	.	8.7
chr12	51686364	52017573	.	9.9
chr12	52017574	52022253	.	9.8
chr12	52022254	54043948	.	9.9
chr12	54043949	54044208	.	3.2
chr12	54044209	55461657	.	9.9
chr12	55461658	56422912	.	4.4
chr12	56422913	56424069	.	3.2
chr12	56424070	57057577	.	4.4
chr12	57057578	57057763	.	3.2
chr12	57057764	57279013	.	4.4
chr12	57279014	57279168	.	3.2
chr12	57279169	60401786	.	4.4
chr12	60401787	60481799	.	4.45
chr12	60481800	61427743	.	4.4
chr12	61427744	61435300	.	3.2
chr12	61435301	61827359	.	4.4
chr12	61827360	61828039	.	3.2
chr12	61828040	63252706	.	4.4
chr12	63252707	63573235	.	4.5
chr12	63573236	63980498	.	4.4
chr12	63980499	63980562	.	3.2
chr12	63980563	64319106	.	4.4
chr12	64319107	64319196	.	3.2
chr12	64319197	64386895	.	4.4
chr12	64386896	64864168	.	3.2
chr12	64864169	65363316	.	4.4
chr12	65363317	65413692	.	4.380000000000001
chr12	65413693	65431283	.	4.4
chr12	65431284	65471616	.	3.2
chr12	65471617	66494076	.	4.4
chr12	66494077	66666279	.	4.35
chr12	66666280	66670892	.	3.2
chr12	66670893	67409951	.	4.35
chr12	67409952	69813628	.	4.4
chr12	69813629	69984753	.	3.2
chr12	69984754	71311690	.	4.4
chr12	71311691	71311766	.	3.2
chr12	71311767	72761930	.	4.4
chr12	72761931	72767758	.	4.300000000000001
chr12	72767759	72828153	.	4.4
chr12	72828154	72828471	.	4.390000000000001
chr12	72828472	73024282	.	4.4
chr12	73024283	73031957	.	3.2
chr12	73031958	73477195	.	4.4
chr12	73477196	73530172	.	2.2
chr12	73530173	75089239	.	4.4
chr12	75089240	75661955	.	4.6
chr12	75661956	79344485	.	4.4
chr12	79344486	81662349	.	8.8
chr12	81662350	85725421	.	4.4
chr12	85725422	88497788	.	4.380000000000001
chr12	88497789	88498228	.	3.18
chr12	88498229	89819353	.	4.380000000000001
chr12	89819354	89819476	.	3.2
chr12	89819477	90189021	.	4.380000000000001
chr12	90189022	93286113	.	2.2
chr12	93286114	93286351	.	1.0
chr12	93286352	95852339	.	2.2
chr12	95852340	96174067	.	2.4
chr12	96174068	96480520	.	2.2
chr12	96480521	100847380	.	8.8
chr12	100847381	101478691	.	2.2
chr12	101478692	101886279	.	4.380000000000001
chr12	101886280	102716631	.	4.4
chr12	102716632	102716690	.	4.4
chr12	102716691	103567127	.	4.4
chr12	103567128	106113798	.	4.2
chr12	106113799	106221516	.	4.4
chr12	106221517	106338549	.	4.2
chr12	106338550	106341793	.	3.0
chr12	106341794	107786091	.	4.2
chr12	107786092	107795337	.	4.0
chr12	107795338	108184775	.	4.2
chr12	108184776	108213298	.	5.2
chr12	108213299	108512651	.	4.2
chr12	108512652	109179044	.	4.4
chr12	109179045	109188767	.	3.0
chr12	109188768	109983356	.	4.4
chr12	109983357	109998558	.	4.2
chr12	109998559	110007310	.	4.2
chr12	110007311	111034291	.	4.2
chr12	111034292	111034904	.	3.0
chr12	111034905	111472945	.	4.2
chr12	111472946	111472997	.	3.2
chr12	111472998	115860700	.	4.2
chr12	115860701	117281599	.	2.0
chr12	117281600	117282097	.	1.0
chr12	117282098	121516262	.	2.0
chr12	121516263	123654980	.	1.95
chr12	123654981	127013256	.	4.15
chr12	127013257	127013894	.	3.2
chr12	127013895	127146084	.	4.15
chr12	127146085	127146303	.	3.2
chr12	127146304	128309415	.	4.15
chr12	128309416	128312172	.	4.25
chr12	128312173	128733556	.	4.15
chr12	128733557	129196028	.	4.2
chr12	129196029	129196379	.	3.0
chr12	129196380	129386057	.	4.2
chr12	129386058	129399992	.	4.6
chr12	129399993	131585095	.	4.2
chr12	131585096	131600517	.	4.050000000000001
chr12	131600518	131657721	.	4.2
chr12	131657722	131659406	.	4.2
chr12	131659407	131697342	.	4.2
chr12	131697343	131700978	.	3.0
chr12	131700979	132536781	.	4.2
chr12	132536782	133275309	.	4.4
chr13	1	15841824	.	4.4
chr13	15841825	16845104	.	4.800000000000001
chr13	16845105	19845404	.	4.4
chr13	19845405	20387684	.	4.800000000000001
chr13	20387685	20591082	.	4.4
chr13	20591083	20591373	.	3.2
chr13	20591374	23110356	.	4.4
chr13	23110357	23117905	.	3.2
chr13	23117906	23749478	.	4.4
chr13	23749479	23749695	.	3.2
chr13	23749696	23825620	.	4.4
chr13	23825621	24299819	.	4.25
chr13	24299820	24324722	.	3.05
chr13	24324723	24707827	.	4.25
chr13	24707828	24927706	.	4.4
chr13	24927707	24933148	.	3.2
chr13	24933149	25708315	.	4.4
chr13	25708316	25708876	.	3.2
chr13	25708877	27642789	.	4.4
chr13	27642790	27652404	.	4.390000000000001
chr13	27652405	27670942	.	4.34
chr13	27670943	27869961	.	4.35
chr13	27869962	29232554	.	4.4
chr13	29232555	29233502	.	3.2
chr13	29233503	30704171	.	4.4
chr13	30704172	32872037	.	4.6
chr13	32872038	32872950	.	3.2
chr13	32872951	33393344	.	4.6
chr13	33393345	33659766	.	4.59
chr13	33659767	36291680	.	4.6
chr13	36291681	36291739	.	3.2
chr13	36291740	36327485	.	4.6
chr13	36327486	36352804	.	2.4
chr13	36352805	37367193	.	4.6
chr13	37367194	37367616	.	4.6
chr13	37367617	37882298	.	4.6
chr13	37882299	37882393	.	3.4
chr13	37882394	38504740	.	4.6
chr13	38504741	38549035	.	2.4
chr13	38549036	39244066	.	2.3
chr13	39244067	40634130	.	4.5
chr13	40634131	40957851	.	4.35
chr13	40957852	41583475	.	4.5
chr13	41583476	41600714	.	4.65
chr13	41600715	42811768	.	4.5
chr13	42811769	43358989	.	7.5
chr13	43358990	43394218	.	7.6
chr13	43394219	43676728	.	7.5
chr13	43676729	44651115	.	7.3999999999999995
chr13	44651116	44652205	.	6.1
chr13	44652206	45683814	.	7.3999999999999995
chr13	45683815	45689965	.	7.3
chr13	45689966	47116116	.	7.3999999999999995
chr13	47116117	47417487	.	7.43
chr13	47417488	47424122	.	7.3999999999999995
chr13	47424123	48003793	.	7.5
chr13	48003794	48003964	.	3.4
chr13	48003965	48699803	.	7.5
chr13	48699804	48979969	.	4.5
chr13	48979970	49005738	.	3.4000000000000004
chr13	49005739	49475613	.	4.5
chr13	49475614	49496309	.	4.49
chr13	49496310	51706364	.	4.5
chr13	51706365	51708682	.	3.1
chr13	51708683	51928328	.	4.5
chr13	51928329	53251012	.	5.3
chr13	53251013	54720447	.	4.5
chr13	54720448	54721298	.	4.0
chr13	54721299	55245769	.	4.5
chr13	55245770	55245824	.	3.4
chr13	55245825	56088208	.	4.5
chr13	56088209	56100167	.	4.48
chr13	56100168	56100247	.	3.7800000000000002
chr13	56100248	56339524	.	4.48
chr13	56339525	56622225	.	4.28
chr13	56622226	58837630	.	4.300000000000001
chr13	58837631	58838229	.	3.2
chr13	58838230	59054435	.	4.300000000000001
chr13	59054436	59061695	.	4.2
chr13	59061696	59061790	.	3.2
chr13	59061791	59067548	.	4.2
chr13	59067549	59304797	.	4.300000000000001
chr13	59304798	60532155	.	4.2
chr13	60532156	60532416	.	3.2
chr13	60532417	60542553	.	4.2
chr13	60542554	61229248	.	4.0
chr13	61229249	61229332	.	3.0
chr13	61229333	62640873	.	4.0
chr13	62640874	62645157	.	3.0
chr13	62645158	62772874	.	4.0
chr13	62772875	62788587	.	3.85
chr13	62788588	62894995	.	4.0
chr13	62894996	66122261	.	4.2
chr13	66122262	67004214	.	4.300000000000001
chr13	67004215	67113226	.	4.2
chr13	67113227	67851451	.	4.300000000000001
chr13	67851452	68037063	.	4.2
chr13	68037064	68162190	.	4.300000000000001
chr13	68162191	68645921	.	4.2
chr13	68645922	68651874	.	3.2
chr13	68651875	68975583	.	4.2
chr13	68975584	71048582	.	4.300000000000001
chr13	71048583	71093800	.	3.8000000000000003
chr13	71093801	75130287	.	4.300000000000001
chr13	75130288	75806227	.	4.6
chr13	75806228	75830587	.	4.7
chr13	75830588	76657451	.	4.550000000000001
chr13	76657452	76683001	.	4.25
chr13	76683002	78283324	.	4.4
chr13	78283325	78284044	.	3.2
chr13	78284045	78492060	.	4.4
chr13	78492061	79773267	.	4.5
chr13	79773268	79793112	.	3.2
chr13	79793113	79974212	.	4.5
chr13	79974213	79974539	.	3.2
chr13	79974540	80427348	.	4.5
chr13	80427349	80430254	.	3.3
chr13	80430255	84254615	.	4.5
chr13	84254616	84254970	.	3.2
chr13	84254971	85532408	.	4.5
chr13	85532409	85532474	.	3.2
chr13	85532475	86082617	.	4.5
chr13	86082618	86082715	.	3.2
chr13	86082716	87130280	.	4.5
chr13	87130281	87638278	.	4.2
chr13	87638279	87638978	.	3.0
chr13	87638979	89571268	.	4.2
chr13	89571269	90679473	.	4.5
chr13	90679474	90709846	.	4.4
chr13	90709847	91533837	.	4.5
chr13	91533838	91576532	.	4.550000000000001
chr13	91576533	91707646	.	4.5
chr13	91707647	91708678	.	3.3
chr13	91708679	92466064	.	4.5
chr13	92466065	92466462	.	3.2
chr13	92466463	94426951	.	4.5
chr13	94426952	95179351	.	4.4
chr13	95179352	95748612	.	4.41
chr13	95748613	97442418	.	2.21
chr13	97442419	100075112	.	2.2
chr13	100075113	101952377	.	4.4
chr13	101952378	101952473	.	3.2
chr13	101952474	106515144	.	4.4
chr13	106515145	106521258	.	3.2
chr13	106521259	109942003	.	4.4
chr13	109942004	114281240	.	4.550000000000001
chr13	114281241	114364328	.	4.4
chr14	1	14219089	.	4.4
chr14	14219090	14453346	.	4.25
chr14	14453347	16061143	.	4.1
chr14	16061144	16890750	.	4.25
chr14	16890751	16897479	.	3.05
chr14	16897480	17172164	.	4.25
chr14	17172165	17172323	.	3.2
chr14	17172324	17239620	.	4.25
chr14	17239621	17240149	.	3.05
chr14	17240150	17860097	.	4.25
chr14	17860098	18442321	.	15.25
chr14	18442322	18442386	.	3.05
chr14	18442387	18884327	.	15.25
chr14	18884328	18884385	.	3.05
chr14	18884386	19851726	.	15.25
chr14	19851727	19891911	.	4.25
chr14	19891912	19905948	.	4.23
chr14	19905949	20335069	.	4.25
chr14	20335070	20399236	.	3.75
chr14	20399237	20903870	.	4.25
chr14	20903871	21390779	.	4.27
chr14	21390780	22474763	.	2.22
chr14	22474764	24325050	.	4.27
chr14	24325051	24325269	.	3.7700000000000005
chr14	24325270	25409829	.	4.27
chr14	25409830	25412430	.	4.17
chr14	25412431	26040002	.	4.27
chr14	26040003	26040257	.	3.22
chr14	26040258	26753198	.	4.27
chr14	26753199	26753334	.	3.22
chr14	26753335	27882440	.	4.27
chr14	27882441	28129769	.	4.42
chr14	28129770	28163547	.	6.620000000000001
chr14	28163548	28610086	.	4.42
chr14	28610087	28610157	.	3.2
chr14	28610158	29381603	.	4.42
chr14	29381604	29381667	.	3.2
chr14	29381668	33516824	.	4.42
chr14	33516825	33518910	.	3.22
chr14	33518911	33597475	.	4.42
chr14	33597476	33597851	.	3.22
chr14	33597852	34538385	.	4.42
chr14	34538386	34538764	.	3.2
chr14	34538765	34906195	.	4.42
chr14	34906196	34908578	.	3.22
chr14	34908579	35209889	.	4.42
chr14	35209890	35209970	.	3.22
chr14	35209971	38211134	.	4.42
chr14	38211135	40024163	.	3.92
chr14	40024164	40025187	.	3.92
chr14	40025188	40562482	.	3.92
chr14	40562483	40708979	.	3.8200000000000003
chr14	40708980	41887017	.	3.92
chr14	41887018	41889127	.	3.92
chr14	41889128	43234437	.	3.92
chr14	43234438	43263270	.	3.9400000000000004
chr14	43263271	44657473	.	3.92
chr14	44657474	44721525	.	5.62
chr14	44721526	45457492	.	5.61
chr14	45457493	45982519	.	5.62
chr14	45982520	45983035	.	4.4
chr14	45983036	46028362	.	5.62
chr14	46028363	46030847	.	4.4
chr14	46030848	46611335	.	5.62
chr14	46611336	46615073	.	5.62
chr14	46615074	46870520	.	5.62
chr14	46870521	46887110	.	5.61
chr14	46887111	46955439	.	5.62
chr14	46955440	46996523	.	5.63
chr14	46996524	47028080	.	5.13
chr14	47028081	47583442	.	5.63
chr14	47583443	48383448	.	5.48
chr14	48383449	48402745	.	3.7800000000000002
chr14	48402746	49959002	.	3.9299999999999997
chr14	49959003	49965833	.	2.7
chr14	49965834	51554274	.	3.9299999999999997
chr14	51554275	51554478	.	2.7
chr14	51554479	51579461	.	3.9299999999999997
chr14	51579462	53234511	.	3.92
chr14	53234512	53234848	.	3.22
chr14	53234849	53501556	.	3.92
chr14	53501557	53515498	.	4.22
chr14	53515499	59890745	.	3.92
chr14	59890746	59890798	.	3.22
chr14	59890799	59904418	.	3.92
chr14	59904419	61637921	.	4.42
chr14	61637922	61638134	.	3.2
chr14	61638135	61664335	.	4.42
chr14	61664336	61816249	.	4.52
chr14	61816250	62166110	.	4.42
chr14	62166111	62168106	.	4.4
chr14	62168107	64852270	.	4.42
chr14	64852271	64853011	.	3.2
chr14	64853012	65175073	.	4.42
chr14	65175074	66024828	.	4.92
chr14	66024829	66033169	.	4.82
chr14	66033170	66484854	.	4.32
chr14	66484855	66623707	.	4.300000000000001
chr14	66623708	66624330	.	3.1
chr14	66624331	67066743	.	4.300000000000001
chr14	67066744	67885912	.	4.4
chr14	67885913	67885997	.	3.2
chr14	67885998	68054742	.	4.4
chr14	68054743	68054794	.	3.2
chr14	68054795	68559043	.	4.4
chr14	68559044	69120554	.	4.2
chr14	69120555	69123956	.	3.7
chr14	69123957	69379918	.	4.2
chr14	69379919	69385899	.	2.0
chr14	69385900	69919838	.	4.2
chr14	69919839	69992389	.	4.1
chr14	69992390	71002173	.	4.2
chr14	71002174	71062205	.	3.2
chr14	71062206	71753302	.	4.2
chr14	71753303	71756242	.	2.2
chr14	71756243	73202865	.	4.2
chr14	73202866	73202920	.	3.2
chr14	73202921	73631668	.	4.2
chr14	73631669	73631816	.	3.7
chr14	73631817	74283840	.	4.2
chr14	74283841	74284073	.	4.2
chr14	74284074	76294477	.	4.2
chr14	76294478	76294908	.	3.0
chr14	76294909	76434019	.	4.2
chr14	76434020	76452577	.	4.19
chr14	76452578	76550122	.	4.2
chr14	76550123	76691265	.	6.7
chr14	76691266	76692364	.	3.0
chr14	76692365	76751316	.	6.7
chr14	76751317	77829933	.	4.2
chr14	77829934	78634877	.	4.1
chr14	78634878	79420476	.	4.300000000000001
chr14	79420477	79435186	.	6.8
chr14	79435187	79488727	.	4.300000000000001
chr14	79488728	79488782	.	3.1
chr14	79488783	79878570	.	4.300000000000001
chr14	79878571	80550434	.	4.32
chr14	80550435	80701927	.	4.42
chr14	80701928	80702333	.	3.22
chr14	80702334	80924157	.	4.42
chr14	80924158	81016086	.	4.92
chr14	81016087	81060578	.	4.42
chr14	81060579	81471069	.	6.620000000000001
chr14	81471070	81819552	.	6.6000000000000005
chr14	81819553	81820338	.	3.2
chr14	81820339	81884585	.	6.6000000000000005
chr14	81884586	83300422	.	4.4
chr14	83300423	83301318	.	4.4
chr14	83301319	83564851	.	4.4
chr14	83564852	83566190	.	2.2
chr14	83566191	84108043	.	4.4
chr14	84108044	84119085	.	4.550000000000001
chr14	84119086	85091179	.	4.4
chr14	85091180	85100292	.	4.300000000000001
chr14	85100293	88773460	.	4.4
chr14	88773461	88774638	.	3.2
chr14	88774639	92015509	.	4.4
chr14	92015510	92015705	.	3.2
chr14	92015706	92056586	.	4.4
chr14	92056587	92057350	.	3.2
chr14	92057351	92066469	.	4.4
chr14	92066470	92088622	.	4.44
chr14	92088623	93284192	.	4.4
chr14	93284193	93285065	.	3.2
chr14	93285066	94575353	.	4.4
chr14	94575354	94575624	.	3.2
chr14	94575625	95570906	.	4.4
chr14	95570907	95571022	.	3.2
chr14	95571023	96112269	.	4.4
chr14	96112270	98295131	.	4.2
chr14	98295132	98295209	.	3.2
chr14	98295210	98465422	.	4.2
chr14	98465423	99058636	.	4.050000000000001
chr14	99058637	99808525	.	4.2
chr14	99808526	99808784	.	3.2
chr14	99808785	100466037	.	4.2
chr14	100466038	100466490	.	3.2
chr14	100466491	101171493	.	4.2
chr14	101171494	101171837	.	3.2
chr14	101171838	102021531	.	4.2
chr14	102021532	102021639	.	3.2
chr14	102021640	102472822	.	4.2
chr14	102472823	102472904	.	3.2
chr14	102472905	102905351	.	4.2
chr14	102905352	102905448	.	3.2
chr14	102905449	103591707	.	4.2
chr14	103591708	103619136	.	3.2
chr14	103619137	105363716	.	4.2
chr14	105363717	105364077	.	4.2
chr14	105364078	105685421	.	4.2
chr14	105685422	107043718	.	4.4
chr15	1	4614030	.	4.4
chr15	4614031	7259199	.	4.2
chr15	7259200	16942017	.	4.1
chr15	16942018	17124299	.	2.1
chr15	17124300	17125749	.	1.0
chr15	17125750	17626484	.	2.1
chr15	17626485	17680067	.	1.0
chr15	17680068	18682885	.	2.1
chr15	18682886	18683914	.	1.0
chr15	18683915	18792368	.	2.1
chr15	18792369	19154941	.	2.2
chr15	19154942	19406107	.	2.1
chr15	19406108	19459396	.	4.1
chr15	19459397	19480122	.	4.300000000000001
chr15	19480123	19953491	.	4.1
chr15	19953492	20898123	.	4.2
chr15	20898124	21054403	.	4.21
chr15	21054404	22113008	.	4.2
chr15	22113009	22113144	.	3.0
chr15	22113145	24115289	.	4.2
chr15	24115290	24115383	.	3.2
chr15	24115384	24212110	.	4.2
chr15	24212111	24212197	.	3.0
chr15	24212198	25035957	.	4.2
chr15	25035958	25036038	.	3.0
chr15	25036039	25253234	.	4.2
chr15	25253235	25253455	.	3.2
chr15	25253456	27656797	.	4.2
chr15	27656798	27676784	.	4.18
chr15	27676785	30628896	.	4.2
chr15	30628897	31004726	.	4.15
chr15	31004727	33345624	.	4.2
chr15	33345625	33357108	.	4.19
chr15	33357109	33357338	.	3.2
chr15	33357339	33364258	.	4.19
chr15	33364259	33364404	.	3.2
chr15	33364405	34328470	.	4.19
chr15	34328471	34328547	.	2.99
chr15	34328548	36057502	.	4.19
chr15	36057503	36060247	.	3.2
chr15	36060248	36657414	.	4.19
chr15	36657415	37319508	.	3.99
chr15	37319509	38258219	.	4.19
chr15	38258220	38258327	.	2.99
chr15	38258328	39763614	.	4.19
chr15	39763615	39767074	.	2.99
chr15	39767075	41071410	.	4.19
chr15	41071411	41071508	.	4.19
chr15	41071509	41302054	.	4.19
chr15	41302055	41305069	.	4.39
chr15	41305070	41440517	.	4.19
chr15	41440518	41946854	.	4.99
chr15	41946855	42989220	.	4.19
chr15	42989221	43092552	.	4.390000000000001
chr15	43092553	43592762	.	4.49
chr15	43592763	43838673	.	4.390000000000001
chr15	43838674	45068543	.	4.34
chr15	45068544	45708682	.	4.54
chr15	45708683	45862225	.	2.35
chr15	45862226	46179669	.	4.54
chr15	46179670	46213116	.	4.54
chr15	46213117	46270188	.	4.54
chr15	46270189	46270404	.	3.19
chr15	46270405	46569268	.	4.54
chr15	46569269	47012293	.	4.34
chr15	47012294	47321082	.	4.84
chr15	47321083	48675219	.	4.34
chr15	48675220	50244185	.	4.390000000000001
chr15	50244186	50244443	.	3.2
chr15	50244444	52712812	.	4.390000000000001
chr15	52712813	52799467	.	2.2
chr15	52799468	53144173	.	4.390000000000001
chr15	53144174	53298994	.	5.29
chr15	53298995	53840423	.	4.390000000000001
chr15	53840424	53840489	.	3.2
chr15	53840490	54179805	.	4.390000000000001
chr15	54179806	54180029	.	3.19
chr15	54180030	55412062	.	4.390000000000001
chr15	55412063	55412995	.	3.2
chr15	55412996	57219022	.	4.390000000000001
chr15	57219023	57547861	.	4.19
chr15	57547862	57963956	.	3.69
chr15	57963957	58126458	.	3.8899999999999997
chr15	58126459	59387601	.	4.390000000000001
chr15	59387602	61292542	.	3.8899999999999997
chr15	61292543	61309119	.	3.74
chr15	61309120	64063003	.	3.8899999999999997
chr15	64063004	64148961	.	3.9000000000000004
chr15	64148962	64426788	.	4.4
chr15	64426789	64426938	.	3.2
chr15	64426939	66276627	.	4.4
chr15	66276628	66323564	.	4.800000000000001
chr15	66323565	67158207	.	4.4
chr15	67158208	67160160	.	3.2
chr15	67160161	67634814	.	4.4
chr15	67634815	68044156	.	3.9000000000000004
chr15	68044157	68603481	.	3.75
chr15	68603482	68662133	.	4.35
chr15	68662134	68744303	.	3.75
chr15	68744304	68744393	.	3.2
chr15	68744394	68864981	.	3.75
chr15	68864982	68964843	.	4.25
chr15	68964844	68966161	.	3.05
chr15	68966162	70796438	.	4.25
chr15	70796439	70798620	.	3.2
chr15	70798621	71903428	.	4.25
chr15	71903429	72080297	.	3.3000000000000003
chr15	72080298	72081862	.	7.699999999999999
chr15	72081863	73090735	.	3.3000000000000003
chr15	73090736	73578833	.	4.25
chr15	73578834	73579218	.	3.05
chr15	73579219	74798793	.	4.25
chr15	74798794	74817843	.	13.05
chr15	74817844	75546675	.	4.25
chr15	75546676	75546866	.	3.05
chr15	75546867	76314094	.	4.25
chr15	76314095	76314877	.	3.2
chr15	76314878	77847250	.	4.25
chr15	77847251	77847383	.	3.05
chr15	77847384	78869287	.	4.25
chr15	78869288	79348497	.	3.15
chr15	79348498	79540180	.	4.25
chr15	79540181	79595886	.	4.15
chr15	79595887	79595984	.	2.95
chr15	79595985	79633562	.	4.15
chr15	79633563	79637337	.	3.2
chr15	79637338	82314756	.	4.15
chr15	82314757	82314865	.	2.95
chr15	82314866	82827361	.	4.15
chr15	82827362	82907210	.	4.05
chr15	82907211	82907781	.	2.95
chr15	82907782	83889556	.	4.05
chr15	83889557	85423771	.	4.55
chr15	85423772	86244129	.	4.05
chr15	86244130	86246704	.	3.1
chr15	86246705	86280388	.	4.05
chr15	86280389	86280940	.	3.1
chr15	86280941	86547574	.	4.05
chr15	86547575	86548270	.	3.1
chr15	86548271	87384499	.	4.05
chr15	87384500	87577283	.	4.65
chr15	87577284	87796676	.	4.800000000000001
chr15	87796677	87797189	.	3.7
chr15	87797190	89735640	.	4.800000000000001
chr15	89735641	89753656	.	3.1
chr15	89753657	90148387	.	4.800000000000001
chr15	90148388	90244602	.	4.9
chr15	90244603	90263204	.	2.8
chr15	90263205	91770316	.	4.9
chr15	91770317	95500232	.	4.300000000000001
chr15	95500233	95570664	.	4.75
chr15	95570665	96415047	.	4.300000000000001
chr15	96415048	96416068	.	3.2
chr15	96416069	97584544	.	4.300000000000001
chr15	97584545	97588126	.	4.28
chr15	97588127	97801238	.	4.300000000000001
chr15	97801239	97803192	.	6.4
chr15	97803193	97967315	.	4.300000000000001
chr15	97967316	97967906	.	4.300000000000001
chr15	97967907	98842774	.	4.300000000000001
chr15	98842775	98842969	.	3.1
chr15	98842970	98861235	.	4.300000000000001
chr15	98861236	98862024	.	3.2
chr15	98862025	99418203	.	4.300000000000001
chr15	99418204	99698268	.	4.4
chr15	99698269	99731565	.	4.2
chr15	99731566	101991189	.	4.4
chr16	1	450767	.	4.4
chr16	450768	451149	.	4.4
chr16	451150	5195479	.	4.4
chr16	5195480	5195532	.	3.2
chr16	5195533	6351704	.	4.4
chr16	6351705	6532780	.	4.2
chr16	6532781	6585874	.	4.4
chr16	6585875	7502730	.	4.5
chr16	7502731	7607129	.	4.4
chr16	7607130	7607415	.	3.2
chr16	7607416	10916892	.	4.4
chr16	10916893	10917536	.	3.2
chr16	10917537	11161963	.	4.4
chr16	11161964	11272889	.	4.300000000000001
chr16	11272890	11273152	.	3.1
chr16	11273153	11791249	.	4.300000000000001
chr16	11791250	12000021	.	4.4
chr16	12000022	12000214	.	3.2
chr16	12000215	12100616	.	4.4
chr16	12100617	12286480	.	4.25
chr16	12286481	15979686	.	2.05
chr16	15979687	15980501	.	2.05
chr16	15980502	15997045	.	2.05
chr16	15997046	15997424	.	1.0
chr16	15997425	17090480	.	2.05
chr16	17090481	17092517	.	1.0
chr16	17092518	19860214	.	2.05
chr16	19860215	20197454	.	4.25
chr16	20197455	20197856	.	3.2
chr16	20197857	21844429	.	4.25
chr16	21844430	21844521	.	3.05
chr16	21844522	22935735	.	4.25
chr16	22935736	23013355	.	4.300000000000001
chr16	23013356	24467412	.	4.25
chr16	24467413	24943219	.	4.23
chr16	24943220	26164396	.	4.25
chr16	26164397	26164747	.	4.25
chr16	26164748	27559696	.	4.25
chr16	27559697	29231297	.	4.15
chr16	29231298	29231382	.	3.1
chr16	29231383	29660824	.	4.15
chr16	29660825	30743637	.	4.25
chr16	30743638	30777767	.	4.24
chr16	30777768	31592570	.	4.25
chr16	31592571	33362188	.	4.4
chr16	33362189	33363122	.	3.2
chr16	33363123	34108452	.	4.4
chr16	34108453	34109553	.	3.2
chr16	34109554	35323369	.	4.4
chr16	35323370	36805195	.	4.390000000000001
chr16	36805196	37136354	.	6.59
chr16	37136355	37724766	.	4.390000000000001
chr16	37724767	37832211	.	4.4
chr16	37832212	38115486	.	4.380000000000001
chr16	38115487	40792443	.	4.4
chr16	40792444	48523174	.	4.9
chr16	48523175	49352157	.	4.85
chr16	49352158	49359239	.	4.75
chr16	49359240	49368351	.	4.85
chr16	49368352	49432084	.	4.9
chr16	49432085	49448341	.	3.2
chr16	49448342	49502048	.	4.9
chr16	49502049	49502269	.	4.9
chr16	49502270	50579881	.	4.9
chr16	50579882	50580460	.	3.7
chr16	50580461	51446898	.	4.9
chr16	51446899	51447185	.	3.7
chr16	51447186	53321718	.	4.9
chr16	53321719	53325495	.	3.7
chr16	53325496	54364642	.	4.9
chr16	54364643	54370822	.	3.7
chr16	54370823	55173743	.	4.9
chr16	55173744	55174416	.	3.2
chr16	55174417	56138119	.	4.9
chr16	56138120	58986727	.	4.4
chr16	58986728	58986889	.	3.2
chr16	58986890	59212747	.	4.4
chr16	59212748	59212810	.	3.2
chr16	59212811	60284236	.	4.4
chr16	60284237	60693576	.	4.2
chr16	60693577	61028119	.	4.4
chr16	61028120	61028384	.	3.2
chr16	61028385	62429887	.	4.4
chr16	62429888	62430147	.	3.2
chr16	62430148	64379699	.	4.4
chr16	64379700	64383012	.	4.4
chr16	64383013	64683740	.	4.4
chr16	64683741	64686294	.	4.35
chr16	64686295	65077952	.	4.4
chr16	65077953	65078100	.	3.2
chr16	65078101	66506586	.	4.4
chr16	66506587	66506773	.	3.2
chr16	66506774	68924685	.	4.4
chr16	68924686	68924783	.	5.2
chr16	68924784	70983748	.	4.4
chr16	70983749	70984379	.	4.4
chr16	70984380	72409985	.	4.4
chr16	72409986	72545283	.	3.9000000000000004
chr16	72545284	73510025	.	4.4
chr16	73510026	73566355	.	4.550000000000001
chr16	73566356	76199324	.	4.4
chr16	76199325	76199393	.	4.4
chr16	76199394	77982883	.	4.4
chr16	77982884	78004164	.	4.300000000000001
chr16	78004165	78251308	.	4.4
chr16	78251309	78309009	.	5.0
chr16	78309010	78824111	.	4.800000000000001
chr16	78824112	78911608	.	5.0
chr16	78911609	78978211	.	4.85
chr16	78978212	79607043	.	5.0
chr16	79607044	80334291	.	5.02
chr16	80334292	80335092	.	3.22
chr16	80335093	80605961	.	5.02
chr16	80605962	80766165	.	5.01
chr16	80766166	80893790	.	5.02
chr16	80893791	81599116	.	4.42
chr16	81599117	81804488	.	4.44
chr16	81804489	83577360	.	4.42
chr16	83577361	83577661	.	3.2
chr16	83577662	84476621	.	4.42
chr16	84476622	84476733	.	3.22
chr16	84476734	84496620	.	4.42
chr16	84496621	84605182	.	4.32
chr16	84605183	85406649	.	4.42
chr16	85406650	85408196	.	3.22
chr16	85408197	85748544	.	4.42
chr16	85748545	86313594	.	3.92
chr16	86313595	86817491	.	4.42
chr16	86817492	86829413	.	3.2
chr16	86829414	87337656	.	4.42
chr16	87337657	87351102	.	3.2
chr16	87351103	87397521	.	4.42
chr16	87397522	87424686	.	4.92
chr16	87424687	87734515	.	4.42
chr16	87734516	90338345	.	4.4
chr17	1	299289	.	4.4
chr17	299290	299351	.	3.2
chr17	299352	1486195	.	4.4
chr17	1486196	1674925	.	4.25
chr17	1674926	2696796	.	4.27
chr17	2696797	3524996	.	4.42
chr17	3524997	3528719	.	3.22
chr17	3528720	5498247	.	4.42
chr17	5498248	5498305	.	3.2
chr17	5498306	5854199	.	4.42
chr17	5854200	6682105	.	4.41
chr17	6682106	6682506	.	4.41
chr17	6682507	6734710	.	4.41
chr17	6734711	6874498	.	2.19
chr17	6874499	7149246	.	2.2
chr17	7149247	7313128	.	4.42
chr17	7313129	8895623	.	4.57
chr17	8895624	8895680	.	3.35
chr17	8895681	10385091	.	4.57
chr17	10385092	10394534	.	4.07
chr17	10394535	10924332	.	4.57
chr17	10924333	11082729	.	4.67
chr17	11082730	11789606	.	4.57
chr17	11789607	11789866	.	3.22
chr17	11789867	12632949	.	4.57
chr17	12632950	12643520	.	4.470000000000001
chr17	12643521	12684623	.	4.470000000000001
chr17	12684624	12709973	.	4.470000000000001
chr17	12709974	12710117	.	3.35
chr17	12710118	12739594	.	4.470000000000001
chr17	12739595	14241968	.	4.57
chr17	14241969	14242067	.	3.22
chr17	14242068	14897389	.	4.57
chr17	14897390	14899435	.	3.35
chr17	14899436	16563200	.	4.57
chr17	16563201	18079465	.	4.42
chr17	18079466	18102666	.	3.2
chr17	18102667	18315627	.	4.42
chr17	18315628	18316262	.	4.42
chr17	18316263	18380105	.	4.42
chr17	18380106	18380409	.	3.2
chr17	18380410	19221208	.	4.42
chr17	19221209	19221440	.	3.2
chr17	19221441	19918492	.	4.42
chr17	19918493	19937466	.	4.27
chr17	19937467	20804625	.	4.42
chr17	20804626	20817057	.	3.22
chr17	20817058	22909242	.	4.42
chr17	22909243	23036169	.	4.37
chr17	23036170	23091008	.	4.220000000000001
chr17	23091009	23096502	.	4.37
chr17	23096503	25657619	.	4.42
chr17	25657620	25657672	.	3.2
chr17	25657673	27093536	.	4.42
chr17	27093537	27238183	.	3.2
chr17	27238184	27412804	.	4.42
chr17	27412805	27963294	.	4.27
chr17	27963295	27972873	.	4.17
chr17	27972874	28572094	.	4.27
chr17	28572095	28854654	.	4.26
chr17	28854655	28854741	.	4.26
chr17	28854742	29005043	.	4.26
chr17	29005044	29311090	.	4.41
chr17	29311091	29941466	.	4.8100000000000005
chr17	29941467	29984814	.	4.29
chr17	29984815	30042084	.	4.8100000000000005
chr17	30042085	32359868	.	4.41
chr17	32359869	32363911	.	3.22
chr17	32363912	33260424	.	4.41
chr17	33260425	33319087	.	4.61
chr17	33319088	33733725	.	4.41
chr17	33733726	34388813	.	4.3100000000000005
chr17	34388814	35925429	.	4.41
chr17	35925430	35925650	.	3.22
chr17	35925651	36316075	.	4.41
chr17	36316076	36332131	.	3.22
chr17	36332132	36529604	.	4.41
chr17	36529605	36531008	.	3.19
chr17	36531009	37011927	.	4.41
chr17	37011928	38081930	.	4.390000000000001
chr17	38081931	38082057	.	3.19
chr17	38082058	38342509	.	4.390000000000001
chr17	38342510	38601351	.	4.59
chr17	38601352	38841348	.	4.4399999999999995
chr17	38841349	38849232	.	2.05
chr17	38849233	38860961	.	4.4399999999999995
chr17	38860962	40072333	.	4.59
chr17	40072334	40072817	.	3.39
chr17	40072818	41724224	.	4.59
chr17	41724225	41724520	.	3.39
chr17	41724521	44419362	.	4.59
chr17	44419363	44475566	.	4.79
chr17	44475567	44659476	.	4.59
chr17	44659477	46235673	.	4.390000000000001
chr17	46235674	46237537	.	3.2
chr17	46237538	46566923	.	4.390000000000001
chr17	46566924	46568099	.	3.19
chr17	46568100	46685394	.	4.390000000000001
chr17	46685395	49205796	.	4.59
chr17	49205797	49205900	.	3.4
chr17	49205901	49320604	.	4.59
chr17	49320605	49523405	.	5.1899999999999995
chr17	49523406	52243231	.	4.59
chr17	52243232	52295954	.	6.99
chr17	52295955	52408697	.	4.59
chr17	52408698	52408880	.	3.19
chr17	52408881	52906918	.	4.59
chr17	52906919	52906971	.	3.19
chr17	52906972	52911628	.	4.59
chr17	52911629	52911719	.	3.4
chr17	52911720	53377870	.	4.59
chr17	53377871	53513669	.	4.390000000000001
chr17	53513670	53661628	.	4.49
chr17	53661629	53830838	.	4.390000000000001
chr17	53830839	54060544	.	4.34
chr17	54060545	54455352	.	4.390000000000001
chr17	54455353	54455406	.	3.2
chr17	54455407	54928070	.	4.390000000000001
chr17	54928071	54928141	.	3.2
chr17	54928142	57775476	.	4.390000000000001
chr17	57775477	57869027	.	17.53
chr17	57869028	60041936	.	4.390000000000001
chr17	60041937	60042187	.	3.19
chr17	60042188	61697438	.	4.390000000000001
chr17	61697439	61709284	.	6.58
chr17	61709285	64908315	.	4.390000000000001
chr17	64908316	64985427	.	3.8899999999999997
chr17	64985428	65702003	.	4.390000000000001
chr17	65702004	65721495	.	6.58
chr17	65721496	65981496	.	4.390000000000001
chr17	65981497	65981611	.	3.2
chr17	65981612	66558952	.	4.390000000000001
chr17	66558953	66572741	.	3.19
chr17	66572742	67485182	.	4.390000000000001
chr17	67485183	67728735	.	4.24
chr17	67728736	67989964	.	3.74
chr17	67989965	68017794	.	3.6399999999999997
chr17	68017795	68044053	.	3.74
chr17	68044054	68510216	.	3.8899999999999997
chr17	68510217	68522756	.	4.390000000000001
chr17	68522757	68859611	.	4.4
chr17	68859612	68859945	.	3.2
chr17	68859946	69555654	.	4.4
chr17	69555655	69555715	.	3.2
chr17	69555716	72080093	.	4.4
chr17	72080094	74214267	.	3.9000000000000004
chr17	74214268	75107166	.	4.4
chr17	75107167	75124029	.	4.41
chr17	75124030	76188086	.	4.4
chr17	76188087	76188481	.	3.2
chr17	76188482	77336816	.	4.4
chr17	77336817	77376211	.	4.5
chr17	77376212	79026077	.	4.4
chr17	79026078	79276988	.	2.2
chr17	79276989	82744275	.	4.4
chr17	82744276	82745672	.	3.2
chr17	82745673	83257441	.	4.4
chr18	1	704799	.	4.4
chr18	704800	704889	.	4.4
chr18	704890	975170	.	4.4
chr18	975171	1150965	.	4.25
chr18	1150966	2875561	.	4.4
chr18	2875562	2877188	.	4.4
chr18	2877189	3933245	.	4.4
chr18	3933246	8784455	.	4.300000000000001
chr18	8784456	10481105	.	4.4
chr18	10481106	10668871	.	4.42
chr18	10668872	10839587	.	4.4
chr18	10839588	10910445	.	3.9000000000000004
chr18	10910446	10984124	.	3.8899999999999997
chr18	10984125	11619523	.	3.9000000000000004
chr18	11619524	18939302	.	4.4
chr18	18939303	19060173	.	4.300000000000001
chr18	19060174	19426189	.	4.4
chr18	19426190	19460097	.	4.5
chr18	19460098	20376171	.	4.4
chr18	20376172	20387076	.	4.65
chr18	20387077	21795208	.	4.4
chr18	21795209	21884962	.	4.44
chr18	21884963	23271673	.	4.4
chr18	23271674	23271736	.	3.2
chr18	23271737	23757303	.	4.4
chr18	23757304	23757404	.	3.2
chr18	23757405	25711533	.	4.4
chr18	25711534	26108300	.	4.42
chr18	26108301	26108485	.	4.42
chr18	26108486	26123777	.	4.42
chr18	26123778	26123991	.	3.22
chr18	26123992	26675707	.	4.42
chr18	26675708	26675788	.	3.2
chr18	26675789	30213665	.	4.42
chr18	30213666	30215553	.	3.2
chr18	30215554	30410811	.	4.42
chr18	30410812	32333337	.	4.4
chr18	32333338	32341176	.	3.2
chr18	32341177	33765052	.	4.4
chr18	33765053	33765442	.	4.4
chr18	33765443	35245843	.	4.4
chr18	35245844	35698170	.	4.380000000000001
chr18	35698171	35857047	.	4.4
chr18	35857048	35857175	.	3.2
chr18	35857176	38835385	.	4.4
chr18	38835386	38835465	.	3.2
chr18	38835466	41633688	.	4.4
chr18	41633689	41635716	.	3.2
chr18	41635717	41753558	.	4.4
chr18	41753559	41753819	.	3.2
chr18	41753820	42033426	.	4.4
chr18	42033427	42033952	.	3.2
chr18	42033953	42061810	.	4.4
chr18	42061811	42063316	.	3.2
chr18	42063317	42914237	.	4.4
chr18	42914238	42925377	.	3.2
chr18	42925378	43438891	.	4.4
chr18	43438892	43472244	.	4.300000000000001
chr18	43472245	45541048	.	4.4
chr18	45541049	45564517	.	4.4
chr18	45564518	45634365	.	4.4
chr18	45634366	45636427	.	4.4
chr18	45636428	46377707	.	4.4
chr18	46377708	46527177	.	4.390000000000001
chr18	46527178	47609578	.	4.4
chr18	47609579	47612212	.	3.2
chr18	47612213	48450403	.	4.4
chr18	48450404	48814347	.	4.300000000000001
chr18	48814348	48814410	.	3.2
chr18	48814411	49062154	.	4.300000000000001
chr18	49062155	49944627	.	4.4
chr18	49944628	50664458	.	4.5
chr18	50664459	51249532	.	4.4
chr18	51249533	51253147	.	4.300000000000001
chr18	51253148	51416360	.	4.4
chr18	51416361	51437703	.	2.2
chr18	51437704	52503213	.	4.4
chr18	52503214	52505575	.	3.9000000000000004
chr18	52505576	55373007	.	4.4
chr18	55373008	55373121	.	3.2
chr18	55373122	56992122	.	4.4
chr18	56992123	57021987	.	4.35
chr18	57021988	59898440	.	4.4
chr18	59898441	61066878	.	6.6000000000000005
chr18	61066879	61474850	.	4.4
chr18	61474851	62053405	.	4.6
chr18	62053406	62053762	.	3.4
chr18	62053763	63076691	.	4.6
chr18	63076692	63081962	.	3.4
chr18	63081963	63639019	.	4.6
chr18	63639020	65509328	.	4.5
chr18	65509329	66199135	.	4.1
chr18	66199136	67595539	.	4.5
chr18	67595540	67595955	.	3.3
chr18	67595956	69183173	.	4.5
chr18	69183174	69548736	.	4.35
chr18	69548737	69592313	.	4.390000000000001
chr18	69592314	70185114	.	4.35
chr18	70185115	70673187	.	4.5
chr18	70673188	71122420	.	4.49
chr18	71122421	71122548	.	3.19
chr18	71122549	71714415	.	4.49
chr18	71714416	71714777	.	3.3
chr18	71714778	71930406	.	4.49
chr18	71930407	72687224	.	4.5
chr18	72687225	72972119	.	4.6
chr18	72972120	72984817	.	4.449999999999999
chr18	72984818	74073093	.	4.6
chr18	74073094	74581214	.	4.4
chr18	74581215	74587134	.	6.6000000000000005
chr18	74587135	75301311	.	4.4
chr18	75301312	75308075	.	4.300000000000001
chr18	75308076	75308265	.	3.1
chr18	75308266	77497000	.	4.300000000000001
chr18	77497001	77500536	.	4.1
chr18	77500537	78277310	.	4.300000000000001
chr18	78277311	78277462	.	3.2
chr18	78277463	78469698	.	4.300000000000001
chr18	78469699	78551741	.	4.6
chr18	78551742	78551810	.	4.6
chr18	78551811	78572686	.	4.6
chr18	78572687	78607793	.	4.7
chr18	78607794	79156969	.	4.4
chr18	79156970	79158287	.	3.2
chr18	79158288	80113032	.	4.4
chr18	80113033	80113218	.	4.4
chr18	80113219	80373285	.	4.4
chr19	1	896406	.	4.4
chr19	896407	1966632	.	4.300000000000001
chr19	1966633	2427000	.	4.9
chr19	2427001	2643998	.	4.300000000000001
chr19	2643999	2644194	.	3.2
chr19	2644195	3333858	.	4.300000000000001
chr19	3333859	3333912	.	3.2
chr19	3333913	3489317	.	4.300000000000001
chr19	3489318	3489497	.	3.2
chr19	3489498	7130632	.	4.300000000000001
chr19	7130633	7135722	.	3.2
chr19	7135723	7706227	.	4.300000000000001
chr19	7706228	7861372	.	6.4
chr19	7861373	7861538	.	5.2
chr19	7861539	7894292	.	6.4
chr19	7894293	10649680	.	4.300000000000001
chr19	10649681	11096718	.	4.25
chr19	11096719	11296029	.	4.23
chr19	11296030	11717233	.	4.08
chr19	11717234	12310303	.	4.23
chr19	12310304	12310460	.	3.03
chr19	12310461	15580732	.	4.23
chr19	15580733	15580861	.	3.2
chr19	15580862	16400950	.	4.23
chr19	16400951	17038459	.	8.629999999999999
chr19	17038460	17774451	.	9.03
chr19	17774452	18324284	.	9.18
chr19	18324285	18846950	.	9.03
chr19	18846951	19378386	.	9.33
chr19	19378387	19484208	.	9.03
chr19	19484209	19484262	.	3.03
chr19	19484263	20715105	.	9.03
chr19	20715106	22040229	.	8.629999999999999
chr19	22040230	22064938	.	8.93
chr19	22064939	22455680	.	8.629999999999999
chr19	22455681	23238208	.	8.649999999999999
chr19	23238209	23239011	.	7.6
chr19	23239012	23828010	.	8.649999999999999
chr19	23828011	23828107	.	7.6
chr19	23828108	25079662	.	8.649999999999999
chr19	25079663	25409530	.	8.2
chr19	25409531	27115470	.	8.649999999999999
chr19	27115471	27246726	.	8.68
chr19	27246727	29072166	.	8.649999999999999
chr19	29072167	29296218	.	8.149999999999999
chr19	29296219	29385006	.	8.649999999999999
chr19	29385007	29596921	.	8.75
chr19	29596922	31264739	.	8.8
chr19	31264740	31266801	.	7.6
chr19	31266802	31827879	.	8.8
chr19	31827880	32563837	.	4.4
chr19	32563838	32564265	.	3.2
chr19	32564266	32641085	.	4.4
chr19	32641086	32743791	.	8.8
chr19	32743792	33161305	.	4.4
chr19	33161306	34104563	.	4.25
chr19	34104564	35850647	.	4.4
chr19	35850648	35897734	.	5.2
chr19	35897735	36292737	.	4.4
chr19	36292738	36292887	.	4.4
chr19	36292888	37271267	.	4.4
chr19	37271268	37425845	.	4.300000000000001
chr19	37425846	37428003	.	3.2
chr19	37428004	39790772	.	4.300000000000001
chr19	39790773	39792478	.	3.2
chr19	39792479	41031097	.	4.300000000000001
chr19	41031098	52791887	.	4.4
chr19	52791888	53276246	.	4.300000000000001
chr19	53276247	55990620	.	4.4
chr19	55990621	56018547	.	6.4
chr19	56018548	56065284	.	4.4
chr19	56065285	56136808	.	4.44
chr19	56136809	57149888	.	4.4
chr19	57149889	57166910	.	3.2
chr19	57166911	57791436	.	4.4
chr19	57791437	57848448	.	4.390000000000001
chr19	57848449	58617616	.	4.4
chr1	1	3530512	.	4.4
chr1	3530513	3651003	.	4.390000000000001
chr1	3651004	4491414	.	4.4
chr1	4491415	4491477	.	3.2
chr1	4491478	4859023	.	4.4
chr1	4859024	4862731	.	3.2
chr1	4862732	8187950	.	4.4
chr1	8187951	8188231	.	3.2
chr1	8188232	8268313	.	4.4
chr1	8268314	8268394	.	3.2
chr1	8268395	10700988	.	4.4
chr1	10700989	10704761	.	5.4
chr1	10704762	11834070	.	4.4
chr1	11834071	12278511	.	4.35
chr1	12278512	13691628	.	4.4
chr1	13691629	13704364	.	3.2
chr1	13704365	13986001	.	4.4
chr1	13986002	14433134	.	4.45
chr1	14433135	16106687	.	4.4
chr1	16106688	16152272	.	4.390000000000001
chr1	16152273	16962514	.	4.4
chr1	16962515	17182406	.	4.45
chr1	17182407	17682402	.	4.4
chr1	17682403	18395388	.	5.0
chr1	18395389	18645944	.	4.4
chr1	18645945	18649835	.	4.25
chr1	18649836	19401822	.	4.4
chr1	19401823	19402471	.	3.2
chr1	19402472	20710267	.	4.4
chr1	20710268	21011122	.	4.2
chr1	21011123	21137713	.	16.2
chr1	21137714	21699459	.	4.2
chr1	21699460	23678863	.	4.4
chr1	23678864	24066604	.	4.300000000000001
chr1	24066605	24066693	.	4.300000000000001
chr1	24066694	26855121	.	4.300000000000001
chr1	26855122	26881877	.	4.15
chr1	26881878	31644854	.	4.300000000000001
chr1	31644855	32878169	.	5.0
chr1	32878170	34123243	.	5.15
chr1	34123244	34124325	.	3.25
chr1	34124326	35277958	.	5.15
chr1	35277959	35763918	.	4.45
chr1	35763919	35819069	.	4.300000000000001
chr1	35819070	36985408	.	3.8
chr1	36985409	38087596	.	6.300000000000001
chr1	38087597	38087739	.	3.1
chr1	38087740	38728565	.	6.300000000000001
chr1	38728566	39036627	.	6.4
chr1	39036628	39764537	.	6.5
chr1	39764538	40491442	.	7.0
chr1	40491443	40511952	.	7.1000000000000005
chr1	40511953	40516087	.	5.9
chr1	40516088	42131593	.	7.1000000000000005
chr1	42131594	43259488	.	4.6
chr1	43259489	43372950	.	4.5
chr1	43372951	43382264	.	4.4
chr1	43382265	45179007	.	4.5
chr1	45179008	45179897	.	4.5
chr1	45179898	46852500	.	4.5
chr1	46852501	46876440	.	3.2
chr1	46876441	50379418	.	4.5
chr1	50379419	50380111	.	3.3
chr1	50380112	50714971	.	4.5
chr1	50714972	50715365	.	3.3
chr1	50715366	50782334	.	4.5
chr1	50782335	51275844	.	4.4
chr1	51275845	51275955	.	3.1
chr1	51275956	53089331	.	4.4
chr1	53089332	53704397	.	4.5
chr1	53704398	56826482	.	2.2
chr1	56826483	58665718	.	4.5
chr1	58665719	59045513	.	4.49
chr1	59045514	59266266	.	4.5
chr1	59266267	60517014	.	5.5
chr1	60517015	60579676	.	4.2
chr1	60579677	61712809	.	5.5
chr1	61712810	61752589	.	5.54
chr1	61752590	62352070	.	5.5
chr1	62352071	62380878	.	4.5
chr1	62380879	62380930	.	4.5
chr1	62380931	63740214	.	4.5
chr1	63740215	63761902	.	4.0
chr1	63761903	64100498	.	4.5
chr1	64100499	64100979	.	3.2
chr1	64100980	64979281	.	4.5
chr1	64979282	65011700	.	4.4
chr1	65011701	65540196	.	4.5
chr1	65540197	65540440	.	3.3
chr1	65540441	65980790	.	4.5
chr1	65980791	65980847	.	3.3
chr1	65980848	66515739	.	4.5
chr1	66515740	66518762	.	3.2
chr1	66518763	69328515	.	4.5
chr1	69328516	69329540	.	3.3
chr1	69329541	70786844	.	4.5
chr1	70786845	74544430	.	4.4
chr1	74544431	74550129	.	4.25
chr1	74550130	75910354	.	4.4
chr1	75910355	76444975	.	4.5
chr1	76444976	76445636	.	3.2
chr1	76445637	77287764	.	4.5
chr1	77287765	77287877	.	3.3
chr1	77287878	79191408	.	4.5
chr1	79191409	79193454	.	3.2
chr1	79193455	79856707	.	4.5
chr1	79856708	79869765	.	3.3
chr1	79869766	79884071	.	4.5
chr1	79884072	79924162	.	3.3
chr1	79924163	80323350	.	4.5
chr1	80323351	83061439	.	2.2
chr1	83061440	83061829	.	1.0
chr1	83061830	84793457	.	2.2
chr1	84793458	84793751	.	1.0
chr1	84793752	86142581	.	2.2
chr1	86142582	86220224	.	2.7
chr1	86220225	92104026	.	2.2
chr1	92104027	92142525	.	2.21
chr1	92142526	92585232	.	2.2
chr1	92585233	92590648	.	1.0
chr1	92590649	97254907	.	2.2
chr1	97254908	98108230	.	4.5
chr1	98108231	98108321	.	4.5
chr1	98108322	98646572	.	4.5
chr1	98646573	100007956	.	4.7
chr1	100007957	100009644	.	4.7
chr1	100009645	100639664	.	4.7
chr1	100639665	100982301	.	4.5
chr1	100982302	100982379	.	3.3
chr1	100982380	103818437	.	4.5
chr1	103818438	103841788	.	4.48
chr1	103841789	105509822	.	4.5
chr1	105509823	105570853	.	5.1
chr1	105570854	105599487	.	5.4
chr1	105599488	105599572	.	3.8
chr1	105599573	105686704	.	5.4
chr1	105686705	108471163	.	5.1
chr1	108471164	108472077	.	3.3
chr1	108472078	109791021	.	5.1
chr1	109791022	110135350	.	5.0
chr1	110135351	110135413	.	3.8
chr1	110135414	111220238	.	5.0
chr1	111220239	111646651	.	4.5
chr1	111646652	111647084	.	3.8
chr1	111647085	112324713	.	4.5
chr1	112324714	112338155	.	4.5
chr1	112338156	114886044	.	4.5
chr1	114886045	114898081	.	3.8
chr1	114898082	116519725	.	4.5
chr1	116519726	119128915	.	5.0
chr1	119128916	119137839	.	4.98
chr1	119137840	125700888	.	5.0
chr1	125700889	140500691	.	5.08
chr1	140500692	143317863	.	4.88
chr1	143317864	143318562	.	3.08
chr1	143318563	143583928	.	4.88
chr1	143583929	145277480	.	2.8
chr1	145277481	145597561	.	4.88
chr1	145597562	147961279	.	5.08
chr1	147961280	147962049	.	7.16
chr1	147962050	149969181	.	5.08
chr1	149969182	150410894	.	5.279999999999999
chr1	150410895	150410979	.	5.279999999999999
chr1	150410980	151257341	.	5.279999999999999
chr1	151257342	152199484	.	5.43
chr1	152199485	152199967	.	3.43
chr1	152199968	152647378	.	5.43
chr1	152647379	152932636	.	5.48
chr1	152932637	154112965	.	5.43
chr1	154112966	154681302	.	5.279999999999999
chr1	154681303	154709914	.	5.08
chr1	154709915	157461399	.	5.279999999999999
chr1	157461400	157461612	.	4.0
chr1	157461613	157819723	.	5.279999999999999
chr1	157819724	158081609	.	5.32
chr1	158081610	158456794	.	5.279999999999999
chr1	158456795	158456849	.	3.28
chr1	158456850	159650907	.	5.279999999999999
chr1	159650908	159656669	.	4.0
chr1	159656670	161531441	.	5.279999999999999
chr1	161531442	161532435	.	3.28
chr1	161532436	162780426	.	5.279999999999999
chr1	162780427	162780749	.	4.0
chr1	162780750	162845331	.	5.279999999999999
chr1	162845332	162845865	.	4.0
chr1	162845866	164499312	.	5.279999999999999
chr1	164499313	165638367	.	5.08
chr1	165638368	168307735	.	5.0
chr1	168307736	169183323	.	4.99
chr1	169183324	169785145	.	5.0
chr1	169785146	169786426	.	3.2
chr1	169786427	170834278	.	5.0
chr1	170834279	170834361	.	3.8
chr1	170834362	171128263	.	5.0
chr1	171128264	171136687	.	5.0
chr1	171136688	171595074	.	5.0
chr1	171595075	171620686	.	5.300000000000001
chr1	171620687	172487909	.	5.0
chr1	172487910	173555373	.	2.2
chr1	173555374	173664656	.	2.1
chr1	173664657	175802775	.	2.2
chr1	175802776	175803283	.	1.0
chr1	175803284	178042258	.	2.2
chr1	178042259	178617768	.	5.0
chr1	178617769	178618132	.	3.2
chr1	178618133	181229381	.	5.0
chr1	181229382	181345214	.	4.9
chr1	181345215	181495149	.	5.0
chr1	181495150	182345189	.	4.800000000000001
chr1	182345190	182346550	.	3.6
chr1	182346551	186957983	.	4.800000000000001
chr1	186957984	186959585	.	3.6
chr1	186959586	187694537	.	4.800000000000001
chr1	187694538	187797355	.	4.6
chr1	187797356	187797751	.	3.6
chr1	187797752	189646085	.	4.6
chr1	189646086	189803352	.	4.800000000000001
chr1	189803353	191620042	.	5.0
chr1	191620043	192458152	.	4.4
chr1	192458153	192461881	.	4.6
chr1	192461882	195869874	.	4.4
chr1	195869875	196075961	.	4.9
chr1	196075962	196077023	.	3.2
chr1	196077024	196177236	.	4.9
chr1	196177237	197124906	.	4.4
chr1	197124907	197152354	.	5.4
chr1	197152355	198613437	.	4.4
chr1	198613438	198613542	.	3.2
chr1	198613543	198642499	.	4.4
chr1	198642500	198642915	.	4.4
chr1	198642916	201200613	.	4.4
chr1	201200614	202076102	.	4.46
chr1	202076103	202077066	.	3.2
chr1	202077067	202566559	.	4.46
chr1	202566560	202566664	.	3.2
chr1	202566665	203396000	.	4.46
chr1	203396001	203398761	.	3.26
chr1	203398762	204142112	.	4.46
chr1	204142113	204164750	.	4.76
chr1	204164751	204726414	.	4.46
chr1	204726415	204787849	.	4.66
chr1	204787850	204925688	.	4.68
chr1	204925689	204985154	.	2.46
chr1	204985155	205215113	.	4.68
chr1	205215114	205732022	.	4.66
chr1	205732023	206110338	.	4.46
chr1	206110339	206113014	.	3.26
chr1	206113015	206181407	.	4.46
chr1	206181408	206181489	.	8.98
chr1	206181490	206629369	.	4.46
chr1	206629370	206629603	.	3.2
chr1	206629604	209659854	.	4.46
chr1	209659855	209659913	.	3.26
chr1	209659914	209716050	.	4.46
chr1	209716051	211159880	.	4.4
chr1	211159881	211160045	.	3.2
chr1	211160046	211757957	.	4.4
chr1	211757958	211917898	.	4.35
chr1	211917899	215240479	.	4.4
chr1	215240480	215287776	.	4.44
chr1	215287777	217173323	.	4.4
chr1	217173324	217174353	.	4.4
chr1	217174354	217927313	.	4.4
chr1	217927314	217932423	.	4.300000000000001
chr1	217932424	218631874	.	4.4
chr1	218631875	218690931	.	4.43
chr1	218690932	218716979	.	4.4
chr1	218716980	219048170	.	3.2
chr1	219048171	219239320	.	4.4
chr1	219239321	219241900	.	3.2
chr1	219241901	220462789	.	4.4
chr1	220462790	220931239	.	4.25
chr1	220931240	221501666	.	4.4
chr1	221501667	221523150	.	3.2
chr1	221523151	222027981	.	4.4
chr1	222027982	224667449	.	4.25
chr1	224667450	224828000	.	4.050000000000001
chr1	224828001	224859712	.	4.25
chr1	224859713	225010373	.	4.4
chr1	225010374	225127249	.	4.65
chr1	225127250	225432279	.	4.4
chr1	225432280	225432407	.	3.2
chr1	225432408	226939153	.	4.4
chr1	226939154	226966358	.	3.2
chr1	226966359	227082190	.	4.4
chr1	227082191	227082393	.	3.2
chr1	227082394	227393226	.	4.4
chr1	227393227	227416596	.	3.2
chr1	227416597	229659624	.	4.4
chr1	229659625	229659695	.	3.2
chr1	229659696	233808710	.	4.4
chr1	233808711	233808780	.	3.2
chr1	233808781	234601880	.	4.4
chr1	234601881	237307052	.	4.41
chr1	237307053	237307709	.	3.2
chr1	237307710	238978235	.	4.41
chr1	238978236	238984696	.	3.21
chr1	238984697	239069426	.	4.41
chr1	239069427	240806447	.	4.4
chr1	240806448	240806789	.	4.2
chr1	240806790	241865037	.	4.4
chr1	241865038	243959667	.	4.42
chr1	243959668	243960652	.	3.22
chr1	243960653	245295381	.	4.42
chr1	245295382	246193829	.	4.4
chr1	246193830	246194990	.	4.5
chr1	246194991	246511769	.	4.4
chr1	246511770	246523778	.	5.4
chr1	246523779	246557802	.	4.4
chr1	246557803	246557923	.	3.2
chr1	246557924	248956422	.	4.4
chr20	1	1000833	.	4.4
chr20	1000834	1325727	.	4.45
chr20	1325728	3965699	.	4.4
chr20	3965700	4813929	.	4.300000000000001
chr20	4813930	5394865	.	4.35
chr20	5394866	5397899	.	3.15
chr20	5397900	5485545	.	4.35
chr20	5485546	6420716	.	4.300000000000001
chr20	6420717	8796873	.	4.4
chr20	8796874	8979824	.	4.9
chr20	8979825	9559646	.	4.4
chr20	9559647	9755418	.	5.6
chr20	9755419	12118952	.	4.4
chr20	12118953	12119640	.	4.41
chr20	12119641	15037268	.	4.4
chr20	15037269	15037400	.	3.2
chr20	15037401	17402101	.	4.4
chr20	17402102	17402616	.	3.2
chr20	17402617	18267489	.	4.4
chr20	18267490	18267606	.	3.2
chr20	18267607	19529667	.	4.4
chr20	19529668	19564973	.	15.399999999999999
chr20	19564974	19639018	.	4.4
chr20	19639019	19642284	.	3.2
chr20	19642285	20786069	.	4.4
chr20	20786070	20806343	.	3.2
chr20	20806344	21206424	.	4.4
chr20	21206425	21356191	.	6.6000000000000005
chr20	21356192	21362315	.	3.2
chr20	21362316	21478833	.	6.6000000000000005
chr20	21478834	22173563	.	4.4
chr20	22173564	22182022	.	3.2
chr20	22182023	24838555	.	4.4
chr20	24838556	24839755	.	3.2
chr20	24839756	25103332	.	4.4
chr20	25103333	25103625	.	3.2
chr20	25103626	25799289	.	4.4
chr20	25799290	25799531	.	3.2
chr20	25799532	26982049	.	4.4
chr20	26982050	27838276	.	2.2
chr20	27838277	27982400	.	4.4
chr20	27982401	27984737	.	4.4
chr20	27984738	29840208	.	4.4
chr20	29840209	29885240	.	4.550000000000001
chr20	29885241	29911920	.	4.4
chr20	29911921	30060027	.	3.2
chr20	30060028	30924735	.	4.4
chr20	30924736	31131368	.	3.2
chr20	31131369	32108727	.	4.4
chr20	32108728	32110936	.	3.2
chr20	32110937	39617306	.	4.4
chr20	39617307	39617564	.	3.2
chr20	39617565	41477062	.	4.4
chr20	41477063	42568273	.	4.41
chr20	42568274	42935939	.	8.83
chr20	42935940	43057189	.	4.41
chr20	43057190	43334027	.	15.41
chr20	43334028	43924515	.	15.309999999999999
chr20	43924516	44065553	.	15.41
chr20	44065554	47015452	.	4.41
chr20	47015453	47015523	.	3.2
chr20	47015524	48416066	.	4.41
chr20	48416067	48417727	.	4.42
chr20	48417728	48994033	.	4.41
chr20	48994034	48994251	.	3.2
chr20	48994252	49507988	.	4.41
chr20	49507989	49939648	.	4.4
chr20	49939649	49947411	.	3.2
chr20	49947412	56301943	.	4.4
chr20	56301944	56661444	.	11.0
chr20	56661445	59756702	.	4.4
chr20	59756703	59757004	.	4.4
chr20	59757005	63192082	.	4.4
chr20	63192083	63733029	.	4.5
chr20	63733030	63733129	.	4.5
chr20	63733130	63838042	.	4.5
chr20	63838043	64444167	.	4.4
chr21	1	5526285	.	4.4
chr21	5526286	5725493	.	6.6000000000000005
chr21	5725494	5725814	.	5.4
chr21	5725815	6472252	.	6.6000000000000005
chr21	6472253	7422121	.	4.4
chr21	7422122	7422212	.	3.2
chr21	7422213	7782919	.	4.4
chr21	7782920	7792518	.	4.25
chr21	7792519	8489847	.	4.4
chr21	8489848	9087458	.	8.8
chr21	9087459	9087866	.	7.6
chr21	9087867	9092408	.	8.8
chr21	9092409	11145348	.	4.4
chr21	11145349	11157513	.	3.2
chr21	11157514	13757094	.	4.4
chr21	13757095	13760307	.	4.550000000000001
chr21	13760308	14163713	.	4.4
chr21	14163714	14168485	.	3.2
chr21	14168486	14457229	.	4.4
chr21	14457230	16371481	.	4.25
chr21	16371482	16373313	.	4.15
chr21	16373314	16805981	.	4.25
chr21	16805982	17303164	.	4.300000000000001
chr21	17303165	17863701	.	4.25
chr21	17863702	17863793	.	3.2
chr21	17863794	19126364	.	4.25
chr21	19126365	19961815	.	4.45
chr21	19961816	19965147	.	2.2
chr21	19965148	21135310	.	4.45
chr21	21135311	21159515	.	5.15
chr21	21159516	22759953	.	4.45
chr21	22759954	22760863	.	4.43
chr21	22760864	23784243	.	4.45
chr21	23784244	23784329	.	3.2
chr21	23784330	23965919	.	4.45
chr21	23965920	23966594	.	3.25
chr21	23966595	26113534	.	4.45
chr21	26113535	26146893	.	3.25
chr21	26146894	26485564	.	4.45
chr21	26485565	26609600	.	4.43
chr21	26609601	27582023	.	4.45
chr21	27582024	27582803	.	3.2
chr21	27582804	28141908	.	4.45
[truncated: 2,201 more rows]
