# Supplementary material for: Benchmarking pipelines for subclonal deconvolution of bulk tumour sequencing data
Source: Nat Commun. 2021 Nov 4;12:6396. doi: 10.1038/s41467-021-26698-7 (PMC8569188; doi:10.1038/s41467-021-26698-7)
Supplement: Supplementary file 4 — Source Data [file 41467_2021_26698_MOESM4_ESM.zip › Source_Data/cnv_heatmaps/facets/s1r2_75%_250_minor.bed]

chromosome	start	end	.	cn
chr1	1	2408520	.	2
chr1	2408521	6651624	.	2.0
chr1	6651625	6652882	.	2
chr1	6652883	228746448	.	2.0
chr1	228746449	229249719	.	2
chr1	229249720	230377648	.	2.0
chr1	230377649	230642584	.	2
chr1	230642585	248919858	.	2.0
chr2	1	38938	.	2
chr2	38939	74101695	.	2.0
chr2	74101696	74101819	.	2
chr2	74101820	74159213	.	4.96
chr2	74159214	74167018	.	2
chr2	74167019	80648601	.	2.0
chr2	80648602	84290896	.	2
chr2	84290897	121224105	.	2.0
chr2	121224106	121224362	.	2
chr2	121224363	233867123	.	2.0
chr2	233867124	233926521	.	2
chr2	233926522	237422124	.	3.47
chr2	237422125	237493482	.	2
chr2	237493483	241777042	.	2.0
chr3	1	197722	.	2
chr3	197723	79533059	.	2.0
chr3	79533060	79533216	.	2
chr3	79533217	124334275	.	2.0
chr3	124334276	124334382	.	2
chr3	124334383	177051753	.	2.0
chr3	177051754	177064944	.	2
chr3	177064945	186307032	.	2.0
chr3	186307033	186320356	.	2
chr3	186320357	198043440	.	2.0
chr4	1	85913	.	2
chr4	85914	188147588	.	2.0
chr5	1	140555	.	2
chr5	140556	123616268	.	2.0
chr5	123616269	123616468	.	2
chr5	123616469	124745398	.	0.556
chr5	124745399	126360183	.	2
chr5	126360184	151464650	.	2.0
chr5	151464651	151465023	.	2
chr5	151465024	161898918	.	2.0
chr5	161898919	161899174	.	2
chr5	161899175	181261080	.	2.0
chr6	1	203428	.	2
chr6	203429	111720088	.	2.0
chr6	111720089	112054121	.	2
chr6	112054122	112351149	.	0.52
chr6	112351150	112351304	.	2
chr6	112351305	170583737	.	2.0
chr7	1	208810	.	2
chr7	208811	64991976	.	2.0
chr7	64991977	64992085	.	2
chr7	64992086	81699165	.	2.0
chr7	81699166	81699408	.	2
chr7	81699409	150248073	.	2.0
chr7	150248074	150248246	.	2
chr7	150248247	151409330	.	0.52
chr7	151409331	151409847	.	2
chr7	151409848	159233256	.	2.0
chr8	1	233136	.	2
chr8	233137	145055416	.	2.0
chr9	1	213241	.	2
chr9	213242	72249236	.	2.0
chr9	72249237	72249408	.	2
chr9	72249409	74497494	.	4.96
chr9	74497495	74497660	.	2
chr9	74497661	138124609	.	2.0
chr10	1	179974	.	2
chr10	179975	133625397	.	2.0
chr11	1	197337	.	2
chr11	197338	15075025	.	2.0
chr11	15075026	15077462	.	2
chr11	15077463	16871160	.	2.0
chr11	16871161	17014135	.	2
chr11	17014136	70170974	.	2.0
chr11	70170975	70180056	.	2
chr11	70180057	70189528	.	4.96
chr11	70189529	70203458	.	2
chr11	70203459	134986767	.	2.0
chr12	1	174655	.	2
chr12	174656	58919554	.	2.0
chr12	58919555	58920436	.	2
chr12	58920437	70754409	.	2.0
chr12	70754410	70754571	.	2
chr12	70754572	133236094	.	2.0
chr13	1	19026414	.	2
chr13	19026415	114327294	.	2.0
chr14	1	18657687	.	2
chr14	18657688	26597029	.	2.0
chr14	26597030	28264750	.	2
chr14	28264751	62950273	.	2.0
chr14	62950274	62950505	.	2
chr14	62950506	70907669	.	2.0
chr14	70907670	70947060	.	2
chr14	70947061	72629782	.	0.52
chr14	72629783	72671195	.	2
chr14	72671196	106874810	.	2.0
chr15	1	19964758	.	2
chr15	19964759	44328755	.	2.0
chr15	44328756	44337890	.	2
chr15	44337891	55360874	.	2.0
chr15	55360875	55371862	.	2
chr15	55371863	101849456	.	2.0
chr16	1	46405	.	2
chr16	46406	90075937	.	2.0
chr17	1	410587	.	2
chr17	410588	83135756	.	2.0
chr18	1	117241	.	2
chr18	117242	12014391	.	2.0
chr18	12014392	12028047	.	2
chr18	12028048	30994329	.	2.0
chr18	30994330	30997046	.	2
chr18	30997047	80247240	.	2.0
chr19	1	281565	.	2
chr19	281566	58572531	.	2.0
chr20	1	87623	.	2
chr20	87624	64276114	.	2.0
chr21	1	10413751	.	2
chr21	10413752	29329547	.	2.0
chr21	29329548	29342589	.	2
chr21	29342590	29861677	.	2.0
chr21	29861678	29939357	.	2
chr21	29939358	46665024	.	2.0
chr22	1	16407163	.	2
chr22	16407164	50780647	.	2.0
