# Supplementary material for: Benchmarking pipelines for subclonal deconvolution of bulk tumour sequencing data
Source: Nat Commun. 2021 Nov 4;12:6396. doi: 10.1038/s41467-021-26698-7 (PMC8569188; doi:10.1038/s41467-021-26698-7)
Supplement: Supplementary file 4 — Source Data [file 41467_2021_26698_MOESM4_ESM.zip › Source_Data/cnv_heatmaps/facets/s3r3_75%_60_major.bed]

chromosome	start	end	.	cn
chr1	1	5564138	.	2
chr1	5564139	8656182	.	4.232
chr1	8656183	8861116	.	2
chr1	8861117	9573325	.	2.0
chr1	9573326	9579896	.	2
chr1	9579897	11070968	.	3.084
chr1	11070969	11073986	.	2
chr1	11073987	15034746	.	4.72
chr1	15034747	15034864	.	2
chr1	15034865	22511958	.	2.752
chr1	22511959	22512004	.	2
chr1	22512005	37034014	.	2.0
chr1	37034015	37161540	.	2
chr1	37161541	37616709	.	2.0
chr1	37616710	37629571	.	2
chr1	37629572	39682345	.	2.0
chr1	39682346	39682627	.	2
chr1	39682628	48228955	.	2.694
chr1	48228956	48229244	.	2
chr1	48229245	53594656	.	2.0
chr1	53594657	53765674	.	2
chr1	53765675	58899271	.	6.08
chr1	58899272	59321533	.	2
chr1	59321534	90022390	.	6.08
chr1	90022391	90027441	.	2
chr1	90027442	113125029	.	6.08
chr1	113125030	113125152	.	2
chr1	113125153	117899183	.	2.0
chr1	117899184	117906466	.	2
chr1	117906467	121571630	.	6.08
chr1	121571631	145234372	.	2
chr1	145234373	147295639	.	31.92
chr1	147295640	147611583	.	2
chr1	147611584	151767333	.	16.96
chr1	151767334	151768128	.	2
chr1	151768129	151807613	.	3.154
chr1	151807614	151811453	.	2
chr1	151811454	161608015	.	16.96
chr1	161608016	161608433	.	2
chr1	161608434	162587584	.	6.08
chr1	162587585	162588817	.	2
chr1	162588818	162599774	.	2.0
chr1	162599775	162719076	.	2
chr1	162719077	167127530	.	6.08
chr1	167127531	167127694	.	2
chr1	167127695	177929509	.	6.08
chr1	177929510	177929949	.	2
chr1	177929950	181771411	.	7.44
chr1	181771412	181772159	.	2
chr1	181772160	183635655	.	7.44
chr1	183635656	183635696	.	2
chr1	183635697	186893191	.	7.44
chr1	186893192	186894082	.	2
chr1	186894083	196489791	.	7.44
chr1	196489792	196582405	.	2
chr1	196582406	200175691	.	4.488
chr1	200175692	200175720	.	2
chr1	200175721	201740006	.	3.36
chr1	201740007	201740112	.	2
chr1	201740113	207360918	.	2.0
chr1	207360919	207454254	.	2
chr1	207454255	207611589	.	3.36
chr1	207611590	207611906	.	2
chr1	207611907	225159325	.	2.0
chr1	225159326	225185370	.	2
chr1	225185371	229249765	.	2.0
chr1	229249766	229249972	.	2
chr1	229249973	248919829	.	2.0
chr2	1	38988	.	2
chr2	38989	50531424	.	2.0
chr2	50531425	50538416	.	2
chr2	50538417	52702642	.	0.64
chr2	52702643	53604872	.	2
chr2	53604873	60546271	.	2.0
chr2	60546272	60553404	.	2
chr2	60553405	60971477	.	0.66
chr2	60971478	61006519	.	2
chr2	61006520	67399581	.	2.0
chr2	67399582	67402826	.	2
chr2	67402827	70961657	.	2.0
chr2	70961658	70962838	.	2
chr2	70962839	99744054	.	2.0
chr2	99744055	99752378	.	2
chr2	99752379	100576493	.	3.36
chr2	100576494	100821099	.	2
chr2	100821100	110204906	.	2.0
chr2	110204907	110638056	.	2
chr2	110638057	112339805	.	8.8
chr2	112339806	112340026	.	2
chr2	112340027	112572723	.	14.24
chr2	112572724	112573732	.	2
chr2	112573733	130916898	.	8.8
chr2	130916899	130917239	.	2
chr2	130917240	131149748	.	0.64
chr2	131149749	131361590	.	2
chr2	131361591	144429979	.	8.8
chr2	144429980	144430059	.	2
chr2	144430060	147975859	.	0.66
chr2	147975860	148458408	.	2
chr2	148458409	149474178	.	4.72
chr2	149474179	149570124	.	2
chr2	149570125	157259129	.	2.0
chr2	157259130	157259347	.	2
chr2	157259348	161947619	.	3.36
chr2	161947620	161947706	.	2
chr2	161947707	171557592	.	2.0
chr2	171557593	171557790	.	2
chr2	171557791	174585525	.	6.08
chr2	174585526	174747659	.	2
chr2	174747660	196995380	.	2.0
chr2	196995381	196995461	.	2
chr2	196995462	206127998	.	2.0
chr2	206127999	206130172	.	2
chr2	206130173	241777077	.	2.0
chr3	1	197841	.	2
chr3	197842	37533460	.	2.0
chr3	37533461	37542570	.	2
chr3	37542571	38142939	.	2.752
chr3	38142940	38165541	.	2
chr3	38165542	88157944	.	2.0
chr3	88157945	89107542	.	2
chr3	89107543	94506214	.	2.0
chr3	94506215	96351259	.	2
chr3	96351260	98822374	.	2.592
chr3	98822375	98822789	.	2
chr3	98822790	108510568	.	2.752
chr3	108510569	108529231	.	2
chr3	108529232	112479597	.	4.72
chr3	112479598	112499229	.	2
chr3	112499230	121121701	.	2.472
chr3	121121702	121152542	.	2
chr3	121152543	125972077	.	2.92
chr3	125972078	125972278	.	2
chr3	125972279	127573833	.	6.08
chr3	127573834	127575176	.	2
chr3	127575177	139389582	.	6.08
chr3	139389583	139452936	.	2
chr3	139452937	139627748	.	7.44
chr3	139627749	139935178	.	2
chr3	139935179	158095931	.	6.08
chr3	158095932	158096166	.	2
chr3	158096167	173117784	.	2.472
chr3	173117785	173604292	.	2
chr3	173604293	184156478	.	2.0
chr3	184156479	184163678	.	2
chr3	184163679	185938200	.	2.0
chr3	185938201	186046392	.	2
chr3	186046393	186288890	.	4.72
chr3	186288891	186297453	.	2
chr3	186297454	189324657	.	2.0
chr3	189324658	189324882	.	2
chr3	189324883	190629454	.	2.73
chr3	190629455	190629660	.	2
chr3	190629661	198043505	.	2.0
chr4	1	85905	.	2
chr4	85906	1983206	.	2.0
chr4	1983207	1983405	.	2
chr4	1983406	2947618	.	2.752
chr4	2947619	2948314	.	2
chr4	2948315	10116279	.	2.0
chr4	10116280	10439927	.	2
chr4	10439928	11373139	.	2.0
chr4	11373140	11373283	.	2
chr4	11373284	13627690	.	2.0
chr4	13627691	13627992	.	2
chr4	13627993	25863600	.	2.0
chr4	25863601	25913908	.	2
chr4	25913909	52097172	.	2.0
chr4	52097173	52594248	.	2
chr4	52594249	53574048	.	2.0
chr4	53574049	53986824	.	2
chr4	53986825	77611296	.	2.0
chr4	77611297	77611464	.	2
chr4	77611465	82275823	.	2.0
chr4	82275824	82355329	.	2
chr4	82355330	99123769	.	2.0
chr4	99123770	99124035	.	2
chr4	99124036	112650470	.	2.0
chr4	112650471	112653087	.	2
chr4	112653088	113145983	.	2.0
chr4	113145984	113151024	.	2
chr4	113151025	114852864	.	21.04
chr4	114852865	114870708	.	2
chr4	114870709	118253578	.	2.0
chr4	118253579	118255607	.	2
chr4	118255608	118352557	.	2.434
chr4	118352558	118513774	.	2
chr4	118513775	120922752	.	2.0
chr4	120922753	121035765	.	2
chr4	121035766	122077704	.	0.64
chr4	122077705	122170591	.	2
chr4	122170592	177990719	.	2.0
chr4	177990720	182169283	.	2
chr4	182169284	188147568	.	2.0
chr5	1	140521	.	2
chr5	140522	38528741	.	2.0
chr5	38528742	38530602	.	2
chr5	38530603	41313810	.	3.36
chr5	41313811	41381928	.	2
chr5	41381929	45695734	.	2.0
chr5	45695735	50396262	.	2
chr5	50396263	50846376	.	4.72
chr5	50846377	51383280	.	2
chr5	51383281	97183632	.	2.0
chr5	97183633	98577670	.	2
chr5	98577671	98796179	.	10.16
chr5	98796180	98855974	.	2
chr5	98855975	102234640	.	4.72
chr5	102234641	102234787	.	2
chr5	102234788	109774801	.	2.0
chr5	109774802	109781470	.	2
chr5	109781471	111073590	.	2.0
chr5	111073591	111076077	.	2
chr5	111076078	131440360	.	2.0
chr5	131440361	131442411	.	2
chr5	131442412	136231509	.	4.72
chr5	136231510	136247597	.	2
chr5	136247598	152405121	.	2.0
chr5	152405122	153489732	.	2
chr5	153489733	158777517	.	2.0
chr5	158777518	158777566	.	2
chr5	158777567	163519278	.	4.068
chr5	163519279	167284964	.	2
chr5	167284965	181261081	.	2.0
chr6	1	203546	.	2
chr6	203547	6174675	.	2.0
chr6	6174676	6174851	.	2
chr6	6174852	13252995	.	3.36
chr6	13252996	13272827	.	2
chr6	13272828	39109447	.	2.0
chr6	39109448	39115095	.	2
chr6	39115096	39336599	.	6.08
chr6	39336600	39343299	.	2
chr6	39343300	41232335	.	2.0
chr6	41232336	41236529	.	2
chr6	41236530	42259757	.	3.36
chr6	42259758	42263348	.	2
chr6	42263349	55351393	.	2.0
chr6	55351394	55351556	.	2
chr6	55351557	63212118	.	2.752
chr6	63212119	63212377	.	2
chr6	63212378	72265993	.	2.0
chr6	72265994	72266067	.	2
chr6	72266068	79513727	.	2.0
chr6	79513728	79518824	.	2
chr6	79518825	89412294	.	2.0
chr6	89412295	89566989	.	2
chr6	89566990	90571866	.	2.0
chr6	90571867	91521728	.	2
chr6	91521729	98024559	.	2.0
chr6	98024560	98834870	.	2
chr6	98834871	102055463	.	3.36
chr6	102055464	102055562	.	2
chr6	102055563	109792563	.	2.0
chr6	109792564	109796890	.	2
chr6	109796891	110298965	.	2.0
chr6	110298966	110299107	.	2
chr6	110299108	149541051	.	2.0
chr6	149541052	149541522	.	2
chr6	149541523	150020997	.	3.36
chr6	150020998	150021167	.	2
chr6	150021168	170583704	.	2.0
chr7	1	208810	.	2
chr7	208811	35204497	.	2.0
chr7	35204498	35231569	.	2
chr7	35231570	35633589	.	4.72
chr7	35633590	35633823	.	2
chr7	35633824	46692830	.	2.0
chr7	46692831	46697094	.	2
chr7	46697095	47775206	.	3.36
chr7	47775207	47792741	.	2
chr7	47792742	98355204	.	2.0
chr7	98355205	98362368	.	2
chr7	98362369	99281043	.	3.084
chr7	99281044	99283649	.	2
chr7	99283650	111727516	.	10.16
chr7	111727517	111727740	.	2
chr7	111727741	120275739	.	10.16
chr7	120275740	120733052	.	2
chr7	120733053	121099972	.	8.8
chr7	121099973	121100107	.	2
chr7	121100108	149880654	.	10.16
chr7	149880655	150244694	.	2
chr7	150244695	159233256	.	2.0
chr8	1	232949	.	2
chr8	232950	33597785	.	2.0
chr8	33597786	35235708	.	2
chr8	35235709	43342275	.	3.36
chr8	43342276	46841163	.	2
chr8	46841164	51592684	.	3.524
chr8	51592685	51654662	.	2
chr8	51654663	56475813	.	3.36
chr8	56475814	56958152	.	2
chr8	56958153	71843896	.	3.36
chr8	71843897	71843986	.	2
chr8	71843987	75566877	.	2.0
chr8	75566878	76704043	.	2
chr8	76704044	79666033	.	2.0
chr8	79666034	79764216	.	2
chr8	79764217	80171358	.	4.72
chr8	80171359	80485851	.	2
chr8	80485852	80821638	.	3.128
chr8	80821639	80974280	.	2
chr8	80974281	93925023	.	2.0
chr8	93925024	93925222	.	2
chr8	93925223	98767412	.	2.752
chr8	98767413	98883754	.	2
chr8	98883755	136865232	.	2.0
chr8	136865233	138130164	.	2
chr8	138130165	144474364	.	12.88
chr8	144474365	144474811	.	2
chr8	144474812	145055416	.	2.0
chr9	1	213233	.	2
chr9	213234	2029049	.	2.0
chr9	2029050	2029196	.	2
chr9	2029197	8525106	.	2.0
chr9	8525107	8525218	.	2
chr9	8525219	17797080	.	2.472
chr9	17797081	18473912	.	2
chr9	18473913	20715402	.	4.068
chr9	20715403	20716167	.	2
chr9	20716168	37020757	.	2.472
chr9	37020758	37026552	.	2
chr9	37026553	37541733	.	8.8
chr9	37541734	37588570	.	2
chr9	37588571	82061341	.	2.0
chr9	82061342	82979617	.	2
chr9	82979618	83908642	.	3.36
chr9	83908643	83915524	.	2
chr9	83915525	93185616	.	2.0
chr9	93185617	93229807	.	2
chr9	93229808	95516904	.	4.72
chr9	95516905	95517036	.	2
chr9	95517037	96654718	.	2.0
chr9	96654719	96756047	.	2
chr9	96756048	119512951	.	2.0
chr9	119512952	119522872	.	2
chr9	119522873	121181544	.	0.952
chr9	121181545	121181592	.	2
chr9	121181593	121281222	.	2.0
chr9	121281223	121281589	.	2
chr9	121281590	128361150	.	2.0
chr9	128361151	128371393	.	2
chr9	128371394	138124635	.	2.0
chr10	1	49321	.	2
chr10	49322	11314392	.	2.0
chr10	11314393	11316876	.	2
chr10	11316877	26022474	.	2.93
chr10	26022475	26022746	.	2
chr10	26022747	28848419	.	2.0
chr10	28848420	28880130	.	2
chr10	28880131	43495989	.	7.44
chr10	43495990	43496062	.	2
chr10	43496063	70209083	.	2.0
chr10	70209084	70209745	.	2
chr10	70209746	72942744	.	2.0
chr10	72942745	72954568	.	2
chr10	72954569	122455021	.	2.0
chr10	122455022	122456992	.	2
chr10	122456993	129759206	.	2.0
chr10	129759207	129759308	.	2
chr10	129759309	133625528	.	2.0
chr11	1	197337	.	2
chr11	197338	4489804	.	2.0
chr11	4489805	4541673	.	2
chr11	4541674	4769818	.	8.8
chr11	4769819	4803506	.	2
chr11	4803507	14645020	.	2.0
chr11	14645021	14771991	.	2
chr11	14771992	25082568	.	2.0
chr11	25082569	26331616	.	2
chr11	26331617	35251322	.	2.0
chr11	35251323	35251389	.	2
chr11	35251390	35322650	.	4.72
chr11	35322651	35419003	.	2
chr11	35419004	49982427	.	2.0
chr11	49982428	50287785	.	2
chr11	50287786	96392783	.	2.0
chr11	96392784	96393023	.	2
chr11	96393024	112260430	.	2.0
chr11	112260431	112961426	.	2
chr11	112961427	115504956	.	4.72
chr11	115504957	116748318	.	2
chr11	116748319	125957452	.	2.0
chr11	125957453	125957518	.	2
chr11	125957519	134986767	.	2.0
chr12	1	174568	.	2
chr12	174569	33426283	.	2.0
chr12	33426284	33426473	.	2
chr12	33426474	41437756	.	2.0
chr12	41437757	41438076	.	2
chr12	41438077	48905134	.	2.0
chr12	48905135	48914501	.	2
chr12	48914502	51125233	.	6.08
chr12	51125234	51172265	.	2
chr12	51172266	54539047	.	2.0
chr12	54539048	54542669	.	2
chr12	54542670	57822634	.	2.0
chr12	57822635	57822866	.	2
chr12	57822867	79690214	.	2.0
chr12	79690215	79773694	.	2
chr12	79773695	80368392	.	3.154
chr12	80368393	80370616	.	2
chr12	80370617	118981527	.	2.0
chr12	118981528	118981733	.	2
chr12	118981734	128793451	.	2.694
chr12	128793452	128793662	.	2
chr12	128793663	133236096	.	2.0
chr13	1	19026403	.	2
chr13	19026404	19646461	.	2.0
chr13	19646462	19646675	.	2
chr13	19646676	35208828	.	2.0
chr13	35208829	35211147	.	2
chr13	35211148	72709046	.	2.0
chr13	72709047	72709242	.	2
chr13	72709243	103066874	.	2.0
chr13	103066875	105466337	.	2
chr13	105466338	114327283	.	2.0
chr14	1	18657689	.	2
chr14	18657690	33949276	.	2.0
chr14	33949277	33949480	.	2
chr14	33949481	74057190	.	2.0
chr14	74057191	74057274	.	2
chr14	74057275	90695621	.	2.0
chr14	90695622	90780819	.	2
chr14	90780820	90978505	.	7.44
chr14	90978506	91060446	.	2
chr14	91060447	106874810	.	2.0
chr15	1	19964800	.	2
chr15	19964801	27026860	.	2.0
chr15	27026861	27326820	.	2
chr15	27326821	32968844	.	0.64
chr15	32968845	32969142	.	2
chr15	32969143	43369686	.	2.0
chr15	43369687	43369759	.	2
chr15	43369760	55682464	.	2.0
chr15	55682465	55683809	.	2
chr15	55683810	70829918	.	2.0
chr15	70829919	70830080	.	2
chr15	70830081	79090656	.	2.0
chr15	79090657	79293371	.	2
chr15	79293372	101849456	.	2.0
chr16	1	46405	.	2
chr16	46406	13235311	.	2.0
chr16	13235312	13235683	.	2
chr16	13235684	14309245	.	2.0
chr16	14309246	17096300	.	2
chr16	17096301	31278186	.	2.0
chr16	31278187	31297779	.	2
chr16	31297780	31403609	.	4.72
chr16	31403610	31407548	.	2
chr16	31407549	46475994	.	2.472
chr16	46475995	46478459	.	2
chr16	46478460	60359332	.	2.0
chr16	60359333	61647779	.	2
chr16	61647780	69270312	.	2.0
chr16	69270313	69284022	.	2
chr16	69284023	80550562	.	2.752
chr16	80550563	80604554	.	2
chr16	80604555	90075953	.	2.0
chr17	1	410624	.	2
chr17	410625	6653269	.	2.0
chr17	6653270	6684933	.	2
chr17	6684934	7759006	.	4.72
chr17	7759007	7759102	.	2
chr17	7759103	21314578	.	2.0
chr17	21314579	21415640	.	2
chr17	21415641	21551668	.	7.44
chr17	21551669	22070446	.	2
chr17	22070447	35760894	.	2.0
chr17	35760895	38847988	.	2
chr17	38847989	39997874	.	7.44
chr17	39997875	40015387	.	2
chr17	40015388	43957872	.	2.0
chr17	43957873	44004943	.	2
chr17	44004944	45284897	.	2.472
chr17	45284898	45286394	.	2
chr17	45286395	48070107	.	2.0
chr17	48070108	48070344	.	2
chr17	48070345	56510531	.	2.0
chr17	56510532	56510739	.	2
chr17	56510740	59677155	.	2.472
chr17	59677156	59679465	.	2
chr17	59679466	62690238	.	2.0
chr17	62690239	62690712	.	2
chr17	62690713	68992163	.	2.0
chr17	68992164	68993085	.	2
chr17	68993086	75765144	.	0.64
chr17	75765145	75778467	.	2
chr17	75778468	79115627	.	2.0
chr17	79115628	79733560	.	2
chr17	79733561	83135808	.	2.0
chr18	1	117184	.	2
chr18	117185	45067848	.	2.0
chr18	45067849	45068152	.	2
chr18	45068153	55635720	.	2.0
chr18	55635721	55635888	.	2
chr18	55635889	80247361	.	2.0
chr19	1	281507	.	2
chr19	281508	12189047	.	2.0
chr19	12189048	12189186	.	2
chr19	12189187	12441072	.	2.0
chr19	12441073	12461465	.	2
chr19	12461466	13836440	.	2.0
chr19	13836441	13874851	.	2
chr19	13874852	17581515	.	2.0
chr19	17581516	17601565	.	2
chr19	17601566	17605734	.	2.0
chr19	17605735	17605900	.	2
chr19	17605901	21057869	.	2.0
chr19	21057870	21057970	.	2
chr19	21057971	21118189	.	3.36
chr19	21118190	21142162	.	2
chr19	21142163	29526688	.	2.0
chr19	29526689	29527176	.	2
chr19	29527177	33813342	.	2.0
chr19	33813343	33813432	.	2
chr19	33813433	36143021	.	2.0
chr19	36143022	36145936	.	2
chr19	36145937	36245486	.	2.434
chr19	36245487	36340309	.	2
chr19	36340310	40265590	.	2.0
chr19	40265591	40275125	.	2
chr19	40275126	41898474	.	2.0
chr19	41898475	41901982	.	2
chr19	41901983	58572531	.	2.0
chr20	1	87623	.	2
chr20	87624	2417191	.	2.0
chr20	2417192	2417475	.	2
chr20	2417476	2592432	.	3.154
chr20	2592433	2594888	.	2
chr20	2594889	6780144	.	2.0
chr20	6780145	7883079	.	2
chr20	7883080	8150315	.	2.0
chr20	8150316	8371458	.	2
chr20	8371459	39039018	.	2.0
chr20	39039019	39039238	.	2
chr20	39039239	43614001	.	6.08
chr20	43614002	43618894	.	2
chr20	43618895	57710373	.	2.0
chr20	57710374	57710527	.	2
chr20	57710528	58309179	.	6.08
chr20	58309180	58311078	.	2
chr20	58311079	64276126	.	2.0
chr21	1	10413754	.	2
chr21	10413755	44973087	.	2.0
chr21	44973088	45134721	.	2
chr21	45134722	45505972	.	8.8
chr21	45505973	45510177	.	2
chr21	45510178	46665045	.	2.0
chr22	1	16407170	.	2
chr22	16407171	20384749	.	2.0
chr22	20384750	20389632	.	2
chr22	20389633	20427444	.	2.0
chr22	20427445	20429275	.	2
chr22	20429276	20568460	.	0.64
chr22	20568461	20582689	.	2
chr22	20582690	29061819	.	2.0
chr22	29061820	29094337	.	2
chr22	29094338	40361709	.	2.0
chr22	40361710	40362992	.	2
chr22	40362993	42614815	.	2.0
chr22	42614816	42614935	.	2
chr22	42614936	43840047	.	2.0
chr22	43840048	43841814	.	2
chr22	43841815	43977902	.	4.72
chr22	43977903	43981455	.	2
chr22	43981456	50780661	.	2.0
