# Supplementary material for: Benchmarking pipelines for subclonal deconvolution of bulk tumour sequencing data
Source: Nat Commun. 2021 Nov 4;12:6396. doi: 10.1038/s41467-021-26698-7 (PMC8569188; doi:10.1038/s41467-021-26698-7)
Supplement: Supplementary file 4 — Source Data [file 41467_2021_26698_MOESM4_ESM.zip › Source_Data/cnv_heatmaps/facets/s3r2_75%_250_minor.bed]

chromosome	start	end	.	cn
chr1	1	14599021	.	2
chr1	14599022	16449050	.	2.0
chr1	16449051	16449212	.	2
chr1	16449213	19308290	.	2.0
chr1	19308291	19308583	.	2
chr1	19308584	22784731	.	2.0
chr1	22784732	22784775	.	2
chr1	22784776	42264955	.	2.0
chr1	42264956	42265109	.	2
chr1	42265110	45035802	.	0.634
chr1	45035803	45036043	.	2
chr1	45036044	52905073	.	2.0
chr1	52905074	52906558	.	2
chr1	52906559	63508627	.	2.0
chr1	63508628	63523080	.	2
chr1	63523081	72282466	.	2.0
chr1	72282467	74026116	.	2
chr1	74026117	74571906	.	2.0
chr1	74571907	74572083	.	2
chr1	74572084	83865055	.	2.0
chr1	83865056	83865344	.	2
chr1	83865345	87348816	.	2.0
chr1	87348817	88741032	.	2
chr1	88741033	89020738	.	1.498
chr1	89020739	89052657	.	2
chr1	89052658	89198916	.	3.01
chr1	89198917	89260656	.	2
chr1	89260657	103575379	.	2.0
chr1	103575380	103575539	.	2
chr1	103575540	116373442	.	2.0
chr1	116373443	116383167	.	2
chr1	116383168	117210911	.	0.634
chr1	117210912	117367510	.	2
chr1	117367511	121571735	.	2.0
chr1	121571736	145234291	.	2
chr1	145234292	147909309	.	2.0
chr1	147909310	147968856	.	2
chr1	147968857	150417547	.	2.0
chr1	150417548	150441074	.	2
chr1	150441075	150646420	.	2.0
chr1	150646421	150646604	.	2
chr1	150646605	166849889	.	2.0
chr1	166849890	166849958	.	2
chr1	166849959	167128858	.	2.0
chr1	167128859	167129004	.	2
chr1	167129005	171513068	.	2.798
chr1	171513069	171513384	.	2
chr1	171513385	180096000	.	2.0
chr1	180096001	180111089	.	2
chr1	180111090	201323184	.	0.634
chr1	201323185	201324416	.	2
chr1	201324417	201900773	.	0.634
chr1	201900774	201946183	.	2
chr1	201946184	213274745	.	0.634
chr1	213274746	213996613	.	2
chr1	213996614	214622271	.	0.634
chr1	214622272	214629169	.	2
chr1	214629170	228309557	.	0.634
chr1	228309558	228316000	.	2
chr1	228316001	237890617	.	2.0
chr1	237890618	237890847	.	2
chr1	237890848	244057415	.	2.0
chr1	244057416	244364673	.	2
chr1	244364674	244708987	.	2.0
chr1	244708988	244829898	.	2
chr1	244829899	248919768	.	2.0
chr2	1	38976	.	2
chr2	38977	58241355	.	2.0
chr2	58241356	60387393	.	2
chr2	60387394	62764350	.	0.634
chr2	62764351	62826206	.	2
chr2	62826207	76748940	.	2.0
chr2	76748941	77516813	.	2
chr2	77516814	85035123	.	2.0
chr2	85035124	85035168	.	2
chr2	85035169	86623824	.	2.0
chr2	86623825	86751942	.	2
chr2	86751943	88185730	.	1.254
chr2	88185731	88186045	.	2
chr2	88186046	91748095	.	2.0
chr2	91748096	94871672	.	2
chr2	94871673	115343783	.	2.0
chr2	115343784	115499484	.	2
chr2	115499485	115845576	.	3.344
chr2	115845577	117814835	.	2
chr2	117814836	135120908	.	2.0
chr2	135120909	135124232	.	2
chr2	135124233	135680373	.	2.0
chr2	135680374	135709411	.	2
chr2	135709412	137572588	.	0.634
chr2	137572589	137616282	.	2
chr2	137616283	158117863	.	2.0
chr2	158117864	158121415	.	2
chr2	158121416	165164400	.	2.0
chr2	165164401	165168787	.	2
chr2	165168788	169736132	.	2.0
chr2	169736133	169736199	.	2
chr2	169736200	175927629	.	2.0
chr2	175927630	175927851	.	2
chr2	175927852	177265013	.	2.0
chr2	177265014	177392631	.	2
chr2	177392632	188595826	.	2.0
chr2	188595827	188734193	.	2
chr2	188734194	191956410	.	2.0
chr2	191956411	191998217	.	2
chr2	191998218	218553700	.	2.0
chr2	218553701	218558509	.	2
chr2	218558510	219906520	.	3.366
chr2	219906521	221425680	.	2
chr2	221425681	229024357	.	2.0
chr2	229024358	229024505	.	2
chr2	229024506	231170735	.	2.0
chr2	231170736	231206106	.	2
chr2	231206107	236581718	.	2.0
chr2	236581719	237085464	.	2
chr2	237085465	238848644	.	3.366
chr2	238848645	239048214	.	2
chr2	239048215	241777088	.	2.0
chr3	1	197812	.	2
chr3	197813	3146451	.	2.0
chr3	3146452	3147595	.	2
chr3	3147596	23591736	.	2.0
chr3	23591737	23807112	.	2
chr3	23807113	28538093	.	0.634
chr3	28538094	29281392	.	2
chr3	29281393	31579862	.	2.0
chr3	31579863	31579991	.	2
chr3	31579992	32570795	.	2.0
chr3	32570796	32685408	.	2
chr3	32685409	35681027	.	2.0
chr3	35681028	35681337	.	2
chr3	35681338	45091225	.	2.0
chr3	45091226	45091419	.	2
chr3	45091420	49625387	.	2.0
chr3	49625388	49642385	.	2
chr3	49642386	49832010	.	0.634
chr3	49832011	49839910	.	2
chr3	49839911	53882190	.	2.0
chr3	53882191	53885033	.	2
chr3	53885034	63443551	.	2.0
chr3	63443552	63445536	.	2
chr3	63445537	63616896	.	0.634
chr3	63616897	63652703	.	2
chr3	63652704	69224564	.	2.0
chr3	69224565	69228359	.	2
chr3	69228360	101861019	.	2.0
chr3	101861020	102435119	.	2
chr3	102435120	105367052	.	0.634
chr3	105367053	105367194	.	2
chr3	105367195	108854802	.	2.0
chr3	108854803	108907892	.	2
chr3	108907893	121872721	.	2.0
chr3	121872722	121873022	.	2
chr3	121873023	124442136	.	0.86
chr3	124442137	124446168	.	2
chr3	124446169	141449784	.	1.124
chr3	141449785	141512179	.	2
chr3	141512180	149895614	.	2.0
chr3	149895615	149902096	.	2
chr3	149902097	149983116	.	3.36
chr3	149983117	150408535	.	2
chr3	150408536	168095919	.	2.0
chr3	168095920	168551915	.	2
chr3	168551916	171107228	.	2.0
chr3	171107229	171110686	.	2
chr3	171110687	198043440	.	2.0
chr4	1	85942	.	2
chr4	85943	522816	.	2.0
chr4	522817	523420	.	2
chr4	523421	3768314	.	2.0
chr4	3768315	4188797	.	2
chr4	4188798	4415824	.	3.104
chr4	4415825	4416022	.	2
chr4	4416023	10093074	.	2.0
chr4	10093075	10097782	.	2
chr4	10097783	10523967	.	3.104
chr4	10523968	10525881	.	2
chr4	10525882	17882350	.	2.0
chr4	17882351	17882531	.	2
chr4	17882532	25418419	.	2.0
chr4	25418420	25662447	.	2
chr4	25662448	25863600	.	2.614
chr4	25863601	25914026	.	2
chr4	25914027	40157544	.	2.0
chr4	40157545	40157784	.	2
chr4	40157785	55125564	.	2.0
chr4	55125565	55346088	.	2
chr4	55346089	69755094	.	2.0
chr4	69755095	69755240	.	2
chr4	69755241	69857685	.	0.634
chr4	69857686	69932541	.	2
chr4	69932542	72339644	.	2.0
chr4	72339645	72414945	.	2
chr4	72414946	82798762	.	2.0
chr4	82798763	82818792	.	2
chr4	82818793	99131799	.	2.0
chr4	99131800	99136425	.	2
chr4	99136426	100518139	.	0.634
chr4	100518140	101023440	.	2
chr4	101023441	109749362	.	2.0
chr4	109749363	109749528	.	2
chr4	109749529	110860709	.	1.254
chr4	110860710	110944853	.	2
chr4	110944854	112423769	.	2.0
chr4	112423770	112423991	.	2
chr4	112423992	125492757	.	2.0
chr4	125492758	127623475	.	2
chr4	127623476	128288797	.	2.0
chr4	128288798	128831808	.	2
chr4	128831809	163164408	.	2.0
chr4	163164409	163166426	.	2
chr4	163166427	185678461	.	2.0
chr4	185678462	185684843	.	2
chr4	185684844	188147588	.	2.0
chr5	1	140464	.	2
chr5	140465	7520850	.	2.0
chr5	7520851	7626158	.	2
chr5	7626159	31267501	.	2.0
chr5	31267502	31267656	.	2
chr5	31267657	45645473	.	2.0
chr5	45645474	45645600	.	2
chr5	45645601	55922499	.	0.634
chr5	55922500	55922731	.	2
chr5	55922732	73498396	.	2.0
chr5	73498397	73498653	.	2
chr5	73498654	73684968	.	0.634
chr5	73684969	73749927	.	2
chr5	73749928	84384751	.	2.0
chr5	84384752	86284809	.	2
chr5	86284810	91164269	.	2.0
chr5	91164270	91368810	.	2
chr5	91368811	109884769	.	2.0
chr5	109884770	110332866	.	2
chr5	110332867	113593427	.	2.0
chr5	113593428	114361939	.	2
chr5	114361940	116005970	.	2.0
chr5	116005971	116010592	.	2
chr5	116010593	116058794	.	0.634
chr5	116058795	116058946	.	2
chr5	116058947	127059012	.	2.0
chr5	127059013	127331272	.	2
chr5	127331273	151281198	.	2.0
chr5	151281199	151284091	.	2
chr5	151284092	151316256	.	3.366
chr5	151316257	151316764	.	2
chr5	151316765	151527334	.	2.0
chr5	151527335	151528095	.	2
chr5	151528096	152391935	.	2.0
chr5	152391936	152391967	.	2
chr5	152391968	159917499	.	2.0
chr5	159917500	159917677	.	2
chr5	159917678	163517901	.	2.0
chr5	163517902	163518177	.	2
chr5	163518178	171914448	.	2.0
chr5	171914449	171957671	.	2
chr5	171957672	181261095	.	2.0
chr6	1	203546	.	2
chr6	203547	656897	.	2.0
chr6	656898	707239	.	2
chr6	707240	9673123	.	2.0
chr6	9673124	9673186	.	2
chr6	9673187	18468589	.	2.0
chr6	18468590	18468750	.	2
chr6	18468751	25115101	.	1.124
chr6	25115102	25137594	.	2
chr6	25137595	26462759	.	1.326
chr6	26462760	26462860	.	2
chr6	26462861	33663069	.	1.124
chr6	33663070	33663519	.	2
chr6	33663520	39316349	.	2.0
chr6	39316350	39316760	.	2
chr6	39316761	57326058	.	2.0
chr6	57326059	57382049	.	2
chr6	57382050	62286075	.	2.0
chr6	62286076	63211621	.	2
chr6	63211622	104729352	.	2.0
chr6	104729353	104729614	.	2
chr6	104729615	167669713	.	2.0
chr6	167669714	167786938	.	2
chr6	167786939	167971944	.	2.0
chr6	167971945	167976215	.	2
chr6	167976216	170583740	.	2.0
chr7	1	208857	.	2
chr7	208858	16881947	.	2.0
chr7	16881948	17298806	.	2
chr7	17298807	19773634	.	0.634
chr7	19773635	20136498	.	2
chr7	20136499	22976829	.	2.0
chr7	22976830	22977322	.	2
chr7	22977323	23643146	.	2.0
chr7	23643147	23643492	.	2
chr7	23643493	40459155	.	2.0
chr7	40459156	40496381	.	2
chr7	40496382	76440629	.	2.0
chr7	76440630	76482462	.	2
chr7	76482463	78521671	.	0.846
chr7	78521672	78627127	.	2
chr7	78627128	85121948	.	1.374
chr7	85121949	86644471	.	2
chr7	86644472	96650460	.	1.708
chr7	96650461	96673399	.	2
chr7	96673400	108574052	.	2.0
chr7	108574053	108574239	.	2
chr7	108574240	117642600	.	2.0
chr7	117642601	117652845	.	2
chr7	117652846	130133692	.	2.0
chr7	130133693	130135372	.	2
chr7	130135373	135616095	.	1.498
chr7	135616096	135617115	.	2
chr7	135617116	135977343	.	2.0
chr7	135977344	136903196	.	2
chr7	136903197	153723245	.	2.0
chr7	153723246	153723507	.	2
chr7	153723508	159233256	.	2.0
chr8	1	233096	.	2
chr8	233097	4637582	.	2.0
chr8	4637583	4788596	.	2
chr8	4788597	7356435	.	2.0
chr8	7356436	8317847	.	2
chr8	8317848	8381730	.	0.634
chr8	8381731	8702216	.	2
chr8	8702217	28565376	.	2.0
chr8	28565377	28565597	.	2
chr8	28565598	30029029	.	2.0
chr8	30029030	30063034	.	2
chr8	30063035	33593793	.	2.0
chr8	33593794	35544470	.	2
chr8	35544471	58450317	.	2.0
chr8	58450318	58450392	.	2
chr8	58450393	76704126	.	2.0
chr8	76704127	76704251	.	2
chr8	76704252	123681130	.	2.0
chr8	123681131	123681375	.	2
chr8	123681376	138250986	.	2.0
chr8	138250987	138256686	.	2
chr8	138256687	145055379	.	2.0
chr9	1	213241	.	2
chr9	213242	432209	.	2.0
chr9	432210	432374	.	2
chr9	432375	2054758	.	2.0
chr9	2054759	2056846	.	2
chr9	2056847	15174985	.	2.0
chr9	15174986	15177740	.	2
chr9	15177741	15745612	.	2.0
chr9	15745613	15777716	.	2
chr9	15777717	17579193	.	2.0
chr9	17579194	17747067	.	2
chr9	17747068	26947389	.	2.0
chr9	26947390	26961917	.	2
chr9	26961918	38528795	.	2.0
chr9	38528796	38571573	.	2
chr9	38571574	70640648	.	2.0
chr9	70640649	70681557	.	2
chr9	70681558	75146937	.	2.0
chr9	75146938	75891240	.	2
chr9	75891241	76713669	.	2.0
chr9	76713670	76788361	.	2
chr9	76788362	79725408	.	1.254
chr9	79725409	81583832	.	2
chr9	81583833	84003931	.	2.0
chr9	84003932	84275495	.	2
chr9	84275496	84288173	.	2.0
chr9	84288174	84292667	.	2
chr9	84292668	89605824	.	2.0
chr9	89605825	89605976	.	2
chr9	89605977	94800891	.	2.0
chr9	94800892	94810053	.	2
chr9	94810054	98578117	.	0.634
chr9	98578118	98608164	.	2
chr9	98608165	109780523	.	2.0
chr9	109780524	109862864	.	2
chr9	109862865	112218871	.	2.0
chr9	112218872	112219085	.	2
chr9	112219086	122892917	.	2.0
chr9	122892918	122897442	.	2
chr9	122897443	123266365	.	3.226
chr9	123266366	123356377	.	2
chr9	123356378	125967322	.	2.0
chr9	125967323	126335284	.	2
chr9	126335285	130433776	.	0.634
chr9	130433777	130448976	.	2
chr9	130448977	131309291	.	2.0
chr9	131309292	131430068	.	2
chr9	131430069	131737568	.	0.634
chr9	131737569	131860046	.	2
chr9	131860047	134885185	.	2.0
chr9	134885186	134885821	.	2
chr9	134885822	136013799	.	1.366
chr9	136013800	136035337	.	2
chr9	136035338	136250688	.	2.0
chr9	136250689	136250797	.	2
chr9	136250798	136448216	.	2.0
chr9	136448217	136451381	.	2
chr9	136451382	138124609	.	2.0
chr10	1	49321	.	2
chr10	49322	9408230	.	2.0
chr10	9408231	11005392	.	2
chr10	11005393	11257772	.	4.72
chr10	11257773	11266739	.	2
chr10	11266740	21515329	.	2.0
chr10	21515330	21515603	.	2
chr10	21515604	66069528	.	2.0
chr10	66069529	66103189	.	2
chr10	66103190	73177954	.	2.0
chr10	73177955	73192639	.	2
chr10	73192640	81143832	.	2.0
chr10	81143833	81144603	.	2
chr10	81144604	83896524	.	0.634
chr10	83896525	84141460	.	2
chr10	84141461	86436168	.	1.498
chr10	86436169	86436620	.	2
chr10	86436621	97866061	.	2.0
chr10	97866062	97866272	.	2
chr10	97866273	98417104	.	2.0
chr10	98417105	98417292	.	2
chr10	98417293	106577568	.	2.0
chr10	106577569	106579226	.	2
chr10	106579227	133625473	.	2.0
chr11	1	197337	.	2
chr11	197338	11340958	.	2.0
chr11	11340959	11352121	.	2
chr11	11352122	25082568	.	1.254
chr11	25082569	26331616	.	2
chr11	26331617	26721659	.	0.634
chr11	26721660	26721904	.	2
chr11	26721905	42187667	.	0.634
chr11	42187668	42188612	.	2
chr11	42188613	56449191	.	1.254
chr11	56449192	56462478	.	2
chr11	56462479	63103843	.	2.0
chr11	63103844	63104050	.	2
chr11	63104051	65067788	.	2.0
chr11	65067789	65068071	.	2
chr11	65068072	72016188	.	2.0
chr11	72016189	72016224	.	2
chr11	72016225	75784637	.	2.0
chr11	75784638	75790240	.	2
chr11	75790241	86306324	.	2.0
chr11	86306325	86326566	.	2
chr11	86326567	86946065	.	0.634
chr11	86946066	86946333	.	2
chr11	86946334	88337690	.	2.0
chr11	88337691	88507966	.	2
chr11	88507967	89227974	.	3.366
chr11	89227975	89284793	.	2
chr11	89284794	93820821	.	3.36
chr11	93820822	93821051	.	2
chr11	93821052	101583757	.	2.0
chr11	101583758	101890692	.	2
chr11	101890693	106986124	.	2.0
chr11	106986125	107326530	.	2
chr11	107326531	109429057	.	2.0
chr11	109429058	110093270	.	2
chr11	110093271	134986767	.	2.0
chr12	1	174768	.	2
chr12	174769	13567181	.	2.0
chr12	13567182	13569963	.	2
chr12	13569964	15484201	.	0.634
chr12	15484202	15497429	.	2
chr12	15497430	21043645	.	2.0
chr12	21043646	21047282	.	2
chr12	21047283	21540582	.	0.634
chr12	21540583	21542479	.	2
chr12	21542480	21766584	.	2.0
chr12	21766585	21773205	.	2
chr12	21773206	22065611	.	0.634
chr12	22065612	22201100	.	2
chr12	22201101	48350697	.	2.0
chr12	48350698	48472790	.	2
chr12	48472791	50248778	.	2.0
chr12	50248779	50326237	.	2
chr12	50326238	56144565	.	2.0
chr12	56144566	56153593	.	2
chr12	56153594	57725472	.	2.0
chr12	57725473	57725548	.	2
chr12	57725549	57727553	.	2.0
chr12	57727554	57727705	.	2
chr12	57727706	90952645	.	2.0
chr12	90952646	90952939	.	2
chr12	90952940	132138313	.	2.0
chr12	132138314	132139021	.	2
chr12	132139022	132769585	.	2.0
chr12	132769586	132769709	.	2
chr12	132769710	133236096	.	2.0
chr13	1	19026389	.	2
chr13	19026390	21704441	.	2.0
chr13	21704442	22663994	.	2
chr13	22663995	25649100	.	2.0
chr13	25649101	25837284	.	2
chr13	25837285	28467444	.	2.0
chr13	28467445	28494771	.	2
chr13	28494772	33966240	.	0.634
chr13	33966241	34678775	.	2
chr13	34678776	36879889	.	2.0
chr13	36879890	36938156	.	2
chr13	36938157	37004484	.	3.226
chr13	37004485	37006002	.	2
chr13	37006003	39791500	.	2.0
chr13	39791501	39791667	.	2
chr13	39791668	41692789	.	0.634
chr13	41692790	41699149	.	2
chr13	41699150	58529141	.	2.0
chr13	58529142	59665744	.	2
chr13	59665745	85796564	.	0.634
chr13	85796565	87618698	.	2
chr13	87618699	94403171	.	2.0
chr13	94403172	94403413	.	2
chr13	94403414	94711751	.	2.0
chr13	94711752	94712053	.	2
chr13	94712054	98687568	.	1.498
chr13	98687569	98687700	.	2
chr13	98687701	105466360	.	1.254
chr13	105466361	105472636	.	2
chr13	105472637	110637320	.	2.0
chr13	110637321	110637641	.	2
chr13	110637642	112516541	.	0.634
chr13	112516542	112519000	.	2
chr13	112519001	114327294	.	2.0
chr14	1	18657719	.	2
chr14	18657720	30560251	.	2.0
chr14	30560252	30560691	.	2
chr14	30560692	30650528	.	2.0
chr14	30650529	30653535	.	2
chr14	30653536	31483872	.	3.116
chr14	31483873	31550888	.	2
chr14	31550889	32830857	.	2.0
chr14	32830858	32935054	.	2
chr14	32935055	64143887	.	2.0
chr14	64143888	64143965	.	2
chr14	64143966	65054697	.	2.0
chr14	65054698	65061141	.	2
chr14	65061142	69670527	.	2.0
chr14	69670528	69703566	.	2
chr14	69703567	71115240	.	2.0
chr14	71115241	71529334	.	2
chr14	71529335	71738229	.	2.0
chr14	71738230	71738971	.	2
chr14	71738972	106874785	.	2.0
chr15	1	19964789	.	2
chr15	19964790	22892881	.	2.0
chr15	22892882	23439616	.	2
chr15	23439617	32968717	.	2.0
chr15	32968718	32969142	.	2
chr15	32969143	52789976	.	2.0
chr15	52789977	53513957	.	2
chr15	53513958	55320384	.	0.634
chr15	55320385	55327598	.	2
chr15	55327599	77032604	.	2.0
chr15	77032605	77032962	.	2
chr15	77032963	78756209	.	1.254
chr15	78756210	78771738	.	2
chr15	78771739	101849456	.	2.0
chr16	1	46405	.	2
chr16	46406	2097348	.	2.0
chr16	2097349	2123528	.	2
chr16	2123529	2328441	.	0.634
chr16	2328442	2431254	.	2
chr16	2431255	13948290	.	2.0
chr16	13948291	13948442	.	2
chr16	13948443	20862234	.	2.0
chr16	20862235	20862414	.	2
chr16	20862415	23080204	.	3.094
chr16	23080205	23082456	.	2
chr16	23082457	23466868	.	2.0
chr16	23466869	23466912	.	2
chr16	23466913	30123085	.	2.0
chr16	30123086	30123524	.	2
chr16	30123525	30445392	.	2.0
chr16	30445393	30472873	.	2
chr16	30472874	31755645	.	2.0
chr16	31755646	31755716	.	2
chr16	31755717	47515562	.	2.0
chr16	47515563	47547378	.	2
chr16	47547379	48083484	.	0.696
chr16	48083485	48083721	.	2
chr16	48083722	78164350	.	2.0
chr16	78164351	78386967	.	2
chr16	78386968	80540989	.	3.366
chr16	80540990	80541070	.	2
chr16	80541071	90075983	.	2.0
chr17	1	410609	.	2
chr17	410610	6653307	.	2.0
chr17	6653308	6684803	.	2
chr17	6684804	8911600	.	0.634
chr17	8911601	9022520	.	2
chr17	9022521	12095621	.	2.0
chr17	12095622	12110353	.	2
chr17	12110354	12665995	.	3.366
chr17	12665996	12666333	.	2
chr17	12666334	18271731	.	2.0
chr17	18271732	18274264	.	2
chr17	18274265	43203767	.	2.0
chr17	43203768	43203843	.	2
chr17	43203844	76479480	.	2.0
chr17	76479481	76479963	.	2
chr17	76479964	76627434	.	0.634
chr17	76627435	76629097	.	2
chr17	76629098	83135751	.	2.0
chr18	1	117264	.	2
chr18	117265	28045555	.	2.0
chr18	28045556	28147820	.	2
chr18	28147821	35591867	.	2.0
chr18	35591868	35654769	.	2
chr18	35654770	39622211	.	2.0
chr18	39622212	41955274	.	2
chr18	41955275	49992355	.	2.0
chr18	49992356	49992471	.	2
chr18	49992472	66572183	.	2.0
chr18	66572184	67081678	.	2
chr18	67081679	70325196	.	2.0
chr18	70325197	70325448	.	2
chr18	70325449	80247391	.	2.0
chr19	1	281508	.	2
chr19	281509	4861463	.	2.0
chr19	4861464	4891070	.	2
chr19	4891071	6333543	.	2.0
chr19	6333544	6361757	.	2
chr19	6361758	6720657	.	2.0
chr19	6720658	6730080	.	2
chr19	6730081	7678521	.	2.0
chr19	7678522	7682547	.	2
chr19	7682548	7699793	.	3.366
chr19	7699794	7729280	.	2
chr19	7729281	8056400	.	2.0
chr19	8056401	8057883	.	2
chr19	8057884	20661555	.	2.0
chr19	20661556	21056609	.	2
chr19	21056610	29817210	.	1.254
chr19	29817211	29817303	.	2
chr19	29817304	58572513	.	2.0
chr20	1	87772	.	2
chr20	87773	13300312	.	2.0
chr20	13300313	13389432	.	2
chr20	13389433	19281145	.	2.0
chr20	19281146	19515396	.	2
chr20	19515397	34077117	.	2.0
chr20	34077118	34078522	.	2
chr20	34078523	44431060	.	2.0
chr20	44431061	44431225	.	2
chr20	44431226	64276092	.	2.0
chr21	1	10413804	.	2
chr21	10413805	15744075	.	2.0
chr21	15744076	15762948	.	2
chr21	15762949	20998647	.	2.0
chr21	20998648	21210559	.	2
chr21	21210560	31267055	.	2.0
chr21	31267056	31559282	.	2
chr21	31559283	33867258	.	2.0
chr21	33867259	33867409	.	2
chr21	33867410	43694269	.	2.0
chr21	43694270	43694525	.	2
chr21	43694526	46438299	.	2.0
chr21	46438300	46440155	.	2
chr21	46440156	46664999	.	2.0
chr22	1	16407223	.	2
chr22	16407224	21772912	.	2.0
chr22	21772913	21788278	.	2
chr22	21788279	25070543	.	2.0
chr22	25070544	25170764	.	2
chr22	25170765	31440037	.	2.0
chr22	31440038	31440788	.	2
chr22	31440789	39765567	.	2.0
chr22	39765568	39821112	.	2
chr22	39821113	45213376	.	2.0
chr22	45213377	45226305	.	2
chr22	45226306	47627585	.	2.0
chr22	47627586	47629353	.	2
chr22	47629354	50780710	.	2.0
