# Supplementary material for: Benchmarking pipelines for subclonal deconvolution of bulk tumour sequencing data
Source: Nat Commun. 2021 Nov 4;12:6396. doi: 10.1038/s41467-021-26698-7 (PMC8569188; doi:10.1038/s41467-021-26698-7)
Supplement: Supplementary file 4 — Source Data [file 41467_2021_26698_MOESM4_ESM.zip › Source_Data/cnv_heatmaps/facets/s1r3_true_minor.bed]

chromosome	start	end	.	cn
chr10	1	1568993	.	2.4
chr10	1568994	1570773	.	2.4
chr10	1570774	1680513	.	2.4
chr10	1680514	1680708	.	2.0
chr10	1680709	3950504	.	2.4
chr10	3950505	3966689	.	2.0
chr10	3966690	6355853	.	2.4
chr10	6355854	6910024	.	2.1
chr10	6910025	7232454	.	2.4
chr10	7232455	7234930	.	2.0
chr10	7234931	9808065	.	2.4
chr10	9808066	9808830	.	2.0
chr10	9808831	12803615	.	2.4
chr10	12803616	12806116	.	2.0
chr10	12806117	14077730	.	2.4
chr10	14077731	14079128	.	2.0
chr10	14079129	21718522	.	2.4
chr10	21718523	21718577	.	2.0
chr10	21718578	22044245	.	2.4
chr10	22044246	22044561	.	2.4
chr10	22044562	22486131	.	2.4
chr10	22486132	22486414	.	2.3
chr10	22486415	26554083	.	2.4
chr10	26554084	26555335	.	2.0
chr10	26555336	29703590	.	2.4
chr10	29703591	29704288	.	2.0
chr10	29704289	41403857	.	2.4
chr10	41403858	41404165	.	2.0
chr10	41404166	42964128	.	2.4
chr10	42964129	42975458	.	2.0
chr10	42975459	43322156	.	2.4
chr10	43322157	43323170	.	2.0
chr10	43323171	46800726	.	2.4
chr10	46800727	46800783	.	2.4
chr10	46800784	49615736	.	2.4
chr10	49615737	49616891	.	2.0
chr10	49616892	50066139	.	2.4
chr10	50066140	50067803	.	2.0
chr10	50067804	50340217	.	2.4
chr10	50340218	50340693	.	2.0
chr10	50340694	51191090	.	2.4
chr10	51191091	51191163	.	2.0
chr10	51191164	53314797	.	2.4
chr10	53314798	53316510	.	2.0
chr10	53316511	53536113	.	2.4
chr10	53536114	53536701	.	2.0
chr10	53536702	55265741	.	2.4
chr10	55265742	55266505	.	2.2
chr10	55266506	56750019	.	2.4
chr10	56750020	56750252	.	2.0
chr10	56750253	57382382	.	2.4
chr10	57382383	57955177	.	2.1
chr10	57955178	57957338	.	2.0
chr10	57957339	58057328	.	2.1
chr10	58057329	60178038	.	2.4
chr10	60178039	60178244	.	2.0
chr10	60178245	61904719	.	2.4
chr10	61904720	61904836	.	2.0
chr10	61904837	63920219	.	2.4
chr10	63920220	63920450	.	2.0
chr10	63920451	66521131	.	2.4
chr10	66521132	66522889	.	2.0
chr10	66522890	67818115	.	2.4
chr10	67818116	67820767	.	2.0
chr10	67820768	68474722	.	2.4
chr10	68474723	68477141	.	2.0
chr10	68477142	69975885	.	2.4
chr10	69975886	69976147	.	2.0
chr10	69976148	70651726	.	2.4
chr10	70651727	70652025	.	2.0
chr10	70652026	75471858	.	2.4
chr10	75471859	75472022	.	2.0
chr10	75472023	78295003	.	2.4
chr10	78295004	78295648	.	2.0
chr10	78295649	79783534	.	2.4
chr10	79783535	79783604	.	2.0
chr10	79783605	80687293	.	2.4
chr10	80687294	80699531	.	2.0
chr10	80699532	81134332	.	2.4
chr10	81134333	81135768	.	2.0
chr10	81135769	83374382	.	2.4
chr10	83374383	83374470	.	2.0
chr10	83374471	84761718	.	2.4
chr10	84761719	84763104	.	2.4
chr10	84763105	85363875	.	2.4
chr10	85363876	85364086	.	2.0
chr10	85364087	89737140	.	2.4
chr10	89737141	98811701	.	2.3
chr10	98811702	98812355	.	2.0
chr10	98812356	99864565	.	2.3
chr10	99864566	99864622	.	2.0
chr10	99864623	100019057	.	2.3
chr10	100019058	100019295	.	2.0
chr10	100019296	101930317	.	2.3
chr10	101930318	103220805	.	2.4
chr10	103220806	103220865	.	2.0
chr10	103220866	103516459	.	2.4
chr10	103516460	103516874	.	2.0
chr10	103516875	104542754	.	2.4
chr10	104542755	104542834	.	2.0
chr10	104542835	113627405	.	2.4
chr10	113627406	113627470	.	2.0
chr10	113627471	116327385	.	2.4
chr10	116327386	116328753	.	2.4
chr10	116328754	117332565	.	2.4
chr10	117332566	117332653	.	2.0
chr10	117332654	117565486	.	2.4
chr10	117565487	117565761	.	2.0
chr10	117565762	120132693	.	2.4
chr10	120132694	120136930	.	2.0
chr10	120136931	123149623	.	2.4
chr10	123149624	123150247	.	2.0
chr10	123150248	127875144	.	2.4
chr10	127875145	127875196	.	2.0
chr10	127875197	129244234	.	2.4
chr10	129244235	129264699	.	2.0
chr10	129264700	130838183	.	2.4
chr10	130838184	130838705	.	2.0
chr10	130838706	133797422	.	2.4
chr11	1	114213	.	2.4
chr11	114214	119091	.	2.4
chr11	119092	3593661	.	2.4
chr11	3593662	11618352	.	0.0
chr11	11618353	11621276	.	0.0
chr11	11621277	15814192	.	0.0
chr11	15814193	15814650	.	0.0
chr11	15814651	24458264	.	0.0
chr11	24458265	24458427	.	0.0
chr11	24458428	29619578	.	0.0
chr11	29619579	31148640	.	2.4
chr11	31148641	31149418	.	2.4
chr11	31149419	39104763	.	2.4
chr11	39104764	39104987	.	2.0
chr11	39104988	41982930	.	2.4
chr11	41982931	41983028	.	2.0
chr11	41983029	43171930	.	2.4
chr11	43171931	43172004	.	2.0
chr11	43172005	45791253	.	2.4
chr11	45791254	45791380	.	2.0
chr11	45791381	56079421	.	2.4
chr11	56079422	56079523	.	2.0
chr11	56079524	56764442	.	2.4
chr11	56764443	56778653	.	2.0
chr11	56778654	61896328	.	2.4
chr11	61896329	61896386	.	2.0
chr11	61896387	64805959	.	2.4
chr11	64805960	64806256	.	2.4
chr11	64806257	65871997	.	2.4
chr11	65871998	65873354	.	2.0
chr11	65873355	66925365	.	2.4
chr11	66925366	66935855	.	2.0
chr11	66935856	69479119	.	2.4
chr11	69479120	69479478	.	2.0
chr11	69479479	72185040	.	2.4
chr11	72185041	72185207	.	2.0
chr11	72185208	72886394	.	2.4
chr11	72886395	72886482	.	2.0
chr11	72886483	74520314	.	2.4
chr11	74520315	82203398	.	2.4
chr11	82203399	82203884	.	2.4
chr11	82203885	83035080	.	2.4
chr11	83035081	83035289	.	2.0
chr11	83035290	83363155	.	2.4
chr11	83363156	84823048	.	2.4
chr11	84823049	84830888	.	2.0
chr11	84830889	87491113	.	2.4
chr11	87491114	87491183	.	2.0
chr11	87491184	91898677	.	2.4
chr11	91898678	91907628	.	2.4
chr11	91907629	92362336	.	2.4
chr11	92362337	92362975	.	2.0
chr11	92362976	95073388	.	2.4
chr11	95073389	95073546	.	2.0
chr11	95073547	96023756	.	2.4
chr11	96023757	96032768	.	2.0
chr11	96032769	96542615	.	2.4
chr11	96542616	96542791	.	2.0
chr11	96542792	99212376	.	2.4
chr11	99212377	99212452	.	2.4
chr11	99212453	104340264	.	2.4
chr11	104340265	104340324	.	2.0
chr11	104340325	107258852	.	2.4
chr11	107258853	107259003	.	2.0
chr11	107259004	107596426	.	2.4
chr11	107596427	107596693	.	2.0
chr11	107596694	109104033	.	2.4
chr11	109104034	109104336	.	2.4
chr11	109104337	114201427	.	2.4
chr11	114201428	114202358	.	2.4
chr11	114202359	117553134	.	2.4
chr11	117553135	117553336	.	2.4
chr11	117553337	117743327	.	2.4
chr11	117743328	117743425	.	2.0
chr11	117743426	118037548	.	2.4
chr11	118037549	118037631	.	2.0
chr11	118037632	119414223	.	2.4
chr11	119414224	119424751	.	2.0
chr11	119424752	119619042	.	2.4
chr11	119619043	119619906	.	2.0
chr11	119619907	120098055	.	2.4
chr11	120098056	120098259	.	2.0
chr11	120098260	122133450	.	2.4
chr11	122133451	122133848	.	2.0
chr11	122133849	124001535	.	2.4
chr11	124001536	124006717	.	2.0
chr11	124006718	124743044	.	2.4
chr11	124743045	124743202	.	2.0
chr11	124743203	128827791	.	2.4
chr11	128827792	128828038	.	2.0
chr11	128828039	133909722	.	2.4
chr11	133909723	133910304	.	2.0
chr11	133910305	135086622	.	2.4
chr12	1	3657218	.	2.4
chr12	3657219	3657460	.	2.4
chr12	3657461	7554914	.	2.4
chr12	7554915	7555150	.	2.0
chr12	7555151	14165995	.	2.4
chr12	14165996	14166057	.	2.0
chr12	14166058	15723776	.	2.4
chr12	15723777	15728957	.	2.0
chr12	15728958	22467537	.	2.4
chr12	22467538	22467637	.	2.0
chr12	22467638	25089997	.	2.4
chr12	25089998	25101010	.	2.0
chr12	25101011	25910512	.	2.4
chr12	25910513	25933658	.	2.0
chr12	25933659	31024729	.	2.4
chr12	31024730	31025511	.	2.0
chr12	31025512	31848479	.	2.4
chr12	31848480	31848541	.	2.0
chr12	31848542	32379061	.	2.4
chr12	32379062	32403025	.	2.0
chr12	32403026	33024302	.	2.4
chr12	33024303	33024461	.	2.0
chr12	33024462	34776351	.	2.4
chr12	34776352	34776442	.	2.0
chr12	34776443	34854768	.	2.4
chr12	34854769	34870799	.	2.0
chr12	34870800	34966514	.	2.4
chr12	34966515	34966671	.	2.0
chr12	34966672	36126823	.	2.4
chr12	36126824	36127442	.	2.0
chr12	36127443	36967401	.	2.4
chr12	36967402	36967865	.	2.0
chr12	36967866	42058702	.	2.4
chr12	42058703	42059478	.	2.0
chr12	42059479	44942476	.	2.4
chr12	44942477	45043936	.	2.0
chr12	45043937	51310479	.	2.4
chr12	51310480	51310779	.	2.0
chr12	51310780	54579318	.	2.4
chr12	54579319	54580999	.	2.0
chr12	54581000	60107465	.	2.4
chr12	60107466	60107531	.	2.0
chr12	60107532	62228119	.	2.4
chr12	62228120	62228206	.	2.0
chr12	62228207	63324251	.	2.4
chr12	63324252	63328052	.	2.4
chr12	63328053	64047940	.	2.4
chr12	64047941	64051528	.	2.0
chr12	64051529	68110066	.	2.4
chr12	68110067	68110637	.	2.0
chr12	68110638	68889256	.	2.4
chr12	68889257	68889423	.	2.0
chr12	68889424	79812429	.	2.4
chr12	79812430	79812571	.	2.4
chr12	79812572	83910189	.	2.4
chr12	83910190	83910296	.	2.0
chr12	83910297	84360242	.	2.4
chr12	84360243	84365696	.	2.4
chr12	84365697	84683258	.	2.4
chr12	84683259	84722328	.	2.0
chr12	84722329	85680711	.	2.4
chr12	85680712	85681886	.	2.0
chr12	85681887	86281291	.	2.4
chr12	86281292	86281711	.	2.4
chr12	86281712	88130161	.	2.4
chr12	88130162	88130454	.	2.0
chr12	88130455	91616310	.	2.4
chr12	91616311	94872246	.	1.0
chr12	94872247	94872308	.	2.0
chr12	94872309	95225423	.	1.0
chr12	95225424	95225691	.	1.0
chr12	95225692	99217542	.	1.0
chr12	99217543	99227172	.	1.0
chr12	99227173	99267548	.	1.0
chr12	99267549	99267748	.	1.0
chr12	99267749	104544525	.	1.0
chr12	104544526	104548475	.	1.0
chr12	104548476	109501815	.	1.0
chr12	109501816	109501890	.	1.0
chr12	109501891	109901259	.	1.0
chr12	109901260	109902899	.	1.0
chr12	109902900	112056869	.	1.0
chr12	112056870	112579719	.	1.0
chr12	112579720	112579777	.	2.0
chr12	112579778	112619381	.	1.0
chr12	112619382	113227898	.	2.4
chr12	113227899	114819351	.	2.4
chr12	114819352	114828354	.	2.0
chr12	114828355	115734325	.	2.4
chr12	115734326	115734433	.	2.0
chr12	115734434	116397650	.	2.4
chr12	116397651	116397798	.	2.0
chr12	116397799	117592282	.	2.4
chr12	117592283	117592583	.	2.0
chr12	117592584	126768886	.	2.4
chr12	126768887	126771273	.	2.0
chr12	126771274	127041760	.	2.4
chr12	127041761	127042787	.	2.0
chr12	127042788	128316877	.	2.4
chr12	128316878	128333242	.	2.0
chr12	128333243	128789588	.	2.4
chr12	128789589	128790663	.	2.0
chr12	128790664	131698356	.	2.4
chr12	131698357	131702181	.	2.4
chr12	131702182	132650147	.	2.4
chr12	132650148	132655403	.	2.0
chr12	132655404	133032000	.	2.4
chr12	133032001	133032095	.	2.4
chr12	133032096	133275309	.	2.4
chr13	1	5797404	.	2.4
chr13	5797405	18545032	.	1.6
chr13	18545033	18545419	.	1.6
chr13	18545420	21349419	.	1.6
chr13	21349420	21349907	.	1.6
chr13	21349908	22135155	.	1.6
chr13	22135156	22338332	.	1.6
chr13	22338333	33926815	.	1.6
chr13	33926816	33942427	.	1.6
chr13	33942428	34374110	.	1.6
chr13	34374111	34374182	.	1.6
chr13	34374183	34663252	.	1.6
chr13	34663253	34663326	.	1.6
chr13	34663327	40080225	.	1.6
chr13	40080226	40080553	.	1.6
chr13	40080554	46324914	.	1.6
chr13	46324915	47780848	.	1.6
chr13	47780849	48161335	.	1.6
chr13	48161336	48165648	.	1.6
chr13	48165649	48531458	.	1.6
chr13	48531459	48531822	.	2.0
chr13	48531823	51263062	.	1.6
chr13	51263063	51263388	.	1.6
chr13	51263389	52767551	.	1.6
chr13	52767552	52767641	.	2.0
chr13	52767642	53693027	.	1.6
chr13	53693028	53695907	.	1.6
chr13	53695908	54407505	.	1.6
chr13	54407506	54407570	.	1.6
chr13	54407571	55596325	.	1.6
chr13	55596326	55597018	.	1.6
chr13	55597019	56404892	.	1.6
chr13	56404893	56603999	.	2.4
chr13	56604000	56609717	.	2.0
chr13	56609718	57073152	.	2.4
chr13	57073153	57073608	.	2.0
chr13	57073609	58579617	.	2.4
chr13	58579618	58579691	.	2.0
chr13	58579692	59274514	.	2.4
chr13	59274515	59274622	.	2.0
chr13	59274623	60223242	.	2.4
chr13	60223243	60223873	.	2.0
chr13	60223874	61888355	.	2.4
chr13	61888356	61888552	.	2.0
chr13	61888553	66870436	.	2.4
chr13	66870437	66874011	.	2.0
chr13	66874012	69737396	.	2.4
chr13	69737397	69738651	.	2.0
chr13	69738652	72021660	.	2.4
chr13	72021661	72022155	.	2.0
chr13	72022156	75349984	.	2.4
chr13	75349985	75350057	.	2.0
chr13	75350058	76786254	.	2.4
chr13	76786255	76786402	.	2.0
chr13	76786403	77118315	.	2.4
chr13	77118316	77118425	.	2.0
chr13	77118426	78783243	.	2.4
chr13	78783244	81201831	.	2.38
chr13	81201832	81206525	.	2.4
chr13	81206526	81207742	.	2.0
chr13	81207743	82340861	.	2.4
chr13	82340862	82341271	.	2.4
chr13	82341272	82427430	.	2.4
chr13	82427431	82428021	.	2.0
chr13	82428022	83000337	.	2.4
chr13	83000338	83000707	.	2.0
chr13	83000708	84962036	.	2.4
chr13	84962037	84962130	.	2.0
chr13	84962131	86445147	.	2.4
chr13	86445148	86453009	.	2.0
chr13	86453010	86803897	.	2.4
chr13	86803898	86803995	.	2.0
chr13	86803996	87124369	.	2.4
chr13	87124370	87125368	.	2.0
chr13	87125369	90707114	.	2.4
chr13	90707115	90707861	.	2.4
chr13	90707862	94756571	.	2.4
chr13	94756572	94756706	.	2.0
chr13	94756707	95244007	.	2.4
chr13	95244008	95244165	.	2.4
chr13	95244166	96157180	.	2.4
chr13	96157181	96157590	.	2.0
chr13	96157591	96548156	.	2.4
chr13	96548157	96550861	.	2.0
chr13	96550862	98326301	.	2.4
chr13	98326302	98327114	.	2.0
chr13	98327115	99090853	.	2.4
chr13	99090854	99090936	.	2.4
chr13	99090937	100239216	.	2.4
chr13	100239217	100239553	.	2.4
chr13	100239554	103522294	.	2.4
chr13	103522295	103522530	.	2.0
chr13	103522531	104793378	.	2.4
chr13	104793379	104795222	.	2.0
chr13	104795223	106690044	.	2.4
chr13	106690045	106690096	.	2.0
chr13	106690097	111430515	.	2.4
chr13	111430516	111430994	.	2.4
chr13	111430995	114364328	.	2.4
chr14	1	17373692	.	2.4
chr14	17373693	17374149	.	2.0
chr14	17374150	23644802	.	2.4
chr14	23644803	23644936	.	2.0
chr14	23644937	27179281	.	2.4
chr14	27179282	27260356	.	2.2
chr14	27260357	27828047	.	2.4
chr14	27828048	27894837	.	2.4
chr14	27894838	29494742	.	2.4
chr14	29494743	29498436	.	2.0
chr14	29498437	31249881	.	2.4
chr14	31249882	31250586	.	2.0
chr14	31250587	32528149	.	2.4
chr14	32528150	32528427	.	2.4
chr14	32528428	32685440	.	2.4
chr14	32685441	32685660	.	2.0
chr14	32685661	32844593	.	2.4
chr14	32844594	32844887	.	2.0
chr14	32844888	34713900	.	2.4
chr14	34713901	35402062	.	2.4
chr14	35402063	44103530	.	2.4
chr14	44103531	44103731	.	2.0
chr14	44103732	44225575	.	2.4
chr14	44225576	44225764	.	2.0
chr14	44225765	44550468	.	2.4
chr14	44550469	44611324	.	2.0
chr14	44611325	45660304	.	2.4
chr14	45660305	45660413	.	2.0
chr14	45660414	46056403	.	2.4
chr14	46056404	46056467	.	2.0
chr14	46056468	49525427	.	2.4
chr14	49525428	49525481	.	2.0
chr14	49525482	50057740	.	2.4
chr14	50057741	50058387	.	2.0
chr14	50058388	50407838	.	2.4
chr14	50407839	50408164	.	2.0
chr14	50408165	51613020	.	2.4
chr14	51613021	51613072	.	2.0
chr14	51613073	53684305	.	2.4
chr14	53684306	53685895	.	2.0
chr14	53685896	53740314	.	2.4
chr14	53740315	53740731	.	2.0
chr14	53740732	54937357	.	2.4
chr14	54937358	54937460	.	2.4
chr14	54937461	57005340	.	2.4
chr14	57005341	57007334	.	2.0
chr14	57007335	58305279	.	2.4
chr14	58305280	58305393	.	2.0
chr14	58305394	58635048	.	2.4
chr14	58635049	58636384	.	2.4
chr14	58636385	60250231	.	2.4
chr14	60250232	60250295	.	2.0
chr14	60250296	65181424	.	2.4
chr14	65181425	65183859	.	2.0
chr14	65183860	65562537	.	2.4
chr14	65562538	65562755	.	2.0
chr14	65562756	67295585	.	2.4
chr14	67295586	67295645	.	2.0
chr14	67295646	69742986	.	2.4
chr14	69742987	69745451	.	2.0
chr14	69745452	71165531	.	2.4
chr14	71165532	71165656	.	2.4
chr14	71165657	71636072	.	2.4
chr14	71636073	71636188	.	2.4
chr14	71636189	72232016	.	2.4
chr14	72232017	72232348	.	2.0
chr14	72232349	76372829	.	2.4
chr14	76372830	76387676	.	2.0
chr14	76387677	82213401	.	2.4
chr14	82213402	82247262	.	2.0
chr14	82247263	82249346	.	2.4
chr14	82249347	82249757	.	2.0
chr14	82249758	83813630	.	2.4
chr14	83813631	83814008	.	2.4
chr14	83814009	86402300	.	2.4
chr14	86402301	86436533	.	2.0
chr14	86436534	87177112	.	2.4
chr14	87177113	87177691	.	2.0
chr14	87177692	91141382	.	2.4
chr14	91141383	91141952	.	2.0
chr14	91141953	91645216	.	2.4
chr14	91645217	91901120	.	0.0
chr14	91901121	91901338	.	0.0
chr14	91901339	92138561	.	0.0
chr14	92138562	92826374	.	2.4
chr14	92826375	92826549	.	2.4
chr14	92826550	98519131	.	2.4
chr14	98519132	99356690	.	2.0
chr14	99356691	99576887	.	2.4
chr14	99576888	99577228	.	2.0
chr14	99577229	101654930	.	2.4
chr14	101654931	101655442	.	2.0
chr14	101655443	102956102	.	2.4
chr14	102956103	102956164	.	2.0
chr14	102956165	103982813	.	2.4
chr14	103982814	103983006	.	2.0
chr14	103983007	104248816	.	2.4
chr14	104248817	104249101	.	2.4
chr14	104249102	105905418	.	2.4
chr14	105905419	105905470	.	2.0
chr14	105905471	107043718	.	2.4
chr15	1	18783139	.	0.0
chr15	18783140	18783492	.	0.0
chr15	18783493	28095494	.	0.0
chr15	28095495	28095545	.	0.0
chr15	28095546	31319460	.	0.0
chr15	31319461	31319764	.	0.0
chr15	31319765	36649689	.	0.0
chr15	36649690	36649759	.	0.0
chr15	36649760	37469873	.	0.0
chr15	37469874	37469967	.	0.0
chr15	37469968	38409370	.	0.0
chr15	38409371	38655171	.	0.0
chr15	38655172	39331096	.	0.0
chr15	39331097	39331461	.	0.0
chr15	39331462	47796687	.	0.0
chr15	47796688	47796794	.	0.0
chr15	47796795	49559921	.	0.0
chr15	49559922	49561299	.	0.0
chr15	49561300	50201952	.	0.0
chr15	50201953	50202013	.	0.0
chr15	50202014	52991470	.	0.0
chr15	52991471	52991615	.	0.0
chr15	52991616	55209174	.	0.0
chr15	55209175	55209492	.	0.0
chr15	55209493	56094720	.	0.0
chr15	56094721	56094886	.	0.0
chr15	56094887	58519062	.	0.0
chr15	58519063	58519211	.	0.0
chr15	58519212	59289763	.	0.0
chr15	59289764	59289901	.	0.0
chr15	59289902	63964355	.	0.0
chr15	63964356	63964462	.	0.0
chr15	63964463	67750308	.	0.0
chr15	67750309	67750492	.	0.0
chr15	67750493	69284473	.	0.0
chr15	69284474	69284864	.	0.0
chr15	69284865	70588897	.	0.0
chr15	70588898	70589121	.	0.0
chr15	70589122	74663621	.	0.0
chr15	74663622	74663702	.	0.0
chr15	74663703	91997462	.	0.0
chr15	91997463	91998921	.	0.0
chr15	91998922	97443985	.	0.0
chr15	97443986	97445555	.	0.0
chr15	97445556	99889752	.	0.0
chr15	99889753	99890745	.	0.0
chr15	99890746	101991189	.	0.0
chr16	1	114156	.	2.4
chr16	114157	1366664	.	2.2
chr16	1366665	1366723	.	2.2
chr16	1366724	3502779	.	2.2
chr16	3502780	3825729	.	2.4
chr16	3825730	3831504	.	2.0
chr16	3831505	8448634	.	2.4
chr16	8448635	8448769	.	2.0
chr16	8448770	15967787	.	2.4
chr16	15967788	15970648	.	2.0
chr16	15970649	18413295	.	2.4
chr16	18413296	18493154	.	2.0
chr16	18493155	22159345	.	2.4
chr16	22159346	22174539	.	2.4
chr16	22174540	22877341	.	2.4
chr16	22877342	22877719	.	2.4
chr16	22877720	23503520	.	2.4
chr16	23503521	23504252	.	2.0
chr16	23504253	23609776	.	2.4
chr16	23609777	23609876	.	2.0
chr16	23609877	24131426	.	2.4
chr16	24131427	24131774	.	2.4
chr16	24131775	27571648	.	2.4
chr16	27571649	27571731	.	2.0
chr16	27571732	28227996	.	2.4
chr16	28227997	28229127	.	2.0
chr16	28229128	34887842	.	2.4
chr16	34887843	34888000	.	2.0
chr16	34888001	47672775	.	2.4
chr16	47672776	47673932	.	2.4
chr16	47673933	47810791	.	2.4
chr16	47810792	47812665	.	2.0
chr16	47812666	47976772	.	2.4
chr16	47976773	47986716	.	2.0
chr16	47986717	50062151	.	2.4
chr16	50062152	50063826	.	2.0
chr16	50063827	55309293	.	2.4
chr16	55309294	55327440	.	2.0
chr16	55327441	58625189	.	2.4
chr16	58625190	58625242	.	2.0
chr16	58625243	59896775	.	2.4
chr16	59896776	59896876	.	2.0
chr16	59896877	62915565	.	2.4
chr16	62915566	62915616	.	2.0
chr16	62915617	63771627	.	2.4
chr16	63771628	63772016	.	2.0
chr16	63772017	65161031	.	2.4
chr16	65161032	65161172	.	2.0
chr16	65161173	66614991	.	2.4
chr16	66614992	66615048	.	2.0
chr16	66615049	68872555	.	2.4
chr16	68872556	68873383	.	2.0
chr16	68873384	70390488	.	2.4
chr16	70390489	70393465	.	2.0
chr16	70393466	72016339	.	2.4
chr16	72016340	72174660	.	2.4
chr16	72174661	75558344	.	2.4
chr16	75558345	75566665	.	2.0
chr16	75566666	79887305	.	2.4
chr16	79887306	79887759	.	2.0
chr16	79887760	80393437	.	2.4
chr16	80393438	80393992	.	2.0
chr16	80393993	82126093	.	2.4
chr16	82126094	82126200	.	2.0
chr16	82126201	82499055	.	2.4
chr16	82499056	82503055	.	2.2
chr16	82503056	83125812	.	2.4
chr16	83125813	83125894	.	2.0
chr16	83125895	83709705	.	2.4
chr16	83709706	83709884	.	2.4
chr16	83709885	84158816	.	2.4
chr16	84158817	84159936	.	2.0
chr16	84159937	84307605	.	2.4
chr16	84307606	84307948	.	2.4
chr16	84307949	84470387	.	2.4
chr16	84470388	84470635	.	2.0
chr16	84470636	90338345	.	2.4
chr17	1	4404342	.	2.4
chr17	4404343	4404885	.	2.0
chr17	4404886	6432570	.	2.4
chr17	6432571	6433091	.	2.0
chr17	6433092	6448212	.	2.4
chr17	6448213	6448708	.	2.0
chr17	6448709	7450606	.	2.4
chr17	7450607	7450821	.	2.0
chr17	7450822	8181495	.	2.4
chr17	8181496	8181673	.	2.4
chr17	8181674	8910926	.	2.4
chr17	8910927	8910979	.	2.4
chr17	8910980	9322394	.	2.4
chr17	9322395	9329577	.	2.0
chr17	9329578	10275095	.	2.4
chr17	10275096	10304858	.	2.0
chr17	10304859	11037536	.	2.4
chr17	11037537	11041156	.	2.4
chr17	11041157	16525409	.	2.4
chr17	16525410	16525486	.	2.0
chr17	16525487	18510574	.	2.4
chr17	18510575	18510691	.	2.0
chr17	18510692	19799500	.	2.4
chr17	19799501	19799890	.	2.0
chr17	19799891	20966578	.	2.4
chr17	20966579	20966644	.	2.4
chr17	20966645	24116503	.	2.4
chr17	24116504	24116589	.	2.0
chr17	24116590	32024827	.	2.4
chr17	32024828	32024888	.	2.0
chr17	32024889	33383448	.	2.4
chr17	33383449	33383509	.	2.0
chr17	33383510	35875788	.	2.4
chr17	35875789	35875995	.	2.4
chr17	35875996	37548386	.	2.4
chr17	37548387	37548739	.	2.0
chr17	37548740	38877760	.	2.4
chr17	38877761	38877813	.	2.0
chr17	38877814	45081338	.	2.4
chr17	45081339	45082046	.	2.0
chr17	45082047	45287903	.	2.4
chr17	45287904	45288408	.	2.0
chr17	45288409	47029748	.	2.4
chr17	47029749	47034734	.	2.0
chr17	47034735	47828576	.	2.4
chr17	47828577	47828701	.	2.0
chr17	47828702	48270370	.	2.4
chr17	48270371	48270543	.	2.0
chr17	48270544	51164738	.	2.4
chr17	51164739	51164878	.	2.0
chr17	51164879	54258668	.	2.4
chr17	54258669	54258725	.	2.0
chr17	54258726	54335605	.	2.4
chr17	54335606	54336884	.	2.0
chr17	54336885	57189409	.	2.4
chr17	57189410	59740482	.	2.4
chr17	59740483	62231846	.	2.4
chr17	62231847	62249580	.	2.0
chr17	62249581	62804577	.	2.4
chr17	62804578	62804859	.	2.0
chr17	62804860	63068501	.	2.4
chr17	63068502	63068934	.	2.0
chr17	63068935	65814651	.	2.4
chr17	65814652	65817083	.	2.0
chr17	65817084	72583870	.	2.4
chr17	72583871	72584315	.	2.0
chr17	72584316	77690121	.	2.4
chr17	77690122	77690444	.	2.0
chr17	77690445	77764646	.	2.4
chr17	77764647	77764848	.	2.0
chr17	77764849	81737463	.	2.4
chr17	81737464	81738332	.	2.0
chr17	81738333	82793359	.	2.4
chr17	82793360	83016562	.	2.4
chr17	83016563	83257441	.	2.4
chr18	1	1554328	.	2.4
chr18	1554329	1554408	.	2.0
chr18	1554409	2271149	.	2.4
chr18	2271150	2271530	.	2.0
chr18	2271531	2331425	.	2.4
chr18	2331426	2331495	.	2.4
chr18	2331496	5037497	.	2.4
chr18	5037498	5038045	.	2.0
chr18	5038046	5508265	.	2.4
chr18	5508266	5508387	.	2.4
chr18	5508388	8510342	.	2.4
chr18	8510343	8510394	.	2.0
chr18	8510395	14275268	.	2.4
chr18	14275269	14275325	.	2.0
chr18	14275326	14502940	.	2.4
chr18	14502941	14541980	.	0.0
chr18	14541981	14883716	.	2.4
chr18	14883717	14884345	.	2.0
chr18	14884346	15579980	.	2.4
chr18	15579981	15580345	.	2.0
chr18	15580346	17492840	.	2.4
chr18	17492841	17512246	.	2.6
chr18	17512247	21636255	.	2.4
chr18	21636256	21640160	.	2.0
chr18	21640161	25695915	.	2.4
chr18	25695916	25696576	.	2.0
chr18	25696577	28774425	.	2.4
chr18	28774426	28774602	.	2.0
chr18	28774603	29368831	.	2.4
chr18	29368832	29369714	.	2.0
chr18	29369715	30182200	.	2.4
chr18	30182201	30182287	.	2.0
chr18	30182288	34773173	.	2.4
chr18	34773174	34794019	.	0.0
chr18	34794020	36341996	.	2.4
chr18	36341997	36344874	.	2.0
chr18	36344875	36682836	.	2.4
chr18	36682837	36684313	.	2.0
chr18	36684314	45691094	.	2.4
chr18	45691095	45691225	.	2.0
chr18	45691226	47179741	.	2.4
chr18	47179742	47179880	.	2.0
chr18	47179881	48117328	.	2.4
chr18	48117329	48117382	.	2.0
chr18	48117383	54166940	.	2.4
chr18	54166941	54167098	.	2.0
chr18	54167099	55290914	.	2.4
chr18	55290915	55291218	.	2.0
chr18	55291219	55340064	.	2.4
chr18	55340065	55340361	.	2.0
chr18	55340362	55922219	.	2.4
chr18	55922220	55922386	.	2.0
chr18	55922387	59235384	.	2.4
chr18	59235385	59235468	.	2.4
chr18	59235469	59525518	.	2.4
chr18	59525519	59525838	.	2.0
chr18	59525839	64238086	.	2.4
chr18	64238087	64238325	.	2.0
chr18	64238326	65286806	.	2.4
chr18	65286807	65287038	.	2.0
chr18	65287039	66286782	.	2.4
chr18	66286783	66287053	.	2.0
chr18	66287054	66684801	.	2.4
chr18	66684802	68717356	.	0.0
chr18	68717357	69309365	.	2.4
chr18	69309366	69309593	.	2.0
chr18	69309594	73421406	.	2.4
chr18	73421407	73421547	.	2.0
chr18	73421548	74189392	.	2.4
chr18	74189393	74198558	.	2.0
chr18	74198559	74474594	.	2.4
chr18	74474595	74474774	.	2.0
chr18	74474775	75687911	.	2.4
chr18	75687912	75688288	.	2.0
chr18	75688289	76444330	.	2.4
chr18	76444331	76444791	.	2.0
chr18	76444792	78446347	.	2.4
chr18	78446348	78460264	.	2.4
chr18	78460265	78690429	.	2.4
chr18	78690430	78691046	.	2.0
chr18	78691047	80373285	.	2.4
chr19	1	117339	.	2.4
chr19	117340	117413	.	2.0
chr19	117414	2272543	.	2.4
chr19	2272544	2272756	.	2.0
chr19	2272757	6048595	.	2.4
chr19	6048596	6048649	.	2.0
chr19	6048650	9377531	.	2.4
chr19	9377532	9377592	.	2.0
chr19	9377593	9756739	.	2.4
chr19	9756740	9756833	.	2.0
chr19	9756834	10364033	.	2.4
chr19	10364034	10364435	.	2.0
chr19	10364436	10937159	.	2.4
chr19	10937160	10937214	.	2.0
chr19	10937215	11886212	.	2.4
chr19	11886213	11886349	.	2.4
chr19	11886350	13527266	.	2.4
chr19	13527267	13527365	.	2.0
chr19	13527366	13971083	.	2.4
chr19	13971084	13971188	.	2.0
chr19	13971189	19820046	.	2.4
chr19	19820047	19820281	.	2.0
chr19	19820282	21351476	.	2.4
chr19	21351477	21352122	.	2.4
chr19	21352123	21498226	.	2.4
chr19	21498227	21498333	.	2.0
chr19	21498334	23746385	.	2.4
chr19	23746386	23746600	.	2.0
chr19	23746601	29182434	.	2.4
chr19	29182435	29182491	.	2.0
chr19	29182492	38361421	.	2.4
chr19	38361422	38361658	.	2.0
chr19	38361659	39269536	.	2.4
chr19	39269537	39269610	.	2.0
chr19	39269611	39532403	.	2.4
chr19	39532404	39968058	.	2.4
chr19	39968059	41651383	.	2.4
chr19	41651384	41677022	.	2.0
chr19	41677023	41677113	.	2.0
chr19	41677114	41693007	.	2.0
chr19	41693008	44611966	.	2.4
chr19	44611967	44619320	.	2.0
chr19	44619321	44854366	.	2.4
chr19	44854367	44865356	.	2.0
chr19	44865357	48807409	.	2.4
chr19	48807410	48807463	.	2.0
chr19	48807464	48968664	.	2.4
chr19	48968665	48968978	.	2.0
chr19	48968979	54665637	.	2.4
chr19	54665638	54666158	.	2.0
chr19	54666159	55582364	.	2.4
chr19	55582365	55583664	.	2.0
chr19	55583665	55655459	.	2.4
chr19	55655460	55656491	.	2.0
chr19	55656492	56049822	.	2.4
chr19	56049823	56050228	.	2.4
chr19	56050229	56326983	.	2.4
chr19	56326984	56327077	.	2.0
chr19	56327078	57406144	.	2.4
chr19	57406145	57406396	.	2.0
chr19	57406397	57783916	.	2.4
chr19	57783917	57784102	.	2.0
chr19	57784103	58617616	.	2.4
chr1	1	1515318	.	2.4
chr1	1515319	1515999	.	2.0
chr1	1516000	2599920	.	2.4
chr1	2599921	2600091	.	2.0
chr1	2600092	6720623	.	2.4
chr1	6720624	6721545	.	2.0
chr1	6721546	21298293	.	2.4
chr1	21298294	21299103	.	2.0
chr1	21299104	22571257	.	2.4
chr1	22571258	22571314	.	2.4
chr1	22571315	22579657	.	2.4
chr1	22579658	23177712	.	2.4
chr1	23177713	23179454	.	2.0
chr1	23179455	24424394	.	2.4
chr1	24424395	24844255	.	2.4
chr1	24844256	24844343	.	2.0
chr1	24844344	25749934	.	2.4
chr1	25749935	26353430	.	2.0
chr1	26353431	26478079	.	2.4
chr1	26478080	26479368	.	2.0
chr1	26479369	28622881	.	2.4
chr1	28622882	29184279	.	2.4
chr1	29184280	29454965	.	2.4
chr1	29454966	30864419	.	2.4
chr1	30864420	30864492	.	2.0
chr1	30864493	35114707	.	2.4
chr1	35114708	35425483	.	0.0
chr1	35425484	36549926	.	2.4
chr1	36549927	36551398	.	2.0
chr1	36551399	41016494	.	2.4
chr1	41016495	41016852	.	2.0
chr1	41016853	42741727	.	2.4
chr1	42741728	42743761	.	2.0
chr1	42743762	44213182	.	2.4
chr1	44213183	44722568	.	2.38
chr1	44722569	49208604	.	2.4
chr1	49208605	49208748	.	2.0
chr1	49208749	51204591	.	2.4
chr1	51204592	51207367	.	2.0
chr1	51207368	53136999	.	2.4
chr1	53137000	53140830	.	2.0
chr1	53140831	54737651	.	2.4
chr1	54737652	54737764	.	2.0
chr1	54737765	55136713	.	2.4
chr1	55136714	55137015	.	2.0
chr1	55137016	63266804	.	2.4
chr1	63266805	63269094	.	2.0
chr1	63269095	63444732	.	2.4
chr1	63444733	63444928	.	2.0
chr1	63444929	66342484	.	2.4
chr1	66342485	67089945	.	2.38
chr1	67089946	69694073	.	2.4
chr1	69694074	69694261	.	2.0
chr1	69694262	70090691	.	2.4
chr1	70090692	70090796	.	2.0
chr1	70090797	71974962	.	2.4
chr1	71974963	71975300	.	2.0
chr1	71975301	74654192	.	2.4
chr1	74654193	74654796	.	2.0
chr1	74654797	76166399	.	2.4
chr1	76166400	76167354	.	2.4
chr1	76167355	77307006	.	2.4
chr1	77307007	77307354	.	2.0
chr1	77307355	78696275	.	2.4
chr1	78696276	78696354	.	2.0
chr1	78696355	80624569	.	2.4
chr1	80624570	80635243	.	2.0
chr1	80635244	81224429	.	2.4
chr1	81224430	81224492	.	2.0
chr1	81224493	81522052	.	2.4
chr1	81522053	81522129	.	2.0
chr1	81522130	82664269	.	2.4
chr1	82664270	82797785	.	2.4
chr1	82797786	84437746	.	2.4
chr1	84437747	84438134	.	2.0
chr1	84438135	86988815	.	2.4
chr1	86988816	86989079	.	2.0
chr1	86989080	90037776	.	2.4
chr1	90037777	90037830	.	2.0
chr1	90037831	95046070	.	2.4
chr1	95046071	95046138	.	2.0
chr1	95046139	96282490	.	2.4
chr1	96282491	96283618	.	2.0
chr1	96283619	98878633	.	2.4
chr1	98878634	98878837	.	2.0
chr1	98878838	101157211	.	2.4
chr1	101157212	101158056	.	2.0
chr1	101158057	109187243	.	2.4
chr1	109187244	109197522	.	2.0
chr1	109197523	109379984	.	2.4
chr1	109379985	109380165	.	2.0
chr1	109380166	115435322	.	2.4
chr1	115435323	116075825	.	2.4
chr1	116075826	116076034	.	2.0
chr1	116076035	122879637	.	2.4
chr1	122879638	122881607	.	2.4
chr1	122881608	143739195	.	2.4
chr1	143739196	143739369	.	2.0
chr1	143739370	146491938	.	2.4
chr1	146491939	146492066	.	2.0
chr1	146492067	147229713	.	2.4
chr1	147229714	147229799	.	2.0
chr1	147229800	149903814	.	2.4
chr1	149903815	149903866	.	2.0
chr1	149903867	153011797	.	2.4
chr1	153011798	153190712	.	2.0
chr1	153190713	157048646	.	2.4
chr1	157048647	157048846	.	2.0
chr1	157048847	158002925	.	2.4
chr1	158002926	158002994	.	2.0
chr1	158002995	160985062	.	2.4
chr1	160985063	160985133	.	2.0
chr1	160985134	163401970	.	2.4
chr1	163401971	163411765	.	2.0
chr1	163411766	164485963	.	2.4
chr1	164485964	164486160	.	2.0
chr1	164486161	165087779	.	2.4
chr1	165087780	165092386	.	2.0
chr1	165092387	165495242	.	2.4
chr1	165495243	165495364	.	2.4
chr1	165495365	166980692	.	2.4
chr1	166980693	166981596	.	2.0
chr1	166981597	168939584	.	2.4
chr1	168939585	168939649	.	2.0
chr1	168939650	170387650	.	2.4
chr1	170387651	170387843	.	2.0
chr1	170387844	171837655	.	2.4
chr1	171837656	171837716	.	2.0
chr1	171837717	176543637	.	2.4
chr1	176543638	176546106	.	2.4
chr1	176546107	176868822	.	2.4
chr1	176868823	176868966	.	2.0
chr1	176868967	182570877	.	2.4
chr1	182570878	182572964	.	2.4
chr1	182572965	184608725	.	2.4
chr1	184608726	184609120	.	2.0
chr1	184609121	190381874	.	2.4
chr1	190381875	190392911	.	2.4
chr1	190392912	191736483	.	2.4
chr1	191736484	191736546	.	2.0
chr1	191736547	194909811	.	2.4
chr1	194909812	194909950	.	2.0
chr1	194909951	200393311	.	2.4
chr1	200393312	200393409	.	2.0
chr1	200393410	203064066	.	2.4
chr1	203064067	203067370	.	2.4
chr1	203067371	207335641	.	2.4
chr1	207335642	207335707	.	2.0
chr1	207335708	208213333	.	2.4
chr1	208213334	208213449	.	2.0
chr1	208213450	208953541	.	2.4
chr1	208953542	208958654	.	2.4
chr1	208958655	211227843	.	2.4
chr1	211227844	211603534	.	2.0
chr1	211603535	213982537	.	2.4
chr1	213982538	213982596	.	2.0
chr1	213982597	219030806	.	2.4
chr1	219030807	219077543	.	2.4
chr1	219077544	220243539	.	2.4
chr1	220243540	220243650	.	2.0
chr1	220243651	227110236	.	2.4
chr1	227110237	227113218	.	2.0
chr1	227113219	227327875	.	2.4
chr1	227327876	227347959	.	2.0
chr1	227347960	230037254	.	2.4
chr1	230037255	230037433	.	2.0
chr1	230037434	231594509	.	2.4
chr1	231594510	231594575	.	2.0
chr1	231594576	232584169	.	2.4
chr1	232584170	232584231	.	2.4
chr1	232584232	237809884	.	2.4
chr1	237809885	237810060	.	2.0
chr1	237810061	238206325	.	2.4
chr1	238206326	238206557	.	2.0
chr1	238206558	238754615	.	2.4
chr1	238754616	238776989	.	1.0
chr1	238776990	241830008	.	2.4
chr1	241830009	241830275	.	2.0
chr1	241830276	241940699	.	2.4
chr1	241940700	241940772	.	2.0
chr1	241940773	242571341	.	2.4
chr1	242571342	242573101	.	2.0
chr1	242573102	243350323	.	2.4
chr1	243350324	243352831	.	2.4
chr1	243352832	244961528	.	2.4
chr1	244961529	244961589	.	2.0
chr1	244961590	248956422	.	2.4
chr20	1	1329415	.	2.4
chr20	1329416	1329593	.	2.0
chr20	1329594	1552684	.	2.4
chr20	1552685	1552810	.	2.0
chr20	1552811	15944416	.	2.4
chr20	15944417	15962876	.	2.0
chr20	15962877	19678001	.	2.4
chr20	19678002	25703605	.	2.36
chr20	25703606	25708013	.	2.0
chr20	25708014	29925971	.	2.36
chr20	29925972	29928006	.	2.0
chr20	29928007	32709741	.	2.36
chr20	32709742	32711382	.	2.36
chr20	32711383	33386699	.	2.36
chr20	33386700	33387426	.	2.0
chr20	33387427	33457397	.	2.36
chr20	33457398	33572483	.	2.4
chr20	33572484	33572541	.	2.0
chr20	33572542	34082958	.	2.4
chr20	34082959	34083240	.	2.0
chr20	34083241	36275634	.	2.4
chr20	36275635	36278819	.	2.0
chr20	36278820	40475526	.	2.4
chr20	40475527	40475880	.	2.0
chr20	40475881	42370316	.	2.4
chr20	42370317	42370524	.	2.0
chr20	42370525	47574976	.	2.4
chr20	47574977	47575056	.	2.4
chr20	47575057	55576738	.	2.4
chr20	55576739	56107255	.	2.2
chr20	56107256	58480617	.	2.4
chr20	58480618	58480668	.	2.0
chr20	58480669	59568103	.	2.4
chr20	59568104	59576128	.	2.0
chr20	59576129	61971308	.	2.4
chr20	61971309	61971399	.	2.0
chr20	61971400	64052196	.	2.4
chr20	64052197	64053003	.	2.0
chr20	64053004	64444167	.	2.4
chr21	1	5754953	.	2.4
chr21	5754954	5755242	.	2.0
chr21	5755243	10075557	.	2.4
chr21	10075558	10075733	.	2.4
chr21	10075734	11540148	.	2.4
chr21	11540149	11540651	.	2.0
chr21	11540652	19061431	.	2.4
chr21	19061432	19109546	.	2.4
chr21	19109547	24242843	.	2.4
chr21	24242844	24243093	.	2.0
chr21	24243094	25527764	.	2.4
chr21	25527765	25528497	.	2.0
chr21	25528498	25619407	.	2.4
chr21	25619408	25620893	.	2.0
chr21	25620894	26003773	.	2.4
chr21	26003774	26004119	.	2.0
chr21	26004120	28850727	.	2.4
chr21	28850728	28919266	.	2.4
chr21	28919267	36885081	.	2.4
chr21	36885082	36885349	.	2.0
chr21	36885350	37322691	.	2.4
chr21	37322692	37322776	.	2.0
chr21	37322777	39128558	.	2.4
chr21	39128559	39130326	.	2.0
chr21	39130327	39647370	.	2.4
chr21	39647371	39656530	.	2.0
chr21	39656531	39692616	.	2.4
chr21	39692617	39694255	.	2.0
chr21	39694256	40216276	.	2.4
chr21	40216277	40569020	.	1.6
chr21	40569021	41500860	.	2.4
chr21	41500861	41546638	.	2.0
chr21	41546639	43064752	.	2.4
chr21	43064753	43068084	.	2.0
chr21	43068085	43595055	.	2.4
chr21	43595056	43595399	.	2.4
chr21	43595400	44538367	.	2.4
chr21	44538368	44539788	.	2.0
chr21	44539789	45331757	.	2.4
chr21	45331758	45353061	.	2.4
chr21	45353062	46709983	.	2.4
chr22	1	14193394	.	2.4
chr22	14193395	14205365	.	2.0
chr22	14205366	14748559	.	2.4
chr22	14748560	14750938	.	2.0
chr22	14750939	16075905	.	2.4
chr22	16075906	16076083	.	2.0
chr22	16076084	18645536	.	2.4
chr22	18645537	18645800	.	2.0
chr22	18645801	19670806	.	2.4
chr22	19670807	19760508	.	2.0
chr22	19760509	20968739	.	2.4
chr22	20968740	20969714	.	2.4
chr22	20969715	22290133	.	2.4
chr22	22290134	22290301	.	2.0
chr22	22290302	23578038	.	2.4
chr22	23578039	23578179	.	2.0
chr22	23578180	24516773	.	2.4
chr22	24516774	24517100	.	2.0
chr22	24517101	25616576	.	2.4
chr22	25616577	25622187	.	2.0
chr22	25622188	26374869	.	2.4
chr22	26374870	26375184	.	2.0
chr22	26375185	27683802	.	2.4
chr22	27683803	27684215	.	2.0
chr22	27684216	32260946	.	2.4
chr22	32260947	32261000	.	2.0
chr22	32261001	32359021	.	2.4
chr22	32359022	32359119	.	2.0
chr22	32359120	32423250	.	2.4
chr22	32423251	33086579	.	2.38
chr22	33086580	35795880	.	2.4
chr22	35795881	36063491	.	2.0
chr22	36063492	38816643	.	2.4
chr22	38816644	38818812	.	2.0
chr22	38818813	43310732	.	2.4
chr22	43310733	43310805	.	2.0
chr22	43310806	46083324	.	2.4
chr22	46083325	46083640	.	2.4
chr22	46083641	47112123	.	2.4
chr22	47112124	47112578	.	2.0
chr22	47112579	48179087	.	2.4
chr22	48179088	48320363	.	2.4
chr22	48320364	48459954	.	2.4
chr22	48459955	48460008	.	2.0
chr22	48460009	50818468	.	2.4
chr2	1	3712111	.	2.4
chr2	3712112	3712297	.	2.0
chr2	3712298	7347445	.	2.4
chr2	7347446	7358278	.	2.0
chr2	7358279	7386895	.	2.4
chr2	7386896	7387717	.	2.4
chr2	7387718	9366332	.	2.4
chr2	9366333	9366814	.	2.0
chr2	9366815	12438739	.	2.4
chr2	12438740	12439054	.	2.0
chr2	12439055	15056317	.	2.4
chr2	15056318	15056474	.	2.4
chr2	15056475	15786134	.	2.4
chr2	15786135	16150639	.	2.2
chr2	16150640	16802924	.	2.4
chr2	16802925	16814007	.	2.38
chr2	16814008	23869076	.	2.4
chr2	23869077	23869288	.	2.0
chr2	23869289	24101546	.	2.4
chr2	24101547	24103401	.	2.4
chr2	24103402	26965931	.	2.4
chr2	26965932	26965993	.	2.0
chr2	26965994	30819849	.	2.4
chr2	30819850	30822679	.	2.0
chr2	30822680	31024255	.	2.4
chr2	31024256	31024917	.	2.4
chr2	31024918	36083333	.	2.4
chr2	36083334	36090609	.	2.0
chr2	36090610	38695787	.	2.4
chr2	38695788	38696407	.	2.0
chr2	38696408	43835547	.	2.4
chr2	43835548	43836316	.	2.0
chr2	43836317	44163622	.	2.4
chr2	44163623	44163681	.	2.0
chr2	44163682	44657545	.	2.4
chr2	44657546	44691853	.	2.4
chr2	44691854	45102270	.	2.4
chr2	45102271	45102352	.	2.4
chr2	45102353	46964999	.	2.4
chr2	46965000	46965098	.	2.0
chr2	46965099	48710647	.	2.4
chr2	48710648	48710724	.	2.0
chr2	48710725	48926581	.	2.4
chr2	48926582	48927919	.	2.0
chr2	48927920	50149209	.	2.4
chr2	50149210	50149852	.	2.0
chr2	50149853	50272834	.	2.4
chr2	50272835	50274472	.	2.0
chr2	50274473	54286736	.	2.4
chr2	54286737	54290836	.	2.4
chr2	54290837	54423623	.	2.4
chr2	54423624	54423726	.	2.0
chr2	54423727	59280796	.	2.4
chr2	59280797	59280940	.	2.0
chr2	59280941	59964500	.	2.4
chr2	59964501	59964746	.	2.0
chr2	59964747	60674712	.	2.4
chr2	60674713	60674768	.	2.0
chr2	60674769	63139921	.	2.4
chr2	63139922	63140622	.	2.0
chr2	63140623	63237697	.	2.4
chr2	63237698	63463899	.	2.1
chr2	63463900	64500120	.	2.4
chr2	64500121	64500248	.	2.0
chr2	64500249	64546582	.	2.4
chr2	64546583	65473475	.	2.4
chr2	65473476	66885699	.	2.4
chr2	66885700	66885999	.	2.0
chr2	66886000	68788690	.	2.4
chr2	68788691	68788806	.	2.0
chr2	68788807	70430690	.	2.4
chr2	70430691	70430761	.	2.0
chr2	70430762	71780465	.	2.4
chr2	71780466	71780769	.	2.0
chr2	71780770	71851465	.	2.4
chr2	71851466	71852458	.	2.0
chr2	71852459	72388023	.	2.4
chr2	72388024	72388108	.	2.4
chr2	72388109	77441300	.	2.4
chr2	77441301	77442535	.	2.0
chr2	77442536	80650490	.	2.4
chr2	80650491	80650664	.	2.0
chr2	80650665	83477934	.	2.4
chr2	83477935	83477998	.	2.0
chr2	83477999	87355744	.	2.4
chr2	87355745	87791074	.	2.4
chr2	87791075	87791152	.	2.0
chr2	87791153	88746472	.	2.4
chr2	88746473	88746619	.	2.0
chr2	88746620	90360020	.	2.4
chr2	90360021	90360330	.	2.4
chr2	90360331	90537797	.	2.4
chr2	90537798	93135631	.	2.4
chr2	93135632	93146591	.	2.0
chr2	93146592	95131291	.	2.4
chr2	95131292	95132476	.	2.0
chr2	95132477	96041573	.	2.4
chr2	96041574	96041655	.	2.0
chr2	96041656	97637319	.	2.4
chr2	97637320	97637603	.	2.0
chr2	97637604	98404516	.	2.4
chr2	98404517	98406026	.	2.0
chr2	98406027	98673076	.	2.4
chr2	98673077	99048267	.	1.6
chr2	99048268	99344088	.	2.4
chr2	99344089	99374090	.	2.0
chr2	99374091	99567482	.	2.4
chr2	99567483	99707166	.	2.4
chr2	99707167	99710472	.	2.0
chr2	99710473	99726996	.	2.4
chr2	99726997	100266636	.	2.4
chr2	100266637	100266888	.	2.0
chr2	100266889	101318193	.	2.4
chr2	101318194	101318503	.	2.0
chr2	101318504	103344281	.	2.4
chr2	103344282	103345148	.	2.0
chr2	103345149	104426380	.	2.4
chr2	104426381	104426797	.	2.0
chr2	104426798	111781138	.	2.4
chr2	111781139	111790247	.	2.0
chr2	111790248	121001620	.	2.4
chr2	121001621	121001685	.	2.0
chr2	121001686	121836892	.	2.4
chr2	121836893	121847807	.	2.4
chr2	121847808	124726173	.	2.4
chr2	124726174	124726581	.	2.0
chr2	124726582	125832727	.	2.4
chr2	125832728	125842165	.	2.0
chr2	125842166	129626227	.	2.4
chr2	129626228	129626314	.	2.4
chr2	129626315	130710162	.	2.4
chr2	130710163	130710410	.	2.0
chr2	130710411	132266285	.	2.4
chr2	132266286	132266364	.	2.4
chr2	132266365	132346998	.	2.4
chr2	132346999	132348381	.	2.0
chr2	132348382	132474216	.	2.4
chr2	132474217	132474342	.	2.0
chr2	132474343	133579053	.	2.4
chr2	133579054	133580391	.	2.0
chr2	133580392	135937588	.	2.4
chr2	135937589	135937686	.	2.0
chr2	135937687	136392782	.	2.4
chr2	136392783	136393687	.	2.4
chr2	136393688	137925532	.	2.4
chr2	137925533	137925725	.	2.0
chr2	137925726	138184681	.	2.4
chr2	138184682	138184807	.	2.0
chr2	138184808	140395339	.	2.4
chr2	140395340	140395457	.	2.0
chr2	140395458	140829740	.	2.4
chr2	140829741	140829892	.	2.0
chr2	140829893	141873560	.	2.4
chr2	141873561	141873665	.	2.0
chr2	141873666	142020785	.	2.4
chr2	142020786	142021885	.	2.0
chr2	142021886	148421362	.	2.4
chr2	148421363	148421416	.	2.0
chr2	148421417	151003746	.	2.4
chr2	151003747	151004378	.	2.0
chr2	151004379	158483347	.	2.4
chr2	158483348	158483501	.	2.4
chr2	158483502	160073773	.	2.4
chr2	160073774	160074026	.	2.0
chr2	160074027	161455590	.	2.4
chr2	161455591	161457435	.	2.4
chr2	161457436	166667381	.	2.4
chr2	166667382	166667559	.	2.0
chr2	166667560	167780264	.	2.4
chr2	167780265	167780366	.	2.0
chr2	167780367	168068458	.	2.4
chr2	168068459	168073515	.	2.0
chr2	168073516	171355273	.	2.4
chr2	171355274	171355439	.	2.0
chr2	171355440	176047959	.	2.4
chr2	176047960	176050512	.	2.0
chr2	176050513	177223587	.	2.4
chr2	177223588	177223688	.	2.0
chr2	177223689	179235545	.	2.4
chr2	179235546	179238100	.	2.0
chr2	179238101	184060093	.	2.4
chr2	184060094	184063482	.	2.0
chr2	184063483	187291296	.	2.4
chr2	187291297	187291376	.	2.0
chr2	187291377	189077733	.	2.4
chr2	189077734	189078089	.	2.0
chr2	189078090	189990910	.	2.4
chr2	189990911	189991113	.	2.0
chr2	189991114	190551771	.	2.4
chr2	190551772	190551912	.	2.0
chr2	190551913	194252898	.	2.4
chr2	194252899	194253031	.	2.4
chr2	194253032	197618862	.	2.4
chr2	197618863	197619828	.	2.0
chr2	197619829	198391331	.	2.4
chr2	198391332	198391833	.	2.0
chr2	198391834	199462684	.	2.4
chr2	199462685	199463666	.	2.0
chr2	199463667	206745082	.	2.4
chr2	206745083	206745215	.	2.0
chr2	206745216	210392018	.	2.4
chr2	210392019	210392365	.	2.0
chr2	210392366	210510642	.	2.4
chr2	210510643	210522459	.	2.0
chr2	210522460	215959275	.	2.4
chr2	215959276	216614016	.	1.6
chr2	216614017	216629974	.	1.6
chr2	216629975	218174650	.	1.6
chr2	218174651	218174770	.	1.6
chr2	218174771	218758724	.	1.6
chr2	218758725	218759128	.	1.6
chr2	218759129	219462397	.	1.6
chr2	219462398	219475762	.	1.6
chr2	219475763	222119176	.	1.6
chr2	222119177	222119277	.	1.6
chr2	222119278	222827788	.	1.6
chr2	222827789	223294180	.	2.4
chr2	223294181	223294248	.	2.0
chr2	223294249	226483644	.	2.4
chr2	226483645	226483944	.	2.0
chr2	226483945	229095455	.	2.4
chr2	229095456	229095523	.	2.0
chr2	229095524	230575877	.	2.4
chr2	230575878	230576682	.	2.0
chr2	230576683	230689812	.	2.4
chr2	230689813	230689874	.	2.0
chr2	230689875	231882126	.	2.4
chr2	231882127	231882923	.	2.0
chr2	231882924	232680050	.	2.4
chr2	232680051	232682206	.	2.0
chr2	232682207	233405727	.	2.4
chr2	233405728	233407580	.	2.4
chr2	233407581	235453986	.	2.4
chr2	235453987	235454873	.	2.0
chr2	235454874	237526163	.	2.4
chr2	237526164	237526458	.	2.0
chr2	237526459	242193529	.	2.4
chr3	1	524760	.	2.4
chr3	524761	534276	.	2.0
chr3	534277	615072	.	2.4
chr3	615073	615200	.	2.0
chr3	615201	3324443	.	2.4
chr3	3324444	3325672	.	2.0
chr3	3325673	6090809	.	2.4
chr3	6090810	7091628	.	2.3
chr3	7091629	12122409	.	2.4
chr3	12122410	12133494	.	0.0
chr3	12133495	12602388	.	2.4
chr3	12602389	12602450	.	2.0
chr3	12602451	23714654	.	2.4
chr3	23714655	23715137	.	2.0
chr3	23715138	29712394	.	2.4
chr3	29712395	29715094	.	2.0
chr3	29715095	30003941	.	2.4
chr3	30003942	30004174	.	2.0
chr3	30004175	30469302	.	2.4
chr3	30469303	30470061	.	2.0
chr3	30470062	40781267	.	2.4
chr3	40781268	40784439	.	2.4
chr3	40784440	42349148	.	2.4
chr3	42349149	42399217	.	2.0
chr3	42399218	47399834	.	2.4
chr3	47399835	47405463	.	2.0
chr3	47405464	50619251	.	2.4
chr3	50619252	50620178	.	2.4
chr3	50620179	52218182	.	2.4
chr3	52218183	52219451	.	2.0
chr3	52219452	52792973	.	2.4
chr3	52792974	52793068	.	2.0
chr3	52793069	53041018	.	2.4
chr3	53041019	53041113	.	2.0
chr3	53041114	57842009	.	2.4
chr3	57842010	57842078	.	2.0
chr3	57842079	58946889	.	2.4
chr3	58946890	58947322	.	2.0
chr3	58947323	63543781	.	2.4
chr3	63543782	63544037	.	2.0
chr3	63544038	67179103	.	2.4
chr3	67179104	67179460	.	2.0
chr3	67179461	67515927	.	2.4
chr3	67515928	67517120	.	2.0
chr3	67517121	68266614	.	2.4
chr3	68266615	68266918	.	2.0
chr3	68266919	71225347	.	2.4
chr3	71225348	71245219	.	2.0
chr3	71245220	72306407	.	2.4
chr3	72306408	72309812	.	2.0
chr3	72309813	73225290	.	2.4
chr3	73225291	73230540	.	2.4
chr3	73230541	75797674	.	2.4
chr3	75797675	75798388	.	2.0
chr3	75798389	81532250	.	2.4
chr3	81532251	81532319	.	2.0
chr3	81532320	82710239	.	2.4
chr3	82710240	82710318	.	2.0
chr3	82710319	86439705	.	2.4
chr3	86439706	86439758	.	2.0
chr3	86439759	89101894	.	2.4
chr3	89101895	89104996	.	2.0
chr3	89104997	89730566	.	2.4
chr3	89730567	89730660	.	2.0
chr3	89730661	91455493	.	2.4
chr3	91455494	91758693	.	2.3
chr3	91758694	91996650	.	2.4
chr3	91996651	91996944	.	2.0
chr3	91996945	94035582	.	2.4
chr3	94035583	94068873	.	2.0
chr3	94068874	98525104	.	2.4
chr3	98525105	98525812	.	2.0
chr3	98525813	100829765	.	2.4
chr3	100829766	100878204	.	2.0
chr3	100878205	101840573	.	2.4
chr3	101840574	101841559	.	2.0
chr3	101841560	102184680	.	2.4
chr3	102184681	102186675	.	2.0
chr3	102186676	102795707	.	2.4
chr3	102795708	102796906	.	2.0
chr3	102796907	104629068	.	2.4
chr3	104629069	104633709	.	2.0
chr3	104633710	105371009	.	2.4
chr3	105371010	105371253	.	2.0
chr3	105371254	106015064	.	2.4
chr3	106015065	106015223	.	2.0
chr3	106015224	107294074	.	2.4
chr3	107294075	107294218	.	2.0
chr3	107294219	110769175	.	2.4
chr3	110769176	110988936	.	2.2
chr3	110988937	110989345	.	2.0
chr3	110989346	117676374	.	2.2
chr3	117676375	117687721	.	2.0
chr3	117687722	118042346	.	2.2
chr3	118042347	118043326	.	2.0
chr3	118043327	121392528	.	2.2
chr3	121392529	121392687	.	2.2
chr3	121392688	121541674	.	2.2
chr3	121541675	124389215	.	0.8
chr3	124389216	124389406	.	2.0
chr3	124389407	124431328	.	0.8
chr3	124431329	124431434	.	0.8
chr3	124431435	125239627	.	0.8
chr3	125239628	125239931	.	2.0
chr3	125239932	127613208	.	0.8
chr3	127613209	127613498	.	2.0
chr3	127613499	128123966	.	0.8
chr3	128123967	128129925	.	0.8
chr3	128129926	134011253	.	0.8
chr3	134011254	134012298	.	0.8
chr3	134012299	136075176	.	0.8
chr3	136075177	136075232	.	2.0
chr3	136075233	136483654	.	0.8
chr3	136483655	136484023	.	0.8
chr3	136484024	138954913	.	0.8
chr3	138954914	138954974	.	0.8
chr3	138954975	141455441	.	0.8
chr3	141455442	141455600	.	0.8
chr3	141455601	141886914	.	0.8
chr3	141886915	141891478	.	2.0
chr3	141891479	145236804	.	0.8
chr3	145236805	146465244	.	1.0
chr3	146465245	146465880	.	1.0
chr3	146465881	150196845	.	1.0
chr3	150196846	150196995	.	2.0
chr3	150196996	153673653	.	1.0
chr3	153673654	153673726	.	1.0
chr3	153673727	155918751	.	1.0
chr3	155918752	157506765	.	2.4
chr3	157506766	157507153	.	2.0
chr3	157507154	157653905	.	2.4
chr3	157653906	157660807	.	2.4
chr3	157660808	162608497	.	2.4
chr3	162608498	162613044	.	2.0
chr3	162613045	164078915	.	2.4
chr3	164078916	164080677	.	2.0
chr3	164080678	164096231	.	2.4
chr3	164096232	164097269	.	2.4
chr3	164097270	166177791	.	2.4
chr3	166177792	166698353	.	2.1
chr3	166698354	168057596	.	2.4
chr3	168057597	168057716	.	2.0
chr3	168057717	170036115	.	2.4
chr3	170036116	170036776	.	2.0
chr3	170036777	170153713	.	2.4
chr3	170153714	170172159	.	2.4
chr3	170172160	173921700	.	2.4
chr3	173921701	173930554	.	2.0
chr3	173930555	180517934	.	2.4
chr3	180517935	180961461	.	2.4
chr3	180961462	182277225	.	2.4
chr3	182277226	182277300	.	2.0
chr3	182277301	183157657	.	2.4
chr3	183157658	183157734	.	2.0
chr3	183157735	188316043	.	2.4
chr3	188316044	188316351	.	2.0
chr3	188316352	190769767	.	2.4
chr3	190769768	190770998	.	2.0
chr3	190770999	193563453	.	2.4
chr3	193563454	193564176	.	2.4
chr3	193564177	195013000	.	2.4
chr3	195013001	195013070	.	2.4
chr3	195013071	198295559	.	2.4
chr4	1	2180357	.	2.4
chr4	2180358	2184153	.	2.4
chr4	2184154	5440962	.	2.4
chr4	5440963	5442995	.	2.4
chr4	5442996	6721962	.	2.4
chr4	6721963	6722035	.	2.0
chr4	6722036	13272421	.	2.4
chr4	13272422	13272483	.	2.0
chr4	13272484	14429984	.	2.4
chr4	14429985	14454910	.	2.0
chr4	14454911	16004625	.	2.4
chr4	16004626	16004851	.	2.0
chr4	16004852	18019402	.	2.4
chr4	18019403	18021558	.	2.0
chr4	18021559	19864363	.	2.4
chr4	19864364	19865082	.	2.0
chr4	19865083	24137899	.	2.4
chr4	24137900	24138188	.	2.0
chr4	24138189	24963430	.	2.4
chr4	24963431	24963540	.	2.0
chr4	24963541	27286813	.	2.4
chr4	27286814	27286969	.	2.0
chr4	27286970	29516539	.	2.4
chr4	29516540	29518066	.	2.0
chr4	29518067	29564031	.	2.4
chr4	29564032	29569266	.	2.4
chr4	29569267	33537021	.	2.4
chr4	33537022	33542949	.	2.0
chr4	33542950	35094100	.	2.4
chr4	35094101	35097372	.	2.4
chr4	35097373	35735787	.	2.4
chr4	35735788	35735849	.	2.0
chr4	35735850	36692043	.	2.4
chr4	36692044	36816789	.	2.0
chr4	36816790	37081279	.	2.4
chr4	37081280	37081538	.	2.0
chr4	37081539	38353211	.	2.4
chr4	38353212	38353384	.	2.0
chr4	38353385	38857172	.	2.4
chr4	38857173	38860214	.	2.0
chr4	38860215	39571008	.	2.4
chr4	39571009	39650084	.	2.2
chr4	39650085	43371279	.	2.4
chr4	43371280	43371954	.	2.0
chr4	43371955	44201358	.	2.4
chr4	44201359	44201463	.	2.0
chr4	44201464	45072139	.	2.4
chr4	45072140	45072190	.	2.0
chr4	45072191	52616235	.	2.4
chr4	52616236	52625593	.	2.4
chr4	52625594	54102573	.	2.4
chr4	54102574	54103490	.	2.0
chr4	54103491	54350973	.	2.4
chr4	54350974	54351041	.	2.0
chr4	54351042	57066672	.	2.4
chr4	57066673	57066827	.	2.0
chr4	57066828	57757553	.	2.4
chr4	57757554	57757813	.	2.0
chr4	57757814	62455798	.	2.4
chr4	62455799	62455979	.	2.0
chr4	62455980	63487678	.	2.4
chr4	63487679	63489439	.	2.0
chr4	63489440	65605659	.	2.4
chr4	65605660	66219418	.	1.0
chr4	66219419	66219561	.	1.0
chr4	66219562	66305611	.	1.0
chr4	66305612	66305685	.	2.0
chr4	66305686	66454802	.	1.0
chr4	66454803	66585128	.	1.0
chr4	66585129	66693842	.	1.0
chr4	66693843	66693926	.	1.0
chr4	66693927	69107098	.	1.0
chr4	69107099	71968618	.	2.4
chr4	71968619	71968815	.	2.0
chr4	71968816	73000146	.	2.4
chr4	73000147	73000331	.	2.0
chr4	73000332	81800853	.	2.4
chr4	81800854	81801146	.	2.0
chr4	81801147	82136283	.	2.4
chr4	82136284	82142964	.	2.0
chr4	82142965	84343522	.	2.4
chr4	84343523	84346519	.	2.0
chr4	84346520	88785330	.	2.4
chr4	88785331	88785759	.	2.0
chr4	88785760	89100505	.	2.4
chr4	89100506	89100815	.	2.0
chr4	89100816	89580464	.	2.4
chr4	89580465	89580790	.	2.0
chr4	89580791	93035888	.	2.4
chr4	93035889	93036001	.	2.0
chr4	93036002	93099335	.	2.4
chr4	93099336	93467012	.	2.36
chr4	93467013	93467112	.	2.0
chr4	93467113	93571967	.	2.36
chr4	93571968	93638058	.	2.36
chr4	93638059	94843354	.	2.36
chr4	94843355	94844185	.	2.0
chr4	94844186	94995884	.	2.36
chr4	94995885	94996096	.	2.0
chr4	94996097	95501877	.	2.36
chr4	95501878	95501928	.	2.0
chr4	95501929	96601282	.	2.36
chr4	96601283	96601343	.	2.0
chr4	96601344	97322126	.	2.36
chr4	97322127	97322182	.	2.36
chr4	97322183	98993583	.	2.36
chr4	98993584	98993768	.	2.0
chr4	98993769	99497067	.	2.36
chr4	99497068	99497795	.	2.0
chr4	99497796	101316900	.	2.36
chr4	101316901	101317044	.	2.0
chr4	101317045	103182559	.	2.36
chr4	103182560	103182739	.	2.0
chr4	103182740	103701362	.	2.36
chr4	103701363	104780471	.	2.4
chr4	104780472	104781739	.	2.0
chr4	104781740	105060854	.	2.4
chr4	105060855	105061958	.	2.0
chr4	105061959	107037417	.	2.4
chr4	107037418	107037470	.	2.0
chr4	107037471	110463836	.	2.4
chr4	110463837	110463943	.	2.0
chr4	110463944	110974709	.	2.4
chr4	110974710	110974764	.	2.0
chr4	110974765	114721184	.	2.4
chr4	114721185	114721490	.	2.0
chr4	114721491	123297002	.	2.4
chr4	123297003	123302633	.	2.0
chr4	123302634	123400345	.	2.4
chr4	123400346	123405937	.	2.0
chr4	123405938	123972249	.	2.4
chr4	123972250	123973540	.	2.0
chr4	123973541	125306047	.	2.4
chr4	125306048	125306125	.	2.0
chr4	125306126	125367822	.	2.4
chr4	125367823	125368314	.	2.0
chr4	125368315	126011060	.	2.4
chr4	126011061	126011189	.	2.0
chr4	126011190	131000232	.	2.4
chr4	131000233	131000349	.	2.0
chr4	131000350	134296978	.	2.4
chr4	134296979	134297589	.	2.0
chr4	134297590	136844468	.	2.4
chr4	136844469	136844660	.	2.0
chr4	136844661	139516714	.	2.4
chr4	139516715	139516959	.	2.0
chr4	139516960	140372501	.	2.4
chr4	140372502	140413802	.	2.0
chr4	140413803	142786142	.	2.4
chr4	142786143	142786342	.	2.0
chr4	142786343	146016122	.	2.4
chr4	146016123	146016180	.	2.0
chr4	146016181	147405773	.	2.4
chr4	147405774	147424943	.	2.0
chr4	147424944	151660620	.	2.4
chr4	151660621	151664941	.	2.0
chr4	151664942	152710745	.	2.4
chr4	152710746	152712531	.	2.0
chr4	152712532	159712984	.	2.4
chr4	159712985	159713789	.	2.0
chr4	159713790	160595011	.	2.4
chr4	160595012	160595665	.	2.0
chr4	160595666	165179722	.	2.4
chr4	165179723	165179839	.	2.4
chr4	165179840	166135705	.	2.4
chr4	166135706	166135769	.	2.0
chr4	166135770	168220093	.	2.4
chr4	168220094	168220213	.	2.0
chr4	168220214	168398634	.	2.4
chr4	168398635	168398759	.	2.0
chr4	168398760	170389611	.	2.4
chr4	170389612	170389736	.	2.0
chr4	170389737	172157654	.	2.4
chr4	172157655	172163570	.	2.0
chr4	172163571	173237749	.	2.4
chr4	173237750	173238149	.	2.0
chr4	173238150	174903051	.	2.4
chr4	174903052	174922716	.	2.4
chr4	174922717	175228005	.	2.4
chr4	175228006	175228408	.	2.0
chr4	175228409	176921694	.	2.4
chr4	176921695	176921897	.	2.0
chr4	176921898	177714715	.	2.4
chr4	177714716	177743402	.	2.0
chr4	177743403	181765881	.	2.4
chr4	181765882	181766119	.	2.4
chr4	181766120	190214555	.	2.4
chr5	1	3553753	.	2.2
chr5	3553754	3559786	.	2.2
chr5	3559787	7199474	.	2.2
chr5	7199475	7201754	.	2.0
chr5	7201755	7474570	.	2.2
chr5	7474571	8330239	.	2.4
chr5	8330240	15096347	.	2.2
chr5	15096348	15096434	.	2.0
chr5	15096435	16359611	.	2.2
chr5	16359612	16360098	.	2.0
chr5	16360099	18129270	.	2.2
chr5	18129271	18141603	.	2.0
chr5	18141604	21688677	.	2.2
chr5	21688678	21689379	.	2.0
chr5	21689380	22159893	.	2.2
chr5	22159894	22234752	.	2.2
chr5	22234753	26359936	.	2.2
chr5	26359937	26360020	.	2.0
chr5	26360021	29660678	.	2.2
chr5	29660679	29663871	.	2.2
chr5	29663872	32903567	.	2.2
chr5	32903568	32904594	.	2.2
chr5	32904595	38962710	.	2.2
chr5	38962711	38962958	.	2.0
chr5	38962959	41281891	.	2.2
chr5	41281892	41317229	.	2.0
chr5	41317230	48038291	.	2.2
chr5	48038292	48038771	.	2.0
chr5	48038772	48402363	.	2.2
chr5	48402364	48414141	.	2.0
chr5	48414142	52650748	.	2.2
chr5	52650749	52653136	.	2.2
chr5	52653137	54164638	.	2.2
chr5	54164639	54167190	.	2.2
chr5	54167191	55191258	.	2.2
chr5	55191259	55191376	.	2.2
chr5	55191377	55636649	.	2.2
chr5	55636650	55690742	.	2.0
chr5	55690743	56869120	.	2.2
chr5	56869121	56869184	.	2.0
chr5	56869185	57235450	.	2.2
chr5	57235451	57245826	.	2.2
chr5	57245827	57717361	.	2.2
chr5	57717362	57718509	.	2.2
chr5	57718510	58172187	.	2.2
chr5	58172188	58172790	.	2.0
chr5	58172791	63192169	.	2.2
chr5	63192170	63192441	.	2.0
chr5	63192442	65642972	.	2.2
chr5	65642973	65644546	.	2.0
chr5	65644547	65921624	.	2.2
chr5	65921625	65923979	.	2.0
chr5	65923980	70467563	.	2.2
chr5	70467564	70468956	.	2.0
chr5	70468957	71183936	.	2.2
chr5	71183937	71184007	.	2.0
chr5	71184008	73580308	.	2.2
chr5	73580309	73580398	.	2.0
chr5	73580399	75948080	.	2.2
chr5	75948081	75948163	.	2.0
chr5	75948164	79288932	.	2.2
chr5	79288933	79289092	.	2.0
chr5	79289093	80341068	.	2.2
chr5	80341069	80345685	.	2.0
chr5	80345686	80948119	.	2.2
chr5	80948120	80948272	.	2.2
chr5	80948273	86606310	.	2.2
chr5	86606311	86693612	.	2.2
chr5	86693613	95603413	.	2.2
chr5	95603414	95603488	.	2.0
chr5	95603489	96324948	.	2.2
chr5	96324949	96644257	.	2.4
chr5	96644258	96644333	.	2.0
chr5	96644334	99612140	.	2.4
chr5	99612141	99612265	.	2.0
chr5	99612266	101352689	.	2.4
chr5	101352690	101353355	.	2.0
chr5	101353356	104469602	.	2.4
chr5	104469603	104470351	.	2.0
chr5	104470352	107600091	.	2.4
chr5	107600092	107604900	.	2.0
chr5	107604901	108801381	.	2.4
chr5	108801382	108801440	.	2.0
chr5	108801441	110969430	.	2.4
chr5	110969431	110969515	.	2.0
chr5	110969516	115714191	.	2.4
chr5	115714192	115718297	.	2.0
chr5	115718298	117741227	.	2.4
chr5	117741228	117757462	.	2.0
chr5	117757463	119679341	.	2.4
chr5	119679342	119679416	.	2.0
chr5	119679417	122970757	.	2.4
chr5	122970758	122970847	.	2.0
chr5	122970848	126048159	.	2.4
chr5	126048160	126048529	.	2.0
chr5	126048530	128358142	.	2.4
chr5	128358143	128358202	.	2.0
chr5	128358203	128990506	.	2.4
chr5	128990507	128990971	.	2.0
chr5	128990972	131962374	.	2.4
chr5	131962375	131962589	.	2.0
chr5	131962590	132645388	.	2.4
chr5	132645389	132648038	.	2.0
chr5	132648039	134377659	.	2.4
chr5	134377660	134388746	.	2.4
chr5	134388747	135199744	.	2.4
chr5	135199745	135200936	.	2.0
chr5	135200937	138463740	.	2.4
chr5	138463741	140297672	.	2.4
chr5	140297673	140298011	.	2.0
chr5	140298012	142728410	.	2.4
chr5	142728411	142728820	.	2.4
chr5	142728821	142841463	.	2.4
chr5	142841464	142849381	.	2.4
chr5	142849382	145103516	.	2.44
chr5	145103517	145103583	.	2.0
chr5	145103584	145303369	.	2.44
chr5	145303370	147034721	.	2.2
chr5	147034722	147034982	.	2.0
chr5	147034983	148255434	.	2.2
chr5	148255435	148255530	.	2.2
chr5	148255531	150297232	.	2.2
chr5	150297233	150297343	.	2.0
chr5	150297344	151593782	.	2.2
chr5	151593783	151593969	.	2.0
chr5	151593970	153691816	.	2.2
chr5	153691817	153691867	.	2.0
chr5	153691868	155992446	.	2.2
chr5	155992447	156004679	.	2.0
chr5	156004680	156595467	.	2.2
chr5	156595468	156595695	.	2.0
chr5	156595696	159364430	.	2.2
chr5	159364431	159495490	.	2.2
chr5	159495491	159495542	.	2.0
chr5	159495543	163855084	.	2.2
chr5	163855085	163855149	.	2.0
chr5	163855150	167314944	.	2.2
chr5	167314945	167317072	.	2.2
chr5	167317073	167495315	.	2.2
chr5	167495316	167495462	.	2.0
chr5	167495463	169231330	.	2.2
chr5	169231331	169232270	.	2.0
chr5	169232271	175153857	.	2.2
chr5	175153858	175154042	.	2.0
chr5	175154043	175500338	.	2.2
chr5	175500339	175511717	.	2.2
chr5	175511718	178911123	.	2.2
chr5	178911124	178939831	.	2.0
chr5	178939832	179061813	.	2.2
chr5	179061814	179061919	.	2.0
chr5	179061920	181538259	.	2.2
chr6	1	1027981	.	2.4
chr6	1027982	1028196	.	2.0
chr6	1028197	3299529	.	2.4
chr6	3299530	3299696	.	2.0
chr6	3299697	10919132	.	2.4
chr6	10919133	10919205	.	2.0
chr6	10919206	11775710	.	2.4
chr6	11775711	11775780	.	2.0
chr6	11775781	13066855	.	2.4
chr6	13066856	13066940	.	2.0
chr6	13066941	19204394	.	2.4
chr6	19204395	19207702	.	2.0
chr6	19207703	21070965	.	2.4
chr6	21070966	21071216	.	2.0
chr6	21071217	21291724	.	2.4
chr6	21291725	21292000	.	2.4
chr6	21292001	21712647	.	2.4
chr6	21712648	21713490	.	2.0
chr6	21713491	24101630	.	2.4
chr6	24101631	24101760	.	2.0
chr6	24101761	24726803	.	2.4
chr6	24726804	24726991	.	2.0
chr6	24726992	24919483	.	2.4
chr6	24919484	24919872	.	2.0
chr6	24919873	25576617	.	2.4
chr6	25576618	25578443	.	2.0
chr6	25578444	27426204	.	2.4
chr6	27426205	27428955	.	2.0
chr6	27428956	27713694	.	2.4
chr6	27713695	27733945	.	2.0
chr6	27733946	28782630	.	2.4
chr6	28782631	28782689	.	2.0
chr6	28782690	30314851	.	2.4
chr6	30314852	30353409	.	2.0
chr6	30353410	32114825	.	2.4
chr6	32114826	32117182	.	2.0
chr6	32117183	33026173	.	2.4
chr6	33026174	33028579	.	2.0
chr6	33028580	34823441	.	2.4
chr6	34823442	34823581	.	2.0
chr6	34823582	46440374	.	2.4
chr6	46440375	46440468	.	2.0
chr6	46440469	48841410	.	2.4
chr6	48841411	48842101	.	2.4
chr6	48842102	49462421	.	2.4
chr6	49462422	49462939	.	2.0
chr6	49462940	51188389	.	2.4
chr6	51188390	51188663	.	2.0
chr6	51188664	51919661	.	2.4
chr6	51919662	51943568	.	2.0
chr6	51943569	62315170	.	2.4
chr6	62315171	62315231	.	2.0
chr6	62315232	63032118	.	2.4
chr6	63032119	63032299	.	2.0
chr6	63032300	63075504	.	2.4
chr6	63075505	63423479	.	2.4
chr6	63423480	63764532	.	2.4
chr6	63764533	63764752	.	2.0
chr6	63764753	64985386	.	2.4
chr6	64985387	64987724	.	2.0
chr6	64987725	65572730	.	2.4
chr6	65572731	65572946	.	2.0
chr6	65572947	66226703	.	2.4
chr6	66226704	66226875	.	2.0
chr6	66226876	66356815	.	2.4
chr6	66356816	66356975	.	2.4
chr6	66356976	70387111	.	2.4
chr6	70387112	70387386	.	2.0
chr6	70387387	71911870	.	2.4
chr6	71911871	71912567	.	2.0
chr6	71912568	72094154	.	2.4
chr6	72094155	72094485	.	2.0
chr6	72094486	73972277	.	2.4
chr6	73972278	73972420	.	2.0
chr6	73972421	76049982	.	2.4
chr6	76049983	76050102	.	2.0
chr6	76050103	85958846	.	2.4
chr6	85958847	85959171	.	2.0
chr6	85959172	89409814	.	2.4
chr6	89409815	89411943	.	2.0
chr6	89411944	90024500	.	2.4
chr6	90024501	90024659	.	2.0
chr6	90024660	96274957	.	2.4
chr6	96274958	96275485	.	2.0
chr6	96275486	96499660	.	2.4
[truncated: 483 more rows]
