# Supplementary material for: Benchmarking pipelines for subclonal deconvolution of bulk tumour sequencing data
Source: Nat Commun. 2021 Nov 4;12:6396. doi: 10.1038/s41467-021-26698-7 (PMC8569188; doi:10.1038/s41467-021-26698-7)
Supplement: Supplementary file 4 — Source Data [file 41467_2021_26698_MOESM4_ESM.zip › Source_Data/cnv_heatmaps/facets/s2r2_75%_250_minor.bed]

chromosome	start	end	.	cn
chr1	1	30869887	.	2
chr1	30869888	50974609	.	2.0
chr1	50974610	51059904	.	2
chr1	51059905	153374647	.	2.0
chr1	153374648	153390067	.	2
chr1	153390068	155459808	.	0.542
chr1	155459809	155477930	.	2
chr1	155477931	231424966	.	2.0
chr1	231424967	231528774	.	2
chr1	231528775	234608643	.	0.542
chr1	234608644	235109411	.	2
chr1	235109412	248919768	.	2.0
chr2	1	39158	.	2
chr2	39159	12199203	.	2.0
chr2	12199204	12717043	.	2
chr2	12717044	19353404	.	2.0
chr2	19353405	19353528	.	2
chr2	19353529	19914203	.	0.542
chr2	19914204	19930488	.	2
chr2	19930489	98334060	.	2.0
chr2	98334061	98370023	.	2
chr2	98370024	175181604	.	2.0
chr2	175181605	175924110	.	2
chr2	175924111	178505208	.	2.0
chr2	178505209	178525976	.	2
chr2	178525977	182185826	.	2.0
chr2	182185827	182186054	.	2
chr2	182186055	183607479	.	2.0
chr2	183607480	184248706	.	2
chr2	184248707	241777032	.	2.0
chr3	1	197722	.	2
chr3	197723	17962728	.	2.0
chr3	17962729	18013739	.	2
chr3	18013740	18421368	.	0.542
chr3	18421369	18909952	.	2
chr3	18909953	37533460	.	2.0
chr3	37533461	37542570	.	2
chr3	37542571	38376154	.	0.542
chr3	38376155	38376947	.	2
chr3	38376948	49001414	.	2.0
chr3	49001415	49001602	.	2
chr3	49001603	50318094	.	2.0
chr3	50318095	50318274	.	2
chr3	50318275	62766026	.	2.0
chr3	62766027	62874679	.	2
chr3	62874680	63445712	.	3.458
chr3	63445713	63452024	.	2
chr3	63452025	98354642	.	2.0
chr3	98354643	98354811	.	2
chr3	98354812	129134818	.	1.612
chr3	129134819	129140497	.	2
chr3	129140498	136945707	.	2.0
chr3	136945708	136945868	.	2
chr3	136945869	159245795	.	1.612
chr3	159245796	159245921	.	2
chr3	159245922	192170600	.	2.0
chr3	192170601	192268540	.	2
chr3	192268541	192797379	.	2.884
chr3	192797380	192797583	.	2
chr3	192797584	198043498	.	2.0
chr4	1	85846	.	2
chr4	85847	144646903	.	2.0
chr4	144646904	144652706	.	2
chr4	144652707	146937634	.	2.0
chr4	146937635	146939799	.	2
chr4	146939800	188147514	.	2.0
chr5	1	140453	.	2
chr5	140454	38557569	.	2.0
chr5	38557570	38812843	.	2
chr5	38812844	52788177	.	0.542
chr5	52788178	52788363	.	2
chr5	52788364	55851433	.	0.542
chr5	55851434	55851606	.	2
chr5	55851607	67196559	.	0.542
chr5	67196560	68198210	.	2
chr5	68198211	172212268	.	2.0
chr5	172212269	172234108	.	2
chr5	172234109	172867150	.	0.542
chr5	172867151	172867409	.	2
chr5	172867410	181261110	.	2.0
chr6	1	203479	.	2
chr6	203480	2887979	.	2.0
chr6	2887980	2888490	.	2
chr6	2888491	7910578	.	2.0
chr6	7910579	7986643	.	2
chr6	7986644	38061771	.	2.0
chr6	38061772	38082469	.	2
chr6	38082470	47554613	.	2.0
chr6	47554614	47574084	.	2
chr6	47574085	47627161	.	0.542
chr6	47627162	47656574	.	2
chr6	47656575	89701608	.	2.0
chr6	89701609	89702033	.	2
chr6	89702034	151364712	.	2.0
chr6	151364713	151364945	.	2
chr6	151364946	170583723	.	2.0
chr7	1	208888	.	2
chr7	208889	55724335	.	2.0
chr7	55724336	55793614	.	2
chr7	55793615	56302049	.	0.542
chr7	56302050	56601443	.	2
chr7	56601444	72830776	.	2.0
chr7	72830777	72831726	.	2
chr7	72831727	72928510	.	0.542
chr7	72928511	72938691	.	2
chr7	72938692	80189263	.	2.0
chr7	80189264	80199257	.	2
chr7	80199258	102097502	.	1.27
chr7	102097503	102104387	.	2
chr7	102104388	130877447	.	2.0
chr7	130877448	131142940	.	2
chr7	131142941	152019883	.	0.542
chr7	152019884	152094073	.	2
chr7	152094074	159233184	.	2.0
chr8	1	233102	.	2
chr8	233103	10353943	.	2.0
chr8	10353944	10428280	.	2
chr8	10428281	15540580	.	1.27
chr8	15540581	15623176	.	2
chr8	15623177	102650363	.	2.0
chr8	102650364	102651192	.	2
chr8	102651193	109974984	.	1.612
chr8	109974985	112222989	.	2
chr8	112222990	112859162	.	2.0
chr8	112859163	112921727	.	2
chr8	112921728	132011805	.	1.612
chr8	132011806	132011932	.	2
chr8	132011933	138775935	.	2.0
chr8	138775936	138778067	.	2
chr8	138778068	141210449	.	1.612
chr8	141210450	141210558	.	2
chr8	141210559	145055416	.	2.0
chr9	1	213347	.	2
chr9	213348	19786858	.	2.0
chr9	19786859	20341737	.	2
chr9	20341738	72953089	.	2.0
chr9	72953090	73154290	.	2
chr9	73154291	73170194	.	2.0
chr9	73170195	74497506	.	2
chr9	74497507	75146937	.	2.0
chr9	75146938	75891287	.	2
chr9	75891288	96654718	.	2.0
chr9	96654719	96755915	.	2
chr9	96755916	100240070	.	2.0
chr9	100240071	100242695	.	2
chr9	100242696	111603814	.	2.0
chr9	111603815	111609131	.	2
chr9	111609132	111791522	.	3.438
chr9	111791523	111897347	.	2
chr9	111897348	138124609	.	2.0
chr10	1	49321	.	2
chr10	49322	64168999	.	2.0
chr10	64169000	64169209	.	2
chr10	64169210	86461198	.	2.0
chr10	86461199	86467346	.	2
chr10	86467347	133625520	.	2.0
chr11	1	197337	.	2
chr11	197338	28333498	.	2.0
chr11	28333499	30009813	.	2
chr11	30009814	61417776	.	2.0
chr11	61417777	61418043	.	2
chr11	61418044	65393705	.	2.0
chr11	65393706	65393968	.	2
chr11	65393969	65412762	.	3.438
chr11	65412763	65413291	.	2
chr11	65413292	65979744	.	4.364
chr11	65979745	65996761	.	2
chr11	65996762	70116467	.	2.0
chr11	70116468	70124306	.	2
chr11	70124307	70422485	.	3.438
chr11	70422486	70422584	.	2
chr11	70422585	70436524	.	2.0
chr11	70436525	70469624	.	2
chr11	70469625	79402176	.	2.0
chr11	79402177	81890707	.	2
chr11	81890708	93438342	.	2.0
chr11	93438343	93478598	.	2
chr11	93478599	94741080	.	2.0
chr11	94741081	94759281	.	2
chr11	94759282	130915804	.	2.0
chr11	130915805	130916095	.	2
chr11	130916096	133842648	.	2.0
chr11	133842649	133844301	.	2
chr11	133844302	134986767	.	2.0
chr12	1	174685	.	2
chr12	174686	43439889	.	2.0
chr12	43439890	43443764	.	2
chr12	43443765	64222238	.	2.0
chr12	64222239	64267116	.	2
chr12	64267117	64501954	.	3.458
chr12	64501955	64684861	.	2
chr12	64684862	65328635	.	6.374
chr12	65328636	65453803	.	2
chr12	65453804	98537712	.	2.0
chr12	98537713	98544355	.	2
chr12	98544356	104804837	.	2.0
chr12	104804838	104805053	.	2
chr12	104805054	105046847	.	2.0
chr12	105046848	105050059	.	2
chr12	105050060	133236096	.	2.0
chr13	1	19026389	.	2
chr13	19026390	46377956	.	2.0
chr13	46377957	46553304	.	2
chr13	46553305	46751463	.	3.458
chr13	46751464	46771410	.	2
chr13	46771411	114327294	.	2.0
chr14	1	18657687	.	2
chr14	18657688	54397023	.	2.0
chr14	54397024	54399888	.	2
chr14	54399889	59938398	.	1.612
chr14	59938399	59938560	.	2
chr14	59938561	68650859	.	2.0
chr14	68650860	68787728	.	2
chr14	68787729	69714960	.	0.542
chr14	69714961	69767512	.	2
chr14	69767513	106874800	.	2.0
chr15	1	19964758	.	2
chr15	19964759	52582291	.	2.0
chr15	52582292	52584771	.	2
chr15	52584772	76204641	.	2.0
chr15	76204642	76204785	.	2
chr15	76204786	101849469	.	2.0
chr16	1	46405	.	2
chr16	46406	9121515	.	2.0
chr16	9121516	9667310	.	2
chr16	9667311	52444224	.	0.542
chr16	52444225	52446070	.	2
chr16	52446071	90075953	.	2.0
chr17	1	410563	.	2
chr17	410564	7633248	.	2.0
chr17	7633249	7633380	.	2
chr17	7633381	7743365	.	2.0
chr17	7743366	7757231	.	2
chr17	7757232	45245460	.	2.0
chr17	45245461	45245737	.	2
chr17	45245738	61483128	.	2.0
chr17	61483129	61483324	.	2
chr17	61483325	83135792	.	2.0
chr18	1	120722	.	2
chr18	120723	80247341	.	2.0
chr19	1	281534	.	2
chr19	281535	18069752	.	2.0
chr19	18069753	18072214	.	2
chr19	18072215	21972184	.	1.27
chr19	21972185	21974500	.	2
chr19	21974501	38741917	.	2.0
chr19	38741918	38742469	.	2
chr19	38742470	40710158	.	2.0
chr19	40710159	40714124	.	2
chr19	40714125	58572535	.	2.0
chr20	1	87623	.	2
chr20	87624	57650706	.	2.0
chr20	57650707	57650750	.	2
chr20	57650751	60478152	.	1.612
chr20	60478153	60516694	.	2
chr20	60516695	64276168	.	2.0
chr21	1	10413817	.	2
chr21	10413818	25689990	.	2.0
chr21	25689991	25690055	.	2
chr21	25690056	32393377	.	2.0
chr21	32393378	32393710	.	2
chr21	32393711	32592302	.	0.542
chr21	32592303	32601919	.	2
chr21	32601920	34095269	.	2.0
chr21	34095270	34095432	.	2
chr21	34095433	46665045	.	2.0
chr22	1	16407215	.	2
chr22	16407216	24072401	.	0.542
chr22	24072402	24076224	.	2
chr22	24076225	41781720	.	2.0
chr22	41781721	41781893	.	2
chr22	41781894	44069154	.	2.454
chr22	44069155	44093992	.	2
chr22	44093993	50780662	.	2.0
