# Supplementary material for: Benchmarking pipelines for subclonal deconvolution of bulk tumour sequencing data
Source: Nat Commun. 2021 Nov 4;12:6396. doi: 10.1038/s41467-021-26698-7 (PMC8569188; doi:10.1038/s41467-021-26698-7)
Supplement: Supplementary file 4 — Source Data [file 41467_2021_26698_MOESM4_ESM.zip › Source_Data/cnv_heatmaps/facets/s2r3_75%_100_major.bed]

chromosome	start	end	.	cn
chr1	1	31259615	.	2
chr1	31259616	32672763	.	2.0
chr1	32672764	32679681	.	2
chr1	32679682	44323104	.	2.0
chr1	44323105	44339139	.	2
chr1	44339140	44622887	.	4.952
chr1	44622888	44626353	.	2
chr1	44626354	84662534	.	2.0
chr1	84662535	84664519	.	2
chr1	84664520	85182617	.	2.0
chr1	85182618	85182753	.	2
chr1	85182754	110407953	.	2.0
chr1	110407954	110451264	.	2
chr1	110451265	110897877	.	2.0
chr1	110897878	110899176	.	2
chr1	110899177	111117600	.	0.524
chr1	111117601	111117822	.	2
chr1	111117823	113982120	.	2.0
chr1	113982121	114092072	.	2
chr1	114092073	147993384	.	2.0
chr1	147993385	148334579	.	2
chr1	148334580	152412330	.	4.952
chr1	152412331	152511483	.	2
chr1	152511484	155210379	.	2.0
chr1	155210380	155210571	.	2
chr1	155210572	155615801	.	3.466
chr1	155615802	155648684	.	2
chr1	155648685	173207111	.	2.0
chr1	173207112	173207328	.	2
chr1	173207329	178443238	.	2.0
chr1	178443239	178445523	.	2
chr1	178445524	182055380	.	2.0
chr1	182055381	182055459	.	2
chr1	182055460	183292879	.	2.0
chr1	183292880	183293740	.	2
chr1	183293741	186676642	.	2.0
chr1	186676643	186677751	.	2
chr1	186677752	201005542	.	2.0
chr1	201005543	201005711	.	2
chr1	201005712	216568148	.	2.0
chr1	216568149	216650967	.	2
chr1	216650968	223292586	.	3.476
chr1	223292587	223358848	.	2
chr1	223358849	248919869	.	2.0
chr2	1	38978	.	2
chr2	38979	74198765	.	2.0
chr2	74198766	74205832	.	2
chr2	74205833	74640034	.	2.0
chr2	74640035	74640308	.	2
chr2	74640309	115845522	.	2.0
chr2	115845523	115845741	.	2
chr2	115845742	127559853	.	2.0
chr2	127559854	127564146	.	2
chr2	127564147	144208825	.	2.0
chr2	144208826	144363632	.	2
chr2	144363633	144517442	.	2.0
chr2	144517443	146588016	.	2
chr2	146588017	155269912	.	2.0
chr2	155269913	156324504	.	2
chr2	156324505	162838692	.	3.476
chr2	162838693	163593525	.	2
chr2	163593526	165392326	.	2.0
chr2	165392327	165574043	.	2
chr2	165574044	169162611	.	4.952
chr2	169162612	169166062	.	2
chr2	169166063	213396662	.	2.0
chr2	213396663	213396698	.	2
chr2	213396699	239048360	.	2.0
chr2	239048361	239048653	.	2
chr2	239048654	241777077	.	2.0
chr3	1	197776	.	2
chr3	197777	5219809	.	2.0
chr3	5219810	6772723	.	2
chr3	6772724	14934341	.	2.0
chr3	14934342	15003856	.	2
chr3	15003857	15563555	.	2.49
chr3	15563556	15564624	.	2
chr3	15564625	35729505	.	2.0
chr3	35729506	35737195	.	2
chr3	35737196	63838482	.	2.0
chr3	63838483	63845010	.	2
chr3	63845011	66405303	.	2.0
chr3	66405304	66405360	.	2
chr3	66405361	195175848	.	2.0
chr3	195175849	195207457	.	2
chr3	195207458	196071387	.	2.0
chr3	196071388	196072103	.	2
chr3	196072104	198043505	.	2.0
chr4	1	85878	.	2
chr4	85879	36066126	.	2.0
chr4	36066127	36066458	.	2
chr4	36066459	40355232	.	2.924
chr4	40355233	40423431	.	2
chr4	40423432	47678066	.	2.49
chr4	47678067	47680161	.	2
chr4	47680162	57110138	.	2.0
chr4	57110139	60922697	.	2
chr4	60922698	71746310	.	3.396
chr4	71746311	71752499	.	2
chr4	71752500	71784347	.	2.0
chr4	71784348	71803971	.	2
chr4	71803972	74454912	.	3.396
chr4	74454913	74748136	.	2
chr4	74748137	97981297	.	2.0
chr4	97981298	98105952	.	2
chr4	98105953	100518107	.	2.0
chr4	100518108	101023561	.	2
chr4	101023562	139015813	.	2.0
chr4	139015814	139043070	.	2
chr4	139043071	143695479	.	2.0
chr4	143695480	143695659	.	2
chr4	143695660	146442859	.	2.0
chr4	146442860	146503815	.	2
chr4	146503816	183905585	.	4.1
chr4	183905586	183905701	.	2
chr4	183905702	188147568	.	2.0
chr5	1	140567	.	2
chr5	140568	36269386	.	2.0
chr5	36269387	36269951	.	2
chr5	36269952	39074339	.	3.396
chr5	39074340	39105526	.	2
chr5	39105527	45695812	.	2.0
chr5	45695813	50396428	.	2
chr5	50396429	51394560	.	2.0
chr5	51394561	52011531	.	2
chr5	52011532	53887394	.	6.428
chr5	53887395	53951423	.	2
chr5	53951424	111976849	.	2.0
chr5	111976850	112143904	.	2
chr5	112143905	112420024	.	3.38
chr5	112420025	112707578	.	2
chr5	112707579	181261080	.	2.0
chr6	1	203475	.	2
chr6	203476	14136974	.	2.0
chr6	14136975	15246508	.	2
chr6	15246509	17110801	.	2.0
chr6	17110802	17115153	.	2
chr6	17115154	71403516	.	2.0
chr6	71403517	71403713	.	2
chr6	71403714	78991071	.	2.0
chr6	78991072	78997565	.	2
chr6	78997566	143474899	.	2.0
chr6	143474900	143479134	.	2
chr6	143479135	143710982	.	2.0
chr6	143710983	143711137	.	2
chr6	143711138	143788974	.	2.0
chr6	143788975	143807139	.	2
chr6	143807140	143937813	.	2.0
chr6	143937814	143940458	.	2
chr6	143940459	170583672	.	2.0
chr7	1	208873	.	2
chr7	208874	7532910	.	2.0
chr7	7532911	7572471	.	2
chr7	7572472	8752914	.	3.466
chr7	8752915	10453296	.	2
chr7	10453297	37133233	.	2.0
chr7	37133234	37204099	.	2
chr7	37204100	38228904	.	2.0
chr7	38228905	38242466	.	2
chr7	38242467	40132906	.	2.0
chr7	40132907	40133196	.	2
chr7	40133197	43312083	.	3.476
chr7	43312084	43320729	.	2
chr7	43320730	66153691	.	2.0
chr7	66153692	66240437	.	2
chr7	66240438	67321390	.	2.0
chr7	67321391	69599040	.	2
chr7	69599041	151477453	.	2.0
chr7	151477454	151484666	.	2
chr7	151484667	151631772	.	3.38
chr7	151631773	151675487	.	2
chr7	151675488	159233209	.	2.0
chr8	1	233068	.	2
chr8	233069	7356464	.	2.0
chr8	7356465	7860644	.	2
chr8	7860645	26045149	.	2.0
chr8	26045150	26291873	.	2
chr8	26291874	27792120	.	2.0
chr8	27792121	27799647	.	2
chr8	27799648	28060538	.	3.476
chr8	28060539	28060606	.	2
chr8	28060607	43342183	.	2.0
chr8	43342184	46841123	.	2
chr8	46841124	48918295	.	2.0
chr8	48918296	48918574	.	2
chr8	48918575	78161066	.	2.0
chr8	78161067	78598417	.	2
chr8	78598418	84184978	.	9.38
chr8	84184979	84185136	.	2
chr8	84185137	94642082	.	2.0
chr8	94642083	94643434	.	2
chr8	94643435	100287868	.	4.952
chr8	100287869	100288090	.	2
chr8	100288091	100722565	.	9.38
chr8	100722566	100919495	.	2
chr8	100919496	121904237	.	4.952
chr8	121904238	122670485	.	2
chr8	122670486	145055416	.	2.0
chr9	1	213229	.	2
chr9	213230	8636883	.	2.0
chr9	8636884	8733752	.	2
chr9	8733753	62861338	.	2.756
chr9	62861339	66918727	.	2
chr9	66918728	79725408	.	2.0
chr9	79725409	81583770	.	2
chr9	81583771	81689222	.	4.952
chr9	81689223	81913521	.	2
chr9	81913522	90898515	.	2.0
chr9	90898516	91213920	.	2
chr9	91213921	91220968	.	4.952
chr9	91220969	91294691	.	2
chr9	91294692	97295750	.	2.0
chr9	97295751	97307366	.	2
chr9	97307367	105484403	.	2.0
chr9	105484404	105506376	.	2
chr9	105506377	105535271	.	2.0
chr9	105535272	105546505	.	2
chr9	105546506	105776448	.	2.0
chr9	105776449	106923492	.	2
chr9	106923493	132402829	.	2.0
chr9	132402830	132410453	.	2
chr9	132410454	132727646	.	3.476
chr9	132727647	132823272	.	2
chr9	132823273	138124573	.	2.0
chr10	1	49392	.	2
chr10	49393	20068216	.	2.0
chr10	20068217	20143324	.	2
chr10	20143325	20218996	.	3.008
chr10	20218997	20245268	.	2
chr10	20245269	22003725	.	10.856
chr10	22003726	22208930	.	2
chr10	22208931	23344816	.	4.1
chr10	23344817	23428382	.	2
chr10	23428383	48652491	.	2.0
chr10	48652492	48709792	.	2
chr10	48709793	48941869	.	4.952
chr10	48941870	48943318	.	2
chr10	48943319	75783116	.	2.0
chr10	75783117	76036021	.	2
chr10	76036022	82986820	.	2.0
chr10	82986821	83896510	.	2
chr10	83896511	125880563	.	2.0
chr10	125880564	125880778	.	2
chr10	125880779	127257517	.	2.0
chr10	127257518	127339009	.	2
chr10	127339010	133625545	.	2.0
chr11	1	197337	.	2
chr11	197338	55639352	.	2.0
chr11	55639353	55650922	.	2
chr11	55650923	78574799	.	2.0
chr11	78574800	78652882	.	2
chr11	78652883	110592062	.	2.0
chr11	110592063	110608988	.	2
chr11	110608989	111453424	.	2.0
chr11	111453425	111454282	.	2
chr11	111454283	111498825	.	3.38
chr11	111498826	111513458	.	2
chr11	111513459	124893829	.	2.0
chr11	124893830	124894280	.	2
chr11	124894281	134986767	.	2.0
chr12	1	174726	.	2
chr12	174727	10722821	.	2.0
chr12	10722822	11650108	.	2
chr12	11650109	11885995	.	4.952
chr12	11885996	11886094	.	2
chr12	11886095	66804019	.	2.0
chr12	66804020	66804222	.	2
chr12	66804223	70656799	.	2.49
chr12	70656800	70661113	.	2
chr12	70661114	78212953	.	2.0
chr12	78212954	79217485	.	2
chr12	79217486	89656047	.	2.0
chr12	89656048	90940336	.	2
chr12	90940337	101486941	.	2.0
chr12	101486942	101594978	.	2
chr12	101594979	126745010	.	3.476
chr12	126745011	128244419	.	2
chr12	128244420	133236096	.	2.0
chr13	1	19026403	.	2
chr13	19026404	91398864	.	2.0
chr13	91398865	91399095	.	2
chr13	91399096	98686283	.	2.668
chr13	98686284	98687541	.	2
chr13	98687542	114327294	.	2.0
chr14	1	18657689	.	2
chr14	18657690	37173696	.	2.0
chr14	37173697	37247844	.	2
chr14	37247845	44120317	.	2.0
chr14	44120318	44504460	.	2
chr14	44504461	51243833	.	2.0
chr14	51243834	51243997	.	2
chr14	51243998	88627857	.	2.0
chr14	88627858	88643006	.	2
chr14	88643007	90290592	.	2.0
chr14	90290593	90292743	.	2
chr14	90292744	90332149	.	2.0
chr14	90332150	90397067	.	2
chr14	90397068	90875396	.	2.0
chr14	90875397	90890531	.	2
chr14	90890532	106874784	.	2.0
chr15	1	19964784	.	2
chr15	19964785	65375317	.	2.0
chr15	65375318	65381698	.	2
chr15	65381699	83018162	.	2.0
chr15	83018163	83018673	.	2
chr15	83018674	101849496	.	2.0
chr16	1	46405	.	2
chr16	46406	53704202	.	2.0
chr16	53704203	53826065	.	2
chr16	53826066	54239983	.	3.476
chr16	54239984	54240532	.	2
chr16	54240533	58672152	.	2.0
chr16	58672153	58672320	.	2
chr16	58672321	69109909	.	2.0
chr16	69109910	69113566	.	2
chr16	69113567	69260163	.	2.0
chr16	69260164	69260243	.	2
chr16	69260244	78432673	.	2.0
chr16	78432674	78691220	.	2
chr16	78691221	90075906	.	2.0
chr17	1	410563	.	2
chr17	410564	9250752	.	2.0
chr17	9250753	9378545	.	2
chr17	9378546	11769269	.	2.0
chr17	11769270	11781006	.	2
chr17	11781007	12081998	.	3.008
chr17	12081999	12095590	.	2
chr17	12095591	27301974	.	2.0
chr17	27301975	27303489	.	2
chr17	27303490	55776150	.	2.0
chr17	55776151	56153464	.	2
chr17	56153465	57046387	.	2.0
chr17	57046388	57086627	.	2
chr17	57086628	83135808	.	2.0
chr18	1	117242	.	2
chr18	117243	7231981	.	2.0
chr18	7231982	7774192	.	2
chr18	7774193	9595167	.	2.0
chr18	9595168	9708461	.	2
chr18	9708462	28177296	.	2.0
chr18	28177297	30298960	.	2
chr18	30298961	39622211	.	7.904
chr18	39622212	41955364	.	2
chr18	41955365	47836263	.	2.0
chr18	47836264	47836350	.	2
chr18	47836351	64098728	.	3.476
chr18	64098729	65762800	.	2
chr18	65762801	69054056	.	3.31
chr18	69054057	69054384	.	2
chr18	69054385	77268953	.	3.476
chr18	77268954	79096424	.	2
chr18	79096425	80247343	.	2.0
chr19	1	281546	.	2
chr19	281547	7184520	.	2.0
chr19	7184521	7267531	.	2
chr19	7267532	7519168	.	4.612
chr19	7519169	7519415	.	2
chr19	7519416	10679088	.	2.0
chr19	10679089	10679185	.	2
chr19	10679186	15244753	.	2.0
chr19	15244754	15249296	.	2
chr19	15249297	33512779	.	2.0
chr19	33512780	33689275	.	2
chr19	33689276	54012397	.	2.668
chr19	54012398	55085956	.	2
chr19	55085957	58572556	.	2.0
chr20	1	87623	.	2
chr20	87624	31826806	.	2.0
chr20	31826807	31830966	.	2
chr20	31830967	32018102	.	2.0
chr20	32018103	32022691	.	2
chr20	32022692	64276128	.	2.0
chr21	1	10413803	.	2
chr21	10413804	31709478	.	2.0
chr21	31709479	31711437	.	2
chr21	31711438	32578758	.	3.476
chr21	32578759	32582325	.	2
chr21	32582326	46664951	.	2.0
chr22	1	16407223	.	2
chr22	16407224	31140648	.	2.0
chr22	31140649	31187165	.	2
chr22	31187166	38986409	.	3.476
chr22	38986410	39014140	.	2
chr22	39014141	50780637	.	2.0
