# Supplementary material for: Benchmarking pipelines for subclonal deconvolution of bulk tumour sequencing data
Source: Nat Commun. 2021 Nov 4;12:6396. doi: 10.1038/s41467-021-26698-7 (PMC8569188; doi:10.1038/s41467-021-26698-7)
Supplement: Supplementary file 4 — Source Data [file 41467_2021_26698_MOESM4_ESM.zip › Source_Data/cnv_heatmaps/facets/s2r1_100%_60_total.bed]

chromosome	start	end	.	cn
chr1	1	34669583	.	2
chr1	34669584	38709699	.	2.92
chr1	38709700	38710590	.	2
chr1	38710591	61404305	.	2.0
chr1	61404306	61406736	.	2
chr1	61406737	64653714	.	3.84
chr1	64653715	64653865	.	2
chr1	64653866	79009066	.	2.0
chr1	79009067	81503902	.	2
chr1	81503903	86360462	.	1.08
chr1	86360463	86368639	.	2
chr1	86368640	86743440	.	2.0
chr1	86743441	86862763	.	2
chr1	86862764	86993143	.	1.08
chr1	86993144	87064462	.	2
chr1	87064463	89597424	.	2.92
chr1	89597425	89597738	.	2
chr1	89597739	100277275	.	3.84
chr1	100277276	100281356	.	2
chr1	100281357	151564649	.	2.0
chr1	151564650	151569694	.	2
chr1	151569695	156011828	.	2.311
chr1	156011829	156012597	.	2
chr1	156012598	163355708	.	2.0
chr1	163355709	164560032	.	2
chr1	164560033	165445152	.	2.92
chr1	165445153	165544048	.	2
chr1	165544049	178886099	.	2.0
chr1	178886100	178889668	.	2
chr1	178889669	192158825	.	1.76
chr1	192158826	192159266	.	2
chr1	192159267	221739777	.	2.0
chr1	221739778	222522384	.	2
chr1	222522385	223845680	.	2.92
chr1	223845681	224130489	.	2
chr1	224130490	248919768	.	2.0
chr2	1	39105	.	2
chr2	39106	44945925	.	2.0
chr2	44945926	45005396	.	2
chr2	45005397	45388884	.	3.596
chr2	45388885	45389058	.	2
chr2	45389059	73573469	.	2.0
chr2	73573470	73599437	.	2
chr2	73599438	80648736	.	1.08
chr2	80648737	84290863	.	2
chr2	84290864	85848190	.	2.0
chr2	85848191	85848459	.	2
chr2	85848460	86623798	.	2.485
chr2	86623799	86753520	.	2
chr2	86753521	120466178	.	2.0
chr2	120466179	120797270	.	2
chr2	120797271	129979719	.	3.84
chr2	129979720	129980495	.	2
chr2	129980496	151663791	.	2.0
chr2	151663792	151664533	.	2
chr2	151664534	152335728	.	1.481
chr2	152335729	152521960	.	2
chr2	152521961	169776937	.	2.0
chr2	169776938	169800898	.	2
chr2	169800899	173368831	.	3.84
chr2	173368832	173906581	.	2
chr2	173906582	214578769	.	2.0
chr2	214578770	214725721	.	2
chr2	214725722	214950990	.	3.84
chr2	214950991	214953913	.	2
chr2	214953914	218815238	.	2.0
chr2	218815239	218823472	.	2
chr2	218823473	222709931	.	6.575
chr2	222709932	222908787	.	2
chr2	222908788	241777042	.	2.0
chr3	1	197736	.	2
chr3	197737	30004700	.	2.0
chr3	30004701	30606608	.	2
chr3	30606609	32357477	.	3.758
chr3	32357478	32367916	.	2
chr3	32367917	39410728	.	2.0
chr3	39410729	39411032	.	2
chr3	39411033	49643072	.	2.311
chr3	49643073	49650722	.	2
chr3	49650723	49748149	.	1.08
chr3	49748150	49790825	.	2
chr3	49790826	49930190	.	2.0
chr3	49930191	49940544	.	2
chr3	49940545	50159741	.	8.405
chr3	50159742	50173836	.	2
chr3	50173837	50354839	.	2.311
chr3	50354840	50355038	.	2
chr3	50355039	68885296	.	2.0
chr3	68885297	68975349	.	2
chr3	68975350	69386028	.	1.481
chr3	69386029	69739635	.	2
chr3	69739636	107810906	.	2.0
chr3	107810907	107923684	.	2
chr3	107923685	111193567	.	4.76
chr3	111193568	111275304	.	2
chr3	111275305	129433271	.	2.0
chr3	129433272	129434009	.	2
chr3	129434010	156474797	.	2.0
chr3	156474798	156514407	.	2
chr3	156514408	156553797	.	6.575
chr3	156553798	156555078	.	2
chr3	156555079	197700563	.	2.0
chr3	197700564	197700730	.	2
chr3	197700731	198043498	.	2.0
chr4	1	85877	.	2
chr4	85878	57030365	.	2.0
chr4	57030366	57030769	.	2
chr4	57030770	87894027	.	2.311
chr4	87894028	87976911	.	2
chr4	87976912	88159262	.	1.298
chr4	88159263	88262170	.	2
chr4	88262171	121037552	.	2.311
chr4	121037553	121040004	.	2
chr4	121040005	188147588	.	2.0
chr5	1	140445	.	2
chr5	140446	28708326	.	2.0
chr5	28708327	31267460	.	2
chr5	31267461	32604140	.	1.481
chr5	32604141	32689078	.	2
chr5	32689079	62308377	.	2.0
chr5	62308378	62308489	.	2
chr5	62308490	64217620	.	2.912
chr5	64217621	64325268	.	2
chr5	64325269	107376979	.	2.0
chr5	107376980	107377203	.	2
chr5	107377204	116489023	.	1.711
chr5	116489024	116491718	.	2
chr5	116491719	139050896	.	2.0
chr5	139050897	139121090	.	2
chr5	139121091	140372826	.	3.84
chr5	140372827	140401906	.	2
chr5	140401907	155018173	.	2.0
chr5	155018174	156329486	.	2
chr5	156329487	157859198	.	5.66
chr5	157859199	158695992	.	2
chr5	158695993	181261080	.	2.0
chr6	1	203479	.	2
chr6	203480	28506402	.	2.0
chr6	28506403	32643291	.	2
chr6	32643292	47286557	.	2.0
chr6	47286558	47286644	.	2
chr6	47286645	48068256	.	3.128
chr6	48068257	48068470	.	2
chr6	48068471	50843631	.	2.0
chr6	50843632	51409071	.	2
chr6	51409072	51617339	.	1.08
chr6	51617340	51617556	.	2
chr6	51617557	61732658	.	1.08
chr6	61732659	61813989	.	2
chr6	61813990	89873845	.	1.08
chr6	89873846	89894469	.	2
chr6	89894470	112351282	.	2.0
chr6	112351283	113222562	.	2
chr6	113222563	117579065	.	1.08
chr6	117579066	117602093	.	2
chr6	117602094	119024373	.	0.432
chr6	119024374	119024628	.	2
chr6	119024629	153282337	.	1.481
chr6	153282338	153282569	.	2
chr6	153282570	170583660	.	2.0
chr7	1	208810	.	2
chr7	208811	103397944	.	2.0
chr7	103397945	103407964	.	2
chr7	103407965	103515258	.	1.08
chr7	103515259	103515327	.	2
chr7	103515328	107557960	.	2.0
chr7	107557961	107563764	.	2
chr7	107563765	116524913	.	2.0
chr7	116524914	116524952	.	2
chr7	116524953	132123723	.	2.0
chr7	132123724	132124065	.	2
chr7	132124066	135167878	.	2.311
chr7	135167879	135168940	.	2
chr7	135168941	159233184	.	2.0
chr8	1	232972	.	2
chr8	232973	84921480	.	2.0
chr8	84921481	84921790	.	2
chr8	84921791	87487729	.	1.08
chr8	87487730	87487760	.	2
chr8	87487761	103071565	.	1.08
chr8	103071566	103071979	.	2
chr8	103071980	115409098	.	1.08
chr8	115409099	115409398	.	2
chr8	115409399	135645216	.	2.0
chr8	135645217	135647077	.	2
chr8	135647078	145005517	.	2.39
chr8	145005518	145005672	.	2
chr8	145005673	145055416	.	2.0
chr9	1	213226	.	2
chr9	213227	465143	.	2.0
chr9	465144	676895	.	2
chr9	676896	1057497	.	1.08
chr9	1057498	2028936	.	2
chr9	2028937	4605486	.	2.0
chr9	4605487	4618056	.	2
chr9	4618057	5299932	.	3.84
chr9	5299933	5300076	.	2
chr9	5300077	19126496	.	2.0
chr9	19126497	19290827	.	2
chr9	19290828	22452445	.	1.08
chr9	22452446	23690156	.	2
chr9	23690157	34521648	.	2.0
chr9	34521649	34521859	.	2
chr9	34521860	42795906	.	1.08
chr9	42795907	62861325	.	2
chr9	62861326	75146901	.	2.0
chr9	75146902	75147109	.	2
chr9	75147110	76713674	.	1.08
chr9	76713675	76788450	.	2
chr9	76788451	91410786	.	1.76
chr9	91410787	91411094	.	2
chr9	91411095	91775833	.	1.08
chr9	91775834	91949957	.	2
chr9	91949958	93679152	.	2.0
chr9	93679153	93951991	.	2
chr9	93951992	94301349	.	2.912
chr9	94301350	94415204	.	2
chr9	94415205	112472032	.	2.0
chr9	112472033	112472224	.	2
chr9	112472225	112804787	.	3.84
chr9	112804788	112804987	.	2
chr9	112804988	117716907	.	2.0
chr9	117716908	119166768	.	2
chr9	119166769	130681447	.	1.08
chr9	130681448	130682098	.	2
chr9	130682099	134701277	.	1.08
chr9	134701278	134708621	.	2
chr9	134708622	138050136	.	1.08
chr9	138050137	138052108	.	2
chr9	138052109	138124522	.	2.0
chr10	1	49321	.	2
chr10	49322	35530115	.	2.0
chr10	35530116	35553141	.	2
chr10	35553142	35641393	.	1.092
chr10	35641394	36522675	.	2
chr10	36522676	67176896	.	2.0
chr10	67176897	67180397	.	2
chr10	67180398	70301520	.	1.775
chr10	70301521	70323903	.	2
chr10	70323904	80634391	.	2.0
chr10	80634392	80644062	.	2
chr10	80644063	86900100	.	1.481
chr10	86900101	86912408	.	2
chr10	86912409	113782088	.	2.0
chr10	113782089	113782209	.	2
chr10	113782210	113858732	.	3.596
chr10	113858733	113876649	.	2
chr10	113876650	133625428	.	2.0
chr11	1	197337	.	2
chr11	197338	8263678	.	2.0
chr11	8263679	8268407	.	2
chr11	8268408	9024479	.	2.92
chr11	9024480	9025695	.	2
chr11	9025696	18415252	.	2.0
chr11	18415253	18429809	.	2
chr11	18429810	19778043	.	1.08
chr11	19778044	19778070	.	2
chr11	19778071	45979910	.	2.0
chr11	45979911	46049437	.	2
chr11	46049438	63996717	.	1.481
chr11	63996718	63996941	.	2
chr11	63996942	73424925	.	2.0
chr11	73424926	73468381	.	2
chr11	73468382	74789627	.	2.485
chr11	74789628	74810356	.	2
chr11	74810357	76868297	.	1.08
chr11	76868298	76926636	.	2
chr11	76926637	90869128	.	2.485
chr11	90869129	91803238	.	2
chr11	91803239	92896272	.	3.758
chr11	92896273	92969796	.	2
chr11	92969797	93691933	.	7.49
chr11	93691934	93695599	.	2
chr11	93695600	94021550	.	3.758
chr11	94021551	94045706	.	2
chr11	94045707	118754781	.	2.0
chr11	118754782	118754853	.	2
chr11	118754854	120169993	.	1.481
chr11	120169994	120170213	.	2
chr11	120170214	134986767	.	2.0
chr12	1	174724	.	2
chr12	174725	48525877	.	2.0
chr12	48525878	48526013	.	2
chr12	48526014	57231787	.	2.0
chr12	57231788	57231827	.	2
chr12	57231828	58919554	.	2.0
chr12	58919555	58920436	.	2
chr12	58920437	76866359	.	2.0
chr12	76866360	77021479	.	2
chr12	77021480	79584819	.	2.92
chr12	79584820	79585093	.	2
chr12	79585094	80680023	.	2.0
chr12	80680024	80707619	.	2
chr12	80707620	80719233	.	6.575
chr12	80719234	80811421	.	2
chr12	80811422	92428076	.	2.0
chr12	92428077	92428179	.	2
chr12	92428180	133236096	.	2.0
chr13	1	19026909	.	2
chr13	19026910	19673304	.	2.0
chr13	19673305	19677765	.	2
chr13	19677766	36847679	.	2.0
chr13	36847680	36847806	.	2
chr13	36847807	114327283	.	2.0
chr14	1	18657655	.	2
chr14	18657656	21643481	.	2.39
chr14	21643482	21665265	.	2
chr14	21665266	22226844	.	2.0
chr14	22226845	22227049	.	2
chr14	22227050	30560279	.	1.501
chr14	30560280	30560706	.	2
chr14	30560707	49577419	.	2.0
chr14	49577420	49577747	.	2
chr14	49577748	58139405	.	2.485
chr14	58139406	58200277	.	2
chr14	58200278	73877195	.	2.0
chr14	73877196	73879102	.	2
chr14	73879103	79467415	.	2.0
chr14	79467416	79663895	.	2
chr14	79663896	79864415	.	1.092
chr14	79864416	80197684	.	2
chr14	80197685	88877282	.	2.0
chr14	88877283	88877533	.	2
chr14	88877534	97969437	.	2.0
chr14	97969438	98716162	.	2
chr14	98716163	99865722	.	4.76
chr14	99865723	99875084	.	2
chr14	99875085	106874793	.	2.0
chr15	1	19964843	.	2
chr15	19964844	20671210	.	2.0
chr15	20671211	22278896	.	2
chr15	22278897	28233645	.	1.08
chr15	28233646	28807002	.	2
chr15	28807003	33812956	.	2.0
chr15	33812957	33816828	.	2
chr15	33816829	35372171	.	2.311
chr15	35372172	35372348	.	2
chr15	35372349	58655352	.	2.0
chr15	58655353	58665159	.	2
chr15	58665160	59105266	.	3.84
chr15	59105267	59107487	.	2
chr15	59107488	60006081	.	2.0
chr15	60006082	60347284	.	2
chr15	60347285	64502449	.	3.84
chr15	64502450	64502748	.	2
chr15	64502749	64678445	.	2.0
chr15	64678446	64680263	.	2
chr15	64680264	75650569	.	3.84
chr15	75650570	75657059	.	2
chr15	75657060	75677310	.	2.0
chr15	75677311	75682644	.	2
chr15	75682645	78921268	.	3.84
chr15	78921269	78921429	.	2
chr15	78921430	82780224	.	2.92
chr15	82780225	82782846	.	2
chr15	82782847	92501090	.	3.84
chr15	92501091	92617484	.	2
chr15	92617485	101849435	.	2.0
chr16	1	46405	.	2
chr16	46406	13235585	.	1.775
chr16	13235586	13920177	.	2
chr16	13920178	30558360	.	2.748
chr16	30558361	30569784	.	2
chr16	30569785	56943827	.	1.775
chr16	56943828	56960616	.	2
chr16	56960617	57415205	.	3.128
chr16	57415206	57415775	.	2
chr16	57415776	58250121	.	1.711
chr16	58250122	58252803	.	2
chr16	58252804	58719147	.	1.481
chr16	58719148	58723716	.	2
chr16	58723717	90075951	.	1.775
chr17	1	410666	.	2
chr17	410667	7240519	.	2.0
chr17	7240520	7240675	.	2
chr17	7240676	14348574	.	1.711
chr17	14348575	14348887	.	2
chr17	14348888	28195720	.	2.0
chr17	28195721	28195935	.	2
chr17	28195936	31852017	.	2.92
chr17	31852018	31852212	.	2
chr17	31852213	31862501	.	3.84
chr17	31862502	31863309	.	2
chr17	31863310	35605856	.	4.76
chr17	35605857	35608357	.	2
chr17	35608358	39078090	.	5.66
chr17	39078091	39079111	.	2
chr17	39079112	53824995	.	3.84
chr17	53824996	54903835	.	2
chr17	54903836	59619868	.	1.08
chr17	59619869	59619993	.	2
chr17	59619994	83135766	.	2.0
chr18	1	117242	.	2
chr18	117243	74158944	.	2.0
chr18	74158945	74253456	.	2
chr18	74253457	74292120	.	1.08
chr18	74292121	74317953	.	2
chr18	74317954	80247311	.	2.0
chr19	1	281483	.	2
chr19	281484	45370614	.	2.0
chr19	45370615	45380234	.	2
chr19	45380235	45553517	.	2.912
chr19	45553518	45553721	.	2
chr19	45553722	51268528	.	2.0
chr19	51268529	51322152	.	2
chr19	51322153	52076256	.	2.39
chr19	52076257	52077056	.	2
chr19	52077057	58572556	.	2.0
chr20	1	87623	.	2
chr20	87624	32217784	.	2.0
chr20	32217785	32228375	.	2
chr20	32228376	36208387	.	1.481
chr20	36208388	36209478	.	2
chr20	36209479	36222278	.	2.0
chr20	36222279	36229312	.	2
chr20	36229313	59999666	.	2.0
chr20	59999667	59999685	.	2
chr20	59999686	64276114	.	2.0
chr21	1	10413773	.	2
chr21	10413774	46664999	.	2.0
chr22	1	16407152	.	2
chr22	16407153	44572220	.	2.0
chr22	44572221	44679778	.	2
chr22	44679779	45740534	.	5.66
chr22	45740535	45760566	.	2
chr22	45760567	50780661	.	2.0
