# Supplementary material for: Benchmarking pipelines for subclonal deconvolution of bulk tumour sequencing data
Source: Nat Commun. 2021 Nov 4;12:6396. doi: 10.1038/s41467-021-26698-7 (PMC8569188; doi:10.1038/s41467-021-26698-7)
Supplement: Supplementary file 4 — Source Data [file 41467_2021_26698_MOESM4_ESM.zip › Source_Data/cnv_heatmaps/facets/s1r1_100%_250_major.bed]

chromosome	start	end	.	cn
chr1	1	90028399	.	2
chr1	90028400	100058620	.	9.952
chr1	100058621	100059871	.	2
chr1	100059872	100088237	.	3.48
chr1	100088238	100102929	.	2
chr1	100102930	110407998	.	9.952
chr1	110407999	110451244	.	2
chr1	110451245	117367775	.	2.0
chr1	117367776	117367833	.	2
chr1	117367834	121571735	.	2.76
chr1	121571736	145234336	.	2
chr1	145234337	155069435	.	2.0
chr1	155069436	155069544	.	2
chr1	155069545	155172864	.	2.0
chr1	155172865	155173367	.	2
chr1	155173368	231566496	.	2.0
chr1	231566497	231626987	.	2
chr1	231626988	248919883	.	2.0
chr2	1	38938	.	2
chr2	38939	26579524	.	2.0
chr2	26579525	26581296	.	2
chr2	26581297	27580188	.	2.434
chr2	27580189	27580262	.	2
chr2	27580263	136118162	.	2.0
chr2	136118163	136199247	.	2
chr2	136199248	138671686	.	2.0
chr2	138671687	140231547	.	2
chr2	140231548	241777088	.	2.0
chr3	1	197748	.	2
chr3	197749	19253890	.	2.0
chr3	19253891	19281303	.	2
chr3	19281304	20184062	.	2.0
chr3	20184063	21418519	.	2
chr3	21418520	161076164	.	2.0
chr3	161076165	161076334	.	2
chr3	161076335	182865550	.	2.0
chr3	182865551	182865678	.	2
chr3	182865679	198043546	.	2.0
chr4	1	85881	.	2
chr4	85882	95548871	.	2.434
chr4	95548872	95549111	.	2
chr4	95549112	99594895	.	2.0
chr4	99594896	99597140	.	2
chr4	99597141	143700316	.	2.434
chr4	143700317	143700516	.	2
chr4	143700517	153204633	.	2.0
chr4	153204634	153257545	.	2
chr4	153257546	159268256	.	2.434
chr4	159268257	159282602	.	2
chr4	159282603	161384194	.	3.988
chr4	161384195	161384416	.	2
chr4	161384417	177442482	.	2.434
chr4	177442483	177960828	.	2
chr4	177960829	177990719	.	3.988
chr4	177990720	182169283	.	2
chr4	182169284	188147588	.	2.434
chr5	1	140555	.	2
chr5	140556	181261080	.	2.0
chr6	1	203475	.	2
chr6	203476	62286075	.	2.0
chr6	62286076	63211684	.	2
chr6	63211685	66093216	.	5.772
chr6	66093217	66710599	.	2
chr6	66710600	107069900	.	2.0
chr6	107069901	107070124	.	2
chr6	107070125	108854371	.	2.76
chr6	108854372	108858195	.	2
chr6	108858196	158193496	.	2.0
chr6	158193497	158312985	.	2
chr6	158312986	158429875	.	2.0
chr6	158429876	158449031	.	2
chr6	158449032	170583657	.	2.0
chr7	1	208950	.	2
chr7	208951	71787664	.	2.0
chr7	71787665	71787944	.	2
chr7	71787945	94669540	.	2.0
chr7	94669541	94909920	.	2
chr7	94909921	110663607	.	2.0
chr7	110663608	110663746	.	2
chr7	110663747	127106732	.	2.48
chr7	127106733	127242751	.	2
chr7	127242752	159233209	.	2.0
chr8	1	232972	.	2
chr8	232973	103766470	.	2.0
chr8	103766471	103819217	.	2
chr8	103819218	131042270	.	2.0
chr8	131042271	131904194	.	2
chr8	131904195	145055416	.	2.0
chr9	1	213298	.	2
chr9	213299	37746832	.	2.0
chr9	37746833	37762006	.	2
chr9	37762007	37974888	.	2.0
chr9	37974889	38015455	.	2
chr9	38015456	138124607	.	2.0
chr10	1	179998	.	2
chr10	179999	133625541	.	2.0
chr11	1	197337	.	2
chr11	197338	7634501	.	2.0
chr11	7634502	7635631	.	2
chr11	7635632	26563255	.	2.0
chr11	26563256	26565314	.	2
chr11	26565315	75912012	.	2.0
chr11	75912013	75983432	.	2
chr11	75983433	77590096	.	7.88
chr11	77590097	77590270	.	2
chr11	77590271	134986767	.	2.0
chr12	1	174806	.	2
chr12	174807	6110989	.	2.0
chr12	6110990	6121205	.	2
chr12	6121206	6514894	.	2.0
chr12	6514895	6516983	.	2
chr12	6516984	38905387	.	2.0
chr12	38905388	38905508	.	2
chr12	38905509	45015125	.	2.0
chr12	45015126	45015331	.	2
chr12	45015332	93328064	.	2.0
chr12	93328065	93377424	.	2
chr12	93377425	96861014	.	2.0
chr12	96861015	96907648	.	2
chr12	96907649	133236094	.	2.0
chr13	1	19026403	.	2
chr13	19026404	114327334	.	2.0
chr14	1	18657656	.	2
chr14	18657657	106874768	.	2.0
chr15	1	19964750	.	2
chr15	19964751	101849449	.	2.0
chr16	1	46405	.	2
chr16	46406	90075911	.	2.0
chr17	1	410609	.	2
chr17	410610	83135751	.	2.292
chr18	1	117236	.	2
chr18	117237	80247327	.	2.0
chr19	1	281534	.	2
chr19	281535	58572562	.	2.0
chr20	1	87623	.	2
chr20	87624	64276153	.	2.0
chr21	1	10413768	.	2
chr21	10413769	46664996	.	2.0
chr22	1	16407235	.	2
chr22	16407236	17841748	.	2.0
chr22	17841749	17841875	.	2
chr22	17841876	18167991	.	2.0
chr22	18167992	19036462	.	2
chr22	19036463	50780662	.	2.0
