# Supplementary material for: Benchmarking pipelines for subclonal deconvolution of bulk tumour sequencing data
Source: Nat Commun. 2021 Nov 4;12:6396. doi: 10.1038/s41467-021-26698-7 (PMC8569188; doi:10.1038/s41467-021-26698-7)
Supplement: Supplementary file 4 — Source Data [file 41467_2021_26698_MOESM4_ESM.zip › Source_Data/cnv_heatmaps/facets/s3r3_75%_100_major.bed]

chromosome	start	end	.	cn
chr1	1	5564103	.	2
chr1	5564104	8656290	.	4.168
chr1	8656291	8861160	.	2
chr1	8861161	9573312	.	2.0
chr1	9573313	9579975	.	2
chr1	9579976	11070969	.	3.016
chr1	11070970	11073986	.	2
chr1	11073987	14599136	.	4.744
chr1	14599137	14960657	.	2
chr1	14960658	22530984	.	2.85
chr1	22530985	22569370	.	2
chr1	22569371	37161653	.	2.0
chr1	37161654	37475526	.	2
chr1	37475527	37616692	.	2.0
chr1	37616693	37629570	.	2
chr1	37629571	39682345	.	2.0
chr1	39682346	39682577	.	2
chr1	39682578	47996635	.	2.646
chr1	47996636	48222698	.	2
chr1	48222699	53594638	.	2.0
chr1	53594639	53765544	.	2
chr1	53765545	58899262	.	6.116
chr1	58899263	59321533	.	2
chr1	59321534	90022390	.	6.104
chr1	90022391	90027471	.	2
chr1	90027472	113124971	.	6.116
chr1	113124972	113125152	.	2
chr1	113125153	117899183	.	2.0
chr1	117899184	117906467	.	2
chr1	117906468	121571735	.	6.116
chr1	121571736	145234336	.	2
chr1	145234337	147295639	.	30.728
chr1	147295640	147611606	.	2
chr1	147611607	151767336	.	17.048
chr1	151767337	151768229	.	2
chr1	151768230	151807600	.	3.372
chr1	151807601	151811428	.	2
chr1	151811429	161607993	.	17.048
chr1	161607994	161608389	.	2
chr1	161608390	162587587	.	6.104
chr1	162587588	162588817	.	2
chr1	162588818	162599808	.	2.0
chr1	162599809	162719054	.	2
chr1	162719055	167809790	.	6.104
chr1	167809791	167810874	.	2
chr1	167810875	177282130	.	6.104
chr1	177282131	177282312	.	2
chr1	177282313	181771411	.	7.472
chr1	181771412	181772123	.	2
chr1	181772124	183635592	.	7.472
chr1	183635593	183635696	.	2
chr1	183635697	190226269	.	7.472
chr1	190226270	190234379	.	2
chr1	190234380	196489786	.	7.472
chr1	196489787	196582521	.	2
chr1	196582522	200177376	.	4.396
chr1	200177377	200213805	.	2
chr1	200213806	201739944	.	3.372
chr1	201739945	201740112	.	2
chr1	201740113	202129319	.	2.0
chr1	202129320	202133496	.	2
chr1	202133497	202138399	.	2.0
chr1	202138400	202144513	.	2
chr1	202144514	207360930	.	2.0
chr1	207360931	207454169	.	2
chr1	207454170	207609625	.	3.372
chr1	207609626	207611589	.	2
chr1	207611590	225159281	.	2.0
chr1	225159282	225185370	.	2
chr1	225185371	229249989	.	2.0
chr1	229249990	229250438	.	2
chr1	229250439	248919835	.	2.0
chr2	1	38988	.	2
chr2	38989	47678367	.	2.0
chr2	47678368	47783309	.	2
chr2	47783310	47839800	.	2.0
chr2	47839801	48346239	.	2
chr2	48346240	50531326	.	2.0
chr2	50531327	50538416	.	2
chr2	50538417	52702642	.	0.628
chr2	52702643	53604868	.	2
chr2	53604869	60553299	.	2.0
chr2	60553300	60734615	.	2
chr2	60734616	60971532	.	0.628
chr2	60971533	61006519	.	2
chr2	61006520	67397557	.	2.0
chr2	67397558	67399240	.	2
chr2	67399241	70961554	.	3.372
chr2	70961555	70962784	.	2
chr2	70962785	99837607	.	2.0
chr2	99837608	100006637	.	2
chr2	100006638	100576504	.	3.372
chr2	100576505	100821139	.	2
chr2	100821140	110205017	.	2.0
chr2	110205018	110638080	.	2
chr2	110638081	112339992	.	8.84
chr2	112339993	112482367	.	2
chr2	112482368	112573692	.	14.312
chr2	112573693	112573811	.	2
chr2	112573812	130916898	.	8.84
chr2	130916899	130917239	.	2
chr2	130917240	131149748	.	0.628
chr2	131149749	131361552	.	2
chr2	131361553	144517450	.	8.84
chr2	144517451	146588060	.	2
chr2	146588061	147975949	.	0.628
chr2	147975950	148458408	.	2
chr2	148458409	149474160	.	4.736
chr2	149474161	149570123	.	2
chr2	149570124	156550772	.	2.0
chr2	156550773	156557589	.	2
chr2	156557590	161942856	.	3.37
chr2	161942857	161947676	.	2
chr2	161947677	170080037	.	2.0
chr2	170080038	170080644	.	2
chr2	170080645	170335482	.	2.0
chr2	170335483	170335548	.	2
chr2	170335549	171557592	.	2.0
chr2	171557593	171557790	.	2
chr2	171557791	174585641	.	6.116
chr2	174585642	174747663	.	2
chr2	174747664	197000483	.	2.0
chr2	197000484	197005767	.	2
chr2	197005768	206142715	.	2.0
chr2	206142716	206142833	.	2
chr2	206142834	241777069	.	2.0
chr3	1	197715	.	2
chr3	197716	37533331	.	2.0
chr3	37533332	37533460	.	2
chr3	37533461	38142941	.	2.85
chr3	38142942	38165541	.	2
chr3	38165542	88157944	.	2.0
chr3	88157945	89107542	.	2
chr3	89107543	94128474	.	2.0
chr3	94128475	94506221	.	2
chr3	94506222	99790741	.	2.61
chr3	99790742	99790887	.	2
chr3	99790888	108510553	.	2.702
chr3	108510554	108529214	.	2
chr3	108529215	112479624	.	4.744
chr3	112479625	112499331	.	2
chr3	112499332	121049712	.	2.452
chr3	121049713	121115019	.	2
chr3	121115020	125972171	.	2.902
chr3	125972172	125972448	.	2
chr3	125972449	127388144	.	6.104
chr3	127388145	127388228	.	2
chr3	127388229	139389597	.	6.116
chr3	139389598	139452923	.	2
chr3	139452924	139627797	.	7.472
chr3	139627798	139935173	.	2
chr3	139935174	157645867	.	6.116
chr3	157645868	158096064	.	2
chr3	158096065	173117784	.	2.452
chr3	173117785	173604333	.	2
chr3	173604334	184156524	.	2.0
chr3	184156525	184163753	.	2
chr3	184163754	185938186	.	2.0
chr3	185938187	186046477	.	2
chr3	186046478	186288890	.	4.736
chr3	186288891	186297453	.	2
chr3	186297454	189324601	.	2.0
chr3	189324602	189324882	.	2
chr3	189324883	190627408	.	2.722
chr3	190627409	190629430	.	2
chr3	190629431	198043498	.	2.0
chr4	1	85846	.	2
chr4	85847	1983137	.	2.0
chr4	1983138	1983405	.	2
chr4	1983406	2947590	.	2.646
chr4	2947591	2948288	.	2
chr4	2948289	10116276	.	2.0
chr4	10116277	10439927	.	2
chr4	10439928	11393149	.	2.0
chr4	11393150	11393459	.	2
chr4	11393460	13628064	.	2.0
chr4	13628065	15001937	.	2
chr4	15001938	25863600	.	2.0
chr4	25863601	25914000	.	2
chr4	25914001	52096695	.	2.0
chr4	52096696	52096800	.	2
chr4	52096801	53573980	.	2.0
chr4	53573981	53986860	.	2
chr4	53986861	77611619	.	2.0
chr4	77611620	77713626	.	2
chr4	77713627	82275864	.	2.0
chr4	82275865	82355395	.	2
chr4	82355396	99123769	.	2.0
chr4	99123770	99124061	.	2
chr4	99124062	112657366	.	2.0
chr4	112657367	112657445	.	2
chr4	112657446	114852864	.	21.152
chr4	114852865	114870831	.	2
chr4	114870832	118253565	.	2.0
chr4	118253566	118255668	.	2
chr4	118255669	118352557	.	2.756
chr4	118352558	118513776	.	2
chr4	118513777	120922842	.	2.0
chr4	120922843	121035832	.	2
chr4	121035833	122077704	.	0.628
chr4	122077705	122170624	.	2
chr4	122170625	182324287	.	2.0
chr4	182324288	182346821	.	2
chr4	182346822	188147568	.	2.0
chr5	1	140522	.	2
chr5	140523	38812843	.	2.0
chr5	38812844	38820618	.	2
chr5	38820619	41313811	.	3.372
chr5	41313812	41381928	.	2
chr5	41381929	45645600	.	2.0
chr5	45645601	45695658	.	2
chr5	45695659	50846434	.	4.736
chr5	50846435	51383190	.	2
chr5	51383191	55853607	.	2.0
chr5	55853608	55859574	.	2
chr5	55859575	57263472	.	2.702
chr5	57263473	57480161	.	2
chr5	57480162	97183632	.	2.0
chr5	97183633	98577696	.	2
chr5	98577697	98796179	.	8.84
chr5	98796180	98855948	.	2
chr5	98855949	102234640	.	4.736
chr5	102234641	102234890	.	2
chr5	102234891	109774889	.	2.0
chr5	109774890	109781470	.	2
chr5	109781471	111073523	.	2.0
chr5	111073524	111076003	.	2
chr5	111076004	131436254	.	2.0
chr5	131436255	131436428	.	2
chr5	131436429	136231509	.	4.744
chr5	136231510	136247557	.	2
chr5	136247558	152405121	.	2.0
chr5	152405122	153489732	.	2
chr5	153489733	158777563	.	2.0
chr5	158777564	158796471	.	2
chr5	158796472	163519272	.	3.372
chr5	163519273	167284964	.	2
chr5	167284965	181261095	.	2.0
chr6	1	203428	.	2
chr6	203429	6167557	.	2.0
chr6	6167558	6169454	.	2
chr6	6169455	13273010	.	3.372
chr6	13273011	13273232	.	2
chr6	13273233	39114954	.	2.0
chr6	39114955	39115110	.	2
chr6	39115111	39336577	.	6.116
chr6	39336578	39343315	.	2
chr6	39343316	41232408	.	2.0
chr6	41232409	41236442	.	2
chr6	41236443	42259604	.	3.372
chr6	42259605	42259758	.	2
chr6	42259759	55435296	.	2.0
chr6	55435297	55435620	.	2
chr6	55435621	63212218	.	2.702
chr6	63212219	63212377	.	2
chr6	63212378	72266067	.	2.0
chr6	72266068	72274511	.	2
chr6	72274512	79519121	.	2.0
chr6	79519122	79631475	.	2
chr6	79631476	85637220	.	2.0
chr6	85637221	85640252	.	2
chr6	85640253	87702172	.	2.0
chr6	87702173	88047792	.	2
chr6	88047793	89567139	.	2.0
chr6	89567140	89567184	.	2
chr6	89567185	91521573	.	2.0
chr6	91521574	91521745	.	2
chr6	91521746	98024562	.	2.0
chr6	98024563	98834882	.	2
chr6	98834883	101928624	.	3.372
chr6	101928625	102035387	.	2
chr6	102035388	109796764	.	2.0
chr6	109796765	109825100	.	2
chr6	109825101	110254200	.	2.0
chr6	110254201	110299042	.	2
chr6	110299043	129443220	.	2.0
chr6	129443221	129445700	.	2
chr6	129445701	129516540	.	3.184
chr6	129516541	129576206	.	2
chr6	129576207	149540984	.	2.0
chr6	149540985	149541442	.	2
chr6	149541443	150069010	.	3.372
chr6	150069011	150143399	.	2
chr6	150143400	170583660	.	2.0
chr7	1	208923	.	2
chr7	208924	35204542	.	2.0
chr7	35204543	35231586	.	2
chr7	35231587	35633510	.	4.736
chr7	35633511	35633809	.	2
chr7	35633810	46692830	.	2.0
chr7	46692831	46697053	.	2
chr7	46697054	47775203	.	3.372
chr7	47775204	47792706	.	2
chr7	47792707	98355204	.	2.0
chr7	98355205	98362402	.	2
chr7	98362403	99281023	.	3.016
chr7	99281024	99283649	.	2
chr7	99283650	99365951	.	6.104
chr7	99365952	99366070	.	2
chr7	99366071	111727515	.	10.208
chr7	111727516	111727735	.	2
chr7	111727736	120275736	.	10.208
chr7	120275737	120732909	.	2
chr7	120732910	121099976	.	8.84
chr7	121099977	121100100	.	2
chr7	121100101	149880654	.	10.208
chr7	149880655	150244694	.	2
chr7	150244695	159233256	.	2.0
chr8	1	232977	.	2
chr8	232978	33597785	.	2.0
chr8	33597786	35235592	.	2
chr8	35235593	43342216	.	3.372
chr8	43342217	46841163	.	2
chr8	46841164	51592707	.	3.488
chr8	51592708	51654662	.	2
chr8	51654663	56475813	.	3.372
chr8	56475814	56958063	.	2
chr8	56958064	71843672	.	3.372
chr8	71843673	71843941	.	2
chr8	71843942	75565145	.	2.0
chr8	75565146	75565345	.	2
chr8	75565346	79666034	.	2.0
chr8	79666035	79764153	.	2
chr8	79764154	80171350	.	4.736
chr8	80171351	80485776	.	2
chr8	80485777	80526096	.	2.0
chr8	80526097	80628571	.	2
chr8	80628572	80821638	.	3.372
chr8	80821639	80974320	.	2
chr8	80974321	93925092	.	2.0
chr8	93925093	93925435	.	2
chr8	93925436	98767413	.	2.702
chr8	98767414	98883711	.	2
chr8	98883712	136865282	.	2.0
chr8	136865283	138130164	.	2
chr8	138130165	144474351	.	11.576
chr8	144474352	144474723	.	2
chr8	144474724	145055416	.	2.0
chr9	1	213233	.	2
chr9	213234	2028993	.	2.0
chr9	2028994	2029196	.	2
chr9	2029197	8524826	.	2.0
chr9	8524827	8524973	.	2
chr9	8524974	17797126	.	2.452
chr9	17797127	18474027	.	2
chr9	18474028	20715337	.	3.372
chr9	20715338	20716193	.	2
chr9	20716194	37020767	.	2.452
chr9	37020768	37026543	.	2
chr9	37026544	37541823	.	8.84
chr9	37541824	37588488	.	2
chr9	37588489	82061331	.	2.0
chr9	82061332	82979661	.	2
chr9	82979662	83915501	.	3.372
chr9	83915502	83915636	.	2
chr9	83915637	93185607	.	2.0
chr9	93185608	93229728	.	2
chr9	93229729	95517036	.	4.744
chr9	95517037	95875813	.	2
chr9	95875814	96654718	.	2.0
chr9	96654719	96755947	.	2
chr9	96755948	119512951	.	2.0
chr9	119512952	119522922	.	2
chr9	119522923	121193503	.	2.0
chr9	121193504	121280880	.	2
chr9	121280881	121284355	.	2.0
chr9	121284356	121284413	.	2
chr9	121284414	128371401	.	2.0
chr9	128371402	128371511	.	2
chr9	128371512	138124636	.	2.0
chr10	1	49321	.	2
chr10	49322	11316969	.	2.0
chr10	11316970	11317211	.	2
chr10	11317212	26166031	.	2.85
chr10	26166032	26173789	.	2
chr10	26173790	28848427	.	2.0
chr10	28848428	28880240	.	2
chr10	28880241	43495989	.	7.472
chr10	43495990	43496073	.	2
chr10	43496074	70209159	.	2.0
chr10	70209160	70209745	.	2
chr10	70209746	72942745	.	2.0
chr10	72942746	72954576	.	2
chr10	72954577	122506756	.	2.0
chr10	122506757	122506813	.	2
chr10	122506814	129708123	.	2.0
chr10	129708124	129759181	.	2
chr10	129759182	133625541	.	2.0
chr11	1	197337	.	2
chr11	197338	4489800	.	2.0
chr11	4489801	4541684	.	2
chr11	4541685	4769839	.	8.84
chr11	4769840	4803374	.	2
chr11	4803375	14645048	.	2.0
chr11	14645049	14771910	.	2
chr11	14771911	25082594	.	2.0
chr11	25082595	26331616	.	2
chr11	26331617	35251322	.	2.0
chr11	35251323	35251531	.	2
chr11	35251532	35322592	.	4.736
chr11	35322593	35418996	.	2
chr11	35418997	40116182	.	2.0
chr11	40116183	40116338	.	2
chr11	40116339	44206885	.	2.0
chr11	44206886	44206977	.	2
chr11	44206978	50287785	.	2.0
chr11	50287786	54591618	.	2
chr11	54591619	96393024	.	2.0
chr11	96393025	99556128	.	2
chr11	99556129	112260456	.	2.0
chr11	112260457	112961580	.	2
chr11	112961581	115504956	.	4.744
chr11	115504957	116748346	.	2
chr11	116748347	125955984	.	2.0
chr11	125955985	125956127	.	2
chr11	125956128	134986767	.	2.0
chr12	1	174568	.	2
chr12	174569	33426271	.	2.0
chr12	33426272	33426348	.	2
chr12	33426349	41460088	.	2.0
chr12	41460089	41477839	.	2
chr12	41477840	48905140	.	2.0
chr12	48905141	48914501	.	2
chr12	48914502	51125233	.	6.116
chr12	51125234	51172319	.	2
chr12	51172320	55332098	.	2.0
chr12	55332099	55332327	.	2
chr12	55332328	57821924	.	2.0
chr12	57821925	57822087	.	2
chr12	57822088	79690174	.	2.0
chr12	79690175	79773581	.	2
chr12	79773582	80370795	.	3.372
chr12	80370796	80370958	.	2
chr12	80370959	104928600	.	2.0
chr12	104928601	104976816	.	2
chr12	104976817	109768489	.	2.0
chr12	109768490	109768668	.	2
chr12	109768669	118981527	.	2.0
chr12	118981528	118981740	.	2
chr12	118981741	128793504	.	2.646
chr12	128793505	128793662	.	2
chr12	128793663	133236094	.	2.0
chr13	1	19026403	.	2
chr13	19026404	35649864	.	2.0
chr13	35649865	35651792	.	2
chr13	35651793	67225696	.	2.0
chr13	67225697	67225789	.	2
chr13	67225790	71866680	.	2.0
chr13	71866681	71866804	.	2
chr13	71866805	103066874	.	2.0
chr13	103066875	105466195	.	2
chr13	105466196	114327285	.	2.0
chr14	1	18657656	.	2
chr14	18657657	33056016	.	2.0
chr14	33056017	33213716	.	2
chr14	33213717	74055679	.	2.0
chr14	74055680	74056957	.	2
chr14	74056958	90695621	.	2.0
chr14	90695622	90780943	.	2
chr14	90780944	90978500	.	7.472
chr14	90978501	91060464	.	2
chr14	91060465	106874770	.	2.0
chr15	1	19964775	.	2
chr15	19964776	27327045	.	2.0
chr15	27327046	27328821	.	2
chr15	27328822	32968851	.	0.628
chr15	32968852	32969142	.	2
chr15	32969143	43376421	.	2.0
chr15	43376422	43376591	.	2
chr15	43376592	55679321	.	2.0
chr15	55679322	55679458	.	2
chr15	55679459	70754156	.	2.0
chr15	70754157	70829472	.	2
chr15	70829473	79090656	.	2.0
chr15	79090657	79293236	.	2
chr15	79293237	101849537	.	2.0
chr16	1	46405	.	2
chr16	46406	13235364	.	2.0
chr16	13235365	13235683	.	2
chr16	13235684	14309347	.	2.0
chr16	14309348	17096407	.	2
chr16	17096408	31278186	.	2.0
chr16	31278187	31297713	.	2
chr16	31297714	31408505	.	4.736
chr16	31408506	31410372	.	2
chr16	31410373	35447991	.	2.452
chr16	35447992	46474354	.	2
chr16	46474355	61652511	.	2.0
chr16	61652512	61652944	.	2
chr16	61652945	69245811	.	2.0
chr16	69245812	69260054	.	2
chr16	69260055	80662866	.	2.702
chr16	80662867	80670925	.	2
chr16	80670926	90075925	.	2.0
chr17	1	410680	.	2
chr17	410681	6653304	.	2.0
chr17	6653305	6684967	.	2
chr17	6684968	7759030	.	4.744
chr17	7759031	7759102	.	2
chr17	7759103	15503151	.	2.0
chr17	15503152	15537624	.	2
chr17	15537625	15636246	.	2.0
chr17	15636247	15651223	.	2
chr17	15651224	21314561	.	2.0
chr17	21314562	21415640	.	2
chr17	21415641	21551634	.	7.472
chr17	21551635	22070494	.	2
chr17	22070495	35760957	.	2.0
chr17	35760958	38847893	.	2
chr17	38847894	39997944	.	7.472
chr17	39997945	40015387	.	2
chr17	40015388	44071192	.	2.0
chr17	44071193	44074130	.	2
chr17	44074131	45287111	.	2.452
chr17	45287112	45287324	.	2
chr17	45287325	48070237	.	2.0
chr17	48070238	48070445	.	2
chr17	48070446	52157832	.	2.0
chr17	52157833	52985578	.	2
chr17	52985579	56511040	.	2.0
chr17	56511041	56593840	.	2
chr17	56593841	59397213	.	2.452
chr17	59397214	59565619	.	2
chr17	59565620	59935246	.	2.0
chr17	59935247	59936548	.	2
chr17	59936549	62722557	.	2.0
chr17	62722558	62725057	.	2
chr17	62725058	68992197	.	2.0
chr17	68992198	68993040	.	2
chr17	68993041	75765169	.	0.628
chr17	75765170	75778416	.	2
chr17	75778417	79115603	.	2.0
chr17	79115604	79733560	.	2
chr17	79733561	83135766	.	2.0
chr18	1	117241	.	2
chr18	117242	11609905	.	2.0
chr18	11609906	11610051	.	2
chr18	11610052	14772193	.	2.326
chr18	14772194	14778032	.	2
chr18	14778033	43277557	.	2.0
chr18	43277558	43277647	.	2
chr18	43277648	55635840	.	2.0
chr18	55635841	56028779	.	2
chr18	56028780	80247277	.	2.0
chr19	1	281491	.	2
chr19	281492	12247537	.	2.0
chr19	12247538	12247704	.	2
chr19	12247705	12462529	.	2.0
chr19	12462530	12462666	.	2
chr19	12462667	13836434	.	2.0
chr19	13836435	13874759	.	2
chr19	13874760	17581515	.	2.0
chr19	17581516	17601528	.	2
chr19	17601529	17605728	.	2.0
chr19	17605729	17605896	.	2
chr19	17605897	21057834	.	2.0
chr19	21057835	21057985	.	2
chr19	21057986	21142199	.	3.372
chr19	21142200	21143578	.	2
chr19	21143579	24162290	.	2.0
chr19	24162291	27756792	.	2
chr19	27756793	33813426	.	2.0
chr19	33813427	34022806	.	2
chr19	34022807	36143021	.	2.0
chr19	36143022	36145781	.	2
chr19	36145782	36245487	.	2.756
chr19	36245488	36340316	.	2
chr19	36340317	40265568	.	2.0
chr19	40265569	40275029	.	2
chr19	40275030	41898445	.	2.0
chr19	41898446	41902002	.	2
chr19	41902003	58572621	.	2.0
chr20	1	87623	.	2
chr20	87624	2417201	.	2.0
chr20	2417202	2417475	.	2
chr20	2417476	2558776	.	3.184
chr20	2558777	2561866	.	2
chr20	2561867	6780192	.	2.0
chr20	6780193	7883181	.	2
chr20	7883182	8150315	.	2.0
chr20	8150316	8371440	.	2
chr20	8371441	38049777	.	2.0
chr20	38049778	38057454	.	2
chr20	38057455	38320266	.	2.0
chr20	38320267	38323865	.	2
chr20	38323866	39039247	.	2.0
chr20	39039248	39039412	.	2
chr20	39039413	43613994	.	7.008
chr20	43613995	43618963	.	2
chr20	43618964	57710373	.	2.0
chr20	57710374	57710587	.	2
chr20	57710588	58343784	.	6.104
chr20	58343785	58353262	.	2
chr20	58353263	64276173	.	2.0
chr21	1	10413742	.	2
chr21	10413743	14498418	.	2.0
chr21	14498419	14500507	.	2
chr21	14500508	41168597	.	2.0
chr21	41168598	41179598	.	2
chr21	41179599	44960136	.	2.0
chr21	44960137	44973087	.	2
chr21	44973088	45505934	.	7.472
chr21	45505935	45510177	.	2
chr21	45510178	46665012	.	2.0
chr22	1	16407163	.	2
chr22	16407164	20384671	.	2.0
chr22	20384672	20389621	.	2
chr22	20389622	20427444	.	2.0
chr22	20427445	20429198	.	2
chr22	20429199	20568460	.	0.628
chr22	20568461	20582574	.	2
chr22	20582575	29061769	.	2.0
chr22	29061770	29094326	.	2
chr22	29094327	40406734	.	2.0
chr22	40406735	40406856	.	2
chr22	40406857	42619936	.	2.0
chr22	42619937	42623924	.	2
chr22	42623925	43839933	.	2.0
chr22	43839934	43841880	.	2
chr22	43841881	43978007	.	4.736
chr22	43978008	43981465	.	2
chr22	43981466	50221658	.	2.0
chr22	50221659	50221801	.	2
chr22	50221802	50780661	.	2.452
