# Supplementary material for: Benchmarking pipelines for subclonal deconvolution of bulk tumour sequencing data
Source: Nat Commun. 2021 Nov 4;12:6396. doi: 10.1038/s41467-021-26698-7 (PMC8569188; doi:10.1038/s41467-021-26698-7)
Supplement: Supplementary file 4 — Source Data [file 41467_2021_26698_MOESM4_ESM.zip › Source_Data/cnv_heatmaps/facets/s1r2_true_minor.bed]

chromosome	start	end	.	cn
chr10	1	723268	.	2.02
chr10	723269	723327	.	2.02
chr10	723328	5949555	.	2.02
chr10	5949556	5949712	.	2.0
chr10	5949713	12690104	.	2.02
chr10	12690105	12690479	.	2.0
chr10	12690480	13257465	.	2.02
chr10	13257466	13257966	.	2.0
chr10	13257967	14255303	.	2.02
chr10	14255304	14255610	.	2.0
chr10	14255611	16999297	.	2.02
chr10	16999298	17000105	.	2.02
chr10	17000106	18080732	.	2.02
chr10	18080733	18082547	.	2.0
chr10	18082548	18864821	.	2.02
chr10	18864822	18866935	.	2.0
chr10	18866936	25610164	.	2.02
chr10	25610165	25610731	.	2.0
chr10	25610732	26316950	.	2.02
chr10	26316951	26317010	.	2.0
chr10	26317011	26389707	.	2.02
chr10	26389708	26393584	.	2.0
chr10	26393585	37865942	.	2.02
chr10	37865943	37866114	.	2.0
chr10	37866115	42381523	.	2.02
chr10	42381524	42384065	.	2.0
chr10	42384066	49150772	.	2.02
chr10	49150773	49150861	.	2.0
chr10	49150862	49577905	.	2.02
chr10	49577906	49578115	.	2.02
chr10	49578116	50762102	.	2.02
chr10	50762103	50762281	.	2.0
chr10	50762282	56806292	.	2.02
chr10	56806293	56806436	.	2.02
chr10	56806437	57290748	.	2.02
chr10	57290749	57291247	.	2.0
chr10	57291248	57695984	.	2.02
chr10	57695985	57775512	.	2.02
chr10	57775513	57963458	.	2.02
chr10	57963459	57963552	.	2.0
chr10	57963553	60079664	.	2.02
chr10	60079665	60080721	.	2.0
chr10	60080722	63232963	.	2.02
chr10	63232964	63233069	.	2.0
chr10	63233070	64065924	.	2.02
chr10	64065925	64066011	.	2.0
chr10	64066012	66465134	.	2.02
chr10	66465135	66467679	.	2.0
chr10	66467680	67627416	.	2.02
chr10	67627417	67627467	.	2.0
chr10	67627468	67942232	.	2.02
chr10	67942233	67945898	.	2.0
chr10	67945899	68470100	.	2.02
chr10	68470101	68470623	.	2.0
chr10	68470624	68951488	.	2.02
chr10	68951489	68956114	.	2.0
chr10	68956115	73741316	.	2.02
chr10	73741317	73741403	.	2.0
chr10	73741404	79857149	.	2.02
chr10	79857150	79857374	.	2.0
chr10	79857375	80923754	.	2.02
chr10	80923755	80923849	.	2.0
chr10	80923850	83746953	.	2.02
chr10	83746954	83747263	.	2.0
chr10	83747264	89315761	.	2.02
chr10	89315762	89316738	.	2.0
chr10	89316739	89693710	.	2.02
chr10	89693711	89694211	.	2.0
chr10	89694212	94025405	.	2.02
chr10	94025406	94025567	.	2.0
chr10	94025568	97811719	.	2.02
chr10	97811720	97816275	.	2.0
chr10	97816276	101966474	.	2.02
chr10	101966475	102160372	.	2.0
chr10	102160373	103978255	.	2.02
chr10	103978256	103980134	.	2.02
chr10	103980135	109631247	.	2.02
chr10	109631248	109635384	.	2.02
chr10	109635385	111515422	.	2.02
chr10	111515423	111519970	.	2.0
chr10	111519971	112499583	.	2.02
chr10	112499584	112501688	.	2.0
chr10	112501689	112610042	.	2.02
chr10	112610043	112610570	.	2.0
chr10	112610571	117309149	.	2.02
chr10	117309150	117312746	.	2.0
chr10	117312747	120296214	.	2.02
chr10	120296215	120297302	.	2.0
chr10	120297303	123151925	.	2.02
chr10	123151926	123153612	.	2.0
chr10	123153613	124228875	.	2.02
chr10	124228876	124228995	.	2.0
chr10	124228996	125041704	.	2.02
chr10	125041705	125041951	.	2.0
chr10	125041952	127921810	.	2.02
chr10	127921811	127921989	.	2.0
chr10	127921990	133797422	.	2.02
chr11	1	45135	.	2.02
chr11	45136	63309	.	2.02
chr11	63310	297387	.	2.02
chr11	297388	297534	.	2.0
chr11	297535	859466	.	2.02
chr11	859467	859675	.	2.0
chr11	859676	2106645	.	2.02
chr11	2106646	2106705	.	2.0
chr11	2106706	2456127	.	2.02
chr11	2456128	2457007	.	2.0
chr11	2457008	3228992	.	2.02
chr11	3228993	3229127	.	2.0
chr11	3229128	4508346	.	2.02
chr11	4508347	4508672	.	2.0
chr11	4508673	6865813	.	2.02
chr11	6865814	6884999	.	2.0
chr11	6885000	10276057	.	2.02
chr11	10276058	10276267	.	2.0
chr11	10276268	10397379	.	2.02
chr11	10397380	10408349	.	2.0
chr11	10408350	12451504	.	2.02
chr11	12451505	12451626	.	2.02
chr11	12451627	15128682	.	2.02
chr11	15128683	16454556	.	2.02
chr11	16454557	16626703	.	2.02
chr11	16626704	16682110	.	2.02
chr11	16682111	16682212	.	2.0
chr11	16682213	16908264	.	2.02
chr11	16908265	17847301	.	2.02
chr11	17847302	17857705	.	2.0
chr11	17857706	19407126	.	2.02
chr11	19407127	19407279	.	2.02
chr11	19407280	19704200	.	2.02
chr11	19704201	19704835	.	2.0
chr11	19704836	25686729	.	2.02
chr11	25686730	25687479	.	2.0
chr11	25687480	26328168	.	2.02
chr11	26328169	26328405	.	2.0
chr11	26328406	29293986	.	2.02
chr11	29293987	29294134	.	2.0
chr11	29294135	32034617	.	2.02
chr11	32034618	32034701	.	2.02
chr11	32034702	32411842	.	2.02
chr11	32411843	32411999	.	2.0
chr11	32412000	39370264	.	2.02
chr11	39370265	39370315	.	2.0
chr11	39370316	39935880	.	2.02
chr11	39935881	39936101	.	2.0
chr11	39936102	45261104	.	2.02
chr11	45261105	45261168	.	2.0
chr11	45261169	45643796	.	2.02
chr11	45643797	45644582	.	2.0
chr11	45644583	48642495	.	2.02
chr11	48642496	48643082	.	2.0
chr11	48643083	51396500	.	2.02
chr11	51396501	51396625	.	2.0
chr11	51396626	51980822	.	2.02
chr11	51980823	51980896	.	2.0
chr11	51980897	53291282	.	2.02
chr11	53291283	53300116	.	2.02
chr11	53300117	61226222	.	2.02
chr11	61226223	61226423	.	2.02
chr11	61226424	65977425	.	2.02
chr11	65977426	65977486	.	2.0
chr11	65977487	66666934	.	2.02
chr11	66666935	66668581	.	2.02
chr11	66668582	67264512	.	2.02
chr11	67264513	67264670	.	2.0
chr11	67264671	70176948	.	2.02
chr11	70176949	70189673	.	2.02
chr11	70189674	71363016	.	2.02
chr11	71363017	71363108	.	2.0
chr11	71363109	72351019	.	2.02
chr11	72351020	72352655	.	2.0
chr11	72352656	73233561	.	2.02
chr11	73233562	73234230	.	2.02
chr11	73234231	75522082	.	2.02
chr11	75522083	75561464	.	2.0
chr11	75561465	76177859	.	2.02
chr11	76177860	76177942	.	2.02
chr11	76177943	76694399	.	2.02
chr11	76694400	76694498	.	2.0
chr11	76694499	76766304	.	2.02
chr11	76766305	76774422	.	2.0
chr11	76774423	82438326	.	2.02
chr11	82438327	82438464	.	2.0
chr11	82438465	82877338	.	2.02
chr11	82877339	82877615	.	2.0
chr11	82877616	84930932	.	2.02
chr11	84930933	84931073	.	2.0
chr11	84931074	85509207	.	2.02
chr11	85509208	85509291	.	2.0
chr11	85509292	87066672	.	2.02
chr11	87066673	87066738	.	2.0
chr11	87066739	88055448	.	2.02
chr11	88055449	88103848	.	2.0
chr11	88103849	91955237	.	2.02
chr11	91955238	91957368	.	2.02
chr11	91957369	100120424	.	2.02
chr11	100120425	100120906	.	2.0
chr11	100120907	100713803	.	2.02
chr11	100713804	100719134	.	2.02
chr11	100719135	101911854	.	2.02
chr11	101911855	101914414	.	2.02
chr11	101914415	102356770	.	2.02
chr11	102356771	102356981	.	2.0
chr11	102356982	107749722	.	2.02
chr11	107749723	107749871	.	2.0
chr11	107749872	108891991	.	2.02
chr11	108891992	108892516	.	2.0
chr11	108892517	110177680	.	2.02
chr11	110177681	110180606	.	2.0
chr11	110180607	114428544	.	2.02
chr11	114428545	114429967	.	2.0
chr11	114429968	116342183	.	2.02
chr11	116342184	116346485	.	2.02
chr11	116346486	116634966	.	2.02
chr11	116634967	116635910	.	2.0
chr11	116635911	116869950	.	2.02
chr11	116869951	116871418	.	2.0
chr11	116871419	120268235	.	2.02
chr11	120268236	120268497	.	2.0
chr11	120268498	121549089	.	2.02
chr11	121549090	121549741	.	2.0
chr11	121549742	125376529	.	2.02
chr11	125376530	125376801	.	2.0
chr11	125376802	125880916	.	2.02
chr11	125880917	125890416	.	2.0
chr11	125890417	127059159	.	2.02
chr11	127059160	127193322	.	2.02
chr11	127193323	130564222	.	2.02
chr11	130564223	130564706	.	2.0
chr11	130564707	133255909	.	2.02
chr11	133255910	133255979	.	2.02
chr11	133255980	133721356	.	2.02
chr11	133721357	133721448	.	2.0
chr11	133721449	135086622	.	2.02
chr12	1	117177	.	2.02
chr12	117178	117409	.	2.02
chr12	117410	734781	.	2.02
chr12	734782	734970	.	2.02
chr12	734971	1181437	.	2.02
chr12	1181438	1297449	.	2.0
chr12	1297450	2481852	.	2.02
chr12	2481853	2481926	.	2.0
chr12	2481927	3278338	.	2.02
chr12	3278339	3278494	.	2.0
chr12	3278495	6334818	.	2.02
chr12	6334819	6334901	.	2.0
chr12	6334902	9152948	.	2.02
chr12	9152949	9154763	.	2.0
chr12	9154764	11344605	.	2.02
chr12	11344606	11410964	.	2.02
chr12	11410965	13180872	.	2.02
chr12	13180873	13183731	.	2.0
chr12	13183732	14224104	.	2.02
chr12	14224105	14224206	.	2.0
chr12	14224207	16065402	.	2.02
chr12	16065403	16065500	.	2.0
chr12	16065501	20080771	.	2.02
chr12	20080772	20092170	.	2.0
chr12	20092171	21116808	.	2.02
chr12	21116809	21116872	.	2.02
chr12	21116873	22594417	.	2.02
chr12	22594418	22595612	.	2.0
chr12	22595613	27436285	.	2.02
chr12	27436286	27437922	.	2.02
chr12	27437923	31306686	.	2.02
chr12	31306687	31307488	.	2.0
chr12	31307489	37685776	.	2.02
chr12	37685777	37686553	.	2.0
chr12	37686554	38955860	.	2.02
chr12	38955861	38956182	.	2.0
chr12	38956183	40295488	.	2.02
chr12	40295489	40297451	.	2.0
chr12	40297452	40784817	.	2.02
chr12	40784818	40785941	.	2.02
chr12	40785942	43435808	.	2.02
chr12	43435809	43436786	.	2.02
chr12	43436787	43638338	.	2.02
chr12	43638339	43638579	.	2.0
chr12	43638580	43778624	.	2.02
chr12	43778625	43779097	.	2.0
chr12	43779098	44571751	.	2.02
chr12	44571752	44572205	.	2.0
chr12	44572206	44591589	.	2.02
chr12	44591590	45519388	.	1.98
chr12	45519389	45519531	.	1.98
chr12	45519532	45907008	.	1.98
chr12	45907009	45907122	.	2.0
chr12	45907123	46067651	.	1.98
chr12	46067652	46067972	.	2.0
chr12	46067973	46265999	.	1.98
chr12	46266000	46267015	.	1.98
chr12	46267016	46758116	.	1.98
chr12	46758117	46758334	.	2.0
chr12	46758335	47466083	.	1.98
chr12	47466084	47466321	.	2.0
chr12	47466322	47918196	.	1.98
chr12	47918197	47918644	.	2.0
chr12	47918645	49197695	.	1.98
chr12	49197696	55859961	.	2.02
chr12	55859962	55863083	.	2.0
chr12	55863084	57914416	.	2.02
chr12	57914417	57915177	.	2.0
chr12	57915178	58381413	.	2.02
chr12	58381414	58381511	.	2.0
chr12	58381512	58940497	.	2.02
chr12	58940498	59086708	.	2.02
chr12	59086709	59087144	.	2.0
chr12	59087145	59828040	.	2.02
chr12	59828041	59828175	.	2.02
chr12	59828176	62758964	.	2.02
chr12	62758965	62759341	.	2.02
chr12	62759342	63730271	.	2.02
chr12	63730272	63730428	.	2.0
chr12	63730429	67611352	.	2.02
chr12	67611353	68157248	.	2.02
chr12	68157249	68387999	.	2.02
chr12	68388000	68388063	.	2.0
chr12	68388064	68957710	.	2.02
chr12	68957711	68997310	.	2.0
chr12	68997311	70952322	.	2.02
chr12	70952323	70954200	.	2.02
chr12	70954201	71061859	.	2.02
chr12	71061860	74405910	.	2.02
chr12	74405911	74409381	.	2.0
chr12	74409382	75917730	.	2.02
chr12	75917731	75918722	.	2.0
chr12	75918723	76582704	.	2.02
chr12	76582705	76583306	.	2.0
chr12	76583307	77720343	.	2.02
chr12	77720344	77720463	.	2.02
chr12	77720464	77780508	.	2.02
chr12	77780509	77783530	.	2.0
chr12	77783531	78387365	.	2.02
chr12	78387366	78387458	.	2.02
chr12	78387459	78698393	.	2.02
chr12	78698394	78698561	.	2.0
chr12	78698562	78908567	.	2.02
chr12	78908568	78934039	.	2.0
chr12	78934040	81647917	.	2.02
chr12	81647918	81653297	.	2.0
chr12	81653298	83415182	.	2.02
chr12	83415183	83416386	.	2.0
chr12	83416387	84584266	.	2.02
chr12	84584267	84586638	.	2.0
chr12	84586639	94435791	.	2.02
chr12	94435792	94545033	.	0.0
chr12	94545034	95155464	.	2.02
chr12	95155465	95157284	.	2.0
chr12	95157285	101904533	.	2.02
chr12	101904534	101904792	.	2.0
chr12	101904793	105222714	.	2.02
chr12	105222715	105223264	.	2.0
chr12	105223265	107996959	.	2.02
chr12	107996960	107997177	.	2.02
chr12	107997178	108707654	.	2.02
chr12	108707655	108707776	.	2.02
chr12	108707777	111372337	.	2.02
chr12	111372338	111377429	.	2.0
chr12	111377430	113720324	.	2.02
chr12	113720325	113866551	.	2.0
chr12	113866552	117810655	.	2.02
chr12	117810656	117811000	.	2.0
chr12	117811001	123432396	.	2.02
chr12	123432397	123432793	.	2.0
chr12	123432794	123499627	.	2.02
chr12	123499628	123503922	.	2.0
chr12	123503923	129353333	.	2.02
chr12	129353334	129353565	.	2.0
chr12	129353566	129893986	.	2.02
chr12	129893987	129894099	.	2.0
chr12	129894100	130829236	.	2.02
chr12	130829237	130829305	.	2.0
chr12	130829306	133275309	.	2.02
chr13	1	17338873	.	2.02
chr13	17338874	17339051	.	2.0
chr13	17339052	17456727	.	2.02
chr13	17456728	17456817	.	2.0
chr13	17456818	18357911	.	2.02
chr13	18357912	18358040	.	2.0
chr13	18358041	19222923	.	2.02
chr13	19222924	19223442	.	2.0
chr13	19223443	20176826	.	2.02
chr13	20176827	20176967	.	2.0
chr13	20176968	25815149	.	2.02
chr13	25815150	25820448	.	0.0
chr13	25820449	26546331	.	2.02
chr13	26546332	26547076	.	2.0
chr13	26547077	27371119	.	2.02
chr13	27371120	27371425	.	2.0
chr13	27371426	27899159	.	2.02
chr13	27899160	27899786	.	2.0
chr13	27899787	29157458	.	2.02
chr13	29157459	29157619	.	2.0
chr13	29157620	29200504	.	2.02
chr13	29200505	29200794	.	2.0
chr13	29200795	29450272	.	2.02
chr13	29450273	29450475	.	2.0
chr13	29450476	31458918	.	2.02
chr13	31458919	31461692	.	2.0
chr13	31461693	32671460	.	2.02
chr13	32671461	32674418	.	2.0
chr13	32674419	34141565	.	2.02
chr13	34141566	34148959	.	2.0
chr13	34148960	35378277	.	2.02
chr13	35378278	35378521	.	2.0
chr13	35378522	38921797	.	2.02
chr13	38921798	38928150	.	2.0
chr13	38928151	39816571	.	2.02
chr13	39816572	39933475	.	0.0
chr13	39933476	40782625	.	2.02
chr13	40782626	40782992	.	2.0
chr13	40782993	41647947	.	2.02
chr13	41647948	41650131	.	2.0
chr13	41650132	44208300	.	2.02
chr13	44208301	44208464	.	2.0
chr13	44208465	45492417	.	2.02
chr13	45492418	47692352	.	2.02
chr13	47692353	47700533	.	2.0
chr13	47700534	48034691	.	2.02
chr13	48034692	48036084	.	2.0
chr13	48036085	54783337	.	2.02
chr13	54783338	54784418	.	2.0
chr13	54784419	60620338	.	2.02
chr13	60620339	61027563	.	2.02
chr13	61027564	61027660	.	2.0
chr13	61027661	61539587	.	2.02
chr13	61539588	61539918	.	2.0
chr13	61539919	62903541	.	2.02
chr13	62903542	62904725	.	2.0
chr13	62904726	64748821	.	2.02
chr13	64748822	64750093	.	2.0
chr13	64750094	65853947	.	2.02
chr13	65853948	65882305	.	2.0
chr13	65882306	67636957	.	2.02
chr13	67636958	67637497	.	2.0
chr13	67637498	68757020	.	2.02
chr13	68757021	68758192	.	2.0
chr13	68758193	73548674	.	2.02
chr13	73548675	73549194	.	2.0
chr13	73549195	74715778	.	2.02
chr13	74715779	74715898	.	2.0
chr13	74715899	76393313	.	2.02
chr13	76393314	76393570	.	2.0
chr13	76393571	79762249	.	2.02
chr13	79762250	79762329	.	2.0
chr13	79762330	79893186	.	2.02
chr13	79893187	82282588	.	2.02
chr13	82282589	82282874	.	2.0
chr13	82282875	84187391	.	2.02
chr13	84187392	86515724	.	2.02
chr13	86515725	86516628	.	2.0
chr13	86516629	87446092	.	2.02
chr13	87446093	87460698	.	2.02
chr13	87460699	87979880	.	2.02
chr13	87979881	87979940	.	2.0
chr13	87979941	90703565	.	2.02
chr13	90703566	90703728	.	2.0
chr13	90703729	93147101	.	2.02
chr13	93147102	94515716	.	1.98
chr13	94515717	96151586	.	2.02
chr13	96151587	96152143	.	2.0
chr13	96152144	97692015	.	2.02
chr13	97692016	97692124	.	2.0
chr13	97692125	99511944	.	2.02
chr13	99511945	99513033	.	2.0
chr13	99513034	100330213	.	2.02
chr13	100330214	100331901	.	2.0
chr13	100331902	100401545	.	2.02
chr13	100401546	100402594	.	2.0
chr13	100402595	100603234	.	2.02
chr13	100603235	100607374	.	2.0
chr13	100607375	105699460	.	2.02
chr13	105699461	105699867	.	2.0
chr13	105699868	113916462	.	2.02
chr13	113916463	113918553	.	2.0
chr13	113918554	114364328	.	2.02
chr14	1	16858647	.	2.02
chr14	16858648	16858722	.	2.0
chr14	16858723	18172010	.	2.02
chr14	18172011	18172072	.	2.0
chr14	18172073	24814599	.	2.02
chr14	24814600	24815104	.	2.0
chr14	24815105	26733014	.	2.02
chr14	26733015	30396798	.	2.02
chr14	30396799	30396908	.	2.0
chr14	30396909	30666497	.	2.02
chr14	30666498	30674411	.	2.02
chr14	30674412	32533476	.	2.02
chr14	32533477	32533719	.	2.0
chr14	32533720	33277671	.	2.02
chr14	33277672	33277986	.	2.0
chr14	33277987	33983995	.	2.02
chr14	33983996	33984367	.	2.0
chr14	33984368	36697544	.	2.02
chr14	36697545	36697644	.	2.0
chr14	36697645	40452528	.	2.02
chr14	40452529	40453172	.	2.0
chr14	40453173	43468027	.	2.02
chr14	43468028	46024519	.	2.02
chr14	46024520	48358843	.	2.02
chr14	48358844	48359003	.	2.02
chr14	48359004	48430090	.	2.02
chr14	48430091	48437584	.	2.0
chr14	48437585	51687868	.	2.02
chr14	51687869	51688036	.	2.0
chr14	51688037	53370806	.	2.02
chr14	53370807	53371988	.	2.02
chr14	53371989	53506066	.	2.02
chr14	53506067	53510537	.	2.0
chr14	53510538	54492265	.	2.02
chr14	54492266	54492649	.	2.0
chr14	54492650	55556125	.	2.02
chr14	55556126	55556503	.	2.0
chr14	55556504	56777911	.	2.02
chr14	56777912	56778091	.	2.0
chr14	56778092	58031850	.	2.02
chr14	58031851	58222064	.	1.82
chr14	58222065	59094447	.	2.02
chr14	59094448	59094737	.	2.0
chr14	59094738	61525894	.	2.02
chr14	61525895	61526067	.	2.02
chr14	61526068	62928752	.	2.02
chr14	62928753	64690577	.	2.02
chr14	64690578	64690664	.	2.0
chr14	64690665	66269318	.	2.02
chr14	66269319	66269451	.	2.0
chr14	66269452	69816818	.	2.02
chr14	69816819	69895650	.	2.0
chr14	69895651	69896086	.	2.0
chr14	69896087	69990626	.	2.0
chr14	69990627	70927022	.	2.02
chr14	70927023	71536557	.	0.0
chr14	71536558	71536720	.	0.0
chr14	71536721	72619860	.	0.0
chr14	72619861	74099296	.	2.02
chr14	74099297	74099455	.	2.0
chr14	74099456	75707961	.	2.02
chr14	75707962	75720553	.	2.0
chr14	75720554	79519109	.	2.02
chr14	79519110	79519264	.	2.0
chr14	79519265	79711243	.	2.02
chr14	79711244	79711449	.	2.0
chr14	79711450	80447332	.	2.02
chr14	80447333	80462617	.	2.0
chr14	80462618	81438528	.	2.02
chr14	81438529	81438580	.	2.0
chr14	81438581	86765178	.	2.02
chr14	86765179	86779414	.	2.0
chr14	86779415	89349277	.	2.02
chr14	89349278	89349402	.	2.0
chr14	89349403	89359699	.	2.02
chr14	89359700	89359760	.	2.0
chr14	89359761	91584411	.	2.02
chr14	91584412	91585530	.	2.0
chr14	91585531	93150619	.	2.02
chr14	93150620	93155141	.	2.0
chr14	93155142	93233244	.	2.02
chr14	93233245	93233602	.	2.0
chr14	93233603	93663308	.	2.02
chr14	93663309	93663379	.	2.0
chr14	93663380	93732268	.	2.02
chr14	93732269	93734099	.	2.0
chr14	93734100	94645684	.	2.02
chr14	94645685	94645764	.	2.02
chr14	94645765	94915040	.	2.02
chr14	94915041	95424551	.	1.82
chr14	95424552	97524192	.	2.02
chr14	97524193	97524766	.	2.0
chr14	97524767	99464718	.	2.02
chr14	99464719	99464943	.	2.02
chr14	99464944	101961974	.	2.02
chr14	101961975	101964347	.	2.0
chr14	101964348	102107264	.	2.02
chr14	102107265	102107839	.	2.0
chr14	102107840	102857081	.	2.02
chr14	102857082	102858123	.	2.0
chr14	102858124	103254560	.	2.02
chr14	103254561	103254660	.	2.0
chr14	103254661	104425979	.	2.02
chr14	104425980	104426321	.	2.0
chr14	104426322	105639805	.	2.02
chr14	105639806	105640492	.	2.0
chr14	105640493	106738193	.	2.02
chr14	106738194	106738490	.	2.0
chr14	106738491	107043718	.	2.02
chr15	1	17898770	.	2.02
chr15	17898771	17898891	.	2.0
chr15	17898892	18643399	.	2.02
chr15	18643400	18643524	.	2.0
chr15	18643525	19600239	.	2.02
chr15	19600240	19603040	.	2.0
chr15	19603041	21668242	.	2.02
chr15	21668243	21670609	.	2.0
chr15	21670610	22293960	.	2.02
chr15	22293961	22295453	.	2.02
chr15	22295454	24104121	.	2.02
chr15	24104122	24104641	.	2.0
chr15	24104642	25740087	.	2.02
chr15	25740088	25740255	.	2.0
chr15	25740256	27596893	.	2.02
chr15	27596894	27597238	.	2.0
chr15	27597239	28910051	.	2.02
chr15	28910052	28910536	.	2.0
chr15	28910537	29337925	.	2.02
chr15	29337926	29338644	.	2.02
chr15	29338645	30802742	.	2.02
chr15	30802743	30802959	.	2.02
chr15	30802960	31389658	.	2.02
chr15	31389659	31390039	.	2.0
chr15	31390040	31616278	.	2.02
chr15	31616279	31617647	.	2.02
chr15	31617648	32480197	.	2.02
chr15	32480198	32480302	.	2.0
chr15	32480303	33527187	.	2.02
chr15	33527188	33528227	.	2.0
chr15	33528228	34109404	.	2.02
chr15	34109405	34109596	.	2.02
chr15	34109597	38054233	.	2.02
chr15	38054234	38054595	.	2.0
chr15	38054596	40112679	.	2.02
chr15	40112680	40113391	.	2.0
chr15	40113392	41851593	.	2.02
chr15	41851594	41851926	.	2.0
chr15	41851927	43394114	.	2.02
chr15	43394115	43394223	.	2.0
chr15	43394224	44079594	.	2.02
chr15	44079595	44098153	.	2.0
chr15	44098154	44377830	.	2.02
chr15	44377831	44994693	.	1.72
chr15	44994694	44997394	.	2.0
chr15	44997395	45180106	.	1.72
chr15	45180107	45181652	.	2.0
chr15	45181653	46704652	.	1.72
chr15	46704653	47207649	.	1.72
chr15	47207650	50732255	.	1.72
chr15	50732256	50733733	.	2.0
chr15	50733734	50903856	.	1.72
chr15	50903857	50904346	.	2.0
chr15	50904347	52625435	.	1.72
chr15	52625436	52625704	.	2.0
chr15	52625705	55300302	.	1.72
chr15	55300303	57555842	.	2.02
chr15	57555843	57555909	.	2.0
chr15	57555910	57606862	.	2.02
chr15	57606863	57614884	.	2.02
chr15	57614885	63066231	.	2.02
chr15	63066232	63066683	.	2.0
chr15	63066684	64578646	.	2.02
chr15	64578647	64626623	.	2.0
chr15	64626624	72112026	.	2.02
chr15	72112027	72119175	.	2.0
chr15	72119176	76795026	.	2.02
chr15	76795027	76795183	.	2.0
chr15	76795184	78590782	.	2.02
chr15	78590783	78613624	.	2.0
chr15	78613625	80160343	.	2.02
chr15	80160344	80160454	.	2.02
chr15	80160455	81768916	.	2.02
chr15	81768917	81769001	.	2.0
chr15	81769002	83716906	.	2.02
chr15	83716907	83716987	.	2.02
chr15	83716988	83823090	.	2.02
chr15	83823091	83824793	.	2.0
chr15	83824794	86630724	.	2.02
chr15	86630725	86630844	.	2.0
chr15	86630845	87294458	.	2.02
chr15	87294459	87728736	.	1.82
chr15	87728737	89753553	.	2.02
chr15	89753554	89753607	.	2.0
chr15	89753608	90205099	.	2.02
chr15	90205100	90205290	.	2.0
chr15	90205291	91610077	.	2.02
chr15	91610078	91610286	.	2.0
chr15	91610287	94181734	.	2.02
chr15	94181735	94182078	.	2.0
chr15	94182079	95450755	.	2.02
chr15	95450756	95451776	.	2.0
chr15	95451777	98536823	.	2.02
chr15	98536824	98538163	.	2.02
chr15	98538164	99604895	.	2.02
chr15	99604896	99605638	.	2.0
chr15	99605639	100397794	.	2.02
chr15	100397795	100397956	.	2.0
chr15	100397957	101548719	.	2.02
chr15	101548720	101561634	.	2.0
chr15	101561635	101991189	.	2.02
chr16	1	642020	.	2.02
chr16	642021	642162	.	2.0
chr16	642163	1367899	.	2.02
chr16	1367900	1368285	.	2.0
chr16	1368286	5481501	.	2.02
chr16	5481502	5481895	.	2.0
chr16	5481896	5725586	.	2.02
chr16	5725587	5800214	.	2.0
chr16	5800215	8898771	.	2.02
chr16	8898772	8900097	.	2.0
chr16	8900098	10170782	.	2.02
chr16	10170783	10171220	.	2.0
chr16	10171221	10927941	.	2.02
chr16	10927942	10929110	.	2.0
chr16	10929111	14446130	.	2.02
chr16	14446131	14446189	.	2.0
chr16	14446190	15143104	.	2.02
chr16	15143105	15143159	.	2.0
chr16	15143160	17493876	.	2.02
chr16	17493877	17493937	.	2.0
chr16	17493938	27867776	.	2.02
chr16	27867777	27867964	.	2.0
chr16	27867965	30073613	.	2.02
chr16	30073614	30074621	.	2.0
chr16	30074622	35531488	.	2.02
chr16	35531489	35531574	.	2.0
chr16	35531575	59592487	.	2.02
chr16	59592488	59592586	.	2.0
chr16	59592587	59985989	.	2.02
chr16	59985990	59989395	.	2.0
chr16	59989396	61785420	.	2.02
chr16	61785421	61786937	.	2.0
chr16	61786938	65155290	.	2.02
chr16	65155291	65159891	.	2.02
chr16	65159892	70585925	.	2.02
chr16	70585926	70586137	.	2.02
chr16	70586138	72137800	.	2.02
chr16	72137801	72140589	.	2.0
chr16	72140590	75177882	.	2.02
chr16	75177883	75177949	.	2.0
chr16	75177950	75714258	.	2.02
chr16	75714259	75714492	.	2.0
chr16	75714493	76460650	.	2.02
chr16	76460651	76462004	.	2.0
chr16	76462005	79933763	.	2.02
chr16	79933764	79933919	.	2.0
chr16	79933920	82440263	.	2.02
chr16	82440264	82440376	.	2.0
chr16	82440377	89537384	.	2.02
chr16	89537385	89538955	.	2.0
chr16	89538956	90338345	.	2.02
chr17	1	6423615	.	1.82
chr17	6423616	6424747	.	2.0
chr17	6424748	12600860	.	1.82
chr17	12600861	12601320	.	2.0
chr17	12601321	12823213	.	1.82
chr17	12823214	12823320	.	1.82
chr17	12823321	14035891	.	1.82
chr17	14035892	14036587	.	2.0
chr17	14036588	15816816	.	1.82
chr17	15816817	15816961	.	2.0
chr17	15816962	17688012	.	1.82
chr17	17688013	17690729	.	2.0
chr17	17690730	17894183	.	1.82
chr17	17894184	17894448	.	1.82
chr17	17894449	21361175	.	1.82
chr17	21361176	21361385	.	1.82
chr17	21361386	21426392	.	1.82
chr17	21426393	21428315	.	1.82
chr17	21428316	22923815	.	1.82
chr17	22923816	22924056	.	2.0
chr17	22924057	24139564	.	1.82
chr17	24139565	24139711	.	1.82
chr17	24139712	31152398	.	1.82
chr17	31152399	31251388	.	1.82
chr17	31251389	31630989	.	1.82
chr17	31630990	31631905	.	1.82
chr17	31631906	33062775	.	1.82
chr17	33062776	33069203	.	1.82
chr17	33069204	40700377	.	1.82
chr17	40700378	40701836	.	2.0
chr17	40701837	54880599	.	1.82
chr17	54880600	54880863	.	2.0
chr17	54880864	58766155	.	1.82
chr17	58766156	58766637	.	1.82
chr17	58766638	59578679	.	1.82
chr17	59578680	59579381	.	2.0
chr17	59579382	61508487	.	1.82
chr17	61508488	61938498	.	1.82
chr17	61938499	62552874	.	1.82
chr17	62552875	62553088	.	1.82
chr17	62553089	62855714	.	1.82
chr17	62855715	62863583	.	2.0
chr17	62863584	63671736	.	1.82
chr17	63671737	63671954	.	1.82
chr17	63671955	64650612	.	1.82
chr17	64650613	64654292	.	2.0
chr17	64654293	68876066	.	1.82
chr17	68876067	68876729	.	1.82
chr17	68876730	77677144	.	1.82
chr17	77677145	77677271	.	1.82
chr17	77677272	80630334	.	1.82
chr17	80630335	80630710	.	2.0
chr17	80630711	83257441	.	1.82
chr18	1	623813	.	2.02
chr18	623814	628649	.	2.0
chr18	628650	1521858	.	2.02
chr18	1521859	1523078	.	2.0
chr18	1523079	9049584	.	2.02
chr18	9049585	9054350	.	2.0
chr18	9054351	12027469	.	2.02
chr18	12027470	15608960	.	2.02
chr18	15608961	15609102	.	2.0
chr18	15609103	17803307	.	2.02
chr18	17803308	17804331	.	2.02
chr18	17804332	22210804	.	2.02
chr18	22210805	22211301	.	2.0
chr18	22211302	23001135	.	2.02
chr18	23001136	23001317	.	2.0
chr18	23001318	28389221	.	2.02
chr18	28389222	28389352	.	2.0
chr18	28389353	29360317	.	2.02
chr18	29360318	29363281	.	2.0
chr18	29363282	29905552	.	2.02
chr18	29905553	31841239	.	2.02
chr18	31841240	31841628	.	2.0
chr18	31841629	32617908	.	2.02
chr18	32617909	32622102	.	2.0
chr18	32622103	36337181	.	2.02
chr18	36337182	36337861	.	2.0
chr18	36337862	36514433	.	2.02
chr18	36514434	36519047	.	2.0
chr18	36519048	37933680	.	2.02
chr18	37933681	37933731	.	2.0
chr18	37933732	39680494	.	2.02
chr18	39680495	39680545	.	2.0
chr18	39680546	39843364	.	2.02
chr18	39843365	39892467	.	1.82
chr18	39892468	44144625	.	2.02
chr18	44144626	44145800	.	2.0
chr18	44145801	44496296	.	2.02
chr18	44496297	44496362	.	2.0
chr18	44496363	44871621	.	2.02
chr18	44871622	44871688	.	2.0
chr18	44871689	51811537	.	2.02
chr18	51811538	51812243	.	2.0
chr18	51812244	52998065	.	2.02
chr18	52998066	52998129	.	2.0
chr18	52998130	54807240	.	2.02
chr18	54807241	54807550	.	2.0
chr18	54807551	58984522	.	2.02
chr18	58984523	59028111	.	2.02
chr18	59028112	59130468	.	2.02
chr18	59130469	59136631	.	2.0
chr18	59136632	61714240	.	2.02
chr18	61714241	61714404	.	2.0
chr18	61714405	61749700	.	2.02
chr18	61749701	61750554	.	2.02
chr18	61750555	62073354	.	2.02
chr18	62073355	62073491	.	2.0
chr18	62073492	65303254	.	2.02
chr18	65303255	65461067	.	1.82
chr18	65461068	66789274	.	2.02
chr18	66789275	66794726	.	2.0
chr18	66794727	67106921	.	2.02
chr18	67106922	67106972	.	2.0
chr18	67106973	69120712	.	2.02
chr18	69120713	69120838	.	2.0
chr18	69120839	70429628	.	2.02
chr18	70429629	70429784	.	2.0
chr18	70429785	70525981	.	2.02
chr18	70525982	70527243	.	2.0
chr18	70527244	75879501	.	2.02
chr18	75879502	75879649	.	2.02
chr18	75879650	76491152	.	2.02
chr18	76491153	76491447	.	2.0
chr18	76491448	77033345	.	2.02
chr18	77033346	77034560	.	2.0
chr18	77034561	80373285	.	2.02
chr19	1	3847956	.	2.02
chr19	3847957	3892006	.	2.0
chr19	3892007	5835538	.	2.02
chr19	5835539	5840246	.	2.0
chr19	5840247	6703697	.	2.02
chr19	6703698	6703919	.	2.0
chr19	6703920	7838827	.	2.02
chr19	7838828	7838909	.	2.0
chr19	7838910	12730861	.	2.02
chr19	12730862	12744816	.	2.0
chr19	12744817	16078231	.	2.02
chr19	16078232	16083697	.	2.0
chr19	16083698	17214590	.	2.02
chr19	17214591	17214655	.	2.0
chr19	17214656	18209739	.	2.02
chr19	18209740	18209828	.	2.0
chr19	18209829	18702845	.	2.02
chr19	18702846	18721257	.	2.0
chr19	18721258	19978830	.	2.02
chr19	19978831	19979820	.	2.0
chr19	19979821	23214727	.	2.02
chr19	23214728	23276824	.	2.0
chr19	23276825	29361720	.	2.02
chr19	29361721	29362276	.	2.0
chr19	29362277	29563732	.	2.02
chr19	29563733	29565141	.	2.0
chr19	29565142	31069480	.	2.02
chr19	31069481	31070168	.	2.0
chr19	31070169	35001131	.	2.02
chr19	35001132	35011386	.	2.0
chr19	35011387	41045377	.	2.02
chr19	41045378	41046299	.	2.0
chr19	41046300	41324927	.	2.02
chr19	41324928	41325002	.	2.0
chr19	41325003	42496612	.	2.02
chr19	42496613	42496758	.	2.0
chr19	42496759	43010374	.	2.02
chr19	43010375	43010551	.	2.0
chr19	43010552	46580485	.	2.02
chr19	46580486	46580549	.	2.0
chr19	46580550	46877589	.	2.02
chr19	46877590	46878114	.	2.0
chr19	46878115	47942099	.	2.02
chr19	47942100	47942707	.	2.0
chr19	47942708	50376011	.	2.02
chr19	50376012	50376145	.	2.0
chr19	50376146	52158101	.	2.02
chr19	52158102	52158523	.	2.0
chr19	52158524	54212976	.	2.02
chr19	54212977	54216686	.	2.0
chr19	54216687	55879853	.	2.02
chr19	55879854	55881347	.	2.0
chr19	55881348	56134852	.	2.02
chr19	56134853	56135024	.	2.02
chr19	56135025	56559324	.	2.02
chr19	56559325	56603367	.	1.6
chr19	56603368	57024724	.	2.02
chr19	57024725	57024859	.	2.02
chr19	57024860	58617616	.	2.02
chr1	1	109184	.	2.02
chr1	109185	109498	.	2.0
chr1	109499	745661	.	2.02
chr1	745662	746984	.	2.02
chr1	746985	3078339	.	2.02
chr1	3078340	6946775	.	2.02
chr1	6946776	7467875	.	2.02
chr1	7467876	7468025	.	2.0
chr1	7468026	7880665	.	2.02
chr1	7880666	7880861	.	2.0
chr1	7880862	9220067	.	2.02
chr1	9220068	9220972	.	2.0
chr1	9220973	11079868	.	2.02
chr1	11079869	11082606	.	2.02
chr1	11082607	12501297	.	2.02
chr1	12501298	12505106	.	2.0
chr1	12505107	15730891	.	2.02
chr1	15730892	15732209	.	2.02
chr1	15732210	16633885	.	2.02
chr1	16633886	16634040	.	2.0
chr1	16634041	21311553	.	2.02
chr1	21311554	21311625	.	2.02
chr1	21311626	21346993	.	2.02
chr1	21346994	21347211	.	2.0
chr1	21347212	23378762	.	2.02
chr1	23378763	23381949	.	2.0
chr1	23381950	25402321	.	2.02
chr1	25402322	25402400	.	2.0
chr1	25402401	25724721	.	2.02
chr1	25724722	25725397	.	2.0
chr1	25725398	30086491	.	2.02
chr1	30086492	30086749	.	2.0
chr1	30086750	30859830	.	2.02
chr1	30859831	30860034	.	2.0
chr1	30860035	34808454	.	2.02
chr1	34808455	34810121	.	2.02
chr1	34810122	38037224	.	2.02
chr1	38037225	38037409	.	2.0
chr1	38037410	39486057	.	2.02
chr1	39486058	39487984	.	2.0
chr1	39487985	43499010	.	2.02
chr1	43499011	43499073	.	2.0
chr1	43499074	45085253	.	2.02
chr1	45085254	45085328	.	2.0
chr1	45085329	48281167	.	2.02
chr1	48281168	48281371	.	2.0
chr1	48281372	48883704	.	2.02
chr1	48883705	48883845	.	2.0
chr1	48883846	53322690	.	2.02
chr1	53322691	53322755	.	2.0
chr1	53322756	54602360	.	2.02
chr1	54602361	54602454	.	2.0
chr1	54602455	56146984	.	2.02
chr1	56146985	56147081	.	2.02
chr1	56147082	57468322	.	2.02
chr1	57468323	57468411	.	2.0
chr1	57468412	57999949	.	2.02
chr1	57999950	58001684	.	2.0
chr1	58001685	62074949	.	2.02
chr1	62074950	62075096	.	2.0
chr1	62075097	66588674	.	2.02
chr1	66588675	66605064	.	2.0
chr1	66605065	67230775	.	2.02
chr1	67230776	67231186	.	2.0
chr1	67231187	69647067	.	2.02
chr1	69647068	69745676	.	2.02
chr1	69745677	70304044	.	2.02
chr1	70304045	70307914	.	2.0
chr1	70307915	70959097	.	2.02
chr1	70959098	70959208	.	2.0
chr1	70959209	71918057	.	2.02
chr1	71918058	71918309	.	2.0
chr1	71918310	81379550	.	2.02
chr1	81379551	81379682	.	2.0
chr1	81379683	84364780	.	2.02
chr1	84364781	84365898	.	2.0
chr1	84365899	86955452	.	2.02
chr1	86955453	86957700	.	2.0
chr1	86957701	88174995	.	2.02
chr1	88174996	88175060	.	2.0
chr1	88175061	92526702	.	2.02
chr1	92526703	92526899	.	2.0
chr1	92526900	94022236	.	2.02
chr1	94022237	94022333	.	2.0
chr1	94022334	97389109	.	2.02
chr1	97389110	97389285	.	2.0
chr1	97389286	99604132	.	2.02
chr1	99604133	99604187	.	2.0
chr1	99604188	111109204	.	2.02
chr1	111109205	111787561	.	1.82
chr1	111787562	115267672	.	2.02
chr1	115267673	115272397	.	2.0
chr1	115272398	116672818	.	2.02
chr1	116672819	116833866	.	1.82
chr1	116833867	122400334	.	2.02
chr1	122400335	122400569	.	2.0
chr1	122400570	143496087	.	2.02
chr1	143496088	143496273	.	2.02
chr1	143496274	145087788	.	2.02
chr1	145087789	145091396	.	2.0
chr1	145091397	147321764	.	2.02
chr1	147321765	147322064	.	2.0
chr1	147322065	147765298	.	2.02
chr1	147765299	147786244	.	2.0
chr1	147786245	153088540	.	2.02
chr1	153088541	153088612	.	2.0
chr1	153088613	156673452	.	2.02
chr1	156673453	156685626	.	2.0
chr1	156685627	157814439	.	2.02
chr1	157814440	157814779	.	2.0
chr1	157814780	158280270	.	2.02
chr1	158280271	158280387	.	2.0
chr1	158280388	168833777	.	2.02
chr1	168833778	168834244	.	2.0
chr1	168834245	173300377	.	2.02
chr1	173300378	173300661	.	2.0
chr1	173300662	173477048	.	2.02
chr1	173477049	173491211	.	2.0
chr1	173491212	176018432	.	2.02
chr1	176018433	176018719	.	2.0
chr1	176018720	178048098	.	2.02
chr1	178048099	178048210	.	2.0
chr1	178048211	179346596	.	2.02
chr1	179346597	179346767	.	2.0
chr1	179346768	180125041	.	2.02
chr1	180125042	180125178	.	2.0
chr1	180125179	180689250	.	2.02
chr1	180689251	180689464	.	2.0
chr1	180689465	181063889	.	2.02
chr1	181063890	181238178	.	2.0
chr1	181238179	182399069	.	2.02
chr1	182399070	182399184	.	2.0
chr1	182399185	185498430	.	2.02
chr1	185498431	185498495	.	2.0
chr1	185498496	190413907	.	2.02
chr1	190413908	190414355	.	2.0
chr1	190414356	194743362	.	2.02
chr1	194743363	194743580	.	2.0
chr1	194743581	195484550	.	2.02
chr1	195484551	195486105	.	2.0
chr1	195486106	196426098	.	2.02
chr1	196426099	196427975	.	2.0
chr1	196427976	197970733	.	2.02
chr1	197970734	197971273	.	2.0
chr1	197971274	198543601	.	2.02
chr1	198543602	198543941	.	2.0
chr1	198543942	199653198	.	2.02
chr1	199653199	199654198	.	2.0
chr1	199654199	199955546	.	2.02
chr1	199955547	199956026	.	2.02
chr1	199956027	201670797	.	2.02
chr1	201670798	201780453	.	2.0
chr1	201780454	203926243	.	2.02
chr1	203926244	203926399	.	2.0
chr1	203926400	206172433	.	2.02
chr1	206172434	206172523	.	2.0
chr1	206172524	214209485	.	2.02
chr1	214209486	214209581	.	2.0
chr1	214209582	219205255	.	2.02
chr1	219205256	219205415	.	2.0
chr1	219205416	224179110	.	2.02
chr1	224179111	224182314	.	2.0
chr1	224182315	224270802	.	2.02
chr1	224270803	224277546	.	2.0
chr1	224277547	225321999	.	2.02
chr1	225322000	226430461	.	1.82
chr1	226430462	229245902	.	2.02
chr1	229245903	230442619	.	2.02
chr1	230442620	230823969	.	2.02
chr1	230823970	230824136	.	2.0
chr1	230824137	232182336	.	2.02
chr1	232182337	232182714	.	2.0
chr1	232182715	234670776	.	2.02
chr1	234670777	234671261	.	2.02
chr1	234671262	234706168	.	2.02
chr1	234706169	234706352	.	2.0
chr1	234706353	235859265	.	2.02
chr1	235859266	235859564	.	2.0
chr1	235859565	238091769	.	2.02
chr1	238091770	238091854	.	2.02
chr1	238091855	241941409	.	2.02
chr1	241941410	241941653	.	2.0
chr1	241941654	242298090	.	2.02
chr1	242298091	242301441	.	2.0
chr1	242301442	244335857	.	2.02
chr1	244335858	244336982	.	2.02
chr1	244336983	244572677	.	2.02
chr1	244572678	244573457	.	2.02
chr1	244573458	248956422	.	2.02
chr20	1	617616	.	1.6
chr20	617617	619023	.	1.6
chr20	619024	5566640	.	1.6
chr20	5566641	5566785	.	2.0
chr20	5566786	6512252	.	1.6
chr20	6512253	6516131	.	2.0
chr20	6516132	8211113	.	1.6
chr20	8211114	8211260	.	2.0
chr20	8211261	8656127	.	1.6
chr20	8656128	8657563	.	1.6
chr20	8657564	10980462	.	1.6
chr20	10980463	10981121	.	1.6
chr20	10981122	12375289	.	1.6
chr20	12375290	12878117	.	1.6
chr20	12878118	13870121	.	1.6
chr20	13870122	13870791	.	2.0
chr20	13870792	23777948	.	1.6
chr20	23777949	23778015	.	2.0
chr20	23778016	31445475	.	1.6
chr20	31445476	31445686	.	1.6
chr20	31445687	31958872	.	1.6
chr20	31958873	31959100	.	1.6
chr20	31959101	34483966	.	1.6
chr20	34483967	34484287	.	1.6
chr20	34484288	35347196	.	1.6
chr20	35347197	35347416	.	2.0
chr20	35347417	37122709	.	1.6
chr20	37122710	37123078	.	1.6
chr20	37123079	38464846	.	1.6
chr20	38464847	38468820	.	1.6
chr20	38468821	42870588	.	1.6
chr20	42870589	42871037	.	2.0
chr20	42871038	43743468	.	1.6
chr20	43743469	43743715	.	1.6
chr20	43743716	45428296	.	1.6
chr20	45428297	45428936	.	1.6
chr20	45428937	45518980	.	1.6
chr20	45518981	45519040	.	1.6
chr20	45519041	45664076	.	1.6
chr20	45664077	45664157	.	2.0
chr20	45664158	48898713	.	1.6
chr20	48898714	48898857	.	2.0
chr20	48898858	57104107	.	1.6
chr20	57104108	57104220	.	1.6
chr20	57104221	57704206	.	1.6
chr20	57704207	57704284	.	1.6
chr20	57704285	59421345	.	1.6
chr20	59421346	59421881	.	2.0
chr20	59421882	61485579	.	1.6
chr20	61485580	61498140	.	1.6
chr20	61498141	61731836	.	1.6
chr20	61731837	61732638	.	1.6
chr20	61732639	62618578	.	1.6
chr20	62618579	62620433	.	1.6
chr20	62620434	62990847	.	1.6
chr20	62990848	62991629	.	2.0
chr20	62991630	64444167	.	1.6
chr21	1	5875494	.	2.02
chr21	5875495	5893243	.	1.98
chr21	5893244	6092251	.	2.02
chr21	6092252	6092333	.	2.0
chr21	6092334	6251086	.	2.02
chr21	6251087	6251240	.	2.0
chr21	6251241	7497166	.	2.02
chr21	7497167	7497361	.	2.02
chr21	7497362	10597965	.	2.02
chr21	10597966	10630216	.	2.02
chr21	10630217	12546283	.	2.02
chr21	12546284	12546911	.	2.0
chr21	12546912	16781599	.	2.02
chr21	16781600	16782099	.	2.02
chr21	16782100	22772492	.	2.02
chr21	22772493	22772593	.	2.0
chr21	22772594	23345243	.	2.02
chr21	23345244	23345358	.	2.0
chr21	23345359	25209667	.	2.02
chr21	25209668	25209930	.	2.0
chr21	25209931	27403882	.	2.02
chr21	27403883	27405118	.	2.02
chr21	27405119	29340193	.	2.02
chr21	29340194	29407287	.	2.02
chr21	29407288	29435777	.	2.22
chr21	29435778	29884260	.	2.02
chr21	29884261	31416504	.	2.02
chr21	31416505	31417311	.	2.0
chr21	31417312	32202917	.	2.02
chr21	32202918	32204007	.	2.0
chr21	32204008	37196788	.	2.02
chr21	37196789	37196875	.	2.0
chr21	37196876	39544266	.	2.02
chr21	39544267	39544350	.	2.0
chr21	39544351	40090601	.	2.02
chr21	40090602	40090885	.	2.0
chr21	40090886	41595690	.	2.02
chr21	41595691	41607685	.	2.0
chr21	41607686	41759319	.	2.02
chr21	41759320	41761199	.	2.0
chr21	41761200	46343267	.	2.02
chr21	46343268	46343480	.	2.0
chr21	46343481	46709983	.	2.02
chr22	1	11448156	.	2.02
chr22	11448157	12191376	.	1.0
chr22	12191377	12798001	.	2.02
chr22	12798002	12798666	.	2.0
chr22	12798667	14856584	.	2.02
chr22	14856585	14856832	.	2.0
chr22	14856833	19245171	.	2.02
chr22	19245172	19245310	.	2.0
chr22	19245311	20912006	.	2.02
chr22	20912007	20912099	.	2.02
chr22	20912100	22548150	.	2.02
chr22	22548151	22548482	.	2.0
chr22	22548483	24807367	.	2.02
chr22	24807368	24808338	.	2.0
chr22	24808339	29095199	.	2.02
chr22	29095200	29095402	.	2.0
chr22	29095403	32031553	.	2.02
chr22	32031554	32031710	.	2.0
chr22	32031711	34866156	.	2.02
chr22	34866157	34866569	.	2.0
chr22	34866570	40282794	.	2.02
chr22	40282795	40282892	.	2.0
chr22	40282893	41045273	.	2.02
chr22	41045274	41045400	.	2.0
chr22	41045401	43343988	.	2.02
chr22	43343989	43344626	.	2.0
chr22	43344627	47597354	.	2.02
chr22	47597355	47597776	.	2.0
chr22	47597777	50818468	.	2.02
chr2	1	4791722	.	2.02
chr2	4791723	4792194	.	2.0
chr2	4792195	7064166	.	2.02
chr2	7064167	7064255	.	2.0
chr2	7064256	7666236	.	2.02
chr2	7666237	7666304	.	2.0
chr2	7666305	11035737	.	2.02
chr2	11035738	11036214	.	2.0
chr2	11036215	11835350	.	2.02
chr2	11835351	11835707	.	2.0
chr2	11835708	13627487	.	2.02
chr2	13627488	13627590	.	2.0
chr2	13627591	16286278	.	2.02
chr2	16286279	16287669	.	2.0
chr2	16287670	16291548	.	2.02
chr2	16291549	16291760	.	2.0
chr2	16291761	18921400	.	2.02
chr2	18921401	18921571	.	2.0
chr2	18921572	19753246	.	2.02
chr2	19753247	19763698	.	2.02
chr2	19763699	20380295	.	2.02
chr2	20380296	20381835	.	2.0
chr2	20381836	23446692	.	2.02
chr2	23446693	23446949	.	2.0
chr2	23446950	26601630	.	2.02
chr2	26601631	26632075	.	2.02
chr2	26632076	26668163	.	2.02
chr2	26668164	26668296	.	2.0
chr2	26668297	27786826	.	2.02
chr2	27786827	27788454	.	2.0
chr2	27788455	28770092	.	2.02
chr2	28770093	28770235	.	2.02
chr2	28770236	35799432	.	2.02
chr2	35799433	35799716	.	2.0
chr2	35799717	38484084	.	2.02
chr2	38484085	38484152	.	2.0
chr2	38484153	40090905	.	2.02
chr2	40090906	40091200	.	2.0
chr2	40091201	40493428	.	2.02
chr2	40493429	40493521	.	2.0
chr2	40493522	43354583	.	2.02
chr2	43354584	43355268	.	2.0
chr2	43355269	45694448	.	2.02
chr2	45694449	45751866	.	2.0
chr2	45751867	47061085	.	2.02
chr2	47061086	47061245	.	2.02
chr2	47061246	48959214	.	2.02
chr2	48959215	48979341	.	2.0
chr2	48979342	50058025	.	2.02
chr2	50058026	50060361	.	2.0
chr2	50060362	53126700	.	2.02
chr2	53126701	53128347	.	2.0
chr2	53128348	54934028	.	2.02
chr2	54934029	54934219	.	2.0
chr2	54934220	59733440	.	2.02
chr2	59733441	59733499	.	2.0
chr2	59733500	60026249	.	2.02
chr2	60026250	60026303	.	2.0
chr2	60026304	71139001	.	2.02
chr2	71139002	71139339	.	2.0
chr2	71139340	71377813	.	2.02
chr2	71377814	71378003	.	2.0
chr2	71378004	74128544	.	2.02
chr2	74128545	74166568	.	2.02
chr2	74166569	77781251	.	2.02
chr2	77781252	77782058	.	2.0
chr2	77782059	78012452	.	2.02
chr2	78012453	78012583	.	2.0
chr2	78012584	78701789	.	2.02
chr2	78701790	79341688	.	1.6
chr2	79341689	81907936	.	2.02
chr2	81907937	84495874	.	2.02
chr2	84495875	84495965	.	2.02
chr2	84495966	92136885	.	2.02
chr2	92136886	92137127	.	2.0
chr2	92137128	94752929	.	2.02
chr2	94752930	94753243	.	2.0
chr2	94753244	95694314	.	2.02
chr2	95694315	95694445	.	2.0
chr2	95694446	97379755	.	2.02
chr2	97379756	97379820	.	2.0
chr2	97379821	97537787	.	2.02
chr2	97537788	97539280	.	2.0
chr2	97539281	98965894	.	2.02
chr2	98965895	98966036	.	2.0
chr2	98966037	99841124	.	2.02
chr2	99841125	100692447	.	2.0
chr2	100692448	100694611	.	2.0
chr2	100694612	102587758	.	2.0
chr2	102587759	102605633	.	2.0
chr2	102605634	104269437	.	2.0
chr2	104269438	104269968	.	2.0
chr2	104269969	106482062	.	2.0
chr2	106482063	106482130	.	2.0
chr2	106482131	107012133	.	2.0
chr2	107012134	111725133	.	2.02
chr2	111725134	111725431	.	2.0
chr2	111725432	115231530	.	2.02
chr2	115231531	115231662	.	2.0
chr2	115231663	116774296	.	2.02
chr2	116774297	116774824	.	2.0
chr2	116774825	121223884	.	2.02
chr2	121223885	122972321	.	2.02
chr2	122972322	122976660	.	2.0
chr2	122976661	123559841	.	2.02
chr2	123559842	123560693	.	2.0
chr2	123560694	124402405	.	2.02
chr2	124402406	124402631	.	2.0
chr2	124402632	125059286	.	2.02
chr2	125059287	125062952	.	2.02
chr2	125062953	125619751	.	2.02
chr2	125619752	125619802	.	2.0
chr2	125619803	132283822	.	2.02
chr2	132283823	132285723	.	2.0
chr2	132285724	133614735	.	2.02
chr2	133614736	133614962	.	2.0
chr2	133614963	134954981	.	2.02
chr2	134954982	134955150	.	2.02
chr2	134955151	135674760	.	2.02
chr2	135674761	135675005	.	2.0
chr2	135675006	135686879	.	2.02
chr2	135686880	135686951	.	2.0
chr2	135686952	140964696	.	2.02
chr2	140964697	141006009	.	2.0
chr2	141006010	144495371	.	2.02
chr2	144495372	144495490	.	2.0
chr2	144495491	148424323	.	2.02
chr2	148424324	148426147	.	2.0
chr2	148426148	148777553	.	2.02
chr2	148777554	148777628	.	2.02
chr2	148777629	149356722	.	2.02
chr2	149356723	149356827	.	2.0
chr2	149356828	152796949	.	2.02
chr2	152796950	152797048	.	2.02
chr2	152797049	156237047	.	2.02
chr2	156237048	156239520	.	2.0
chr2	156239521	162937959	.	2.02
chr2	162937960	162938034	.	2.0
chr2	162938035	170550635	.	2.02
chr2	170550636	170552262	.	2.02
chr2	170552263	173194118	.	2.02
chr2	173194119	173210924	.	2.0
chr2	173210925	179429762	.	2.02
chr2	179429763	179429850	.	2.0
chr2	179429851	181027754	.	2.02
chr2	181027755	181028956	.	2.02
chr2	181028957	185309923	.	2.02
chr2	185309924	185325199	.	2.02
chr2	185325200	186067929	.	2.02
chr2	186067930	186068478	.	2.0
chr2	186068479	186252898	.	2.02
chr2	186252899	186253503	.	2.0
chr2	186253504	186866384	.	2.02
chr2	186866385	186866553	.	2.0
chr2	186866554	190248921	.	2.02
chr2	190248922	190250909	.	2.0
chr2	190250910	190397236	.	2.02
chr2	190397237	190397931	.	2.0
chr2	190397932	192971550	.	2.02
chr2	192971551	192972384	.	2.0
chr2	192972385	196275444	.	2.02
chr2	196275445	196275612	.	2.0
chr2	196275613	196652782	.	2.02
chr2	196652783	196654567	.	2.0
chr2	196654568	197177274	.	2.02
chr2	197177275	197178586	.	2.0
chr2	197178587	200295710	.	2.02
chr2	200295711	200295898	.	2.0
chr2	200295899	203804655	.	2.02
chr2	203804656	203804808	.	2.0
chr2	203804809	204643148	.	2.02
chr2	204643149	204643308	.	2.0
chr2	204643309	207814985	.	2.02
chr2	207814986	207815264	.	2.02
chr2	207815265	208404047	.	2.02
chr2	208404048	208404329	.	2.0
chr2	208404330	208480934	.	2.02
chr2	208480935	208481344	.	2.0
chr2	208481345	210459007	.	2.02
chr2	210459008	210490187	.	2.02
chr2	210490188	212753315	.	2.02
chr2	212753316	212759752	.	2.0
chr2	212759753	213712371	.	2.02
chr2	213712372	213712491	.	2.02
chr2	213712492	217275399	.	2.02
chr2	217275400	217276181	.	2.0
chr2	217276182	217897557	.	2.02
chr2	217897558	217898075	.	2.0
chr2	217898076	220488144	.	2.02
chr2	220488145	220488484	.	2.0
chr2	220488485	223390091	.	2.02
chr2	223390092	223390274	.	2.02
chr2	223390275	225693094	.	2.02
chr2	225693095	225695398	.	2.02
chr2	225695399	230509464	.	2.02
chr2	230509465	230528517	.	2.0
chr2	230528518	230801492	.	2.02
chr2	230801493	230805359	.	2.0
chr2	230805360	230806471	.	2.02
chr2	230806472	230806533	.	2.0
chr2	230806534	231354538	.	2.02
chr2	231354539	231356300	.	2.0
chr2	231356301	233885261	.	2.02
chr2	233885262	235860683	.	2.02
chr2	235860684	235869917	.	2.02
chr2	235869918	236510190	.	2.02
chr2	236510191	236510243	.	2.0
chr2	236510244	236680156	.	2.02
chr2	236680157	236680231	.	2.0
chr2	236680232	237431341	.	2.02
chr2	237431342	239034171	.	2.02
chr2	239034172	239034475	.	2.0
chr2	239034476	242193529	.	2.02
chr3	1	161111	.	2.02
chr3	161112	195821	.	2.0
chr3	195822	2830614	.	2.02
chr3	2830615	2831958	.	2.0
chr3	2831959	3919804	.	2.02
chr3	3919805	3919878	.	2.0
chr3	3919879	4291886	.	2.02
chr3	4291887	4292706	.	2.0
chr3	4292707	4762016	.	2.02
chr3	4762017	4762098	.	2.0
chr3	4762099	6215928	.	2.02
chr3	6215929	6217320	.	2.0
chr3	6217321	7370538	.	2.02
chr3	7370539	7371370	.	2.0
chr3	7371371	10085065	.	2.02
chr3	10085066	10086609	.	2.0
chr3	10086610	11203195	.	2.02
chr3	11203196	11203502	.	2.0
chr3	11203503	18306903	.	2.02
chr3	18306904	18358754	.	2.0
chr3	18358755	19449643	.	2.02
chr3	19449644	19451371	.	2.02
chr3	19451372	20674455	.	2.02
chr3	20674456	20677387	.	2.02
chr3	20677388	22254126	.	2.02
chr3	22254127	22345119	.	0.0
chr3	22345120	24453999	.	2.02
chr3	24454000	24454976	.	2.0
chr3	24454977	29140375	.	2.02
chr3	29140376	29140967	.	2.0
chr3	29140968	33059785	.	2.02
chr3	33059786	33071143	.	2.0
chr3	33071144	40051531	.	2.02
chr3	40051532	40051904	.	2.0
chr3	40051905	40340506	.	2.02
chr3	40340507	40341701	.	2.0
chr3	40341702	40916223	.	2.02
chr3	40916224	40916436	.	2.0
chr3	40916437	41342415	.	2.02
chr3	41342416	41386492	.	2.0
chr3	41386493	43461149	.	2.02
chr3	43461150	43461206	.	2.0
chr3	43461207	43964084	.	2.02
chr3	43964085	43964904	.	2.02
chr3	43964905	44615664	.	2.02
chr3	44615665	44616760	.	2.02
chr3	44616761	45010160	.	2.02
chr3	45010161	45010397	.	2.0
chr3	45010398	49534883	.	2.02
chr3	49534884	49535183	.	2.0
chr3	49535184	49836559	.	2.02
chr3	49836560	49836761	.	2.02
chr3	49836762	51653514	.	2.02
chr3	51653515	51653593	.	2.0
chr3	51653594	55351286	.	2.02
chr3	55351287	55353593	.	2.0
chr3	55353594	59120811	.	2.02
chr3	59120812	59713806	.	2.02
chr3	59713807	59713939	.	2.0
chr3	59713940	62859609	.	2.02
chr3	62859610	62860234	.	2.0
chr3	62860235	64592563	.	2.02
chr3	64592564	64592728	.	2.02
chr3	64592729	66581509	.	2.02
chr3	66581510	66585615	.	2.02
chr3	66585616	68608943	.	2.02
chr3	68608944	68609194	.	2.02
chr3	68609195	73787251	.	2.02
chr3	73787252	73787315	.	2.02
chr3	73787316	76264612	.	2.02
chr3	76264613	76266316	.	1.98
chr3	76266317	76266735	.	1.98
chr3	76266736	76477669	.	1.98
chr3	76477670	76500821	.	2.0
chr3	76500822	76804711	.	1.98
chr3	76804712	78440187	.	2.02
chr3	78440188	78443940	.	2.0
chr3	78443941	81205762	.	2.02
chr3	81205763	81206632	.	2.0
chr3	81206633	81271156	.	2.02
chr3	81271157	82197074	.	1.72
chr3	82197075	82197427	.	1.72
chr3	82197428	90022161	.	1.72
chr3	90022162	90028385	.	1.72
chr3	90028386	99064495	.	1.72
chr3	99064496	99202433	.	2.0
chr3	99202434	100811291	.	1.72
chr3	100811292	100835277	.	1.72
chr3	100835278	101645987	.	1.72
chr3	101645988	101646256	.	1.72
chr3	101646257	106184850	.	1.72
chr3	106184851	106194020	.	2.0
chr3	106194021	106351276	.	1.72
chr3	106351277	106351505	.	2.0
chr3	106351506	106811465	.	1.72
chr3	106811466	107075109	.	1.72
chr3	107075110	107075182	.	1.72
chr3	107075183	110493745	.	1.72
chr3	110493746	110493821	.	2.0
chr3	110493822	110504917	.	1.72
chr3	110504918	110505394	.	2.0
chr3	110505395	116230362	.	1.72
chr3	116230363	116230475	.	2.0
chr3	116230476	117054702	.	1.72
chr3	117054703	117055354	.	1.72
chr3	117055355	124014565	.	1.72
chr3	124014566	124981669	.	2.02
chr3	124981670	124983705	.	2.0
chr3	124983706	126584650	.	2.02
chr3	126584651	126791539	.	1.92
chr3	126791540	127188744	.	2.02
chr3	127188745	127188929	.	2.0
chr3	127188930	131259525	.	2.02
chr3	131259526	131263297	.	2.0
chr3	131263298	135402631	.	2.02
chr3	135402632	135402724	.	2.0
chr3	135402725	138532355	.	2.02
chr3	138532356	142902468	.	2.02
chr3	142902469	142902590	.	2.0
chr3	142902591	145373020	.	2.02
chr3	145373021	147933003	.	2.02
chr3	147933004	147933111	.	2.0
chr3	147933112	151438972	.	2.02
chr3	151438973	151453730	.	2.0
chr3	151453731	151638597	.	2.02
chr3	151638598	151639013	.	2.0
chr3	151639014	154118286	.	2.02
chr3	154118287	154119897	.	2.0
chr3	154119898	158337964	.	2.02
chr3	158337965	158339086	.	2.0
chr3	158339087	159043285	.	2.02
chr3	159043286	159159060	.	2.0
chr3	159159061	167733223	.	2.02
chr3	167733224	167733531	.	2.0
chr3	167733532	167809520	.	2.02
chr3	167809521	167809831	.	2.0
chr3	167809832	174287239	.	2.02
chr3	174287240	174298841	.	2.0
chr3	174298842	175315726	.	2.02
chr3	175315727	180102322	.	1.72
chr3	180102323	180102463	.	1.72
chr3	180102464	186290612	.	1.72
chr3	186290613	186461274	.	2.02
chr3	186461275	186461431	.	2.0
chr3	186461432	190466674	.	2.02
chr3	190466675	190467817	.	2.0
chr3	190467818	195528678	.	2.02
chr3	195528679	195528803	.	2.0
chr3	195528804	198295559	.	2.02
chr4	1	5378016	.	2.02
chr4	5378017	5378268	.	2.0
chr4	5378269	8003230	.	2.02
chr4	8003231	8113999	.	2.0
chr4	8114000	11511765	.	2.02
chr4	11511766	11511932	.	2.0
chr4	11511933	12103870	.	2.02
chr4	12103871	12104221	.	2.0
chr4	12104222	14153700	.	2.02
chr4	14153701	14153893	.	2.0
chr4	14153894	18369047	.	2.02
chr4	18369048	19543933	.	1.0
chr4	19543934	19546108	.	1.0
chr4	19546109	20214017	.	1.0
chr4	20214018	20215361	.	1.0
chr4	20215362	20286153	.	1.0
chr4	20286154	20321708	.	2.02
chr4	20321709	20322862	.	2.0
chr4	20322863	22025925	.	2.02
chr4	22025926	22026101	.	2.0
chr4	22026102	23927432	.	2.02
chr4	23927433	23927837	.	2.0
chr4	23927838	25429556	.	2.02
chr4	25429557	25453424	.	2.0
chr4	25453425	27163986	.	2.02
chr4	27163987	29218954	.	1.98
chr4	29218955	30827764	.	2.02
chr4	30827765	30830120	.	2.0
chr4	30830121	30911463	.	2.02
chr4	30911464	30911867	.	2.0
chr4	30911868	31034871	.	2.02
chr4	31034872	31034957	.	2.0
chr4	31034958	37939722	.	2.02
chr4	37939723	37939854	.	2.0
chr4	37939855	38023374	.	2.02
chr4	38023375	38030292	.	2.0
chr4	38030293	41889247	.	2.02
chr4	41889248	41890387	.	2.0
chr4	41890388	42395175	.	2.02
chr4	42395176	42395940	.	2.0
chr4	42395941	44832605	.	2.02
chr4	44832606	44835099	.	2.0
chr4	44835100	45142207	.	2.02
chr4	45142208	45142280	.	2.0
chr4	45142281	50125885	.	2.02
chr4	50125886	50126312	.	2.0
chr4	50126313	50878155	.	2.02
chr4	50878156	50878408	.	2.0
chr4	50878409	64084048	.	2.02
chr4	64084049	64111888	.	2.02
chr4	64111889	67302661	.	2.02
chr4	67302662	67303028	.	2.0
chr4	67303029	69282171	.	2.02
chr4	69282172	69284835	.	2.0
chr4	69284836	71133119	.	2.02
chr4	71133120	71133194	.	2.0
chr4	71133195	77748523	.	2.02
chr4	77748524	77750104	.	2.0
chr4	77750105	79175853	.	2.02
chr4	79175854	79176769	.	2.0
chr4	79176770	79675431	.	2.02
chr4	79675432	79675533	.	2.0
chr4	79675534	86912946	.	2.02
chr4	86912947	86913370	.	2.0
chr4	86913371	87695240	.	2.02
chr4	87695241	87697835	.	2.0
chr4	87697836	89334343	.	2.02
chr4	89334344	89334484	.	2.02
chr4	89334485	89646907	.	2.02
chr4	89646908	89698017	.	0.0
chr4	89698018	89743104	.	2.02
chr4	89743105	89745810	.	2.0
chr4	89745811	90337311	.	2.02
chr4	90337312	90337959	.	2.0
chr4	90337960	91467370	.	2.02
chr4	91467371	91467590	.	2.0
chr4	91467591	93599943	.	2.02
chr4	93599944	93600651	.	2.02
chr4	93600652	94041858	.	2.02
chr4	94041859	94041913	.	2.0
chr4	94041914	95723076	.	2.02
chr4	95723077	95723138	.	2.02
chr4	95723139	101340528	.	2.02
chr4	101340529	101347673	.	2.0
chr4	101347674	101521331	.	2.02
chr4	101521332	101527655	.	2.0
chr4	101527656	104383314	.	2.02
chr4	104383315	104383727	.	2.0
chr4	104383728	109714636	.	2.02
chr4	109714637	109720469	.	2.0
chr4	109720470	109820411	.	2.02
chr4	109820412	109821785	.	2.0
chr4	109821786	112110669	.	2.02
chr4	112110670	112111268	.	2.0
chr4	112111269	113130496	.	2.02
chr4	113130497	113132818	.	2.0
chr4	113132819	116246205	.	2.02
chr4	116246206	116569780	.	2.02
chr4	116569781	117342493	.	2.02
chr4	117342494	117343567	.	2.0
chr4	117343568	117434971	.	2.02
chr4	117434972	117435420	.	2.0
chr4	117435421	122794259	.	2.02
chr4	122794260	122794338	.	2.0
chr4	122794339	123925395	.	2.02
chr4	123925396	123925494	.	2.0
chr4	123925495	127901775	.	2.02
chr4	127901776	127901844	.	2.0
chr4	127901845	130721625	.	2.02
chr4	130721626	130726831	.	2.0
chr4	130726832	135120276	.	2.02
chr4	135120277	135120336	.	2.0
chr4	135120337	136986479	.	2.02
chr4	136986480	136989157	.	2.0
chr4	136989158	138499480	.	2.02
chr4	138499481	138499851	.	2.0
chr4	138499852	139561667	.	2.02
chr4	139561668	139561970	.	2.0
chr4	139561971	141369976	.	2.02
chr4	141369977	141370363	.	2.02
chr4	141370364	141421666	.	2.02
chr4	141421667	141422249	.	2.02
chr4	141422250	146180361	.	2.02
chr4	146180362	146181295	.	2.0
chr4	146181296	148003939	.	2.02
chr4	148003940	148004009	.	2.0
chr4	148004010	153905457	.	2.02
chr4	153905458	154228254	.	1.82
chr4	154228255	156972228	.	2.02
chr4	156972229	156972657	.	2.0
chr4	156972658	157500386	.	2.02
chr4	157500387	157500688	.	2.0
chr4	157500689	158080770	.	2.02
chr4	158080771	158080831	.	2.02
chr4	158080832	160999519	.	2.02
chr4	160999520	161002883	.	2.0
chr4	161002884	163057618	.	2.02
chr4	163057619	163057745	.	2.0
chr4	163057746	163776500	.	2.02
chr4	163776501	163780250	.	2.0
chr4	163780251	163840975	.	2.02
chr4	163840976	163841057	.	2.02
chr4	163841058	165799345	.	2.02
chr4	165799346	165799519	.	2.0
chr4	165799520	166482011	.	2.02
chr4	166482012	166482207	.	2.02
chr4	166482208	166555433	.	2.02
chr4	166555434	166555618	.	2.0
chr4	166555619	169606380	.	2.02
chr4	169606381	169709609	.	2.0
chr4	169709610	176318799	.	2.02
chr4	176318800	176320698	.	2.02
chr4	176320699	176501508	.	2.02
chr4	176501509	176501574	.	2.0
chr4	176501575	176944879	.	2.02
chr4	176944880	176946424	.	0.0
chr4	176946425	182658304	.	2.02
chr4	182658305	182659962	.	2.0
chr4	182659963	187494443	.	2.02
chr4	187494444	187494740	.	2.0
chr4	187494741	187873108	.	2.02
chr4	187873109	187874254	.	2.0
chr4	187874255	190214555	.	2.02
chr5	1	2116384	.	2.02
chr5	2116385	2785456	.	2.02
chr5	2785457	2942779	.	2.02
chr5	2942780	2945005	.	2.0
chr5	2945006	3325794	.	2.02
chr5	3325795	3325968	.	2.0
chr5	3325969	4150924	.	2.02
chr5	4150925	4150980	.	2.0
chr5	4150981	4711367	.	2.02
chr5	4711368	4711476	.	2.0
chr5	4711477	4738463	.	2.02
chr5	4738464	4739141	.	2.0
chr5	4739142	4974204	.	2.02
chr5	4974205	4980808	.	2.0
chr5	4980809	5975165	.	2.02
chr5	5975166	5978768	.	2.0
chr5	5978769	6183484	.	2.02
chr5	6183485	6183788	.	2.02
chr5	6183789	10411785	.	2.02
chr5	10411786	10411928	.	2.0
chr5	10411929	10629240	.	2.02
chr5	10629241	10629385	.	2.0
chr5	10629386	12113083	.	2.02
chr5	12113084	12113197	.	2.0
chr5	12113198	15054889	.	2.02
chr5	15054890	15080878	.	2.0
chr5	15080879	15782268	.	2.02
chr5	15782269	15782329	.	2.0
chr5	15782330	18221416	.	2.02
chr5	18221417	18221546	.	2.0
chr5	18221547	20733589	.	2.02
chr5	20733590	20733643	.	2.0
chr5	20733644	28251104	.	2.02
chr5	28251105	28263291	.	2.0
chr5	28263292	30740640	.	2.02
chr5	30740641	30741179	.	2.02
chr5	30741180	31946455	.	2.02
chr5	31946456	31951911	.	2.0
chr5	31951912	32498113	.	2.02
chr5	32498114	32498488	.	2.0
chr5	32498489	32955438	.	2.02
chr5	32955439	32960633	.	2.0
chr5	32960634	33734061	.	2.02
chr5	33734062	33734638	.	2.0
chr5	33734639	36765281	.	2.02
chr5	36765282	36766361	.	2.0
chr5	36766362	38755826	.	2.02
chr5	38755827	38760597	.	2.0
chr5	38760598	39421710	.	2.02
chr5	39421711	39421919	.	2.02
chr5	39421920	39749895	.	2.02
chr5	39749896	39749976	.	2.0
chr5	39749977	39892246	.	2.02
chr5	39892247	39892310	.	2.0
chr5	39892311	43920076	.	2.02
chr5	43920077	43920345	.	2.0
chr5	43920346	46578179	.	2.02
chr5	46578180	46580843	.	2.0
chr5	46580844	47999194	.	2.02
chr5	47999195	47999266	.	2.0
chr5	47999267	48461193	.	2.02
chr5	48461194	48472163	.	2.0
chr5	48472164	48928319	.	2.02
chr5	48928320	48929139	.	2.0
chr5	48929140	49386865	.	2.02
chr5	49386866	49386948	.	2.02
chr5	49386949	50322211	.	2.02
chr5	50322212	50322386	.	2.0
chr5	50322387	51717047	.	2.02
chr5	51717048	51717755	.	2.0
chr5	51717756	51911818	.	2.02
chr5	51911819	51911909	.	2.0
chr5	51911910	53046907	.	2.02
chr5	53046908	53047090	.	2.02
chr5	53047091	53779593	.	2.02
chr5	53779594	53779664	.	2.0
chr5	53779665	54140051	.	2.02
chr5	54140052	54140746	.	2.02
chr5	54140747	55372968	.	2.02
chr5	55372969	55376632	.	2.0
chr5	55376633	55556355	.	2.02
chr5	55556356	55792125	.	2.0
chr5	55792126	60810905	.	2.02
chr5	60810906	60810989	.	2.0
chr5	60810990	71049742	.	2.02
chr5	71049743	71050086	.	2.0
chr5	71050087	71624122	.	2.02
chr5	71624123	71624647	.	2.0
chr5	71624648	71863912	.	2.02
chr5	71863913	71864008	.	2.0
chr5	71864009	74674283	.	2.02
chr5	74674284	74674979	.	2.0
chr5	74674980	76955652	.	2.02
chr5	76955653	76958181	.	2.0
chr5	76958182	77213016	.	2.02
chr5	77213017	77213316	.	2.0
chr5	77213317	79307558	.	2.02
chr5	79307559	79309018	.	2.0
chr5	79309019	82722492	.	2.02
chr5	82722493	82729548	.	2.0
chr5	82729549	83042520	.	2.02
chr5	83042521	83043735	.	2.0
chr5	83043736	83657975	.	2.02
chr5	83657976	83658095	.	2.0
chr5	83658096	84578553	.	2.02
chr5	84578554	84578606	.	2.02
chr5	84578607	86654691	.	2.02
chr5	86654692	86654986	.	2.0
chr5	86654987	87791717	.	2.02
chr5	87791718	87791781	.	2.0
chr5	87791782	88749074	.	2.02
chr5	88749075	88749284	.	2.0
chr5	88749285	90945519	.	2.02
chr5	90945520	90986113	.	2.0
chr5	90986114	93971472	.	2.02
chr5	93971473	93973770	.	2.0
chr5	93973771	98937086	.	2.02
chr5	98937087	98938113	.	1.0
chr5	98938114	99146635	.	2.02
chr5	99146636	100944502	.	1.6
chr5	100944503	100944692	.	2.0
chr5	100944693	101926965	.	1.6
chr5	101926966	103430860	.	2.02
chr5	103430861	103430953	.	2.02
chr5	103430954	105228318	.	2.02
chr5	105228319	105229253	.	2.0
chr5	105229254	109606423	.	2.02
chr5	109606424	109608494	.	2.0
chr5	109608495	110627119	.	2.02
chr5	110627120	110645907	.	2.02
chr5	110645908	111914562	.	2.02
chr5	111914563	111914639	.	2.0
chr5	111914640	112604189	.	2.02
chr5	112604190	112604325	.	2.0
chr5	112604326	112830219	.	2.02
chr5	112830220	112830273	.	2.0
chr5	112830274	114074641	.	2.02
chr5	114074642	114081705	.	2.0
chr5	114081706	114977552	.	2.02
chr5	114977553	114978107	.	2.0
chr5	114978108	115543517	.	2.02
chr5	115543518	115543623	.	2.02
chr5	115543624	116710705	.	2.02
chr5	116710706	116710807	.	2.02
chr5	116710808	118025138	.	2.02
chr5	118025139	118029359	.	2.0
chr5	118029360	120562620	.	2.02
chr5	120562621	120564217	.	2.0
chr5	120564218	120997417	.	2.02
chr5	120997418	120997629	.	2.0
chr5	120997630	122156999	.	2.02
chr5	122157000	122183294	.	2.0
chr5	122183295	123201363	.	2.02
chr5	123201364	123206717	.	2.0
chr5	123206718	124563467	.	2.02
chr5	124563468	125091320	.	0.0
chr5	125091321	127317459	.	2.02
chr5	127317460	127317580	.	2.0
chr5	127317581	129698823	.	2.02
chr5	129698824	129699127	.	2.02
chr5	129699128	133481084	.	2.02
chr5	133481085	133482594	.	2.0
chr5	133482595	134563384	.	2.02
chr5	134563385	134563639	.	2.0
chr5	134563640	136597207	.	2.02
chr5	136597208	136602182	.	2.0
chr5	136602183	137409689	.	2.02
chr5	137409690	137410195	.	2.0
chr5	137410196	139836513	.	2.02
chr5	139836514	139844373	.	2.0
chr5	139844374	142245467	.	2.02
chr5	142245468	142246438	.	2.02
chr5	142246439	143904959	.	2.02
chr5	143904960	143974312	.	2.0
chr5	143974313	151213014	.	2.02
chr5	151213015	151213106	.	2.0
chr5	151213107	151418236	.	2.02
chr5	151418237	152347363	.	2.02
chr5	152347364	152902334	.	2.0
chr5	152902335	156916084	.	2.02
chr5	156916085	156931801	.	2.0
chr5	156931802	158102813	.	2.02
chr5	158102814	158105777	.	2.02
chr5	158105778	158427991	.	2.02
chr5	158427992	158429905	.	2.0
chr5	158429906	158434890	.	2.02
chr5	158434891	158435164	.	2.0
chr5	158435165	161938412	.	2.02
chr5	161938413	161938574	.	2.0
chr5	161938575	167009508	.	2.02
chr5	167009509	168510208	.	2.02
chr5	168510209	168510584	.	2.0
chr5	168510585	168708243	.	2.02
chr5	168708244	168708299	.	2.0
chr5	168708300	170289502	.	2.02
chr5	170289503	170291405	.	2.0
chr5	170291406	172697827	.	2.02
chr5	172697828	172700412	.	2.0
chr5	172700413	177944880	.	2.02
chr5	177944881	177949156	.	2.0
chr5	177949157	178718918	.	2.02
chr5	178718919	178728227	.	2.0
chr5	178728228	179465435	.	2.02
chr5	179465436	179465489	.	2.0
chr5	179465490	179491288	.	2.02
chr5	179491289	179494885	.	2.0
chr5	179494886	181538259	.	2.02
chr6	1	1192599	.	2.02
chr6	1192600	1193712	.	2.0
chr6	1193713	4562173	.	2.02
chr6	4562174	4563323	.	2.0
chr6	4563324	8094614	.	2.02
chr6	8094615	8107318	.	2.0
chr6	8107319	16220870	.	2.02
chr6	16220871	16220950	.	2.0
chr6	16220951	20374443	.	2.02
chr6	20374444	20374495	.	2.0
chr6	20374496	21192318	.	2.02
chr6	21192319	21194271	.	2.0
chr6	21194272	22064176	.	2.02
chr6	22064177	22064702	.	2.0
chr6	22064703	23140148	.	2.02
chr6	23140149	23158985	.	2.0
chr6	23158986	25272093	.	2.02
chr6	25272094	25272476	.	2.02
chr6	25272477	25370512	.	2.02
chr6	25370513	25384967	.	2.0
chr6	25384968	27079882	.	2.02
chr6	27079883	27080133	.	2.0
chr6	27080134	30394015	.	2.02
chr6	30394016	30394124	.	2.0
chr6	30394125	33426458	.	2.02
[truncated: 541 more rows]
