# Supplementary material for: Benchmarking pipelines for subclonal deconvolution of bulk tumour sequencing data
Source: Nat Commun. 2021 Nov 4;12:6396. doi: 10.1038/s41467-021-26698-7 (PMC8569188; doi:10.1038/s41467-021-26698-7)
Supplement: Supplementary file 4 — Source Data [file 41467_2021_26698_MOESM4_ESM.zip › Source_Data/cnv_heatmaps/facets/s1r1_100%_100_minor.bed]

chromosome	start	end	.	cn
chr1	1	90028474	.	2
chr1	90028475	100060013	.	2.0
chr1	100060014	100061800	.	2
chr1	100061801	100088091	.	3.462
chr1	100088092	100102931	.	2
chr1	100102932	110407998	.	2.0
chr1	110407999	110451256	.	2
chr1	110451257	117367825	.	2.0
chr1	117367826	117368038	.	2
chr1	117368039	121571735	.	2.0
chr1	121571736	145234397	.	2
chr1	145234398	155068969	.	0.024
chr1	155068970	155069088	.	2
chr1	155069089	155172864	.	2.0
chr1	155172865	155173293	.	2
chr1	155173294	231626970	.	0.024
chr1	231626971	231693966	.	2
chr1	231693967	248919819	.	2.0
chr2	1	38938	.	2
chr2	38939	26579524	.	2.0
chr2	26579525	26581415	.	2
chr2	26581416	27579337	.	2.0
chr2	27579338	27579511	.	2
chr2	27579512	136118072	.	2.0
chr2	136118073	136118124	.	2
chr2	136118125	138671686	.	1.008
chr2	138671687	140231616	.	2
chr2	140231617	241777077	.	2.0
chr3	1	197736	.	2
chr3	197737	19253818	.	2.0
chr3	19253819	19281173	.	2
chr3	19281174	20184064	.	0.024
chr3	20184065	21418533	.	2
chr3	21418534	198043505	.	2.0
chr4	1	85866	.	2
chr4	85867	95548871	.	2.0
chr4	95548872	95549114	.	2
chr4	95549115	99594728	.	0.024
chr4	99594729	99594895	.	2
chr4	99594896	143700514	.	2.0
chr4	143700515	143875494	.	2
chr4	143875495	153204622	.	0.024
chr4	153204623	153257545	.	2
chr4	153257546	177442443	.	2.0
chr4	177442444	177960856	.	2
chr4	177960857	177990719	.	3.976
chr4	177990720	182169283	.	2
chr4	182169284	188147588	.	2.0
chr5	1	140530	.	2
chr5	140531	181261081	.	2.0
chr6	1	203448	.	2
chr6	203449	62286075	.	2.0
chr6	62286076	63211680	.	2
chr6	63211681	66093273	.	2.0
chr6	66093274	66710657	.	2
chr6	66710658	107070291	.	2.0
chr6	107070292	107070432	.	2
chr6	107070433	108525312	.	2.0
chr6	108525313	108525526	.	2
chr6	108525527	158193496	.	2.0
chr6	158193497	158312950	.	2
chr6	158312951	158429875	.	0.104
chr6	158429876	158449082	.	2
chr6	158449083	170583723	.	2.0
chr7	1	208862	.	2
chr7	208863	71786991	.	2.0
chr7	71786992	71787208	.	2
chr7	71787209	94669574	.	1.008
chr7	94669575	94909873	.	2
chr7	94909874	108574093	.	2.0
chr7	108574094	108574309	.	2
chr7	108574310	127075997	.	2.0
chr7	127075998	127076159	.	2
chr7	127076160	159233209	.	2.0
chr8	1	233096	.	2
chr8	233097	103766524	.	2.0
chr8	103766525	103819186	.	2
chr8	103819187	131904299	.	0.024
chr8	131904300	131904478	.	2
chr8	131904479	145055416	.	2.0
chr9	1	213241	.	2
chr9	213242	37746873	.	2.0
chr9	37746874	37762006	.	2
chr9	37762007	37974888	.	0.104
chr9	37974889	38015389	.	2
chr9	38015390	138124635	.	2.0
chr10	1	180041	.	2
chr10	180042	133625541	.	2.0
chr11	1	197337	.	2
chr11	197338	7511293	.	2.0
chr11	7511294	7549455	.	2
chr11	7549456	26995644	.	2.0
chr11	26995645	26995798	.	2
chr11	26995799	75911966	.	2.0
chr11	75911967	75983551	.	2
chr11	75983552	77392529	.	2.0
chr11	77392530	77590208	.	2
chr11	77590209	134986767	.	2.0
chr12	1	174767	.	2
chr12	174768	6110992	.	2.0
chr12	6110993	6121321	.	2
chr12	6121322	6514861	.	0.024
chr12	6514862	6516982	.	2
chr12	6516983	39322727	.	2.0
chr12	39322728	39326298	.	2
chr12	39326299	45301958	.	2.0
chr12	45301959	45346970	.	2
chr12	45346971	93328088	.	2.0
chr12	93328089	93377522	.	2
chr12	93377523	96860952	.	1.008
chr12	96860953	96907629	.	2
chr12	96907630	133236094	.	2.0
chr13	1	19026414	.	2
chr13	19026415	114327334	.	2.0
chr14	1	18657655	.	2
chr14	18657656	106874825	.	2.0
chr15	1	19964838	.	2
chr15	19964839	101849435	.	2.0
chr16	1	46405	.	2
chr16	46406	90075910	.	2.0
chr17	1	410609	.	2
chr17	410610	83135748	.	2.0
chr18	1	117242	.	2
chr18	117243	80247267	.	2.0
chr19	1	281445	.	2
chr19	281446	58572528	.	2.0
chr20	1	87623	.	2
chr20	87624	64276114	.	2.0
chr21	1	10413772	.	2
chr21	10413773	46664951	.	2.0
chr22	1	16407235	.	2
chr22	16407236	17841593	.	2.0
chr22	17841594	17841860	.	2
chr22	17841861	19036416	.	0.104
chr22	19036417	19036584	.	2
chr22	19036585	50780662	.	2.0
