# Supplementary material for: Benchmarking pipelines for subclonal deconvolution of bulk tumour sequencing data
Source: Nat Commun. 2021 Nov 4;12:6396. doi: 10.1038/s41467-021-26698-7 (PMC8569188; doi:10.1038/s41467-021-26698-7)
Supplement: Supplementary file 4 — Source Data [file 41467_2021_26698_MOESM4_ESM.zip › Source_Data/cnv_heatmaps/facets/s2r1_75%_100_minor.bed]

chromosome	start	end	.	cn
chr1	1	34669583	.	2
chr1	34669584	38045988	.	2.0
chr1	38045989	38211768	.	2
chr1	38211769	61404336	.	2.0
chr1	61404337	61406607	.	2
chr1	61406608	64653714	.	2.0
chr1	64653715	64653866	.	2
chr1	64653867	79009031	.	2.0
chr1	79009032	81503902	.	2
chr1	81503903	86360462	.	0.532
chr1	86360463	86368621	.	2
chr1	86368622	86743440	.	0.554
chr1	86743441	86862721	.	2
chr1	86862722	86993162	.	0.532
chr1	86993163	87064462	.	2
chr1	87064463	89597624	.	0.562
chr1	89597625	89597762	.	2
chr1	89597763	100277339	.	2.0
chr1	100277340	100281328	.	2
chr1	100281329	151564649	.	2.0
chr1	151564650	151569669	.	2
chr1	151569670	156011869	.	2.0
chr1	156011870	156012528	.	2
chr1	156012529	164559914	.	2.0
chr1	164559915	164563223	.	2
chr1	164563224	165445240	.	2.0
chr1	165445241	165543971	.	2
chr1	165543972	178886122	.	2.0
chr1	178886123	178889608	.	2
chr1	178889609	192159111	.	2.0
chr1	192159112	192159282	.	2
chr1	192159283	221739717	.	2.0
chr1	221739718	222522384	.	2
chr1	222522385	224130587	.	2.0
chr1	224130588	224134176	.	2
chr1	224134177	248919829	.	2.0
chr2	1	38978	.	2
chr2	38979	73573469	.	2.0
chr2	73573470	73599412	.	2
chr2	73599413	80648736	.	0.532
chr2	80648737	84290959	.	2
chr2	84290960	85870152	.	2.0
chr2	85870153	85870325	.	2
chr2	85870326	86622714	.	2.0
chr2	86622715	86622928	.	2
chr2	86622929	120466184	.	2.0
chr2	120466185	120797306	.	2
chr2	120797307	129979747	.	2.0
chr2	129979748	129980527	.	2
chr2	129980528	151663744	.	2.0
chr2	151663745	151664508	.	2
chr2	151664509	152335656	.	1.242
chr2	152335657	152335728	.	2
chr2	152335729	169776937	.	2.0
chr2	169776938	169800927	.	2
chr2	169800928	173368893	.	2.0
chr2	173368894	173906591	.	2
chr2	173906592	214577858	.	2.0
chr2	214577859	214578134	.	2
chr2	214578135	214951036	.	3.468
chr2	214951037	214953883	.	2
chr2	214953884	218815267	.	2.0
chr2	218815268	218823447	.	2
chr2	218823448	222709919	.	4.936
chr2	222709920	222908867	.	2
chr2	222908868	241777069	.	2.0
chr3	1	197715	.	2
chr3	197716	28520971	.	2.0
chr3	28520972	28537938	.	2
chr3	28537939	30004700	.	2.0
chr3	30004701	30606516	.	2
chr3	30606517	32239125	.	2.0
chr3	32239126	32357487	.	2
chr3	32357488	32452429	.	2.0
chr3	32452430	32454235	.	2
chr3	32454236	39410734	.	2.0
chr3	39410735	39411154	.	2
chr3	39411155	49643048	.	2.0
chr3	49643049	49650718	.	2
chr3	49650719	49748230	.	0.532
chr3	49748231	49790736	.	2
chr3	49790737	49930190	.	2.0
chr3	49930191	49940510	.	2
chr3	49940511	50159804	.	6.404
chr3	50159805	50173890	.	2
chr3	50173891	50355560	.	2.0
chr3	50355561	50358256	.	2
chr3	50358257	68885281	.	2.0
chr3	68885282	68975313	.	2
chr3	68975314	69386028	.	1.242
chr3	69386029	69739615	.	2
chr3	69739616	107810935	.	2.0
chr3	107810936	107923733	.	2
chr3	107923734	111193555	.	2.0
chr3	111193556	111275328	.	2
chr3	111275329	128968069	.	2.0
chr3	128968070	128968236	.	2
chr3	128968237	156474813	.	2.0
chr3	156474814	156514313	.	2
chr3	156514314	156553805	.	4.936
chr3	156553806	156554979	.	2
chr3	156554980	197700552	.	2.0
chr3	197700553	197700723	.	2
chr3	197700724	198043534	.	2.0
chr4	1	85881	.	2
chr4	85882	57024852	.	2.0
chr4	57024853	57025472	.	2
chr4	57025473	87892695	.	2.0
chr4	87892696	87892984	.	2
chr4	87892985	88265191	.	0.98
chr4	88265192	88268186	.	2
chr4	88268187	121040002	.	2.0
chr4	121040003	121040030	.	2
chr4	121040031	188147588	.	2.0
chr5	1	140517	.	2
chr5	140518	28708326	.	2.0
chr5	28708327	31267488	.	2
chr5	31267489	32689021	.	1.242
chr5	32689022	32689201	.	2
chr5	32689202	62308352	.	2.0
chr5	62308353	62308534	.	2
chr5	62308535	64369637	.	2.0
chr5	64369638	64369754	.	2
chr5	64369755	107376979	.	2.0
chr5	107376980	107377253	.	2
chr5	107377254	116495497	.	1.57
chr5	116495498	116496252	.	2
chr5	116496253	139050896	.	2.0
chr5	139050897	139121090	.	2
chr5	139121091	140372839	.	2.0
chr5	140372840	140401904	.	2
chr5	140401905	155018136	.	2.0
chr5	155018137	156329533	.	2
chr5	156329534	157859136	.	2.0
chr5	157859137	158696129	.	2
chr5	158696130	181261081	.	2.0
chr6	1	203561	.	2
chr6	203562	28506464	.	2.0
chr6	28506465	32643317	.	2
chr6	32643318	47286624	.	2.0
chr6	47286625	47309650	.	2
chr6	47309651	48008805	.	2.0
chr6	48008806	48008847	.	2
chr6	48008848	50843631	.	2.0
chr6	50843632	51409037	.	2
chr6	51409038	61816968	.	0.532
chr6	61816969	61894709	.	2
chr6	61894710	89873858	.	0.532
chr6	89873859	89894472	.	2
chr6	89894473	112350867	.	2.0
chr6	112350868	112351102	.	2
chr6	112351103	113940827	.	0.972
chr6	113940828	113941121	.	2
chr6	113941122	117579040	.	0.532
chr6	117579041	117602159	.	2
chr6	117602160	119024373	.	0.83
chr6	119024374	119024628	.	2
chr6	119024629	153282746	.	1.242
chr6	153282747	154010579	.	2
chr6	154010580	170583695	.	2.0
chr7	1	208810	.	2
chr7	208811	106869174	.	2.0
chr7	106869175	106869488	.	2
chr7	106869489	137390258	.	2.0
chr7	137390259	137390457	.	2
chr7	137390458	159233184	.	2.0
chr8	1	232977	.	2
chr8	232978	84921648	.	2.0
chr8	84921649	84921816	.	2
chr8	84921817	87873198	.	0.532
chr8	87873199	87873385	.	2
chr8	87873386	103071565	.	0.532
chr8	103071566	103071948	.	2
chr8	103071949	113616807	.	0.532
chr8	113616808	115408671	.	2
chr8	115408672	135645216	.	2.0
chr8	135645217	135647000	.	2
chr8	135647001	145006010	.	2.0
chr8	145006011	145052597	.	2
chr8	145052598	145055416	.	2.0
chr9	1	213190	.	2
chr9	213191	465192	.	2.0
chr9	465193	677060	.	2
chr9	677061	2029018	.	0.532
chr9	2029019	2029196	.	2
chr9	2029197	4587408	.	2.0
chr9	4587409	4604242	.	2
chr9	4604243	5235329	.	2.0
chr9	5235330	5299960	.	2
chr9	5299961	19126378	.	2.0
chr9	19126379	19290721	.	2
chr9	19290722	22452445	.	0.532
chr9	22452446	23690156	.	2
chr9	23690157	34521698	.	2.0
chr9	34521699	34521900	.	2
chr9	34521901	42795981	.	0.532
chr9	42795982	62861325	.	2
chr9	62861326	75146941	.	2.0
chr9	75146942	75147109	.	2
chr9	75147110	76826706	.	0.532
chr9	76826707	76826782	.	2
chr9	76826783	91410763	.	2.0
chr9	91410764	91410946	.	2
chr9	91410947	91775833	.	0.532
chr9	91775834	91949957	.	2
chr9	91949958	93679263	.	2.0
chr9	93679264	93951942	.	2
chr9	93951943	94301301	.	2.0
chr9	94301302	94415222	.	2
chr9	94415223	112486466	.	2.0
chr9	112486467	112486516	.	2
chr9	112486517	112716510	.	3.468
chr9	112716511	112804895	.	2
chr9	112804896	117716812	.	2.0
chr9	117716813	119166802	.	2
chr9	119166803	124814247	.	0.532
chr9	124814248	124814266	.	2
chr9	124814267	127108800	.	0.532
chr9	127108801	127168613	.	2
chr9	127168614	130678678	.	0.532
chr9	130678679	130678701	.	2
chr9	130678702	134436456	.	0.532
chr9	134436457	134436606	.	2
chr9	134436607	138050136	.	0.532
chr9	138050137	138052091	.	2
chr9	138052092	138124573	.	2.0
chr10	1	49321	.	2
chr10	49322	67797075	.	2.0
chr10	67797076	67797223	.	2
chr10	67797224	70376535	.	2.0
chr10	70376536	70389498	.	2
chr10	70389499	80537929	.	2.0
chr10	80537930	80538244	.	2
chr10	80538245	86936832	.	1.242
chr10	86936833	86937100	.	2
chr10	86937101	113782035	.	2.0
chr10	113782036	113782209	.	2
chr10	113782210	113858717	.	3.108
chr10	113858718	113876588	.	2
chr10	113876589	133625429	.	2.0
chr11	1	197337	.	2
chr11	197338	8263588	.	2.0
chr11	8263589	8263742	.	2
chr11	8263743	9020904	.	2.0
chr11	9020905	9021092	.	2
chr11	9021093	18415252	.	2.0
chr11	18415253	18429810	.	2
chr11	18429811	19777510	.	0.532
chr11	19777511	19777897	.	2
chr11	19777898	46084137	.	2.0
chr11	46084138	46278106	.	2
chr11	46278107	63996713	.	1.242
chr11	63996714	63997011	.	2
chr11	63997012	73419903	.	2.0
chr11	73419904	73424969	.	2
chr11	73424970	74789669	.	2.0
chr11	74789670	74810273	.	2
chr11	74810274	76868301	.	0.532
chr11	76868302	76926636	.	2
chr11	76926637	90869128	.	2.0
chr11	90869129	91803343	.	2
chr11	91803344	92896272	.	2.0
chr11	92896273	92969796	.	2
chr11	92969797	93691960	.	4.936
chr11	93691961	93695668	.	2
chr11	93695669	93821280	.	2.0
chr11	93821281	93850399	.	2
chr11	93850400	118679588	.	2.0
chr11	118679589	118754733	.	2
chr11	118754734	120137945	.	1.242
chr11	120137946	120138186	.	2
chr11	120138187	134986767	.	2.0
chr12	1	174731	.	2
chr12	174732	48525877	.	2.0
chr12	48525878	48526013	.	2
chr12	48526014	57230895	.	2.0
chr12	57230896	57231606	.	2
chr12	57231607	58919528	.	2.0
chr12	58919529	58920374	.	2
chr12	58920375	77021479	.	2.0
chr12	77021480	77021659	.	2
chr12	77021660	79584819	.	2.0
chr12	79584820	79585171	.	2
chr12	79585172	80679865	.	2.0
chr12	80679866	80680113	.	2
chr12	80680114	80719233	.	4.936
chr12	80719234	80811556	.	2
chr12	80811557	92425534	.	2.0
chr12	92425535	92425690	.	2
chr12	92425691	133236096	.	2.0
chr13	1	19026909	.	2
chr13	19026910	19671960	.	2.0
chr13	19671961	19672128	.	2
chr13	19672129	36865600	.	2.0
chr13	36865601	36865791	.	2
chr13	36865792	114327285	.	2.0
chr14	1	18657689	.	2
chr14	18657690	22226736	.	2.0
chr14	22226737	22227052	.	2
chr14	22227053	29634535	.	1.242
chr14	29634536	29636511	.	2
chr14	29636512	49576771	.	2.0
chr14	49576772	49577419	.	2
chr14	49577420	58139430	.	2.0
chr14	58139431	58200275	.	2
chr14	58200276	73879167	.	2.0
chr14	73879168	73879323	.	2
chr14	73879324	89162035	.	2.0
chr14	89162036	89162270	.	2
chr14	89162271	97969510	.	2.0
chr14	97969511	98716187	.	2
chr14	98716188	99874984	.	2.0
chr14	99874985	99875093	.	2
chr14	99875094	106874770	.	2.0
chr15	1	19964804	.	2
chr15	19964805	20671210	.	2.0
chr15	20671211	22278996	.	2
chr15	22278997	28233607	.	0.532
chr15	28233608	28807110	.	2
chr15	28807111	58655350	.	2.0
chr15	58655351	58665096	.	2
chr15	58665097	59105261	.	3.468
chr15	59105262	59107350	.	2
chr15	59107351	60005722	.	2.0
chr15	60005723	60005871	.	2
chr15	60005872	64501920	.	2.0
chr15	64501921	64502218	.	2
chr15	64502219	64676135	.	2.0
chr15	64676136	64678097	.	2
chr15	64678098	75650568	.	2.0
chr15	75650569	75656984	.	2
chr15	75656985	75677360	.	2.0
chr15	75677361	75682715	.	2
chr15	75682716	78898008	.	2.0
chr15	78898009	78921237	.	2
chr15	78921238	82780223	.	2.0
chr15	82780224	82782958	.	2
chr15	82782959	92501106	.	2.0
chr15	92501107	92617574	.	2
chr15	92617575	101849496	.	2.0
chr16	1	46460	.	2
chr16	46461	13235612	.	2.0
chr16	13235613	13920243	.	2
chr16	13920244	30558399	.	1.448
chr16	30558400	30569808	.	2
chr16	30569809	56943172	.	2.0
chr16	56943173	56943301	.	2
chr16	56943302	57415129	.	2.0
chr16	57415130	57415775	.	2
chr16	57415776	58116226	.	2.0
chr16	58116227	58116819	.	2
chr16	58116820	59738085	.	1.242
chr16	59738086	59739874	.	2
chr16	59739875	90075910	.	2.0
chr17	1	410648	.	2
chr17	410649	7107084	.	2.0
chr17	7107085	7107251	.	2
chr17	7107252	14349384	.	1.57
chr17	14349385	14767704	.	2
chr17	14767705	28196404	.	2.0
chr17	28196405	28247520	.	2
chr17	28247521	31852014	.	2.0
chr17	31852015	31852300	.	2
chr17	31852301	39087632	.	2.0
chr17	39087633	39087769	.	2
chr17	39087770	53824995	.	2.0
chr17	53824996	54903726	.	2
chr17	54903727	59608062	.	0.532
chr17	59608063	59619967	.	2
chr17	59619968	83135792	.	2.0
chr18	1	117241	.	2
chr18	117242	74158880	.	2.0
chr18	74158881	74253380	.	2
chr18	74253381	74317845	.	0.532
chr18	74317846	74320512	.	2
chr18	74320513	80247331	.	2.0
chr19	1	281543	.	2
chr19	281544	45380251	.	2.0
chr19	45380252	45382663	.	2
chr19	45382664	45526145	.	2.0
chr19	45526146	45529084	.	2
chr19	45529085	51267561	.	2.0
chr19	51267562	51268528	.	2
chr19	51268529	52066974	.	2.0
chr19	52066975	52067098	.	2
chr19	52067099	58572531	.	2.0
chr20	1	87623	.	2
chr20	87624	32228415	.	2.0
chr20	32228416	32230975	.	2
chr20	32230976	36208387	.	1.242
chr20	36208388	36209468	.	2
chr20	36209469	64276168	.	2.0
chr21	1	10413801	.	2
chr21	10413802	46664996	.	2.0
chr22	1	16407216	.	2
chr22	16407217	44572188	.	2.0
chr22	44572189	44679802	.	2
chr22	44679803	45740529	.	2.0
chr22	45740530	45760566	.	2
chr22	45760567	50780661	.	2.0
