# Supplementary material for: Benchmarking pipelines for subclonal deconvolution of bulk tumour sequencing data
Source: Nat Commun. 2021 Nov 4;12:6396. doi: 10.1038/s41467-021-26698-7 (PMC8569188; doi:10.1038/s41467-021-26698-7)
Supplement: Supplementary file 4 — Source Data [file 41467_2021_26698_MOESM4_ESM.zip › Source_Data/cnv_heatmaps/facets/s1r1_75%_250_major.bed]

chromosome	start	end	.	cn
chr1	1	90028481	.	2
chr1	90028482	110407998	.	7.968
chr1	110407999	110451275	.	2
chr1	110451276	117368446	.	2.0
chr1	117368447	117402234	.	2
chr1	117402235	121571688	.	2.606
chr1	121571689	145234433	.	2
chr1	145234434	231626976	.	2.0
chr1	231626977	231693952	.	2
chr1	231693953	248919869	.	2.0
chr2	1	38938	.	2
chr2	38939	26579524	.	2.0
chr2	26579525	26581403	.	2
chr2	26581404	27580161	.	2.0
chr2	27580162	27580254	.	2
chr2	27580255	136118028	.	2.0
chr2	136118029	136118176	.	2
chr2	136118177	138671686	.	2.0
chr2	138671687	140231541	.	2
chr2	140231542	241777088	.	2.0
chr3	1	197707	.	2
chr3	197708	19253905	.	2.0
chr3	19253906	19281221	.	2
chr3	19281222	21418588	.	2.0
chr3	21418589	21418737	.	2
chr3	21418738	198043534	.	2.0
chr4	1	85951	.	2
chr4	85952	95548863	.	2.0
chr4	95548864	95549160	.	2
chr4	95549161	99594729	.	2.0
chr4	99594730	99594904	.	2
chr4	99594905	143700426	.	2.0
chr4	143700427	143700578	.	2
chr4	143700579	153204666	.	2.0
chr4	153204667	153257578	.	2
chr4	153257579	159268219	.	2.0
chr4	159268220	159282602	.	2
chr4	159282603	161384080	.	2.97
chr4	161384081	161384416	.	2
chr4	161384417	177442442	.	2.0
chr4	177442443	177960912	.	2
chr4	177960913	177990719	.	3.492
chr4	177990720	182169283	.	2
chr4	182169284	188147588	.	2.0
chr5	1	140512	.	2
chr5	140513	181261110	.	2.0
chr6	1	203548	.	2
chr6	203549	62177238	.	2.0
chr6	62177239	62285816	.	2
chr6	62285817	66093273	.	4.852
chr6	66093274	66710589	.	2
chr6	66710590	107070191	.	2.0
chr6	107070192	107070334	.	2
chr6	107070335	108525352	.	2.606
chr6	108525353	108525528	.	2
chr6	108525529	158193496	.	2.0
chr6	158193497	158312985	.	2
chr6	158312986	158429875	.	2.0
chr6	158429876	158449029	.	2
chr6	158449030	170583672	.	2.0
chr7	1	208853	.	2
chr7	208854	71787657	.	2.0
chr7	71787658	71787955	.	2
chr7	71787956	94909890	.	2.0
chr7	94909891	94910249	.	2
chr7	94910250	108573924	.	2.0
chr7	108573925	108574032	.	2
chr7	108574033	126533407	.	2.0
chr7	126533408	126533580	.	2
chr7	126533581	159233256	.	2.0
chr8	1	233102	.	2
chr8	233103	103766521	.	2.0
chr8	103766522	103819186	.	2
chr8	103819187	131042270	.	2.0
chr8	131042271	131904192	.	2
chr8	131904193	145055416	.	2.0
chr9	1	213347	.	2
chr9	213348	37746873	.	2.0
chr9	37746874	37761911	.	2
chr9	37761912	37974888	.	2.0
chr9	37974889	38015438	.	2
chr9	38015439	138124609	.	2.0
chr10	1	180042	.	2
chr10	180043	133625541	.	2.0
chr11	1	197337	.	2
chr11	197338	7625967	.	2.0
chr11	7625968	7628295	.	2
chr11	7628296	26661941	.	2.0
chr11	26661942	26662235	.	2
chr11	26662236	75912055	.	2.0
chr11	75912056	75983424	.	2
chr11	75983425	77590086	.	6.476
chr11	77590087	77590259	.	2
chr11	77590260	134986767	.	2.0
chr12	1	174745	.	2
chr12	174746	6110989	.	2.0
chr12	6110990	6121267	.	2
chr12	6121268	6514866	.	2.0
chr12	6514867	6516939	.	2
chr12	6516940	39322729	.	2.0
chr12	39322730	39326367	.	2
chr12	39326368	45015693	.	2.0
chr12	45015694	45016036	.	2
chr12	45016037	93328032	.	2.0
chr12	93328033	93377437	.	2
chr12	93377438	96935036	.	2.0
chr12	96935037	96935171	.	2
chr12	96935172	133236096	.	2.0
chr13	1	19026336	.	2
chr13	19026337	114327334	.	2.0
chr14	1	18657719	.	2
chr14	18657720	106874768	.	2.0
chr15	1	19964843	.	2
chr15	19964844	101849452	.	2.0
chr16	1	46405	.	2
chr16	46406	90075925	.	2.0
chr17	1	410648	.	2
chr17	410649	83135741	.	2.0
chr18	1	117264	.	2
chr18	117265	80247362	.	2.0
chr19	1	281491	.	2
chr19	281492	58572618	.	2.0
chr20	1	87623	.	2
chr20	87624	64276173	.	2.0
chr21	1	10413785	.	2
chr21	10413786	46664999	.	2.0
chr22	1	16407223	.	2
chr22	16407224	17841748	.	2.0
chr22	17841749	17841955	.	2
chr22	17841956	19036416	.	2.0
chr22	19036417	19036584	.	2
chr22	19036585	50780662	.	2.0
